# Supplementary material for: Protein structural disorder of the envelope V3 loop contributes to the switch in human immunodeficiency virus type 1 cell tropism
Source: PLoS One. 2017 Oct 19;12(10):e0185790. doi: 10.1371/journal.pone.0185790 (PMC5648111; doi:10.1371/journal.pone.0185790)
Supplement: S1 File — (ZIP) [file pone.0185790.s001.zip]

Archive with 60 entries (50 files):
- sequences/
- sequences/Lan_consensus/
- sequences/Lan_consensus/consensus_R5_R5X4_X4.aln
- sequences/Lan_consensus/HIV-1_env_CCR5.aln
- sequences/Lan_consensus/HIV-1_env_CXCR4.aln
- sequences/Lan_consensus/HIV-1_env_R5X4.aln
- sequences/Mild_data_set_V1_V3/
- sequences/Mild_data_set_V1_V3/sequence_patient_AA/
- sequences/Mild_data_set_V1_V3/sequence_patient_AA/Patient1865.fasta
- sequences/Mild_data_set_V1_V3/sequence_patient_AA/Patient2239.fasta
- sequences/Mild_data_set_V1_V3/sequence_patient_AA/Patient2242.fasta
- sequences/Mild_data_set_V1_V3/sequence_patient_AA/Patient2282.fasta
- sequences/Mild_data_set_V1_V3/sequence_per_patient_AA_aligned/
- sequences/Mild_data_set_V1_V3/sequence_per_patient_AA_aligned/Patient1865.fasta.aln
- sequences/Mild_data_set_V1_V3/sequence_per_patient_AA_aligned/Patient2239.fasta.aln
- sequences/Mild_data_set_V1_V3/sequence_per_patient_AA_aligned/Patient2242.fasta.aln
- sequences/Mild_data_set_V1_V3/sequence_per_patient_AA_aligned/Patient2282.fasta.aln
- sequences/Mild_data_set_V1_V3/sequence_per_patient_AA_aligned/v3_Patient1865.fasta.aln
- sequences/Mild_data_set_V1_V3/sequence_per_patient_AA_aligned/v3_Patient2239.fasta.aln
- sequences/Mild_data_set_V1_V3/sequence_per_patient_AA_aligned/v3_Patient2242.fasta.aln
- sequences/Mild_data_set_V1_V3/sequence_per_patient_AA_aligned/v3_Patient2282.fasta.aln
- sequences/Mild_data_set_V1_V3/sequence_per_patient_NA/
- sequences/Mild_data_set_V1_V3/sequence_per_patient_NA/Patient1865.fasta
- sequences/Mild_data_set_V1_V3/sequence_per_patient_NA/Patient2239.fasta
- sequences/Mild_data_set_V1_V3/sequence_per_patient_NA/Patient2242.fasta
- sequences/Mild_data_set_V1_V3/sequence_per_patient_NA/Patient2282.fasta
- sequences/Mild_data_set_V1_V3/sequence_per_patient_NA/V1_V3.fa
- sequences/Shankarappa_data_set_C2_V5/
- sequences/Shankarappa_data_set_C2_V5/.DS_Store
- sequences/Shankarappa_data_set_C2_V5/sequence_per_patient_AA/
- sequences/Shankarappa_data_set_C2_V5/sequence_per_patient_AA/pat01.fasta
- sequences/Shankarappa_data_set_C2_V5/sequence_per_patient_AA/pat02.fasta
- sequences/Shankarappa_data_set_C2_V5/sequence_per_patient_AA/pat03.fasta
- sequences/Shankarappa_data_set_C2_V5/sequence_per_patient_AA/pat05.fasta
- sequences/Shankarappa_data_set_C2_V5/sequence_per_patient_AA/pat06.fasta
- sequences/Shankarappa_data_set_C2_V5/sequence_per_patient_AA/pat07.fasta
- sequences/Shankarappa_data_set_C2_V5/sequence_per_patient_AA/pat08.fasta
- sequences/Shankarappa_data_set_C2_V5/sequence_per_patient_AA/pat09.fasta
- sequences/Shankarappa_data_set_C2_V5/sequence_per_patient_AA/pat11.fasta
- sequences/Shankarappa_data_set_C2_V5/sequence_per_patient_AA_aligned/
- sequences/Shankarappa_data_set_C2_V5/sequence_per_patient_AA_aligned/pat01.fasta.aln
- sequences/Shankarappa_data_set_C2_V5/sequence_per_patient_AA_aligned/pat02.fasta.aln
- sequences/Shankarappa_data_set_C2_V5/sequence_per_patient_AA_aligned/pat03.fasta.aln
- sequences/Shankarappa_data_set_C2_V5/sequence_per_patient_AA_aligned/pat05.fasta.aln
- sequences/Shankarappa_data_set_C2_V5/sequence_per_patient_AA_aligned/pat06.fasta.aln
- sequences/Shankarappa_data_set_C2_V5/sequence_per_patient_AA_aligned/pat07.fasta.aln
- sequences/Shankarappa_data_set_C2_V5/sequence_per_patient_AA_aligned/pat08.fasta.aln
- sequences/Shankarappa_data_set_C2_V5/sequence_per_patient_AA_aligned/pat09.fasta.aln
- sequences/Shankarappa_data_set_C2_V5/sequence_per_patient_AA_aligned/pat11.fasta.aln
- sequences/Shankarappa_data_set_C2_V5/sequence_per_patient_AA_aligned/v3_pat01.fasta.aln
- sequences/Shankarappa_data_set_C2_V5/sequence_per_patient_AA_aligned/v3_pat02.fasta.aln
- sequences/Shankarappa_data_set_C2_V5/sequence_per_patient_AA_aligned/v3_pat03.fasta.aln
- sequences/Shankarappa_data_set_C2_V5/sequence_per_patient_AA_aligned/v3_pat05.fasta.aln
- sequences/Shankarappa_data_set_C2_V5/sequence_per_patient_AA_aligned/v3_pat06.fasta.aln
- sequences/Shankarappa_data_set_C2_V5/sequence_per_patient_AA_aligned/v3_pat07.fasta.aln
- sequences/Shankarappa_data_set_C2_V5/sequence_per_patient_AA_aligned/v3_pat08.fasta.aln
- sequences/Shankarappa_data_set_C2_V5/sequence_per_patient_AA_aligned/v3_pat09.fasta.aln
- sequences/Shankarappa_data_set_C2_V5/sequence_per_patient_AA_aligned/v3_pat11.fasta.aln
- sequences/Shankarappa_data_set_C2_V5/sequence_per_patient_NA/
- sequences/Shankarappa_data_set_C2_V5/sequence_per_patient_NA/Shankarappa.g2p.fas
