# Supplementary material for: Protein structural disorder of the envelope V3 loop contributes to the switch in human immunodeficiency virus type 1 cell tropism
Source: PLoS One. 2017 Oct 19;12(10):e0185790. doi: 10.1371/journal.pone.0185790 (PMC5648111; doi:10.1371/journal.pone.0185790)
Supplement: S1 File — (ZIP) [file pone.0185790.s001.zip › sequences/Lan_consensus/consensus_R5_R5X4_X4.aln]

>B.FR.1983.HXB2_copy_LAI.AF033819
MRVKE---KYQHL---WRWG-WRWG----TMLLGML---MICSATEK----LWVTVYYGV
PVWKEATTTLFCASDAKAYDTEVHNVWATHACVPTDPNPQEVVLVNVTENFNMWKNDMVE
QMHEDIISLWDQSLKPCVKLTPLCVSLKCTDL--------------------------KN
DTNTNSSSGRMIME----------------------------------------------
---KGE---IKNCSFNIST--SIRGKVQKEYAFFYKLDIIPIDNDT--------------
----------------TSYKLTSCNTSVITQACPKVSFEPIPIHYCAPAGFAILKCNNKT
FNGTGPCTNVSTVQCTHGIRPVVSTQLLLNGSLAE-EEVVIRSVNFTDNAKTIIVQLNTS
VEINCTRPNNNTRKR-IRIQRGPGRAFVTIGK-IGNMRQAHCNISRAKWNNTLKQIASKL
REQFG----NNKT---IIFK-QSSGGDPEIVTHSFNCGGEFFYCNSTQLF--------NS
TW---------------------FNSTWSTEGSNNTEGSD--------------------
--TITLPCRIKQIINMWQKVGKAMYAPPISGQIRCSSNITGLLLTRDGG-----------
------NSNNESEIFRPGGGDMRDNWRSELYKYKVVKIEPLGVAPTKAKRRVVQREKRAV
G-IGALFLGFLGAAGSTMGAASMTLTVQARQLLSGIVQQQNNLLRAIEAQQHLLQLTVWG
IKQLQARILAVERYLKDQQLLGIWGCSGKLICTTAVPWNASWS---NKSLEQIWNHTTWM
EWDREINNYTSLIHSLIEESQNQQEKNEQELLELDKWASLWNWFNITNWLWYIKLFIMIV
GGLVGLRIVFAVLSIVNRVRQGYSPLSFQTHLPTPRGPDRPEGIEEEGGERDRDRSIRLV
NGSLALIWDDLRSLCLFSYHRLRDLLLIVTRIVELLGRRGWEALKYWWNLLQYWSQELKN
SAVSLLNATAIAVAEGTDRVIEVVQGACRAIRHIPRRIRQGLERILL
>X4
MRVKEIRKNYQHL---WRWGIWRWG----TMLLGML---MICSAEKETEENLWVTVYYGV
PVWKEATTTLFCASDAKAYDTEVHNVWATHACVPTDPNPQEVVLGNVTENFNMWKNNMVE
QMHEDIISLWDQSLKPCVKLTPLCVTLNCTDPDLSLNCT----------------NGSRN
ATNTTNCGGNNVTSSTSNSTSNS-----------------------------------EG
KEEKGE---IKNCSFNITT--SIRDKVQKEYALFYKLDVVPIGDSEH-------------
-----NTNNNTSTSNYTSYRLISCNTSVITQACPKVSFEPIPIHYCAPAGFAILKCNNKK
FNGTGPCTNVSTVQCTHGIRPVVSTQLLLNGSLAE-EEVVIRSENFTDNAKTIIVQLNES
VEINCTRPNNNTRKR-IHIQRGPGRAFYTTGQIIGDIRQAHCNISRAKWNNTLKQIVIKL
REIEQFN-LGNKT---IVFN-QSSGGDPEIVMHSFNCGGEFFYCNTTQLF--------NS
TWNSTQ----------------LFNSTWSTTGSNNTEGNDNDD-----------------
--TITLPCRIKQIINMWQEVGKAMYAPPISGQIRCSSNITGLLLTRDGGGNNNNTQ----
-NTTGTQNNTGTETFRPGGGDMRDNWRSELYKYKVVKIEPLGVAPTKAKRRVVQREKRAV
GTIGAMFLGFLGAAGSTMGAASITLTVQARQLLSGIVQQQNNLLRAIEAQQHLLQLTVWG
IKQLQARVLAVERYLKDQQLLGIWGCSGKLICTTTVPWNASWSKNKDTSLNDIWDNMTWM
QWEREIDNYTGLIYTLIEESQNQQEKNEQELLELDKWASLWNWFDITNWLWYIKIFIMIV
GGLIGLRIVFAVLSIVNRVRQGYSPLSFQTRLPVPRGPDRPEGIEEEGGERDRDRSGRLV
NGFLALIWVDLRSLCLFSYHRLRDLLLIVTRIVELLGRRGWEALKYWWNLLQYWSQELKN
SAVSLLNATAIAVAEGTDRVIEVVQRACRAILHIPRRIRQGLERALL
>R5X4
MRVKEIRKNYQHL---WRGGIWRWG----TMLLGML---MICSAAQEQ---LWVTVYYGV
PVWKEATTTLFCASDAKAYDTEVHNVWATHACVPTDPNPQEVVLENVTENFNMWKNNMVE
QMHEDIISLWDQSLKPCVKLTPLCVTLNCTDV---LNNT------------------SVN
NNNTTSTNTTNSTNSSSWEEMVE-------------------------------------
---KGE---IKNCSFNITTRGSIRDKVQKEYALFYKLDVVPIDNDND-------------
-----NSSNYTEYNSYTSYRLISCNTSVITQACPKVSFEPIPIHYCAPAGFAILKCNDKT
FNGTGPCTNVSTVQCTHGIRPVVSTQLLLNGSLAE-EEVVIRSENFTNNAKTIIVQLNES
VEINCTRPNNNTRRKSIHI--GPGRAFYTTGEIIGDIRQAHCNISRTQWNNTLKQIVIKL
RENFQFR--NNKT---IVFN-HSSGGDPEIVMHSFNCGGEFFYCNTTQLF--------NS
TWNENG------------------EITWNDTSGSGSNDTD--------------------
---ITLPCRIKQIINMWQEVGKAMYAPPIQGQIRCSSNITGLLLTRDGG-----------
---NNKNSNNNTETFRPGGGDMRDNWRSELYKYKVVKIEPLGVAPTKAKRRVVQREKRAV
GVIGAMFLGFLGAAGSTMGAASLTLTVQARQLLSGIVQQQNNLLRAIEAQQHLLQLTVWG
IKQLQARVLAVERYLKDQQLLGIWGCSGKLICTTTVPWNASWS---NKSLTDIWDNMTWM
EWEREIDNYTGLIYTLLEESQNQQEKNEQELLELDKWASLWNWFDITKWLWYIKIFIMIV
GGLIGLRIVFAVLSIVNRVRQGYSPLSFQTHLPVRRGPDRPEGIEEEGGERDRDRSGPLV
DGFLALIWVDLRSLCLFSYHRLRDLLLIVTRIVELLGRRGWEALKYWWNLLQYWSQELKN
SAVSLLNATAIAVAEGTDRVIEVVQRACRAILHIPTRIRQGLERALL
>R5
MRVKGIRKNYQHLWSLWRWGIWRWGGTMLTMLLGMLGMIMSCSAAQEQDQ-LWVTVYYGV
PVWKEATTTLFCASDAKAYDTEVHNVWATHACVPTDPNPQEVVLENVTENFNMWKNNMVE
QMHEDIISLWDQSLKPCVKLTPLCVTLNCTDP---VNNTTDLKERNNNNTTDLSSNKTNN
NTNTTNNNTNNTTTSNNNKNGVNSTNTTNNTVSSGPSASSLGESTEEEIKGTMIIIDEEK
KEMKGEQTGIKNCSFNITTRGSIRDKVQKEYALFYKLDVVPINNDNDANENKNDDKNSNN
NNNDTNTNTNTNYTS-SSYRLISCNTSVITQACPKVSFEPIPIHYCAPAGFAILKCNDKK
FNGTGPCTNVSTVQCTHGIRPVVSTQLLLNGSLAEGEEVVIRSENFTNNAKTIIVQLNES
VEINCTRPNNNTRKS-IHI--GPGRAFYATGEIIGDIRQAHCNISRTKWNNTLKQIVIKL
REQLQFKGLNNKTTKIVVFNPQSSGGDPEIVMHSFNCGGEFFYCNTTQLFNYNSTQLLNS
TWNSNSTQLFNTQPLNNTGSTDITNSTWNSESNNSTLNTTNTEGWELSTNNTNNNNDIEP
NKTITLPCRIKQIINMWQEVGKAMYAPPIRGQIRCSSNITGLLLTRDGGEDGGGTEGNGI
NDNNNTNNTNTTETFRPGGGDMRDNWRSELYKYKVVKIEPLGVAPTKAKRRVVQREKRAV
GGIGAMFLGFLGAAGSTMGAASMTLTVQARQLLSGIVQQQNNLLRAIEAQQHLLQLTVWG
IKQLQARVLAVERYLKDQQLLGIWGCSGKLICTTAVPWNTSWSKNNNKSLDQIWDNMTWM
EWEREIDNYTGLIYTLIEESQNQQEKNEQELLELDKWASLWNWFDITNWLWYIKIFIMIV
GGLIGLRIVFAVLSIVNRVRQGYSPLSFQTRLPAPRGPDRPEGIEEEGGERDRDRSGRLV
DGFLALIWVDLRSLCLFSYHRLRDLLLIVTRIVELLGRRGWEALKYWWNLLQYWSQELKN
SAVSLLNATAIAVAEGTDRVIEVVQRAFRAILHIPRRIRQGLERALL
