# Supplementary material for: Protein structural disorder of the envelope V3 loop contributes to the switch in human immunodeficiency virus type 1 cell tropism
Source: PLoS One. 2017 Oct 19;12(10):e0185790. doi: 10.1371/journal.pone.0185790 (PMC5648111; doi:10.1371/journal.pone.0185790)
Supplement: S1 File — (ZIP) [file pone.0185790.s001.zip › sequences/Lan_consensus/HIV-1_env_CCR5.aln]

>B.CN.2009.DEMB09CN002.KC596066
MRVMEIRKNCQ-H------W-----LTW-GT------MLFGML-MI--CSAE---------NLWVTVYYGVP
VWRDANTTLFCASEAKAYSSEVHNVWATHACVPTDPNPQEVVLGNVTENFNMWKNNMVEQMQEDIISLWDES
LKPCAKLTPLCVTLNC---T-------DW--K-------------------SNNT-----------------
------N------T--TQG--------------L-EN-----MN----GQ---IKNCSFNVTT--QIRNQVR
REQALFNSLDVESI----D------------N----------------ST---------------YMLRHCN
TSVITQACPKVSFEPIPIHYCAPAGFAIIKCNDKKFNGTGPCTNVSTVQCTHGIRPVVSTQLLLNGSLAE-E
DIVIRSENFTNNAKTIIVQLNETVPIECVRPNNNTRKSIHLAAGKALYATGDIIGDIRQAHCNVSAGGWNNT
LRKVAIKLRD--QF-----EHKNK-T-I-VFN-SSSGGDPEITMLTLNCGGEFFYCNTSKL--------F--
------NYTY--LA-----------------N---DT------R--SEK----NTT-----G----------
----------VITLPCRIKQIINRWQEVGRAMYAPPIMGKINCSSNITGILLTR----D-GG------E-TN
ESRNG-S-ETFRPGGGNMKDNWRSELYKYKVVKIEPLGIAPTKARRRVVQREKRAV---TLGAVFLGFLGAA
GSTMGAASMTLTVQARLLLSGIVQQQNNLLRAIEAQQHMLQLTVWGIKQLQARVLAVERYLKDQQLLGIWGC
SGKLICTTAVPWN----ASWS--N-KSLDDIW-NNMTWMQWEREIDNYTDLIYILLEKSQNQQEKNEQELLE
LDKWANLWNWFDISNWLWYIRIFIIIVGGLIGLRIVFTVFSIVNRVRQGYSPLSFQIHHPA-RRG-PDRPEE
TEEGGGERDRGRSTRLVHGFLALIWDDLRSLCLLCYHRLSDLLSIVARIVELLGRRG---------WEALKY
WWSLLQYWSQELKKSAVSLLNATAIAVAEGTDRVIEVAQAIGRAILHIPRRIRQGAERALL
>B.CN.2010.DEMB10CN002.JX140658
MRAKVIRKSYQ-P------W-----WIW-GT------MLLGML-MI--CSAK--E------KLWVTVYYGVP
VWKEAITPLFCASDAKAYATEAHNVWATHACVPTDPNPQEVDLENVTEDFNMWKNNMVEQMHEDIISLWDES
LKPCVKLTPLCVTLNC---T-------DW--K--------------------PNN------ST-----TN--
------N---NNTN--NSV--------------A--N-----LE---IGE---VKNCSFNIS---KTGNKVE
KGQALFYKLDVEQI----N------------N----------------NA-------NTSYAN--YVLTHCN
TSVIKQACPKVSFEPIPIHYCAPAGFAILKCKDKKFNGTGPCKNVSTVQCTHGIKPVVSTQLLLNGSLAE-E
EVVIRSENLTDNAKTIIVQLNTSVPITCTRPSNNTRKGISLGQGGVFYTTGDIIGNIRQAHCNVNRTSWHDT
LKQIATKLRE--KW-----P--NK-T-I-IFN-QSSGGDPEIATHSFNCGGEFFYCNTSKL--------F--
------NSTW--PS-----------------D---GT---------DGN----VTG-----G----------
-SND------TITLQCRIRQIINRWQEVGKAMYAPPIRGVINCTSNITGLLLVR----D-GG------I-NN
S-----TNETFRPGGGDMRDNWRSELYKYKVVRLEPLGVAPTEAKRIVVQREKRAV---GLGAMFLGFLGAA
GSTMGAASITLMVQARQLLTGIVQQQSNLLRAIEAQQHMLQLTVWGIKQLQARVLAVERYLQDQRLLGIWGC
SGKLICTTTVPWN----ASWS--N-KSLNDIW-NNMTWMQWEKEIDNYTGLIYSLIEESQIQQEKNELELLK
LDQWASLWNWFDITRWLWYIKIFIMIVGGLIGLKIVFAVLSIVNRVRQGYSPLSFQTRLPT-PRG-PDRPEG
IEEEGGERDRDRSGPLVNRFFILIWDDLWNLCLFSYQRLRDLLLIVTRIVEILGRRG---------WEALKY
WGNLIQYWTQELQKSAVSLLNATAIAVAEGTDRIIEAVQRIGRAIIHIPRRIRQGLERILV
>B.US.2005.WICU_C1.EU578657
MRAREIRKSYQ-H------L-----WSG-GI------LLLGIL-MI--CSAV--E------QTWVTVYYGVP
VWKEASTILFCASDAKAYDTEAHNVWATHACVPTDPSPQEVKLENVTENFNMWKNDMVEQMHEDIISLWDQS
LKPCVKLTPLCVTLNC---TH------KI--S----------------------------VKN-----VT--
-------------Y--STD--------------L--K-----NI---TED---MANCSFNTTT--ILRDKVT
KEYALFYKSDVVPL----D------------N--------------D-NT------------S--YRLINCN
TSTITQACPKISFEPIPIHYCAPAGFAILRCNNKTFSGKGPCTNVSTVQCTHGIRPVVSTQLLLNGSLTG-E
EIVIRSDNFTDNAKPIIVHLNESVEINCTRLSNNTRKGVHLGPGSAMYATGEIIGDIRQAHCNISEAKWNNT
LRQIAKKLGE--QY-----G--NNKT-I-IFT-NSSGGDPEIVMHTFNCGGEFFYCNTTKL--------F--
------SSTW--NS---------------------TT------W--NSW----NST-----E----------
-TNS------TITLPCRIKQIINMWQEVGRAMYAPPIRGQIRCSSNITGLILTR----D-GG------N-NT
N-----TNETFRPQGGNMKDNWRSELYKYKVVKIEPLGIAPTKAKRRVVQREKRAV---GLGALFLGFLGAA
GSTMGAVSMTLTVQARQLLSGIVQQQNNLLRAIEAQQHLLQLTVWGIKQLRARVLAVERYLKDQQLLGIWGC
SGKSICTTSVPWN----ASWS--N-KSLNDIW-ENMTWMEWDREISNYTGLIYSLIGEAQIQQEKNEQELLE
LDKWTSLWNWFDISNWLWYIRIFIMIVGGLIGLRIIFTVLAIVNRVRKGYSPLSLQTHLPA-PRG-PDRPEG
IEEEGGDRDRERSSRSVDGFLAIFWVDLRSLFLFSYHQLRDLLLIVLRIVEVLGRRG---------WNILKY
WWSLLQYWSQELRKSAVSLLNAIAIAVAEGTDRVIELGQRAGRAVLHIPRRIRQGAERALV
>B.US.2010.DEMB10US009.KC473829
MRVMETRKNYP-H------------WKG-GI------LLLGLL-MI--YSAA--E------ETWVTVYYGVP
VWKDADTTLFCASDAKAYETEVHNVWATHACVPTDPNPQEVQLENVTENFNMWKNNMVEQMHNDIISLWDQS
LKPCVKLTPLCVTLNC---T-------DV--K-----------------------------IN-----TT--
------S---TEIS--TKT-----------EYNT--I-----EE---KGE---IKNCSFNITT--GIRDKVE
KQYAIFYKSDVVQI----E------------K----------NDIGS-NS-------SDNKTS--YRLISCN
TSVITQACPKVTFEPIPIHYCTPAGFALLKCNNETFNGTGPCNNVSTVQCTHGIKPVVSTQLLLNGSLAE-K
DIVIRSQNISDNTKTIIVHLKEPVNITCIRPNNNTRKGIHIGPGRAFYATGDIIGNIRKAHCNITRANWNVT
LGKVVEKLKE--KF-----R--NK-T-I-RFR-PPSGGDQEITMHIFNCKGEFFYCNTTEL--------F--
------NSSW--Y------------------------------W--NDT----NDT-----L---------K
SNEE------NITLLCRIKQIVNMWQEVGKAMYAPPIRGPISCTSNITGILLTR----D-GG------Q-GN
NTNDT---EIFRPGGGDMRDNWRSELYKYKVVKIEPLGVAPTRAKRRVVQREKRAI--GGLGALFLGFLGAA
GSTMGAASMTLTVQARLLLTGIVQQQNNLLKAIEAQQHLLQLTVWGIKQLQARVLAVERYLRDQQLLGIWGC
SGKLICTTAVPWN----ASWS--N-RSVNDIW-DNMTWMEWEKEIDNYTEIIYNLLEKSQNQQEKNEQELLE
LDKWASLWNWFDISKWLWYIKIFIMIVGGLIGLRIVFTVLSIVNRVRQGYSPLSLQTHLPV-RRG-PDRPGG
IEEEGGERDSDRSGTLVDGFLALIWGDLRSLFLFSYHRLRDLILIVTRIVELLGRRG---------WEALKY
WWNLLQYWIQELKNSAVSLFNATAVAVAEGTDRIIDLFQRIFRAILHIPTRIRQGLERALL
>B.US.2003.DEMB03JP004.KC473846
MKAKETRKNYQ-H------L-----WRW-GI------MLLGML-MI--CSAE--E------QSWVTVYYGVP
VWKEATTTLFCASDAKAYDTEVHNVWATHACVPTDPSPQEVLMGNVTEEFNIWENNMVEQMHEDIISLWDQS
LKPCVKLTPLCVTLNC---T-------DA--K-------------------VNST------NA-----TS--
------T---CVNS--DST--------------C--V-----NS---TED---MKNCSFNITT--TLRDKVR
KEFALFYRLDVVPI----D------------D--------------S-DN------------STSYRLINCN
TSAITQACPKVSFEPIPIHYCAPAGFALLKCNNKTFSGKGPCTNVSTVQCTHGIRPVVSTQLLLNGSLAE-G
EVILRSKNFTDNKETIIVQLNESVTINCTRPSNNTRRGIHIGPGQAFYTTGQIIGDIRQAYCTISKAKWNNT
LKQVSEKLGE--KY--------NATT-I-NFK-QHSGGDPEIVMHSFNCGGEFFYCNTTPL--------F--
------NSTW--DS---------------------ST------W--NST-K--NNT-----G----------
-SND------TITIQCRIKQIINMWQTVGKAMYAPPIAGQIRCLSNITGLLLER----D-GG------N-NK
TD----HNETFRPSGGNMKDNWRSELYKYKVVKVEPIGIAPTRAKRRVVQREKRA----GIGAVFLGFLGAA
GSTMGAASVTLTVQARQLLSGIVQQQNNLLRAIEAQQHMLQLTVWGIKQLQARVLAVERYLRDQQLLGIWGC
SGKLICTTAVPWN----TSWS--N-KSVDEIW-ENMTWIQWEREIDNYTGLIYSLLEKSQNQQEKNEQKLLE
LNSWASLWNWFDITNWLWYIRIFIMIIGGLVGLRIVFAVFSIVNRVRQGYSPLSFQTHFPA-PRGPPDRPGG
IEEEGGERDRDRSVRLVSGFLPLIWDDLRNLCICLYHRLRDLLLIATRIVELLGRRG---------WEVLKY
WWNLLQYWSQELKNSAISLLNVTAVAVAEGTDRIIEVAQRIGRGILHIPVRIRQGLERALL
>B.ES.2008.ES_X2515_3.GQ372988
TRVMEIKKNYQ-H------W-----WRG-GI------LLLGMLMMI--CSAEVQE------KLWVTVYYGVP
VWKEATTTLFCASNAKAYDTEAHNVWATHACVPTDPNPQEVELVNVTENFNMWKNDMVEQMHEDIISLWDES
LKPCVKITPLCVTLNC---S-------PY--Y--------------------TNVTNNTNNNT-----TV--
------A---NTNN--SSG--------------L--E-----GI---TGE---LRNCSFNVTE--EINKKMR
KEYAIFNEIDIVKI-----------------S----------------NE------------S--YMLKNCN
TSVIKQACPKVSFEPIPIHYCTPAGFAILKCKDKEFNGTGPCGSVSTVQCTHGIRPVVSTQLLLNGSLSE-G
DIMIRSQNFTNNAKTIIVQLNQSIEINCTRPNNNTRKSIHVGWGRALYTTGQIIGDIRKAHCNISLTKWNNA
LYKIALKLRE--QF-----K--NK-T-I-KFM-NSSGGDPEIVTHSFNCAGEFFYCNTSKL--------F--
------NSTL--FS-----------------N---NT------W--FNS----TMN-----E---------T
NTND------TIMIPCRIKQIINRWQEVGKAMYAPPISGLVRCSSNITGLLLTR----D-GG------G-GQ
NQTEN-QTEIFRPGGGDMRDNWRSELYKYKVVRIEPLGIAPTKAKRRVVQREKRAV--GTIGAMFLGFLGAA
GSTMGAASVTLTVQARLLLSGIVQQQNNLLKAIEAQQHLLQLTVWGIKQLQARVLAVERYLRDQQLLGIWGC
SGKLICTTAVPWN----ASWS--N-KSLNTIW-NNMTWQEWEREIDNYTGLIYTLLEESQNQQEKNEQELLE
LDKWANLWNWFDISNWLWYIKIFIMIVGGLIGLRIVCAVLALVNRVRQGYSPLSFQIRLPG-QRG-PDRPEG
IEEEGGERDRERSNLLVHGFLALIWDDLRSLCLFSYHRLRDLLLIVTRIVELLGRRG---------WEILKC
WWSLIQYWSQELKNSAVSLLNTTAIAVAEGTDRIIEVTQRIGRGFLHIPRRIRQGLERALL
>B.US.2007.BP00058_RH01.JN687759
MKVKEIMKNYQ-H------L-----WKW-GM------MLLGML-MI--CSAA--E------QLWVTVYYGVP
VWKEATTTLFCASDAKAHETEAHNVWATHACVPTDPNPQEIELKNVTEDFNMWKNNMVDQMHEDIISLWDQS
LKPCVKLTPLCVTLDC---T-------DV--G----------------------------------------
------N---YTNN--SSK-------E------T--L-----EM---KGE---IKNCSFNITT--AIKDKVQ
RQHALFYKLDVVPI----E------------N-------EGNDTTYS-NT------------S--FRLISCN
TSRITQACPKVSFEPIPIHYCAPAGFAILKCRDKKFNGTGKCADVSTVQCTHGIKPVASTQLLLNGSLAE-E
DIVIRSSNFSNNAKIIIVQLKEAVKINCTRPNNNTRRSIPMGPGRMF--TTKIVGDIRQAHCNISRKDWNDA
LNQTVIKLRE--QLREKLKK--NNAT-I-KFS-PPSGGDLEIVMHTFNCGGEFFYCNTSSL--------F--
------NSTW--NE-----------------N---TT----------------TDL-----N----------
-NNG------NITLKCRIKQIIRMWQEVGKAMYAPPIEGQISCSSNITGLLLTR----D-GG------N-EN
ETNA--TTETFRPGGGDMRDNWRSELYKYKVVQLEPLGVAPTKAKRRVVQREKRAV---GIGAVFLGFLGAA
GSTMGAASLTLTVQARQLLSGIVQQQNNLLRAIEAQQSLLQLTVWGIKQLQARVLAVERYLKDQQLLGIWGC
SGKLICTTNVPWN----ASWS--N-KSLDQIW-GNMTWMDWDREVNNYTNIIYNLLQESQNQQDKNERELLE
LDKWSNLWSWFSITNWLWYIRLFIMIVGGLIGLRIVFTVLSIINRVRQGYSPLSFQTHLPA-PRG-PDRPGG
IEEEGGDRDRDRSEQLVNGFFAIIWVDLRNLCIFLYHRLRDLLLIVTRILELLGRRG---------WELLKY
WWNLLLYWSQELKNSAISLFNATAITVAEGTDRVIEAIQRVCRAILNIPRRIRQGLERALL
>B.US.1998.WC3_0498_1.EF175209
MKVKEIRKNYQ-H------L-----WRW-GI------MLLGMLMMI--CNAK--E------QLWVTVYYGVP
VWKEANTTLFCASDAKAYKTEAHNVWATHACVPTDPNPQEVVLKNVSEPFNMWNNNMVEQMHEDIISLWDQS
LKPCVKLTPLCVTLNC---T-------DM--R-----------------------------GT-----NV--
------T---NVTA--TPT-----------------------MK---PGE---IKNCSFNSTT--IMRDKVT
KEYALFYRLDVVPI----K------------N----------NSTSY-NT------------S--YRLINCN
TSTLTQACPKVSFEPIPIHYCAPAGFAILKCNDKNFNGAGNCSNVSTVQCTHGIMPVVSTQLLLNGSLAE-E
EVVIRSKNFTNNADTIIVQLKDSVEINCIRPNNNTRKSIPMGPGKAFYATGDIIGNIRLAYCNLSRTKWEQA
LNQTVSKLRK--QF-----N--NTIA-I-AFQ-PSSGGDLEIEMHSFNCGGEFFYCNTTKL--------F--
------NSNW--TL-----------------E---GN------V--TYT----TNN-----T----------
-NGT------NIILPCRIKQIINMWQGVGKAMYANPISGLINCTSKITGLLLTR----D-GGTEGNGSN-GT
GTEIENRTEIFRPGGGNMKDNWRSELYKYKVVRIEPIGIAPTKAKRRVVQREKRAV--GVLGAMFLGFLGTA
GSTMGAASVTLTVQARQLLSGIVQQQNNLLQAIEAQQHLLQLTVWGIKQLQARVLAVERYLKDQQLLGLWGC
SGKLICTTAVPWN----TSWS--N-RSHDEIW-TNMTWIQWEKEIDNYTNLIYNLIEKSQNQQEKNEQELLE
LDQWASLWSWFTITNWLWYIKIFIMIVGGLVGLRIVFAVLSIVNRVRQGYSPLSFQTRLPV-PRG-PDRPEG
IEEEGGEGDRDRSSRLVHGFLALLWDDLRSLCLFSYHHLRDLILIAARIVELLGRRG---------WEVLKC
WWSLLQYWSQELRNSAVSLLDTTAIAVAEGTDRVIEVALRAARAILHIPRRIRQGLERILL
>B.US.1998.WC3_0498_2.EF175210
MKVKEIRKNYQ-H------L-----WRW-GI------MLLGMLMMI--CNAK--E------QLWVTVYYGVP
VWKEANTTLFCASDAKAYKTEAHNVWATHACVPTDPNPQEVVLKNVSEPFNMWNNNMVEQMHEDIISLWDQS
LKPCVKLTPLCVTLNC---T-------DM--R-----------------------------GT-----NV--
------T---NVTA--TPT-----------------------MK---PGE---IKNCSFNSTT--IMRDKVT
KEYALFYRLDVVPI----K------------N----------NSTSY-NT------------S--YRLINCN
TSTLTQACPKVSFEPIPIHYCAPAGFAILKCNDKNFNGAGNCSNVSTVQCTHGIMPVVSTQLLLNGSLAE-E
EVVIRSKNFTNNADTIIVQLKDSVEINCIRPNNNTRKSIPMGPGKAFYATGDIIGNIRLAYCNLSRTKWEQA
LNQTVSKLRK--QF-----N--NTIA-I-AFQ-PSSGGDLEIEMHSFNCGGEFFYCNTTKL--------F--
------NSNW--TL-----------------E---GN------V--TYT----TNN-----T----------
-NGT------NIILPCRIKQIINMWQGVGKAMYANPISGLINCTSKITGLLLTR----D-GGTEGNGSN-GT
GTEIENRTEIFRPGGGNMKDNWRSELYKYKVVRIEPIGIAPTKAKRRVVQREKRAV--GVLGAMFLGFLGTA
GSTMGAASVTLTVQARQLLSGIVQQQNNLLQAIEAQQHLLQLTVWGIKQLQARVLAVERYLKDQQLLGLWGC
SGKLICTTAVPWN----TSWS--N-RSHDEIW-TNMTWIQWEKEIDNYTNLIYNLIEKSQNQQEKNEQELLE
LDQWASLWSWFTITNWLWYIKIFIMIVEGLVGLRIVFAVLSIVNRVRQGYSPLSFQTRLPV-PRG-PDRPEG
IEEEGGEGDRDRSSRLVHGFLALLWDDLRSLCLFSYHHLRDLILIAARIVELLGRRG---------WEVLKC
WWSLLQYWSQELRNSAVSLLDTTAIAVAEGTDRVIEVALRAARAILHIPRRIRQGLERILL
>B.VE.2010.DEMB10VE001.JX140659
TRVMGISSNCL--------------WKW-GM------MLLGML-MS--CRAD--D------NLWVTVYYGVP
VWKEATTTLFCASDAKSYSTEAHNVWATHACVPTDPSPQEVKLENVTERFNMWKNNMVDQMHEDIISLWDQS
LKPCVKLTPLCVTLNC---T-------KL--T---------------------------INGN-----TT--
------N---VTNG--TNN--------------V--T-----IN---EEE---MKNCSFNITT--SIRDKIQ
REYAFFYNLDIVSI----D------------N--------------D-SN--------STYKA--YRLISCN
TSVLTQACPKVSFEPIPIHYCAPAGFAILKCNDKKFNGTGDCNNVSTVQCTHGIKPVVSTQLLLNGSLAE-E
EIVIRSENFTNNAKNIIVHLNESVQINCTRPNNNTRKGIHIGPGKTFFAT-EVIGDIRKAHCNISRTQWNNT
LEKIVKKLRE--QYGNKTIG--NK-T-I-AFK-PSSGGDPEVVMHSFNCGGEFFYCNTTQL--------F--
------NSTW--HL-----------------N---GT----------------RTG-----D---------T
NTDD------NITLPCRIKQIINLWQEVGKAMYAPPIRGPISCSSNITGLLLTR----D-GG------D-SN
STGIN-DTEIFRPTGGDMRDNWRNELYKYKVVKIEPLGIAPTKARRRVVQRERRAV---TFGALFLGFLGAA
GSTMGAASMTLTVQARLLLTGIVQQQNNLLRAIEAQQHLLQLTVWGIKQLQARVLALERYLQDQQLLGIWGC
SGKLICTTNVPWN----TSWS--N-KTIGEIW-NNMTWQQWEKEIDNYTELIYSLLETSQNQQELNEQELLK
LDTWASLWNWFNISNWLWYIKIFIMIVGGLIGLRIIFTVLSIVNRVRQGYSPLSFQTHLPT-PRG-PDRPGG
IEEEGGDRDRGTSTRLVHGFLALVWDDLRSLFLFSYHRLTDLLLIAARIVELLGRRG---------REILLY
WWNLLLYWSQELKNSAISLFNATAVTVAEGTDRILELIQVVFRAILHIPRRIRQGLERLLL
>B.ES.2008.X2574_2.GU362886
TRVMGISRNCS--------------WKW-GM------MLLGML-MS--CRAD--D------NLWVTVYYGVP
VWKEATTTLFCASDAKSYSTEAHNVWATHACVPTDPSPQEVKLENVTERFNMWKNKMVDQMHEDIISLWDQS
LKPCVKLTPLCVTLNC---T-------EL-----------------------NST------KT---------
-------------N--VTL-----------------------DR----EE---MKNCSFNITT--SIRDKIQ
KEYALFYKLDIVSI----D------------E------------DKN-NT---------------YRLISCN
TSVLTQACPKVTFEPIPIHYCAPAGFAIFKCKDKKFNGTGDCKNVSTVQCTHGIRPVVSTQLLLNGSLAE-E
EIVIRSENFTDNARTIIVHLNESVQINCTRPNNNTRKGIHIGPGKTFFAT-DIIGDIRQAHCNISKTQWDDT
LGKIVKKLRE--QY-----R--NK-T-I-VFN-QSSGGDPEIIMHSFNCGGEFFYCNTTQL--------F--
------NSTW--NE-----------------T---KN----------------ETE-----T---------G
NTSD------SITLPCRIKQIINLWQEVGKAMYAPPIKGPISCSSNITGLLLTR----D-GG------I-ES
N-----ETEIFRPGGGDMRDNWRNELYKYKVVKIEPLGIAPTKARRRVVQREKRAV---TLGALFLGFLGAA
GSTMGAASMTLTVQARLLLTGIVQQQNNLLRAIEAQQHLLQLTVWGIKQLQARVLALERYLQDQQLLGIWGC
SGKLICTTNVPWN----TSWS--N-KSIGAIW-DNMTWQEWEKEIDNYTDIIYSLLETSQNQQELNEQELLK
LDTWASLWNWFSISKWLWYIKIFIMIVGGLIGLRIIFTVLSIANRVRQGYSPLSFQTHLPT-PRG-PDRPGG
IEEEGGDRDRGTSTRLVHGFLALVWDDLRSLCLFSYHRLTDLLLIAARIVELLGRRG---------REILQY
WWNLLQYWSRELKNSAISLFNATAVTVAEGTDRILEIIQVVFRAILHIPRRIRQGLERLLL
>B.UY.2008.DEMB08UY001.JX140655
TRVMGISRNCS--------------WKW-GM------MLLGML-MS--CRAD--D------NLWVTVYYGVP
VWKEATTTLFCASDAKSYSTEAHNVWATHACVPTDPSPQEVKLENVTERFNMWKNKMVDQMHEDIISLWDQS
LKPCVKLTPLCVTLNC---T-------EL--D--------------------STK-----------------
------T------N--VTL-----------------------DR----EE---MKNCSFNITT--SIRDKIQ
KEYALFYKLDIVSI----D------------E------------DKN-NT---------------YRLISCN
TSVLTQACPKVTFEPIPIHYCAPAGFAIFKCKDKKFNGTGDCKNVSTVQCTHGIRPVVSTQLLLNGSLAE-E
EIVIRSENFTDNARTIIVHLNESVQINCTRPNNNTRKGIHIGPGKTFFAT-DIIGDIRQAHCNISKTQWDDT
LGKIVKKLRE--QY-----R--NK-T-I-VFN-QSSGGDPEIIMHSFNCGGEFFYCNTTQL--------F--
------NSTWNETK-----------------N---KT----------------ETG-----N----------
-TSD------SITLPCRIKQIINLWQEVGKAMYAPPIKGPISCSSNITGLLLTR----D-GG------I-ES
N-----ETEIFRPGGGDMRDNWRNELYKYKVVKIEPLGIAPTKARRRVVQREKRAV---TLGALFLGFLGAA
GSTMGAASMTLTVQARLLLTGIVQQQNNLLRAIEAQQHLLQLTVWGIKQLQARVLALERYLQDQQLLGIWGC
SGKLICTTNVPWN----TSWS--N-KSIGAIW-DNMTWQEWEKEIDNYTDIIYSLLETSQNQQELNEQELLK
LDTWASLWNWFSISKWLWYIKIFIMIVGGLIGLRIIFTVLSIANRVRQGYSPLSFQTHLPT-PRG-PDRPGG
IEEEGGDRDRGTSTRLVHGFLALVWDDLRSLCLFSYHRLTDLLLIAARIVELLGRRG---------REILQY
WWNLLQYWSRELKNSAISLFNATAVTVAEGTDRILEIIQVVFRAILHIPRRIRQGLERLLL
>B.US.2010.DEMB10US003.KC473826
MRVMEIKRSCQ-R------L-----WRG-GT------LLLGLL-MI--CSAE--E-------KWVTVYYGVP
VWKEANTTLFCASDAKAYKREVHNVWATHACVPTDPSPQEVELKNVTEEFNMWKNNMVEQMHEDIISLWDQS
LKPCVKLTPLCITLNC---T-------DV--K--------------------NTT-----------------
------N---TTTA--SSG-----------------------------DE---MKNCSFNIST--DVRDKMK
KEYALFYSLDIVKL----N------------G----------------ND------------SNRYRLTSCN
TSVITQACPKVSFEPIPIHYCAPAGFAIIKCNNKTFSGKGSCNNVSTVQCTHGIKPVVSTQLLLNGSLAEGD
NIVIRSDNFSNNARTIIVQLTEPVNITCTRPNNNTRKSIHIAPGKAFYATGDIIGNIRQAHCNISKAEWNNT
LQKIVKKLGE--QY-----N--TT-N-L-SFK-NSSGGDPEIVMHSFNCRGEFFYCNSTQL--------F--
------SSNW--TR-----------------D---NT---SSNW--TRK----DND-----T---------E
PNKT------VITLPCRIKQIINMWQEVGKAMYAPPIKGLIQCSSNITGLLLTR----D-GG------D-NN
S-----NTEIFRPGGGDMRDNWRSELYKYKVVKIEPLGVAPTKARRRVVQREKRAL---GMGALFLGFLGAA
GSTMGAASLMLTVQARQLLSGIVQQQNNMLRAIEAQQHLLQLTVWGIKQLQARVLAVERYLKDQQLLGIWGC
SGKLICTTNVRWN----NSWS--N-KSYETIW-DNMTWMQWEKEIDRYTNTIYTLLEESQNQQEKNEQELLE
WDKWANLWNWFDITNWLWYIKIFIMIVGGLIGLRIIFAMLSIVNRVRQGYSPLSFQTHLPT-PRG-PDRPGG
TEEEGGERDRGRSGILVDGFLALFWVDLRSLCLFSYHRLRDLLLIAARIVEPLGRRG---------WGILKY
WWSLLQYWSQELKNSAVSLLNATAIAVAEGTDRIIEVVQRSCRAILNIPRRIRQGAERALL
>B.US.2010.DEMB10US011.KC473830
MRVMGIKKNCQ-R------L-----WRG-GT------LLLGLL-MI--CSAI--E-------MWVTVYYGVP
VWREANTTLFCASDAKGYETEVHNVWATHACVPTDPSPQEVELKNVTEEFNMWKNNMVEQMHEDIISLWDQS
LKPCVKLTPLCVTLTC---T-------NITET--------------------NTT-----------------
------N------A--TAS-----------------------NR----NE---MRNCSFNVTT--DVRDKVK
KEYALFYSLDIVKL----D------------G----------------NT------------S--YRLTSCN
TSVITQACPKISFEPIPIHYCAPAGFAILKCNNKTFSGKGPCNNVSTVQCTHGIRPVVSTQLLLNGSLAE-E
DIVIRSDNFSNNARTIIVQLKDPVNINCTRPNNNTRKSIHIAPGRAFYATGAITGDIRQAHCNISRAQWNNT
LQKIATKLGE--QY-----T--AN-N-I-SFK-NSSGGDPEIVMHSFNCGGEFFYCDSTQL--------F--
------SSNW--TR-----------------N---DS---SSNW--TRS----DND-----T---------E
SNNT------VITLPCRIRQIINMWQEVGKAMYAPPIKGLIQCTSNITGLLLTR----D-GG------N-GN
KTND--TLEIFRPGGGDMRDNWRSELYKYKVVKIEPLGVAPTKARRRVVQREKRAV---GLGALFLGFLSAA
GSTMGAASLTLTVQARQLLSGIVQQQNNMLRAIEAQQHLLQLTVWGIKQLQARVLAVERYLRDQQLLGIWGC
SGKLICTTNVRWNNSWSSSWS--S-KNLSDIW-NNMTWMQWEKEIDNYTSIIYTLLEESQNQQEKNEQELLE
LDKWANLWNWFDITHWLWYIKIFIMIVGGLIGLRIVFAVLSIVNRVRQGYSPLSFQTHLPA-PRG-PDRPGG
TEEEGGERDRGRSEILVDGCLALFWVDLRSLFLFSYHRLRDLLLIVVRIVELLGRRG---------WELLKY
WWNLLQYWIHELKNSAISLLNATAIAVAEGTDRIIELVQRICRAICNIPRRIRQGAERALV
>B.US.2006.BP00055_RH01.JN687750
MRVREMRKHWQ-H------W-----WKK-GI------LLLGIL-MI--CSSA--E------NLWVTVYYGVP
VWKEATTTLFCASDAKAYDTEVHNVWATHACVPTDPNPQEVVLGNVTEDFNMWKNNMVEQMHEDIISLWDQS
LKPCVKLTPLCVTLHC---T-------NY--S--------------------GNV------IN-----VT--
------R---SGNN--TNN--------------A--TIKIDEEM---KGE---IKNCSFNITT--HLRDKVQ
KARAFFNRLDVVPI----D------------N------------DND-NT------------S--YRLISCN
TSSITQACPKITFEPIPIHFCAPAGFAILKCNNKTFDGKGSCTNVSTVQCTHGIKPVVSTQLLLNGSLAE-E
EIVIRSENFTNNAKTIIVQLTEPINITCVRPNNNTRTSIHMGPGKAFYAAGEVIGDIRRAYCKINITEWNNT
LEKIVGKFRE--QF-----G--NK-T-I-VFN-QSSGGDPEIVTHSFNCRGEFFYCDTKKL--------F--
------NSTW--WV-----------------N---NT------W---------KGT----KG--------DE
TRNG------TIELPCRIKQIINMWQEVGKAMYAPPIRGQIQCSSNITGLLLTR----D-GG------N-NE
TN----GTETFRPGGGDMRDNWRSELYKYKVVKIEPLGIAPGRAKRRVVQREKRAV---GLGAMFLGFLGAA
GSTMGAASITLTVQARQLLSGIVQQQNNLLRAIEAQQHMLQLTVWGIKQLQARVLAVERYLRDQQLLGIWGC
SGKLICTTTVPWN----NSWS--KNRSWEEIW-ENMTWMQWEKEIDNYTGLIYNLIEISQNQQEKNEQDLLA
LDKWESLWNWFDISNWLWYIKIFIMIVGGLVGLRIVFTVLSIVNRVRQGYSPLSFQTHLPA-RRG-PDRPEG
IEEEGGEQDRDRSRPLVDGFLALIWVDLRNLCLFIYRRLRDLLLIVARIVELLGRRG---------REALKY
WWNILQYWSQELKNSAVSLLNAFAITVAEGTDRIIELARRIFRAILHIPTRIRQGLERALL
>B.US.2006.BP00055_RH10.JN687757
MRVREMRKHWQ-H------W-----WKK-GI------LLLGIL-MI--CSSA--E------NLWVTVYYGVP
VWKEATTTLFCASDAKAYDTEVHNVWATHACVPTDPNPQEVVLGNVTEDFNMWKNNMVEQMHEDIISLWDQS
LKPCVKLTPLCVTLHC---T-------NY--S--------------------GNV------IN-----VT--
------R---SGNN--TNN--------------A--TIKIDEEM---KGE---IKNCSFNITT--HLRDKVQ
KARAFFNRLDVVPI----D------------N------------DND-NT------------S--YRLISCN
TSSITQACPKITFEPIPIHFCAPAGFAILKCNNKTFDGKGSCTNVSTVQCTHGIKPVVSTQLLLNGSLAE-E
EIVIRSENFTNNAKTIIVQLTEPINITCVRPNNNTRTSIHMGPGKAFYAAGEVIGDIRRAYCKINITEWNNT
LEKIVGKFRE--QF-----G--NK-T-I-VFN-QSSGGDPEIVTHSFNCRGEFFYCDTKKL--------F--
------NSTW--WV-----------------N---NT------W---------KGT----KG--------DE
TRNG------TIELPCRIKQIINMWQEVGKAMYAPPIRGQIQCSSNITGLLLTR----D-GG------N-NE
TN----GTETFRPGGGDMRDNWRSELYKYKVVKIEPLGIAPGRAKRRVVQREKRAV---GLGAMFLGFLGAA
GSTMGAASITLTVQARQLLSGIVQQQNNLLRAIEAQQHMLQLTVWGIKQLQARVLAVERYLRDQQLLGIWGC
SGKLICTTTVPWN----NSWS--KNRSWEEIW-ENMTWMQWEKEIDNYTGLIYNLIEISQNQQEKNEQDLLA
LNKWESLWNWFDISNWLWYIKIFIMIVGGLVGLRIVFTVLSIVNRVRQGYSPLSFQTHLPA-RRG-PDRPEG
IEEEGGEQDRDRSRPLVDGFLALIWVDLRNLCLFIYRRLRDLLLIVARIVELLGRRG---------REALKY
WWNILQYWSQELKNSAVSLLNAFAITVAEGTDRIIELARRIFRAILHIPTRIRQGLERTLL
>B.ES.2010.DEMB10ES002.KC473842
MRVKGIRKNYQ-N------LW----WIW-GT------LLLGIL-MI--CSTA--E------NLWVTVHYGVP
VWKEASTTLFCASDAKAYDTEVHNVWATHACVPTDPSPQEVLLENVTENFNMWKNNMVQQMHDDIISLWDES
LKPCVKLTPLCVTLNC---T-------KV--S-----------------CTNSTSSNNTASNN-----TL--
------T---CNDT--IGG--------------Q--G-----WA---KEE---IKNCSFNATK--GIGDKVQ
KTYALFNTLDVMQI----D------------G--------------D-NT------------S--YTLINCN
TSVIRQTCPKVSFEPIPIHYCAPAGFAILKCNDKKFNGTGPCTNVSTVQCTHGIRPVVSTQLLLNGSLSE-E
EVIIRSKNLSDNANTIIIQLNKTVVINCTRPGNNTRKSISLGPGRVFYATGDIIGDIRQAYCNISQADWNET
LTWIAIKLRE--KF-----N--NK-S-I-TFR-PSSGGDPEIVMHTFNCGGEFFYCNTTQL--------F--
------NNTW---------------------N---ET-----AW---------NET-------------NNV
NNSE------TITLKCRIKQIINRWQGVGKAMYAPPIRGSIRCSSDITGLLLTR----D-GG------N-TN
E-----TTEIFRPGGGDMRDNWRSELYKYKVVQIEPIGIAPTKAKRRVVQREKRAA----FGALFLGFLGAA
GSTMGAASLTLTVQARQLLSGIVQQQSNLLRAIEAQQHMLQLTVWGIKQLQARVLAVERYLRDQQLLGIWGC
SGKLICTTAVPWN----ASWS--N-KTYNQIW-DNMTWMQWEREIDNYTSIIYDLIEKSQNQQEKNEQDLLE
LDKWASLWNWFEITSWLWYIKIFIMIVGGIVGLRIIFTVLSIVNRVRQGYSPLSFQTHLPA-PRG-LDRPEG
IEEEGGDRDRNRSRPLVHGFLAIIWVDLRSLCLFSYHRLRDLLLIVARTVELLGRRG---------WEALKY
WWNLLQYWSQELKNSAVNLLNTTAIVVAEGTDRIIEVAQRAWRAFLHIPTRIRQGAERVLL
>B.FR.2008.DEMB08FR002.JX140654
MKVKETMRNYQ-H-----YL-----WKW-GI------MLLGML-MI--CSAA--D------QWWVTVYYGVP
VWKEANPTLFCASDAKTYKTEAHNVWATHACVPTDPNPQEKVLENVTEEFNMWKNNMVEQMHEDIISLWDES
LKPCVKLTPLCVTLNC---T-------DV--S-----------------MNETNSKTTPSTST-----PT--
------S---ASTT--YSG--------------E--K-----ME---DGE---MKNCSFNVTT--ILRDKMQ
TEFALFYRLDVVPL----D------------N----------S---S-ST------------S--YRLINCN
SSTITQACPKISFEPIPIHYCAPAGFAILKCNDKGFNGTGTCRNVSTVQCTHGIKPVVSTQLLLNGSLAE-E
EVVIRSSNFSDNAKTIIVQLNETVAINCTRPGNNTRRSITMGPGKVFY-TNEIIGNIRRAYCTINETKWNST
LQKIAAKLGE--QF--------NK-TEI-VFT-HSSGGDPEVVMHSFNCGGEFFYCNTTPL--------F--
------NSAW--NR-----------------NKSKDT------W--SIK-GSNNST-----G----------
-GNN------TIILQCKIKQIINMWQRVGKAMYAPPIRGQINCLSNITGLLLTR----D-GG------N-IS
S-----TNETFRPGGGDMRDNWRSELYKYKVVQIEPLGLAPTKAKRRVVQREKRAV--GTLGAMFLGFLGAA
GSTMGAASITLTAQARQLLSGIVQQQNNLLKAIDAQQHMLQLTVWGIKQLQARVLAVERYLRDQQLLGIWGC
SGRLICTTAVPWN----NSWS--NNRSVDQIW-DNMTWMQWEREIDNYTGVIYRLLEESQNQQEKNEQELLE
LDKWASLWNWFDITRWLWYIKIFIMIVGGLIGLRIVFAVISVVNRVRQGYSPLSFQTRFPT-PRG-PDRPEG
IEEEGGDRDRGTSIRLVDGFLAIFWDDLRSLCLFSYHRLRDLLLIAARILGLLGRRG---------WEILKY
WWNLLQYWIQELKNSAVSLLNATAIAVGEGTDRVIEVVQGAGRAILHIPRRIRQGLERLLL
>B.US.2003.APV_7.DQ869031
MRVKGIRRNYQ-H------L-----WRW-GT------MFLWLL-MI--CSAT--E------KLWVTVYYGVP
VWKEAATTLFCASNAKAYDTEAHNVWATHACVPTDPNPQEVVMGNVTENFNVWKNNMVEQMQEDIISLWDQS
LKPCVKLTPLCVTLNC---T-------NY--N----------------------------GTQ-----TN--
------T---TTNS--GNW--------------K--K-----ME---AGE---IKNCSFNITT--DMQDRYQ
KEYALFYRPDIVEI----G------------N--------------D-SS---------------YRLISCN
TSVLTQACPKVSFEPIPIYYCAPAGFAILKCNNKTFSGKGPCTNVSTVQCTHGIKPVVTTQLLLNGSLAE-G
EVVIRSENFTNPVKTIIVQLKDPVKINCTRPNNNTRKGIHMGPGRTFYATGEIIGDIRQAHCNLSGAEWNKT
LNQIVKKLKE--QF-----G-ENK-T-I-IFQ-PHAGGDQEIVKHMFNCGGEFFYCDSTQL--------F--
------NSTW--NT-----------------------------W--NAT----ESN-----G---------T
REND------TITLPCRIRQIINMWQKVGKAMYAPPIRGRINCSSIITGLLLTR----D-GS------N-SS
N-------ETFRPGGGDMRDNWRSELYKYKVVKVEPLGIAPTTARRRVVQREKRAL--GGLGAMFLGFLSAA
GSTMGAASLTLTVQARQLLSGIVQQQSNLLMAIEAQQHMLKLTVWGIKQLQARVLAVERYLKDQQLMGIWGC
SGKLICTTNVPWN----TSWS--N-KSLKAIW-DNMTWMEWEREIDNYTDLIYNLLEESQNQQEKNEQDLLA
LEKWDSLWNWFSITHWLWYIKIFIMIVGGLIGLRIVFTVLSIVNRVRQGYSPLSFQTRPPV-SRG-PDRPEG
IEEEGGERGRDTSGRLVDGFLAIIWVDLRSLCLFSYHRLRDLLLIVTRIVELLGRRG---------WEILKQ
GWSLLQYWSQELKNSAVSLLDATAIAVAEGTDRIVEILQRIFRAILHIPRRIRQGFERALL
>B.CO.2006.subject_247_day1_clone_14.HQ377376
MRVMGIRKNYQ-H------W-----WRG-GM------MLLGML-MI--CSVV-GQ------QLWVTVYYGVP
VWKEATTTLFCASDAKAYDTEVHNVWATHACVPTDPNPQEILLPNVTEDFDMGKNNMVDQMHEDIISLWDQS
LKPCVKLTPLCVTLNC---T-------HN--I----------------------TSGNITQA----------
------------AN--SSG--------------R--I-----EE---DRD---MKNCSFNVTT--GIRDKVK
KEYALFYNLDITQI----D------------N----------------DT---------------YRLTSCN
TSVITQACPKVSFEPIPIHYCTPAGYALLKCKDKKFNGTGPCTNVSTVQCTHGIRPVVSTQLLLNGSLAE-E
GVVIRSQNFSDTAKTIIVQLKEAIKINCTRPNNNTRKGIHLGPGGAFYTTGEIIGDIRKAHCNLSRAEWNNT
LSQVAIKLGE--QF-----G-KNK-T-V-VFN-SSSGGDLEIVMHIVNCGGEFFYCNTTKL--------F--
------NSTW--YS-----------------N---GT---------RLA----NDS-----D----------
-TSE------NITLPCRIKQIVNMWQEVGKAMYAPPISGQIRCVSNITGLLLTR----D-GG------K-EN
N-----KTETFRPEGGNMKDNWRSELYKYKVVKVEPLGVAPTKAKRRVVQREKRTV---GLGALFLGFLGAA
GSTMGAASVTLTVQARQLLSGIVQQQNNLLMAIEAQQNMLRLTVWGIKQLQARVLAVERYLRDQQLLGIWGC
SGKLICTTAVPWN----ATWS--N-KTQEEIW-NNMTWMQWEKEIDNYTAQIYTLLENSQIQQEKNEQELLA
LDKWENLWSWFSITNWLWYIKIFIMIVGGLIGLRIVFAVLSIVNRVRQGYSPLSFQTHLPI-PRG-PDRPEG
TEEEGGDRDRDRSVRLVTGSFALIWDDLRSLCLFSYHRLRDLLLIVARIVELLGRRG---------WGILKY
WWSLLQYWSQELKNSAVSLLNATAIAVAEGTDRIIEVAQRIGRAIIHIPRRIRQGFERALL
>B.CO.2006.subject_247_day1_clone_24.HQ377380
MRVMGIRKNYQ-H------W-----WRG-GM------MLLGML-MI--CSVV-GQ------QLWVTVYYGVP
VWKEATTTLFCASDAKAYDTEVHNVWATHACVPTNPNPQEILLPNVTEDFDMGKNNMVDQMHEDIISLWDQS
LKPCVKLTPLCVTLNC---TH------NI--T-----------------------------SG-----NI--
------T---QAAN--SSG--------------R--I-----EE---DRD---MKNCSFNVTT--GIRDKVK
KEYALFYNLDITQI----D------------N----------------DT---------------YRLTSCN
TSVITQACPKVSFEPIPIHYCTPAGYALLKCKDKKFNGTGPCTNVSTVQCTHGIRPVVSTQLLLNGSLAE-E
GVVIRSQNFSDNAKTIIVQLKEAIKINCTRPNNNTRKGIHLGPGGAFYTTGEIIGDIRKAHCNLSRAEWNNT
LSQVAIKLGE--QF-----G-KNK-T-V-VFN-SSSGGDLEIVMHIVNCGGEFFYCNTTKL--------F--
------NSTW--YS-----------------N---GT---------RLA----NDS-----D----------
-TSE------NITLPCRIKQIVNMWQEVGKAMYAPPISGQIRCVSNITGLLLTR----D-GG------K-EN
N-----KTETFRPEGGNMKDNWRSELYKYKVVKVEPLGVAPTKAKRRVVQREKRTV---GLGALFLGFLGAA
GSTMGAASVTLTVQARQLLSGIVQQQNNLLMAIEAQQNMLRLTVWGIKQLQARVLAVERYLRDQQLLGIWGC
SGKLICTTAVPWN----ATWS--N-KTQEEIW-NNTTWMQWEKEIDNYTAQIYTLLENSQIQQEKNEQELLA
LDKWENLWSWFSITNWLWYIKIFIMIVGGLIGLRIVFAVLSIVNRVRQGYSPLSFQTHLPI-PRG-PDRPEG
TEEEGGDRDRDRSVRLVTGSFALIWDDLRSLCLFSYHRLRDLLLIVARIVELLGRRG---------WGILKY
WWSLLQYWSQELKNSAVSLLNATAIAVAEGTDRIIEIAQRIGRAIIHIPRRIRQGFERALL
>B.CO.2006.subject_247_day1_clone_39.HQ377384
MRVMGIRKNYQ-H------W-----WRG-GM------MLLGML-MI--CSVV-GQ------QLWVTVYYGVP
VWKEATTTLFCASDAKAYDTEVHNVWATHACVPTDPNPQEILLPNVTEDFDMGKNNMVDQMHEDIISLWDQS
LKPCVKLTPLCVTLNC---T-------NI--T----------------------KSENITQAN-----ITTS
GNITQVT---QDTN--SSR--------------E--I-----MG---DGD---MKNCSFDVTT--GIRDKVK
KEYALFYNLDITQI----D------------N----------------DT---------------YRLTSCN
TSVITQACPKVSFEPIPIHYCTPAGYALLKCKDKKFNGTGPCTNVSTVQCTHGIRPVVSTQLLLNGSLAE-E
GVVIRSQNFSDNAKTIIVQLKEAIKINCTRPNNNTRKGIHLGPGGAFYTTGEIIGDIRKAHCNLSRAEWNST
LSQVAIKLGE--QF-----G-KNK-T-V-VFN-SSSGGDLEIVMHIVNCGGEFFYCNTTKL--------F--
------NSTW--YS-----------------N---GT---------RLA----NDS-----D----------
-TRE------NITLPCRIKQIVNMWQEVGKAMYAPPISGQIRCVSNITGLLLTR----D-GG------K-EN
N-----KTETFRPEGGNMKDNWRSELYKYKVVKVEPLGVAPTKAKRRVVQREKRTV---GLGALFLGFLGAA
GSTMGAASVTLTVQARQLLSGIVQQQNNLLMAIEAQQNMLRLTVWGIKQLQARVLAVERYLRDQQLLGIWGC
SGKLICTTAAPWN----ATWS--N-KTQEEIW-NNMTWMQWEKEIDNYTAQIYTLLENSQIQQEKNEQELLA
LDKWENLWSWFSITNWLWYIKIFIMIVGGLIGLRIVFAVLSIVNRVRQGYSPLSFQTHLPI-PRG-PDRPEG
TEEEGGDRDRDRSVRLVAGSFALIWDDLRSLCLFSYHRLRDLLLIVARIVELLGRRG---------WGILKY
WWSLLQYWSQELKNSVVSLLNATAIAVAEGTDRIIEIAQRIGRAIIHIPRRIRQGFERALL
>B.CO.2006.subject_247_day1_clone_33.HQ377383
MRVMGIRKNYQ-H------W-----WRG-GM------MLLGML-MI--CSVV-GQ------QLWVTVYYGVP
VWKEATTTLFCASDAKAYDTEVHNVWATHACVPTDPNPQEILLPNVTEDFDMGKNNMVDQMHEDIISLWDQS
LKPCVKLTPLCVTLNC---T-------NI--T-----------------KSENITQANITTSG---NITQ--
-----VT---QDTN--SSR--------------E--I-----MG---DGD---MKNCSFDVTT--GIRDKVK
KEYALFYNLDITQI----D------------N----------------DT---------------YRLTSCN
TSVITQACPKVSFEPIPIHYCTPAGYALLKCKDKKFNGTGPCTNVSTVQCTHGIRPVVSTQLLLNGSLAE-E
GVVIRSQNFSDNAKTIIVQLKEAIKINCTRPNNNTRKGIHLGPGGAFYTTGEIIGDIRKAHCNLSRAEWNNT
LSQVAIKLGE--QF-----G-KNK-T-V-VFN-SSSGGDLEIVMHIVNCGGEFFYCSTTKL--------F--
------NSTW--YS-----------------N---GT---------RLA----NDS-----D----------
-TSE------SITLPCRIKQIVNMWQEVGKAMYAPPISGQIRCVSNITGLLLTR----D-GG------K-EN
N-----KTETFRPEGGNMKDNWRSELYKYKVVKIEPLGVAPAKAKRRVVQREKRTV---GLGALFLGFLGAA
GSTMGAASVTLTVQARQLLSGIVQQQNNLLMAIEAQQNMLRLTVWGIKQLQARVLAVERYLRDQQLLGIWGC
SGKLICTTAVPWN----ATWS--N-KTQEEIW-NNMTWMQWEKEIDNYTAQIYTLLENSQIQQEKNEQELLA
LDKWENLWSWFSITNWLWYIKIFIMIVGGLIGLRIVFAVLSIVNRVRQGYSPLSFQTHLPI-PRG-PDRPEG
TEEEGGDRDRDRSVRLVTGSFALIWDDLRSLCLFSYHRLRDLLLIVARIVELLGRRG---------WGILKY
WWSLLQYWSQELKNSAVSLLNATAIAVAEGTDRIIEIAQRIGRAIIHIPRRIRQGFERALL
>B.CO.2006.subject_247_day1_clone_10.HQ377375
MRVMGIRKNYQ-H------W-----WRG-GM------MLLGML-MI--CNVV-GQ------QLWVTVYYGVP
VWKEATTTLFCASDAKAYDTEVHNVWATHACVPTDPNPQEILLPNVTEDFGMEKNNMVDQMHEDIISLWDQS
LKPCVKLTPLCVTLNC---T-------NI--T-----------------KSENITQANITTSG---NITQ--
-----VT---QDTN--SSR--------------E--I-----MG---DGD---MKNCSFDVTT--GIREKVK
KEYALFYNLDITQI----D------------N----------------DT---------------YRLTSCN
TSVITQACPKVSFEPIPIHYCTPAGYALLKCKDKKFNGTGPCTNVSTVQCTHGIRPVVSTQLLLNGSLAE-E
GVVIRSQNFSDNAKTIIVQLKEAIKINCTRPNNNTRKGIHLGPGGAFYTTGEIIGDIRKAHCNLSRAEWNNT
LSQVAIKLGE--QF-----G-KNK-T-V-VFN-SSSGGDLEIVMHIVNCGGEFFYCNTTKL--------F--
------NSTW--YS-----------------N---GT---------QLA----NDS-----D----------
-TSE------NITLPCRIKQIVNMWQEVGKAMYAPPISGQIRCVSNITGLLLTR----D-GG------K-EN
N-----KTETFRPEGGNMKDNWRSELYKYKVVKVEPLGVAPTKAKRRVVQREKRTV---GLGALFLGFLGAA
GSTMGAASVTLTVQARQLLSGIVQQQNNLLMAIEAQQNMLRLTVWGIKQLQARVLAVERYLRDQQLLGIWGC
SGKLICTTAVPWN----ATWS--N-KTQEEIW-NNMTWMQWEKEIDNYTAQIYTLLENSQIQQEKNEQELLA
LDKWENLWSWFSITNWLWYIKIFIMIVGGLIGLRIVFAVLSIVNRVRQGYSPLSFQTHLPI-QRG-PDRPEG
TEEEGGDRDRDRSVRLVTGSFALIWDDLRSLCLFSYHRLRDLLLIVARIVELLGRRG---------WGILKY
WWSLLQYWSQELKNSTVSLLNATAIAVAEGTDRIIEIAQRIGRAIIHIPRRIRQGFERALL
>B.CO.2006.subject_247_day1_clone_27.HQ377382
MRVMGIRKNYQ-H------W-----WRG-GM------MLLGML-MI--CSVV-GQ------QLWVTVYYGVP
VWKEATTTLFCASDAKAYDTEVHNVWATHACVPTDPNPQEILLPNVTEDFDMGKNNMVDQMHEDIISLWDQS
LKPCVKLTPLCVTLNC---T-------NI--T----------------------KSENITQAN-----ITTS
GNITQVT---QDTN--SSR--------------E--I-----MG---DGD---MKNCSFDVTT--GIRDKVK
KEYALFYNLDITQI----D------------N----------------DT---------------YRLTSCN
TSVITQACPKVSFEPIPIHYCTPAGYALLKCKDKKFNGTGPCTNVSTVQCTHGIRPVVSTQLLLNGSLAE-E
GVVIRSQNFSNNAKTIIVQLKDAVKINCTRPNNNTRKGIHIGPGRAFYTTGDIIGDIRQAHCNLSRAEWNNT
LSQVAIKLGE--QF-----G-KNK-T-V-VFN-SSSGGDLEIVMHIVNCGGEFFYCNTTKL--------F--
------NSTW--YS-----------------N---GT---------RLA----NDS-----D----------
-TSE------NITLPCRIKQIVNMWQEVGKAMYAPPISGQIRCVSNITGLLLTR----D-GG------K-EN
N-----KTETFRPEGGNMKDNWRSELYKYKVVKVEPLGVAPTKAKRRVVQREKRTV---GLGALFLGFLGAA
GSTMGAASVTLTVQARQLLSGIVQQQNNLLMAIEAQQNMLRLTVWGIKQLQARVLAVERYLRDQQLLGIWGC
SGKLICTTAVPWN----ATWS--N-KTQEEIW-NNMTWMQWEKEIDNYTAQIYTLLENSQIQQEKNEQELLA
LNKWENLWSWFSITNWLWYIKIFIMIVGGLIGLRIVFAVLSIVNRVRQGYSPLSFQTHLPI-PRG-PDRPEG
TEEEGGDRDRDRSVRLVTGSFALIWDDLRSLCLFSYHRLRDLLLIVARIVELLGRRG---------WGILKY
WWSLLQYWSQELKNSAVSLLNAAAIAVAEGTDRIIEIAQRIGRAIIHIPKRIRQGFERALL
>B.CO.2006.subject_247_day1_clone_26.HQ377381
MRVMGIRKNYQ-H------W-----WRG-GM------MLLGML-MI--CSVV-GQ------QLWVTVYYGVP
VWKEATTTLFCASDAKAYDTEVHNVWATHACVPTDPNPQEILLPNVTEDFDMGKNNMVDQMHEDIISLWDQS
LKPCVKLTPLCVTLNC---T-------NI--T----------------------KSENITQAN-----ITTS
GNITQVT---QDTN--SSR--------------E--I-----RG---DGD---MKNCSFDVTT--GIRDKVK
KEYALFYNLDITQI----D------------N----------------DT---------------YRLTSCN
TSVITQACPKVSFEPIPIHYCTPAGYALLKCKDKKFNGTGPCTNVSTVQCTHGIRPVVSTQLLLNGSLAE-E
GVVIRSQNFSNNAKTIIVQLKDAVKINCTRPNNNTRKGIHIGPGRAFYTTGDIIGDIRQAHCNLSRAEWNNT
LSQVATELSK--QF-----G-NNK-T-V-VFN-SSSGGDLEIVMHIVNCGGEFFYCNTTKL--------F--
------NSTW--YS-----------------N---GT---------RLA----NDS-----D----------
-TSE------NITLPCRIKQIVNMWQEVGKAMYAPPISGQIRCVSNITGLLLTR----D-GG------K-GN
GNGANNNTETFRPEGGNMKDNWRSELYKYKVVKVEPLGVAPTKAKRRVVQREKRTV---GLGALFLGFLGAA
GSTMGAASVTLTVQARQLLSGIVQQQNNLLMAIEAQQNMLRLTVWGIKQLQARVLAVERYLRDQQLLGIWGC
SGKLICTTAVPWN----ATWS--N-KTQEEIW-TNMTWMQWEKEIDNYTAQIYTLLENSQIQQEKNEQELLA
LDKWENLWSWFSITNWLWYIKIFIMIVGGLIGLRIVFAVLSIVNRVRQGYSPLSFQTHLPI-PRG-PDRPEG
TEEEGGDRDRDRSVRLVTGSFALIWDDLRSLCLFSYHRLRDLLLIVARIVELLGRRG---------WGILKY
WWSLLQYWSQELKNSAVSLLNATAIAVAEGTDRIIEIAQRIGRAIIHIPRRIRQGFERALL
>B.CO.2006.subject_247_day1_clone_41.HQ377385
MRVMGIRKNYQ-H------W-----WRG-GM------MLLGML-MI--CSVV-GQ------QLWVTVYYGVP
VWKEATTTLFCASDAKAYDTEVHNVWATHACVPTDPNPQEILLPNVTEDFDMGKNNMVDQMHEDIISLWDQS
LKPCVKLTPLCVTLNC---T-------NI--T-----------------KSENITQANITTSG---NITQ--
-----VT---QDTN--SSR--------------E--I-----MG---DGD---MKNCSFDVTT--GIRDKVK
KEYALFYNLDITQI----D------------N----------------DT---------------YRLTSCN
TSVITQACPKVSFEPIPIHYCTPAGYALLKCKDKKFNGTGPCTNVSTVQCTHGIRPVVSTQLLLNGSLAE-E
GVVIRSQNFSNNAKTIIVQLKDAVKINCTRPNNNTRKGIHIGPGRAFYTTGDIIGDIRQAHCNLSRAEWNNT
LSQVATELSK--QF-----G-NNK-T-V-VFN-SSSGGDLEIVMHIVNCGGEFFYCNTTKL--------F--
------NSTW--YS-----------------N---GT---------RLA----NDS-----D----------
-TSE------NITLPCRIKQIVNMWQEVGKAMYAPPISGQIRCVSNITGLLLTR----D-GG------K-GN
GNGTNNNTETFRPEGGNMKDNWRSELYKYKVVKVEPLGVAPTKARRRVVQREKRTV---GLGALFLGFLGAA
GSTMGAASVTLTVQARQLLSGIVQQQNNLLMAIEAQQNMLRLTVWGIKQLQARVLAVERYLRDQQLLGIWGC
SGKLICTTAVPWN----ATWS--N-KSQEEIW-NNMTWMQWEKEIDNYTAQIYTLLENSQIQQEKNEQELLA
LDKWANLWSWFSITNWLWYIKIFIMIVGGLIGLRIVFAVLSIVNRVRQGYSPLSFQTHLPI-PRG-PDRPEG
TEEEGGDRDRDRSVRLVTGSFALIWDDLRSLCLFSYHRLRDLLLIVARIVELLGRRG---------WGILKY
WWSLLQYWSQELKNSAVSLLNATAIAVAEGTDRIIEIAQRIGRDMIHIPRRIRQGFERALL
>B.CO.2006.subject_247_day1_clone_15.HQ377377
MRVMGIRKNYQ-H------W-----WRG-GM------MLLGML-MI--CSVV-GQ------QLWVTVYYGVP
VWKEATTTLFCASDAKAYDTEVHNVWATHACVPTDPNPQEILLPNVTEDFDMGKNNMVDQMHEDIISLWDQS
LKPCVKLTPLCVTLNC---T-------NI--T-----------------KSENITQANITTSG---NITQ--
-----VT---QDTN--SSR--------------E--I-----MG---DGD---MKNCSFDVTT--GIRDKVK
KEYALFYNLDITQI----D------------N----------------DT---------------YRLTSCN
TSVITQACPKVSFEPIPIHYCTPAGYALLKCKDKKFNGTGPCTNVSTVQCTHGIRPVVSTQLLLNGSLAE-E
GVVIRSQNFSNNAKTIIVQLKDAVKINCTRPNNNTRKGIHIGPGRAFYTTGDIIGDIRQAHCNLSRAEWNNT
LSQVATELSK--QF-----G-NNK-T-V-VFN-SSSGGDLEIVMHIVNCGGEFFYCNTTKL--------F--
------NSTW--YS-----------------N---GT---------RLA----NDS-----D----------
-TSE------NITLPCRIKQIVNMWQEVGKAMYAPPISGQIRCVSNITGLLLTR----D-GG------K-GN
GNGTNNNTETFRPEGGNMKDNWRSELYKYKVVKVEPLGVAPTKAKRRVVQREKRTV---GLGALFLGFLGAA
GSTMGAASVTLTVQARQLLSGIVQQQNNLLMAIEAQQNMLRLTVWGIKQLQARVLAVERYLRDQQLLGIWGC
SGKLICTTAVPWN----ATWS--N-KSQEEIW-NNMTWMQWEKEIDNYTAQIYTLLENSQIQQEKNEQELLA
LDKWANLWSWFSITNWLWYIKIFIMIVGGLIGLRIVFAVLSIVNRVRQGYSPLSFQTHLPI-PRG-PDRPEG
TEEEGGDRDRDRSVRLVTGSFALIWDDLRSLCLFSYHRLRDLLLIVARIVELLGRRG---------WGILQY
WWSLLQYWSQELKNSAVSLLDATAIAVAEGTDRIIEIAQRIGRAIIHIPRRIRQGFERALL
>B.CO.2006.subject_247_day1_clone_17.HQ377378
MRVMGIRKNYQ-H------W-----WRG-GM------MLLGML-MI--CSVV-GQ------QLWVTVYYGVP
VWKEATTTLFCASDAKAYDTEVHNVWATHACVPTDPNPQEILLPNVTEDFDMGKNNMVDQMHEDIISLWDQS
LKPCVKLTPLCVTLNC---T-------NI--T-----------------KSENITQANITTSG---NITQ--
-----VT---QDTN--SSR--------------E--I-----MG---DGD---MKNCSFDVTT--GIRDKVK
KEYALFYNLDITQI----D------------N----------------DT---------------YRLTSCN
TSVITQACPKVSFEPIPIHYCTPAGYALLKCKDKKFNGTGPCTNVSTVQCTHGIRPVVSTQLLLNGSLAE-E
GVVIRSQNFSNNAKTIIVQLKDAVKINCTRPNNNTRKGIHIGPGRAFYTTGDIIGDIRQAHCNLSRAEWNNT
LSQVATELSK--QF-----G-NNK-T-V-VFN-SSSGGDLEIVMHIVNCGGEFFYCNTTKL--------F--
------NSTW--YS-----------------N---GT---------RLA----NDS-----D----------
-TSG------NITLPCRIKQIVNMWQEVGKAMYAPPISGQIRCVSNITGLLLTR----D-GG------K-GN
GNGTNNNTETFRPEGGNMKDNWRSELYKYKVVKVEPLGVAPTKAKRRVVQREKRTV---GLGALFLGFLGAA
GSTMGAASVTLTVQARQLLSGIVQQQNNLLMAIEAQQNMLRLTVWGIKQLQARVLAVERYLRDQQLLGIWGC
SGKLICTTAVPWN----ATWS--N-KSQEEIW-NNMTWMQWEKEIDNYTAQIYTLLENSQIQQEKNEQELLA
LDKWANLWSWFSITNWLWYIKIFIMIVGGLIGLRIVFAVLSIVNRVRQGYSPLSFQTHLPI-PRG-PDRPEG
TEEEGGDRDRDRSVRLVTGSFALIWDDLRSLCLFSYHRLRDLLLIVARIVELLGRRG---------WGILKY
WWSLLQYWSQELKNSAVSLLNATAIAVAEGTDRIIEIAQRIGRAIIHIPRRIRQGFERALL
>B.BR.2007.BP00047_RH01.JN687739
MRAKEIRKNCQ-G------L-----WTW-GI------MLLGMW-MI--CNAH--E------QSWVTVYYGVP
VWKEATTTLFCASDAKAYDTEVHNVWATHACVPTDPNPQEVVLGNVTENFNMWKNNMVEQMHKDIISLWDES
LKPCVKITPICVTLNC---I-------NW--N----------------------------STN-----ST--
------S---NATS--RVG-----------------------NI---VGE---IKNCSFNVTT--GIGDKVK
KDYAPFNIIDIVPI----D-----------------------------NV------------S--FMLINCN
TSVITQACPKVSFEPIPIHYCAPAGFAILKCNNKEFNGTGPCKNVSTVQCTHGIKPVVSTQLLLNGSLSE-G
EVIIRSENFTNNAKTIIVQLNETVDINCTRPSDNTRKSIHMGWGRAFYATGEITGDIRQAHCNISRAKWNNT
LRQIAIKLRE--QF-----R-TNITT-I-IFN-RSSGGDPEIVTHSFNCAGEFFYCNTTKL--------F--
------NSIW---------------------T-----------W--NDT-QLLNDT-----G---------E
PDNE------TITLPCRIRQIINRWQEVGKAMYAPPIRGHINCSSNITGLLLTR----D-GG------N-NT
N-----GTETFRPGGGDMRDNWRSELYKYKVVQIEPVGVAPSKAKRRVVQREKRAV--GAIGAMFLGFLGAA
GSTMGAASLTLTVQARQLLSGIVQQQNNMLRAIEAQQHLLQLTVWGIKQLQARVLAVERYLREQQLLGLWGC
SGKIICTTAVPWN----ASWS--N-KSLNEIW-NNMTWMEWEREIDNYTGLIYSLLEESQNQQDKNEKELLE
LDKWANLWNWFDITNWLWYIKIFIMIVGGLIGLRIIFTVLSIVNRVRQGYSPLSFQTHLPA-PRG-PDRPEG
TEEEGGERDRDRSTRLVHGFLALIWDDLRSLFLFSYRHLRDLLLILARIVELLGHRG---------WEALKY
WWNLLQYWSQELKSSAVSLLNTTAIAVGEGTDRVLEGLQRIGRAFLHIPRRIRQGLERALL
>B.BR.2007.BP00047_RH02.JN687740
MRAKEIRKNCQ-G------L-----WTW-GI------MLLGMW-MI--CNAH--E------QSWVTVYYGVP
VWKEATTTLFCASDAKAYDTEVHNVWATHACVPTDPNPQEVVLGNVTENFNMWKNNMVEQMHKDIISLWDES
LKPCVKLTPICVTLNC---I-------NW--N--------------------STN------ST---------
------S---NATS--RVG-----------------------NM---VGE---IKNCSFNVTT--GIGDKVK
KDYALFNIIDIVPI----D------------N--------------D-SV------------S--FMLINCN
TSVITQACPKVSFEPIPIHYCAPAGFAILKCNNKEFNGTGPCKNVSTVQCTHGIKPVVSTQLLLNGSLSE-G
EVIIRSENFTNNAKTIIVQLNETVDINCTRPSNNIRKSIHMGWGRAFYATGEITGDIRQAHCNISRAKWNNT
LRQIAIKLRE--QF-----R-TNITT-I-IFN-RSSGGDPEIVTHSFNCAGEFFYCNTTKL--------F--
------NSIW---------------------T-----------W--NGT-QLLNDT-----G---------E
PDNE------TITLPCRIRQIINRWQEVGKAMYAPPIRGHINCSSNITGLLLTR----D-GG------N-NT
N-----GTETFRPGGGDMRDNWRSELYKYKVVQIEPVGVAPSKAKRRVVQREKRAV--GAIGAMFLGFLGAA
GSTMGAASLTLTVQARQLLSGIVQQQNNMLRAIEAQQHLLQLTVWGIKQLQARVLAVERYLREQQLLGLWGC
SGKIICTTAVPWN----ASWS--N-KSLNEIW-NNMTWMEWEREIDNYTGLIYSLLEESQNQQDKNEKELLE
LDKWANLWNWFDITNWLWYIKIFIMIVGGLIGLRIIFTVLSIVNRVRQGYSPLSFQTHLPA-PRG-PDRPEG
TEEEGGERDRDRSTRLVHGFLALIWDDLRSLFLFSYRHLRDLLLILARIVELLGHRG---------WEALKY
WWNLLQYWSQELKSSAVSLLNTTAIAVGEGTDRVLEVLQRIGRAFLHIPRRIRQGLERALL
>B.US.2011.DEMB11US015.KC473835
MRAMGTKKNCP-H------W-----WKG-GT------LLLGIL-MI--CSAE--E-------LWVTVYYGVP
VWKEANTTLFCASDAKGYNTEVHNVWATHACVPTDPSPQEIEIKNVTENFNMWKNNMVEQMHEDIISLWDQS
LKPCVKLTPLCVTLNC---T-------NI--T--------------------SAN-----------------
-------------S--TTE-----------------------NS----SE---MKNCSFNITT--NMRDKWQ
KEYALFYKLDIVPI----D------------D----------K---N-SS------------N--YRLISCN
TSVITQACPKVSFEPIPIHYCAPAGFAILKCNDINFNGTGECTNVSTVQCTHGIKPVVSTQLLLNGSLSE-G
EVIIRSENITDNTKNIIVQLNQSVVINCTRPNNNTRKGIHIAPGRAFYATGDIIGDIRQAHCNISKTDWNKT
LKLVVAKLKE--KF--------NT-T-M-VFN-SSSGGDPEIVTHSFNCGGEFFYCNTTPL--------F--
------NSTW--HG-----------------N---ES------D--SIE----SNN-----S----------
-TEE------TITIQCRIKQIINMWQEVGKAMYAPPIRGQIRCSSNITGLLLTR----D-GG------N-NN
KS------ETFRPGGGNMKDNWRSELYKYKVVKIEPLGLAPTRAKRRVVQREKRAV---GFGALFLGFLGAA
GSTMGAASVTLTVQARQLLSGIVQQQSNLLRAIEAQQHLLQLTVWGIKQLQARVLAVERYLKDQQLLGIWGC
SGKLICTTTVPWN----TSWS--N-KSHDEIW-NNMTWRQWEKEIDNYTGVIYNLIEISQTQQEINEKELLE
LDKWANLWNWFDITNWLWYIKIFIMIVGGLVGLRIAFSVLSIVNRVRKGYSPLSFQTRLPA-QRG-PDRPEE
IEEGGGDGNRDRFIGSANGFLTLVWVDLRSLFLFSYHRLRDLLLIVTRIVELLGRRG---------WETLKY
WWNLLQYWGQELKNSAVSLLNATAIAVAEGTDRVIEAVRRVLRAILHIPRRIRQGLERALL
>B.US.2007.BP00067_RH06.JN687768
MRVTGIRKNCQ-H------L-----WKW-GT------LLLGIL-MI--CSAA--N------QSWVTVYYGVP
VWKEAVTTLFCASDAKAYETEVHNVWATHACVPTDPNPQEVMLENVTENFNMWKNNMVDQMHEDIISLWDQS
LKPCVKLTPLCVTLHC---T-------NY--N----------------------------------------
------G---TKPN--ISE-----------------------EM---KGE---IKNCSFNVST--DVRDKVK
KQNALFYNLDIIQI---SD------------D----------TTQGN-NS------------NNIYRLTSCN
TSVITQACPKITFEPIPIHYCAPAGFAILKCNNETFNGTGPCTNVSTVQCTHGIKPVVSTQLLLNGSLSK-A
GVILRSENFTDNVKSIIVQLNESVTINCTRPNNNTRKSINIGPGRAWYATGEIIGNIRQAHCNINKEKWNKT
LEKIVEKLRE--QY-----G--NNKT-I-IFKPPPPGGDPEIVTHSFNCAGEFFYCNTTQL--------F--
------NSTW--NT-----------------N---GT------W---------TGS---------------N
TNSS------NITLPCRIKQIVNMWQEVGKAMYAPPISGLIHCSSNITGLILTR----D-GG------S-GN
DTNN--NTETFRPAGGDMRDNWRSELYKYKVVKIEPLGVAPTRAKRRVVQREKRAV---GMGALFLGFLGAA
GSTMGAASMTLTVQARQLLSGIVQQQSNLLRAIEAQQYLLQLTVWGIKQLQARVLAVERYLKDQQLLGIWGC
SGKLICTTTVPWN----TSWS--N-RSLDYIW-GNMTWMEWEKEIESYTSEIYTLIEASQNQQEKNEQELLE
LDKWASLWNWFNISNWLWYIRIFIMIVGGLIGLRIVFTVLSIVNRVRQGYSPLSFQTLLPA-PRG-PDRPEE
IEGEGGERDRDTSGHLADGFLAIFWVDLRSLFLFLYHRLRDLLLIVTRTVELLGHRG---------WGILKY
WWNLLQYWSQELKNSAVSLLNTVAIVVAEGTDRIIEVLQRIFRAVIHIPVRIRQGLERTLL
>B.US.2007.BP00067_RH07.JN687769
MRVTGIRKNCQ-H------L-----WKW-GT------LLLGIL-MI--CSAA--N------QSWVTVYYGVP
VWKEAVTTLFCASDAKAYETEVHNVWATHACVPTDPNPQEVMLENVTENFNMWKNNMVDQMHEDIISLWDQS
LKPCVKLTPLCVTLHC---T-------NY--N----------------------------------------
------G---TKPN--ISE-----------------------EM---KGE---IKNCSFNVST--DVRDKVK
KQNALFYNLDIIQI---SD------------D----------TTQGN-NS------------NNIYRLTSCN
TSVITQACPKVTFEPIPIHYCAPAGFAILKCNNETFNGTGPCTNVSTVQCTHGIKPVVSTQLLLNGSLSK-A
GVILRSENFTDNVKSIIVQLNESVTINCTRPNNNTRKSINIGPGRAWYATGEIIGNIRQAHCNINKEKWNKT
LEKIVEKLRE--QY-----G--NNKT-I-IFKPPPPGGDPEIVTHSFNCAGEFFYCNTTQL--------F--
------NSTW--NT-----------------N---GT------W---------TGS---------------N
TNSS------NITLPCRIKQIVNMWQEVGKAMYAPPISGLIHCSSSITGLILTR----D-GG------S-GN
DTNN--NTETFRPAGGDMRDNWRSELYKYKVVKIEPLGVAPTRAKRRVVQKEKRAV---GMGALSLGFLGAA
GSTMGAASMTLTVQARQLLSGIVQQQSNLLRAIEAQQHLLQLTVWGIKQLQARVLAVERYLKDQQLLGIWGC
SGKLICTTTVPWN----TSWS--N-RSLDYIW-GNMTWMEWEKEIESYTSEIYTLIEASQNQQEKNEQELLE
LDKWASLWNWFNISNWLWYIRIFIMIVGGLIGLRIVFTVLSIVNRVRQGYSPLSFQTLLPA-PRG-PDRPEG
IEGEGGERDRDTSGHLADGFLAIFWVDLRSLFLFLYHRLRDLLLIVTRTVELLGHRG---------WGILKY
WWNLLQYWSQELKNSAVSLLNTVAIVVAEGTDRIIEVLQRIFRAVIHIPVRIRQGLERALL
>B.US.2007.BP00067_RH05.JN687767
MRVTGIRKNCQ-H------L-----WKW-GT------LLLGIL-MI--CSVA--N------QSWVTVYYGVP
VWKEAVTTLFCASDAKAYETEVHNVWATHACVPTDPNPQEVMLENVTENFNMWKNNMVDQMHEDIISLWDQS
LKPCVKLTPLCVTLHC---T-------NY--N----------------------------------------
------G---TKPN--ISE-----------------------EM---KGE---IKNCSFNVST--DVRDKVK
KQNALFYNLDIIQI---SD------------D----------TTQGN-NS------------NNIYRLTSCN
TSVITQACPKVTFEPIPIHYCAPAGFAILKCNNETFNGTGPCTNVSTVQCTHGIKPVVSTQLLLNGSLSK-A
GVILRSENFTDNVKSIIVQLNESVTINCTRPNNNTRKSINIGPGRAWYATGEIIGNIRQAHCNINKEKWNKT
LEKIVEKLRE--QY-----G--NNKT-I-IFKPPPPGGDPEIVTHSFNCAGEFFYCNTTQL--------F--
------NSTW--NT-----------------N---GT------W---------TGS---------------N
TNSS------NITLPCRIKQIVNMWQEVGKAMYAPPISGLIHCSSSITGLILTR----D-GG------S-GN
DTNN--NTETFRPAGGDMRDNWRSELYKYKVVKIEPLGVAPTRAKRRVVQREKRAV---GMGALFLGFLGAA
GSTMGAASMTLTVQARQLLSGIVQQQSNLLRAIEAQQHLLQLTVWGIKQLQARVLAVERYLKDQQLLGIWGC
SGKLICTTTVPWN----TSWS--N-RSLDYIW-GNMTWMEWEKEIESYTSEIYTLIEASQNQQEKNEQELLE
LDKWASLWNWFNISNWLWYIRIFIMIVGGLIGLRIVFTVLSIVNRVRQGYSPLSFQTLLPA-PRG-PDRPEG
IEGEGGERDRDTSGHLADGFLAIFWVDLRSLFLFLYHRLRDLLLIVTRTVELLGHRG---------WGILKY
WWNLLQYWSQELKNSAVSLLNTVAIVVAEGTDRIIEVLQRIFRAVIHIPVRIRQGLERALL
>B.US.2007.BP00067_RH01.JN687763
MRVTGIRKNCQ-H------L-----WKW-GT------LLLGIL-MI--CSAA--N------QSWVTVYYGVP
VWKEAVTTLFCASDAKAYETEVHNVWATHACVPTDPNPQEVMLENVTENFNMWKNNMVDQMHEDIISLWDQS
LKPCVKLTPLCVTLHC---T-------NY--N----------------------------------------
------G---TKPN--ISE-----------------------EM---KGE---IKNCSFNVST--DVRDKVK
KQNALFYNLDIIQI---SD------------D----------TTQGN-NS------------NNIYRLTSCN
TSVITQACPKVTFEPIPIHYCAPAGFAILKCNNETFNGTGPCTNVSTVQCTHGIKPVVSTQLLLNGSLSK-A
GVILRSENFTDNVKSIIVQLNESVTINCTRPNNNTRKSINIGPGRAWYATGEIIGNIRQAHCNINKEKWNKT
LEKIVEKLRE--QY-----G--NNKT-I-IFKPPPPGGDPEIVTHSFNCAGEFFYCNTTQL--------F--
------NSTW--NT-----------------N---GT------W---------TGS---------------N
TNSS------NITLPCRIKQIVNMWQEVGKAMYAPPISGLIHCSSNITGLILTR----D-GG------S-GN
DTNN--NTETFRPAGGDMRDNWRSELYKYKVVKIEPLGVAPTRAKRRVVQREKRAV---GMGALFLGFLGAA
GSTMGAASMTLTVQARQLLSGIVQQQSNLLRAIEAQQHLLQLTVWGIKQLQARVLAVERYLKDQQLLGIWGC
SGKLICTTTVPWN----TSWS--N-RSLDYIW-GNMTWMEWEKEIESYTSEIYTLIEASQNQQEKNEQELLE
LDKWASLWNWFNISNWLWYIRIFIMIVGGLIGLRIVFTVLSIVNRVRQGYSPLSFQTLLPA-PRG-PDRPEG
IEGEGGERDRDTSGHLADGFLAIFWVDLRSLFLFLYHRLRDLLLIVTRTVELLGHRG---------WGILKY
WWNLLQYWSQELKNSAVSLLNTVAIVVAEGTDRIIEVLQRIFRAVIHIPVRIRQGLERALL
>B.US.2007.BP00067_RH10.JN687772
MRVTGIRKNCQ-H------L-----WKW-GT------LLLGIL-MI--CSAA--N------QSWVTVYYGVP
VWKEAVTTLFCASDAKAYETEVHNVWATHACVPTDPNPQEVMLENVTENFNMWKNNMVDQMHEDIISLWDQS
LKPCVKLTPLCVTLHC---T-------NY--N----------------------------------------
------G---TKPN--ISE-----------------------EM---KGE---IKNCSFNVST--DVRDKVK
KQNALFYNLDIIQI---SD------------D----------TTQGN-NS------------NNIYRLTSCN
TSVITQACPKVTFEPIPIHYCAPAGFAILKCNNETFNGTGPCTNVSTVQCTHGIKPVVSTQLLLNGSLSK-A
GVILRSENFTDNVKSIIVQLNESVTINCTRPNNNTRKSINIGPGRAWYATGEIIGNIRQAHCNINKEKWNKT
LKKIVEKLRE--QY-----G--NNKT-I-IFKPPPPGGDPEIVTHSFNCAGEFFYCNTTQL--------F--
------NSTW--NT-----------------N---GT------W---------TGS---------------N
TNSS------NITLPCRIKQIVNMWQEVGKAMYAPPISGLIHCSSNITGLILTR----D-GG------S-GN
DTNN--NTETFRPAGGDMRDNWRSELYKYKVVKIEPLGVAPTRAKRRVVQREKRAV---GMGALFLGFLGAA
GSTMGAASMTLTVQARQLLSGIVQQQSNLLRAIEAQQHLLQLTVWGIKQLQARVLAVERYLKDQQLLGIWGC
SGKLICTTTVPWN----TSWS--N-RSLDYIW-GNMTWMEWEKEIESYTSEIYTLIEASQNQQEKNEQELLE
LDKWASLWNWFNISNWLWYIRIFIMIVGGLIGLRIVFTVLSIVNRVRQGYSPLSFQTLLPA-PRG-PDRPEG
IEGEGGERDRDTSGHLADGFLAIFWVDLRSLFLFLYHRLRDLLLIVTRTVELLGHRG---------WGILKY
WWNLLQYWSQELKNSAVSLLNTVAIVVAEGTDRIIEVLQRIFRAVIHIPVRIRQGLERALL
>B.US.2000.THRO.AY835448
MRVKGIKKSFQ-H------W-----WKW-GT------MLLGIL-MI--CSAT--D------KLWVTVYYGVP
VWKEAVTTLFCASDAKAYDTEVHNVWATHACVPTDPDPQEVVLENVTENFNMWKNNMVEQMHEDIISLWDQS
LKPCVKLTPLCVTLNC---T-------DY--N--------------------NTATNTTSSAT-----TT--
------A---SSAN--KTA-----------------------KE---EAV---MKNCSFNITT--NVRDKVK
REYALFYNLDVVKL----E------------E--------------G-ET------------S--YRLVSCN
TSVVTQACPKITFEPIPIHYCAPAGFAILKCNNKTFNGTGPCTNVSTVQCTHGIKPVVSTQLLLNGSLAEGG
EVMIRSANFTNNAKTIIVQLSKSVAINCTRPNNNTSKSIHMGPGGAFFATGRIIGDIRKAYCTVNGTEWNTT
LRQIVEKFKK--QF-----G-ENK-T-I-VFK-PSAGGDPEIVTHSFNCGGEFFYCNTTNL--------F-N
SSSTELNSTW---------------------S---GN----------------SND----TG----------
-KND------TITLPCRIKQIINMWQQVGKAMYAPPISGKINCLSNITGLLLTRDGGSD-GG------S-KN
SSKNETGTEIFRPGGGDMRDNWRSELYKYKVVRIEPLGVAPTKAKRRAVQREKRDL---GLGALFLGFLGAA
GSTMGAASVTLTVQARQLLSGIVQQQNNLLRAIEAQQHLLQLTVWGIKQLQARLLAVERYLKDQQLLGIWGC
SGKLICTTTVPWN----NSWS--KNKTYEYIW-NNMTWIEWEREIDNYTGLIYNLIEKSQNQQEKNEKELLE
LDKWDSLWSWFSITNWLWYIKIFIMIVGGLIGLRIVFAVLSIVNRVRQGYSPLSFQTRLPA-PRG-PDRPEG
IEEEGGERDRDRSGPLVNGFLALIWVDLRSLCLFSYHRLRDLLLIVARIVELLGLRG---------WEALKY
WWNLLQYWSQELKNSAVSLLNATAIAVAEGTDRIIEILQRVGRAILHIPTRIRQGLERALL
>B.ES.2009.DEMB09ES007.KC473841
TRVMEIRKNWQ-H------V-----WIG-GI------LLLGML-MI--CSTA--E-----ENLWVTVYYGVP
VWRDANTTLFCASDAKAYDTEVHNVWATHACVPTDPNPQELELENVTENFNMWKNNMVEQMQEDIISLWDEK
LKPCVKLTPLCVTLNC---I-------NI--N----------------------ITNNANQTN-----KT--
------N---QTNA--NQT--------------S--I-----EQ---TDE---VKNCSFNTTT--HIRDKVK
KEYALFYSSDVVPI----G------------N----------------NT---------------SILISCN
TSVTTHACPKVSFEPIPIHYCAPAGFAILKCKDETFNGTGPCTNVSTVQCTHGIRPVVSTQLLLNGSLAE-K
EVVIRSENFTDNAKTIIVQLKEAVQINCTRHSNNTRRSIRIGPGQAFYATGEIIGDIRKAHCNISGAQWNKT
LEQIVKKLRE--QF-----N--NR-T-I-IFS-QSSGGDPEIVMHSFNCGGEFFYCNTSQL--------F--
------SSTW--NN-TV------------------GL----------------NTT-----G----------
--ND------TITLHCRIRQIINLWQRVGKAMYAPPIRGQISCSSNITGLLLTR----D-GG------N-NN
QSNNT---EIFRPGGGDMRDNWRSELYKYKVVRIEPLGVAPTKAKRRVVQREKRAV---GLGAVLFGFLGAA
GSTMGAASVTLTVQARQLLSGIVQQQNNLLKAIEAQQHLLQLTVWGIKQLQARVLAVERYLRDQQLLGIWGC
SGKLICTTAVPWN----ASWS--N-KSQDQIW-KNMTWMEWEREIDNYTSLIYTLLEESQYQQEKNEQELLE
LDKWASLWNWFDITKWLWYIKIFIMIVGGLVGLRIVFTVLSIVNRVRQGYSPLSLQTLFPA-PRG-PDRPEG
IEEEGGERDRDRSRPLADGFLTLIWVDLRSLFLFSYHRLRDLLSIVTRIVELLGRRG---------WEALKY
WWNLLQYWGRELRNSAVSLFDTIAIAVAGGTDRVLEALRRACLAVIHIPRRIRQGLERALL
>B.US.2008.BP00069_RH01.JN687773
MRAREIRKNCQ-R------L-----WIW-GT------MLLGML-MI--CSTA--E------QLWVTVYYGVP
VWKEATTTLFCASDAKAYGTEVHNVWATHACVPTDPNPQEVVLGNVTEYFDMWKNNMVEQMHEDIISLWDQS
LKPCVKLTPLCVTLHC---T-------KV--T--------------------QNK-----------------
-------------T--TNN--------------T--I-----HS---IGENQEMQNCSFNVTT--SIKNKMK
KEYALFYRLDITPI----D-----------------------------NT------------S--YTLINCN
TSVITQACPKVSFEPIPIHYCAPAGFAILKCNDKKFDGKGQCTNVSTVQCTHGIRPVVSTQLLLNGSLAE-E
EVVIRSENFTDNGKNIIVQLNEPVKINCTRPYNNTRRSIPIGPGRAFYATGEVIGNIRKAYCTLNGTEWNNT
LRQIVKKLKE--QF-----K--NK-T-I-VFE-QPSGGDQEIVMHSFNCGGEFFYCNTSQL--------F--
------NTTW---------------------N---DT----------------NST-----R---------Y
ENNS------NITLPCRIKQIINRWQEVGKAMYAPPIAGQISCTSNITGVLLTR----D-GG-----IN-GS
N-----ETEVFRPGGGDMRDNWRSELYKYKVVKIEPLGIAPTKAKRRAVQREKRAV---TFGAMFLGFLGAA
GSTMGAASMTLTVQARLLLSGIVQQQNNLLRAIEAQQHLLQLTVWGIKQLQARVLAVERYLKDQQLLGIWGC
SGKLICTTAVPWN----TSWS--N-KTLKQIW-DNMTWMEWEREISNYTEIIYSIIEETQIQQEKNEKDLLE
LDSWASLWNWFDISKWLHYIQIFIIIVGGLIGLRIVFAVLSIVRRVRQGYSPLSFQTHLPT-ARG-PDRPEG
IGEEGGERDRDTSTPLVNGFLAIIWVDLRSLFLFSYHRLRDLLLVVTRIVELLGRRG---------WEALKY
WWNLLQYWIQELKNSAVSLLNATAIVVAEGTDRVIEVLQRAGRAIRNIPRRIRQGAEKALQ
>B.US.2005.N5_WEEK_16.FJ653134
MRAKGIGKNYQ-Y------L-----WKW-GT------MLLGMLGMMMSCNAA--D------QLWVTVYYGVP
VWREAKTTLFCASDAKAYDAEVHNVWATHACVPTDPNPQEIVLGNVTEDFNMWRNDMVEQMHEDIISLWDQS
LKPCVKLTPLCVTLKC---T-------NV--T--------------------SNGTTSTIKTT---------
-------------N--SSM-----------------------EQ----PD---MRNCSFNITT--TIGDRAK
KEYALFNKLDIVPI----D------------N----------------NT---------------YRLISCN
TSVITQACPKISFEPIPIHYCAPAGFAILKCNNKTFNGKGPCLNVSTVQCTHGIRPVVSTQLLLNGSLAE-E
EVVIRSENFTNNAKTIIVHLNESVKINCTRFNNNTRKSIHIGPGRAFYATGDIIGNIRQASCVLNGTEWNDT
LSKVVKKLRE--QF-----K--NK-T-I-VFN-QSAGGDPEIVMHSFNCGGEFFFCNTTQL--------F--
------NSTW--NI-----------------T---DE---------RVN----NTK----------------
-GNS------TITLPCRIKQIINMWQEVGKAMYAPPIRGLINCVSNITGIILTR----D-GG------E-GN
DTSGA---EIFRPGGGNMRDNWRSELYKYKVVRIEPLGIAPTKARRRVVQREKRAV--GTFGAMFLGFLGAA
GSTMGAASLTLTVQARQLLSGIVQQQNNLLRAIEAQQHLLQLTVWGIKQLQARVLAVERYLQDQQLLGIWGC
SGKLICTTNVPWN----TSWS--N-KSLNDIW-DNMTWMQWEKEINNYTGLIYILITDSQIQQEKNELELLK
LDTWASLWNWFDISKWLRYIKIFIMIVGGLIGLRIIFAALSIVNRVRQGYSPLSLQTLLPI-PRG-PARPEG
TEEEGGERDKGRSGRLVVGFLPLIWDDLRSLCLFSYHRLRDLTLIVARIVELLGRRG---------WEILKY
GWNLLQYWIQELKNSAVSLFNSTAIAVAEGTDRIIEVVQRIYRAFLHIPRRIRQGFERALL
>B.US.2005.N5_WEEK_16.FJ653136
MRAKGIGKNYQ-Y------L-----WKW-GT------MLLGMLGMMMSCNAA--D------QLWITVYYGVP
VWREAKTTLFCASDAKAYDTEVHNVWATHACVPTDPNPQEIVLGNVTEDFNMWRNDMVEQMHEDIISLWDQS
LKPCVKLTPLCVTLKC---T-------NV--T--------------------SNGTTSTIKTT---------
-------------N--SSM-----------------------EQ----PD---MRNCSFNITT--TIGDRAK
KEYALFNKLDIVPI----D------------N----------------NT---------------YRLISCN
TSVITQACPKISFEPIPIHYCAPAGFAILKCNNKTFNGKGPCLNVSTVQCTHGIRPVVSTQLLLNGSLAE-E
EVVIRSENFSNNVKTIIVHLNEPVKINCTRFNNNTRKSMHIGPGRAFYATGEIIGNIRQASCELNRTKWYDT
LRKVVKKLRE--QF-----K--NK-T-I-IFN-QSAGGDPEIVMHSFNCGGEFFFCNTTQL--------F--
------NSAW--NI-----------------T---DE---------GVN----NTE----------------
-RDS------NITLPCRIKQIINMWQEVGKAMYAPPIRGLINCVSNITGIILTR----D-GG------E-GN
DTS---GAEIFRPGGGNMRDNWRSELYKYKVVRIEPLGIAPTKARRRVVQREKRAV--GTFGAMFLGFLGAA
GSTMGAASLTLTVQARQLLSGIVQQQNNLLRAIEAQQHLLQLTVWGIKQLQARVLAVERYLQDQQLLGIWGC
SGKLICTTNVPWN----TSWS--N-KSLNDIW-DNMTWMQWEKEINNYTGLIYTLITDSQIQQEKNELELLK
LDTWASLWNWFDISKWLRYIKIFIMIVGGLIGLRIIFAALSIVNRVRQGYSPLSLQTLLPI-PRG-PARPEG
TEEEGGERDKGRSGRLVVGFLPLIWDDLRSLCLFSYHRLGDLTLIVARIVELLGRRG---------WEILKY
GWNLLQYWIQELKNSAVSLFNSTAIAVAEGTDRIIEVVQRIYRAFLHIPRRIRQGLERALL
>B.US.2005.N5_WEEK_16.FJ653141
MRAKGIGKNYQ-Y------L-----WKW-GT------MLLGMLGMMMSCNAA--D------QLWVTVYYGVP
VWREAKTTLFCASDAKAYDTEVHNVWATHACVPIDPNPQEIVLGNVAEDFNMWRNDMVEQMHEDIISLWDQS
LKPCVKLTPLCVTLKC---T-------NV--T--------------------SNGTTSTIKTT---------
-------------N--SSM-----------------------EQ----PD---MRNCSFNITT--TIGDRAK
KEYALFNKLDIVPI----D------------N----------------NT---------------YRLISCN
TSVITQACPKISFEPIPIHYCAPAGFAILKCNNKTFNGKGPCLNVSTVQCTHGIRSVVSTQLLLNGSLAE-E
EVVIRSENFSNNAKTIIVHLNEPVKINCTRFNNNTRKSIHIGPGRAFYATGEIIGNIRQASCELNRTKWYDT
LRKVVKKLRE--QF-----K--NK-T-I-IFN-QSAGGDPEIVMHSFNCGGEFFFCNTTQL--------F--
------NSTW--NI-----------------T---DE---------GVN----NTE----------------
-RDS------NITLPCRIKQIINMWQEVGKAMYAPPIRGLINCVSNITGIILTR----D-GG------E-GN
DTS---GAEIFRPGGGNMRDNWRSELYKYKVVRIEPLGIAPTKARRRVVQRENRAV--GTFGAMFLGFLGAA
GSTMGAASLTLTVQARQLLSGIVQQQNNLLRAIEAQQHLLQLTVWGIKQLQARVLAVERYLQDQQLLGIWGC
SGKLICTTNVPWN----TSWS--N-KSLNDIW-DNMTWMQWEKEINNYTGLIYTLITDSQIQQEKNELELLK
LDTWASLWNWFDISKWLRYIKIFIMIVGGLIGLRIIFAALSIVNRVRQGYSPLSLQTLLPI-PRG-PARPEG
TEEEGGERDKGRSGRLVVGFLPLIWDDLRSLCLFSYHRLRDLTLIVARIVELLGRRG---------WEILKY
GWNLLQYWIQELKNSAVSLFNSTAIAVAEGTDRIIDVVQRIYRAFLHIPRRIRQGLERALL
>B.US.2005.N5_WEEK_16.FJ653143
MRAKGIGKNYQ-Y------L-----WKW-GT------MLLGMLGIMMSCNAA--D------QLWVTVYYGVP
VWREAKTTLFCASDAKTYDTEVHNVWATHACVPTDPNPQEIVLGNVTEDFNMWRNDMVEQMHEDIISLWDQS
LKPCVKLTPLCVTLKC---T-------NV--T-------------------SNGT-----------------
------TSTIKITN--SSM-----------------------EQ----PD---MRNCSFNITT--TIGDRAK
KEYALFNKLDIVPI----D------------N----------------NT---------------YRLISCN
TSVITQACPKISFEPIPIHYCAPAGFAILKCNNKTFNGKGPCLNVSTVQCTHGIRPVVSTQLLLNGSLAE-E
EVVIRSENFSNNAKTIIVHLNEPVKINCTRFNNNTRKSIHIGPGRAFYATGEIIGNIRQASCELNRTKWYDT
LRKVVKKLRE--QF-----K--NK-T-I-IFN-QSAGGDPEIVMHSFNCGGEFFFCNTTQL--------F--
------NSTW--NI-----------------T---DE---------GVN----NTE----------------
-RDS------NITLPCRIKQIINMWQEVGKAMYAPPIRGLINCVSNITGIILTR----D-GG------E-GN
DTS---GAEIFRPGGGNMRDNWRSELYKYKVVRIEPLGIAPTKARRRVVQREKRAV--GTFGAMFLGFLGAA
GSTMGAASLTLTVQARQLLSGIVQQQNNLLRAIEAQQHLLQLTVWGIKQLQARVLAVERYLQDQQLLGIWGC
SGKLICTTNVPWN----TSWS--N-KSLNDIW-DNMTWMQWEKEINNYTGLIYTLITDSQIQQEKNELELLK
LDTWASLWNWFDISKWLRYIKIFIMIVGGLIGLRIIFAALSIVNRVRQGYSPLSLQTLLPI-PRG-PARPEG
TEEEGGERDKGRSGRLVAGFLPLIWDDLRSLCLFSYHRLRDLTLIVARIVELQGRRG---------WEILKY
GWNLLQYWIQELKNSAVSLFNSTAIAVAEGTDRIIEVVQRIYRAFLHIPRRIRQGLERALL
>B.US.2005.N5_WEEK_16.FJ653138
MRAKGIGKNYQ-Y------L-----WKW-GT------MLLGMLGMMMSCNAA--D------QLWVTVYYGVP
VWREAKTTLFCASDAKAYDTEVHNVWATHACVPTDPNPQEIVLGNVTEDFNMWRNDMVEQMHEDIISLWDQS
LKPCVKLTPLCVTLKC---T-------NV--T--------------------SNGTTSTIKTT---------
-------------N--SSM-----------------------EQ----PD---MRNCSFNITT--TIGDRAK
KEYALFNKLDIVPI----D------------N----------------NT---------------YRLISCN
TSVITQACPKISFEPIPIHYCAPAGFAILKCNNKTFNGKGPCLNVSTVQCTHGIRPVVSTQLLLNGSLAE-E
EVVIRSENFSNNAKTIIVHLNEPVKINCTRFNNNTRKSIHIGPGRAFYATGEIIGNIRQASCELNRTKWYDT
LRKVVKKLRE--QF-----K--NK-T-I-IFN-QSAGGDPEIVMHSFNCGGEFFFCNTTQL--------F--
------NSTW--NI---------------------TD------E--GVN----NTE-----R----------
-DSN-------ITLPCRIKQIINMWQEVGKAMYAPPIRGLINCVSNITGIILTR----D-GG------E-GN
DTS---GAEILRPGGGNMRDNWRSELYKYKVVRIEPLGIAPTKARRRVVQREKRAVGTGTFGAMFLGFLGAA
GSTMGAASLTLTVQARQLLSGIVQQQNNLLRAIEAQQHLLQLTVWGIKQLQARVLAVERYLQDQQLLGIWGC
SGKLICTTNVPWN----TSWS--N-KSLNDIW-DNTTWMQWEKEINNYTGLIYTLITDSQIQQEKNELELLK
LDTWASLWNWFDISKWLRYIKIFIMIVGGLIGLRIIFAALSMVNRVRQGYSPLSLQTLLPI-PRG-PARPEG
TEEEGGERDKGRSGRLVVGFLPLIWDDLRSLCLFSYHRLRDLTLIVARIVELLGRRG---------WEILKY
GWNLLQYWIQELKNSAVSLFNSTAIAVAEGTDRIIEVVQRIYRAFLHIPRRIRQGLERALL
>B.US.2005.N5_WEEK_16.FJ653137
MRAKGIGKNYQ-Y------L-----WKW-GT------MLLGMLGMMMSCNAA--D------QLWVTVYYGVP
VWREAKTTLFCASDAKAYDTEVHNVWATHACVPTDPNPQEIVLGNVTEDFNMWRNDMVEQMHEDIISLWDQS
LKPCVKLTPLCVTLKC---T-------NV--T-------------------SNGT-----------------
------TSTIKITN--SSM-----------------------EQ----PD---MRNCSFNITT--TIGDRAK
KEYALFNKLDIVPI----D------------N----------------NT---------------YRLISCN
TSVITQACPKISFEPIPIHYCAPAGFAILKCNNKTFNGKGPCLNVSTVQCTHGIRPVVSTQLLLNGSLAE-E
EVVIRSENFSNNAKTIIVHLNEPVKINCTRFNNNTRKSIHIGPGRAFYATGEIIGNIRQASCELNRTKWYDT
LRRVVKKLRE--QF-----K--NK-T-I-IFN-QSAGGDPEIVMHSFNCGGEFFFCNTTQL--------F--
------NSTW--NI-----------------T---DE---------GVN----NTE----------------
-RDS------NITLPCRIKQIINMWQEVGKAMYAPPIRGLINCVSNITGIILTR----D-GG------E-GN
DTS---GAEIFRPGGGNMRDNWRSELYKYKVVRIEPLGIAPTKARRRVVQREKRAV--GTFGAMFLGFLGAA
GSTMGAASLTLTVQARQLLSGIVQQQNNLLRAIEAQQHLLQLTVWGIKQLQARVLAVERYLQDQQLLGIWGC
SGKLICTTNVPWN----TSWS--N-KSLNDIW-DNMTWMQWEKEINNYTGLIYTLITDSQIQQEKNELELLK
LDTWASLWNWFDISKWLRYIKIFIMIVGGLIGLRIIFAALSIVNRVRQGYSPLSLQTLLPI-PRG-PARPEG
TEEEGGERDKGRSGRLVVGFLPLIWDDLRSLCLFSYHRLRDLTLIVARIVELLGRRG---------WEILKY
GWNLLQYWIQELKNSAVSLFNSTAIAVAEGTDRIIEVVQRIYRAFLHIPRRIRQGLERALL
>B.US.2005.N5_WEEK_16.FJ653139
MRAKGIGKNYQ-Y------L-----WKW-GT------MLLGMLGMMMSCNAA--D------QLWVTVYYGVP
VWREAKTTLFCASDAKAYDTEVHNVWATHACVPTDPNPQEIVLGNVTEDFNMWRNDMVEQMHEDIISLWDQS
LKPCVKLTPLCVTLKC---T-------NV--T--------------------SNGTTSTIKTT---------
-------------N--SSM-----------------------EQ----PD---MRNCSFNITT--TIGDRAK
KEYALFNKLDIVPI----D------------N----------------NT---------------YRLISCN
TSVITQACPKISFEPIPIHYCAPAGFAILKCNNKTFNGKGPCLNVSTVQCTHGIRPVVSTQLLLNGSLAE-E
EVVIRSENFSNNAKTIIVHLNEPVKINCTRFNNNTRKSIHIGPGRAFYATGEIIGNIRQASCELNRTKWYDT
LRKVVKKLRE--QF-----K--NK-T-I-IFN-QSAGGDPEIVMHSFNCGGEFFFCNTTQL--------F--
------NSTW--NI---------------------TD------E--GVN----NTE-----R----------
-DSN-------ITLPCRIKQIINMWQEVGKAMYAPPIRGLINCVSNITGIILTR----D-GG------E-GN
DTS---GAEIFRPGGGNMRDNWRSELYKYKVVRIEPLGIAPTKARRRVVQREKRAV--GTFGAMFLGFLGAA
GSTMGAASLTLTVQARQLLSGIVQQQNNLLRAIEAQQHLLQLTVWGIKQLQARVLAVERYLQDQQLLGIWGC
SGKLICTTNVPWN----TSWS--N-KSLNDIW-DNMTWMQWEKEINNYTGLIYTLITDSQIQQEKNELELLK
LDTWASLWNWFDISKWLRYIKIFIMIVGGLIGLRIIFAALSIVNRVRQGYSPLSLQTLLPI-PRG-PARPEG
TEEEGGERDKGRSGRLVVGFLPLIWDDLRSLCLFSYHRLRDLTLIVARIVELLGRRG---------WEILKY
GWNLLQYWIQELKNSAVSLFNSTAIAVAEGTDRIIDVVQRIYRALLHIPRRIRQGLERALL
>B.US.2005.N5_WEEK_16.FJ653145
MRAKGIGKNYQ-Y------L-----WKW-GT------MLLGMLGMMMSCNAA--D------QLWVTVYYGVP
VWREAKTTLFCASDAKAYDTEVHNVWATHACVPTDPNPQEIVLGNVTEDFNMWRNDMVEQMHEDIISLWDQS
LKPCVKLTPLCVTLKC---T-------NV--T--------------------SNGTTSTIKTT---------
-------------N--SSM-----------------------EQ----PD---MRNCSFNITT--TIGDRAK
KEYALFNKLDIVPI----D------------N----------------NT---------------YRLISCN
TSVITQACPKISFEPIPIHYCAPAGFAILKCNNKTFNGKGPCLNVSTVQCTHGIRPVVSTQLLLNGSPAE-E
EVVIRSGNFSNNAKTIIVHLNEPVKINCTRFNNNTRKSIHIGPGRAFYATGEIIGNIRQASCELNRTKWYDT
LRKVVKKLRE--QF-----K--NK-T-I-IFN-QSAGGDPEIVMHSFNCGGEFFFCNTTQL--------F--
------NSTW--NI---------------------TD------E--GVN----NTE-----R----------
-DSN-------ITLPCRIKQIINMWQEVGKAMYAPPIRGLINCVSNITGIILTR----D-GG------E-GN
DTS---GAEIFRPGGGNMRDNWRSELYKYKVVRIEPLGIAPTKARRRVVQREKRAV--GTFGAMFLGFLGAA
GSTMGAASLTLTVQARQLLSGIVQQQNNLLRAIEAQQHLLQLTVWGIKQLQARVLAVERYLQDQQLLGIWGC
SGKLICTTNVPWN----TSWS--N-KSLNDIW-DNMTWMQWEKEINNYTGLIYTLITDSQIQQEKNELELLK
LDTWASLWNWFDISKWLRYIKIFIMIVGGLIGLRIIFAALSIVNRVRQGYSPLSLQTLLPI-PRG-PARPEG
TEEEGGERDKGRSGRLVVGFLPLIWDDLRSLCLFSYHRLRDLTLIVARIVELLGRRG---------WEILKY
GWNLLQYWIQELKNSAVSLFNSTAIAVAEGTDRIIEVVQRIYRAFLHIPRRIRQGLERALL
>B.US.2005.N5_WEEK_16.FJ653142
MRAKGIGKNYQ-Y------L-----WKW-GT------MLLGMLGMMMSCNAA--D------QLWVTVYYGVP
VWREAKTTLFCASDAKAYDTEVHNVWATHACVPTDPNPQEIVLGNVTEDFNMWRNDMVEQMHEDIISLWDQS
LKPCVKLTPLCVTLKC---T-------NV--T--------------------SNGTTSTIKTT---------
-------------N--SSM-----------------------EQ----PD---MRNCSFNITT--TIGDRAK
KEYALFNKLDIVPI----D------------N----------------NT---------------YRLISCN
TSVITQACPKISFEPIPIHYCAPAGFAILKCNNKTFNGKGPCLNVSTVQCTHGIRPVVSTQLLLNGSLAE-E
EVVIRSENFSNNAKTIIVHLNEPVKINCTRFNNNTRKSIHIGPGRAFYATGEIIGNIRQASCELNRTKWYDT
LRKVVKKLRE--QF-----K--NK-T-I-IFN-QSAGGDPEIVMHSFNCGGEFFFCNTTQL--------F--
------NSTW--NI---------------------TD------E--GVN----NTE-----R----------
-DSN-------ITLPCRIKQIINMWQEVGKAMYAPPIRGLINCVSNITGIILTR----D-GG------E-GN
DTS---GAEIFRPGGGNMRDNWRSELYKYKVVRIEPLGIAPTKARRRVVQREKRAV--GTFGAMFLGFLGAA
GNTMGAASLTLTVQARQLLSGIVQQQNNLLRAIEAQQHLLQLTVWGIKQLQARVLAVERYLQDQQLLGIWGC
SGKLICTTNVPWN----TSWS--N-KSLNDIW-DNMTWMQWEKEINNYTGLIYTLITDSQIQQEKNELELLK
LDTWASLWNWFDISKWLRYIKIFIMIVGGLIGLRIIFAALSIVNRVRQGYSPLSLQTLLPI-PRG-PARPEG
TEEEGGERDKGRSGRLVVGFLPLIWDDLRSLCLFSYHRLRDLTLIVARIVELLGRRG---------WEILKY
GWNLLQYWIQELKNSAVSLFNSTAIAVAEGTDRIIEVVQRIYRAFLHIPRRIRQGLERALL
>B.US.2005.N5_WEEK_16.FJ653135
MRAKGIGKNYQ-Y------L-----WKW-GT------MLLGMLGMMMSCNAA--D------QLWVTVYYGVP
VWREAKTTLFCASDAKAYDTEVHNVWATHACVPTDPNPQEIVLGNVTEDFNMWRNDMVEQMHEDIISLWDQS
LKPCVKLTPLCVTLKC---T-------NV--T-----------------------------SN-----GT--
------T---STIK--TTN--------------S--S-----ME---QPD---MRNCSFNITT--TIGDRAK
KEYALFNKLDIVPI----D------------N----------------NT---------------YRLISCN
TSVITQACPKISFEPIPIHYCAPAGFAILKCNNKTFNGKGPCLNVSTVQCTHGIRPVVSTQLLLNGSLAE-E
EVVIRSENFSNNAKTIIVHLNEPVKINCTRFNNNTRKSIHIGPGRAFYATGEIIGNIRQASCELNRTKWYDT
LRKVVKKLRE--QF-----K--NK-T-I-IFN-QSAGGDPEIVMHSFNCGGEFFFCNTTQL--------F--
------NSTW--NI---------------------TD------E--GVN----NTE-----R----------
--DS------NITLPCRIKQIINMWQEVGKAMYAPPIRGLINCVSNITGVILTR----D-GG------E-GN
DTS---GAEIFRPGGGNMRDNWRSELYKYKVVRIEPLGIAPTKARRRVVQREKRAV--GTFGAMFLGFLGAA
GSTMGAASLTLTVQARQLLSGIVQQQNNLLRAIEAQQHLLQLTVWGIKQLQARVLAVERYLQDQQLLGIWGC
SGKLICTTNVPWN----TSWS--N-KSLNDIW-DNMTWMQWEKEINNYTGLIYTLITDSQIQQEKNELELLK
LDTWASLWNWFDISKWLRYIKIFIMIVGGLIGLRIIFAALSIVNRVRQGYSPLSLQTLLPI-PRG-PARPEG
TEEEGGERDKGRSGRLVVGFLPLIWDDLRSLCLFSYHRLRDLTLIVARIVELLGRRG---------WEILKY
GWNLLQYWIQELKNSAVSLFNSTAIAVAEGTDRIIEVVQRIYRAFLHIPRRIRQGLERALL
>B.US.2005.N5_WEEK_16.FJ653144
MRAKGIGKNYQ-Y------L-----WKW-GT------MLLGMLGMMMSCNAA--D------QLWVTVYYGVP
VWREAKTTLFCASDAKAYDTEVHNVWATHACVPTDPNPQEIVLGNATEDFNMWRNDMVEQMHEDIISLWDQS
LKPCVKLTPLCVTLKC---T-------NV--T--------------------SNG------TT-----ST--
------V---KTTN--SS------------------M-----EQ----PD---MRNCSFNITT--TIGDRAK
KEYALFNKLDIVPI----D------------N----------------NT---------------YRLISCN
TSVITQACPKISFEPIPIHYCAPAGFAILKCNNKTFNGKGPCLNVSTVQCTHGIRPVVSTQLLLNGSLAE-E
EVVIRSENFSNNAKTIIVHLNEPVKINCTRFNNNTRKSIHIGPGRAFYATGEIIGNIRQASCELNRTKWYDT
LRKVVKKLRE--QF-----K--NK-T-I-IFN-QSAGGDPEIVMHSFNCGGEFFFCNTTQL--------F--
------NSTW--NI---------------------TD------E--GVN----NTE-----R----------
-DSN-------ITLPCRIKQIINMWQEVGKAMHAPPIRGLINCVSNITGIILTR----D-GG------E-GN
DTS---GAEIFRPGGGNMRDNWRSELYKYKVVRIEPLGIAPTKARRRVVQREKRAV--GTFGAMFLGFLGAA
GSTMGAASLTLTVQARQLLSGIVQQQNNLLRAIEAQQHLLQLTVWGIKQLQARVLAVERYLQDQQLLGIWGC
SGKLICTTNVPWN----TSWS--N-KSLNDIW-DNMTWMQWEKEINNYTGLIYTLITDSQIQQEKNELELLK
LDTWASLWNWFDISKWLRYIKIFIMIVGGLIGLRIIFAALSIVNRVRQGYSPLSLQTLLPI-PRG-PARPEG
TEEEGGERDKGRSGRLVVGFLPLIWDDLRSLCLFSYHRLRDLTLIVARIVELLGRRG---------WEILKY
GWNLLQYWIQELKNSAVSLFNSTAIAVAEGTDRIIEVVQRIYRAFLHIPRRIRQGLERALL
>B.US.2005.N5_WEEK_16.FJ653140
MRAKGIGKNYQ-Y------L-----WKW-GT------MLLGMLGMMMSCNAA--D------QLWVTVYYGVP
VWREAKTTLFCASDAKAYDTEVHNVWATHACVPTDPNPQEIVLGNVTEDFNMWRNDMVEQMHEDIISLWDQS
LKPCVKLTPLCVTLKC---T-------NV--T----------------------S------NG-----TT--
------S---TVKT--TNS--------------S--M-----EQ----PD---MRNCSFNITT--TIGDRAK
KEYALFNKLDIVPI----D------------N----------------NT---------------YRLISCN
TSVITQACPKISFEPIPIHYCAPAGFAILKCNNKTFNGKGPCLNVSTVQCTHGIRPVVSTQLLLNGSLAE-E
EVVIRSENFSNNAKTIIVHLNEPVKINCTRFNNNTRKSIHIGPGRAFYATGEIIGNIRQASCELNRTKWYDT
LRKVVKKLRE--QF-----K--NK-T-I-IFN-QSAGGDPEIVMHSFNCGGEFFFCNTTQL--------F--
------NSTW--NI---------------------TD------E--GVN----NTE-----R----------
--DS------NITLPCRIKQIINMWQEVGKAMYAPPIRGLINCVSNITGIILTR----D-GG------E-GN
DTSGA---EIFRPGGGNMRDNWRSELYKYKVVRIEPLGIAPTKARRRVVQREKRAV--GTFGAMFLGFLGAA
GSTMGAASLTLTVQARQLLSGIVQQQNNLLRAIEAQQHLLQLTVWGIKQLQARVLAVERYLQDQQLLGIWGC
SGKLICTTNVPWN----TSWS--N-KSLNDIW-DNMTWMQWEKEINNYTGLIYTLITDSQIQQEKNELELLK
LDTWASLWNWFDISKWLRYIKIFIMIVGGLIGLRIIFAALSIVNRVRQGYSPLSLQTLLPI-PRG-PARPEG
TEEEGGERDKGRSGRLVVGFLPLIWDDLRSLCLFSYHRLRDLTLIVARIVELLGRRG---------WEILKY
GWNLLQYWIQELKNSAVSLFNSTAIAVAEGTDRIIEVVQRIYRAFLHIPRRIRQGLERALL
>B.US.2005.N5_DAY_1.FJ653131
MRAKGIGKNYQ-Y------L-----WRW-GT------MLLGMLGMMMSCNAA--D------QLWVTVYYGVP
VWREAKTTLFCASDAKAYNTEVHNVWATHACVPTDPNPQEIVLGNVTEDFNMWRNDMVEQMHEDIISLWDQS
LKPCVKLTPLCVTLNC---T-------NV--T--------------------SSNGTTPTNNT---------
-------------T--NIS-----------------------VE----SD---MRNCSFNITT--TRGDRAK
KEYALFNKLDIVPI----D------------N----------------NT---------------YRLISCN
TSVITQACPKVSFEPIPIHYCAPAGFAILKCNNKTFNGKGPCLNVSTVQCTHGIRPVVSTQLLLNGSLAE-E
EIVIRSENFSDNAKTIIVHLNESVKINCTRFYNNTRKSIHIGPGRAFYATGEIIGNIRQASCELNGTEWNDT
LSKVVKKLRE--QF-----K--NK-T-I-TFN-QSAGGDPEIVMHSFNCGGEFFFCNTTQL--------F--
------NSTW--NI-----------------T---DE---------RVN----NTE----------------
-GNS------TITLPCRIKQIINMWQEVGKAMYAPPIRGLINCVSNITGIILTR----D-GG------Q-GN
DTSGA---ETFRPGGGNMRDNWRSELYKYKVVRIEPLGIAPTKAKRRVVQREKRAV--GTLGAMFLGFLGAA
GSTMGAASLTLTVQARLLLSGIVQQQNNLLRAIEAQQHLLQLTVWGIKQLQARVLAVERYLQDQQLLGMWGC
SGKLICTTNVPWN----TSWS--N-KSLDDIW-DNMTWMQWEKEINNYTGLIYTLITDSQIQQEKNELELLK
LDTWTSLWDWFSISKWLWYIKIFIMIVGGLIGLRIIFAALSIANRVRQGYSPLSLQTLLPT-PRG-PARPEG
TEEEGGERDKDRSRRLVVGFLPLIWDDLRSLCLFSYHRLRDLTLIVVRIVELLGGRG---------WEILKY
GWNLLQYWIQELRNSAVSLLNSTAIAVAEGTDRIIELVQRIYRAFLHIPTRIRQGLERALL
>B.US.2005.N5_DAY_1.FJ653122
MRAKGIGKNYQ-Y------L-----WRW-GT------MLLGMLGMMMSCNAA--D------QLWVTVYYGVP
VWREAKTTLFCASDAKAYDTEVHNVWATHACVPTDPNPQEIVLGNVTEDFNMWRNDMVEQMHEDIISLWDQS
LKPCVKLTPLCVTLNC---T-------NV--T--------------------SSTNVTSSNGN-----TP--
------T---ANPT--NIS------------------------V---EAD---MRNCSFNITT--AIGDRAK
KEYALFNKLDIVPI----D------------N----------------NT---------------YRLISCN
TSVITQACPKISFEPIPIHYCAPAGFAILKCNNKTFNGKGPCLNVSTVQCTHGIRPVVSTQLLLNGSLAE-E
EVVIRSENFTNNAKTIIVHLNESVKINCTRFNNNTRKGIHIGPGRAFYATGDIIGNIRQASCVLNGTEWNDT
LSKVVKKLRE--QF-----K--NK-T-I-IFN-QSAGGDPEIVMHSFNCGGEFFFCNTTQL--------F--
------NSTW--NI-----------------T---DE---------RVN----NTE----------------
-GNS------TITLPCRIKQIINMWQEVGKAMYAPPIRGLINCVSNITGIILTR----D-GG------E-GN
DTSGA---ETFRPGGGNMRDNWRSELYKYKVVRIEPLGIAPTKAKRRVVQREKRAV--GTLGAMFLGFLGAA
GSTMGAASLTLTVQARLLLSGIVQQQNNLLRAIEAQQHLLQLTVWGIKQLQARVLAVERYLQDQQLLGMWGC
SGKLICTTNVPWN----TSWS--N-KSLDDIW-DNMTWMQWEKEINNYTGLIYTLITDSQNQQEKNELELLK
LDTWASLWNWFSISKWLWYIKIFIMIVGGLIGLRIIFAALSIVNRVRQGYSPLSLQTLLPI-PRG-PDRPEG
TEEEGGERDKDRSRRLVVGFLPLIWNDLRSLCLFSYHRLRDLTLIVARIVELLGRRG---------WEILKY
GWNLLQYWIKELKNSAVSLFNSTAIAVAEGTDRIIELVQRIYRAFLHIPTRIRQGLERALL
>B.US.2005.N5_DAY_1.FJ653124
MRAKGIGKNYQ-Y------L-----WRW-GT------MLLGMLGMMMSCNAA--D------QLWVTVYYGVP
VWREAKTTLFCASDAKAYNTEVHNVWATHACVPTDPNPQEIVLGNVTEDFNMWRNDMVEQMHEDIISLWDQS
LKPCVKLTPLCVTLNC---T-------NV--T--------------------SSNNVTSSNGT---MSTT--
-------------N--TSI--------------S--------DE----PD---MRNCSFNITT--TRGDRAK
KEYALFNKLDIVQI----N------------N----------------NT---------------YRLINCN
TSVITQACPKVSFEPIPIHYCAPAGFAILKCNNKTFNGKGPCLNVSTVQCTHGIRPVVSTQLLLNGSLAE-E
EVVIKSENFSDNAKTIMVHLNESVKINCTRFYNNTRKSIHIGPGRAFYATGEIIGNIRQASCELNGTEWNDT
LSKVVKKLRE--QF-----K--NK-T-I-IFN-QSAGGDPEIVMHSFNCGGEFFFCNTTKL--------F--
------NSTW--NI-----------------T---DE---------RVN----NTE-----G----------
-NST-------ITLPCRIKQIINMWQEVGKAMYAPPIRGLINCVSNITGIILTR----D-GG------Q-GN
DTSGA---ETFRPGGGNMRDNWRSELYKYKVVRIEPLGIAPTKARRRVVQREKRAV--GTLGAMFLGFLGAA
GSTMGAASLTLTVQARLLLSGIVQQQNNLLRAIEAQQHLLQLTVWGIKQLQARVLAVERYLQDQQLLGMWGC
SGKLICTTNVPWN----TSWS--N-KSLDDIW-DNMTWMQWEKEINNYTGLIYTLITDSQNQQERNELELLK
LDTWASLWNWFDISKWLWYIKIFIMIVGGLIGLRIIFAALSIVNRVRQGYSPLSLQTLLPT-PRG-PDRPEG
TEEEGGERDKDRSRRLVVGFLPLIWDDLRSLCLFSYHRLRDLTLIVARIVELLGRRG---------WEILKY
GWNLLQYWIQELKNSAVSLFNSTAIAVAEGTDRIIELVQRIYRAFLHIPRRIRQGFERALL
>B.US.2005.N5_DAY_1.FJ653127
MRAKGIGKNYQ-Y------L-----WKW-GT------MLLGMLGMMMSCNAA--D------QLWVTVYYGVP
VWREAKTTLFCASDAKAYDTEVHNVWATHACVPTDPNPQEIVLGNVTEDLNMWRNDMVEQMHEDIISLWDQS
LKPCVKLTPLCVTLNC---T-------NV--T--------------------SSTNVTSSNGT-----TL--
------T---ANPT--NIS------------------------V---EAD---MRNCSFNITT--TRGDRAK
KEYALFNKLDIVPT----D------------N----------------NT---------------YRLISCN
TSVITQACPKISFEPIPIHYCAPAGFAILKCNNKKFNGKGPCLNVSTVQCTHGIRPVVSTQLLLNGSLAE-E
EVVIRSENFSNNAKTIIVHLNKSVKINCTRFNNNTRKSIHIGPGRAFYATGDIIGNIRQASCELNGTEWNDT
LSKVVKKLRE--QF-----K--NK-T-I-IFN-QSAGGDPEIVMHSFNCGGEFFFCNTTPL--------F--
------NSTW--NI-----------------T---DE---------RVN----NTE-----G----------
-NST------IITLPCRIKQIINMWQEVGKAMYAPPIRGLINCVSNITGIILTR----D-GG------Q-GN
DTSGA---ETFRPGGGDMRDNWRSELYKYKVVRIEPLGIAPTKARRRVVQREKRAV--GTLGAMFLGFLGAA
GSTMGAASLTLTVRARLLLSGIVQQQNNLLRAIEAQQHLLQLTVWGIKQLQTRVLAVERYLQDQQLLGIWGC
SGKLICTTNVPWN----TSWS--N-KSLNDIW-DNMTWMQWEKEINNYTGLIYTLITDSQIQQEKNELELLK
LDTWASLWDWFDISKWLWYIKIFIMIVGGLIGLRIIFAALSIVNRVRQGYSPLSLQTLLPI-PRG-PDRPEG
TEEEGGERDKDRSRRLVVGFLPLIWDDLRSLCLFSYHRLRDLTLIVARIVELLGRRG---------WEILKY
GWNLLQYWIQELKNSAVSLFNSTAIAVAEGTDRIIEVVQRIYRAFLHIPRRIRQGFERALL
>B.US.2005.N5_DAY_1.FJ653126
MRAKGIGKNYQ-Y------L-----WRW-GT------MLLGMLGMMMSCNAA--D------QLWVTVYYGVP
VWREAKTTLFCASDAKAYGTEAHNVWATHACVPTDPNPQEMVLGNVTEDFNMWRNDMVEQMHEDIISLWDQS
LKPCVKLTPLCVTLNC---T-------NV--T--------------------SSTNVTSSNGT-----MS--
------T---TN-T--SIS------------------------D---EPD---MRNCSFDITT--TIGDRAK
KEYALFNKLDIVPI----D------------N----------------NT---------------YRLISCN
TSVITQACPKISFEPIPIHYCAPAGFAILKCNNKTFNGKGPCLNVSTVQCTHGIRPVVSTQLLLNGSLAE-E
EVVIRSENFTNNAKTIIVHLNESVKINCTRFNNNTRKSIHIGPGRAFYATGDIIGNIRQASCVLNGTEWNDT
LSKVVKKLRE--QF-----K--NK-T-I-IFN-QSAGGDPEIVMHSFNCGGEFFFCNTTQL--------F--
------NSTW--NI-----------------T---DE---------RVN----NTE-----G----------
-NST------IITLPCRIKQIINMWQEVGKAMYAPPIRGLINCVSNITGIILTR----D-GG------E-GN
DTS---GAETFRPGGGDMRDNWRSELYKYKVVRIEPLGIAPTKARRRVVQREKRAV--GTLGAMFLGFLGAA
GSTMGAASLTLTVQARLLLSDIVQQQNNLLRAIEAQQHLLQLTVWGIKQLQARVLAVERYLKDQQLLGIWGC
SGKLICTTNVPWN----TSWS--N-KSLNDIW-DNMTWMQWEKEINNYTGLIYTLITDSQIQQEKNELELLK
LDTWASLWDWFDISKWLWYIKIFIMIVGGLIGLRIIFAALSIANRVRQGYSPLSLQTLLPT-PRG-PDRPEG
TEEEGGERDKDRSRRLVVGFLPLIWDDLRSLCLFSYHRLRDLTLIVARIVELLGRRG---------WEILKY
GWNLLQYWIQELKNSAVSLFNSTAIAVAEGTDRIIEVVQRIYRAFLHIPRRIRQGFERALL
>B.US.2005.N5_DAY_1.FJ653123
MRAKGIGKNYQ-Y------L-----WRW-GT------MLLGMLGMMMSCNAA--D------QLWVTVYYGVP
VWREAKTTLFCASDAKAYDTEVHNVWATHACVPTDPNPQEIVLGNVTEDFNMWRNDMVEQMHEDIISLWDQS
LKPCVKLTPLCVTLNC---T-------NV--T--------------------SSTNVTSSNGT-----MS--
------T---TN-T--SIS------------------------D---EPD---MRNCSFNITT--TRGDRAK
KEYALFNKLDIVPI----D------------N----------------NT---------------YRLISCN
TSVITQACPKISFEPIPIHYCAPAGFAILKCNNKTFNGKGPCLNVSTVQCTHGIRPVVSTQLLLNGSLAE-E
QVVIRSENFSNNAKTIIVHLNKSVKINCTRFNNNTRKSIHIGPGRAFYATGDIIGNIRQASCELNGTEWNDT
LSKVVKKLRE--QF-----K--NK-T-I-IFN-QSAGGDPEIVMHSFNCGGEFFFCNTTQL--------F--
------NSTW--NI-----------------T---DE---------RVN----NTE-----G----------
-NST------IIILPCRIKQIINMWQEVGKAMYAPPIRGLINCVSNITGIILTR----D-GG------Q-GN
DTS---GAETFRPGGGDMRDNWRSELYKYKVVRIEPLGIAPTKARRRVVQREKRAV--GTLGAMFLGFLGAA
GSTMGAASLTLTVQARLLLSGIVQQQNNLLRAIEAQQHLLQLTVWGIKQLQARVLAVERYLKDQQLLGIWGC
SGKLICTTNVPWN----TSWS--N-KSLNDIW-DNMTWMQWEKEINNYTGLIYTLITDSQIQQEKNELELLK
LDTWASLWDWFDISKWLWYIKIFIMIVGGLIGLRIIFAALSIVNRVRQGYSPLSLQTLLPT-PRG-PDRPEG
TEEEGGERDKDRSRRLVVGFLPLIWDDLRSLCLFSYHRLRDLTLIVARIVELLGRRG---------WEILKY
GWNLLQYWIQELKNSAVSLFNSTAIAVAEGTDRIIELVQRIYRAFLHIPRRIRQGLERASL
>B.US.2005.N5_DAY_1.FJ653132
MRAKGIGKNYQ-Y------L-----WRW-GT------MLLGMLGMMMSCNAA--D------QLWVTVYYGVP
VWRETKTTLFCASDAKAYGTEAHNVWATHACVPTDPNPQEIVLGNVTEDFNMWRNDMVEQMHEDIISLWDQS
LKPCVKLTPLCVTLNC---T-------NV--T--------------------SSTNVTSSNGT-----MS--
------T---TN-T--SIS------------------------D---EPD---MRNCSFNITI--TIGDRAK
KEYALFNKLDIVPI----D------------N----------------NT---------------YRLISCN
TSVITQACPKISFEPIPIHYCAPAGFAILKCNNKTFNGKGPCLNVSTVQCTHGIRPVVSTQLLLNGSLAE-E
EVVIRSENFTNNAKTIIVHLNESVKINCTRFNNNTRKSVHIGPGRAFYATGDIIGNIRQASCVLNGTEWNDT
LSKVVKKLRE--QF-----K--NK-T-I-IFN-QSAGGDPEIVMHSFNCGGEFFFCNTTQL--------F--
------NSTW--NI-----------------T---DE---------RVN----NTE-----G----------
-NST-------ITLPCRIKQIINMWQEVGKAMYAPPIRGLINCVSNITGIILTR----D-GG------E-GN
DTS---GAETFRPGGGDMGDNWRSELYKYKVVRIEPLGIAPTKARRRVVQREKRAV--GTLGAMFLGFLGAA
GSTMGAASLTLTVQARLLLSGIVQQQNNLLRAIEAQQHLLQLTVWGIKQLQARVLAVERYLKDQQLLGIWGC
SGKLICTTNVPWN----TSWS--N-KSLNDIW-DNMTWMQWEKEINNYTGLIYTLITDSQIQQEKNELELLK
LDTWASLWDWFDISKWLWYIKIFIMIVGGLIGLRIIFAALSIVNRVRQGYSPLSLQTLLPI-PRG-PDRPEG
TEEEGGERDKDRSRRLVVGFLPLIWDDLRSLCLFSYYRLRDLTLIVARIVELLGRRG---------WEILKY
GWNLLQYWIQELKNSAVSLFNSTAIAVAEGTDRIIELVQRIYRAFLHIPRRIRQGFERALL
>B.US.2005.N5_DAY_1.FJ653125
MRAKGIGKNYQ-Y------L-----WRW-GT------MLLGMLGMMMSCNAA--D------QLWVTVYYGVP
VWREAKTTLFCASDAKAYNTEVHNVWATHACVPTDPNPQEIVLGNVTEDFNMWRNDMVEQMHEDIISLWDQS
LKPCVKLTPLCVTLNC---T-------NV--T--------------------SSTNVTSSNGT-----MS--
------T---TN-T--SIS------------------------D---EPD---MRNCSFNITT--TRGDRAK
KEYALFNKLDIVPI----D------------N----------------NT---------------YRLISCN
TSVITQACPKVSFEPIPIHYCAPAGFAILKCNNKTFNGKGPCLNVSTVQCTHGIRPVVSTQLLLNGSLAE-E
EVVIRSENFTNNAKTIIVHLNESVKINCTKFNNNTRKSIHIGPGRAFYATGDIIGNIRQASCELNGTEWNDT
LSKVVKKLRE--QF-----K--NK-T-I-IFN-QSAGGDPEIVMHSFNCGGEFFFCNTTQL--------F--
------NSTW--NI-----------------T---DE---------RVN----NTE-----G----------
-NST------IITLPCRIKQIINMWQEVGKAMYAPPIRGLINCVSNITGIILTR----D-GG------Q-GN
DIS---GAETFRPGGGDMRDNWRSELYKYKVVRIEPLGIAPTKARRRVVQREKRAV--GTLGAMFLGFLGAA
GSTMGAASLTLTVQARLLLSGIVQQQNNLLRAIEAQQHLLQLTVWGIKQLQARVLAVERYLKDQQLLGIWGC
SGKLICTTNVPWN----TSWS--N-KSLNDIW-DNMTWMQWEKEINNYTGLIYTLITDSQIQQEKNELELLK
LDTWASLWDWFDISKWLWYIKIFIMIVGGLIGLRIIFAALSIVNRVRQGYSPLSLQTLLPT-PRG-PDRPEG
TEEEGGERDKDRSRRLVVGFLPLIWDDLRSLCLFSYHRLRDLTLIVARIVELLGRRG---------WEILKY
GWNLLQYWIQELKNSAVSLFNSTAIAVAEGTDRIIELAQRIYRAFLHIPRRIRQGFERALL
>B.US.2005.N5_DAY_1.FJ653128
MRAKGIGKNYQ-Y------L-----WRW-GT------MLLGMLGMMMSCNAA--D------QLWVTVYYGVP
VWREAKTTLFCASDAKAYGTEAHNVWATHACVPTDPNPQEIVLGNVTEDYNMWRNDMVEQMHEDIISLWDQS
LKPCVKLTPLCVTLNC---T-------NV--T--------------------SSTNVTSSNGT---MSTT--
-------------N--TSI-----------------------SD---EPD---MRNCSFNITT--TIGDRAK
KEYALFNKLDIVPI----D------------N----------------NT---------------YRLISCN
TSVITQACPKISFEPIPIHYCAPAGFAILKCNNKKFNGKGPCLNVSTVQCTHGIRPVVSTQLLLNGSLAE-E
EVVIRSENFTNNAKTIIVHLNESVKINCTRFNNNTRKSIHIGPGRAFYATGDIIGNIRQASCELNGTEWNDT
LSKVVKKLRE--QF-----K--NK-T-I-IFN-QSAGGDPEIVMHSFNCGGEFFFCNTTQL--------F--
------NSTW--NI-----------------T---DE---------RVN----NTE-----G----------
-NST-------ITLPCRIKQIINMWQEVGKAMYAPPIRGLINCVSNITGIILTR----D-GG------E-GN
DTS---GAETFRPGGGDMRDNWRSELYKYKVVRIEPLGIAPTKARRRVVQREKRAV--GTLGAMFLGFLGAA
GSTMGAASLTLTVQARLLLSGIVQQQNNLLRAIEAQQHLLQLTVWGIKQLQARVLAVERYLKDQQLLGIWGC
SGKLICTTNVPWN----TSWS--N-KSLNDIW-DNMTWMQWEKEINNYTGLIYTLITDSQIQQEKNELELLK
LDTWASLWDWFDISKWLWYIKIFIMIVGGLIGLRIIFAALSIVNRVRQGYSPLSLQTLLPI-PRG-PDRPEG
TEEEGGERDKDRSRRLVVGFLPLIWDDLRSLCLFSYHRLRDLTLIVARIVELLGRRG---------WEILKY
GWNLLQYWIQELKKSAVSLFNSTAIAVAEGTDRIIELVQRIYRAFLHIPRRIRQGFERALL
>B.US.2005.N5_DAY_1.FJ653130
MRAKGIGKNYQ-Y------L-----WRW-GT------MLLGMLGMMMSCNAA--D------QLWVTVYYGVP
VWREAKTTLFCASDAKAYDTEVHNVWATHACVPTDPNPQEIVLGNVTEDFNMWRNDMVEQMHEDIISLWDQS
LKPCVKLTPLCVTLNC---T-------NV--T--------------------SSTNVTSSNGT---MSTT--
------------NT--SIS-----------------------DE----PD---MRNCSFNITT--TRGDRAK
KEYALFNKLDIVPI----D------------N----------------NT---------------YRLISCN
TSVITQACPKISFEPIPIHYCTPAGFAILKCNNKTFNGKGPCLNVSTVQCTHGIRPVVSTQLLLNGSLAE-E
EVVIRSENFTNNAKTIIVHLNESVKINCTRFNNNTRKSIHIGPGRAFYATGDIIGNIRQASCELNGTEWNDT
LSKVVKKLRE--QF-----K--NK-T-I-IFN-QSAGGDPEIVMHSFNCGGEFFFCNTTQL--------F--
------NSTW--NI-----------------T---DE---------RVN----NTE-----G----------
-NST-------ITLPCRIKQIINMWQEVGKAMYAPPIRGLINCVSNITGIILTR----D-GG------E-GN
DTSGA---ETFRPGGGDMRDNWRSELYKYKVVRIEPLGIAPTKARRRVVQREKRAV--GTLGAMFLGFLGAA
GSTMGAASLTLTVQARLLLSGIVQQQNNLLRAIEAQQHLLQLTVWGIKQLQARVLAVERYLKDQQLLGIWGC
SGKLICTTNVPWN----TSWS--N-KSLNDIW-DNMTWMQWEKEINNYTGLIYTLITDSQIQQEKNELELLK
LDTWASLWDWFDISKWLWYIKIFIMIVGGLIGLRIIFAALSIVNRVRQGYSPLSLQTLLPI-PRG-PDRPEG
TEEEGGERDKDRSRRLVVGFLPLIWDDLRSLCLFSYHRLRDLTLIVARIVELLGRRG---------WEILKY
GWNLLQYWIQELKNSAVSLFNSTATAVAEGTDRIIELVQRIYRAFLHIPRRIRQGFERALL
>B.US.2005.N5_DAY_1.FJ653129
MRAKGIGKNYQ-Y------L-----WRW-GT------LLLGMLGMMMSCNAA--D------QLWVTVYYGVP
VWREAKTTLFCASDAKAYNTEVHNVWATHACVPTDPNPQEIVLGNVTEDFNMWRNDMVEQMHEDIISLWDQS
LKPCVKLTPLCVTLNC---T-------NV--T--------------------SSNVTTPTTPT---------
-------------T--NIT-----------------------DE----PD---MRNCSFNITT--TIGDRAK
KEYALFNKLDIVPI----D------------N----------------KT---------------YRLISCN
TSVITQACPKISFEPIPIHYCAPAGFAILKCNNKTFNGKGPCLNVSTVQCTHGIRPVVSTQLLLNGSLAE-E
EVVIRSENFTNNAKTIIVHLNESVKINCTRFNNNTRKSIHIGPGRAFYATGDIIGNIRQASCVLNGTEWNDT
LSKVVKKLRE--QI-----K--NK-T-I-IFN-QSAGGDPEIVMHSFNCGGEFFFCNTTQL--------F--
------NSTW--NI-----------------T---DE---------RVN----NTE-----G----------
-NST------IITLPCRIKQIINMWQEVGKAMYAPPIRGLINCVSNITGIILTR----D-GG------Q-GN
DTS---EAETFRPGGGDMRDNWRSELYKYKVVRIEPLGIAPTKARRRVVQREKRAV--GTLGAMFLGFLGAA
GSTMGAASLTLTVQARLLLSGIVQQQNNLLRAIEAQQHLLQLTVWGIKQLQARVLAVERYLKDQQLLGIWGC
SGKLICTTNVPWN----TSWS--N-KSLNDIW-DNMTWMQWEKEINNYTGLIYTLITDSQIQQEKNELELLK
LDTWASLWDWFDISKWLWYIKIFIMIVGGLIGLRIIFAALSIVNRVRQGYSPLSLQTLLPI-PRG-PDRPEG
TEEEGGERDKDRSRRLVVGFLPLIWDDLRSLCLFSYHRLRDLTLIVARIVELLGRRG---------WEILKY
GWNLLQYWIQELKNSAVSLFNSTAIAVAEGTDRIIELVQRIYRAVLHIPRRIRQGFERALL
>B.US.2005.N5_DAY_1.FJ653133
MRAKGIGKNYQ-Y------L-----WRW-GT------MLLGMLGMMMSCNAA--D------QLWVTVYYGVP
VWREAKTTLFCASDAKAYNTEVHNVWATHACVPTDPNPQEIVLGNVTEDFNMWRNDMVEQMHEDIISLWDQS
LKPCVKLTPLCVTLNC---T-------NV--T---------------------------SSNV---TTPT--
-------------T--PTT--------------N--I-----TD---EPD---MRNCSFNITT--TIGDRAK
KEYALFNKLDIVPI----N------------N----------------DT---------------YRLISCN
TSVITQACPKISFEPIPIHYCAPAGFAILKCNNKTFNGKGPCLNVSTVQCTHGIRPVVSTQLLLNGSLAE-E
EVVIRSENFTNNAKTIIVHLNESVKINCTRFNNNTRKSIHIGPGRAFYATGDIIGNIRQASCVLNGTEWNDT
LSKVVKKLRE--QF-----K--NK-T-I-IFN-QSAGGDPEIVMHSFNCGGEFFFCNTTQL--------F--
------NSTW--NI-----------------T---DE---------RVN----NTE-----G----------
-NST-------ITLPCRIKQVINMWQEVGKAMYAPPIRGLINCVSNITGIILTR----D-GG------E-GN
DTSGA---ETFRPGGGDMRDNWRSELYKYKVVRIEPLGIAPTKARRRVVQREKRAV--GTLGAMFLGFLGAA
GSTMGAASLTLTVQARLLLSGIVQQQNNLLRAIEAQQHLLQLTVWGIKQLQARVLAVERYLKDQQLLGIWGC
SGKLICTTNVPWN----TSWS--N-KSLNDIW-DNMTWMQWEKEISNYTGLIYTLITDSQIQQEKNELELLK
LDTWASLWDWFDISKWLGYIKIFIMIVGGLIGLRIIFAALSIVNRVRQGYSPLSLQTLLPI-PRG-PDRPEG
TEEEGGERDKDRSRRLVVGFLPLIWDDLRSLCLFSYHRLRDLTLIVARIVELLGRRG---------WEILKY
GWNLLQYWIQELKNSAVSLFNSTAIAVAEGTDRIIELVQRIYRAFLHIPRRIRQGFERALL
>B.ES.2007.X2149.EU786678
MRVTGIRRNYQ-H------L-----WGW-GT------MLIWLL-MS--CSAA--E------NLWVTVYYGVP
VWKEATTTLFCASDAKGYDTEVHNVWATHACVPTDPNPQEIVLGNVTENFNMWKNNMVEQMHEDVISLWDQS
LKPCVKLTPLCVTLNC---T-------NW--K--------------------NNT------NT-----NS--
------T---TTSS--PES--------------P--L-----EK----GE---IKNCSFNVTS--GIRDKVQ
KEYALFYRLDIVPI----D------------N--------------E-ND------------S--FRLISCN
TSVITQACPKITFEPIPIHYCAPAGFAILKCNNKTFNGTGPCTNVSTVQCTHGIRPVVSTQLLLNGSLAE-E
DVVIRSSNFSDNAKIIIVHLNETVNITCIRPNNNTRKSINIGPGRAFYTTGAITGDIRQAHCNLSTSQWNNT
LKQIVAKLRG--QF-----G--NR-T-I-VFN-HSSGGDPEIVMHSFNCGGEFFYCNTTAL--------F--
------NSTW--NT-----------------N---GT------W---------KGT----TG----------
-END------TITLQCRIKQIINMWQEVGKAMYAPPIRGQIRCTSNITGILLTR----D-GG------K-SN
NNSN--GSEIFRPGGGDMRDNWRSELYKYKVVKIEPLGIAPSKARRRVVQREKRAV---GIGALFLGFLGAA
GSTMGAASMALTVQARQLLSGIVQQQNNLLRAIEVQQHMLQLTVWGIKQLQARVLAVERYLKDQQLLGIWGC
SGKLICTTNVPWN----VSWS--N-KTYDQIW-DNMTWMQWEKEIDNYTGIIYNLIEISQNQQEKNEQDLLE
LDKWDSLWSWFDITNWLWYIKIFIMIVGGLIGLRIIFTVLSIVNRVRQGYSPLSFQTHHPA-PRG-PDRPEG
IEEEGGDRDRDRSGRLAGGFLVLIWDDLWSLCHFSYRHLRDLLLIAARIVELLGRRG---------WETLKY
WWNILQYWGQELKNSAISLLNATAIVVGEGTDRIIEVVQRTARAIRNIPTRIRQGFERALL
>B.US.2004.APV_9.DQ869033
MRVKGIRRNCQ-H------L-----WRW-GI------MLLGML-MI--CSAT--E------KLWVTVYYGVP
VWKEATTTLFCASDAKAYDREVHNVWATHACVPTDPDPQEILLQNVTENFNIWKNDMVEQMHEDIISLWDQS
LKPCVKLTPLCVTLNC---TNY-----IW--K--------------------NAT-----------------
------H---KNSS--LKW-----------------------ET----GE---IKNCSFNITT--PIRDKMK
REFSLFYKYDIVPI----N------------N-------------ED-NS-------NTNYTS--YRLISCN
TSVITQACPKISFEPIPIHYCAPAGFAILKCNDKGFSGKDECKNVSTVQCTHGIKPVVSTQLLLNGSLAE-E
GVVIRSDNFSNNAKTIIVQLNKAVKINCTRPNNNTRKGVHIGPGRAFYATGEIIGDIRKAHCNISGREWNDT
LRQIAKKLRE--QF-----G--NK-I-I-KFT-ESSGGDPEIVMHTFNCGGEFFYCNTTKL--------F--
------NSTW---------------------N---ET---------SIE----NST----RG---------N
STGG------DITILCRIKQVINLWQEVGKAMYAPPIEGLINCTSNVTGLLLIR----D-GG------N-IT
NN----DTEIFRPGGGDMRDNWRSELYKYKVVRIEPLGIAPTKAKRRVVQREKRAV---GLGAMFLGFLGAA
GSTMGAASVTLTVQARQLLSGIVQQQNNLLRAIEAQQHLLQLTVWGIKQLQARVLALERYLKDQQLLGIWGC
SGKLICTTDVPWN----TSWS--N-KSYKEIWSSNMTWRQWEKEIDNYTDTIYSLILESQGQQEKNEKELLE
LDQWASLWNWFDITNWLWYIKIFIMIVGGLIGLRIVFSVISLVNRVRQGYSPLSLQTHLPA-QRG-PDRPGG
IEEEGGERNRDTSGRLVDGYLAIIWVDLRSLFLFSYHRLRDLLLIVTRIVELLRRRG---------WEALKY
WWNLLQYWSQELKNSAVSLLNATAVAVGEGTDRVIEVVQRIFRALLHVPRRIRQGLERILL
>B.US.2010.DEMB10US007.KC473828
MTVMGIKKNYQ-H------F-----WKY--T------MLLGLL-VI--YSAA--N------QTWVTVYYGVP
VWKDAITTLFCASDAKSYTTEAHNVWATHACVPTDPNPQEVVLKNVTEDFNMWKNNMVEQMHEDIISLWDQS
LKPCVKLTPLCVTLKC---T-------DV--N--------------------TTSANNASATN-----SS--
-------------S--SGE--------------L--M-----EP----GE---IKNCSFNVTT--GLRDKRK
KEYALFYNLDIIHL-SDNE------------N--------------D-NT------------S--YRLTSCN
TSVITQACPKISFEPIPIHYCAPAGFAILKCNEKGFNGTGPCKNVSTVQCTHGIRPVVSTQLLLNGSLAE-E
EIVIRSENITDNAKTMIVQLNESVAINCTRPNNNTRKSIHIAPGGAFFATGDIIGDIRKAHCSISKKDWNNT
LYKVAIKLRE--QF--------NK-T-I-IFK-NSSGGDPEIVMHTFNCGGEFFYCNTTKL--------F--
--NSTLNDTW--NF-----------------------------W---------NET-----G----------
----------DIILPCRIKQIINLWQKVGKAMYAPPIKGQINCTSNITGLLLIR----D-GG------D-NG
T-----ASETFRPQGGNMKDNWRSELYKYKVAQVEPIGIAPTKAKRRVVQREKRAV---TMGALFLGFLGTA
GSTMGAASITLTVQARQLLSGIVQQQSNLLRAIEAQQHLLQLTVWGIKQLQARVLAVERYLRDQQLLGIWGC
SGKLICTTAVPWN----SSWS--N-RSLDDIW-DNMTWMMWEKEIENYTDLIYNLIEKSQDQQEKNEQELLA
LDKWASLWNWFDITNWLWYIKIFIMIVGGLVGLRIVCTVLSIANRVRQGYSPLSFQTRLPG-PRG-PDRPEG
IEEEGGERDRDRSRPLAGGFLTIIWVDLRSLCLFSYHRLRDLLLIVTRALELLGRRG---------WEILKY
CWNLLQYWSQELKNSAVSLFDAIAIAVAEGTDRIIEILQRGFRAILHIPTRIRQGFERALL
>B.BR.2006.subject_498_day1_clone_23.HQ377441
MRAKETRKNYQ-H------L-----WKW-GM------MLLGML-MI--CSAE--E-----DKLWVTVYYGVP
VWKEATTTLFCASEAKAYDTEVHNVWATHACVPTDPSPHEQVLGNVTENFNMWKNNMVDQMHEDIKSLWDQS
LKPCVKLTPLCVTLNC---S-------NY--E-------------------------------------K--
------N---NNVT--TTA--------------S--T-----DM---VGE---IKNCSFNVTT--GIGNKVK
KEHALFNRLDIVKS----D------------N--------------D-NT------------S--HILVNCN
TSVLTQACPKVSFEPIPIHYCAPTGFAILKCSDPKFNGTGPCTNVSTVQCTHGIRPVVSTQLLLNGSLAE-E
EVIIRSENITNNAKTIIVQLNSSVEINCTRPNNNTRKSIHIGPGKAFYATGDIIGDIRQAHCNISSTAWNNT
LKKIVEKLRE--HF--------NK-T-I-IFSPPVRGGDPEIVMHSFNCGGEFFYCNTSQL--------F--
------NSTW--DS-----------------N---GT------W---------DGN-----G----------
-GEQ------NITLPCRIRQIVNRWQEVGKAMYAPPIPGKITCRSNITGILLTR----D-GG------G-KN
DSLN----ETFRPGGGDMRDNWRSELYKYKVVSIEPLGIAPTKARRRVVQREKRAV---TLGAMFLGFLGAA
GSTMGAAATTLTVQARQLLSGIVQQQNNLLMAIEAQQHMLQLTVWGIKQLQARVLAVERYLKDQQLLGIWGC
SGKLICTTAVPWN----ISWS--N-KTHDEIW-QNMTWMQWEREIDNYTDIIYGLLEKSQNQQEKNEQELLE
LDKWTNLWSWFDITNWLWYIKIFIMIVGGLVGLRIVFTALSIANRVRQGYSPLSFQTRLPA-RRG-PDKPEG
IEEGGGERDRDTSGYSASGFLTIIWVDLRSLCLFSYHRLRDLLLIAARIVELLGRRG---------WEALKY
LWNLLQYWSQELKNSAISLLNTTAIVVGEGTDRIIEALQRAGRAILNIPRRIRQGLERALL
>B.BR.2006.subject_498_day1_clone_16.HQ377437
MRARETRKNYQ-H------L-----WKW-GM------MLLGML-MI--CSAE--E-----DKLWVTVYYGVP
VWKEATTTLFCASEAKAYDTEVHNVWATHACVPTDPSPHEQVLGNVTENFNMWKNNMVDQMHEDIKSLWDQS
LKPCVKLTPLCVTLNC---S-------DY--E-------------------------------------K--
------N---NNVT--TTA--------------S--T-----NM---VGE---IKNCSFNVTT--GIGNKVK
KEHALFNRLDIVKS----D------------N--------------D-NT------------S--HILVNCN
TSVLTQACPKVSFEPIPIHYCAPAGFAILKCSDPMFNGTGPCTNVSTVQCTHGIRPVVSTQLLLNGSLAE-E
EVIIRSENITNNAKTIIVQLNSSVEINCTRPNNNTRKSIHIGPGKAFYATGDIIGDIRQAHCNISSTAWNNT
LKKIVGKLRE--HF--------NK-T-I-IFSPPVRGGDPEIVMHSFNCGGEFFYCNTSQL--------F--
------NSTW--NI-----------------N---GT------W---------NDT-----E----------
-GEQ------NITLPCRIRQIVNRWQEVGKAMYAPPIPGKITCRSNITGILLTR----D-GG------G-KN
DSLN----ETFRPGGGDMRDNWRSELYKYKVVRIEPLGIAPTKAKRRVVQRERRAV---TLGAMFLGFLGAA
GSTMGAAATTLTVQARQLLSGIVQQQNNLLMAIEAQQHMLQLTVWGIKQLQARVLAVERYLKDQQLLGIWGC
PGKLICTTAVPWN----ISWS--N-KTHEEIW-QNMTWMQWEREIDNYTDIIYGLLEKSQNQQEKNEQELLE
LDKWTSLWSWFDITNWLWYIKIFIMIVGGLVGLRIVFTALSIANRVRQGYSPLSFQTRLPA-RRG-LDRPEG
IEEGGGERDRDTSGYSVNGFLAIIWVDLRSLCLFSYRRLRDLLLIAARIVELLGRRG---------WEALKY
LWNLLQYWSQELKNSAISLLNTTAIVVGEGTDRIIEALQRAGRAILNIPRRIRQGLERALL
>B.BR.2006.subject_498_day1_clone_45.HQ377446
MRAKETRKNYQ-H------L-----WKW-GM------MLLGML-MI--CSAE--E-----DKLWVTVYYGVP
VWKEATTTLFCASEAKAYDTEVHNVWATHACVPTDPSPHEQVLGNVTENFNMWKNNMVDQMHEDIKSLWDQS
LKPCVKLTPLCVTLNC---S-------DY--E-------------------------------------K--
------N---NNAT--PTA--------------S--T-----NM---AGE---IKNCSFNVTT--GIGNKVK
KEHALFNRLDIVKT----D------------N--------------D--T------------S--HILVNCN
TSVLTQACPKVSFEPIPIHYCAPAGFAILKCSDPKFNGTGPCTNVSTVQCTHGIRPVVSTQLLLNGSLAE-E
EVIIRSENITNNAKTIIVQLNSSVEINCTRPNNNTRKSIHIGPGKAFYATGDIIGDIRQAHCNISSTAWNNT
LKKIVKKLRE--HF--------NK-T-I-IFSPPVRGGDPEIVMHSFNCGGEFFYCNTSQL--------F--
------NSTW--NI-----------------N---GT------W---------DDT-----G----------
-GDR------NITLPCRIRQIVNRWQEVGKAMYAPPIPGQITCRSNITGILLTR----D-GG------G-TN
DTHN----ETFRPGGGDMRDNWRSELYKYKVVRIEPLGIAPTKAKRRVVQREKRAV---TLGAMFLGFLGAA
GSTMGAAATTLTVQARQLLSGIVQQQNNLLMAIEAQQHMLQLTVWGIKQLQARVLAVERYLKDQQLLGIWGC
SGKLICTTAVPWN----TSWS--K-KTHDEIW-QNMTWMQWEREIDNYTDIIYGLLEKSQNQQEKNEQELLE
LDKWTNLWSWFDITNWLWYIKIFIMIVGGLVGLRIVFTVLSIANRVRQGYSPLSFQTRLPA-RRG-PDRPEG
IEEGGGERDRDTSGYSVNGFLAIIWVDLRSLCLFSYRRLRDLLLIAARIVELLGRRG---------WEALKY
LWNLLQYWSQELKNSAISLLNTTAIVVGEGTDRIIEALQRIGRAILNIPRRIRQGLERALL
>B.BR.2006.subject_498_day1_clone_25.HQ377443
MRAKETRKNYQ-H------L-----WKW-GM------MLLGML-MI--CSAE--E-----DKLWVTVYYGVP
VWKEATTTLFCASEAKAYDTEVHNVWATHACVPTDPSPHEQVLGNVTENFNMWKNNMVDQMHEDIKSLWDQS
LKPCVKLTPLCVTLNC---SN------YL--K--------------------NVTNTTSTNNI---------
-------------T--GLG--------------N--------MV----GE---IKNCSFNVTT--GIGNKVK
KEHALFNRLDIVKS----D------------N--------------D-ST------------S--HILVNCN
TSVLTQACPKVSFEPIPIHYCAPAGFAILKCSDPKFNGTGPCTNVSTVQCTHGIRPVVSTQLLLNGSLAE-E
EVIIRSENISNNAKTIIVQLNSSVEINCTRPNNNTRKSIHIGPGKAFYATGDIIGDIRQAHCNISSTAWNNT
LKKIVEKLRE--HF--------NK-T-I-IFSPPVTGGDPEIVMHSFNCGGEFFYCNTSQL--------F--
------NSTW--NI-----------------D---GT------W---------NDT-----G----------
-GKQ------NITLPCRIRQIVNRWQEVGKAMYAPPIPGQITCRSNITGILLTR----D-GG------G-KN
DSLN----ETFRPGGGDMRDNWRSELYKYKVVRIEPLGIAPTKAKRRVVQREKRAV---TLGAMFLGFLGAA
GSTMGAAATTLTVQARQLLSGIVQQQNNLLMAIEAQQHMLQLTVWGIKQLQARVLAVERYLKDQQLLGIWGC
SGKLICTTAVPWN----TSWS--S-KTHDEIW-SNMTWMQWEREIDNYTDIIYGLLEKSQNQQEKNEQELLE
LDKWTSLWSWFDITNWLWYIKIFIMIVGGLVGLRIVFTVLSIANRVRQGYSPLSFQTRLPA-RRG-PDRPEG
IEEGGGERDRDTSGYSVNGFLAIIWVDLRSLCLFSYRRLRDLLLIAARIVELLGRRG---------WEALKY
LWNLLQYWSQELKNSAISLLNTTAIVVGEGTDRIIEALQRAGRAILHIPRRIRQGLERALL
>B.BR.2006.subject_498_day1_clone_21.HQ377440
MRAKETRKNYQ-H------L-----WKW-GM------MLLGML-MI--CSAE--E-----DKLWVTVYYGVP
VWKEATTTLFCASEAKAYDTEVHNVWATHACVPTDPNPHEQVLGNVTENFNMWKNNMVDQMHEDIKSLWDQS
LKPCVKLTPLCVTLNC---S-------DY--E-------------------KNNN-----------------
------A------T--PTA--------------S--T-----DM---VGE---IKNCSFNVTT--GIGNKVK
KEHALFNRLDIVKT----D------------N--------------D--T------------S--HILVNCN
TSVLTQACPKVSFEPIPIHYCAPAGFAILKCSDPKFNGTGPCTNVSTVQCTHGIRPVVSTQLLLNGSLAE-E
EVIIRSENITNNAKTIIVQLNSSVVINCTRPNNNTRKSIHIGPGKAFYATGDIIGDIRQAHCNISSTAWNST
LKKIVGKLRE--HF--------NK-T-I-IFSPPVTGGDPEIVMHSFNCGGEFFYCNTSQL--------F--
------NSTW--NI-----------------N---GT------W---------NDT-----G----------
-GEQ------NITLPCRIRQIVNRWQEVGKAMYAPPIPGQITCRSNITGILLTR----D-GG------G-KN
NSLN----ETFRPGGGDMRDNWRSELYKYKVVRIEPLGIAPTKAKRRVVQREKRAV---TLGAMFLGFLGAA
GSTMGAAATTLTVQARQLLSGIVQQQNNLLMAIEAQQHMLQLTVWGIKQLQARVLAVERYLKDQQLLGIWGC
SGKLICTTAVPWN----TSWS--S-KTHDEIW-QNMTWMQWEREIDNYTDIIYGLLEKSQNQQEKNEQELLE
LDKWTNLWSWFDITNWLWYIKIFIMIVGGLVGLRIVFTVLSIANRVRQGYSPLSFQTRLPA-RRG-PDRPEG
IEEGGGERDRDTSDYSVNGFLAIIWVDLRSLCLFSYRRLRDLLLIAARIVELLGRRG---------WEALKY
LWNLLQYWSQELKNSAISLLNTTAIVVGEGTDRIIEALQRAGRAILNIPRRIRQGLERALL
>B.BR.2006.subject_498_day1_clone_11.HQ377436
MRAKETRKNYQ-H------L-----WKW-GM------MFLGML-MI--CSAE--E-----DKLWVTVYYGVP
VWKEATTTLFCASEAKAYDTEVHNVWATHACVPTDPNPHEQVLGNVTENFNMWKNNMVDQMHEDIKSLWDQS
LKPCVKLTPLCVTLNC---S-------NY--E-------------------KNNN-----------------
------V------T--TTA--------------S--T-----DM---VGE---IKNCSFNVTT--GIGNKVK
KEHALFNRLDIVKT----D------------N--------------D--T------------S--HILVNCN
TSVLTQACPKVSFEPIPIHYCAPAGFAILKCSDPKFNGTGPCTNVSTVQCTHGIRPVVSTQLLLNGSLAE-E
EVIIRSENITNNAKTIIVQLNSSVEINCTRPNNNTRKSIHIGPGKAFYATGDIIGDIRQAHCNISSTAWNHT
LKKIVEKLRE--HF--------NK-T-I-IFSPPVTGGDPEIVMHSFNCGGEFFYCNTSQL--------F--
------NSTW--NI-----------------N---GT------W---------NDT-----G----------
-GEQ------NITLPCRIRQIVNRWQEVGKAMYAPPIPGQITCRSNITGILLTR----D-GG--------GK
NDS---LNETFRPGGGDMRDNWRSELYKYKVVRIEPLGIAPTKAKRRVVQREKRAV---TLGAMFLGFLGAA
GSTMGAAATTLTVQARQLLSGIVQQQNNLLMAIEAQQHMLQLTVWGIKQLQARVLAVERYLKDQQLLGIWGC
SGKLICTTAVPWN----TSWS--S-KTHDEIW-SNMTWMQWEREIDNYTDIIYGLLEKSQNQQEKNEQELLE
LDKWTSLWSWFDITNWLWYIKIFIMIVGGLVGLRIVFTVLSIANRVRQGYSPLSFQTRLPA-RRG-PDRPEG
IEEGGGERDRDTSGYSVNGFLAIIWVDLRSLCLFSYHRLRDLLLIAARIVELLGRRG---------WEALKY
LWNLLQYWSQELKNSAISLLNTTAIVVGEGTDRIIEALQRVGTAILNIPRRIRQGLERALL
>B.BR.2006.subject_498_day1_clone_27.HQ377444
MTAKETRKNYQ-H------L-----WKW-GM------MLLGML-MI--CSAE--E-----DKLWVTVYYGVP
VWKEATTTLFCASEAKAYDTEVHNVWATHACVPTDPSPHEQVLGNVTENFNMWKNNMVDQMHEDIKSLWDQS
LKPCVKLTPLCVTLNC---S-------NY--E-------------------KNNN-----------------
------V------T--TTA--------------S--T-----DM---VGE---IKNCSFNVTT--GIGNKVK
KEHALFNRLDIVKT----D------------N----------------DT------------S--HILVNCN
TSVLTQACPKVSFEPIPIHYCAPAGFAILKCSDPKFNGTGPCTNVSTVQCTHGIRPVVSTQLLLNGSLAE-E
EVIIRSENITNNAKTIIVQLNSSVEINCTRPNNNTRKSIHIGPGKAFYATGDIIGDIRQAHCNISSTAWNHT
LKKIVEKLRE--HF--------NK-T-I-IFSPPVTGGDPEIVMHSFNCGGEFFYCNTSQL--------F--
------NSTW--NI-----------------N---GT------W---------NDT-----G----------
-GEQ------NITLPCRIRQIVNRWQEVGKAMYAPPIPGQITCRSNITGILLTR----D-GG--------GK
NDS---LNETFRPGGGDMRDNWRSELYKYKVVRIEPLGIAPTKAKRRVVQREKRAV---TLGAMFLGFLGAA
GSTMGAAATTLTVQARQLLSGIVQQQNNLLMAIEAQQHMLQLTVWGIKQLQARVLAVERYLKDQQLLGIWGC
SGKLICTTAVPWN----TSWS--S-KTHDEIW-SNMTWMQWEREIDNYTDIIYGLLEKSQNQQEKNEQELLE
LDKWTSLWSWFDITNWLWYIKIFIMIVGGLVGLRIVFTVLSIANRVRQGYSPLSFQTRLPA-RRG-PDRPEG
IEEGGGERDRDTSGYSVNGFLAIIWVDLRSLCLFSYHRLRDLLLIAARIVELLGRRG---------WEALKY
LWNLLQYWSQELKNSAISLLNTTAIVVGEGTDRIIEALQRAGRAILHIPRRIRQGLERALL
>B.BR.2006.subject_498_day1_clone_24.HQ377442
MRAKETRKNYQ-H------L-----WKW-GM------MLLGML-MI--CSAE--E-----DKLWVTVYYGVP
VWKEATTTLFCASEAKAYDTEVHNVWATHACVPTDPNPHEQVLGNVTENFNMWRNNMVDQMHEDIKSLWDQS
LKPCVKLTPLCVTLNC---S-------DY--E-------------------KNNN-----------------
------A------T--PTA--------------S--T-----NM---VGE---IKNCSFNVTT--GIGNKVK
KEHALFNRLDIVKS----D------------N--------------D-ST------------S--HILVNCN
TSVLTQACPKVSFEPIPIHYCAPAGFAILKCSDPKFNGTGPCTNVSTVQCTHGIRPVVSTQLLLNGSLAE-E
EVIIRSENITNNAKTIIVQLNSSVEINCTRPNNNTRKSIHIGPGKAFYATGDIIGDIRQAHCNISSTAWNNT
LKKIVEKLRE--HF--------NK-T-I-IFSPPVTGGDPEIVMHSFNCGGEFFYCNTSQL--------F--
------NSTW--NI-----------------N---GT------W---------DDT-----E----------
-GEQ------NITLPCRIRQIVNRWQEVGKAMYAPPIPGQITCRSNITGILLTR----D-GG--------GK
NDS---LNETFRPGGGDMRDNWRSELYKYKVVRIEPLGIAPTKAKRRVVQREKRAV---TLGAMFLGFLGAA
GSTMGAAATTLTVQARQLLSGIVQQQNNLLMAIEAQQHMLQLTVWGIKQLQARVLAVERYLKDQQLLGIWGC
SGKLICTTAVPWN----TSWS--S-KTHDEIW-SNMTWMQWEREIDNYTDIIYGLLEKSQNQQEKNEQELLE
LDKWTGLWSWFDITNWLWYIKIFIMIVGGLVGLRIVFTALSIANRVRQGYSPLSFQTRLPA-RRG-PDRPEG
IEEGGGERDRDTSGYSVNGFLAIIWVDLRSLCLFSYHRLRDLLLIAARIVELLGRRG---------WEALKY
LWNLLQYWSQELKNSAISLLNTTAIVVGEGTDRIIEALQRAGRAILNIPRRIRQGLERALL
>B.BR.2006.subject_498_day1_clone_28.HQ377445
MRAKETRKNYQ-H------L-----WKW-GM------MLLGML-MI--CSAE--E-----DKLWVTVYYGVP
VWKEATTTLFCASEAKAYDTEVHNVWATHACVPTDPSPHEQVLGNVTENFNMWKNNMVDQMHEDIKSLWDQS
LKPCVKLTPLCVTLNC---S-------DY--E-------------------KNNN-----------------
------A------T--PTA--------------S--T-----NM---VGE---IKNCSFNVTT--GIGNKVK
KEHALFNRFDIVKS----D------------N--------------D-NT------------S--HILVNCN
TSVLTQACPKVSFEPIPIHYCAPAGFAILKCSDPNFNGTGPCTNVSTVQCTHGIRPVVSTQLLLNGSLAE-E
EVIIRSENISNNAKTIIVQLNSSVEINCTRPNNNTRKSIHIGPGKAFYATGDIIGDIRQAHCNISSTAWNNT
LKKIVGKLRE--HF--------NK-T-I-IFSPPVRGGDPEIVMHSFNCGGEFFYCNTSQL--------F--
------NSTW--NI-----------------N---GT------W---------NDT-----G----------
-GEQ------NITLPCRIRQIVNRWQEVGKAMYAPPIPGQITCRSNITGILLTR----D-GG--------GK
NDS---LNETFRPGGGDMRDNWRSELYKYKVVRIEPLGIAPTKAKRRVVQREKRAV---TLGAMFLGFLGAA
GSTMGAAATTLTVQARQLLSGIVQQQNNLLMAIEAQQHMLQLTVWGIKQLQARVLAVERYLKDQQLLGIWGC
SGKLICTTAVPWN----TSWS--S-KTHDEIW-SNMTWMQWEREIDNYTDIIYGLLEKSQNQQEKNEQELLE
LDKWTSLWSWFDITNWLWYIKIFIMIVGGLVGLRIVFTVLSIANRVRQGYSPLSFQTRLPA-RRG-PDRPEG
IEEGGGERGRDTSGYSVNGFLAIIWVDLRSLCLFSYHRLRDLLLIAARIVELLGRRG---------WEALKY
LWNLLQYWSQELKNSAISLLNTTAIVVGEGTDRIIEALQRAGRAILNIPRRIRQGLERALL
>B.BR.2006.subject_498_day1_clone_18.HQ377439
MRAKETRKNYQ-H------L-----WKW-GM------MLLGML-MI--CSAE--E-----DKLWVTVYYGVP
VWKEATTTLFCASEAKAYDTEVHNVWATHACVPTDPSPHEQVLGNVTENFNMWKNNMVDQMHEDIKSLWDQS
LKPCVKLTPLCVTLNC---S-------DY--E-------------------KNNN-----------------
------A------T--PTA--------------S--T-----NM---VGE---IENCSFNVTT--GIGNKVK
KEHALFNRLDIVKS----D------------N--------------D-ST------------S--HILVNCN
TSVLTQACPKVSFEPIPIHYCAPAGFAILKCSDPKFNGTGPCTNVSTVQCTHGIRPVVSTQLLLNGSLAE-E
EVIIRSENISNDAKTIIVQLNSSVEINCTRPNNNTRKSIHIGPGKAFYATGDIIGDIRQAHCNISSTAWNHT
LKKIVEKLRE--HF--------NK-T-I-IFSPPVTGGDPEIVMHSFNCGGEFFYCNTSQL--------F--
------NSTW--NI-----------------N---GT------W---------NDT-----G----------
-GEQ------NITLPCRIRQIVNRWQEVGKAMYAPPIPGQITCRSNITGILLTR----D-GG--------GK
NDS---LNETFRPGGGDMRDNWRSELYKYKVVRIEPLGIAPTKAKRRVVQREKRAV---TLGAMFLGFLGAA
GSTMGAAATTLTVQARQLLSGIVQQQNNLLMAIEAQQHMLQLTVWGIKQLQARVLAVERYLKDQQLLGIWGC
SGKLICTTAVPWN----TSWS--S-KTHDEIW-SNMTWMQWEREIDNYTDIIYGLLEKSQNQQEKNEQELLE
LDKWTSLWSWFDITNWLWYIKIFIMIVGGLVGLRIVFTVLSIANRVRQGYSPLSFQTRLPA-RRG-PDRPEG
IEEGGGERDRDTSGYSVNGFLAIIWVDLRSLCLFSYHRLRDLLLIAARIVELLGRRG---------WEALKY
LWNLLQYWSQELKNSAISLLNTTAIVVGEGTDRIIEALQRAGRAILNIPRRIRQGLERALL
>B.BR.2006.subject_498_day1_clone_17.HQ377438
MRAKETRKNYQ-H------L-----WKW-GM------MLLGML-MI--CSAE--E-----DKLWVTVYYGVP
VWKEATTTLFCASEAKAYDTEVHNVWATHACVPTDPSPHEQVLGNVTENFNMWKNNMVDQMHEDIKSLWDQS
LKPCVKLTPLCVTLNC---S-------DY--E-------------------KNNN-----------------
------A------T--PTA--------------S--T-----NM---VGE---IKNCSFNVTT--GIGNKVK
KEHALFNRLDIVKS----D------------N--------------D-ST------------S--HILVNCN
TSVLTQACPKVSFEPIPIHYCAPAGFAILKCSDPKFNGTGPCTNVSTVQCTHGIRPVVSTQLLLNGSLAE-E
EVIIRSENISNNAKTIIVQLNSSVEINCTRPNNNTRKSIHIGPGKAFYATGDIIGDIRQAHCNISSTAWNNT
LKKIVEKLRE--HF--------NK-T-I-IFSPPVTGGDPEIVMHSFNCGGEFFYCNTSQL--------F--
------NSTW--NI-----------------N---GT------W---------NDT-----G----------
-GEQ------NITLPCRIRQIVNRWQEVGKAMYAPPIPGQITCRSNITGILLTR----D-GG--------GK
NDS---LNETFRPGGGDMRDNWRSELYKYKVVRIEPLGIAPTKAKRRVVQREKRAV---TLGAMFLGFLGAA
GSTMGAAAATLTVQARQLLSGIVQQQNNLLMAIEAQQHMLQLTVWGIKQLQARVLAVERYLKDQQLLGIWGC
SGKLICTTAVPWN----TSWS--S-KTHDEIW-SNMTWMQWEREIDNYTDIIYGLLEKSQNQQEKNEQELLE
LDKWTSLWSWFDITNWLWYIKIFIMIVGGLVGLRIVFTVLSIANRVRQGYSPLSFQTRPPA-RRG-PDRPEG
IEEGGGERDRDTSGYSVNGFLAIIWVDLRSLCLFSYHRLRDLLLIAARIVELLGRRG---------WEALKY
LWNLLQYWSQELKNSAISLLNTTAIVVGEGTDRVIEALQRAGRAILNIPRRIRQGLERALL
>B.BR.2006.subject_498_day1_clone_10.HQ377435
MRAKETRKNYQ-H------W-----WKW-GM------MLLGML-MI--CSAE--E-----DKLWVTVYYGVP
VWKEATTTLFCASEAKAYDTEVHNVWATHACVPTDPSPHEQVLGNVTENFNMWKNNMVDQMHEDIKSLWDQS
LKPCVKLTPLCVTLNC---S-------DY--E----------------KNN-NAT-----------------
------P------T--AST-----------------------NM---VGE---IKNCSFNVTT--GIGNKVK
KEHALFNRLDIVKS----D------------N--------------D-NT------------S--HILVNCN
TSVLTQACPKVSFEPIPIHYCAPAGFAILKCSDPKFNGTGPCTNVSTVQCTHGIRPVVSTQLLLNGSLAE-E
EVIIRSENISNNAKTIIVQLNSSVEINCTRPNNNTRKSIHIGPGKAFYATGDIIGDIRQAHCNISSTAWNHT
LKKIVEKLRE--HF--------NK-T-I-IFSPPVTGGDPEIVMHSFNCGGEFFYCNTSQL--------F--
------NSTW--NI-----------------N---GT------W---------NDT-----G----------
-GEQ------NITLPCRIRQIVNRWQEVGKAMYAPPIPGQITCRSNITGILLTR----D-GG------G-KN
DSLN----ETFRPGGGDMRDNWRSELYKYKVVRIEPLGIAPTKAKRRVVQREKRAV---TLGAMFLGFLGAA
GSTMGAAATTLTVQARQLLSGIVQQQNNLLMAIEAQQHMLQLTVWGIKQLQARVLAVERYLKDQQLLGIWGC
SGKLICTTAVPWN----TSWS--S-KTHDEIW-SNMTWMQWEREIDNYTDIIYGLLEKSQNQQEKNEQELLE
LDKWTSLWSWFDITNWLWYIKIFIMIVGGLVGLRIVFTVLSIANRVRQGYSPLSFQTRLPA-RRG-PDRPEG
IEEGGGERDRDTSGYSVNGFLAIIWVDLRSLCLFSYHRLRDLLLIAARIVELLGRRG---------WEALKY
LWNLLQYWSQELKNSAISLLNTTAIVVGEGTDRVIEALQRAGRAILNIPRRIRQGLERALL
>B.US.2002.APV_15.DQ869021
MRVKGIRKNYQ-R------L-----WRW-GT------MLLGML-MI--CSAT--E------QLWVTVYYGVP
VWKEANTTLFCASDAKAYSTEAHNVWATHACVPTDPNPQEVVLKNVTENFNMWKNNMVEQMHEDIISLWDQS
LKPCVKLTPLCVTLKC---T-------DL--N--------------------ITKSSDNTATS-----TP--
------A---KATN--SSM-----------------------------GEE--MKNCSFNIST--STRDRMQ
REYALLYKLDIVPL----D------------N------------VND-ST---------------YRLISCN
TSVTTQACPKVSFEPIPIHYCAPAGFAILKCNEEEFNGTGQCKNVSTVQCTHGIRPMVSTHLLLNGSLAK-G
EVKIRSANFSSNTKNIIVQLDETVQINCTRPGNNTRRSIPMGPGRAWYAIGEITGNIRKAHCVLNKTTWKNT
LKQIARKLED--QY-----K--VK-T-I-IFK-NASGGDPEVAMHTFNCRGEFFYCDSTQL--------F--
------SSTW--NN---------------------GT----------------EKA----EG---------N
DTSD------TITLPCKIKQIINMWQEVGKAMYAPPISGYINCLSNITGLILTRDR--D-GG-----VN-ET
N-----MNETFRPIGGNMKDNWRSELYKYKVVKIEPLGVAPTKAKRRVVQRGKRAV---GIGALFLGFLGAA
GSTMGAASMTLTVQARQLLSGIVQQQNNLLRAIEAQQHMLQLTVWGIKQLQARVLAVERYLKDQQLLGIWGC
SGKLICTTAVPWN----VSWS--N-KSLDAIW-HNMTWMDWEREIDNYTDIIYNLIEESQNQQEKNEQDLLE
LDNWASLWNWFTITNWLWYIKIFIMIAGGLIGLRIVFVVLSIVNRVRQGYSPLSFQTRPPA-PRG-LDRPEG
IEEGGGERDRDRSNQLVDGFLAIIWVDLRSLCLFSYHRLRDLLLIVARIVELLGRRG---------WEILKY
WWSLLQYWSQELKNSAVSLLNATAIAVAEGTDRIIEVFQRAYRAVLHIPRRIRQGFERALL
>B.US.1994.6101.AY835434
MRAKEMRKSCQ-H------L-----WKW-GI------LLFGML-MI--CSAE--E------KLWVTVYYGVP
VWKEATTTLFCASDAKAHHAEAHNVWATHACVPTDPNPQEVILENVTEKFNMWKNNMVDQMHEDIISLWDQS
LKPCVKLTPLCVTLNC---TNATYTNSDS--K--------------------NST-----------------
------S------N--SSL--------------E-DS-----GK----GD----MNCSFDVTT--SIDKKKK
TEYAIFDKLDVMNI----G------------N----------------GR---------------YTLLNCN
TSVITQACPKMSFEPIPIHYCTPAGYAILKCNDNKFNGTGPCTNVSTIQCTHGIKPVVSTQLLLNGSLAEGG
EVIIRSENLTDNAKTIIVQLKEPVEINCTRPNNNTRKSIHMGPGAAFYARGEVIGDIRQAHCNISRGRWNDT
LKQIAKKLRE--QF--------NK-T-I-SFN-QSSGGDLEIVMHTFNCGGEFFYCNTTQL--------F--
------NSTW--NE-----------------N---DT-----TW--N------NTA-----G---------S
NNNE------TITLPCRIKQIINRWQEVGKAMYAPPISGPINCLSNITGLLLTR----D-GG------D-NN
N-----TIETFRPGGGDMRDNWRSELYKYKVVRIEPLGIAPTKAKRRVVQREKRAV---GIGAMFLGFLGAA
GSTMGAASVTLTVQARLLLSGIVQQQNNLLRAIEAQQHLLQLTVWGIKQLQARVLAMERYLKDQQLLGIWGC
SGKLICTTNVPWN----ASWS--N-KSLDKIW-HNMTWMEWDREIDNYTKLIYTLIEASQIQQEKNEQELFE
LDSWASLWSWFDISKWLWYIRVFIIVIGGLVGLKIVFAVLSIVNRVRQGYSPLSFQTRLPA-PRG-PDRPEG
IEEGGGERDRDRSDQLVTGFLALI-DDLRSLCLFSYHRLRDLLLIVARIVELLGRRG---------WEALKY
WWNLLQYWIQELKNSAVSLLNATAIAVAEGTDRIIEVVQRIGRVILHIPRRIRQGLERALL
>B.US.2011.DEMB11US011.KC473834
MKVKGTRKSYQ-H------L-----WTW-GI------LLLWTL-RI--CNTE--E-------LWVTVYYGVP
VWKEANTTLFCASDAKAYETEKHNVWATHACVPTDPNPQEIVLGNVTENFNMWKNPMVEQMHEDIISLWDQS
LKPCVKLTPLCVTLDC---T-------DV--N----------------------------------------
------K---TYSI--IAN--------------I--S-----EE---KGG---IKNCSFNITS--TIRNKMQ
KEYALFYKLDIVPI----D------------I----------DNETN-TT---------------YRLISCN
TSVITQACPKVSFQPIPIHYCAPAGFAILKCNDKMFNGSGPCKNVSTVQCTHGIKPVVSTQLLLNGSLAE-E
DIVIRSENLTNNAKTIIVHLNQSIPINCTRPNNNTRKSINIGPGRAFYTTGDIIGDIRQAHCNISKQNWNDT
LRKVAIKLRE--TF-----G--NNKT-I-VFN-HSSGGDIEIVTHSFNCGGEFFYCNTTKL--------F--
--NGNLTNTW---------------------N---GN------W---------SDT----NG----------
----------TIILQCRIKQIVNMWQEVGKAMYAPPIKGQINCTSNITGLLLTR----D-GG------T-GN
DSDSK---ETFRPGGGDMRDNWRSELYKYKVVKVEPLGIAPTKAKRRVVQREKRAV---GIGAVFLGFLGAA
GSTMGAASITLTVQARLLLSGIVQQQNNLLRAIEAQQHLLQLTVWGIKQLQARVLAVERYLRDQQLLGIWGC
SGKLICTTTVPWN----SSWS--N-KSYNDIW-NNMTWMQWEKEIDNYTSLIYTLIEDSQNQQEKNELELLE
LDKWANLWNWFDISNWLWYIRIFIMIVGGLIGLRIVFAVISIVNRVRQGYSPLSLQIHNPV-PRG-PDRPEG
IEEEGGERDRDRSERLVGGFLTLIWIDLRSLFLFIYHHLRDLLLIVTRIVELLGRRG---------WEALKY
WWNLLQYWGRELKNSAISLYNATAIAVAEGTDRILEVLQRFFRAILHVPRRIRQGFERALL
>B.US.2011.DEMB11US006.KC473833
MRAMGIMRNWQ-H------L-----WRW-GM------MLLGML-MI--CNAT--D------NLWVTVYYGVP
VWREANTTLFCASDAKAYETEVHNVWATHACVPTDPNPQEVKLGNVTENFNAWKNDMVEQMHEDIISLWDQS
LKPCVRLTPLCVTLNC---T-------DL--N------------------------------------AT--
-------------S--IGS--------------N--M-----TL---KGE---IKNCTFNITT--SKNDKKT
TERAYFNRLDVVPM----D------------D-----------NSSS-ST------------S--YRLISCN
TSVITHACPKVSFEPIPIHYCAPAGFAILKCNDKKFNGKGLCKNVSTVQCTHGIRPVVSTQLLLNGSLAE-E
EVVIRSENISNNAKTIIVHLKESVQIICVRPNNNTRQGIHMGPGRTFYTTGGIIGDIRQAYCNISRAEWTNT
LGKIVGKLRE--RF--------NK-T-I-IFN-HSSGGDLEIVTHSFNCGGEFFYCNTSAL--------F--
------NSTW---------------------N---ST------I---------NTS----------------
-END------TIILPCRIKQIINLWQEVGRAMYAPPIRGNISCTSNITGVLLTR----D-GG------D-DP
NGTN--DTETFRPGGGDMRDNWRNELYKYKVVKIEPLGIAPTRAKRRVVQREKRAV---GIGALFLGFLGAA
GSTMGAASVTLTVQARLLLSGIVQQQNNLLRAIEAQQHLLQLTVWGIKQLQARVLAVERYLRDQQLLGIWGC
SGKLICTTAVPWN----ISWS--N-KSYEQIW-DNMTWMQWEREIDNYTGIIYSLIEESQIQQDKNEKDLLE
LDKWASLWTWFDITNWLWYIKIFIMIVGGLVGLRIVFTVLSLVNRVRQGYSPLSFQTRLPA-QRG-PDRPEG
IEEEGGERDRDRSRELASGFLTISWVDLRSLCLFSYHRLRDLLLIVTRIVELLGRRG---------WEILKY
WWNLLQYWSQELRNSAISLFNATAIAVAEGTDRIIEAIQRTVRAILHIPRRIRQGTERLLL
>B.BO.2009.DEMB09BO001.JX140656
MKVKGIRKNCQ-H------W-----WKG-VM------MLLGML-MI--CNTV--Q------SLWVTVYYGVP
VWKEATTTLFCASDAKAYDTEAHNVWATHACVPTDPNPQEVLLDNVTENFNMWKNNMVEQMQEDIISLWDQS
LKPCVKLTPLCVTLNC---T-------DV--T--------------------ENT-----------------
----------VENN--TIN-----------------------------GE---IKNCSFNIST--EIKGKTQ
RERAYFSKLDVVPI----D------------N---------NGNNAN-NT------------S--YRLIHCN
TSVITQACPKISFEPIPIHYCTPAGFALLKCNDRKFNGTGPCRNVSTVQCTHGIRPVVSTQLLLNGSLAE-E
EVVIRSANFTDNAKTIIVQLKEPVKINCTRPNNNTRKGIQMGPGRAFYATGDIIGDIRQAHCNLSKIEWEKA
LNQTVRKLRE--HF-----K--NK-T-I-SFN-SSSGGDPEIVMYTFNCGGEFFYCNTTRL--------F--
------NRTW--NS-----------------N---DN---------ITN----NTN-----S----------
-NDS------DITLPCRIKQIINRWQEVGKAMYAPPIQGQIRCSSNITGMLLTR----D-GG------H-GN
ETNNT---EVFRPGGGDMRDNWRSELYKYKVVRIEPLGVAPTKAKRRVVQREKRAI---GIGAVFLGFLGAA
GSTMGAASMTLTVQARQLLSGIVQQQNNLLRAIEAQQHLLQLTVWGIKQLQARVLAVERYLKDQQLLGIWGC
SGKLICTTTVPWN----DSWS--NNKSLDYIW-NNMTWMEWEREIDNHTNYIYTLIEKAQNQQEKNEQELLE
LDQWASLWNWFSISNWLWYIRIFIIIVGGLVGLRIVMAVLSVVNRVRQGYSPLSLQTHLPA-QRG-PDRPGG
IEEEGGEKGRGRSGQLVKGFSALFWDDLRSLCLFSYHRLRDLLLIAARIVELLGRRG---------WEILKY
WWNLLQYWGQELKDSAVSLLNATAIAVAEGTDRVIEIIQRAGRAIRHIPTRIRQGLERALL
>B.ES.2010.DEMB10ES003.KC473843
MKVKGIRKNCQ-H------W-----WKG-VM------MLLGML-MI--CNAV--Q------NLWVTVYYGVP
VWKEATTTLFCASDAKAYDTEAHNVWATHACVPTDPNPQEVVLGNVTENFNMWKNNMVEQMQEDIISLWDQS
LKPCVKLTPLCVTLNC---T-------DV--T-----------------------------EN---------
------T---VENN--TIN-----------------------------GE---IKNCSFNIST--EIKGKSQ
RERAYFSKLDVVPI----D------------N---------NGNNAN-NT------------R--YRLIHCN
TSVITQACPKISFEPIPIHYCTPAGFALLKCNDRKFNGTGPCTNVSTVQCTHGIRPVVSTQLLLNGSLAE-E
EVVIRSANFTDNAKTIIVQLKEPVKINCTRPNNNTRRGIQMGPGRAVYATGDIIGDIRQAHCNLSKIEWEKA
LNQTVRKLRE--QF-----K--NK-T-I-SFN-SSSGGDPEIVMYTFNCGGEFFYCNTTRL--------F--
------NRTW--NS-----------------N---DD----------------ITN-----N--------TN
SNDS------DITLPCRIKQIINRWQEVGRAMYAPPIQGQIKCSSNITGMLLTR----D-GG------H-GN
ETNNT---EVFRPGGGDMRDNWRSELYKYKVVRIEPLGVAPTKAKRRVVQREKRAI---GIGAVFLGFLGAA
GSTMGAASLTLTVQARQLLSGIVQQQNNLLKAIEAQQHLLQLTVWGIKQLQARVLAVERYLKDQQLLGIWGC
SGKLICTTTVPWN----DSWS--NNKSLNDIW-DNMTWMEWEREIDNHTSYIYTLIEKAQNQQEKNEQELLE
LDQWASLWNWFSISNWLWYIRIFIIIVGGLVGLRIVMAVLSVVNRVRQGYSPLSLQTHLPA-QRG-PDRPDG
IEEEGGEKGRGRSGQLVKGFSALFWDDLRSLCLFSYHRLTDLLLIAARIVGLLGRRG---------WEILKY
WWNLLQYWGQELKDSAVSLLNATAIAVAEGTDRVIEIIQRAGRAIRHIPTRIRQGLERALL
>B.ES.2009.P2149_3.GU362881
MRVKGIRKNYQ-N------L-----WRW-GI------LLLGTL-MI--CNGE--D-------LWVTVYYGVP
VWKEAKTTLFCASDAKAYDTEAHNVWATHACVPTDPNPQEIPLENVTEDFNMYKNDMVRQMQEDVISLWDQS
FKPCVKLTPLCVTLNC---A-------NV-----------------------TDT-----------------
-------------N--SIN--------------E--------MR----EE---IKNCSFNITT--SGGSKRQ
KEYALFNDLDLVGS-----------------S----------------DT------------G--YRLIHCN
TTVITQACPKITFEPIPIHYCAPAGYAILKCNDKEFNGTGLCRNVSTVQCTHGIKPVVSTQLLLNGSLAE-E
DIVIRSENFTDNAKTIIVQLKEQVEINCTRPNNNTRKGIHIGPGRTLYATGEIIGDIRKAHCNISRAKWNNT
LRNIVAKLRK--QF-----K--NK-T-I-VFN-QSSGGDPEIVMHSFNCQGEFFYCNTSSL--------F--
------NSTW--GV-----------------N---DT------W---------NNT----WN---------R
NEND------NITLQCRIKQIINMWQAVGKAIYAPPIAGSIRCSSNITGLLLTR----D-GG------N-GN
NTNN--TIEIFRPGGGDMRDNWRSELYKYKVVRIEPLGIAPTKAKRRVVQREKRAV---GLGALFLGFLGAA
GSTMGAASVTLTVQARQLLSGIVQQQNNLLRAIEAQQHLLQLTVWGIKQLQARILAVERYLQDQQLLGIWGC
SGKLICTTAVPWN----TSWS--N-RSQSDIW-NNMTWMEWEREIDNYTSLIYTLIEKSQIQQEKNEQELLQ
LDNWASLWNWFSITNWLWYIRIFIMIVGGLIGLRIIFAVLSIVNRVRQGYSPLSFQTLLPN-PRG-PDRPGG
IEEEGGERDRDRSDRLVTGFLAIFWDDLRSLFLFSYHHLRDLLLIVTRIVGLLGRRG---------WEALKY
WWNLLHYWSQELKNSAVSLLNATAIAVAEGTDRVIEAVQRLCRAILHIPRRIRQGFERALL
>B.BR.2007.subject_500_day1_clone_29.HQ377467
MRAMEIRRNYL--------------WKW-GM------MLLGML-MI--CSAA--Q------QLWVTVYYGVP
VWKEATTTLFCASDAKAVEKEVHNVWATHACVPTDPDPQEVELVNMTENFNMWKNDMVEQMHEDIISLWDQS
LKPCVKLTPLCVILNC---T-------NL--T-------------------VNVTALNET--------RN--
------A---T-NN--NNS--------------T--L-----ES---TG----MKNCSFNVTT--SIGNKMS
KEYALFYELDLESI----G------------S--------------D-NT------------S--YILKNCN
TSIIRQACPKVSFEPIPIHYCTPAGFALLKCNNKTFNGSGPCTNVSTVQCTHGIKPVVSTQLLLNGSLAE-E
EIVIRSENFTDNAKTIIVQLHTTVEINCTRPNNNTRKGIHIGPGGAVYATGAIIGNIRQAHCNISSNKWNNT
LQQVVRKLGE--QY-----K--NTIE-I-IFK-PSSGGDPEIVTHSFNCGGEFFYCNTTRL--------F--
------DSTW--NG-TA------------------GN------W--TKI----AGS-----N---------Y
TDE-------NITLPCRIKQIINRWQEVGKAMYAPPIAGQIRCSSNITGLLLTR----D-GG------T-NR
SD----TNETFRPGGGNMKDNWRSELYKYKVVKIEPLGLAPTKAKRRVVQREKRAV--GTLGAMFLGFLGAA
GSTMGAASMTLTVQARQLLSGIVQQQNNLLKAIEAQQHLLQLTVWGIKQLQARVLAVERYLRDQQLLGIWGC
SGKLICTTAVPWN----TSWS--N-KTYDDIW-DNMTWIQWEREIGNYTNIIYTLLEESQNQQEKNEKDLLE
LDSWASLWSWFDISHWLWYIRIFIMIVGGLIGLRIIFAVLSIVNRVRQGYSPLSFQTHLPA-ARG-PDRPEG
IEEEGGERDRDRSGRLVTGFLALIWDDLRSLCLFSYHRLRDLLLIVARIVELLGRRG---------WEALKY
WWSLLQYWSQEIKNSAVSLLNAITIAVAEGTDRIIEAVQRIGRAIIHIPRRIRQGLERALL
>B.BR.2007.subject_500_day1_clone_30.HQ377468
MRAMGIRRNYL--------------WRW-GT------MLLGML-II--CSAA--Q------QLWVTVYYGVP
VWKEATTTLFCASDAKAVEKEVHNVWATHACVPTDPNPQEVELVNMTENFNMWKNDMVEQMHEDIISLWDQS
LKPCVKLTPLCVILNC---T-------DV--K-------------------VNATAGNSTDKN---------
------A-TAQNNS--SNW-----------------------ES----TG---MKNCSFNVTT--SIGNKMS
KEYALFYELDLESI----G------------S--------------D-NT------------S--YILKNCN
TSIIRQACPKVSFEPIPIHYCTPAGFALLKCNNKTFNGSGPCTNVSTVQCTHGIKPVVSTQLLLNGSLAE-E
EIVIRSENFTDNAKTIIVQLNTTVEINCTRPNNNTRKGIHIGPGGAVYATGAIIGNRRQAHCNISREKWNNT
LQQVVRKLGE--QY-----E--NA-TQI-IFK-PSSGGDPEIVTHSFNCGGEFFYCNTTKL--------F--
------DSTW--NG-TA------------------GN------W--TKI----TGS-----N---------Y
TEED------NITLPCRIKQIINRWQEVGKAMYAPPIAGQIRCSSNITGLLLTR----D-GG------T-NR
SN----TNETFRPGGGNMKDNWRSELYKYKVVKIEPLGLAPTKAKRRVVQREKRAV--GTLGAMFLGFLGAA
GSTMGAASMTLTVQARQLLSGIVQQQNNLLKAIEAQQHLLQLTVWGIKQLQARVLAVERYLRDQQLLGIWGC
SGKLICTTAVPWN----NSWS--SNRSYNDIW-ENMTWMQWEKEIDNYTNLIYTLLEESQNQQERNEKDLLE
LDTWASLWSWFDISKWLWYIRIFIMIVGGLIGLRIVFAVLSIVNRVRQGYSPLSFQTHLPA-ARG-PGRPEG
IEEEGGERDRDRSGRLVTGFLALIWDDLRSLCLFSYHRLRDLLLIVARIVELLGRRG---------WEALKY
WWSLLQYWSQEIKNSAVSLLNAIAIAVAEGTDRIIEAVQRIGRAIIHIPRRIRQGLERALL
>B.BR.2007.subject_500_day1_clone_04.HQ377459
MRAMGIRRNYL--------------WRW-GT------MLLGML-MI--CSAA--Q------QLWVTVYYGVP
VWKEATTTLFCASDAKAVEKEVHNVWATHACVPTDPDPQEVELVNMTENFNMWKNDMVEQMHEDIISLWDQS
LKPCVKLTPLCVILNC---T-------DV--K-------------------VNVTALNSTTNN-----NN--
------A---TTNN--NNS--------------T--L-----ES---TG----MKNCSFNVTT--SIGNKMS
KEYALFYELDLESI----G------------G--------------N-ST------------S--YILKNCN
TSIIRQACPKVSFEPIPIHYCTPAGFALLKCNNKTFNGSGPCTNVSTVQCTHGIRPVVSTQLLLNGSLAE-E
EIVIRSENFTDNAKTIIVQLNTTVEINCTRPNNNTRKGIHIGPGGAVYATGAIIGNIRQAHCNISREKWNNT
LQQVVKKLGE--QY-----K--NA-TQI-IFK-SSSGGDPEIVTHSFNCGGEFFYCNTTRL--------F--
------DSTW--NG-TA------------------GN------W--TDI----TGS-----N---------Y
TDED------NITLPCRIKQIINRWQEVGKAMYAPPIAGQIRCSSNITGLLLTR----D-GG------A-NR
SD----TNETFRPGGGNMKDNWRSELYKYKVVKIEPLGLAPTKAKRRVVQREKRAV--GTLGAMFLGFLGAA
GSTMGAASMTLTVQARQLLSGIVQQQNNLLKAIEAQQHLLQLTVWGIKQLQARVLAVERYLRDQQLLGIWGC
SGKLICTTAVPWN----TSWS--N-KSYNDIW-ENMTWMQWEREIDNYTNLIYTLLEESQNQQERNEKDLLE
LDTWASLWSWFDISKWLWYIRIFIMIVGGLIGLRIVFAVLSIVNRVRQGYSPLSFQTHLPA-ARG-PDRPEG
IEEEGGERDRDRSGRLVTGFLALIWDDLRSLCLFSYHRLRDLLLIVARIVELLGRRG---------WEALKY
WWSLLQYWSQEIKNSAVSLLNAIAIAVAEGTDRIIEAVQRIGRAIIHIPRRIRQGLERALL
>B.BR.2007.subject_500_day1_clone_12.HQ377463
MRAMEIRRNYL--------------WRW-GT------MLLGML-MI--CSAA--Q------QLWVTVYYGVP
VWKEATTTLFCASDAKAVEKEVHNVWATHACVPTDPDPQEVELVNMTENFNMWKNDMVEQMHEDIISLWDQS
LKPCVKLTPLCVILNC---T-------DV--K-------------------VNVTALNSTTTN---------
------A-TAQNNN--SNW-----------------------ES---TG----MKNCSFNVTK--SIGNKVS
KEYALFYELDLESI----G------------S--------------D-NT------------S--YILKNCN
TSIIRQACPKVSFEPIPIHYCTPAGFALLKCNNKTFNGSGPCTNVSTVQCTHGIRPVVSTQLLLNGSLAE-E
EIVIRSENFTDNAKTIIVQLNTTVEINCTRPNNNTRKSIHMGPGGAVYATGAIIGNIRQAHCNISREKWNNT
LQQVVRKLGE--QY-----K--NA-TQI-IFN-PSSGGDPEIVTHSFNCGGEFFYCNTTRL--------F--
------DSTW--NG-TA------------------GN------W--TKI----AGS-----N---------Y
TDED------NITLPCRIKQIINRWQEVGKAMYAPPIAGQIRCSSNITGLLLTR----D-GG------A-NR
SD----TNETFRPGGGNMKDNWRSELYKYKVVKIEPLGLAPTKAKRRVVQREKRAV--GTLGAMFLGFLGAA
GSTMGAASMTLTVQARQLLSGIVQQQNNLLKAIEAQQHLLQLTVWGIKQLQARVLAVERYLRDQQLLGIWGC
SGKLICTTAVPWN----NSWS--SNRSYNDIW-ENMTWMQWEKEIDNYTNLIYTLLEESQNQQERNEKDLLE
LDTWASLWSWFDISKWLWYIRIFIMIVGGLIGLRIVFAVLSIVNRVRQGYSPLSFQTHLPA-ARG-PDRPEG
IEEEGGERDRDRSGRLVTGFLALIWDDLRSLCLFSYHRLRDLLLIVARIVELLGRRG---------REALRY
WWSLLQYWSQEIKNSAVSLLNAIAIAVAEGTDRIIEAVQRIGRAIIHIPRRIRQGLERALL
>B.BR.2007.subject_500_day1_clone_09.HQ377460
MRAMGIRRNYL--------------WRW-GT------MLLGML-IV--CSAA--Q------QLWVTVYYGVP
VWKEATTTLFCASDAKAVEKEVHNVWATHACVPTDPNPQEVELVNMTENFNMWKNDMVEQMHEDIISLWDQS
LKPCVKLTPLCVILNC---T-------DV--K-------------------VNATAGNSTDKN---------
------A-TAQNNS--SNW-----------------------ES----TG---MKNCSFNVTK--SIGNKMS
KEYALFSELDLVSI----G------------G--------------D-NT------------S--YILQNCN
TSIIRQACPKVSFEPIPIHYCTPAGFALLKCNNKTFNGSGPCTNVSTVQCTHGIRPVVSTQLLLNGSLAE-E
EIVIRSENFTDNAKTIIVQLNTTVEINCTRPNNNTRKSISMGPGRAFYATGGIIGNIRQAHCNLSREQWENT
LQQVARKLGE--QY--------NQST-I-IFE-PSSGGDPEIVTHSFNCGGEFFYCNTTNL--------F--
------SKTW---------------------NRTTGN------W---------TNT---------------N
YTDK------DITLPCKIKQIINRWQEVGKAMYAPPIAGQISCSSNITGLLLTR----D-GG------T-NG
SA-TN---ETFRPGGGNMKDNWRSELYKYKVVKIEPLGLAPTKAKRRVVQREKRAV--GTLGAMFLGFLGAA
GSTMGAASVTLTVQARQLLSGIVQQQNNLLKAIEAQQHLLQLTVWGIKQLQARVLAVERYLRDQQLLGIWGC
SGKLICTTAVPWN----TSWS--N-KSLNQIW-DNMTWMQWEREIDNYTNLIYTLLEESQNQQEKNEKDLLE
LDTWANLWSWFDISNWLWYIRIFIMIVGGLIGLRIVFAVLSIVNRVRQGYSPLSFQTHLPA-ARG-PGRPEG
IEEEGGERDRDRSGRLVTGFLALIWDDLRSLCLFSYHRLRDLLLIVARIVELLGRRG---------WEALKY
WWSLLQYWSQEIKNSAVSLLNAIAIAVAEGTDRIIEAVQRIGRAIIHIPRRIRQGLERALL
>B.BR.2007.subject_500_day1_clone_10.HQ377461
MRVMGIRRNYL--------------WKW-GT------MLLGML-MI--CSAA--Q------QLWVTVYYGVP
VWKEATTTLFCASDAKAVNTEVHNVWATHACVPTDPNPQEVELVNLTEKFNMWKNDMVEQMHEDIISLWDQS
LKPCVKLTPLCVILNC---T-------DV--K-------------------VNVTALNSTVVA---NATA--
------N------NTSSNW-----------------------ES---TG----MKNCSFNVTK--SIGNKMS
KEYALFSELDLVSI----G------------G--------------D-NT------------S--YILQNCN
TSIIRQACPKVSFEPIPIHYCTPAGFALLKCNNKTFNGSGPCTNVSTVQCTHGIRPVVSTQLLLNGSLAE-E
EIVIRSENFTDNAKTIIVQLNTTVEINCTRPNNNTRKSISMGPGRAFYATGGIIGNIRQAHCNLSREQWENT
LQQVAKKLGE--QY--------NQST-I-VFE-PSSGGDPEIVTHSFNCGGEFFYCNTTNL--------F--
------SKIW---------------------NRTTGN------W---------TNT---------------N
YTDK------DITLPCKIKQIINRWQEVGKAMYAPPIAGQISCSSNITGLLLTR----D-GG------T-NR
ST----TNETFRPGGGNMKDNWRSELYKYKVVKIEPLGLAPTKAKRRVVQREKRAV--GTLGAMFLGFLGAA
GSTMGAASMTLTVQARQLLSGIVQQQNNLLKAIEAQQHLLQLTVWGIKQLQARVLAVERYLRDQQLLGIWGC
SGKLICTTAVPWN----NSWS--SNRSYNDIW-ENMTWMQWEREIDNYTNLIYTLLEESQNQQEKNEKDLLE
LDTWANLWSWFDISHWLWYIRIFIMIVGGLIGLRIVFAVLSIVNRVRQGYSPLSFQTHLPA-ARG-PDRPEG
IEEEGGERDRDRSGRLVTGFLALIWDDLRSLCLFSYHRLRDLLLIVARIVELLGRRG---------WEALKY
WWSLLQYWSQEIKNSAVSLLNAIAIAVAEGTDRIIEAVQRIGRAIIHIPRRIRQGLERALL
>B.BR.2007.subject_500_day1_clone_11.HQ377462
MRVMGIRRNYL--------------WKW-GT------MLLGML-MI--CSAA--Q------QLWVTVYYGVP
VWKEATTTLFCASDAKAVNTEVHNVWATHACVPTDPNPQEVELVNLTEKFNMWKNDMVEQMHEDIISLWDQS
LKPCVKLTPLCVILNC---T-------DV--K--------------------VNVTALNSTVV---ANAT--
------A---NNTS--SNW-----------------------ES---TG----MKNCSFNVTK--SIGNKMS
KEYALFSELDLVSI----G------------G--------------D-NT------------S--YILQNCN
TSIIRQACPKVSFEPIPIHYCTPAGFALLKCNNKTFNGSGPCTNVSTVQCTHGVRPVVSTQLLLNGSLAE-E
EIVIRSENFTDNAKTIIVQLNTTVEINCTRPNNNTRKSISMGPGRAFYATGGIIGNIRQAHCNLSREQWENT
LQQVAKKLGE--QY--------NQST-I-VFE-PSSGGDPEIVTHSFNCGGEFFYCNTTNL--------F--
------SKIW--NR-TT------------------GN------W--T------NTN-----Y----------
-TDK------DITLPCKIKQIINRWQEVGKAMYAPPIAGQISCSSNITGLLLTR----D-GG------T-NR
ST----TNETFRPGGGNMKDNWRSELYKYKVVKIEPLGLAPTKAKRRVVQREKRAV--GTLGAMFLGFLGAA
GSTMSAASMTLTVQARQLLSGIVQQQNNLLKAIEAQQHLLQLTVWGIKQLQARVLAVERYLRDQQLLGIWGC
SGKLICTTAVPWN----NSWS--SNRSYNDIW-ENMTWMQWEREIDNYTDLIYTLLEESQNQQERNEKDLLE
LDTWASLWSWFDISHWLWYIRIFIMIVGGLIGLRIVFAVLSVVNRVRQGYSPLSFQTHLPA-ARG-PDRPEG
IEEEGGERDRDRSGRLVTGFLALIWDDLRSLCLFSYHRLRDLLLIVARIVELLGRRG---------WEALKY
WWSLLQYWSQEIKNSAVSLLNAIAIAVAEGTDRIIEAVQRIGRAIIHIPRRIRQGLERALL
>B.BR.2007.subject_500_day1_clone_32.HQ377469
MRAMGIRGNYL--------------WRW-GT------MLLGML-II--CSAA--Q------QLWVTVYYGVP
VWKEATTTLFCASDAKAVATEVHNVWATHACVPTDPNPQEVELVNLTENFDMWKNDMVEQMHEDIISLWDQS
LKPCVKLTPLCVILNC---T-------DV--K-------------------VNVTALNSTVAA---NATA--
------N------NTSSNW-----------------------ES----TG---MKNCSFNVTK--SIGNKMS
KEYALFSELDLVSI----G------------G--------------D-NT------------S--YILQNCN
TSIIRQACPKVSFEPIPIHYCTPAGFALLKCNNKTFNGSGPCTNVSTVQCTHGIRPVVSTQLLLNGSLAE-E
EIVIRSENFTDNAKTIIVQLNTTVEINCIRPNNNTRKSISMGPGRAFFATGEIIGNIRQAHCNLSVATWEKT
LRQVARKLKE--QY--------NK-T-I-IFE-PSSGGDPEIVTHTFNCGGEFFYCNTSLL--------F--
------NMTW---------------------N---GT----------------NTA-----E---------S
NSTN------NITLPCRIKQIINRWQEVGKAMYAPPIAGQIRCSSNITGLLLTR----D-GG------T-NG
SA----TNETFRPGGGNMKDNWRSELYKYKVVKIEPLGLAPTKAKRRVVQREKRAV--GTLGAMFLGFLGAA
GSTMGAASMTLTVQARQLLSGIVQQQNNLLKAIEAQQHLLQLTVWGIKQLQARVLAVERYLRDQQLLGIWGC
SGKLICTTAVPWN----NSWS--SNRSYNDIW-ENMTWMQWEREIDNYTNLIYTLLEESQNQQERNEKDLLE
LDTWASLWSWFDISHWLWYIRIFIMIVGGLIGLRIVFAVLSIVNRVRQGYSPLSFQTHLPA-ARG-PGRPEG
IEEEGGERDRDRSGRLVTGFLALIWDDLRSLCLFSYHRLRDLLLIVARIVELLGRRG---------WEALKY
WWSLLQYWSQEIKNSAVSLLNAIAIAVAEGTDRIIEAVQRIGRAIIHIPRRIRQGLERALL
>B.BR.2007.subject_500_day1_clone_24.HQ377465
MRAMGIRRNYL--------------WRW-GT------MLLGML-II--CSAA--Q------QLWVTVYYGVP
VWKEATTTLFCASDAKAVNTEVHNVWATHACVPTDPNPQEVELVNLTENFNMWKNDMVEQMHEDIISLWDQS
LKPCVKLTPLCVILNC---T-------NV--K--------------------VNVTALNETKN---ATNN--
------N------T--STL-----------------------ES----TE---MKNCSFNVTT--GIGNKMS
KEHAPFYELDLSPI----K------------N--------------D-NT------------S--YILKNCN
NSIIRQACPKVSFEPIPIHYCTPAGFALLKCNNKTFNGSGPCTNVSTVQCTHGIRPVVSTQLLLNGSLAE-E
EIVIRSENFTDNAKTIIVQLNTTVEINCTRPNNNTRKSISMGPGRAFYATGEIIGNIRQAHCNLSVAKWEKT
LNQVARKLKE--QY--------NK-T-I-IFE-PSSGGDPEIVTHTFNCGGEFFYCNTSLL--------F--
------NMTW---------------------N---GT----------------DIT-----G-------SNY
TDED------NITLPCRIKQIINRWQEVGKAMYAPPIAGQISCSSNITGLLLTR----D-GG------T-NR
ST----TNETFRPGGGNMKDNWRSELYKYKVVKIEPLGLAPTKAKRRVVQREKRAV--GTLGAMFLGFLGAA
GSTMGAASMTLTVQARQLLSGIVQQQNNLLKAIEAQQHLLQLTVWGIKQLQARVLAVERYLRDQQLLGIWGC
SGKLICTTAVPWN----NSWS--SNRSYNDIW-ENMTWMQWEREIDNYTNLIYTLLEESQNQQEKNEKDLLE
LDTWANLWSWFDISNWLWYIRIFIMIVGGLIGLRIVFAVLSIVNRVRQGYSPLSFQTHLPA-ARG-PGRPEG
IEEEGGERDRDRSGRLVTGFLALIWDDLRSLCLFSYHRLRDLLLIVARIVELLGRRG---------WEALRY
WWSLLQYWSQEIKNSAVSLLNAVAIAVAEGTDRIIEAVQRIGRAIIHIPRRIRQGLERALL
>B.BR.2007.subject_500_day1_clone_16.HQ377464
MRAMGIRRNYL--------------WRW-GM------MLLGML-II--CSAA--Q------QLWVTVYYGVP
VWKEATTTLFCASDAKAVNTEVHNVWATHACVPTDPNPQEVELVNLTENFNMWKNDMVEQMHEDIISLWDQS
LKPCVKLTPLCVILNC---T-------NL--T-------------------VNVTALNET---------R--
------N---ATNN--NNS--------------T--L-----ES---TG----MKNCSFNVTK--SIGNKMS
KEYALFSELDLVSI----G------------G--------------D-NT------------S--YILQNCN
TSIIRQACPKVSFEPIPIHYCTPAGFALLKCNNKTFNGSGPCTNVSTVQCTHGIRPVVSTQLLLNGSLAE-E
EIVIRSENFTDNAKTIIVQLNTTVEINCTRPNNNTRKSISMGPGRAFFATGEIIGNIRQAHCNLSIAKWEKT
LKQVARKLKE--QY--------NK-T-I-IFE-PSSGGDPEIVTHTFNCGGEFFYCNTSLL--------F--
------NMTW---------------------N---GT----------------DIA----ES---------N
YTDE------NITLPCRIKQIINRWQEVGKAMYAPPIAGQIRCSSNITGLLLTR----D-GG--------TN
GSATN---ETFRPGGGNMKDNWRSELYKYKVVKIEPLGLAPTKAKRRVVQREKRAV--GTLGAMFLGFLGAA
GSTMGAASVTLTVQARQLLSGIVQQQNNLLKAIEAQQHLLQLTVWGIKQLQVRVLAVERYLRDQQLLGIWGC
SGKLICTTAVPWN----TSWS--N-KSLNQIW-DNMTWMQWEREIDNYTNLIYALLEESQNQQEKNEKDLLE
LDTWANLWSWFDISNWLWYIRIFIMIVGGLIGLRIVFAVLSIVNRVRQGYSPLSFQTHLPA-ARG-PDRPEG
IEEEGGERDRDRSGRLVTGFLALIWDDLRSLCLFSYHRLRDLLLIVARIVELLGRRG---------WEALKY
WWSLLQYWSQEIKNSAISLLNAIAIAVAEGTDRIIEAVQRIGRAIIHIPRRIRQGLERALL
>B.US.2005.N8_DAY_1.FJ653194
MKVKGIRKNWQ-H------LW----WRW-GT------MLLGML-MI--CSAE--D------KLWVTVYYGVP
VWKEATTTLFCASDAKAHSTEAHNVWATHACVPTDPNPQEVFLENVTENFNMGKNNMVEQMQEDIISLWDQS
LKPCVKLTPLCVTLNC---T-------EY--K--------------------TNS------SS---------
------T------N--SSE-----------------------KTIEEVG----MKNCSFNTTT--ALRDKTT
KEYALFYETDIVQM----E------------N----------------ET------------N--YRLINCN
TSVITQACPKVSFEPIPIHYCAPAGFAILKCRDKKFNGTGTCKNVSTVQCTHGIKPVVSTQLLLNGSLAE-E
EIVIRSENFTNNAKTIIVQLNETIEINCTRPNNNTRKGIHIGPGRAFYATEKITGDIRQAHCNISGTKWNNT
LRQVAIKLRE--QF-----G--NK-T-I-IFN-RSSGGDLELVMHIFTCGGEFFYCNTTKL--------F--
------NSTW--NS---------------------TE------G--SVN----DTI-----E---------G
TGND------TITLPCRIKQIINLWQEVGKAMYAPPIEGPIICTSNITGLLLTR----D-GG------N-DT
T-----NNETFRPGGGDMRDNWRSELYKYKVVKLEPLGIAPTKAKRRVVQREKRAV---TIGATFLGFLGAA
GSTMGAASVTLTVQARLLLSGIVQQQNNLLRAIEAQQHLLQLTVWGIKQLQARVLAVERYLQDQQLLGIWGC
SGKLICTTAVPWN----ASWS--N-KSLSRIW-DNMTWMEWEKEIDNYTNLIYTLLEESQNQQEKNEQELLE
LDKWANLWTWFSITNWLWYIRIFIMIVGGLIGLRIVFAVLSIVNRVRQGYSPLSLQTHFPA-PKG-PDKPEG
IEGEGGENDRGRSTGIATGLFALIWDDLRSLCLFSYHLLRDLLLILARTVEVLGNRG---------RSTLKY
WWNLLQYWSQELKKSAVSLLNTTAIAVAEGTDRVIETTQRIGRAILHIPRRIRQGLERNLL
>B.US.2005.N8_DAY_1.FJ653199
MKVKRIRKNCQ-H------LW----WRW-GT------MLLGML-MI--CSAE--D------KLWVTVYYGVP
VWKEATTTLFCASDAKAHSTEAHNVWATHACVPTDPNPQEVFLENVTENFNMGKNNMVEQMQEDIISLWDQS
LKPCVKLTPLCVTLNC---T-------EY--N-----------------------------TN-----SSST
DNNINSS---STNS--NKK--------------T--I-----EE---VG----MKNCSFNTTT--AIRDKTT
KEYALFYKTDIVQM----E------------N----------------ET------------N--YRLINCN
TSVITQACPKVSFEPIPIHYCAPAGFAILKCRDKKFNGTGTCKNVSTVQCTHGIKPVVSTQLLLNGSLAE-E
EIVIRSENFTNNAKTIIVQLNEAIEINCTRPNNNTRKGIHIGPGRAFYATEKITGDIRQAHCNISGTKWNST
LRQVAIKLRE--QF-----G--NK-T-I-IFN-RSSGGDLELVMHIFTCGGEFFYCNTTKL--------F--
------NSTW--NS---------------------TE------G--SVN----DTI-----E---------G
TGND------TITLPCRIRQIINLWQEVGKAMYAPPIEGPIKCTSNITGLLLTR----D-GG------N-DT
T-----NNETFRPGGGDVRDNWRSELYKYKVVKLEPLGIAPTKAKRRVVQREKRAV---TIGAMFLGFLGAA
GSTMGAASVTLTVQARLLLSGIVQQQNNLLRAIEAQQHLLQLTVWGIKQLQARVLAVERYLQDQQLLGIWGC
SGKLICTTAVPWN----ASWS--N-KSLSRIW-DNMTWMEWEKEIDNYTNLIYTLLEESQNQQEKNEQELLE
LDKWANLWTWFSITNWLWYIKIFIMIVGGLIGLRIVFAVLSIVNRVRQGYSPLSLQTHFPA-PKG-PDKPEG
IEGEGGENDRGRSTGIATGLFALIWDDLRSLCLFSYHLLRDLLLILARTVEVLGNRG---------RNILKY
WWNLLQYWSQELKKSAVSLLNTTAIAVAEGTDRVLEAIQRLGRAILHIPRRIRQGLERSLL
>B.US.2005.N8_DAY_1.FJ653201
MKVKRIRKDCQ-H------LW----WRW-GT------MLLGML-MI--CSAE--D------KLWVTVYYGVP
VWKEATTTLFCASDAKAHSTEAHNVWATHACVPTDPNPQEVFLENVTENFNMGKNNMVEQMQEDIISLWDQS
LKPCVKLTPLCVTLNC---T-------EY--K--------------------TNS------SS---------
------T------N--SSE-----------------------KTIEEVG----MKNCSFNTTT--ALRDKTT
KEYALFYKTDIVQM----E------------N----------------ET------------N--YRLINCN
TSVITQACPKVSFEPIPIHYCAPAGFAILKCRDKKFNGTGTCKNVSTVQCTHGIKPVVSTQLLLNGSLAE-E
EIVIRSENFTNNAKTVIVQLNETIEINCTRPNNNTRKGIHIGPGRAFYATEKITGDIRQAHCNISGTKWNNT
LRQVAIKLRE--QF-----G--NK-T-I-IFN-RSSGGDLELVMHIFTCGGEFFYCNTTKL--------F--
------NSTW--NS---------------------TE------G--SVN----DTI-----E---------G
TGND------TITLPCRIKQIINLWQEVGKAMYAPPIEGPIKCTSNITGLLLTR----D-GG------N-DT
T-----NNETFRPGGGDMRDNWRSELYKYKVVKLEPLGIAPTKAKRRVVQREKRAV---TIGAMFLGFLGAA
GSTMGAASVTLTVQARLLLSGIVQQQNNLLRAIEAQQHLLQLTVWGIKQLQARVLAVERYLQDQQLLGIWGC
SGKLICTTAVPWN----ASWS--N-KSLSRIW-DNMTWMEWEKEIDNYTNLIYTLLEESQNQQEKNEQELLE
LDKWANLWTWFSITNWLWYIRIFIMIVGGLIGLRIVFAVLSIVNRVRQGYSPLSLQTHFPA-PKG-PDKPEG
IEGEGGENDRGRSTGIATGLFALIWDDLRSLCLFSYHLLRDLLLILARTVEVLGNRG---------RNILKY
WWNLLQYWSQELKKSAVGLLNTTAIAVAEGTDRVLEAIQRLGRAILHIPRRIRQGLERSWL
>B.US.2005.N8_DAY_1.FJ653197
MKVKRIRKNCQ-H------LW----WRW-GT------MLLGML-MI--CRAE--D------KLWVTVYYGVP
VWKEATTTLFCASDAKAHSTEAHNVWATHACVPTDPNPQEVFLENVTENFNMGKNNMVEQMQEDIISLWDQS
LKPCVKLTPLCVTLNC---T-------EY--K--------------------TNS------SS---------
------T------N--SSE-----------------------KTIEEVG----MKNCSFNTTT--ALRDKTT
KEYALFYKTDIVQM----E------------N----------------ET------------N--YRLINCN
TSVITQACPKVSFEPIPIHYCAPAGFAILKCRDKKFNGTGTCKDVSTVQCTHGIKPVVSTQLLLNGSLAE-E
EIVIRSENFTNNAKTIIVQLNETIEINCTRPNNNTRKGIHIGPGRAFYATEKITGDIRQAHCNISGTKWNNT
LRQVAIKLRE--QF-----G--NK-T-I-IFN-RSSGGDLELVMHIFTCGGEFFYCNTTKL--------F--
------NSTW--NS---------------------TE------G--SVN----DTI-----E---------G
TGND------TITLPCRIKQIINLWQEVGKAMYAPPIEGPIKCTSNITGLLLTR----D-GG------N-DT
T-----NNETFRPGGGDMRDNWRSELYKYKVVKLEPLGIAPTKAKRRVVQREKRAV---TIGAMFLGFLGAA
GSTMGAASVTLTVQARLLLSGIVQQQNNLLRAIEAQQHLLQLTVWGIKQLQARVLAVERYLQDQQLLGIWGC
SGKLICTTAVPWN----ASWS--N-KSLSRIW-GNMTWMEWEKEIDNYTNLIYTLLEESQNQQEKNEQELLE
LDKWANLWTWFSITNWLWYIRIFIMIVGGLIGLRIVFAVLSIVNRVRQGYSPLSLQTHFPA-PKG-PDKPEG
IEGEGGENDRGRSTGIATGLFALIWDDLRSLCLFSYHLLRDLLLILARTVEVLGNRG---------RNILKY
WWNLLQYWNQELKKSAVSLLNTTAIAVAEGTDRVLEAIQRLGRAILHIPRRIRQGLERSLL
>B.US.2005.N8_DAY_1.FJ653203
MKVKRIRKNCQ-H------LW----WRW-GT------MLLGML-MI--CSAE--D------KLWVTVYYGVP
VWKEATTTLFCASDAKAHSTEAHNVWATHACVPTDPNPQEVFLENVTENFNMGKNNMVEQMQEDIISLWDQS
LKPCVKLTPLCVTLNC---T-------EY--K--------------------TNS------SS---------
------T------N--SSE-----------------------KTIEEVG----MKNCSFNTTT--ALRDKTT
KEYALFYKTDIVQM----E------------N----------------ET------------N--YRLINCN
TSVITQACPKVSFEPIPIHYCAPAGFAILKCRDKKFNGTGTCKNVSTVQCTHGIKPVVSTQLLLNGSLAE-E
EIVIRSENFTNNAKTIIVQLNETIEINCTRPNNNTRKGIHIGPGRAFYATEKITGDIRQAHCNISGTKWNNT
LRQVAIKLRE--QF-----G--NK-T-I-IFN-RSSGGDLELVMHIFTCGGEFFYCNTTKL--------F--
------NSTW--KS---------------------TE------G--SVN----DTI-----E---------G
TGND------TITLPCKIKQIINLWQEVGKAMYAPPIEGPIKCTSNITGLLLTR----D-GG------N-DT
T-----NNETFRPGGGDMRDNWRSELYKYKVVKLEPLGIAPTKAKRRVVQREKRAV---TIGAMFLGFLGAA
GSTMGAASVTLTVQARLLLSGIVQQQNNLLRAIEAQQHLLQLTVWGIKQLQARVLAVERYLQDQQLLGIWGC
SGKLICTTAVPWN----ASWS--N-KSLSRIW-DNMTWMEWEKEIDNYTNLIYTLLEESQNQQEKNEQELLE
LDKWANLWTWFSITNWLWYIRIFIMIVGGLIGLRIVFAVLSIVNRVRQGYSPLSLQTHFPA-PKG-PDKPEG
IEGEGGENDRGRSTGIATGLFALIWDDLRSLCLFSYHLLRDLLLILARTVEVLGKRG---------RSILKY
WWNLLQYWSQELKKSAVSLLNATAIAVAEGTDRVLEAIQRLGRAILHIPRRIRQGLERSLL
>B.US.2005.N8_WEEK_12.FJ653216
MKVKRIRKNCQ-H------LL----WRW-GT------MLLGML-MI--CSAE--D------KLWVTVYYGVP
VWKEATTTLFCASDAKAHSTEAHNVWATHACVPTDPNPQEVFLENVTENFNMGKNNMVEQMQEDIISLWDQS
LKPCVKLTPLCVTLNC---T-------EY--K--------------------TNS------SS---------
------T------N--SSE-----------------------KTIEEVG----MKNCSFNTTT--ALRDKTT
KEYALFYKTDIVQM----E------------N----------------ET------------N--YRLINCN
TSVITQACPKVSFEPIPIHYCAPAGFAILKCRDKKFNGTGTCKNVSTVQCTHGIKPVVSTQLLLNGSLAE-E
EIVIRSENFTNNAKTIIVQLNETIEINCTRPNNNTRKGIHIGPGRAFYATEKITGDIRQAHCNISGTKWNNT
LRQVAIKLRE--QF-----G--NK-T-I-IFN-RSSGGDLELVMHIFTCGGEFFYCNTTKL--------F--
------NSTW--KS---------------------TE------G--SVN----DTI-----E---------G
TGND------TITLPCRIKQIINQWQEVGKAMYAPPIEGPIKCTSNITGLLLTR----D-GG------N-DT
T-----NNETFRPGGGDMRDNWRSELYKYKVVKLEPLGIAPTKAKRRVVQREKRAV---TIGAMFLGFLGAA
GSTMGAASVTLTVQARLLLSGIVQQQNNLLRAIEAQQHLLQLTVWGIKQLQARVLAVERYLQDQQLLGIWGC
SGKLICTTAVPWN----ASWS--N-KSLSRIW-DNMTWMEWEKEIDNYTNLIYTLLEESQNQQEKNEQELLE
LDKWANLWTWFSITNWLWYIRIFIMIVGGLIGLRIVFAVLSIVNRVRQGYSPLSLQTHFPA-PKG-PDKPEG
IEGEGGENDRGRSTGIATGLFALIWDDLRSLCLFSYHLLRDLLLILARTVEVLGNRG---------RNILKY
WWNLLQYWSQELKKSAVSLLNTTAIAVAEGTDRVLEAIQRLGRAILHIPRRIRQGLERSLL
>B.US.2005.N8_DAY_1.FJ653195
MKVKRIRKNCQ-H------LW----WRW-GT------MLLGML-MI--CSAE--D------KLWVTVYYGVP
VWKEATTTLFCASDAKAHSTEAHNVWATHACVPTDPNPQEVFLENVTENFNMGKNNMVEQMQEDIISLWDQS
LKPCVKLTPLCVTLNC---T-------EY--K--------------------TNS-----------------
------S---STNS--SEK--------------T--I-----EE---VG----MKNCSFNTTT--ALRDKTT
KEYALFYKTDIVQM----E------------N----------------ET------------N--YRLINCN
TSVITQACPKVSFEPIPIHYCAPAGFAILKCRDKKFNGTGTCKNVSTVQCTHGIKPVVSTQLLLNGSLAE-E
EIVIRSENFTNNAKTIIVQLNETIEINCTRPNNNTRKGIHIGPGRAFYATEKITGDIRQAHCNISGTKWNNT
LRQVAIKLRE--QF-----G--NK-T-I-IFN-RSSGGDLELVMHIFTCGGEFFYCNTTKL--------F--
------NSTW--KS---------------------TE------G--SVN----DTI-----E---------G
TGND------TITLPCRIKQLINLWQEVGKAMYAPPIEGPIKCTSNITGLLLTR----D-GG------N-DT
T-----NNETFRPGGGDMRDNWRSELYKYKVVKLEPLGIAPTKAKRRVVQREKRAV---TIGAMFLGFLGAA
GSTMGAASVTLTVQARLLLSGIVQQQNNLLRAIEAQQHLLQLTVWGIKQLQARVLAVERYLQDQQLLGIWGC
SGKLICTTAVPWN----ASWS--N-KSLSRIW-DNMTWMEWEKEIDNYTNLIYTLLEESQNQQEKNEQELLE
LDKWANLWTWFSITNWLWYIRIFIMIVGGLIGLRIVFAVLSIVNRVRQGYSPLSLQTHFPA-PKG-PDKPEG
IEGEGGENDRGRSTGIATGLFALIWDDLRSLCLFSYHLLRDLLLILARTVEVLGNRG---------RNIFKY
WWNLLQYWSQELKKSAVSLLNTTAIAVAEGTDRVLEAIQRLGRAILHIPRRIRQGLERSLL
>B.US.2005.N8_WEEK_12.FJ653208
MKVKGIRKNWQ-H------LW----WRW-GT------MLLGML-MI--CSAE--D------KLWVTVYYGVP
VWKEATTTLFCASDAKAHSTEAHNVWATHACVPTDPNPQEVFLENVTENFNMGKNNMVEQMQEDIISLWDQS
LKPCVKLTPLCVTLNC---T-------EY--K--------------------TNS-----------------
------S---STNS--SEK--------------T--I-----EE---VG----MKNCSFNTTT--ALRDKTT
KEYALFYKTDIVQM----E------------N----------------ET------------N--YRLINCN
TSVITQACPKVSFEPIPIHYCAPAGFAILKCRDKKFNGTGTCKNVSTVQCTHGIKPVVSTQLLLNGSLAE-E
EIVIRSENFTNNAKTIIVQLNESIEINCTRPNNNTRKGIHIGPGRAFYATEKITGDIRQAHCNISGTKWNNT
LRQVAIKLRE--QF-----G--NK-T-I-IFN-RSSGGDLELVMHIFTCGGEFFYCNTTKL--------F--
------NSTW--KS---------------------TE------G--SVN----DTI-----E---------G
TGND------TITLPCRIKQIINLWQEVGKAMYAPPIEGPIKCTSNITGLLLTR----D-GG------N-DT
T-----NNETFRPGGGDMRDNWRSELYKYKVVKLEPLGIAPTKAKRRVVQREKRAV---TIGAMFLGFLGAA
GSTMGAASVTLTVQARLLLSGIVQQQNNLLRAIEAQQHLLQLTVWGIKQLQARVLAVERYLQDQQLLGIWGC
SGKLICTTAVPWN----TSWS--N-KSLSRIW-DNMTWMEWEKEIDNYTNLIYTLLEESQNQQEKNEQELLE
LDKWANLWTWFSITNWLWYIRIFIMIVGGLIGLRIVFAVLSIVNRVRQGYSPLSLQTHFPA-PKG-PDKPEG
IEGEGGENDRGRSTGIATGLFALIWDDLRSLCLFSYHLLRDLLLILARTVEVLGNRG---------RNILKY
WWNLLQYWSQELKKSAVSLLNTTAIAVAEGTDRVLEAIQRLGRAILHIPRRIRQGLERSLL
>B.US.2005.N8_DAY_1.FJ653200
MKVKGIRKNWQ-H------LW----WRW-GT------MLLGML-MI--CSAE--D------KLWVTVYYGVP
VWKEATTTLFCASDAKAHSTEAHNVWATHACVPTDPNPQEVFLENVTENFNMGKNNMVEQMQEDIISLWDQS
LKPCVKLTPLCVTLNC---T-------EY--N--------------------TNSSSTDNNIN---------
-------------N--SSK--------------K-TI-----EE---VG----MKNCSFNTTT--AIRDKTT
KEYALFYKTDIVQM----E------------N----------------ET------------N--YRLINCN
TSVITQACPKASFEPIPIHYCAPAGFAILKCRDKKFNGTGTCKNVSTVQCTHGIKPVVSTQLLLNGSLAE-E
EIVIRSENFTNNAKTIIVQLNETIEINCTRPNNNTRKGIHIGPGRAFYATEKITGDIRQAHCNISGTKWNNT
LRQVAIKLRE--QF-----G--NR-T-I-IFN-RSSGGDLELVMHIFTCGGEFFYCNTTKL--------F--
------NSTW--NS---------------------TE------G--SVN----DTI-----E---------G
TGND------TITLPCRIKQIINLWQEVGKAMYAPPIEGPIKCTSNITGLLLTR----D-GG------N-DT
T-----NNETFRPGGGDMRDNWRSELYKYKVVKLEPLGIAPTKAKRRVVQREKRAV---TIGAMFLGFLGAA
GSTMGAASVTLTVQARLLLSGIVQQQNNLLRAIEAQQHLLQLTVWGIKQLQARVLAVERYLQDQQLLGIWGC
SGKLICTTAVPWN----TSWS--N-KSLSKIW-DNMTWMEWEKEIDNYTNLIYTLLEGSQNQQEKNEQELLE
LDKWANLWTWFSITNWLWYIRIFIMIVGGLIGLRIVFAVLSIVNRVRQGYSPLSLQTHFPA-PKG-PDKPEG
IEGEGGENDRGRSTGIATGLFALIWDDLRSLCLFSYHLLRDLLLILARTVEVLGNRG---------RNILKY
WWNLLQYWSQELKKSAVSLLNTTAIAVAEGTDRVLEATQRLGRAILHIPRRIRQGLERSLL
>B.US.2005.N8_DAY_1.FJ653198
MKVKGIRKNWR-H------LW----WRW-GT------MLLGML-MI--CSAE--D------KLWVTVYYGVP
VWKEATTTLFCASDAKAHSTEAHNVWATHACVPTDPNPQEVFLENVTENFNMGKNNMVDQMQEDIISLWDQS
LKPCVKLTPLCVTLNC---T-------EY--N-----------------------------TN-----SSST
DNNINSS---STNS--NKK--------------T--I-----EE---VG----MKNCSFNTTT--AIRDKTT
KEYALFYKTDIVQM----E------------N----------------ET------------N--YRLINCN
TSVITQACPKVSFEPIPIHYCAPAGFAILKCRDKKFNGTGTCKNVSTVQCTHGIKPVVSTQLLLNGSLAE-E
EIVIRSENFTNNAKTIIVQLNETIEINCTRPNNNTRKGIHIGPGRAFYATEKITGDIRQAHCNISGTKWNNT
LRQVAIKLRE--QF-----G--NK-T-I-IFN-RSSGGDLELVMHIFTCGGEFFYCNTTKL--------F--
------NSTW--NS---------------------TE------G--SVN----DTI-----E---------G
TGND------TITLPCRIKQIINLWQEVGKAMYAPPIEGPIKCTSNITGLLLTR----D-GG------N-DT
T-----NNETFRPGGGDMRDNWRSELYKYKVVKLEPLGIAPTKAKRRVVQREKRAV---TIGAMFLGFLGAA
GSTMGAASVTLTVQARLLLSGIVQQQNNLLRAIEAQQHLLQLTVWGIKQLQARVLAVERYLQDQQLLGIWGC
SGKLICTTAVPWN----ASWS--N-KSLSRIW-DNMTWMEWEKEIDNYTNLIYTLLEESQNQQEKNEQELLE
LDKWANLWTWLSITNWLWYIRIFIMIVGGLIGLRIVFAVLSIVNRVRQGYSPLSLQTHFPA-PKG-PDKPEG
IEGEGGENDRGRSTGIATGLFALIWDDLRSLCLFSYHLLRDLLLILARTVEVLGKRG---------RSILKY
WWNLLQYWSQELKKSAVSLLNATAIAVAEGTDRVLEAIQRLGRAILHIPRRIRQGLERSLL
>B.US.2005.N8_WEEK_12.FJ653215
MKVKGIRKNWQ-H------LW----WRW-GT------MLLGML-MI--CSAE--D------KLWVTVYYGVP
VWKEATTTLFCASDAKAHSTEAHNVWATHACVPTDPNPQEVFLENVTENFNMGKNNMVEQMQEDIISLWDQS
LKPCVKLTPLCVTLNC---T-------EY--D--------------------TNSSSTDNNIN---------
------S------T--SSS--------------KKTI-----EE---VG----MKNCSFNTTT--AIRDKTT
KEYALFYKTDIVQM----E------------N----------------ET------------N--YRLINCN
TSVITQACPKVSFEPIPIHYCAPAGFAILKCRDKKFNGTGTCKNVSTVQCTHGIKPVVSTQLLLNGSLAE-E
EIVIRSENFTNNAKTIIVQLNETIEINCTRPNNNTRKGIHIGPGRAFYATEKITGDIRQAHCNISGTKWNNT
LRQVAIKLRE--QF-----G--NK-T-I-IFN-RSSGGDLELVMHIFTCGGEFFYCNTTKL--------F--
------NSTW--NS---------------------TE------G--SVN----DTI-----E---------G
AGND------TITLPCRIKQIINMWQEVGKAMYAPPIEGPIKCTSNITGLLLTR----D-GG------N-DT
T-----NNETFRPGGGDMRDNWRSELYKYKVVKLEPLGIAPTKAKRRVVQREKRAV---TIGAMFLGFLGAA
GSTMGAASVTLTVQARLLLSGIAQQQNNLLRAIEAQQHLLQLTVWGIKQLQARVLAVERYLQDQQLLGIWGC
SGKLICTTAVPWN----ASWS--N-KSLSRIW-DNMTWMEWEKEIDNYTNLIYTLLEESQNQQEKNEQELLE
LDKWANLWTWFSITNWLWYIRIFIMIVGGLIGLRIVFAVLSIVNRVRQGYSPLSLQTHFPA-PKG-PDKPEG
IEGEGGGNDRGRSTGIATGLFALIWDDLRSLCLFSYHLLRDLLLILARTVEVLGNRG---------RNILKY
WWNLLQYWSQELKKSAVSLLNTTAIAVAEGTDRVTEAIRRIGRAILHIPRRIRQGLERSLL
>B.US.2005.N8_WEEK_12.FJ653209
MKVKRIRKNCQ-H------LW----WRW-GT------MLLGML-MI--CSAE--D------KLWVTVYYGVP
VWKEAATTLFCASDAKAHSTEAHNVWATHACVPTDPNPQEAFLENVTENFNMGKNNMVEQMQEDIISLWDQS
LKPCVKLTPLCVTLNC---T-------EY--N--------------------TNSSSTDNNIN----STS--
-------------S--SKK--------------T--I-----EE---VG----MKNCSFNTTT--AIRDKTT
KEYALFYKTDIVQM----E------------N----------------ET------------N--YRLINCN
TSVITQACPKVSFEPIPIHYCAPAGFAILKCRDKKFNGTGTCKNVSTVQCTHGIKPVVSTQLLLNGSLAE-E
EIVIRSENFTNNAKTIIVQLNETIEINCTRPNNNTRKGIHIGPGRAFYATEKITGDIRQAHCNISGTKWNNT
LRQVAIKLRE--QF-----G--NK-T-I-IFN-RSSGGDLELVMHIFTCGGEFFYCNTTKL--------F--
------NSTW--NS---------------------TE------G--SVN----DTI-----E---------G
TGND------TITLPCRIKQIINMWQEVGKAMYAPPIEGPIKCTSNITGLLLTR----D-GG------N-DT
T-----NNETFRPGGGDMRDNWRSELYKYKVVKLEPLGIAPTKAKRRVVQREKRAV---TIGAMFLGFLGAA
GSTMGAASVTLTVQARLLLSGIVQQQNNLLRAIEAQQHLLQLTVWGIKQLQARVLAVERYLQDQQLLGIWGC
SGKLICTTAVPWN----ASWS--N-KSLSRIW-DNMTWMEWEKEIDNYTNLIYTLLEESQNQQEKNEQELLE
LDKWANLWTWFSITNWLWYIRIFIMIVGGLVGLRIVFAVLSIVNRVRQGYSPLSLQTHFPA-PKG-PDKPEG
IEGEGGGNDRGRSTGIATGLFALIWDDLRSLCLFSYHLLRDLLLILARTVEVLGNRG---------RNILKY
WWNLLQYWSQELKKSAVSLLNTTAIAVAEGTDRVTEAIQRIGRAILHIPRRIRQGLERSLL
>B.US.2005.N8_WEEK_12.FJ653214
MKVKRIRKNCQ-H------LW----WRW-GT------MLLGML-MI--CSAE--D------KLWVTVYYGVP
VWKEATTTLFCASDAKAHSTEAHNVWATHACVPTDPNPQEVFLENVAENFNMGKNNMVEQMQEDIISLWDQS
LKPCVKLTPLCVTLNC---T-------EY--N--------------------TNSSSTDNNIN----STS--
-------------S--SKK--------------T--I-----EE---VG----MKNCSFNTTT--AIRDKTT
KEYALFYKTDIVQM----E------------N----------------ET------------N--YRLINCN
TSVITQACPKVSFEPIPIHYCAPAGFAILKCRDKKFNGTGTCKNVSTVQCTHGIKPVVSTQLLLNGSLAE-E
EIVIRSENFTNNAKTIIVQLNETIEINCTRPNNNTRKGIHIGPGRAFYATEKITGDIRQAHCNISGTKWNNT
LRQVAIKLRE--QF-----G--NK-T-I-IFN-RSSGGDLELVMHIFTCGGEFFYCNTTKL--------F--
------NSTW--NS---------------------TE------G--SVN----DTI-----E---------G
TGND------TITLPCRIKQIINMWQEVGKAMYAPPIEGPIKCTSNITGLLLTR----D-GG------N-DT
T-----NNETFRPGGGDMRDNWRSELYKYKVVKLEPLGIAPTKAKRRVVQREKRAV---TIGAMFLGFLGAA
GSTMGAASVTLTVQARLLLSGIVQQQNNLLRAIEAQQHLLQLTVWGIKQLQARVLAVERYLQDQQLLGIWGC
SGKLICTTAVPWN----ASWS--N-KSLSRIW-DNMTWMEWEKEIDNYTNLIYTLLEESQNQQEKNEQGLLE
LDKWANLWTWFSITNWLWYIRIFIMIVGGLIGLRIIFAVLSIVNRVRQGYSPLSLQTHFPA-PKG-PDKPEG
IEGEGGGNDRGRSTGIATGLFALIWDDLRSLCLFSYHLLRDLLLILARTVEVLGNRG---------RNILKY
WWNLLQYWSQELKKSAVSLLNTTAIAVAEGTDRVTEAIQRIGRAILHIPRRIRQGLERSLL
>B.US.2005.N8_WEEK_12.FJ653217
MKVKRIRKNCQ-H------LW----WRW-GT------MLLGML-MI--CSAE--D------KLWVTVYYGVP
VWKEATTTLFCASDAKAHSTEAHNVWATHACVPTDPNPQEVFLENVTENFNMGKNNMVEQMQEDIISLWDQS
LKPCVKLTPLCVTLNC---T-------EY--N--------------------TNSSSTDNNIN---------
------S------T--SSS--------------KKTI-----EE---VG----MKNCSFNTTT--AIRDKTT
KEYALFYKTDIVQM----E------------N----------------ET------------N--YRLINCN
TSVITQACPKVSFEPIPIHYCAPAGFAILKCRDKKFNGTGTCKNVSTVQCTHGIKPVVSTQLLLNGSLAE-E
EIVIRSENFTNNAKTIIVQLNETIEINCTRPNNNTRKGIHIGPGRAFYATEKITGDIRQAHCNISGTKWNNT
LRQVAIKLRE--QF-----G--NK-T-I-IFN-RSSGGDLELVMHIFTCGGEFFYCNTTKL--------F--
------NSTW--NS---------------------TE------G--SVN----DTI-----E---------G
TGND------TITLPCRIKQIINMWQEVGKAMYAPPIEGPIKCTSNITGLLLTR----D-GG------N-DT
T-----NNETFRPGGGDMRDNWRSELYKYKIVKLEPLGIAPTKAKRRVVQREKRAV---TIGAMFLGFLGAA
GSTMGAASVTLTVQARLLLSGIVQQQNNLLRAIEAQQHLLQLTVWGIKQLQARVLAVERYLQDQQLLGIWGC
SGKLICTTAVPWN----ASWS--N-KSLSRIW-DNMTWMEWEKEIDNYTNLIYTLLEESQNQQEKNEQELLE
LDKWANLWTWFSITNWLWYIRIFIMIVGGLIGLRIVFAVLSIVNRVRQGYSPLSLQTHFPA-PRG-PDKPEG
IEGEGGGNDRGRSTGIATGLFALIWDDLRSLCLFSYHLLRDLLLILARTVEVLGNRG---------RNILKY
WWNLLQYWSQELKKSAVSLLNTTAIAVAEGTDRVTEAIQRIGRAILHIPRRIRQGLERSLL
>B.US.2005.N8_WEEK_12.FJ653212
MTVKRIRKNCQ-H------LW----WRW-GT------MLLGML-MI--CSAE--D------KLWVTVYYGVP
VWKEATTTLFCASDAKAHSTEAHNVWATHACVPTDPNPQEVFLENVTENFNMGKNNMVEQMQEDIISLWDQS
LKPCVKLTPLCVTLNC---T-------EY--N--------------------TNSSSTDNNIN---------
------S------T--SSS--------------KKTI-----EE---VG----MKNCSFNTTT--AIRDKTT
KEYALFYKTDIVQM----E------------N----------------ET------------N--YRLINCN
TSVITQACPKVSFEPIPIHYCAPAGFAILKCRDKKFNGTGTCKNVSTVQCTHGIKPVVSTQLLLNGSLAE-E
EIVIRSENFTNNAKTIIVQLNETIEINCTRPNNNTRKGIHIGPGRAFYATEKITGDIRQAHCNISGTKWNNT
LRQVAIKLRE--QF-----G--NK-T-I-IFN-RSSGGDLELVMHIFTCGGEFFYCNTTKL--------F--
------NSTW--NS---------------------TE------G--SVN----DTI-----E---------G
TGND------TITLPCRIKQIINMWQEVGKAMYAPPIEGPIKCTTNITGLLLTR----D-GG------N-DT
T-----NNETFRPGGGDMRDNWRSELYKYKVVKLEPLGIAPTKAKRRVVQREKRAV---TIGAMFLGFLGAA
GSTMGAASVTLTVQARLLLSGIVQQQNNLLRAIEAQQHLLQLTVWGIKQLQARVLAVERYLQDQQLLGIWGC
SGKLICTTAVPWN----ASWS--N-KSLSRIW-DNMTWMEWEKEIDNYTNLIYTLLEESQNQQEKNEQELLE
LDKWANLWTWFSITNWLWYIRIFIMIVGGLIGLRIVFAVLSIVNRVRQGYSPLSLQTHFPA-PKG-PDKPEG
IEGEGGGNDRGRSTGIATGLFALIWDDLRSLCLFSYHLLRDLLLILARTVEVLGNRG---------RNILKY
WWNLLQYWSQELKKSAVSLLNTTAIAVAEGTDRVTEAIQRIGRAILHIPRRIRQGLERSLL
>B.US.2005.N8_WEEK_12.FJ653211
MKVKRIRKNCQ-H------LW----WRW-GT------MLLGML-MI--CSAE--D------KLWVTVYYGVP
VWKEATTTLFCASDAKAHSTEAHNVWATHACVPTDPNPQEVFLENVTENFNMGKNNMVEQMQEDIISLWDQS
LKPCVKLTPLCVTLNC---T-------EY--N--------------------TNSSSTDNNIN---------
------S------T--SSS--------------KKTI-----EE---VG----MKNCSFNTTT--AIRDKTT
KEYALFYKTDIVQM----E------------N----------------ET------------N--YRLINCN
TSVITQACPKVSFEPIPIHYCAPAGFAILKCRDKKFNGTGTCKNVSTVQCTHGIKPVVSTQLLLNGSLAE-E
EIVIRSENFTNNAKTVIVQLNETIEINCTRPNNNTRKGIHIGPGRAFYATEKITGDIRQAHCNISGTKWNNT
LRQVAIKLRE--QF-----G--NK-T-I-IFN-RSSGGDLELVMHIFTCGGGFFYCNTTKL--------F--
------NSTW--NS---------------------TE------G--SVN----DTI-----E---------G
TGND------TITLPCRIKQIINMWQEVGKAMYAPPIEGPIKCTSNITGLLLTR----D-GG------N-DT
T-----NNETFRPGGGDMRDNWRSELYKYKVVKLEPLGIAPTKAKRRVVQREKRAV---TIGAMFLGFLGAA
GSTMGAASVTLTVQARLLLSGIVQQQNNLLRAIEAQQHLLQLTVWGIKQLQARVLAVERYLQDQQLLGIWGC
SGKLICTTAVPWN----ASWS--N-KSLSRIW-DNMTWMEWEKEIDNYTNLIYTLLEESQNQQEKNEQELLE
LDKWANLWTWFSITNWLWYIRIFIMIVGGLIGLRIVFAVLSIVNRVRQGYSPLSLQTHFPA-PKG-PDKPEG
IEGEGGGNDRGRSTGIATGLFALIWDDLRSLCLFSYHLLRDLLLILARTVEVLGNRG---------RNILKY
WWNLLQYWSQELKKSAVSLLNTTAIAVAEGTDRVTEAIQRIGRAILHIPRRIRQGLERSLL
>B.US.2005.N8_WEEK_12.FJ653206
MKVKRIRNNCQ-H------LW----WRW-GT------MLLGML-MI--CSAE--D------KLWVTVYYGVP
VWKEATTTLFCASDAKAHSTEAHNVWATHACVPTDPNPQEVFLENVTENFNMGKNNMVEQMQEDIISLWDQS
LKPCVKLTPLCVTLNC---T-------EY--N--------------------TNSSSTDNNIN---------
------S------T--SSS--------------KKTI-----EE---VG----MKNCSFNTTT--AIRDKTT
KEYALFYKTDIVQM----E------------N----------------ET------------N--YRLINCN
TSVITQACPKVSFEPIPIHYCAPAGFAILKCRDKKFNGTGTCKNVSTVQCTHGIKPVVSTQLLLNGSLAE-E
EIVIRSENFTNNAKTIIVQLNETIEINCTRPNNNTRKGIHIGPGRAFYATEKITGDIRQAHCNISGTKWNNT
LRQVAIKLRE--QF-----G--NK-T-I-IFN-RSSGGDLELVMHIFTCGGEFFYCNTTKL--------F--
------NSTW--NS---------------------TE------G--SVN----DTI-----E---------G
TGND------TITLPCRIKQIINMWQEVGKAMYAPPIEGPIKCTSNITGLLLTR----D-GG------N-DT
T-----NNETFRPGGGDMRDNWRSELYKYKVVKLEPLGIAPTKAKRRVVQREKRAV---TIGAMFLGFLGAA
GSTMGAASVTLTVQARLLLSGIVQQQNNLLRAIEAQQHLLQLTVWGIKQLQARVLAVERYLQDQQLLGIWGC
SGKLICTTAVPWN----ASWS--N-KSLSRIW-DNMTWMEWEKEIDNYTNLIYTLLEESQNQQEKNEQELLE
LDKWANLWTWFSITNWLWYIRIFIMIVGGLIGLRIVFAVLSIVNRVRQGYSPLSLQTHFPA-PKG-PDKPEG
IEGEGGGNDRGRSTGIATGLFALIWDDLRSLCLFSYHLLRDLLLILARTVEVLGNRG---------RNILKY
WWNLLQYWSQELKKSAVSLLNTTAIAVAEGTDRVTEAIQRIGRAILHIPRRIRQGLERSLL
>B.US.2005.N8_WEEK_12.FJ653213
MKVKRIRKNCQ-H------LW----WRW-GT------MLLGML-MI--CSAE--D------KLWVTVYYGVP
VWKEATTTLFCASDAKAHSTEAHNVWATHACVPTDPNPQEVFLENVTENFNMGKNNMVEQMQEDIISLWDQS
LKPCVKLTPLCVTLNC---T-------EY--N--------------------TNSSSTDNNIN---------
------S------T--SSS--------------KKTI-----EE---VG----MKNCSFNTTT--AIRDKTT
KEYALFYKTDIVQM----E------------N----------------ET------------N--YRLINCN
TSVITQACPKVSFEPIPIHYCAPAGFAILKCRDKKFNGTGTCKNVSTVQCTHGIKPVVSTQLLLNGSLAE-E
EIVIRSENFTNNAKTIIVQLNETIEINCTRPNNNTRKGIHIGPGRAFYATEKITGDIRQAHCNISGTKWNNT
LRQVAIKLRE--QF-----G--NK-T-I-IFN-RSSGGDLELVMHIFTCGGEFFYCNTTKL--------F--
------NSTW--NS---------------------TE------G--SVN----DTI-----E---------G
TGND------TITLPCRIKQIINMWQEVGKAMYAPPIEGPIKCTSNITGLLLTR----D-GG------N-DT
T-----NNETFRPGGGDMRDNWRSELYKYKVVKLEPLGIAPTKAKRRVVQREKRAV---TIGAMFLGFLGAA
GSTMGAASVTLTVQARLLLSGIVQQQNNLLRAIEAQQHLLQLTVWGIKQLQARVLAVERYLQDQQLLGIWGC
SGKLICTTAVPWN----ASWS--N-KSLSRIW-DNMTWMEWEKEIDNYTNLIYTLLEESQNQQEKNEQELLE
LDKWANLWTWFSITNWLWYIRIFIMIVGGLIGLRIVFAVLSIVNRVRQGYSPLSLQTHFPA-PKG-PDKPEG
IEGEGGGNDRGRSTGIATGLFALIWDDLRSLCLFSYHLLRDLLLILARTVEVLGNRG---------RNILKY
WWNLLQYWSQELKKSAVSLLNTTAIAVAEGTDRVTEAIQRIGRAILHIPRRIRQGLERSLL
>B.US.2005.N8_DAY_1.FJ653205
MKVKGIRKNWQ-H------LW----WRW-GT------MLLGML-MI--CSAE--D------KLWVTVYYGVP
VWKEATTTLFCASDAKAHSTEAHNVWATHACVPTDPNPQEVFLENVTENFNMGKNNMVEQMQEDIISLWDQS
LKPCVKLTPLCVTLNC---T-------EY--N-----------------------------TN-----SSST
DNNIS-S---STNN--SKK--------------T--I-----EE---VG----MKNCSFNTTT--AIRDKTT
KEYALFYKTDIVQM----E------------N----------------ET------------N--YRLINCN
TSVITQACPKVSFEPIPIHYCAPAGFAILKCRDKKFNGTGTCKNVSTVQCTHGIKPVVSTQLLLNGSLAE-E
EIVIRSENFTNNAKTIIVQLNETIEINCTRPNNNTRKGIHIGPGRAFYATEKITGDIRQAHCNISGTKWNNT
LRQVAIKLRE--QF-----G--NK-T-I-IFN-RSSGGDLELVMHIFTCGGEFFYCNTTKL--------F--
------NSTW--NS---------------------TE------G--SVN----DTI-----E---------G
TGND------TITLPCRIKQIINLWQEVGKAMYAPPIEGPIKCTSNITGLLLTR----D-GG------N-DT
T-----NNETFRPGGGDMRDNWRSELYKYKVVKLEPLGIAPTKAKRRVVQREKRAV---TIGAMFLGFLGAA
GSTMGAASVTLTVQARLLLSGIVQQQNNLLRAIEAQQHLLQLTVWGIKQLQARVLAVERYLQDQQLLGIWGC
SGKLICTTAVPWN----ASWS--N-KSLSRIW-DNMTWMEWEKEIDNYTNLIYTLLEESQNQQEKNEQELLE
LDKWANLWTWFSITNWLWYIRIFIMIVGGLIGLRIVFAVLSIVNRVRQGYSPLSLQTHFPA-PKG-PDKPEG
IEGEGGENDRGRSTGIATGLFALIWDDLRSLCLFSYHLLRDLLLILARTVEVLGNRG---------RSTLKY
WWNLLQYWSQELKKSAVSLLNTTAIAVAEGTDRVIEAIQGIGRAILHIPRRIRQGLERSLL
>B.US.2005.N8_WEEK_12.FJ653210
MKVKGIRKNWQ-H------LW----WRW-GT------MLLGML-MI--CSAE--D------KLWVTVYYGVP
VWKEATTTLFCASDAKAHSTEAHNVWATHACVPTDPNPQEVFLENVTENFNMGKNNMVEQMQEDIISLWDQS
LKPCVKLTPLCVTLNC---T-------EY--N--------------------TNSSSTDNNIN---------
------S------T--SSS--------------KKTI-----EE---VG----MKNCSFNTTT--AIRDKTT
KEYALFYKTDIVQM----E------------N----------------ET------------N--YRLINCN
TSVITQACPKVSFEPIPIHYCAPAGFAILKCRDKKFNGTGTCKNVSTVQCTHGIKPVVSTQLLLNGSLAE-E
EIVIRSENFTNNAKTIIVQLNETIEINCTRPNNNTRKGIHIGPGRAYYATEKITGDIRQAHCNISGTKWNNT
LRQVTIKLRE--QF-----G--NK-T-I-IFN-RSSGGDLELVMHIFTCGGEFFYCNTTKL--------F--
------NSTW--NS---------------------TE------G--SVN----DTI-----E---------G
TGND------TITLPCRIKQVINMWQEVGKAMYAPPIEGPIKCTSNITGLLLTR----D-GG------N-DT
T-----NNETFRPGGGDMRDNWRSELYKYKVVKLEPLGIAPTKAKRRVVQREKRAV---TIGAMFLGFLGAA
GSTMGAASVTLTVQARLLLSGIAQQQNNLLRAIEAQQHLLQLTVWGIKQLQARVLAVERYLQDQQLLGIWGC
SGKLICTTAVPWN----ASWS--N-KSLSRIW-DNMTWMEWEKEIDNYTNLIYTLLEESQNQQEKNEQELLE
LDKWANLWTWFSITNWLWYIRIFIMIVGGLIGLRIVFAVLSIVNRVRQGYSPLSLQTHFPA-PKG-PDKPEG
IEGEGGENDRGRSTGIATGLFALIWDDLRSLCLFSYHLLRDLLLILARTVEVLGNRG---------RNILKY
WWNLLQYWSQELKKSAVSLLNTTAIAVAEGTDRVLEAIQRLGRAILHIPRRIRQGLERSLL
>B.US.2005.N8_DAY_1.FJ653202
MKVKGIRKNWQ-H------LW----WRW-GT------MLLGIL-MI--CSAE--D------KLWVTVYYGVP
VWKEATTTLFCASDAKAHSTEAHNVWATHACVPTDPNPQEVFLENVAENFNMGKNNMVEQMQEDIISLWDQS
LKPCVKLTPLCVTLNC---T-------EY-----------------------NTNSSSTDNNS---------
------T------K--KTI-----------------------EE---VG----MKNCSFNTTT--AIRDKTT
KEYALFYKTDIVQM----E------------N----------------ET------------N--YRLINCN
TSVITQACPKVSFEPIPIHYCAPAGFAILKCRDKKFNGTGTCKNVSTVQCTHGIKPVVSTQLLLNGSLAE-E
EIVIRSENFTNNAKTIIVQLNETIEINCTRPNNNTRKGIHIGPGRAFYATEKITGDIRQAHCNISGTKWNNT
LRQVAIKLRE--QF-----G--NK-T-I-IFN-RSSGGDLELVMHIFTCGGEFFYCNTTKL--------F--
------NSTW--NS---------------------TE------G--SVN----DTI-----E---------G
TGND------TITLPCRIKQIINLWQEVGKAMYAPPIEGPIKCTSNITGLLLTR----D-GG------N-DT
T-----NNETFRPGGGDMRDNWRSELYKYKVVKLEPLGIAPTKAKRRVVQREKRAV---TIGAMFLGFLGAA
GSTMGAASVTLTVQARLLLSGIVQQQNNLLRAIEAQQHLLQLTVWGIKQLQARVLAVERYLQDQQLLGIWGC
SGKLICTTAVPWN----ASWS--N-KSLSRIW-DNMTWMEWEKEIDNYTNLIYTLLEESQNQQEKNEQELLE
LDKWANLWTWFSITNWLWYIRIFIMIVGGLIGLRIVFAVLSIVNRVRQGYSPLSLQTHFPA-PKG-PDKPEG
IEGEGGENDRGRSTGIATGLFALIWDDLRSLCLFSYHLLRDLLLILARTVEVLGNRG---------RNILKY
WWNLLQYWSQELKKSAVSLLNTTAIAVAEGTDRVLEAIQRLGRAILHIPRRIRQGLERSLL
>B.US.2005.N8_DAY_1.FJ653196
MKVKGIRKNWQ-H------LW----WRW-GT------MLLGML-MI--CSAE--D------KLWVTVYYGVP
VWKEATTTLFCASDAKAHSTEAHNVWATHACVPTDPNPQEVFLENVTENFNMGKNNMVEQMQEDIISLWDQS
LKPCVKLTPLCVTLNC---T-------EY-----------------------NTNSSSTDNNT---------
-------------N--SSS--------------K-TI-----EE---VG----MKNCSFNTTT--AIRDKTT
KEYALFYKTDIVQM----E------------N----------------ET------------N--YRLINCN
TSVITQACPKVSFEPIPIHYCAPAGFAILKCRDKKFNGTGTCKNVSTVQCTHGIKPVVSTQLLLNGSLAE-E
EIVIRSENFTNNAKTIIVQLNETIEINCTRPNNNTRKGIHIGPGRAFYATEKITGDIRQAHCNISGTKWNNT
LRQVAIKLRE--QF-----G--NK-T-I-IFN-RSSGGDLELVMHIFTCGGEFFYCNTTKL--------F--
------NSTW--NS---------------------TE------G--SVD----DTI-----E---------G
TGND------TITLPCRIKQIINMWQEVGKAMYAPPIEGPIKCTSNITGLLLTR----D-GG------N-DT
T-----NNETFRPGGGDMRDNWRSELYKYKVVKLEPLGIAPTKAKRRVVQREKRAV---TIGAMFLGFLGAA
GSTMGAASVTLTVQARLLLSGIVQQQNNLLRAIEAQQHLLQLTVWGIKQLQARVLAVERYLQDQQLLGIWGC
SGKLICTTAVPWN----ASWS--N-KSLSRIW-DNMTWMEWEKEIDNYTNLIYTLLEESQNQQEKNEQELLE
LDKWANLWTWFSITNWLWYIKIFIMIVGGLIGLRIVFAVLSIVNRVRQGYSPLSLQTHFPA-PKG-PDKPEG
IEGEGGENDRGRSTGIATGLFALIWDDLRSLCLFSYHLLRDLLLILARTVEVLGNRGRSTVLGNRRRSTLKY
WWNLLQYWSQELKKSAVSLLNTTAIAVAEGTDRVLEAIQRLGRAILHIPRRIRQGLERSLL
>B.US.2005.N8_DAY_1.FJ653204
MKVKGIRKNWQ-H------LW----WRW-GT------MLLGML-MI--CSAE--D------KLWVTVYYGVP
VWKEATTTLFCASDAKAHSTEAHNVWATHACVPTDPNPQEVFLENVTENFNMGKNNMVEQMQEDIISLWDQS
LKPCVKLTPLCVTLNC---T-------EY--N-----------------------------TN-----SSST
DNNINSS---STTS--SKK--------------T--I-----EE---VG----MKNCSFNTTT--AIRDKTT
KEYALFYKTDIVQM----E------------N----------------ET------------N--YRLINCN
TSVITQACPKVSFEPIPIHYCAPAGFAILKCRDKKFNGTGTCKNVSTVQCTHGIKPVVSTQLLLNGSLAE-E
EIVIRSENFTNNAKTIIVQLNETIEINCTRPNNNTRKGIHIGPGRAFYATEKITGDIRQAHCNISGTKWNNT
LRQVAIKLRE--QF-----G--NK-T-I-IFN-RSSGGDLELVMHIFTCGGEFFYCNTTKL--------F--
------NSTW--NS---------------------TE------G--SVN----DTI-----E---------G
TGND------TITLPCRIKQIINMWQEVGKAMYAPPIEGPIKCTSNITGLLLTR----D-GG------N-DT
T-----NNETFRPGGGDMRDNWRSELYKYKVVKLEPLGIAPTKAKRRVVQREKRAV---TIGAMFLGFLGAA
GSTMGAASVTLTVQARLLLSGIVQQQNNLLRAIEAQQHLLQLTVWGIKQLQARVLAVERYLQDQQLLGIWGC
SGKLICTTAVPWN----ASWS--N-KSLSRIW-DNMTWMEWEKEIDNYTNLIYTLLEESQNQQEKNEQELLE
LDKWANLWTWFSITNWLWYIRIFIMIVGGLIGLRIVFAVLSIVNRVRQGYSPLSLQTHFPA-PKG-PDKPEG
IEREGGENDRGRSTGIATGLFALIWDDLRSLCLFSYHLLRDLLLILARTVEVLGNRG---------RSILKY
WWNLLQYWSQELKKSAVSLLNTTAIAVAEGTDRVLEAIQRLGRAILHIPRRIRQGLERSLL
>B.US.2005.N8_WEEK_12.FJ653207
MKVKGIRKNWQ-H------LW----WRW-GT------MLLGML-MI--CSAE--D------KLWVTVYYGVP
VWKEATTTLFCASDAKAHSTEAHNVWATHACVPTDPNPQEVFLENVTENFNMGKNNMVEQMQEDIISLWDQS
LKPCVKLTPLCVTLNC---T-------EY--N--------------------TNSSSTDNNIN-----ST--
------S------S--SKK--------------T--I-----EE---VG----MKNCSFNTTT--AIRDKTT
KEYALFYKTDIVQM----E------------N----------------ET------------N--YRLINCN
TPVITQACPKVSFEPIPIHYCAPAGFAILKCRDKKFNGTGTCKNVSTVQCTHGIKPVVSTQLLLNGSLAE-E
EIVIRSENFTNNAKTIIVQLNETIEINCTRPNNNTRKGIHIGPGRAFYATEKITGDIRQAHCNISGTKWNNT
LRQVAIKLRE--QF-----G--NK-T-I-IFN-RSSGGDLELVMHIFTCGGEFFYCNTTKL--------F--
------NSTW--NS---------------------TE------G--SVN----DTI-----E---------G
TGND------TITLPCRIKQIINMWQEVGKAMYAPPIEGPIKCTSNITGLLLTR----D-GG------N-DT
T-----NNETFRPGGGDMRDNWRSELYKYKVVKLEPLGIAPTKAKRRVVQREKRAV---TIGAMFLGFLGAA
GSTMGAASVTLTVQARLLLSGIVQQQNNLLRAIEAQQHLLQLTVWGIKQLQARVLAVERYLQDQQLLGIWGC
SGKLICTTAVPWN----ASWS--N-KSLSRIW-DNMTWMEWEKEIDNYTNLIYTLLEESQNQQEKNEQELLE
LDKWANLWTWFSITNWLWYIRIFIMIVGGLIGLRIVFAVLSIVNRVRQGYSPLSLQTHFPA-PKG-PDKPEG
IEGEGGENDRGRSTGIATGLFALIWDDLRSLCLFSYHLLRDLLLILARTVEVLGNRG---------RSTLKY
WWNLLQYWSQELKKSAVSLLNTTAIAVAEGTDRVLEAIQRLGRAILHIPRRIRQGLERSLL
>B.US.1996.6244_13_B5.EU575538
MTVKGIRKNYQ-H------L-----WKW-GI------MLLGIL-MI--CSAE--E------DTWVTVYYGVP
VWKEATTTLFCASDAKAYDTEVHNVWATHACVPTDPNPQEVVLGNVTENFNMWKNNMVEQMHEDIISLWDQS
LKPCVKLTPLCVTLNC---TD------YW--N-------------------TNNTNTTASTTT-----TS--
------T---PTSS--NIG--------------G--M-----MK---KGE---IQQCSFNITT--TIKDKVQ
KEYALFYRTDVVPI----N------------D----------DVKNN-NN--DSVKNSTKYTN--YRLINCN
TSVITQACPKITFEPIPIHYCAPAGFAILKCNNKTFEGKGPCTNVSTVQCTHGIRPVVSTQLLLNGSLAE-E
EIVIRSDNFSNNAKIIIVQLNESVVIDCTRPSNNTRKSIHMGPGGAFYATGSIIGDIRQAHCNISRAKWNDT
LNQIAIKLRK--QF--------NKTT-I-IFK-QSSGGDPEIVMHSFNCGGEFFYCNTSQL--------F--
------NSTW---------------------N---GT---------EGF----NST----------------
-GSE------NITLPCRIRQVVNLWQEVGKAMYAPPIRGVIKCSSNITGVLLTR----D-GG------Y-DD
NNTAN-TNETFRPGGGDMRDNWRSELYKYKVVRIEPLGVAPTRAKRRVVQREKRAV---TLGALFLGFLGAA
GSTMGAASLTLTVQARLLLSGIVQQQNNLLRAIEAQQHLLQLTVWGIKQLQARVLAVERYLRDQQLLGIWGC
SGKLICTTTVPWN----ASWS--N-RSIDQIW-DNMTWMQWENEISNYTDLIYSLIEKSQNQQEQNEQDLLK
LDEWASLWNWFDISKWLWYIKIFIMIVGGLIGLRIIFTVVNIVYRARQGYSPLSFQTHLPV-PRG-PDRPEG
IEENGGDRDRDRSGHLVDGLLTLIWVDLRSLCIFSYHRLRDLLLIVTRIVELLGRRG---------WELLKY
WWNLLQYWSQELKNSAVSLLNATAVAVAEGTDRVIEVVQRFCRGVLHIPRRIRQGLERALL
>B.US.2011.DEMB11US004.KC473832
MKVKGIRRNYQ-H------W-----WRG-GI------LLLGIL-MI--YSTA--T------QLWVTVYYGVP
VWKEATTTLFCASDAKAYDTEVHNVWATHACVPTDPNPQEVKLENVTENFNMWKNDMVEQMHEDVISLWDQS
LKPCVKLTPLCVTLNC---T-------DL--T--------------------NIT------SA---------
------N------T--TDN-----------------------IK----EE---MKNCSFNVTS--SRRDKWQ
KEYALLYRIDIVPI----D------------N--------------D-NT------------S--YRLISCN
TSVITQACPKVTFEPIPIHYCAPAGFAILKCNNKTFNGKGPCTNVSTVQCTHGIKPTVSTQLLLNGSLAE--
EIVIRSENFTNNVKTIIVQLNGSVVINCTRPGNNTRKSISIGPGRAFYATGDIIGDIRQAHCNLSKTAWNTT
LEQVVGKLRE--QF-----G--NK-T-I-IFK-PSSGGDPEIVMHNFNCGGEFFYCNTTQL--------F--
------NSTW--HT-----------------N---GT------W---------QGI----EG--------SN
NTED------LITLPCRIKQIINMWQEVGKAMYAPPIRGNIICSSKITGLLLTR----D-GG------E-KN
QS----SNETFRPAGGDMRNNWRSELYKYKVVKIEPLGVAPTKARRRVVQREKRAV---GMGALFLGFLSAA
GSTMGAASITLTVQARQLLSGIVQQQNNLLRAIEAQQHLLQLTVWGVKQLQARILAVERYLKDQQLLGIWGC
SGKLICTTNVHWN----TSWS--N-RTLTDIW-NNMTWMEWEREIDNYTSYIYTLLEESQNQQEKNEQELLE
LDKWASLWNWFDITHWLWYIRIFIMIVGGLIGLRIVFTVINIVNRVRQGYSPLSFQTRLPT-QRE-PDRPEG
IEEEGGGRDRDTSTTLAHGFFALIWIDLRNLCLFSYHRLRDLLLSVTRIVELLGRRG---------WEALKY
LWNLLQYWSQELRNSAVSLLNATAIAVAEGTDRIIEFLQRFSRGILHIPRRIRQGFERALQ
>B.US.2001.APV_13.DQ869019
MIVKEIRKNYQ-H------L-----WKWGGM------MLLGML-MI--CSGK--E------NLWVTVYYGVP
VWKEATTTLFCASDAKAYDTEIHNVWATHACVPTDPNPQEINLENVTENFNMWKNRMVEQMHEDIISLWDQS
LKPCVKLTPLCVTLDC---H-------NV--M--------------------NKT-----------------
-------------N--MTS--------------E--K-----EV---IGE---MKNCSFNVTT--NIRDKVK
SEYALFYKLDIVQI--KED------------G--------------S-NT------------S--YRLTSCN
TSVITQACPKVSFEPIPIHYCAPAGFAILKCNDKEFKGTGPCKNVSTVQCTHGIRPVVSTQLLLNGSLAE-K
EIVIRSENFTNNAKTIIVQLNETIVINCTRPSNNTRKGIHIGPGRAFYTTGDIIGDIRQAHCNISGTQWRNT
LGKVASKLGK--QF--------NK-T-IVQFK-NSAGGDPEIVMHSFNCGGEFFYCNTTQL--------F--
------NGTW---------------------N---ST------W---------SST----VE----------
--NG------TITLPCKIKQIINMWQEVGKAMYAPPIRGQINCTSNITGLLLTR----D-GG------N-NN
NTAN--ETEIFRPGGGDMRDNWRSELYKYKVVKIEPLGLAPTKAKRRVVQREKRAV---GLGALFLGFLGAA
GSTMGAASMTLTVQARLLLSGIVQQQNNLLRAIEAQQQLLQLTVWGIKQLQARVLAVERYLKDQQLMGIWGC
SGKLICTTAVPWN----ASWS--N-KSLNEIW-DNMTWMEWEKEIENHTEKIYSLLEKSQNQQEKNEQDLLE
LDKWASLWNWFDITNWLWYIKIFIMIVGGLIGLRIVFTVLSIVNRVRQGYSPLSFQTRPPA-PRG-PDRPDG
TEEEGGERDTDKSSQLVHGFLALLWVDLRSLCLFSYHRLRDLLLIVTRIVELLGRRG---------WGILKY
WWNLLQYWSRELKNSAISLFNTIAIAVAEGTDRIIEIAQRIFRGFLHIPRRIRQGFERALL
>B.US.2009.DEMB09US002.JX140657
MRVRGIKKNWQ-Q------F-----WRW-GT------LLLGML-MI--YSAA--E----QDQRWVTVYYGVP
VWREATTTLFCASDAKAYDKEVHNVWATHACVPTDPNPQEIKL-NVTENFNMWKNDMVEQMHEDIISLWDES
LKPCVKLTPLCVTLNC---T-------NF--N--------------------GSS------NT-----NS--
------T---RNNS--SSW-----------------------EG---MGE---VKNCSFNITT--ELRDKEK
KEYALFYRLDVVPI----D------------N--------------T-NT------------S--YRLINCN
TSVITQACPKVSFEPIPIHYCAPAGFAILKCNDKKFNGTGPCKNVSTVQCTHGIKPVVSTQLLLNGSLAE-E
EVMIRSENFTNNAKTIIVQLNKSVEINCIRPGNNTRKSITMGPGRAFYATGEIIGNIRQAHCNLSRARWNET
LKQIDTKLRK--QF-----G-HNK-T---VFK-QHSGGDPEIVMHIVNCGGEFFYCNTTPL--------F--
------NSTW--GN-----------------D---TL----------------TNG-----G---------S
NSTE------NITLQCRIKQIINMWQEVGKAMYAPPIAGNISCSSNITGLLLTR----D-GG------N-GT
N-----ETEIFRPEGGNMKDNWRSELYKYKVVQIEPVGIAPTKAKRRVVQREKRAV---GLGAVLFGFLGAA
GSTMGAASLTLTVQARQLLSGIVQQQSNLLRAIEAQQHLLQLTVWGIKQLQARVLAVERYLKDQQLLGIWGC
SGKLICTTAVPWN----NSWS--N-KSLDEIW-NNMTWMQWDREINNYTNIIYSLIEKSQNQQEKNEQELLE
LDNWASLWNWFSITNWLWYIKIFIMIVGGLIGLRIVFTILSIVNRVRKGYSPLSFQTHLPD-RRG-PDRPEG
TEEGGGDRDTDRSSRLVDGFLAIIWVDLRNLCLFSYHRLRDLLLIVTRIVELLGRRG---------WETLKY
WWNLLQYWSQELKNSAVSLFNAITIAVAEGTDRIIEVARTIVRGVLHIPRRIRQGLERALL
>B.US.2006.CH58E_A4.EU576440
MRVTGIKKNYQ-N------L-----WKW-GI------MLLGML-MI--YSTA--E------QLWVTVYYGVP
VWREATTTLFCASDAKAYDTEVHNVWATHACVPTDPNPQEIVLANVTENFNMWENNMVDQMHEDIISLWDQS
LKPCVQLTPLCVTLNC---T-------EL--N--------------------NNS------TT---------
------T------T--NSS-----------------------EG----KE---MKNCSFNIPT--SMQDKTK
KEYALFYKLDIVKI----D------------D---------SNNSTN-NS------------T--YRLISCN
TSVVTQACPKVSFQPIPIHYCAPAGFAILKCNNKTFNGTGQCTNVSTVQCTHGIRPVVSTQLLLNGSLAE-K
DIVLRSANFTNNAKTIIVQLNESVIINCTRPNNNTRKSITIGPGRAFYATGDIIGDIRQAHCNLSREQWNNT
LKKIVTKLRE--QF--------NK-T-I-IFK-SPSGGDPEIVQHTFNCGGEFFYCDTKQL--------F--
------NSTW---------------------N---AT----------------KAN-----G---------T
TGND------TIILPCRIKQIINMWQKVGKAMYAPPIKGKISCSSNITGLLLTR----D-GG------G-GG
QN------ETFRPAGGDMRDNWRSELYKYKVVKIEPLGVAPTRAKRRVVQREKRGV---GIGAMVLGFLGAA
GSTMGAASMMLTVQARQLLSGIVQQQNNLLRAIEAQQHMLQLTVWGIKQLQARVLALERYLRDQQLLGIWGC
SGKLICPTAVPWN----ASWS--N-KSYSEIW-NNMTWIEWEREIDNYTGEIYRLIEESQNQQERNEKDLLE
LDKWASLWNWFDISKWLWYIKIFIMIVGGIVGLRIVFTVLSIVNRVRQGYSPLSFQTRLPA-ARG-PDRPEG
IEEDGGERDRDRSNGLAGGFLALIWVDLRNLCLFLYHRLRDLLLVLTRTVELLGRRG---------WEALKY
WWNLLQYWSQELKNSAVSLLNAIAIAVAEGTDRIIEVLQRFIRAVLHIPTRIRQGLERALL
>B.US.2010.DEMB10US001.KC473825
MKVREIKRNYQ-H------W-----WRW-GI------MLLGML-MI--CSVA--ENSGDAEKSWVTVYYGVP
VWKEATTTLFCASDAKAYDTEVHNVWATHACVPTDPNPQEVKLENVTEKFNMWKNNMVEQMHEDIISLWDQS
LKPCVKLTPLCVTLNC---T-------NV--S--------------------NTTNDSANNAT---------
----------QSNN--SRV--------------E-GT-----MK----EE---MKNCSFNITT--NIQDKKE
KQYALFYKQDIVHI----D------------D--------------S-DN------------STKYRLISCN
TSVLTQACPKVTFEPIPIHYCAPAGFAILKCNNKTFNGTGPCKNVSTVQCTHGIRPVVSTQLLLNGSLAE-E
GITIRSENLTNSAKIIIVQLNESVVINCTRPGNNTRKSIHIGPGRAFYATGDIIGDIRKAHCNISEKQWNNT
LKQVAEKLRE--HF--------NK-T-I-IFN-HSSGGDPEIVTHSFNCGGEFFYCNTTRL--------F--
--------AW---------------------N---SA------W--NST----GNE-----T----------
-ADR------NITLPCRIKQIINMWQAVGKAMYAPPIRGAINCASNITGLLLLR----D-GG------N-SS
E-------EIFRPGGGDMRDNWRSELYKYKVVKIEPIGVAPTKAKRRVVQREKRAV---GIGALFLGFLGAA
GSTMGAASITLTVQARQLLTGIVQQQNNLLRAIEAQQHLLQLTVWGIKQLQARVLAVERYLKDQQLLGIWGC
SGKLICTTTVPWN----SSWS--N-KPLTDIW-DNMTWMEWEKEIDNYTEIIYNLLEVSQNQQEKNEQELLE
LDKWANLWNWFDITHWLWYIKIFIMIVGGLVGLRIVFAVLSIVNRVRQGYSPLSFQTHHPA-PRG-PDRPEG
IEEEGGERGRDTSGTSVIGFLTIIWIDLRSLCLFSYHRLRDLLLIVTRTVELLGRRG---------WETLKY
CWSLLQYWSQEIRNSAVSLLNVTAIAVAEGTDRILDIVQRIARGVLHIPRRIRQGFELALL
>B.US.1999.12008_09_B33.EU575457
MRVMEIRRNYQ-H------W-----WKG-GI------LLLGML-MI--CSTS--E------KLWVTVYYGVP
VWKEATTTLFCASNAKGYETEVHNVWATHACVPTDPNPQEIRLGNVTEEFNMWKNNMAEQMHEDIISLWDQS
LKPCVKLTPLCVTLKC---TD------DW--N--------------------TTKITDNRNIT-----TTAA
PTTTAPT---TTSS--EGK--------------L--I-----EE----KE---MKNCSFNVTS--PMRDKMQ
KEYALFYKLDIVPI----G------------N-------------DD-NT------------NTSYRLINCN
TSVITQACPKVSFEPIPIHYCAPAGFAILKCNDEEFNGTGLCTNVSTVQCTHGIRPVVSTQLLLNGSLAE-K
EIVIRSENITDNAKTIIVHLNETVKINCTRPSNNTRRSINIGPGKAFYATGEIIGNIRQAHCNISTKDWNTT
LGRVVTKLRE--KF-----G--NK-T-I-HFN-QSSGGDPEIVMHSFNCGGEFFYCNTTPL--------F--
------SSTW--YP-----------------N---GT----------------QTN-----S----------
-TGE------KIIIQCRIKQIINMWQEVGKAMYAPPIRGNISCSSNITGLLLTR----D-GG------I-GN
DTDN--HTEIFRPGGGNMKDNWRNELYKYKVVKIEPLGVAPTKARRRVVQREKRAV---GIGAVFLGFLSAA
GSTMGAASMTLTVQARQLLSGIVQQQNNLLRAIEAQQHLLQLTVWGIKQLQARVLAVERYLKDQQLLGIWGC
SGKLICTTNVPWN----TSWS--N-KSLNDIW-DNMTWMQWEKEIDNYTSIIYTLIEESQNQQEKNEQELLE
LDKWANLWNWFSITQWLWYIKIFIMIVGGLIGLRIVFTVLSIVNRVRQGYSPLSFQTLLPA-QRG-PDRPEG
IEEEGGERDRDRSGRLVDGLLTIIWVDLRSLCLFSYHRLRDLLLIVTRIVELLGRRG---------WEALKY
WWNLLQYWGQELKNSAVSLLNATAIVVAEGTDRIIEGLQRIFRAILNIPVRIRQGLERLLL
>B.ES.2008.X2510_2.FJ853622
MKVKGTKKNYQ-H------L-----WRW-GI------MLLGML-MI--CSAT--D------KLWVTVYYGVP
IWKEATTTLFCASDAKAYDTEVHNVWATHACVPTDPNPQEVLLENVTEHFNMWKNNMVEQMHEDIISLWDQS
LKPCVKLTPLCVVLNC---T-------SV-----------------------NNT-----------------
----------AYVN--KTE-----------------------EE----KE---MKNCSFNITS--RVGKGLQ
KEYALFYKVDIVPL----D------------I--------------N-NI------------SNTYRLIKCN
TSVITQACPKVSFEPIPIHYCAPAGFALLKCNDKKFNGSGPCTNVSTVQCTHGIRPVVSTQLLLNGSLAE-E
EVVIRSENFTNNAKTIIVQLKEPVKINCTRPNNNTRKSIHLGAGKAIYTTGAIIGNIRQAHCNISWEDWNKA
LNQTAIKLRE--QF-----E--NK-T-I-VYQ-NSSGGDSEIVMHSFNCGGEFFYCNTTTL--------F--
------NSTW--YN-----------------N---GS----------------SND-----S---------E
KNGT------IITLPCKIKQIINMWQEVGKAIYAPPIAGQINCSSNITGLLLTR----D-GG------N-RT
DSNQT---ETFRPEGGNMRDNWRSELYKYKVVKIEPLGVAPTKAKRRVVQRERRAV--GTMGAMFLGFLGAA
GSTMGAASMTLTVQARLLLSGIVQQQNNLLKAIEAQQHLLQLTVWGIKQLQARVLAIERYLKDQQLLGIWGC
SGKLICTTAVPWN----ASWS--N-KSLNDIW-DNMTWMEWEKEISNYTSLIYTLLEKSQNQQEKNEQELLE
LDKWANLWNWFDITNWLWYIKIFIMIVGGLVGLKIVFAVLSIVKRVRQGYSPLSFQILLPT-PRG-PDRPEG
IEEEGGERDRDRSGPLVNGFLPLFWNDLRNLCLFSYHLLRDLLFIVTRSVEVLGRRG---------WEVLKY
WWNLLQYWSQELKNSAVSLYNATAIAVAEGTDRVIEVVQSIVRAFLHIPRRIRQGLERALL
>B.US.2007.BP00064_RH01.JN687762
MRVREIRKNYQ-R------WWGGGIWRW-GI------MLLGML-MI--CSAA--D------KLWVTVYYGVP
VWKEATTTLFCASDAKGYEREVHNVWATHACVPTDPNPQEVALVNVTEKFNMWDNNMVEQMHEDIISLWDQS
LKPCVKLTPLCVTLNC---T-------DK--T--------------------NNV-----------------
------T------V--NAT-----------------------ET----GE---IKNCSFNITT--DIGNKVQ
KQYALFYKLDVVPI----D------------N--------------D-NT------------S--YRLISCN
TSVITQACPKVSFEPIPIHYCAPAGFAILKCRQKNFNGTGPCNNVSTVQCTHGIRPVVSTQLLLNGSLSE-E
GVVIRSKNFSDNAKTIIVQLNEAVTINCTRPNNNTRKSIHMGPGRAFYTTGDIIGDIRQANCNISKGKWDNT
LRQIVEKLKE--QF-----G-KNK-T-I-VFDQQPRGGDPEIVMHSFNCGGEFFYCNSTQL--------F--
------NSSWNSTA-----------------N---ST----------------EGN----DE---------T
INNE------IITLPCRIKQIINMWQEVGKAMYAPPIAGPIRCSSNITGLLLTR----D-GG-----NN-GT
N-----ETETFRPAGGNMKDNWRSELYKYKVVKIEPLGVAPTKARRRVVQREKRAA----LGAVFLGFLGAA
GSTMGAASVMLTVQARQLLSGIVQQQNNLLRAIEAQQHLLQLTVWGIKQLQARVLAVERYLGDQQLLGIWGC
SGKLICTTNVPWN----ASWS--N-KSLSEIW-DNMTWIEWEREIDNYTKEIYNLIEQSQNQQEKNEQDLLE
LSKWDNLWNRFNITKWLWYIKIFIMIVGGLIGIRIIFTVLSIVNRVRQGYSPLSFQTLLPA-PRG-PDRPEG
TEEEGGERGGDRSRPLVDGFLAIIWVDLRSLFLFSYHRLRDLLLIVTRTVELLGRRG---------WELLKY
GWNLLQYWSQELKSSAINLLNATAIAVAEGTDRVIEIVRRTFRAIFNIPVRIRQGLERALL
>B.PL.2008.BP00074_RH02.JN687774
MRVKGIRRSYQ-H------WY----WRW-GM------MLLGML-MI--CNAA--E------QLWVTVYYGVP
VWKEATTTLFCASDAKAYDTEVHNVWATHACVPTDPNPQEILLENVTENFNMWKNNMVEQMHEDIISLWDQS
LKPCVQLTPLCVTLNC---T-------DV--K--------------------NTT-------N-----VN--
------N---TASV--SNS--------------T--V-----NN----SD---MKNCSFNITS--GIRDKVQ
KKYATFYNLDLVQI----E------------N--------------D-NT------------S--YRIVSCN
TSVITQACPKVSFEPIPIHYCAPAGFAILKCKDKNYNGSGPCKNISSVQCTHGIRPVVSTQLLLNGSLAE-E
EVVIRSENFTNNAKTIIVQLNETIEINCTRPNNNTRKSINIGPGRAFYTTGEIIGDIRQAHCNISRARWGKV
LKQVAIKLRE--QF--------NK-T-I-AFN-KSSGGDPEIVYHTFNCGGEFLYCNTTQL--------F--
------NGTW---------------------N---GT-----AWSNGTDWS--NST----EG----------
-DNT------TLTLPCRIKQIINMWQKVGKAMYAPPIRGEIRCSSNITGLLLTR----D-GG------E-QN
S-----SEETFRPGGGDMRDNWRSELYKYKVVKIEPLGIAPTKAKRRVVQREKRAV---GFGALFLGFLGAA
GSTMGAASVTLTVQARLLLSGIVQQQNNLLRAIEAQQHLLQLTVWGIKQLQARVLAVERYLKDQQLLGIWGC
SGKLICTTTVPWN----ASWS--NNKTLDDIW-NNMTWMQWEKEIDNYTGLIYTLIEESQIQQEKNELELLK
LDTWAGLWNWFDISKWLWYIKIFIMIVGGLIGLRIVFTVLSIVNRIRKGYSPLSFQTHLPV-RRG-PDRPEG
IEEEGGERDRGGSGPLVDGFLAIIWVDLRSLFLFSYHRLRDLLLIVTRIVELLGRRG---------WDILKY
WWSLLQYWSQELQKSAVSLINFIAVAVAEGTDRIIEVSQRIFRAILHIPTRIRQGLERALQ
>B.PL.-.DEMBXXPL001.KC596069
MRVKGIRRSYQ-H------WY----WRW-GM------MLLGML-II--CNAA--E------QLWVTVYYGVP
VWKEATTTLFCASDAKAYDTEVHNVWATHACVPTDPNPQEILLENVTENFNMWKNNMVEQMHEDIISLWDQS
LKPCVQLTPLCVTLNC---T-------DV--K--------------------NTT-------N-----VN--
------N---TASV--SNS--------------T--V-----NN----SD---MKNCSFNITS--GIRDKVQ
KKYATFYNLDLVQI----E------------N--------------D-NT------------S--YRIVSCN
TSVITQACPKVSFEPIPIHYCAPAGFAILKCKDKNYNGSGPCKNISSVQCTHGIRPVVSTQLLLNGSLAE-E
EVVIRSENFTNNAKTIIVQLNETIEINCTRPNNNTRKSINIGPGRAFYTTGEIIGDIRQAHCNISRARWGKV
LKQVAIKLRE--QF--------NK-T-I-AFN-KSSGGDPEIVYHTFNCGGEFLYCNTTQL--------F--
------NGTW---------------------N---GT-----AWSNGTDWS--NST----EG----------
-DNT------TLTLPCRIKQIINMWQKVGKAMYAPPIRGEIRCSSNITGLLLTR----D-GG------E-QN
S-----SEETFRPGGGDMRDNWRSELYKYKVVKIEPLGIAPTKAKRRVVQREKRAV---GFGALFLGFLGAA
GSTMGAASVTLTVQARLLLSGIVQQQNNLLRAIEAQQHLLQLTVWGIKQLQARVLAVERYLKDQQLLGIWGC
SGKLICTTTVPWN----ASWS--NNKTLDDIW-NNMTWMQWEKEIDNYTGLIYTLIEESQIQQEKNELELLK
LDTWAGLWNWFDISKWLWYIKIFIMIVGGLIGLRIVFTVLSIVNRIRKGYSPLSFQTHLPV-RRG-PDRPEG
IEEEGGERDRGGSGPLVDGFLAIIWVDLRSLFLFSYHRLRDLLLIVTRIVELLGRRG---------WDILKY
WWSLLQYWSQELQKSAVSLINFIAVAVAEGTDRIIEVSQRIFRAILHIPTRIRQGLERALQ
>B.US.1999.9077_12_B5.EU576240
MRVRAMRKNYQ-H------W-----WRG-GI------LLLGML-MI--CRAA--D------QLWVTVYYGVP
VWKETTTTLFCASDAKAYDTEVHNVWATHACVPTDPSPQEVELGNVTENFNMWKNNMVDQMHEDIISLWDQS
LKPCVKLTPLCVTLNC---T-------DW--T--------------------NANNTSADNTT-----AT--
------N---NTTP--ST---------------K--I-----EE----VE---IKNCSFNITT--NIRDKVK
KEYALFYKLDVVPI--EDD------------S--------------R-NN------------S--YRLISCN
TSVITQACPKVSFEPIPIHYCAPAGFAILKCNNKTFNGSGPCKNVSTVQCTHGIRPVVSTQLLLNGSLAE-E
DIVIRSENFTNNAKTIIVQLKEPVIINCTRPNNNTRRSIPMGPGKVFY-TADIIGDIRQAHCNISGEQWNNT
LSGVVGKLRE--QF-----K--DK-T-I-IFN-QSSGGDPEIVMHTFNCRGEFFYCNTTPL--------F--
------NSTW---------------------N---NT----------------NEG-----S---------G
NYEG------NITLQCRIKQIINMWQQVGKAMYAPPIQGQIYCSSNITGLLLTR----D-GG------G-NN
E-----SSETFRPGGGDMRDNWRSELYKYKVVKLEPLGIAPTRAKRRVVQRERRAA---GLGVMFLGFLGAA
GSTMGAASMALTVQARQLLSGIVQQQSNLLRAIEAQQHMLQLTVWGIKQLQARVLAVERYLKDQQLLGIWGC
SGKLICTTTVPWN----TSWS--N-KSVDEIW-GNMTWMQWEKEIDNYTDFIYTLIEQSQIQQEKNEQELLE
LDKWASLWNWFTISNWLWYIKIFIMIVGGLIGLRIVFSVLSVVNRVRQGYSPLSFQTHLPT-QRG-PDRPEG
IEGEGGERDRDRSGPLVDGFLTLIWVDLRNLCLFSYRHLRDLILIAARIVELLGRRG---------WEILKY
WWNLLLYWSQELKNSAVSLFNTTAIAVAEGTDRIIAVLRRAFRAVLHIPTRIRQGLERALL
>B.US.1996.BG1168.AY835443
MRVKGIMKNCQ-H------L-----WRW-GI------MLLGIL-MI--CSAT--E------KLWVTVYYGVP
VWKEATTTLFCASDAKAYETEVHNVWATHACVPTDPNPQEVKLENVTEDFNVWKNDMVTQMHEDIISLWDQS
LKPCVKLTPLCVTLHC---T-------DV--N---------------TTCITTNNSTMTNSSN-----SS--
------T---EGNC--SSY--------------N--Y-----NG---REE---LRNCSFNITT--SIQDKVQ
-DYAIFYKLDIVPI--KSD------------N-------------SD-NT------------S--YRLINCN
TSVITQACPKISFEPIPIHYCAPAGFAILKCNDKKFSGKGTCNNVSTVQCTHGIRPVVSLT-VVNGSLAE-E
GVVLRSENFTNNAKTIIVQLKDPVKIECERPNNNTIKSIHLGPGRAWHATGQIIGDIRKAFCTLNSTNWTNT
LKQMVEKLRE--QF-----E--NK-T-I-AFN-QSTGGDPEIVMHTFNCGGEFFYCNTTQL--------F--
------NSIWYNTT-----------------N---SS------W---------NNK---------------T
WSNN------TITLPCRIKQIINMWQQVGKAIYAPPIKGKIKCISNITGLLLTR----D-GG------D-TN
N-----GTEIFRPGGGDMRDNWRSELYKYKVVQIEPLGVAPTKAKRRVVQREKRAV---GLGAMFLGFLGAA
GSTMGAASITLTVQARQLLSGIVQQQNNLLRAIEAQQHLLQLTVWGIKQLQARVLAVERYLKDQQLLGIWGC
SGKLICTTAVPWN----ASWS--N-KSQEEIW-DNLTWMQWEKEINNYTSVIYTLLEQSQNQQEKNEQELLE
LDKWASLWNWFDITKWLWYIRIFIMIVGGLIGLRIVFAVISIVNRVRQGYSPLSLQTRFPA-PRG-PDRPEG
IEEEGGGRDRNISTRLVSGFLPLIWDDLRSLCLFSYHRLRDFLLIVARIVELLGRRG---------WEALKY
WWNLLQYWSQELKNSAVSLLNTTAIVVAEGTDRIIEALQRICRAILHIPTRIRQGFERALL
>B.DE.-.DEMBXXDE001.KC596067
MRVKGIMKNYQ-Y------L-----WTG-GM------MLLGIL-MI--CSAT--E------KLWVTVYYGVP
VWKEATTTLFCASDAKAYDREVHNVWATHACVPTDPNPQEIELKNVTENFDVWKNKMVEQMHEDIISLWDQS
LKPCVKLTPLCVTLNC---T-------NT--N--------------------NSI-----------------
-------------V--NST-----------------------------QE---MKNCSFNVTT--GIRDKVK
KENAYFYNIDLVQI--KDD------------S--------------D-NT------------S--YILTSCN
TSVITQACPKVSFEPIPIHFCAPAGFAILKCNDKKFSGKGSCTSVSTVQCTHGIRPVVSTQLLLNGSLAE-E
EVVIRSENITNNAKTIIVQLKEPVKINCTRPGNNTRRSISIGPGRAFYTMGQIIGNIREAHCNISGTDWNNT
LKQIVGKLRE--QF-----G--NK-T-I-VFN-KSSGGDPEIIMHSFNCGGEFFYCNTTQL--------F--
------NSTW---------------------N---------------------TTE-----D----LNKTRT
EVND------TITLPCRIRQIINRWQEVGKAMYAPPISGNISCSSNITGLLLTR----D-GG------Q-NN
VSNTT---EIFRPGGGDMRDNWRSELYKYKIIKIEPLGIAPTKARRRVVQREKRAA----LGAMFLGFLGAA
GSTMGAASVTLTVQARQLLSGIVQQQSNLLKAIEAQQHLLQLTVWGIKQLQARVLAVERYLRDQQLLGIWGC
SGKLICTTTVPWN----TSWS--N-RSLDRIW-NNMTWMEWEKEIDNYTGLIYTLLEESQNQQENNEKELLE
LDKWANLWNWFDITNWLWYIKIFIMIVGGLIGLRIVFTVFSIVNRVRQGYSPLSFQTRLPT-QRG-PDRPEG
TEEEGGERDRGRSGYLATGFLAIIWVDLRSLVLFSYHRLRDLLLIATRIVELLGRRG---------WEILKY
LWNLLQYWGQELKNSAISLLNATAIAVAEGTDRIIEILQRIGRGILHIPTRIRQGLERALL
>B.BR.2006.subject_485_day1_clone_40.HQ377419
MRVRGMQRNWQ-H------L-----GTW-GL------LFLGVL-II--CKAT--Q------QMWVTVYYGVP
VWKEATTILFCASDAKAYDTEVHNVWATHACVPTDPNPQEIDLVNVTENFNMWKNNMVEQMHEDIISLWDQS
LKPCVKLTPLCVTLDC---K-------DV--N-------------------ISNSNSTVNITN-----VN--
-------------T--TSW--------------Q--R-----MQ---AGE---IKNCSFNVST--NIRDKVQ
TEYALFYNLDVVKI----E------------G-------------GH-NT------------S--YRLISCN
TSVLTQACPKVSFEPIPIHYCAPAGFAILKCKDKEFNGSGPCTNVSTVQCTHGIRPVVSTQLLLNGSLAE-E
GVVIRSENFTNNAKTIIVQLNDSVVINCTRPNNNTRKSIHIGPGSAFYATGEIIGDMRQAHCNISGIKWNNT
LKQISTKLRK--QF--------NK-T-I-VFN-HSSGGDPEVVMHSFICGGEFFYCDTTQL--------F--
------NSTW---------------------N---DT----------------TGS----IH----------
-TNE------TITLRCRIKQIVNMWQGVGKAMYAPPIRGQINCTSNITGLLLTR----D-GG-----TN-GT
T-------ETFRPQGGNMKDNWRSELYKYKVVKIEPLGIAPTKAKRRVVQREKRAI--GVIGAMFLGFLGTA
GSTMGAASLTLTVQARQLLSGIVQQQNNLLRAIEAQQHLLQLTVWGIKQLQARVLAVERYLRDQQLLGIWGC
SGKLICATAVPWN----TSWS--N-KSYNQIW-GNMTWMEWEREIDNYTGLIYSLIEESQIQQEKNEQDLLS
LDQWASLWNWFDISNWLSYIKIFIMIVGGLIGLRIVFAVLSIINRVRQGYSPLSFQTHLPA-RRG-PDRPEG
TEEDGGDRDRDTSRPLVDGFLAIIWVDLRSLCLFSYHRLRDLLLIVTRTVELLGRRG---------WELLKY
CWNILQYWSQELKNSAISLLNTTAVAVAEGTDRIIEALQIIGRAILNIPRRIRQGLERALL
>B.BR.2006.subject_485_day1_clone_13.HQ377413
MRVRGMQRNWQ-H------L-----GTW-GL------LFLGVL-II--CKAT--Q------QMWVTVYYGVP
VWKEATTILFCASDAKAYDTEVHNVWATHACVPTDPNPQEIDLVNVTENFNMWKNNMVEQMHEDIISLWDQS
LKPCVKLTPLCVTLDC---K-------DV--N-------------------ITKSNSTVNITN-----VN--
-------------T--TSW--------------Q--R-----MQ---AGE---IKNCSFNIST--DIRDKVQ
TEYALFYNLDVVKI----E------------G-------------GH-NT------------S--YRLISCN
TSVLTQACPKVSFEPIPIHYCAPAGFAILKCKDKEFNGTGPCTNVSTVQCTHGIRPVVSTQLLLNGSLAE-K
EVVIRSENFTNNAKTIIVQLNESVVINCTRPNNNTRKSIHIGPGSAFYATGEIIGDIRQAHCNISGLKWNNT
LKQISEKLRQ--QF--------NR-T-I-VFN-HSSGGDPEVVMHSFICGGEFFYCDTKPL--------F--
------NSTW---------------------N---DT----------------TGS----IH----------
-TNG------TITLPCRIKQIVNMWQEVGKAMYAPPIRGQINCTSNITGLLLTR----D-GG-----AN-GT
T-------EIFRPQGGNMKDNWRSELYKYKVVKIEPLGIAPTKAKRRVVQREKRAI--GVIGAMFLGFLGTA
GSTMGAASLTLTVQARQLLSGIVQQQNNLLRAIEAQQHLLQLTVWGIKQLQARVLAVERYLRDQQLLGIWGC
SGKLICATAVPWN----TSWS--N-KSYNQIW-GNMTWMEWEREIDNYTGLIYSLIEESQIQQEKNEQDLLS
LDQWASLRNWFDISNWLSYIKIFIMIVGGLIGLRIVFAVLSIINRVRQGYSPLSFQTHLPA-RRG-PDRPEG
TAEDGGERDRDTSRPLVDGFLAIIWVDLRSLCLFSYHRLRDLLLIVTRTVELLGRRG---------WELLKY
CWNILQYWSQELKNSAISLLNTTAIAVAEGTDRIIEALQIIGRAVLNIPRRIRQGLERALL
>B.BR.2006.subject_485_day1_clone_27.HQ377416
MRVRGMQRNWQ-H------L-----GTW-GL------LFLGVL-II--CKAT--Q------QMWVTVYYGVP
VWKEATTILFCASDAKAYDTEVHNVWATHACVPTDPNPQEIDLVNVTENFNMWKNNMVEQMHEDIISLWDQS
LKPCVKLTPLCVTLDC---K-------DV--N-------------------ITKSNSTVNLTN-----VN--
-------------T--TSW--------------Q--R-----MQ---AGE---IKNCSFNIST--DIRDKVQ
TEYALFYKLDVVKI----E------------G-------------GH-NT------------S--YRLISCN
TSVLTQACPKVSFEPIPIHYCAPAGFAILKCKDKEFNGTGPCTNVSTVQCTHGIRPVVSTQLLLNGSLAE-E
EVVIRSENFTNNAKTIIVQLNGSVVINCTRPNNNTRRSIHIGPGSAFYATGEIIGDIRQAHCNISGSKWNNT
LKQISEKLRK--QF--------NR-T-I-AFS-QSSGGDPEVVMHSFICGGEFFYCNTSQL--------F--
------NSTW---------------------N---DT----------------TGS----IH----------
-TNG------TITLPCRIKQIVNMWQEVGKAMYAPPIRGQINCTSNITGLLLTR----D-GG------E-EN
R-----TTETFRPQGGDMRDNWRSELYKYKVVKIEPLGIAPTKAKRRVVQREKRAI--GVIGAMFLGFLGTA
GSTMGAASLTLTVQARQLLSGIVQQQNNLLRAIEAQQHLLQLTVWGIKQLQARVLAVERYLRDQQLLGIWGC
SGKLICATAVPWN----TSWS--N-KSYNQIW-GNMTWMEWEREIDNYTGLIYSLIEESQIQQEKNEQDLLS
LDQWASLWNWFDISNWLSYIKIFIMIVGGLIGLRIVFAVLSIINRVRQGYSPLSFQTHLPA-RRG-PDRPEG
TEGDGGERDRDTSRPLVDGFLAIIWVDLRSLCLFSYHRLRDLLLIVTRTVELLGRRG---------WELLKY
CWNILQYWSQELKNSAISLLNTTAIAVAEGTDRIIEALQRIGRAILNIPRRIRQGLERALL
>B.BR.2006.subject_485_day1_clone_46.HQ377421
MRVRGMQRNWQ-H------L-----GTW-GL------LLLGVL-II--CNAT--K------QMWVTVYYGVP
VWKEATTILFCASDAKAYDTEVHNVWATHACVPTDPNPQEIDLVNVTENFNMWKNNMVEQMHEDIISLWDQS
LKPCVKLTPLCVTLDC---K-------DV--N-------------------ITKSNSTVNITN-----VN--
-------------T--TSW--------------Q--R-----MQ---AGE---IKNCSFNIST--DIRDKVQ
TEYALFYNLDVVKI----E------------G-------------GH-NT------------S--YRLISCN
TSVLTQACPKVSFDPIPIHYCAPAGFAILKCKDKEFNGTGPCTNVSTVQCTHGIRPVVSTQLLLNGSLAE-E
GVVIRSENFTNNAKTIIVQLNESVIVNCTRPNNNTRRSIHIGPGSAFYATGDIIGDIRQAHCNISGSKWNNT
LKQISEKLRQ--QF--------NK-T-I-VFN-HSSGGDPEVVMHSFICGGEFFYCDTTQL--------F--
------NSTW---------------------N---DT----------------TGS----IH----------
-TNE------TITLRCRIKQIVNMWQGVGKAMYAPPIRGQINCTSNITGLLLTR----D-GG------E-EN
R-----TTETFRPQGGDMRDNWRSELYKYKVVKIEPLGIAPTKAKRRVVQREKRAI--GVIGAMFLGFLGTA
GSTMGAASLTLTVQARQLLSGIVQQQNNLLRAIEAQQHLLQLTVWGIKQLQARVLAVERYLRDQQLLGIWGC
SGKLICATAVPWN----TSWS--N-KSYNQIW-GNMTWMEWEREIDNYTGLIYSLIEESQIQQEKNEQDLLS
LDQWASLWNWFDISNWLSYIKIFIMIVGGLIGLRIVFAVLSIINRVRQGYSPLSFQTHLPA-RRG-PDRPEG
TEEDGGERDRDTSRPLVDGFLAIIWVDLRSLCLFSYHRLRDLLLIVTRTVELLGRRG---------WELLKY
CWNILQYWSQELKNNAISLLNTTAIAVAEGTDRIIEALQIIGRAILNIPRRIRQGLERALL
>B.BR.2006.subject_485_day1_clone_03.HQ377411
MRVRGMQRNWQ-H------L-----GTW-GL------LLLGVL-II--CKAT--Q------QMWVTVYYGVP
VWKEATTILFCASDAKAYDTEVHNVWATHACVPTDPNPQEIDLVNVTENFNMWKNNMVEQMHEDIISLWDQS
LKPCVKLTPLCVTLDC---K-------DV--N-------------------ITKSNSTANNTN-----VN--
-------------T--TSW--------------Q--R-----MQ---AGE---IKNCSFNIST--NIRDKVQ
TEYALFYKLDVVKI----E------------G-------------GN-NT------------S--YRLISCN
TSVLTQACPKVSFDPIPIHYCAPAGFAILKCKDKEFNGTGPCKNVSTVQCTHGIRPVVSTQLLLNGSLAE-E
EVVIRSENFTNNAKTIIVQLNESVTINCTRPNNNTRRSIHIGPGSAFYATGDIIGDIRQAHCNISGSKWNNT
LKQISEKLRK--QF--------NK-T-I-VFS-HSSGGDPEVVMHSFICGGEFFYCNTTQL--------F--
------DSTW---------------------N---DT----------------TGS----IH----------
-TNG------TITLPCRIKQIVNMWQGVGKAMYAPPIRGQINCTSNITGLLLTR----D-GG-----TN-GT
T-------EIFRPQGGNMKDNWRSELYKYKVVKIEPLGIAPTKAKRRVVQREKRAI--GVIGAMFLGFLGTA
GSTMGAASLTLTVQARQLLSGIVQQQNNLLRAIEAQQHLLQLTVWGIKQLQARVLAVERYLRDQQLLGIWGC
SGKLICATAVPWN----TSWS--N-KSYNQIW-GNMTWMEWEREIDNYTGLIYSLIEESQIQQEKNEQDLLS
LDQWASLWNWFDISNWLSYIKIFIMIVGGLIGLRIVFAVLSIINRVRQGYSPLSFQTHLPA-RRG-PDRPEG
TEEDGGERDRDTSRPLVDGFLAIIWVDLRSLCLFSYHRLRDLLLIVTRTVELLGRRG---------WELLKY
CWNILQYWSQELKNSAISLLNTTAIAVAEGTDRIIEALQIIGRAILNIPRRIRQGLERALL
>B.BR.2006.subject_485_day1_clone_24.HQ377415
MRVRGMQRNWQ-H------L-----GTW-GL------LFLGVL-IM--CNAT--Q------QMWVTVYYGVP
VWKEATTILFCASDAKAYDTEVHNVWATHACVPTDPNPQEIDLGNVTENFNMWKNNMVEQMHEDIISLWDQS
LKPCVKLTPLCVTLDC---K-------DV--N-------------------ITNSNSTANNTN-----VN--
-------------T--TSW--------------Q--R-----MQ---AGE---IKNCSFNIST--DIRDKVQ
TEYALFYKLDVVKI----E------------G-------------GN-NT------------S--YRLISCN
TSVLTQACPKVSFDPIPIHYCAPAGFAILKCKDKEFNGTGPCKNVSTVQCTHGIRPVVSTQLLLNGSLAE-E
EVVIRSENFTNNAKTIIVQLNESVIINCTRPNNNTRRSIHIGPGSAFYATGDIIGDIRQAHCNISGLKWNNT
LKQISGKLRE--QF-----I--NK-T-I-VFS-HSSGGDPEVVMHSFICGGEFFYCNTTQL--------F--
------DSTW---------------------N---DT----------------TGS----IH----------
-TNG------TITLPCRIKQIVNMWQGVGKAMYAPPIRGRINCTSNITGLLLTR----D-GG--------TN
G-----TIETFRPQGGNMKDNWRSELYKYKVVKIEPLGIAPTKAKRRVVQREKRAI--GVIGAMFLGFLGTA
GSTMGAASLTLTVQARQLLSGIVQQQNNLLRAIEAQQHLLQLTVWGIKQLQARVLAVERYLRDQQLLGIWGC
SGKLICATAVPWN----TSWS--N-KSYNQIW-GNMTWMEWEREIDNYTGLIYSLIEESQIQQEKNEQDLLS
LDQWASLWNWFDISNWLSYIKIFIMIVGGLIGLRIVFAVLSIINRVRQGYSPLSFQTHLPA-RRG-PDRPEG
TEEDGGERDRDTSRPLVDGFLAIIWVDLRSLCLFSYHRLRDLLLIVTRTVELLGRRG---------WELLKY
CWNILQYWSQELKNSAISLLNTTAIAVAEGTDRIIEALQRIGRAILNIPRRIRQGLERALL
>B.US.-.101_TP1_49.FJ798359
MRVKGIRRNYQ-R------L-----WTW-GT------LLLGML-MI--CSTG--E------QLWVTVYYGVP
VWKEATTTLFCASDTKAYHTEVHNVWATHACVPTDPSPQEVVLGNVTEDFNMWKNNMVEQMHEDIISLWDQS
LKPCVKLTPLCVTLNC---TD------NL--S--------------------NLNNVANNHNN---------
------S------N--SRE--------------D--------MK----GE---MKNCSFNITT--IIKDKIQ
KEYALFYKSDVVPI----D------------S---------EHNTSN-NT--------SNYTS--YRLIHCN
TSVITQACPKVSFEPIPIHFCAPAGFAILKCNNKTFIGKGPCTNVSTVQCTHGIRPVVSTQLLLNGSLAE-K
EVVIRTENFTDNAKTIIVHLNESVTINCTRPNNNTRRGIHIGLGRRFYVT-QVIGDVKRAHCNLNITQWNNT
LNQIVTKLRK--NF-----NLENK-T-I-IFN-HSSGGDPEIVMHTFNCAGEFFHCNTTQL--------F--
------NSTW--RA-----------------N---GN------W---------TGT----KG----------
NDNG------TVTLPCRIKQIINMWQQVGKAMYAPPIAGKITCNSSITGILLTR----D-GG------N-TN
NTNDT---ETFRPGGGDMRDNWRSELYKYKVVKLQPLGVAPTKAKRRVVQREKRAV---GLGAMFLGFLGAA
GSTMGAASITLTVQARQLLSGIVQQQNNLLRAIEAQQHLLQLTVWGIKQLQARVLAVERYLKDQQLLGIWGC
SGKLICTTNVPWN----ASWS--N-KSLHDIW-DNMTWMQWEKEIDNYTGLIYTLIEESQNQQEKNEQELLS
LDKWASLWNWFDITRWLWYIKIFIMIVGGLIGLRIVFTVLSIVNRVRQGYSPLSFQTRLPT-QRG-PDRPGG
IEEEGGERDRDGSRPLVDGFLAIIWVDLRSLCLFSYHRLRDLLLIVTRIVELLGRRG---------WEALKY
WWNLLQYWGQELRKSAVSLFNAIAIAVAEGTDRVIEIVQRAVRIILNIPTRIRQGLEIALL
>B.US.-.101_TP1_17B.FJ798579
MRVKGIRRNYQ-R------L-----WTW-GT------LLLGML-MI--CSTG--E------QLWVSVYYGVP
VWKEATTTLFCASDTKAYHTEVHNVWATHACVPTDPSPQEVVLGNVTENFNMWKNNMVEQMHEDIISLWDQS
LKPCVKLTPLCVTLNC---TD------NL--N--------------------NTI------HN---------
------N------S--NSG--------------E--------DLKGQIGE---IKNCSFNVTT--VIKDKIQ
KEYALFYRSDVVPI----D------------S-----------DSGN-NT--------SNYTS--YRLIHCN
TSVITQACPKVSFEPIPIHFCAPAGFAILKCNNKTFTGQGPCTNVSTVQCTHGIRPVVSTQLLLNGSLAD-K
EVVIRTENFTNNAKTIIVHLNESITINCTRPNNNTRKGIHIGPGRAFYATGQIIGDIRQAHCTLNITQWNNT
LNQIVTKLRK--NY-----NLENK-T-I-IFN-HSSGGDPEIIMHTFNCAGEFFYCNTTRL--------F--
------NSTW--EA-----------------N---GN------W---------TGT--------------KG
NDNG------TVTLPCRIKQIINMWQQVGKAMYAPPIAGQITCISNITGILLTR----D-GG------N-TT
NN------ETFRPGGGDMRDNWRSELYKYKVVKIQPLGVAPTKAKRRVVQREKRAV---GLGAMFLGFLGAA
GSTMGAASVTLTVQARQLLSGIVQQQNNLLRAIEAQQHLLQLTVWGIKQLQARVLAVERYLKDQQLLGIWGC
SGKLICTTAVPWN----ASWS--N-KSLNDIW-DNMTWMQWEKEIDNYTGLIYSLIEESQNQQEKNEQELLA
LDRWASLWNWFDITRWLWYIKIFIMIVGGLIGLRIVFTVLSIVNRVRQGYSPLSFQTRLPT-QRG-PDRPGG
IEGEGGERDRDTSRPLVDGFLAIIWVDLRSLCLFSYHRLRDLLLIVTRTVELLGRRG---------WDALKY
WWNLLQYWGQELKKSAVNLLNAIAIAVAEGTDRVIEIVQRAVRIILNIPTRIRQGLEIALL
>B.US.-.101_TP1_50.FJ798572
MRVKGIRRNYQ-R------L-----WTW-GT------LLLGML-MI--CSTG--E------QLWVTVYYGVP
VWKEATTTLFCASDTKAYHTEVHNVWATHACVPTDPSPQEVVLGNVTENFNMWKNNMVEQMHEDIISLWDQS
LKPCVKLTPLCVTLNC---TD------NL--N--------------------NTT------HN---------
------N------S--NSG--------------E-DLK----EE---IGE---IKNCSFNVTT--VIKDKIQ
KEYALFYKSDVVPI----D------------S-------------GN-NT--------SNYTS--YRLIHCN
TSVITQACPKVSFEPIPIHFCAPAGFAILKCNNKTFTGQGPCTNVSTVQCTHGIRPVVSTQLLLNGSLAE-K
EVVIRTENFTNNAKTIIVHLNESVTINCTRPNNNTRKGIHIGPGRAFYATGQIIGDIRQAHCTLNITQWNNT
LNQVITKLRE--NF-----NLENK-T-I-IFN-HSSGGDPEIVTHTFNCAGEFFYCNTTQL--------F--
------NSTW--RA-----------------N---GN------W---------TGT--------------KG
NDNG------TVTLPCRIKQIINMWQQVGKAMYAPPIAGKITCISNITGILLTR----D-GG------N-TT
NN------ETFRPGGGDMRDNWRSELYKYKVVKIQPLGVAPTKAKRRVVQREKRAV---GLGAMFLGFLGAA
GSTMGAASVTLTVQARQLLSGIVQQQNNLLRAIEAQQHLLQLTVWGIKQLQARVLAVERYLKDQQLLGIWGC
SGKLICTTAVPWN----ASWS--N-KSLNDIW-DNMTWMQWEKEIDNYTGLIYSLIEESQNQQEKNEQDLLA
LDKWASLWNWFDITRWLWYIKIFIMIVGGLIGLRIVFTVLSIVNRVRQGYSPLSFQTRLPT-QRG-PDRPGG
IEEEGGERDRDTSRPLVDGFLAIIWVDLRSLCLFSYHRLRDLLLIVTRTVELLGRRG---------WDALKY
WWNLLQYWGQELKKSALSLFNAIAIAVAEGTDRVIEIVQRAVRIILNIPTRIRQGLEIALL
>B.US.-.101_TP1_35.FJ798580
MRVKGIRRNYQ-R------L-----WTW-GT------LLLGML-MI--CSTG--E------QLWVTVYYGVP
VWKEATTTLFCASDTKAYHTEVHNVWATHACVPTDPSPQEVVLGNVTENFNMWKNNMVEQMHEDIISLWDQS
LKPCVKLTPLCVTLNC---TD------HL--N--------------------NTI------YN---------
------N------S--NSG--------------E--------DLKGEIGE---IKNCSFNVTT--VIKDKIQ
KEYALFYKSDVVPI----D------------S-------------GN-NT--------SNYTS--YRLIHCN
TSVITQACPKVSFEPIPIHFCAPAGFAILKCNNKTFTGQGPCTNVSTVQCTHGIRPVVSTQLLLNGSLAE-K
EVVIRTENFTNNAKTIIVHLNESVTINCTRPNNNTRKGIHIGPGRAFYATGQIIGDIRQAHCTLNITQWNNT
LNQVVTKLRK--NF-----NLENK-T-I-IFN-HSSGGDPEIIMHTFNCAGEFFYCNTTQL--------F--
------NSTW--RA-----------------N---GN------W---------TGT--------------KG
NANG------TVTLPCRIKQIINMWQQVGKAMYAPPIAGKITCISNITGILLTR----D-GG------N-NT
NN------ETFRPGGGDMRDNWRSKLYKYKVVKIQPLGVAPTKAKRRVVQREKRAV---GLGAMFLGFLGAA
GSTMGAASVTLTVQARQLLSGIVQQQNNLLRAIEAQQHLLQLTVWGIKQLQARVLAVERYLKDQQLLGIWGC
SGKLICTTTVPWN----ASWS--N-KSLNDIW-DNMTWMQWEKEIDNYTGLIYTLIEESQNQQEKNEQDLLA
LDKWASLWNWFDITRWLWYIKIFIMIVGGLIGLRIVFTVLSIVNRVRQGYSPLSFQTRLPT-QRG-PDRPGG
IEEEGGERDRDTSGPLVDGFLAIIWVDLRSLCLFSYHRLRDLLLIVTRTVELLGRRG---------WEALKY
WWNLLQYWGQELKKSAVNLLNAIAIAVAEGTDRVIEIVQRAVRIILNIPTRIRQGLEIALL
>B.US.-.101_TP3_8b.FJ798335
MRVKGIRRNYQ-R------L-----WTW-GT------LLLGML-MI--CSTG--E------QLWVTVYYGVP
VWKEATTTLFCASDTKAYHTEVHNVWATHACVPTDPSPQEVVLGNVTENFNMWKNNMVEQMHEDIISLWDQS
LKPCVKLTPLCVTLNC---TD------HL-----------------------NNT----IYNN---------
------S------N--SGG-----------------------DLKVEIGE---IKNCSFNVTT--VIKDKIQ
KEYALFYKSDVVPI----D------------S-------------GN-NT--------SNYTS--YRLIHCN
TSVITQACPKVSFEPIPIHFCAPAGFAILKCNNKTFTGQGPCTNVSTVQCTHGIRPVVSTQLLLNGSLAE-K
EVVIRTENFTNNAKTIIVHLNKSVTINCTRPNNNTRKGIHIGPGRAFYATGQIIGDIRQAHCTLNITQWNNT
LNQIVTKLRK--NF-----NLENK-T-I-IFN-HSSGGDPEIVTHTFNCAGEFFYCNTTQL--------F--
------NSTW--RA-----------------N---GN------W---------TGT--------------KG
NDNG------TVTLPCRIKQIINMWQQVGKAMYAPPIAGQITCISNITGILLTR----D-GG------N-TT
NN------ETFRPGGGDMRDNWRSELYKYKVVKIQPLGIAPTKAKRRVVQREKRAV---GLGAMFLGFLGAA
GSTMGAASVTLTVQARQLLSGIVQQQNNLLRAIEAQQHLLQLTVWGIKQLQARVLAVERYLKDQQLLGIWGC
SGKLICTTAVPWN----TSWS--N-KSLNDIW-DNMTWMQWEKEIDNYTGLIYTLIEESQNQQEKNEQDLLA
LDKWASLWNWFDITRWLWYIKIFIMIVGGLIGLRIVFTVLSIVNRVRQGYSPLSFQTRLPT-QRG-PDRPGG
IEEGGGERDRDTSRPLVDGFLAIIWVDLRSLCLFSYHRLRDLLLIVTRTVELLGRRG---------WDALKY
WWSLLQYWGQELKKSAVNLLNAIAIAVAEGTDRVIEIVQRAVRIILNIPRRIRQGLEIALL
>B.US.-.101_TP1_11.FJ798354
MRVKGIRRNYQ-R------L-----WTW-GT------LLLGML-MI--CSTG--E------QLWVTVYYGVP
VWKEATTTLFCASNTKAYHTEVHNVWATHACVPTDPSPQEVVLGNVTENFNMWKNNMVEQMHEDIISLWDQS
LKPCVKLTPLCVTLNC---TD------NL-----------------------NNT----IHNN---------
------S------N--SGG--------------D-LK-----VE---IGE---IKNCSFNVTT--VIKDKIQ
KEYALFYKSDVVPI----D------------S-------------GN-NT--------SNYTS--YRLIHCN
TSVITQACPKVSFEPIPIHFCAPAGFAILKCNNKTFTGQGPCTNVSTVQCTHGIRPVVSTQLLLNGSLAE-K
EVVIRTENFTNNAKTIIVHLNESVTINCTRPNNNTRKGIHIGPGRAFYATGQIIGDIRQAHCTLNITQWNNT
LNQIVTKLRE--NF-----NLENK-T-I-IFN-HSSGGDPEIILHTFNCAGEFFYCNTTQL--------F--
------NSTW--RA-----------------N---GN------W---------TGT--------------KG
NDNG------TVTLPCRIKQIINMWQQVGKAMYAPPIAGQITCISNITGILLTR----D-GG------N-TT
N-----NNETFRPGGGDMRDNWRSELYKYKVVKIQPLGVAPTKAKRRVVQREKRAV---GLGAMFLGFLGAA
GSTMGAASVTLTVQARQLLSGIVQQQNNLLRAIEAQQHLLQLTVWGIKQLQARVLAVERYLKDQQLLGIWGC
SGKLICTTAVPWN----TSWS--N-KSLNDIW-DNMTWMQWEKEIDNYTGLIYTLIEESQNQQEKNEQDLLA
LDKWASLWNWFDITRWLWYIKIFIMIVGGLIGLRIVFTVLSIVNRVRQGYSPLSFQTRLPT-QRG-PDRPGG
IEGEGGERDRDTSRPLVDGFLAIIWVDLRSLCLFSYHRLRDLLLIVTRTVELLGRRG---------WDALKY
WWNLLQYWGQELKKSAVNLLNAIAIAVAEGTDRVIEIVQRAVRIILNIPTRIRQGLEIALL
>B.US.-.101_TP1_53.FJ798360
MRVKGIRRNYQ-R------L-----WTW-GT------LLLGML-MI--CSTG--E------QLWVTVYYGVP
VWKEATTTLFCASDTKAYHTEVHNVWATHACVPTDPSPQEVVLGNVTENFNMWKNNMVEQMHEDIISLWDQS
LKPCVKLTPLCVTLNC---TD------HL-----------------------NNT----IYNN---------
------S------N--SGG-----------------------DLKVEIGE---IKNCSFNVTT--VIKDKVQ
KEYALFYKSDVVPI----D------------S-------------GN-KT--------SNYTS--YRLIHCN
TSVITQACPKVSFEPIPIHFCAPAGFAILKCNNKTFTGQGPCTNVSTVQCTHGIRPVVSTQLLLNGSLAE-K
EVVIRTENFTNNAKTIIVHLNKSVTINCTRPNNNTRKGIHIGPGRAFYATGQIIGDIRQAHCTLNITQWNNT
LNQVVTKLRK--NF-----NLENK-T-I-IFN-HSSGGDPEIILHTFNCAGEFFYCNTTQL--------F--
------NSTW--RA-----------------N---GN------W---------TGT----KG---------N
-DNG------TVTLPCRIKQIINMWQQVGKAMYAPPIAGKITCISNITGILLTR----D-GG------N-TT
NN------ETFRPGGGDMRDNWRSELYKYKVVKIQPLGVAPTKAKRRVVQREKRAV---GLGAMFLGFLGAA
GSTMGAASVTLTVQARQLLSGIVQQQNNLLRAIEAQQHLLQLTVWGIKQLQARVLAMERYLKDQQLLGIWGC
SGKLICTTAVPWN----ASWS--N-KSLNDIW-DNMTWMQWEKEIDNYTGLIYSLIEESQNQQEKNEQDLLA
LDKWASLWNWFDITRWLWYIKIFIMIVGGLIGLRIVFTVLSIVNRVRQGYSPLSFQTRLPT-QRG-PDRPGG
IEGEGGERDRDTSKPLVDGFLAIIWVDLRSLCLFSYHRLRDLLLIVTRTVELLGRRG---------WDALKY
WWNLLQYWGQELKKSAVNLLNTIAIAVAEGTDRVIEIVQRAVRIILNIPTRIRQALEIALL
>B.US.-.101_TP1_27b.FJ798348
MRVKGIRRNYQ-R------L-----WTW-GT------LLLGML-MI--CSTG--E------QLWVTVYYGVP
VWKEATTTLFCASDTKAYHTEVHNVWATHACVPTDPSPQEVVLGNVTENFNMWKNDMVEQMHEDIISLWDQS
LKPCVKLTPLCVTLNC---TD------HL-----------------------NNT----IYNN---------
------S------N--SGG-----------------------DLKVEIGE---IKNCSFNVTT--VIKDKIQ
KEYALFYKSDVVPI----D------------S-------------GN-NT--------SNYTS--YRLIHCN
TSVITQACPKVSFEPIPIHFCAPAGFAILKCNNKTFTGQGPCTNVSTVQCTHGIRPVVSTQLLLNGSLAE-K
EVVIRTENFTNNAKTIIVHLNKSVTINCTRPNNNTRKGIHIGPGRAFYATGQIIGDIRQAHCTLNITQWNNT
LNQVVTKLRK--NF-----NLENK-T-I-IFN-HSSGGDPEIILHTFNCAGEFFYCNTTQL--------F--
------NSTW--RA-----------------N---GN------W---------TGT----KG---------N
-DNG------TVTLPCRIKQIINMWQQVGKAMYAPPIAGQITCISNITGILLTR----D-GG------N-TT
NN------ETFRPGGGDMRDNWRSELYKYKVVKIQPLGVAPTKAKRRVVQREKRAV---GLGAMFLGFLGAA
GSTMGAASVTLTVQARQLLSGIVQQQNNLLRAIEAQQHLLQLTVWGIKQLQARVLAVERYLKDQQLLGIWGC
SGKLICTTTVPWN----ASWS--N-KSLNDIW-DNMTWMQWEKEIDNYTGLIYSLIEESQNQQEKNEQDLLA
LDKWASLWNWFDITRWLWYIKTFIMIVGGLIGLRIVFTVLSIVNRVRQGYSPLSFQTRLPT-QRG-PDRPGG
IEGEGGERDRDTSRPLVDGFLAIIWVDLRSLCLFSYHRLRDLLLIVTRTVELLGRRG---------WDALKY
WWNLLQYWGQELKKSAVNLLNAIAIAVAEGTDRVIEIVQRAVRIILNIPTRIRQGLEIALL
>B.US.-.101_TP3_35.FJ798331
MRVKGIRRNYQ-R------L-----WTW-GT------LLLGML-MI--CSTG--E------QLWVTVYYGVP
VWKEATTTLFCASDTKAYHTEVHNVWATHACVPTDPSPQEVVLGNVTENFNMWKNNMVEQMHEDIISLWDQS
LKPCAKLTPLCVTLNC---TD------HL-----------------------NNT----IYNN---------
------S------N--SGG-----------------------DLKVEIGE---IKNCSFNVTT--VIKDKIQ
KEYALFYKSDVVPI----D------------S-------------GN-NT--------SNYTS--YRLIHCN
TSVITQACPKVSFEPIPIHFCAPAGFAILKCNNKTFTGQGPCTNVSTVQCTHGIRPVVSTQLLLNGSLAE-K
EVVIRTENFTNNAKTIIVHLNKSVTINCTRPNNNTRKGIHIGPGRAFYATGQIIGDIRQAHCTLNITQWNNT
LNQVVTKLRK--NF-----NLENK-T-I-IFN-HSSGGDPEIILHTFNCAGEFFYCNTTQL--------F--
------NSTW--RA-----------------N---GN------W---------TGT----KG---------N
-DNG------TVTLPCRIKQIINMWQQVGKAMYAPPIAGQITCISNITGILLTR----D-GG------N-TT
N-----NNETFRPGGGDMRDNWRSELYKYKVVKIQPLGVAPTKAKRRVVQREKRAV---GLGAMFLGFLGAA
GSTMGAASVTLTVQARQLLSGIVQQQNNLLRAIEAQQHLLQLTVWGIKQLQARVLAVERYLKDQQLLGIWGC
SGKLICTTAVPWN----ASWS--N-KSLNDIW-DNMTWMQWEKEIDNYTGLIYSLIEESQNQQEKNEQDLLA
LDKWASLWNWFDITRWLWYIKIFIMIVGGLIGLRIVFTVLSIVNRVRQGYSPLSFQTRLPT-QRG-PDRPGG
IEEEGGERDRDTSRPLVDGFLAIIWVDLRSLCLFSYHRLRDLLLIVTRTVELLGRRG---------WDALKY
WWNLLQYWGQELKKSAVNLLNTIAIAVAEGTDRVIEIVQRAVRIILNIPTRIRQGLEIALL
>B.US.-.101_TP1_46.FJ798357
MRVKGIRRNYQ-R------L-----WTW-GT------LLLGML-MI--CSTG--E------QLWVTVYYGVP
VWKEATTTLFCASDTKAYHTEVHNVWATHACVPTDPSPQEVVLGNVTENFNMWKNNMVEQMHEDIISLWDQS
LKPCVKLTPLCVTLNC---TD------HL-----------------------NNT----IYNN---------
------S------N--SGG-----------------------DLKVEIGE---IKNCSFNVTT--VIKDKIQ
KEYALFYKSDVVPI----D------------S-------------GN-NT--------SNYTS--YRLIHCN
TSVITQACPKVSFEPIPIHFCAPAGFAILKCNNKTFTGQGPCTNVSTVQCTHGIRPVVSTQLLLNGSLAE-K
EVVIRTENFTNNAKTIIVHLNKSVTINCTRPNNNTRKGIHIGPGRAFYATGQIIGDIRQAHCTLNITQWNNT
LNQVVTKLRK--NF-----NLENK-T-I-IFN-HSSGGDPEIILHTFNCAGEFFYCNTTQL--------F--
------NSTW--RA-----------------N---GN------W---------TGT--------------KG
NDNG------TVTLPCRIKQIINMWQQVGKAMYAPPIAGQITCISNITGILLTR----D-GG------N-TT
N-----NNETFRPGGGDMRDNWRSELYKYKVVKIQPLGVAPTKAKRRVVQREKKAV---GLGAMFLGFLGAA
GSTMGAASVTLTVQARQLLSGIVQQQNNLLRAIEAQQHLLQLTVWGIKQLQARVLAVERYLKDQQLLGIWGC
SGKLICTTAVPWN----ASWS--N-KSLNDIW-DNMTWMQWEKEIDNYTGLIYSLIEESQNQQEKNEQDLLA
LDKWASLWNWFDITRWLWYIKIFIMIVGGLIGLRIVFTVLSIVNRVRQGYSPLSFQTRLPT-QRG-PDRPGG
IEEEGGERDRDTSRPLVDGFLAIIWVDLRSLCLFSYHRLRDLLLIVTRTVELLGRRG---------WDALKY
WWNLLQYWGQELKKSAVNLLNTIAIAVAEGTDRVIEIVQRAVRIILNIPTRIRQGLEIALL
>B.US.-.101_TP1_39.FJ798355
MKVKGIRRNYQ-R------L-----WTW-GT------LLLGML-MI--YSAG--E------QLWVTVYYGVP
VWKEATTTLFCASDTKAYHTEVHNVWATHACVPTDPSPQEVVLGNVTENFNMWKNNMVEQMHEDIISLWDQS
LKPCVKLTPLCVTLNC---TD------NL--S--------------------NLNNVTNNHNN-----SN--
-------------S--GED--------------L--K-----GE---IGE---IKNCSFNVTT--IIKDKIQ
KEYALFYKSDVIPI----D------------T--------------D-NN------STSNYTS--YRLIHCN
TSVITQACPKVSFEPIPIHFCAPAGFAILKCNNKTFTGQGPCTNVSTVQCTHGIRPVVSTQLLLNGSLAE-K
EVVIRTENFTDNAKTIIVHLNESVTINCTRPNNNTRKGIHIGPGRAFYATGQIIGDIRQAHCTLNITQWNNT
LNQIVTKLRK--NF-----NLENK-T-I-IFN-HSSGGDPEIIMHSFNCAGEFFYCNTTQL--------F--
------NSTW--RA-----------------N---GS------W---------TGT----KG----------
NDNG------TVTLPCRIKQIINMWQQVGKAMYAPPIAGKITCNSSITGILLTR----D-GG------N-TN
NTNNT---ETFRPGGGDMRDNWRSELYKYKVVKIQPLGIAPTKAKRRVVQREKRAV---GLGAMFLGFLGAA
GSTMGAASITLTVQARQLLSGIVQQQNNLLRAIEAQQHLLQLTVWGIKQLQARVLAVERYLKDQQLLGIWGC
SGKLICTTTVPWN----TSWS--N-KSLNDIW-DNMTWMQWEKEIDNYTGLIYSLIEESQNQQEKNEQDLLA
LDKWASLWNWFDITRWLWYIKIFIMIVGGLIGLRIVFTVLSIVNRVRQGYSPLSFQTRLPT-QRG-PDRPGG
IEEEGGERDRDTSRPLVDGFLAIIWVDLRSLCLFSYHRLRDLLLIVTRTVELLGRRG---------WEALKY
WWNLLQYWGQELKKSAVNLLNAIAIAVAEGTDRVIEIVQRAVRIILNIPTRIRQGLEIALL
>B.US.-.101_TP3_30.FJ798574
MRVKGIRRNYQ-R------L-----WTW-GT------LLLGML-MI--YSAG--E------QLWVTVYYGVP
VWKEATTTLFCASDTKAYHTEVHNVWATHACVPTDPSPQEVVLGNVTENFNMWKNNMVEQMHEDIISLWDQS
LKPCVKLTPLCVTLNC---TD------NL--S--------------------NLNNVTHKHNN-----SN--
-------------S--GED--------------L--K-----GE---IGE---IKNCSFNVTT--IIKDKIQ
KEYALFYRSDVVPI----D------------S--------EPIDREN-NT--------SNYTS--YRLIHCN
TSVITQACPKVSFEPIPIHFCAPAGFAILKCNNKTFIGKGPCTNVSTVQCTHGIRPVVSTQLLLNGSLAE-K
EVVIRTENFTDNAKTIIVHLNESVTINCTRPNNNTRKGIHIGPGRAFYATGQIIGDIRQAHCTLNITQWNNT
LNQVVTKLRE--NF-----NLENK-T-I-IFN-HPSGGDPEIVSHTFNCAGEFFYCNTTQL--------F--
------NSTW--RA-----------------N---GN------W---------TGT--------------KG
NDNG------TVTLPCRIKQIINMWQQVGKAMYAPPIAGKITCNSSITGILLTR----D-GG------N-TN
NTN---DTETFRPGGGDMRDNWRSELYKYKVVKIQPLGVAPTKAKRRVVQREKRAV---GLGAMFLGFLGAA
GSTMGAASVTLTVQARQLLSGIVQQRNNLLRAIEAQQHLLQLTVWGIKQLQARVLAVERYLKDQQLLGIWGC
SGKTICTTNVPWN----ASWS--N-KSLNDIW-DNMTWMQWEKEIDNYTGLIYSLIEESQNQQEKNEQELLA
LDRWASLWNWFDITRWLWYIKIFIMIVGGLIGLRIVFTVLSIVNRVRQGYSPLSFQTRLPT-QRE-PDRPGG
IEEEGGERDRDGSRPLVDGFLAIIWVDLRSLCLFSYHRLRDLLLIVTRTVELLGRRG---------WEALKY
WWNLLQYWGQELKKSAVNLLNAIAIAVAEGTDRVIEIVQRAVRIILNIPTRIRQGLEIALL
>B.US.-.101_TP1_21b.FJ798345
MRVKGIRRNYQ-R------L-----WTW-GT------LLLGML-MI--CSTG--E------QLWVTVYYGVP
VWKEATTTLFCASDTKAYHTEVHNVWATHACVPTDPSPQEVVLGNVTENFNMWKNNMVEQMHEDIISLWDQS
LKPCVKLTPLCVTLNC---TD------NL--S--------------------NLNNVTHKHNK-----SN--
-------------S--GED--------------L--K-----GE---IGE---IKNCSFNVTT--IIKDKIQ
KEYALFYKSDVVPI----D------------S--------EPIDSKN-NT--------SNYTS--YRLIHCN
TSVITQACPKVSFEPIPIHFCAPAGFAILKCNNKTFIGKGPCTNVSTVQCTHGIRPVVSTQLLLNGSLAE-K
EVVIRTENFTDNAKTIIVHLNESVTINCTRPNNNTRKGIHIGPGRAFYATGQIIGDIRQAHCTLNITQWNNT
LNQIVTKLRK--NF-----NLENK-T-I-IFN-HPSGGDPEIVSHTFNCAGEFFYCNTTQL--------F--
------NSTW--RA-----------------N---GN------W---------TGT--------------KG
NDNG------TVTLPCRIKQIINMWQQVGKAMYAPPIAGKITCNSSITGILLTR----D-GG------N-TN
NTN---DTETFRPGGGDMRDNWRSELYKYKVVKIQPLGVAPTKARRRVVQREKRAV---GLGAMFLGFLGAA
GSTMGAASVTLTVQARQLLSGIVQQQNNLLRAIEAQQHLLQLTVWGIKQLQARVLAVERYLKDQQLLGIWGC
SGKLICTTNVPWN----TSWS--N-KSLNDIW-DNMTWMQWEKEIDNYTGLIYTLIEESQNQQEKNEQDLLA
LDKWASLWNWFDITRWLWYIKIFIMIVGGLIGLRIVFTVLSIVNRVRQGYSPLSFQTRLPT-QRG-PDRPGG
IEEEGGERDRDGSRPLVDGFLAIIWVDLRSLCLFSYHRLRDLLLIVTRTVELLGRRG---------WEALKY
WWNLLQYWGQELRKSAVSLFNAIAIAVAEGTDRVIEIVQRAVRIILNIPTRIRQGLEIALL
>B.US.-.101_TP1_51.FJ798573
MRVKGIRRNYQ-R------L-----WTW-GT------LLLGML-MI--HSAG--E------QLWVTVYYGVP
VWKEATTTLFCASDTKAYHTEVHNVWATHACVPTDPSPQEVVLGNVTENFNMWKNNMVEQMHEDIISLWDQS
LKPCVKLTPLCVTLNC---TD------NL--S--------------------NLNNVTHKHNN-----SN--
-------------S--GED--------------L--K-----GE---IGE---IKNCSFNVTT--IIKDKIQ
KEYALFYKSDVVPI----D------------S--------EPIYSEN-NT--------SNYTS--YRLIHCN
TSVITQACPKVSFEPIPIHFCAPAGFAILKCNNKTFIGKGPCTNVSTVQCTHGIRPVVSTQLLLNGSLAE-K
EVVIRTENFTDNAKTIIVHLNESVTINCTRPNNNTRKGIHIGPGRAFYATGQIIGDIRQAHCTLNITQWNNT
LNQIVTKLRK--NF-----NLENK-T-I-IFN-HPSGGDPEIVSHTFNCAGEFFYCNTTQL--------F--
------NSTW--RA-----------------N---GN------W---------TGT----KG---------N
-DNG------TVTLPCRIKQIINMWQQVGKAMYAPPIAGKITCNSSITGILLTR----D-GG------N-TN
NTN---DTETFRPGGGDMRDNWRSELYKYKVVKIQPLGVAPTKARRRVVQREKRAV---GLGAMFLGFLGAA
GSTMGAASITLTVQARQLLSGIVQQQNNLLRAIEAQQHLLQLTVWGIKQLQARVLAVERYLKDQQLLGIWGC
SGKLICTTNVPWN----TSWS--N-KSLNDIW-DNMTWMQWEKEIDNYTGLIYSLIEESQNQQEKNEQELLS
LDKWASLWNWFDITRWLWYIKIFIMIVGGLIGLRIVFTVLSIVNRVRQGYSPLSFQTRLPT-QRG-PDRPGG
IEEEGGERDRDGSRPLVDGFLAIIWVDLRSLCLFSYHRLRDLLLIVTRTVELLGRRG---------WEALKY
WWNLLQYWGQELRKSAVSLFNAIAIAVAEGTDRVIEIVQRAVRIILNIPTRIRQGLEIALL
>B.US.-.101_TP3_24.FJ798329
MRVKGIRRNYQ-R------L-----WTW-GT------LLLGML-MI--YSAG--E------QLWVTVYYGVP
VWKEATTTLFCASDTKAYHTEVHNVWATHACVPTDPSPQEVVLGNVTENFNMWKNNMVEQMHEDIISLWDQS
LKPCVKLTPLCVTLNC---TD------NL--G--------------------NLNNVTHKHNN-----SN--
-------------S--GED--------------L--K-----GE---IGE---IKNCSFNVTT--IIKDKIQ
KEYALFYKSDVVPI----D------------S--------EPIDSKN-NT--------SNYTS--YRLIHCN
TSVITQACPKVSFEPIPIHFCAPAGFAILKCNNKTFIGKGPCTNVSTVQCTHGIRPVVSTQLLLNGSLAE-K
EVVIRTENFTDNAKTIIVHLNESVTINCTRPNNNTRKGIHIGPGRAFYATGQIIGDIRQAHCTLNITQWNNT
LNQIVTKLRK--NF-----NLENK-T-I-IFN-HPSGGDPEIVSHTFNCAGEFFYCNTTQL--------F--
------NSTW--RA-----------------N---GN------W---------TGT-----K---------G
NDNG------TVTLPCRIKQIINMWQQVGKAMYAPPIAGKITCNSSITGILLTR----D-GG------N-TN
NTNDT---ETFRPGGGDMRDNWRSELYKYKVVKIQPLGVAPTKARRRVVQREKRAV---GLGAMFLGFLGAA
GSTMGAASITLTVQARQLLSGIVQQQNNLLRAIEAQQHLLQLTVWGIKQLQARILAVERYLKDQQLLGIWGC
SGKLICTTNVPWN----TSWS--N-KSLNDIW-DNMTWMQWEKEIDNYTGLIYSLIEESQNQQEKNEQELLS
LDKWASLWNWFDITRWLWYIKIFIIIVGGLIGLRIVFTVLSIVNRVRQGYSPLSFQTRLPT-QRG-PDRPGG
IEEEGGERDRDGSRPLVDGFLAIIWVDLRSLCLFSYHRLRDLLLIVTRTVELLGRRG---------WEALKY
WWNLLQYWGQELRKSAVSLFNAIAIAVAEGTDRVIEIVQRAVRIILNIPTRIRQGLKIALL
>B.ES.2006.X2102.EU786677
MTAKGTRKNYQ-H------L-----WRG-GT------MLLGML-MI--CSAG--E------QLWVTIYYGVP
VWKEATTTLFCASDAKAYDTEVHNVWATHACVPTDPSPQEVVLGNVTENFNMWKNNMVEQMHKDIISLWDQS
LKPCVKLTPLCVTLNC---T-------EL--R-----------------------------TN-----GT--
------N---TTYS--NNE--------------E--M-----K-----GE---IKNCSFNSST--NLRDKVE
KQYALFYSLDIVPI----D------------N--------------S-NN------------S--YRVISCN
TSVITQACPKISFEPIPIHYCAPAGFAILKCNNKTFNGTGPCTNVSTVQCTHGIRPVVSTQLLLNGSLAE-E
DIVIRSENFSNNAKTIIVQLKEPVEINCTRPNNNTRKSIRIGPGQAFYTTGEIIGDIRQAHCNISRAKWNDT
LQQVSKKLRE--QF-----G--NK-T-I-VFN-HSSGGDPEIVMHSFNCGGEFFYCNSTPL--------F--
------NSTW--YV-----------------N---GT----------------NST----EG----------
-NNT------TLTLKCRIKQFINMWQEVGKAMYAPPIRGQIRCSSNITGLLLTR----D-GG------S-KT
NSSN--ETEIFRPGGGDMRDNWRSELYKYKVVQIEPIGIAPTKARRRVVQREKRAI---TLGAMFLGFLGAA
GSTMGAASMTLTVQARQLLSGIVQQQNNLLRAIEAQQHMLQLTVWGIKQLPARVLAVERFLRDQQLLGIWGC
SGKLICTTNVPWN----ASWS--S-KSLDDIW-NNMTWIRWEREIDNYTGIIYNLIEESQNQQEKNEQDLLA
FDKWASLWNWFGITKWLWYIKIFIMIVGGLIGLRIVFTVFSIVNRVRQGYSPLSFQTHLPT-QRG-PDRPEG
IEEEGGGRDRDRSGLLVTGFLAIFWVDLRSLFLFSYHRLRDLLSIVTRIVELLGRRG---------GEVLRY
WWSLLQYWSQELRNSAVSLLNATAIAVAEGTDRIIEILQGIGRAILHIPTRIRQGLERALL
>B.US.2003.APV_18.DQ869024
MRVKGIRKNYQ-H------LWRGGIWRW-GM------MLLGLL-MI--CSAT--G------NLWVTVYYGIP
VWKEATTTLFCASDAKAHDTEVHNVWATHACVPTDPNPQEVGLENVTENFNMWKNGMVEQMHEDIINLWDQS
LKPCVKLTPLCVTLNC---T-------DV--G--------------------DAT-----------------
------N---TKNR--SKG--------------E--M-----EK----GE---IKNCSFNVAT--RISNRMQ
KEYALFYKLDVVPI----D------------N--------VNTTEKK-NN------------YTKYRLISCN
TSVITQACPKVTFEPIPIHYCTPAGFALLKCRDKKFNGTGPCKNVSTVQCTHGIRPVVSTQLLLNGSLAE-E
KVIVRSENFSDNVKTIIVQLKEPVKINCTRPNNNTRKGIHMGPGKTLYATGEIIGDIRQAHCNISQAEWNKT
LVQIVKELRE--QF-----N--NN-T-I-VFN-QSSGGDPEIVMHSFNCGGEFFYCNTTQL--------F--
------NSTW--RS-NDTTQLS---------N---ST------W--RSN----DTA-----S---------E
GSND------TIILPCRIKQIINLWQEVGKAMYAPPISGPISCSSNITGLLLTR----D-GG------N-NS
TN----NTEVFRPGGGNMRDNWRSELYKYKVVKIEPLGIAPTRAKRRVVQREKRAV---GIGAVFLGFLGAA
GSTMGAASMALTVQARQLLSGIVQQQNDLLRAIEAQQHLLQLTVWGIKQLQARVLAIERYLKDQQLLGIWGC
SGKLICTTAVPWN----TSWS--N-KSYDEIW-NNMTWMDWEREINNYTGLIYTLLEESQNQQEKNEHELLE
LDKWASLWSWFDITNWLWYIRIFIMIVGGLIGLRIVFAVFSLVNRVRQGYSPLSFQTHFPA-PRG-PDRPEG
IEEEGGERDRDRSVRLVNGFFSLFWDDLRSLCLFSYHHLRDLLLIVTRIVGLLGRRG---------WEVLKY
WWSLLQYWIQELKNSAISLLNATAFTVAEGTDRVIEVVQRCFRAIRHIPRRTRQGLERALL
>B.US.2000.WITO.AY835451
MKVMGTKKNYQ-H------L-----WRW-GI------MLLGML-MM--SSAA--E------QLWVTVYYGVP
VWREANTTLFCASDAKAYDTEVHNVWATHACVPTDPNPQEVVMGNVTEDFNMWKNNMVEQMHEDIISLWDQS
LKPCVKLTPLCVTLHC---T-------NV--T-----------------------------IS-----ST--
------N------G--STA--------------N--V-----TM---REE---MKNCSFNTTT--VIRDKIQ
KEYALFYKLDIVPI--EGK------------N--------------T-NT------------G--YRLINCN
TSVITQACPKVSFEPIPIHYCAPAGFAILKCNNKTFNGKGPCRNVSTVQCTHGIKPVVSTQLLLNGSLAE-E
DIIIRSENFTNNGKNIIVQLKEPVKINCTRPGNNTRRSINIGPGRAFYATGAIIGDIRKAHCNISTEQWNNT
LTQIVDKLRE--QF-----G--NK-T-I-IFN-QSSGGDPEVVMHTFNCGGEFFYCNSTQL--------F--
------NSTW--FN-----------------N---GT----STW--N------STA-----D----------
----------NITLPCRIKQVINMWQEVGKAMYAPPIRGQIDCSSNITGLILTR----D-GG------S-NS
S-----QNETFRPGGGNMKDNWRSELYKYKVVKIEPLGIAPTRAKRRVVQREKRAV---TLGAVFLGFLGAA
GSTMGAASLTLTVQARLLLSGIVQQQSNLLRAIEAQQHMLQLTVWGIKQLQARVLAIERYLKDQQLLGIWGC
SGKLICTTTVPWN----TSWS--N-KSYDYIW-NNMTWMQWEREIDNYTGFIYTLIEESQNQQEKNELELLE
LDKWASLWNWFNITNWLWYIKLFIMIIGGLVGLRIVCAVLSIVNRVRQGYSPLSFQTRLPN-PRG-PDRPEE
TEGEGGERDRDRSARLVNGFLAIIWDDLRSLCLFSYHRLRDLLLIVARVVEILGRRG---------WEILKY
WWNLLKYWSQELKNSAVSLLNVTAIAVAEGTDRVIEIVQRAVRAILHIPTRIRQGFERALL
>B.ES.2008.X2555_2.GU362883
MKVKGTGKNYQ-H------L-----WRW-GI------MLLGML-MI--CNAA--D------KLWVTVYYGVP
VWKEATTTLFCASDAKAYDTEVHNVWATHACVPTDPKPQELVLANVTENFNMWKNDMVEQMQEDIISLWDQS
LKPCVKLTPLCVTLNC---I-------DY--Q--------------------GTN------TT-----NV--
------S---TPTT--TGA-----------------------------QE---VKNCSFNITT--NIRDKMQ
KEYALLYKLDLVQL----D------------N--------------S-NN------------S--YRLISCN
TSIITQACPKISFEPLPIHYCAPAGFAILRCNNKIFDGRGPCKNVTTVRCTHGIKPVLSTQLLLNGSLAE-E
GIVIRSENFTNNAKTIIVQLKEPVEINCTRPNNNTRRSIHIAPGRAFYATGEIIGDIRQAHCNVSRTAWKTT
LNQTATKLRE--HF-----G--NK-T-I-VFN-QSSGGDPEITMHSFNCRGEFFYCNTTQL--------F--
------NSTW--LP-----------------N---ST------W---------NDT----AN----------
-DTI------TITLPCRIKQIVNMWQEVGKAMYAPPIRGPIICKSNITGLLLTR----D-GG------N-KT
ND----TYETFRPGGGDMKDNWRSELYKYKVVKIEPLGVAPTKAKRRVVQREKRAV---GIGAVFFGFLGAA
GSTMGAASLTLTVQARQLLSGIVQQQSNLLRAIEAQQHLLQLTVWGIKQLQARVLAVERYLKDQQLLGIWGC
SGKLICTTAVPWN----ASWS--N-KSQDQIW-GNMTWMEWDREINNYTQLIYSLIEQSQNQQEINEKDLLE
LDTWANLWNWFNISNWLWYIKIFIMIVGGLVGLRIVFTVLSIINRVRQGYSPLSFQTRLPT-QRG-PDRPGG
IEEEGGERDRGTSEPLVDGFLAIIWADLRSLCLFSYHRLIDFLSIVTRIVELLGRRG---------WELLKY
LWNLLQYWSQELKNSAVSLLNAAAIAVAEGTDRVIEVAQGVGRGILHIPRRIRQGLERALL
>B.US.2001.APV_11.DQ869017
MRVKGIKKNYQ-H------L-----WRW-GM------MLLGML-MI--CSAA--E------QLWVTVYYGVP
VWREASTTLFCASDAKAYDTEVHNVWATHACVPTDPNPQEVNLQNVTENFNMWKNNMVEQMHEDIISLWDQS
LKPCVKLTPLCVTLNC---T-------EL--R--------------------NTT-----------------
------N---TTNH--TNI--------------N--E-----EM---KGE---IKNCSFNVTT--HIRDKVQ
KEYALFNRLDIVPI----E------------K--------------D-NI------------S--YRLISCN
TSVITQACPKVSFEPIPIHYCAPAGFAILKCNNKEFNGTGSCTNVSTVQCTHGIKPVVSTQLLLNGSLSE-G
EVVIRSANFSNNAKTIIVQLNKSVEITCIRPNNNTRRSIPIGPGRAFYATGDIIGDIRQAHCNISKGNWTDT
LRKIVKKLGE--RF-----G--ENNT-I-AFN-QSSGGDPEIVMHSFNCGGEFFYCNTAQL--------F--
------NSTW--KR-DGT-------------T---GT------W--SGN----NTE-----N-------DTE
HSND------TITLPCRIRQIVNMWQEVGKAMYAPPISGQIRCSSNITGLLLTR----D-GG------E-SN
A-----T-EVFRPAGGDMRDNWRSELYKYKVVKIEPLGIAPSKAKRRVVQREKRAV---GIGAVFLGFLGAA
GSTMGAASLTLTVQARLLLSGIVQQQNNLLRAIEAQQHLLQLTVWGIKQLQARVLALERYLQDQQRLGIWGC
SGKLICPTAVPWN----TSWS--N-KNVTEIW-DKMTWMQWEREIDNYTDLIYSLIEESQNQQEQNEHDLLA
LDKWANLWNWFNISNWLWYIKIFIMIIGGLIGLRIVFAVLSIINRVRQGCSPLSFQTHLPT-PRG-PDRPEG
IEEEGGERDRDRSVRLVTGFLPLIWDDLRSLCLFSYHRLRDLLLIVTRIVELLGRRG---------WEVLKY
WWNLLQYWIQELKNSAVSLLNFTAIAVAEGTDRIIEVVQRAGRAILNIPTRIRQGLERAWL
>B.US.-.s35_d18_c17.EU604578
MRVMEIRKNWH-S------W-----WKW-GM------MLLGML-MI--CSNA--E------NLWVTVYYGVP
VWRETTTTLFCASDAKAYATEVHNIWATHACVPTDPNPQEVELKNVTENFNMWKNYMVEQMHGDIKSLWDQS
LKPCVKLTPLCVTLHC---TDP-----DL--R--------------------NAT------NT-----ISGA
N-----S---MIAP--NTT--------------N--T-----WR----ED---MKNCSFNVTT--NWRDKMQ
KEYALLYKLDIVQI--GNN---------------------------N-ST------------R--YRLISCN
TSVITQACPKVSFEPIPIHYCAPAGFAILKCRDKKFNGTGPCKNVSTVQCTHGIKPAVSTQLLLNGSLAE-E
EIVIRSANFTDNAKTIIVQLNDSVVMNCTRPSNNTRKSINMGPGRAFYTTGEIIGDIRQAHCNISRAKWNNT
LRRVAIKLRE--QF-----P--NK-T-I-AFN-RPSGGDPEIVMLSFNCGGEFFYCNSTQL--------F--
------NSTW--DS-TQLF------------N---ST------W--Y------DNT-----G----------
--ND------TIILQCRIKQFINMWQEVGKAMYAPPIKGQISCLSNITGILLTR----D-GG------N-IT
N-----ETEIFRPGGGDMKDNWRSELYRYKVVQIEPLGIAPTKAKRRVVQREKRAV---GIGALFLGFLGAA
GSTMGAASMTLTVQARQLLSGIVQQQNNLLRAIEMQQHLLQLTVWGIKQLQARVLAVERYLKDQQLLGIWGC
SGKLICTTTVPWN----TSWS--N-RSLDYIW-QNMTWMQWEREINNYTGSIYNLLEESQNQQEKNEQELLE
LDKWASLWNWFDITNWLRYIKMFIMVVGGLVGLRIVFMVLSIVNRVRQGYSPLSFQTHHPA-ARG-PDRPEG
IEEEGGERDRDRFGPSANGFLAIIWVDLRSLCLFSYHRLRDLLLIVTRIVEILGHRG---------WEILKY
WWNLLKYWSQELKSSAVSLLNTTAIAVAEGTDRIIEVLQRAFRAILHIPRRVRQGLERALL
>B.US.-.s35_d0_c25.EU604557
MRVMEIRKNCQ-H------WW----WKG-GM------MLLGML-MI--CSNA--E------NLWVTVYYGVP
VWRETTTTLFCASDAKAYATEVHNIWATHACVPTDPNPQEVELGNVTEEFNMWKNNMVDQMHEDIKSLWDQS
LKPCVKLTPLCVTLHC---TDP-----KL--R--------------------NTT------NT-----MSGA
N-----S---MIAP--NTT--------------N--T-----WR----ED---MKNCSFNVTT--NWRDKMQ
KEYALLYKLDIVQI--GNN---------------------------N-ST------------R--YRLISCN
TSVITQACPKVSFEPIPIHYCAPAGFAILKCKDKKFNGTGPCKNVSTVQCTHGIKPTVSTQLLLNGSLAE-E
EIVIRSANFTNNAKTIIVQLNDSVVMNCTRPSNNTRKSINMGPGRAFYTTGEIIGNIRQAHCNISRAKWNNT
LRMVAIKLRE--QY-----P--NK-T-I-AFN-RPSGGDPEVVMLSFNCGGEFFYCNSTQL--------F--
------NSTW--DS-TQLF------------N---ST------W--Y------DHT-----G----------
--ND------TIILQCRIKQFINMWQEVGKAMYAPPIKGQISCLSNITGILLTR----D-GG------N-IT
N-----ETEIFRPGGGNMKDNWRSELYKYKVVQIEPLGIAPTRAKRRVVQREKRAV---GIGALFLGFLGAA
GSTMGAASMTLTVQARQLLSGIVQQQNNLLRAIEMQQHLLQLTVWGIKQLQARVLAVERYLKDQQLLGIWGC
SGKLICTTTVPWN----TSWS--N-RSLDYIW-QNMTWMQWEKEINNYTGSIYNLLEESQNQQEKNEQELLE
LDKWASLWNWFDITNWLWYIKMFIMVVGGLVGLRIVFIVLSIVNRVRQGYSPLSFQTHHPA-ARG-PDRPEG
IEEEGGERDRDRFGPSANGFLAIIWVDLRSLFLFSYHRLRDLLLIVTRIVEILGRRG---------WEILKY
WWNLLKYWSQELKSSAVSLLNTTAIAVAEGTDRIIEVLQRAFRAILHIPRRVRQGLERALL
>B.US.-.s35_d39_c37.EU604590
MRVMEIRKNCQ-H-----SW-----WKW-GM------MLLGML-MI--CSNA--E------NLWVTVYYGVP
VWRETSTTLFCASDAKAYATEVHNIWATHACVPTDPNPQEVELGNVTEEFNMWKNNMVDQMHEDIKSLWDQS
LKPCVKLTPLCVTLHC---TDP-----KL--R--------------------NTT------NT-----MSGA
S-----S---MIAP--NTT--------------N--T-----WR----ED---MKNCSFNVTT--NWRDKMQ
KEYALLYKLDIVQI---GN------------N--------------N-ST------------R--YRLISCN
TSVITQACPKVSFEPIPIHYCAPAGFAILKCKDKKFNGTGPCKNVSTVQCTHGIKPTVSTQLLLNGSLAE-E
EIVIRSANFTNNAKTIIVQLNDSVVMNCTRPSNNTRKSINMGPGRAFYTTGEIIGDIRQAHCNISRAKWNNT
LRMVAIKLRE--QY-----P--NK-T-I-AFN-RPSGGDPEVVMLSFNCGGEFFYCNSTQL--------F--
------NSTW--DS-TQLF------------N---ST------W--Y------DHT-----G----------
--ND------TIILQCRIKQFINMWQEVGKAMYAPPIKGQISCLSNITGILLTR----D-GG------N-IT
N-----ETEIFRPGGGDMKDNWRSELYKYKVVQIEPLGIAPTRAKRRVVQREKRAV---GIGALFLGFLGAA
GSTMGAASMTLTVQARQLLSGIVQQQNNLLRAIEMQQHLLQLTVWGIKQLQARVLAVERYLKDQQLLGIWGC
SGKLICTTTVPWN----TSWS--N-RSLDYIW-QNMTWMQWEREINNYTGSIYNLLEESQNQQEKNEQELLE
LDKWASLWNWFDITNWLWYIKMFIMVVGGLVGLRIVFMVLSIVNRVRQGYSPLSFQTHHPA-ARG-PDRPEG
IEEEGGERDRDRFGPSANGFLAIIWVDLRSLCLFSYHRLRDLLLIVTRIVEILGRRG---------WEILKY
WWNLLKYWSQELKSSAVSLLNTTAIAVAEGTDRIIEVLQRAFRAILHIPRRVRQGLERALL
>B.US.-.s35_d0_c07.EU604550
MRVMEIRKNCQ-H-----SW-----WKW-GM------MLLGML-MI--CSNA--E------NLWVTVYYGVP
VWRETTTTLFCASDAKAYATEVHNIWATHACVPTDPNPQEVELKNVTENFNMWKNNMVDQMHEDIKSLWDQS
LKPCVKLTPLCVTLHC---TDP-----DL--R--------------------NAT------NT-----TT--
------S---TTNS--SKG--------------T--T-----WR----ED---MKNCSFNVTS--KWRDKMQ
KEYALLYKLDIVQI--GGK------------T--------------D-NT------------S--YRLISCN
TSVITQACPKVSFEPIPIHYCAPAGFAILKCRDKKFNGTGPCKNVSTVQCTHGIKPAVSTQLLLNGSLAE-E
EIVIRSANFTNNAKTIIVQLNDSVVMNCTRPSNNTRKSINMGPGRAFYTTGEIIGDIRQAHCNISRAKWNNT
LRRVAIKLRE--QY-----P--NK-T-I-AFT-RSSGGDPEVVMLSFNCGGEFFYCNSTQL--------F--
------NSTW--DS-TQLF------------N---ST------W--Y------NNT-----G----------
--ND------TIILQCRIKQFINMWQEVGKAMYAPPITGQIRCLSNITGILLTR----D-GG------N-TS
NT----TTETFRPGGGDMKDNWRSELYKYKVVQIEPLGIAPTKAKRRVVQREKRAV---GIGAIFLGFLGAA
GSTMGAASMTLTVQARRLLSGIVQQQNNLLRAIEMQQHLLQLTVWGIKQLQARVLAVERYLRDQQLLGIWGC
SGKLICTTTVPWN----ASWS--N-KSLDYIW-QNMTWTQWEREINNYTGLIYNLIEESQNQQEKNEQELLE
LDKWASLWNWFNITNWLWYIKMFIMIVGGLVGLRIVFMVLSIVNRVRQGYSPLSFQTHHPA-ARG-PDRPEG
IEEEGGERDRDRSGPSVNGFLAIIWVDLRSLCLFSYHRLRDLLLIVTRIVEILGRRG---------WEILKY
WWNLLQYWSQELKSSAVSLLNTTAIAVAEGTDRIIEILQRAYRAILHIPRRVRQGLERALL
>B.US.-.s35_d39_C18.EU604586
MRVMEIRKNWH-S------W-----WKW-GM------MLLGML-MI--CSNA--E------NLWVTVYYGVP
VWRETTTTLFCASDAKAYATEVHNIWATHACVPTDPNPQEVELKNVTENFNMWKNNMVEQMHGDIKSLWDQS
LKPCVKLTPLCVTLHC---TDP-----EL--R--------------------NAT------NT-----TSSN
NSKNGTS---TMNS--SKG--------------T--T-----WR----ED---MKNCSFNVTS--NWRDKMQ
KEYALLYKLDIVQI--GGK------------T--------------D-NT------------S--YRLISCN
TSVITQACPKVSFEPIPIHYCAPAGFAILKCRDKKFNGTGPCKNVSTVQCTHGIKPTVSTQLLLNGSLAE-E
EIVIRSANFTDNAKTIIVQLNDSVVMNCTRPSNNTRKSINMGPGRAFYTTGEIIGDIRQAHCNISRAKWNNT
LRRVAIKLRE--QF-----P--NK-T-I-AFT-RSSGGDPEVVMLSFNCGGEFFYCNSTQL--------F--
------NSTW--DS-TQLF------------N---ST------W--Y------NNT-----G----------
--ND------TIILQCRIKQFINMWQEVGKAMYAPPIKGQISCLSNITGILLTR----D-GG------N-TS
NT----TTETFRPGGGDMKDNWRSELYKYKVVQIEPLGIAPTKAKRRVVQREKRAV---GIGAVFLGFLGAA
GSTMGAASMTLTVQARRLLSGIVQQQNNLLRAIEMQQHLLQLTVWGIKQLQARVLAVERYLRDQQLLGIWGC
SGKLICTTTVPWN----TSWS--N-KSLDKIW-HNMTWMQWEKEINNYTGLIYNLLKESQNQQEKNEQELLE
LDKWASLWNWFNITNWLWYIKLFIMVVGGLVGLRIVFIVLSIVNRVRQGYSPLSFQTHHPA-ARG-PDRPEG
IEEEGGERDRDRFGPSANGFLAIIWVDLRSLCLFSYHRLRDLLLIVTRIVEILGRRG---------WEILKY
WWNLLKYWSQELKSSAVSLLDNTAIAVAEGTDRIIEVLQRAFRAILHIPRRVRQGLERALL
>B.US.-.s35_d0_c08.EU604551
MRVMEIRKNCQ-H------WW----WKW-GM------MLLGIL-MI--CSNA--E------NLWVTVYYGVP
VWREATTTLFCASDAKTYATEVHNVWATHACVPTDPNPQEVKLGNVTEEFNMWKNNMVDQMHEDIKSLWDQS
LKPCVKLTPLCVTLHC---TDP-----DL--R--------------------NAT------NT-----TS--
------S---TTNS--SKG--------------T--T-----WR----ED---MKNCSFNVTT--NWRDKMQ
KEYALLYKLDIVQI--GNN---------------------------N-ST------------R--YRLISCN
TSVITQACPKVSFEPIPIHYCAPAGFAILKCRDKKFNGTGPCKNVSTVQCTHGIKPAVSTQLLLNGSLAE-E
EIVIRSANFTDNAKTIIVQLNDSVVMNCTRPSNNTRKSINMGPGRAFYTTGEIIGDIRQAHCNISRAKWNNT
LRRVAIKLRE--QF-----H--NK-T-I-AFT-RSSGGDPEVVMLSFNCGGEFFYCNSTQL--------F--
------NSTW--DS-TQLF------------N---ST------W--Y------DNT-----G----------
--ND------TIILQCRIKQFINMWQEVGKAMYAPPIKGRISCLSNITGILLTR----D-GG------S-NT
SN----TTETFRPGGGDMKDNWRSELYKYKVVQIEPLGIAPTKAKRRVVQREKRAV---GIGALFLGFLGAA
GSTMGAASMTLTVQARQLLSGIVQQQNNLLRAIEMQQHLLQLTVWGIKQLQTRVLAVERYLKDQQLLGIWGC
SGKLICTTTVPWN----TSWS--N-RSLDYIW-QNMTWMQWEREINNYTGSIYNLLEESQNQQEKNEQELLE
LDKWASLWNWFNITNWLWYIKMFIMIVGGLVGLRIVFMVLSIVNRVRQGYSPLSFQTHHPA-ARG-PDRPEG
IEEEGGERDRDRSGPSVNGFLAIIWVDLRSLCLFSYHRLRDLLLIVTRIVEILGRRG---------WEILKY
WWNLLQYWSQELKSSAVSLLNTTAIAVAEGTDRIIEILQRAYRAILHIPRRVRQGLERALL
>B.US.-.s35_d18_c03.EU604573
MRVMEIRKNWH-S------W-----WKW-GM------MLLGML-MI--CSNA--E------NLWVTVYYGVP
VWRETTTTLFCASDAKAYATEVHNIWATHACVPTDPNPQEVELKNVTENFNMWKNNMVEQMHGDIKSLWDQS
LKPCVKLTPLCVTLHC---TDP-----EL--R--------------------NAT------NT-----TSSN
NSKNGTS---TMNS--SKG--------------T--T-----WR----ED---MKNCSFNVTS--NWRDKMQ
KEYALLYKLDIVQI--GGK------------T--------------D-NT------------S--YRLISCN
TSVITQACPKVSFEPIPIHYCAPAGFAILKCKDKKFNGTGPCKNVSTVQCTHGIKPAVSTQLLLNGSLAE-E
EIVIRSANFTNNAKTIIVQLNDSVVMNCTRPSNNTRKSINMGPGRAFYTTGEIIGDIRQAHCNISRAKWNNT
LKMVAIKLRE--QY-----P--NK-T-I-AFT-RSSGGDPEVVMLSFNCGGEFFYCNSTQL--------F--
------NSTW--DS-TQLF------------N---ST------W--Y------DNT-----G----------
--ND------TIILQCRIKQFINMWQEVGKAMYAPPIKGQISCLSNITGILLTR----D-GG------N-IT
N-----ETETFRPGGGDMKDNWRSELYKYKVVQIEPLGIAPTKAKRRVVQREKRAV---GIGALFLGFLGAA
GSTMGAASMTLTVQARQLLSGIVQQQNNLLRAIEMQQHLLQLTVWGIKQLQARVLAVERYLKDQQLLGIWGC
SGKLICTTTVPWN----TSWS--N-RSLDYIW-QNMTWMQWEREINNYTGSIYKLLEESQNQQEKNEQELLE
LDKWASLWNWFDITNWLWYIKLFIMVVGGLVGLRIVFMVLSIVNRVRQGYSPLSFQTHHPA-ARG-PDRPEG
IEEEGGERDRDRFGPSTNGFLAIIWVDLRSLCLFSYHRLRDLLLIVTRIVEILGHRG---------WEILKY
WWNLPQYWSQELKSSAVSLLDNTAIAVAEGTDRIIEIVQRACRAILHIPRRVRQGLERALL
>B.US.-.s35_d18_c01.EU604572
MRVMEIRKNCQ-H-----SW-----WKW-GM------MLLGML-MI--CSNA--E------NLWVTVYYGVP
VWREADTTLFCASDAKAYATEVHNVWATHACVPTDPNPQEVELKNVTENFNMWKNNMVGQMHGDIKSLWDQS
LKPCVKLTPLCVTLHC---TDP-----DL--R--------------------NAT------NT-----TS--
------S---ITNS--SEG--------------N--T-----WR----ED---MKNCSFNVTT--NWRDKMQ
KEYALLYKLDIVQI--GNN---------------------------N-ST------------R--YRLISCN
TSVITQACPKVSFEPIPIHYCAPAGFAILKCKDKKFNGTGPCKNVSTVQCTHGIKPTVSTQLLLNGSLAE-E
EIVIRSENFTNNAKTIIVQLNDSVVMNCTRPSNNTRKSINMGPGRAFYTTGEIIGDIRQAHCNISRAKWNNT
LRRVAIKLRE--QF-----P--NK-T-I-AFT-RPSGGDPEVVMLSFNCGGEFFYCNSTQL--------F--
------NSTW--DS-TQLF------------N---ST------W--Y------DNT-----G----------
--ND------TIILQCRIKQFINMWQEVGKAMYAPPIKGQISCLSNITGILLTR----D-GG------S-NT
SN----TTETFRPGGGDMKDNWRSELYKYKVVQIEPLGIAPTRAKRRVVQREKRAV---GIGALFLGFLGAA
GSTMGAASMTLTVQARQLLSGIVQQQNNLLRAIEMQQHLLQLTVWGIKQLQARVLAVERYLKDQQLLGIWGC
SGKLICTTTVPWN----TSWS--N-RSLDYIW-QNMTWMQWEKEINNYTGSIYNLLEESQNQQEKNEQELLE
LDKWASLWNWFDITNWLWYIKMFIMVVGGLVGLRIVFMVLSIVNRVRQGYSPLSFQTHHPA-ARG-PDRPEG
IEEEGGERDRDRSGPSANGFLAIIWVDLRSLCLFSYHRLRDLLLIVTRIVEILGRRG---------WEILKY
LWNLLQYWSQELKSSAVSLLNTTAIAVAEGTDRIIEIVQRACRAILHIPRRVRQGLERALL
>B.US.-.s35_d11_c12.EU604566
MRVMEIRKNWH-S------W-----WKW-GM------MLLGML-MI--CSNA--E------NLWVTVYYGVP
VWRETTTTLFCASDAKAYATEVHNIWATHACVPTDPNPQEVELKNVTENFNMWKNNMVDQMHEDIKSLWDQS
LKPCVKLTPLCVTLHC---TDP-----DL--R--------------------NAT------NT-----TS--
------S---TRNS--SKG--------------T--T-----WR----ED---MKNCSFNVTT--KWRDKMQ
KEYALLYKLDIVQI----G------------D------------STD-NT------------S--YRLISCN
TSVITQACPKVSFEPLPIHYCAPAGFAILKCRDKKFNGTGPCKNVSTVQCTHGIKPAVSTQLLLNGSLAE-E
EIVIRSANFTNNAKTIIVQLNDSVVMNCTRPSNNTRKSINMGPGRAFYTTGEIIGDIRQAHCNISRAKWNNT
LRRVAIKLRE--QF-----P--NK-T-I-TFT-RSSGGDPEVVMLSFNCGGEFFYCNSTQL--------F--
------SSTW--NS-TQLF------------N---ST------W--Y------NNT-----G----------
--ND------TITLQCRIKQFINMWQEVGKAMYAPPIKGQISCLSNITGILLTR----D-GG------N-IT
N-----ETEIFRPGGGDMKDNWRSELYKYKVVQIEPLGIAPTKAKRRVVQREKRAV---GIGALFLGFLGAA
GSTMGAASMTLTVQARQLLSGIVQQQNNLLRAIEMQQHLLQLTVWGIKQLQARVLAVERYLKDQQLLGIWGC
SGKLICTTTVPWN----TSWS--N-RSLDYIW-QNMTWMQWEREINNYTGSIYNLLEESQNQQEKNEQELLE
LDKWASLWNWFDITNWLWYIKMFIMVVGGLVGLRIVFMVLSIVNRVRQGYSPLSLQTHHPA-ARG-PDRPEG
IEEGGGERDRDRFGPSANGFLAIIWVDLRSLCLFSYHRLRDLLSIVTRIVEILGRRG---------WEILKY
WWNLLKYWSQELKSSAVSLLNTTAIAVAEGTDRIIEVLQRAFRAILHIPRRVRPGLERALL
>B.US.-.s35_d0_c34.EU604560
MRVMEIRKNWH-S------W-----WKW-GM------MLLGML-MI--CSNA--E------NLWVTVYYGVP
VWRETTTTLFCASDAKAYATEVHNIWATHACVPTDPNPQEVELKNVTENFNMWKNNMVEQMHGDIKSLWDQS
LKPCVKLTPLCVTLHC---TDP-----DL--R--------------------NAT------NT-----TS--
------S---TTNS--SKG--------------T--T-----WR----ED---MKNCSFNVTT--NWRDKMQ
KEYALLYKLDIVQI--GNN---------------------------N-ST------------N--YRLISCN
TSVITQACPKVSFEPIPIHYCAPAGFAILKCKDKKFNGTGPCKNVSTVQCTHGIKPTVSTQLLLNGSLAE-E
EIVIRSENFTNNAKTIIVQLNDSVVMNCTRPSNNTRKSINMGPGRAFYTTGEIIGDIRQAHCNISRAKWNNT
LRRIAIKLRE--QF-----P--NK-T-I-AFN-RPSGGDPEVVMLSFNCGGEFFYCNSTQL--------F--
------NSTW--DS-TQLF------------N---ST------W--Y------NNT-----G----------
--ND------TIILQCRIKQFINMWQEVGKAMYAPPIKGQISCLSNITGILLTR----D-GG------S-NT
SN----TTETFRPGGGDMKDNWRSELYKYKVVQIEPLGIAPTRAKRRVVQREKRAV---GIGALFLGFLGAA
GSTMGAASMTLTVQARQLLSGIVQQQNNLLRAIEMQQHLLQLTVWGIKQLQARVLAVERYLKDQQLLGIWGC
SGKLICTTTVPWN----TSWS--N-KSLDYIW-QNMTWMQWEREINNYTGSIYNLLEESQNQQEKNEQELLE
LDKWASLWNWFDITNWLWYIKLFIMVVGGLVGLRIVFMVLSIVNRVRQGYSPLSFQTHHPA-ARG-PDRPEG
IEEEGGERDRDRFGPSANGFLAIIWVDLRSLCLFSYHRLRDLLLIVTRIVEILGRRG---------WEILKY
WWNLLKYWSQELKSSAVSSLNTTAIAVAEGTDRIIEVLQRAFRAILHIPRRVRQGLERALL
>B.US.-.s35_d0_c21.EU604555
MRVMEIRENCQ-H------WW----WKW-GM------MLLGIL-MI--YSNA--E------NLWVTVYYGVP
VWKETTTTLFCASDAKAYATEVHNIWATHACVPTDPNPQEVELGNVTEDFNMWKNNMVDQMHEDIKSLWDQS
LKPCVKLTPLCVTLHC---TDP-----DL--R--------------------NAT------NT-----TS--
------S---TTNS--SKG--------------T--T-----WR----ED---MKNCSFNVTS--KWRDKMQ
KEYALLYKLDIVQI----G------------D------------STD-NT------------S--YRLISCN
TSVITQACPKVSFEPIPIHYCAPAGFAILKCRDKKFNGTGPCKNVSTVQCTHGIKPAVSTQLLLNGSLAE-E
EIVIRSANFTNNAKTIIVQLNDSVVMNCTRPSNNTRKSINMGPGRAFYTTGEIIGDIRQAHCNISRAKWNNT
LRRVAIKLRE--QF-----P--NK-T-I-AFT-RSSGGDPEVVMLSFNCGGEFFYCNSTQL--------F--
------NSTW--DS-TQLF------------N---ST------W--Y------NNT-----G----------
--ND------TIILQCRIKQFINMWQEVGKAMYAPPIKGQISCLSNITGILLTR----D-GG------N-IT
N-----ETEIFRPGGGDMKDNWRSELYKYKVVQIEPLGIAPTKAKRRVVQREKRAV---GIGALFLGFLGAA
GSTMGAASMTLTVQARQLLSGIVQQQNNLLRAIEMQQHLLQLTVWGIKQLQARVLAVERYLKDQQLLGIWGC
SGKLICTTTVPWN----TSWS--N-RSLDYIW-QNMTWMQWEREINNYTGSIYNLLEESQNQQEKNEQELLE
LDKWASLWNWFDITNWLWYIKMFIMVVGGLVGLRIVFIVLSIVNRVRQGYSPLSFQTHHPA-ARG-PDRPEG
IEEEGGERDRDRSGPSANGFLAIIWVDLRSLFLFSYHRLRDLLLIVTRIVEILGHRG---------WEILKY
WWNLLKYWSQELKSSAVSLLNTTAIAVAEGTDRIIEVLQRAFRAILHIPRRVRQGLERALL
>B.US.-.s35_d18_c16.EU604577
MRVMEIRKNCQ-H-----SW-----WKW-GM------MLLGML-MI--CSNA--E------NLWVTVYYGVP
VWRETSTTLFCASDAKAYTTEVHNIWATHACVPTDPNPQEVELGNVTEEFNMWKNNMVDQMHEDIKSLWDQS
LKPCVKLTPLCVTLHC---TDP-----DL--R--------------------NAT------NT-----TS--
------S---TTNS--SKG--------------T--T-----WR----ED---MKNCSFNVTT--NWRDKMQ
KEYALLYKLDIVQI--GNN---------------------------N-ST------------N--YRLISCN
TSVITQACPKVSFEPIPIHYCAPAGFAILKCKDKKFNGTGPCKNVSTVQCTHGIKPAVSTQLLLNGSLAE-E
EIVIRSANFTDNAKTIIVQLNDSVVMNCTRPSNNTRKSINMGPGRAFYTTGEIIGDIRQAHCNISRAKWNNT
LRRVAIKLRE--QF-----P--NK-T-I-AFT-RSSGGDPEVVMLSFNCGGEFFYCNSTQL--------F--
------NSTW--DS-TQLF------------N---ST------W--Y------NNT-----G----------
--ND------TIILQCRIKQFINMWQEVGKAMYAPPIKGQISCLSNITGILLTR----D-GG------S-NT
SN----TTETFRPGGGDMKDNWRSELYKYKVVQIEPLGIAPTKAKRRVVQREKRAV---GIGALFLGFLRAA
GSTMGAASMTLTVQARQLLSGIVQQQNNLLRAIEMQQHLLQLTVWGIKQLQARVLAVERYLKDQQLLGIWGC
SGKLICTTTVPWN----TSWS--N-KSLDYIW-QNMTWMQWEREINNYTDSIYNLLEESQNQQEKNEQELLE
LDKWASLWNWFNITNWLWYIKLFIMVVGGLVGLRIVFMVLSIVNRVRQGYSPLSFQTHHPA-ARG-PDRPEG
IEEEGGERDRDRFGPSANGFLAIIWVDLRSLCLFGYHRLRDLLLIVTRIVEILGRRG---------WEILKY
WWNLLKYWSQELKSSAVSLLNTTAIAVAEGTDRIIEVLQRAFRAILHIPRRVRQGLERALL
>B.US.-.s35_d18_C06.EU604575
MRVMEIRKNWH-S------W-----WKW-GM------MLLGML-MI--CSNA--E------NLWVTVYYGVP
VWRETTTTLFCASDAKAYATEVHNIWATHACVPTDPNPQEVELKNVTENFNMWKNNMVDQMHEDIKSLWDQS
LKPCVKLTPLCVTLHC---TDP-----DL--R--------------------NAT------NT-----TS--
------S---TTNS--SKG--------------T--T-----WR----ED---MKNCSFNVTS--KWGDKMQ
KEYALLYKLDIVQI--GGS------------T--------------D-NT------------S--YRLISCN
TSVITQACPKVSFEPIPIHYCAPAGFAILKCRDKKFNGTGPCKNVSTVQCTHGIKPAVSTQLLLNGSLAE-E
EIVIRSANFTNNAKTIIVQLNDSVVMNCTRPSNNTRKSINMGPGRAFYTTGEIIGDIRQAHCNISRAKWNNT
LRRVAIKLTE--QY-----P--NK-T-I-AFT-RSSGGDPEVVMLSFNCGGEFFYCNSTQL--------F--
------NSTW--DS-TQLF------------N---NT------W--Y------DNT-----G----------
--ND------TIILQCRIKQFINMWQEVGKAMYAPPIKGQISCLSNITGILLTR----D-GG------N-IT
N-----ETEIFRPGGGDMKDNWRSELYKYKVVQIEPLGIAPTKAKRRVVQREKRAV---GIGALFLGFLGAA
GSTMGAASMTLTVQARQLLSGIVQQQNNLLRAIEMQQHLLQLTVWGIKQLQARVLAVERYLKDQQLLGIWGC
SGKLICTTTVPWN----TSWS--N-RSLDYIW-QNMTWMQWEREINNYTGSIYNLLEESQNQQEKNEQELLE
LDKWASLWNWFDITNWLWYIKMFIMVVGGLVGLRIVFIVLSIVNRVRQGYSPLSFQTHHPA-ARG-PDRPEG
IEEEGGERDRDRFGPSANGFLAIIWADLRSLCLFSYHRLRDLLLIVTRIVEILGRRG---------WEILKY
WWNLLKYWSQELKSSAVSLLNTTAIAVAEGTDRIIEILQRAFRAILHIPRRVRQGLERALL
>B.US.-.s35_d39_c32.EU604589
MRVMEIRKNWH-S------W-----WKW-GV------MLLGML-MI--CSNA--E------NLWVTVYYGVP
VWRETTTTLFCASDAKAYATEVHNIWATHACVPTDPNPQEVELKNVTENFNMWKNNMVDQMHEDIKSLWDQS
LKPCVKLTPLCVTLHC---TDP-----DL--R--------------------NAT------NT-----TS--
------S---TTNS--SKG--------------T--T-----WR----ED---MKNCSFNVTS--KWRDKMQ
KEYALLYKLDIVQI----G------------D------------SKD-NT------------S--YRLISCN
TSVITQACPKVSFEPIPIHYCAPAGFAILKCRDKKFNGTGPCKNVSTVQCTHGIKPAVSTQLLLNGSLAE-E
EIVIRSANFTNNAKTIIVQLNDSVVINCTRPSNNTRKSINMGPGRAFYTTGEIIGDIRQAHCNISRAKWNNT
LRRVAIKLRE--QF-----P--NK-T-I-AFT-RSSGGDPEVVMLSFNCGGEFFYCNSTQL--------F--
------NSTW--DS-TQLF------------N---ST------W--Y------NNT-----G----------
--ND------TIILQCRIKQFINMWQEVGKAMYAPPIKGQISCLSNITGILLTR----D-GG------N-IT
N-----ETEIFRPGGGDMKDNWRSELYKYKVVQIEPLGIAPTKAKRRVVQREKRAV---GIGALFLGFLGAA
GSTMGAASMTLTVQARQLLSGIVQQQNNLLRAIEMQQHLLQLTVWGTKQLQARVLAVERYLKDQQLLGIWGC
SGKLICTTTVPWN----TSWS--N-RSLDYIW-QNMTWMQWEREINNYTESIYTLLEESQNQQEKNEQELLE
LDKWASLWNWFNITNWLWYIKLFIMVVGGLVGLRIVFIVLSIVNRVRQGYSPLSFQTHHPA-ARG-PDRPEG
IEEEGGERDRDRFGPSANGFLAIIWVDLRSLCLFSYHRLRDLLLIVTRIVEILGRRG---------WEILKY
WWNLLKYWSQELKSSAVSLLNTTAIAVAEGTDRIIEIVQRACRAILHIPRRIRQGLERALL
>B.US.-.s35_d18_c20.EU604579
MRVMEIRKNWH-S------W-----WKW-GM------MLLGML-MI--CSNA--E------NLWVTVYYGVP
VWRETTTTLFCASDAKAYATEVHNIWATHACVPTDPNPQEVELKNVTENFNMWKNNMVDQMHEDIKSLWDQS
LKPCVKLTPLCVTLHC---TDP-----DL--R--------------------NAT------NT-----TS--
------S---TTNS--SKG--------------T--T-----WR----ED---MKNCSFNVTS--KWRDKMQ
KEYALLYKLDIVQI----G------------D------------N-N-ST------------T--YRLISCN
TSVITQACPKVSFEPIPIHYCAPAGFAILKCRDKKFNGTGPCKNVSTVQCTHGIKPAVSTQLLLNGSLAE-E
EIVIRSANFTNNAKTIIVQLNDSVVMNCTRPSNNTRKSINMGPGRAFYTTGEIIGDIRQAHCNISRAKWNNT
LRRVAIKLRE--QY-----P--NK-T-I-AFT-RSSGGDPEVVMLSFNCGGEFFYCNSTQL--------F--
------NSTW--DS-TQLF------------N---ST------W--Y------NNT-----G----------
--ND------TIILQCRIKQFINMWQEVGKAMYAPPIKGQISCLSNITGILLTR----D-GG------S-NT
SN----TTETFRPGGGDMKDNWRSELYKYKVVQIEPLGIAPTKAKRRVVQREKRAV---GIGALFLGFLGAA
GSTMGAASMTLTVQARQLLSGIVQQQNNLLRAIEMQQHLLQLTVWGIKQLQARVLAVERYLKDQQLLGIWGC
SGKLICTTTVPWN----TSWS--N-RSLDYIW-QNMTWMQWEREINNYTESIYTLLEESQNQQEKNEQELLE
LDKWANLWNWFNITNWLWYIKLFIMVVGGLVGLRIVFIVLSIVNRVRQGYSPLSFQTHHPA-ARG-PDRPEG
IEEEGGERDRDRFGPSANGFLAIIWVDLRSLCLFSYHRLRDLLSIVTGIVEILGRRG---------WEILKY
WWNLLKYWSQELKSSAVSLLNTTAIAVAEGTDRIIEIVQRACRAILHIPRRVRQGLERALL
>B.US.-.s35_d18_c22.EU604580
MRVMEIRKNCQ-H-----SW-----WKW-GM------MLLGML-MI--CSNA--E------NLWVTVYYGVP
VWRETTTTLFCASDAKAYAIEVHNIWATHACVPTDPNPQEVELKNVTENFNMWKNNMVDQMHEDIKSLWDQS
LKPCVKLTPLCVTLHC---TDP-----EL--R--------------------NAT------NT-----TSGN
NSKNGIS---TTNS--SKG--------------T--T-----WR----ED---MKNCSFNVTT--KWRDKMQ
KEYALLYKLDIVQI---RD------------N--------------D-NT------------S--YRLISCN
TSVITQACPKVSFEPIPIHYCAPAGFAILKCRDKKFNGTGPCKNVSTVQCTHGIKPAVSTQLLLDGSLAE-E
EIVIRSANFTNNAKTIIVQLNDSVVMNCTRPSNNTRKSINMGPGRAFYTTGEIIGDIRQAHCNISRAKWNNT
LRRVAIKLRE--QF-----P--NK-T-I-AFT-RSSGGDPEVVMLSFNCGGEFFYCNSTQL--------F--
------NSTW--DS-TQLF------------N---ST------W--Y------NNT-----G----------
--ND------TIILQCRIKQFINMWQEVGKAMYAPPIKGQISCLSNITGILLTR----D-GG------S-NT
SN----TTETFRPGGGDMKDNWRSELYKYKVVQIEPLGIAPTKAKRRVVQREKRAV---GIGALFLGFLGAA
GSTMGAASMTLTVQARQLLSGIVQQQNNLLRAIEMQQHLLQLTVWGIKQLQARVLAVERYLKDQQLLGIWGC
SGKLICTTTVPWN----TSWS--N-KSLDYIW-QNMTWMQWEREINNYTESIYTLLEESQNQQEKNEQELLE
LDKWASLWNWFNITNWLWYIKLFIMVVGGLVGLRIVFIVLSIVNRVRQGYSPLSFQTHHPA-ARG-PDRPEG
IEEEGGERDRDRSGPSANGFLAIIWVDLRSLCLFSYHRLRDLLLIVTRIVEILGRRG---------WEILKY
WWNLLKYWSQELKSSAVSLLNTTAIAVAEGTDRIIEIVQRACRAILHIPRRVRQGLERALL
>B.US.-.s35_d18_c09.EU604576
MRVMEIRKNWH-S------W-----WKW-GM------MLLGML-MI--CSNA--E------NLWVTVYYGVP
VWRETTTTLFCASDAKAYATEVHNIWATHACVPTDPNPQEVELKNVTENFNMWKNNMVDQMHEDIKSLWDQS
LKPCVKLTPLCVTLHC---TDP-----EL--R--------------------NAT------NT-----TSGN
NSKTGTS---TMNS--SRG--------------T--T-----WR----ED---MKNCSFNVTT--KWRDKMQ
KEYALLYKLDIVQI----G------------D------------STD-NT------------S--YRLISCN
TSVITQACPKVSFEPIPIHYCAPAGFAILKCRDKKFNGTGPCKNVSTVQCTHGIKPAVSTQLLLNGSLAE-E
EIVIRSANFTNNAKTIIVQLNDSVVMNCTRPSNNTRKSINMGPGRAFYTTGEIIGDIRQAHCNISRAKWNNT
LRMVAIKLRE--QY-----P--NK-T-I-AFT-RSSGGDPEVVMLSFNCGGEFFYCNSTQL--------F--
------NSTW--DS-TQLF------------N---ST------W--Y------NNT-----G----------
--ND------TIILQCRIKQFINMWQEVGKAMYAPPIKGQISCLSNITGILLTR----D-GG------S-NT
SN----TTETFRPGGGDMKDNWRSELYKYKVVQIEPLGIAPTKAKRRVVQREKRAV---GIGALFLGFLGAA
GSTMGAASMTLTVQARQLLSGIVQQQNNLLRAIEMQQHLLQLTVWGIKQLQARVLAVERYLKDQQLLGIWGC
SGKLICTTTVPWN----TSWS--N-RSLDYIW-QNMTWMQWEREINNYTGSIYHLLEESQNQQEKNEQELLE
LDKWASLWNWFDITNWLWYIKLFIMVVGGLVGLRIVFIVLSIVNRVRQGYSPLSFQTHHPA-ARG-PDRPEG
IEEEGGERDRDRFGPSANGFLAIIWVDLRSLFLFSYHRLRDLLLIVTRIVEILGHRG---------WEILKY
WWNLLKYWSQELKSSAVSLLNTTAIAVAEGTDRIIEIVQRACRAILHIPRRVRQGLERALL
>B.US.-.s35_d11_c19.EU604569
MRVMEIRKNWH-S------W-----WKW-GM------MLLGML-MI--CSNT--E------NLWVTVYYGVP
VWRETTTTLFCASDAKAYATEVHNIWATHACVPTDPNPQEVELKNVTENFNMWKNNMVDQIHEDIKSLWDQS
LKPCVKLTPLCVTLHC---TDP-----EL--R--------------------NAT------NT-----TSSN
KSKNVTS---TTTS--SKG--------------T--T-----WR----ED---MKNCSFNVTT--KWRDRMQ
KEYALLYKLDIVQI---RD------------S--------------D-NT------------S--YRLISCN
TSVITQACPKVSFEPIPIHYCAPAGFAILKCRDKKFNGTGPCKNVSTVQCTHGIKPAVSTQLLLNGSLAE-E
EIVIRSANFTNNAKTIIVQLNDSVVMNCTRPSNNTRKSINMGPGRAFYTTGEIIGDIRQAHCNISRAKWNNT
LRMVAIKLRE--QF-----P--NK-T-I-AFT-RSSGGDPEVVMLSFNCGGEFFYCNSTQL--------F--
------NSTW--NS-TQLF------------N---ST------W--Y------NNT-----G----------
--ND------TITLQCRIKQFINMWQEVGKAMYAPPIKGQISCLSNITGILLTR----D-GG------S-NT
SN----TTETFRPGGGDMKDNWRSELYKYKVVQIEPLGIAPTKAKRRVVQREKRAV---GIGALFLGFLGAA
GSTMGAASMTLTVQARQLLSGIVQQQNNLLRAIEMQQHLLQLTVWGIKQLQARVLAVERYLKDQQLLGIWGC
SGKLICTTTVPWN----TSWS--N-RSLDYIW-QNMTWMQWEREINNYTGSIYNLLEESQNQQEKNEQELLE
LDKWASLWNWFDITNWLWYIKMFIMVVGGLVGLRIVFIVLSIVNRVRQGYSPLSFQTHHPA-ARG-PDRPEG
IEEEGGERDRDRFGPSANGFLAIIWVDLRSLCLFSYHRLRDLLLIVTRIVEILGRRG---------WEILKY
WWNLLKYWSQELKSSAVSLLNTTAIAVAEGTDRIIEIVQRACRAILHIPRRVRQGLERALL
>B.US.-.s35_d11_c24.EU604570
MRVMEIRKNCQ-H-----SW-----WKW-GM------MLLGML-MI--CSNA--E------NLWVTVYYGVP
VWRETTTTLFCASDAKAYATEVHNIWATHACVPTDPNPQEVELKNVTENFNMWKNNMVDQMHEDIKSLWDQS
LKPCVKLTPLCVTLHC---TDP-----DL--R--------------------NAT------NT-----TS--
------S---TTNS--SKG--------------T--T-----WR----ED---MKNCSFNVTS--KWRDKMQ
KEYALLYKLDIVQI----G------------D------------N-N-ST------------T--YRLISCN
TSVITQACPKVSFEPIPIHYCAPAGFAILKCRDKKFNGTGPCKNVSTVQCTHGIKPAVSTQLLLNGSLAE-E
GIVIRSANFTNNAKTIIVQLNDSVVMNCTRPSNNTRKSINMGPGRAFYTTGEIIGDIRQAHCNISRAKWNNT
LRRVAIKLRE--QY-----P--NK-T-I-AFT-RSSGGDPEVVMLSFNCGGEFFYCNSTQL--------F--
------NSTW--DS-TQLF------------N---ST------W--Y------NNT-----G----------
--ND------TIILQCRIKQFINMWQEVGKAMYAPPIKGQISCLSNITGILLTR----D-GG------S-NT
SN----TTETFRPGGGDMKDNWRSELYKYKVVQIEPLGIAPTKAKRRVVQREKRAV---GIGALFLGFLGAA
GSTMGAASMTLTVQARQLLSGIVQQQNNLLRAIEMQQHLLQLTVWGIKQLQARVLAVERYLKDQQLLGIWGC
SGKLICTTTVPWN----TSWS--N-RSLDYIW-QNMTWMQWEREINNYTGSIYNLLEESQNQQEKNEQELLE
LDKWASLWNWFDITNWLWYIKMFIMVVGGLVGLRIVFMVLSIVNRVRQGYSPLSFQTHHPA-ARG-PDRPEG
IEEEGGERDRDRSGPSANGFLAIIWVDLRSLCLFSYHRLRDLLLIVTRIVEILGRRG---------WEILKY
WWNLLKYWSQELKSSAVSLLNTTAIAVAEGTDRIIEVLQRAFRAILHIPRRVRQGLERALL
>B.US.-.s35_d11_c01.EU604562
MRVMEIRKNCQ-H------WW----WKW-GM------MLLGML-MI--CSNA--E------NLWVTVYYGVP
VWREADTTLFCASDAKAYATEVHNVWATHACVPTDPNPQEVELKNVTENFNMWKNNMVDQMHEDIKSLWDQS
LKPCVKLTPLCVTLHC---TDP-----EL--R--------------------NAT------NT-----TSSN
YSKNGTS---TTNS--SKG--------------T--T-----WR----ED---MKNCSFNVTT--KWRDKMQ
KEYALLYKLDIVQI----G------------D------------SKD-NT------------S--YRLISCN
TSVITQACPKVSFEPIPIHYCAPAGFAILKCRDKKFNGTGPCKNVSTVQCTHGIKPTASTQLLLNGSLAE-E
EIVIRSANFTNNAKTIIVQLNDSVVMNCTRPSNNTRKSINMGPGRAFYTTGEIIGDIRQAHCNISRAKWNNT
LRRVAIKLRE--QF-----P--NK-T-I-AFT-RSSGGDPEVVMLSFNCGGEFFYCNSTQL--------F--
------NSTW--DS-TQLF------------N---ST------W--Y------NNT-----G----------
--ND------TIILQCRIKQFINMWQEVGKAMYAPPIKGQISCLSNITGILLTR----D-GG------S-NT
SN----TTETFRPGGGDMKDNWRSELYKYKVVQIEPLGIAPTKAKRRVVQREKRAV---GIGALFLGFLGAA
GSTMGAASMTLTVQARQLLSGIVQQQNNLLRAIEMQQHLLQLTVWGIKQLQARVLAVERYLKDQQLLGIWGC
SGKLICTTTVPWN----TSWS--N-RSLDYIW-QNMTWMQWEREINNYTGSIYNLLEESQNQQEKNEQELLE
LDKWASLWNWFDITNWLWYIKMFIMVVGGLVGLRIVFMVLSIVNRVRQGYSPLSFQTHHPA-ARG-PDRPEG
IEEEGGERDRDRSGPSANGFLAIIWVDLRNLCLFSYHRLRDLLLIVTRIVEILGRRG---------WEILKY
WWNLLKYWSQELKSSAVSLLNTTAIAVAEGTDRIIEIVQRACRAILHIPRRVRQGLERALL
>B.US.-.s35_d11_c13.EU604567
MRVMEIRKNWH-S------W-----WKW-GM------MLLGML-MI--CSNA--E------NLWVTVYYGVP
VWRETTTTLFCASDAKAYATEVHNIWATHACVPTDPNPQEVELKNVTENFNMWKNNMVDQMHEDIKSLWDQS
LKPCVKLTPLCVTLHC---TDP-----DL--R--------------------NAT------NT-----TS--
------S---TTNS--SKG--------------T--T-----WR----ED---MKNCSFNVTT--KWRDKMQ
KEYALLYKLDIVQI----G------------D------------SKD-NT------------S--YRLISCN
TSVITQACPKVSFEPIPIHYCAPAGFAILKCRDKKFNGTGPCKNVSTVQCTHGIKPAVSTQLLLNGSLAE-E
EIVIRSANFTDNAKTIIVQLNDSVVMNCTRPSNNTRKSINMGPGRAFYTTGEIIGDIRQAHCNISRAKWNNT
LRRVAIKLRE--QF-----P--NK-T-I-AFT-RSSGGDPEVVMLSFNCGGEFFYCNSTQL--------F--
------NSTW--DS-TQLF------------N---ST------W--Y------NNT-----G----------
--ND------TIILQCRIKQFINMWQEVGKAMYAPPIKGQISCLSNITGILLTR----D-GG------S-NT
SN----TTETFRPGGGDMKDNWRSELYKYKVVQIEPLGIAPTKAKRRVVQREKRAV---GIGALFLGFLGAA
GSTMGAASMTLTVQARQLLSGIVQQQNNLLRAIEMQQHLLQLTVWGIKQLQARVLAVERYLKDQQLLGIWGC
SGKLICTTTVPWN----TSWS--N-KSLDYIW-QNMTWMQWEREINNYTESIYTLLEESQNQQEKNEQELLE
LDKWASLWNWFNITNWLWYIKLFIMVVGGLVGLRIVFIVLSIVNRVRQGYSPLSFQTHHPA-ARG-PDRPEG
IEEEGGERDRDRFGPSANGFLAIIWVDLRSLCLFSYHRLRDLLLIVTRIVEILGRRG---------WEILKY
WWNLLKYWSQELKSSAVSLLDNTAIAVAEGTDRIIEVLQRAFRAILHIPRRVRQGLERALL
>B.US.-.s35_d0_c23.EU604556
MRVMEIRKNCQ-H-----SW-----WKW-GM------MLLGML-MI--CSNA--E------NLWVTVYYGVP
VWRETTTTLFCASDAKAYATEVHNIWATHACVPTDPNPQEVELKNVTENFNMWKNNMVDQMHEDIKSLWDQS
LKPCVKLTPLCVTLHC---TDP-----EL--R--------------------NAT------NT-----TSGN
NSKNGAS---TTNS--SKG--------------T--T-----WR----ED---MKNCSFNVTT--KWRDKMQ
KEYALLYKLDIVQI----G------------D------------SKD-NT------------S--YRLISCN
TSVITQACPKVSFEPIPIHYCAPAGFAILKCRDKKFNGTGPCKNVSTVQCTHGIKPAVSTQLLLNGSLAE-E
EIVIRSANFTNNAKTIIVQLNDSVVMNCTRPSNNTRKSINMGPGRAFYTTGEIIGDIRQAHCNISRAKWNNT
LRRVAIKLRE--QF-----P--NK-T-I-AFT-RSSGGDPEVVMLSFNCGGEFFYCNSTQL--------F--
------NSTW--DS-TQLF------------N---ST------W--Y------NDT-----G----------
--ND------TIILQCRIKQFINMWQEVGKAMYAPPIKGQISCLSNITGILLTR----D-GG------S-NT
SN----TTETFRPGGGDMKDNWRSELYKYKVVQIEPLGIAPTKAKRRVVQREKRAV---GIGALFLGFLGAA
GSTMGAASMTLTVQARQLLSGIVQQQNNLLRAIEMQQHLLQLTVWGIKQLQARVLAVERYLKDQQLLGIWGC
SGKLICTTTVPWN----TSWS--N-RSLDYIW-QNMTWMQWEREINNYTGSIYNLLEESQNQQEKNEQELLE
LDKWASLWNWFDITNWLWYIKMFIMVVGGLVGLRIVFMVLSIVNRVRQGYSPLSFQTHHPA-ARG-PDRPEG
IEEEGGERDRDRFGPSANGFLAIIWVDLRSLCLFSYHRLRDLLLIVTRIVEILGRRG---------WEILKY
WWNLLKYWSQELKSSAVSLLDNTAIAVAEGTDRIIEVLQRAFRAILHIPRRVRQGLERALL
>B.US.-.s35_d11_c05.EU604564
MRVMEIRKNWH-S------W-----WKW-GM------MLLGML-MI--CSNA--E------NLWVTVYYGVP
VWRETTTTLFCASDAKAYATEVHNIWATHACVPTDPNPQEVELKNVTENFNMWKNNMVDQMHEDIKSLWDQS
PKPCVKLTPLCVTLHC---TDP-----DL--R--------------------NAT------NT-----TS--
------S---TTNS--SKG--------------T--T-----WR----ED---MKNCSFNVTS--KWRDKMQ
KEYALLYKLDIVRI----G------------G------------STD-NT------------S--YRLISCN
TSVITQACPKVSFEPIPIHYCAPAGFAILKCRDKKFNGTGPCKNVSTVQCTHGIKPAVSTQLLLNGSLAE-E
EIVIRSANFTNNAKTIIVQLNDSVVMNCTRPSNNTRKSINMGPGRAFYTTGEIIGDIRQAHCNISRAKWNNT
LRRVAIKLRE--QF-----P--NK-T-I-AFT-RSSGGDPEVVMLSFNCGGEFFYCNSTQL--------F--
------NSTW--DS-TQLF------------N---ST------W--Y------NNT-----G----------
--ND------TIILQCRIKQFINMWQEVGKAMYAPPIKGQISCLSNITGILLTR----D-GG------S-NT
SN----TTETFRPGGGDMKDNWRSELYKYKVVQIEPLGIAPTKAKRRVVQREKRAV---GIGALFLGFLGAA
GSTMGAASMTLTVQARQLLSGIVQQQNNLLRAIEMQQHLLQLTVWGIKQLQARVLAVERYLKDQQLLGIWGC
SGKLICTTTVPWN----TSWS--N-RSLDYIW-QNMTWMQWEREINNYTSSIYNLLEESQNQQEKNEQELLE
LDKWASLWNWFNITNWLWYIKLFIMVVGGLVGLRIVFIVLSIVNRVRQGYSPLSFQTHHPA-ARG-PDRPEG
IEEEGGERDRDRFGPSANGFLAIIWVDLRSLCLFSYHRLRDLLLIVTRIVEILGRRG---------WEILKY
WWNLLKYWSQELKSSAVSLLNTTAIAVVEGTDRIIEIVQRACRAILHIPRRVRQGLERALL
>B.US.-.s35_d39_c14.EU604585
MRVMEIRKNWH-S------W-----WKW-GM------MLLGML-MI--CSNA--E------NLWVTVYYGVP
VWRETTTTLFCASDAKAYATEVHNIWATHACVPTDPNPQEVELKNVTENFNMWKNNMVDQMHEDIKSLWDQS
LKPCVKLTPLCVTLHC---TDP-----DL--R--------------------NAT------NT-----TS--
------S---TTNS--SKG--------------T--T-----WR----ED---MKNCSFNVTS--KWRDKMQ
KEYALLYKLDIVQI----G------------D------------SKD-NT------------S--YRLISCN
TSVITQACPKVSFEPIPIHYCAPAGFAILKCRDKKFNGTGPCKNVSTVQCTHGIKPAVSTQLLLNGSLAE-E
EIVIRSANFTDNAKTIIVQLNDSVVMNCTRPSNNTRKSINMGPGRAFYTTGEIIGDIRQAHCNISRAKWNNT
LRRVAIKLRE--QF-----P--SK-T-I-AFT-RSSGGDPEVVMLSFNCGGEFFYCNSTQL--------F--
------NSTW--DS-TQLF------------N---ST------W--Y------DNT-----G----------
--ND------TIILQCRIKQFINMWQEVGKAMYAPPIKGQISCLSNITGILLTR----D-GG------S-NT
SN----TTETFRPGGGDMKDNWRSELYKYKVVQIEPLGIAPTRAKRRVVQREKRAV---GIGALFLGFLGAA
GSTMGAASMTLTVLARQLLSGIVQQQNNLLRAIEMQQHLLQLTVWGIKQLQARVLAVERYLKDQQLLGIWGC
SGKLICTTTVPWN----TSWS--N-RSLDYIW-QNMTWMQWEREINNYTGSIYNLLEESQNQQEKNEQELLE
LDKWASLWNWFDITNWLWYIKMFIMVVGGLVGLRIVFIVLSIVNRVRQGYSPLSFQTHHPA-ARG-PDRPEG
IEEEGGERDRDRFGPSANGFLAIIWVDLRNLCLFSYHRLRDLLLIVTRIVEILGRRG---------WEILKY
WWNLLKYWSQELKSSAVSLLNTTAIAVAEGTDRIIEVLQRAFRAILHIPRRVRQGLERALL
>B.US.-.s35_d18_c23.EU604581
MRVMEIRKNWH-S------W-----WKW-GM------MLLGML-MI--CSNA--E------NLWVTVYYGVP
VWRETTTTLFCASDAKAYATEVHNIWATHACVPTDPNPQEVELKNVTENFNMWKNNMVDQMHEDIKSLWDQS
LKPCVKLTPLCVTLHC---TDP-----DL--R--------------------NAT------NT-----TS--
------S---TTNS--SKG--------------T--T-----WR----ED---MKNCSFNVTS--KWRDKMQ
KEYALLYKLDIVQI----G------------D------------SKD-NT------------S--YRLISCN
TSVITQACPKVSFEPIPIHYCAPAGFAILKCRDKKFNGTGPCKNVSTVQCTHGIKPAVSTQLLLNGSLAE-E
EIVIRSANFTDNAKTIIVQLNDSVVMNCTRPSNNTRKSINMGPGRAFYTTGEIIGDIRQAHCNISRAKWNNT
LRRVAIKLRE--QF-----P--NK-T-I-AFT-RSSGGDPEVVMLSFNCGGEFFYCNSTQL--------F--
------NSTW--DS-TQLF------------N---ST------W--Y------DNT-----G----------
--ND------TIILQCRIKQFINMWQEVGKAMYAPPIKGQISCLSNITGILLTR----D-GG------S-NT
SN----TTETFRPGGGDMKDNWRSELYKYKVVQIEPLGIAPTRAKRRVVQREKRAV---GIGALFLGFLGAA
GSTMGAASMTLTVQARQLLSGIVQQQNNLLRAIEMQQHLLQLTVWGIKQLQARVLAVERYLKDQQLLGIWGC
SGKLICTTTVPWN----TSWS--N-RSLDYIW-QNMTWMQWEREINNYTGSIYNLLEESQNQQEKNEQELLE
LDKWASLWNWFDITNWLWYIKMFIMVVGGLVGLRIVFMVLSIVNRVRQGYSPLSFQTHHPA-ARG-PDRPEG
IEEEGGERDRDRSGPSVNGFLAIIWVDLRSLCLFSYHRLRDLLLIVTRIVEILGRRG---------WKILKY
WWNLLKYWSQELKSSAVSLLNTTAIAVAEGTDRIIEIVQRACRAILHIPRRVRQGLERALL
>B.US.-.s35_d11_c04.EU604563
MRVMEIRKNCQ-H-----SW-----WKW-GM------MLLGML-MI--CSNA--E------NLWVTVYYGVP
VWRETTTTLFCASDAKAYATEVHNIWATHACVPTDPNPQEVELKNVTENFNMWKNNMVDQMHEDIKSLWDQS
LKPCVKLTPLCVTLHC---TDP-----DL--R--------------------NAT------NT-----TS--
------S---TTNS--SKG--------------T--T-----WR----ED---MKNCSFNVTS--KWRDKMQ
KEYALLYKLDIVQI----G------------D------------SKD-NT------------S--YRLISCN
TSVITQACPKVSFEPIPIHYCAPAGFAILKCRDKKFNGTGPCKNVSTVQCTHGIKPAVSTQLLLNGSLAE-E
EIVIRSANFTDNAKTIIVQLNDSVVMNCTRPSNNTRKSINMGPGRAFYTTGEIIGDIRQAHCNISRAKWNNT
LRRVAIKLRE--QF-----P--NK-T-I-AFT-RSSGGDPEVVMLSFNCGGEFFYCNSTQL--------F--
------NSTW--DS-TQLF------------N---ST------W--Y------NNT-----G----------
--ND------TIILQCRIKQFINMWQEVGKAMYAPPIKGQISCLSNITGILLTR----D-GG------S-NT
SN----TTETFRPGGGDMKDSWRSELYKYKVVQIEPLGIAPTKAKRRVVQREKRAV---GIEALFLGFLGAA
GSTMGAASMTLTVQARQLLSGIVQQQNNLLRAIEMQQHLLQLTVWGIKQLQARVLAVERYLKDQQLLGIWGC
SGKLICTTTVPWN----TSWS--N-RSLDYIW-QNMTWMQWEREINNYTGSIYNLLEESQNQQEKNEQELLE
LDKWASLWNWFDITNWLWYIKMFIMVVGGLVGLRIVFMVLSIVNRVRQGCSPLSFQTHHPA-ARG-PDRPEG
IEEEGGERDRDRSGPSANGFLAIIWVDLRSLCLFSYHRLRDLLLIVTRIVEILGRRG---------WEILKY
WWNLLKYWSQELKSSAVSLLNTTAIAVAEGTDRIIEIVQRACRAILHIPRRVRQGLERALL
>B.US.-.s35_d18_c04.EU604574
MRVMEIRKNWH-S------W-----WKW-GM------MLLGML-MI--CSNA--E------NLWVTVYYGVP
VWRETTTTLFCASDAKAYATEVHNIWATHACVPTDPNPQEVELKNVTENFNMWKNNMVDQMHEDIKSLWDQS
LKPCVKLTPLCVTLHC---TDP-----DL--R--------------------NAT------NT-----TS--
------S---TTNS--SKG--------------T--T-----WR----ED---MKNCSFNVTS--KWRDKMQ
KEYALLYKLDIVQI----G------------D------------SKD-NT------------S--YRLISCN
TSVITQACPKVSFEPIPIHYCAPAGFAILKCRDKKFNGTGPCKNVSTVQCTHGIKPAVSTQLLLNGSLAE-E
EIVIRSANFTDNAKTIIVQLNDSVVMNCTRPSNNTRKSINMGPGRAFYTTGEIIGDIRQAHCNISRAKWNNT
LRRVAIKLRE--QF-----P--NK-T-I-AFT-RSSGGDPEVVMLSFNCGGEFFYCNSTQL--------F--
------NSTW--DS-TQLF------------N---ST------W--Y------NNT-----G----------
--ND------TIILQCRIKQFINMWQEVGKAMYAPPIKGQISCLSNITGILLTR----D-GG------S-NT
SN----TTETFRPGGGDMKDNWRSELYKYKVVQIEPLGIAPTKAKRRVVQREKRAV---GIGALFLGFLGAA
GSTMGAASMTLTVQARQLLSGIVQQQNNLLRAIEMQQHLLQLTVWGIKQLQARVLAVERYLKDQQLLGIWGC
SGKLICTTTVPWN----TSWS--N-RSLDYIW-QNMTWMQWEREINNYTGSIYNLLEESQNQQEKNEQELLE
LDKWASLWNWFDITNWLWYIKMFIMVVGGLVGLRIVFMVLSIVNRVRQGYSPLSFQTHHPA-ARG-PDRPEG
IEEEGGERDRDRFGPSANGFLAIIWVDLRSLCLFSYHRLRDLLLIVTRIVEILGRRG---------WEILKY
WWNLLKYWSQELKSSAVSLLNTTAIAVAEGTDRIIEIVQRACRAILHIPRRVRQGLERALL
>B.US.-.s35_d11_c16.EU604568
MRVMEIRKNWH-S------W-----WKW-GM------MLLGML-MI--CSNA--E------NLWVTVYYGVP
VWRETTTTLFCASDAKAYATEVHNIWATHACVPTDPNPQEVELKNVTENFNMWKNNMVEQMHGDIKSLWDQS
LKPCVKLTPLCVTLHC---TDP-----DL--R--------------------NAT------NT-----TS--
------S---TTNS--SKG--------------T--T-----WR----ED---MKNCSFNVTT--NWRDKMQ
KEYALLYKLDIVQI--GNN---------------------------N-ST------------N--YRLISCN
TSVITQACPKVSFEPIPIHYCAPAGFAILKCRDKKFNGTGPCKNVSTVQCTHGIKPAVSTQLLLNGSLAE-E
EIVIRSANFTDNAKTIIIQLNDSVVMNCTRPSNNTRKSINMGPGRAFYTTGEIIGDIRQAHCNISRAKWNNT
LRRVAIKLRE--QF-----P--NK-T-I-AFT-RSSGGDPEVVMLSFNCGGEFFYCNSTQL--------F--
------NSTW--DS-TQLF------------N---ST------W--Y------NNT-----G----------
--ND------TIILQCRIKQFINMWQEVGKAMYAPPIKGQISCLSNITGILLTR----D-GG------N-IT
N-----ETEIFRPGGGDMKDNWRSELYKYKVVQIEPLGIAPTRAKRRVVQREKRAV---GIGALFLGFLGAA
GSTMGAASMTLTVQARQLLSGIVQQQNNLLRAIEMQQHLLQLTVWGIKQLQARVLAVERYLKDQQLLGIWGC
SGKLICTTTVPWN----TSWS--N-KSLDYIW-QNMTWMQWEREINNYTESIYTLLEESQNQQEKNEQELLE
LDKWASLWNWFNITNWLWYIKLFIMVVGGLVGLRIVFIVLSIVNRVRQGYSPLSFQTHHPA-ARG-PDRPEG
IEEEGGERDRDRSGPSVNGFLAIIWVDLRSLCLFSYHRLRDLLLIVTRIVEILGHRG---------WEILKY
WWNLLKYWSQELKSSAVSLLNTTAIAVAEGTDRIIEIVQRACRAILHIPRRVRQGLERALL
>B.US.-.s35_d39_c12.EU604584
MRVMEIRKNWH-S------W-----WKW-GM------MLLGML-MI--CSNA--E------NLWVTVYYGVP
VWRETTTTLFCASDAKAYATEVHNIWATHACVPTDPNPQEVELKNVTENFNMWKNNMVEQMHGDIKSLWDQS
LKPCVKLTPLCVTLHC---TDP-----DL--R--------------------NAT------NT-----TS--
------S---TTNS--SKG--------------T--T-----WR----ED---MKNCSFNVTT--NWRDKMQ
KEYALLYKLDIVQI--GNN---------------------------N-ST------------N--YRLISCN
TSVITQACPKVSFEPIPIHYCAPAGFAILKCKDKRFNGTGPCKNVSTVQCTHGIKPTVSTQLLLNGSLAE-E
EIVIRSENFTNNAKTIIVQLNDSVVMNCTRPSNNTRKSINMGPGRAFYTTGEIIGDIRQAHCNISRAKWNNT
LRRVAIKLRE--QF-----P--NK-T-I-AFN-RPSGGDPEVVMLSFNCGGEFFYCNSTQL--------F--
------NSTW--DS-TQLF------------N---ST------W--Y------DNT-----G----------
--ND------TIILQCRIKQFINMWQEVGKAMYAPPIKGQISCLSNITGILLTR----D-GG------N-IT
N-----ETEIFRPGGGDMKDNWRSELYKYKVVQIEPLGIAPTKAKRRVVQREKRAV---GIGALFLGFLGAA
GSTMGAASMTLTVQARQLLSGIVQQQNNLLRAIEMQQHLLQLTVWGIKQLQARVLAVERYLKDQQLLGIWGC
SGKLICTTTVPWN----TSWS--N-KSLDYIW-QNMTWMQWEREINNYTGLIYNLIEESQNQQEKNEQELLE
LDKWASLWNWFNITNWLWYIKMFIMVVGGLVGLRIVFIVFSIVNRVRQGYSPLSFQTHHPA-ARG-PDRPEG
IEEEGGERDRDRSGPSANGFLAIIWVDLRSLCLFSYHRLRDLLLIVTRIVEILGHRG---------WEILKY
WWNLLKYWSQELKSSAVSLLDNTAIAVAEGTDRIIEIVQRACRAILHIPRRVRQGLERALL
>B.US.-.s35_d11_c07.EU604565
MRVMEIRKNCQ-H-----SW-----WKG-GM------MLLGML-MI--CSNA--E------NLWVTVYYGVP
VWRETTTTLFCASDAKAYATEVHNIWATHACVPTDPNPQEVELKNVTENFNMWKNNMVEQMHGDIKSLWDQS
LKPCVKLTPLCVTLHC---TDP-----DL--R--------------------NAT------NT-----TS--
------S---TTNS--SKG--------------T--T-----WR----ED---MKNCSFNVTT--NWRDKMQ
KEYALLYKLDIVQI--GNN---------------------------N-ST------------N--YRLISCN
TSVITQACPKVSFEPIPIHYCAPAGFAILKCKDKKFNGTGPCKNVSTVQCTHGIKPTVSTQLLLNGSLAE-E
EIVIRSENFTNNAKTIIVQLNDSVVMNCTRPSNNTRKSINMGPGRAFYTTGEIIGDIRQAHCNISRAKWNNT
LRRVAIKLRE--QF-----P--NK-T-I-AFN-RPSGGDPEVVMLSFNCGGEFFYCNSTQL--------F--
------NSTW--DS-TQLF------------N---ST------W--Y------DNT-----G----------
--ND------TIILQCRIKQFINMWQEVGKAMYAPPIKGQISCLSNITGILLTR----D-GG------N-IT
N-----ETEIFRPGGGDMKDNWRSELYKYKVVQIEPLGIAPTRAKRRVVQREKRAV---GIGALFLGFLGAA
GSTMGAASMTLTVQARQLLSGIVQQQNNLLRAIEMQQHLLQLTVWGIKQLQARVLAVERYLKDQQLLGIWGC
SGKLICTTTVPWN----TSWS--N-RSLDYIW-QNMTWMQWEKEINNYTGSIYNLLEESQNQQEKNEQELLE
LNKWASLWNWFDITNWLWYIKMFIMVVGGLVGLRIVFIVLSIVNRVRQGYSPLSFQTHHPA-ARG-PDRPEG
IEEEGGERDRDRFGPSANGFLAIIWVDLRSLCLFSYHRLGDLLLIVTRIVEILGRRG---------WEILKY
WWNLLKYWSQELKSSAVSLLNTTAIAVAEGTDRIIEIVQRACRAILHIPRRVRLGLERALL
>B.US.-.s35_d0_c26.EU604558
MRVMENRKNCQ-H-----SW-----WKW-GM------MLLGML-MI--CSNA--E------NLWVTVYYGVP
VWRETTTTLFCASDAKAYATEVHNIWATHACVPTDPNPQEVELKNVTENFNMWKNNMVEQMHGDIKSLWDQS
LKPCVKLTPLCVTLHC---TDP-----DL--R--------------------NAT------NT-----TS--
------S---TTNS--SKG--------------T--T-----WR----ED---MKNCSFNVTS--NWRDKMQ
KEYALLYKLDIVQI---GD------------N--------------N-ST------------T--YRLISCN
TSVITQACPKVSFEPIPIHYCAPTGFAILKCKDKKFNGTGPCKNVSTVQCTHGIKPTVSTQLLLNGSLAE-E
EIVIRSANFTNNAKTIIVQLNDSVVMNCTRPSNNTRKSINMGPGRAFYTTGEIIGDIRQAHCNISRAKWNNT
LRRVAIKLRE--QF-----P--NK-T-I-AFN-RPSGGDPEVVMLSFNCGGEFFYCNSTQL--------F--
------NSTW--DS-TQLF------------N---ST------W--Y------DNT-----G----------
--ND------TIILQCRIKQFINMWQEVGKAMYAPPIKGQISCLSNITGILLTR----D-GG------N-IT
N-----ETEIFRPGGGDMKDNWRSELYKYKVVQIEPLGIAPTRAKRRVVQREKRAV---GIGALFLGFLGAA
GSTMGAASMTLTVQARQLLSGIVQQQNNLLRAIEMQQHLLQLTVWGIKQLQARVLAVERYLKDQQLLGIWGC
SGKLICTTTVPWN----TSWS--N-RSLDYIW-QNMTWMQWEREINNYTGSIYNLLEESQNQQEKNEQELLE
LDKWASLWNWFDITNWLWYIKMFIMVVGGLVGLRIVLRDLSKVKRVRQGYSPLSFQTHHPA-ARG-PDRPEG
IEEEGGERDRDRSGPSANGFLAIIWVDLRSLCLFSYHRLRDLLLIVTRIVEILGRRG---------WEILKY
WWNLLKYWSQELKSSAVSLLNTTAIAVAEGTDRIIEIVQRACRAILHIPRRVRQGLERALL
>B.US.-.7120P_c08.AY842838
MKVKETRKICQ-H------F-----WRW-GT------MLLGML-MI--CSAG--N------NLWVTVYYGVP
VWKEATTTLFCASDAKAYDTEVHNVWATHACVPTDPNPQEVVLTNVTENFNMWKNNMVEQMHEDIISLWDQS
LKPCVKLTPLCVTLKC---T-------DL--K--------------------NAT-----------------
------N---ITNA--GNG-----------------M-----EE----GD---MKNCSFNITT--RLRDKMQ
KEYALFYKMDVVSI----N------------N--------------D-NT------------S--YILINCN
TSVITQACPKVSFEPIPIHYCAPAGFAILKCNDKKFNGAGPCTSVSTVQCTHGIRPVVSTQLLLNGSLVE-E
EVVIRSENFTDNAKTIIVQLNESVRINCIRPNNNTRKSINIGPGRAMYATEQIIGDIRQAHCNINSSDWNNA
LKRVADKLRE--QF-----K--NKTT-I-NFD-KSSGGDLEVTMHNFNCRGEFFYCNTDQL--------F--
------NSTW--PP-----------------N---ST------E--Y------NTT-----G---------S
NNNG------TITLQCRIKQIINRWQEVGKAMYAPPIEGPINCTSNITGLLLTR----D-GG------E-NT
NNS---NTEIFRPGGGNMRDNWRSELYKYKVVKIEPLGVAPTKAKRRVVQKEKRAV---GLGAMFLGFLGAA
GSTMGAASITLTVQARQLLSGIVQQQNNLLRAIEAQQHLLQLTVWGIKQLQARVLAVERYLRDQQLLGIWGC
SGKLICTTTVPWN----TSWNKPG-QDLTAIW-GNMTWMEWEKEIDNYTGLIYTLLEESQNQQEKNEQELLE
FDKWANLWNWFDITRWLWYIKIFIMIVGGLVGLRIVFTVLSIINRVRQGYSPLSFQTRLPA-PRG-PDRPEE
IEEEGGDRDRDRSNRSVAGFLTIIWVDLRSLCLFSYHRLRDLLLIVARIVELLGRRG---------WGALKY
WWNLLQYWSQELKNSAVSLLNATAIAVAEGTDRVIEVVQRTCRAIRNVPRRIRQGLERALL
>B.US.-.7120P_c12.AY842841
MKVKETRKICQ-H------F-----WGW-GT------MLLGML-MI--CSAG--N------NLWVTVYYGVP
VWKEATTTLFCASDAKAYDTEVHNVWATHACVPTDPNPQEVVLTNVTENFNMWKNNMVEQMHEDIISLWDQS
LKPCVKLTPLCVTLKC---T-------DL--K--------------------NAT-----------------
------N---ITNV--GNG-----------------M-----EE----GD---MKNCSFNITT--RLRDKMQ
KEYALFYKMDVVSI----N------------N--------------D-NT------------S--YILINCN
TSVITQACPKVSFEPIPIHYCAPAGFAILKCNDKKFNGTGPCTNVSTVQCTHGIRPVVSTQLLLNGSLAE-E
EVVIRSENFTDNAKTIIVQLNESVRINCIRPNNNTRKSINIGPGRAMYATEQIIGDIRQAHCNINSSDWNNA
LKRVADKLRE--QF-----K--NKTT-I-NFD-KSSGGDLEVTMHNFNCRGEFFYCNTDQL--------F--
------NSTW--PP-----------------N---ST------E--Y------NTT-----G---------S
NNNG------TITLQCRIKQIINRWQEVGKAMYAPPIEGPINCTSNITGLLLTR----D-GG------E-NT
NNS---NTEIFRPGGGNMRDNWRSELYKYKVVKIEPLGVAPTKAKRRVVQKEKRAV---GLGAMFLGFLGAA
GSTMGAASITLTVQARQLLSGIVQQQNNLLRAIEAQQHLLQLTVWGIKQLQARVLAVERYLRDQQLLGIWGC
SGKLICTTTVPWN----TSWNKPG-QDLTAIW-GNMTWMEWEKEIDNYTGLIYTLLEESQNQQEKNEQELLE
FDKWANLWNWFDITHWLWYIKIFIMIVGGLVGLRIVFTVLSIINRVRQGYSPLSFQTRLPA-PRG-PDRPEE
IEEEGGDRDRDRSNRSVAGFLTIIWVDLRSLCLFSYHRLRDLLLIVARIVELLGRRG---------WGALKY
WWNLLQYWSQELKNSAVSLLNATAIAVAEGTDRVIEVVQRACRAIRNVPRRIRQGLERALL
>B.US.-.7120P_c03.AY842836
MKVKETGKICQ-H------F-----WRW-GT------MLLGML-MI--CSAG--N------NLWVTVYYGVP
VWKEATTTLFCASDAKAYDTEVHNVWATHACVPTDPNPQEVVLTNVTENFNMWKNNMVEQMHEDIISLWDQS
LKPCVKLTPLCVTLKC---T-------DL--K--------------------NAT-----------------
------N---ITNV--GNG-----------------M-----EE----GD---MKNCSFNITT--RLRDKMQ
KEYALFYKMDVVSI----N------------N--------------D-NT------------S--YILINCN
TSVITQACPKVSFEPIPIHYCAPAGFAILKCNDKKFNGTGPCTNVSTVQCTHGIRPVVSTQLLLNGSLAE-E
EVVIRSENFTDNAKTIIVQLNESVRINCIRPNNNTRKSINIGPGRAMYATEQIIGDIRQAHCNINSSDWNNA
LKRVADKLRE--QF-----K--NKTT-I-NFD-KSSGGDLEVTMHNFNCRGEFFYCNTDQL--------F--
------NSTW--PP-----------------N---ST------E--Y------NTT-----G---------S
NNNG------TITLQCRIKQIINRWQEVGKAMYAPPIEGPINCTSNITGLLLTR----D-GG------E-NT
NNS---NTEIFRPGGGNMRDNWRSELYKYKVVKIEPLGVAPTKAKRRVVQKEKRAV---GLGAMFLGFLGAA
GSTMGAASITLTVQARQLLSGIVQQQNNLLRAIEAQQHLLQLTVWGIKQLQARVLAVERYLRDQQLLGIWGC
SGKLICTTTVPWN----TSWNKPG-QDLTAIW-GNMTWMEWEKEIDNYTGLIYTLLEESQNQQEKNEQELLE
FDKWANLWNWFDITHWLWYIKIFIMIVGGLVGLRIVFTVLSIINRVRQGYSPLSFQTRLPA-PRG-PDRPEE
IEEEGGDRDRDRSNRSVAGFLTIIWVDLRSLCLFSYHRLRDLLLIVARIVELLGRRG---------WGALKY
WWNLLQYWSQELKNSAVSLLNATAIAVAEGTDRVIEIVQRTCRAIRNVPRRIRQGLERALL
>B.US.-.7120P_c09.AY842839
MKVKETGKICQ-H------F-----WRW-GT------MLLGML-MI--CSAG--N------NLWVTVYYGVP
VWKEATTTLFCASDAKAYDTEVHNVWATHACVPTDPNPQEVVLTNVTENFNMWKNNMVEQMHEDIISLWDQS
LKPCVKLTPLCVTLKC---T-------DL--K--------------------NAT-----------------
------N---ITNV--GNG-----------------M-----EE----GD---MKNCSFNITT--RLRDKMQ
KEYALFYKMDVVSI----N------------N--------------D-NT------------S--YILINCN
TSVITQACPKVSFEPIPIHYCAPAGFAILKCNDKKFNGTGPCTNVSTVQCTHGIRPVVSTQLLLNGSLAE-E
EVVIRSENFTDNAKTIIVQLNESVRINCIRPNNNTRKSINIGPGRAMYATEQIIGDIRQAHCNINSSDWNNA
LKRVADKLRE--QF-----K--NKTT-I-NFD-KSSGGDLEVTMHNFNCRGEFFYCNTDQL--------F--
------NSTW--PP-----------------N---ST------E--Y------NTT-----G---------S
NNNG------TITLQCRIKQIINRWQEVGKAMYAPPIEGPINCTSNITGLLLTR----D-GG------E-NT
NNSNT---EIFRPGGGNMRDNWRSELYKYKVVKIEPLGVAPTKAKRRVVQKEKRAV---GLGAMFLGFLGAA
GSTMGAASITLTVQARQLLSGIVQQQNNLLRAIEAQQHLLQLTVWGIKQLQARVLAVERYLRDQQLLGIWGC
SGKLICTTTVPWS----TSWNKPG-QDLTAIW-GNMTWMEWEKEIDNYTGLIYTLLEESQNQQEKNEQELLK
FDKWANLWNWFDITHWLWYIKIFIMIVGGLVGLRIVFTVLSIINRVRQGYSPLSFQTRLPA-PRG-PDRPEE
IEEEGGDRDRDRSNRSVAGFLTIIWVDLRSLCLFSYHRLRDLLLIVARIVELLGRRG---------WGALKY
WWNLLQYWSQELKNSAVSLLNATAIAVAEGTDRVIEVVQRTCRAIRNVPRRIRQGLERALL
>B.US.-.7120C_c17.AY842830
MKVKETRKICQ-H------F-----WRW-GT------MLLGML-MI--CSAG--N------NLWVTVYYGVP
VWKEATTTLFCASDAKAYDTEVHNVWATHACVPTDPNPQEVVLTNVTENFNMWKNNMVEQMHEDIISLWDQS
LKPCVKLTPLCVTLNC---T-------DL--K------------------------------N-----AT--
------N---ITNS--VGN--------------G--M-----EE----GD---MKNCSFNITT--RLRNKMQ
KEYALFYKMDVVSI----N------------N--------------D-NT------------S--YILINCN
TSVITQACPKVSFEPIPIHYCAPAGFAILKCNDKKFNGTGPCTNVSTVQCTHGIRPVVSTQLLLNGSLAE-E
EVVIRSENFTDNAKTIIVQLNESVRINCIRPNNNTRKSINIGPGRAMYATEQITGDIRQAHCNISSSDWNNA
LKRVADKLRE--QF-----K--NKTT-I-NFD-KSSGGDPEVTMHNFNCRGEFFYCNTDQL--------F--
------NSTW--QF-----------------N---ST------W--PPNSTEYNTT-----G---------S
DNNG------TITLQCRIKQIINRWQEVGKAMYAPPIEGPINCSSNITGLLLTR----D-GG------E-NR
NNS---STEIFRPGGGNIRDNWRSELYKYKVVKIEPLGVAPTKAKRRVVHKEKRAV---GLGAMFLGFLGAT
GSTMGAASITLTVQARQLLSGIVQQQNNLLRAIEAQQHMLQLTVWGIKQLQARVLAVERYLRDQQLLGIWGC
SGKLICTTTVPWN----NSWS--N-RNLTEIW-EKMTWMQWEKEIDNYTGLIYTLLEESQNQQEQNEQELLA
FDKWANLWNWFDITHWLWYIKIFIMIVGGLVGLRIVFTVLSIINRVRQGYSPLSFQTRLPA-PRG-PDRPEE
IEEEGGDRDRDRSNRSVAGFLTIIWVDLRSLCLFSYHRLRDLLLIVARIVELLGRRG---------WGALKY
WWNLLQYWSQELKNSAVSLLNATAIAVAEGTDRVIEVVQRICRAIRNIPRRIRQGFERALL
>B.US.-.7120P_c07.AY842837
MKVKETRKICQ-H------F-----WRW-GT------MLLGML-MI--CSAG--N------NLWVTVYYGVP
VWKEATTTLFCASDAKAYDTEVHNVWATHACVPTDPNPQEVVLTNVTENFNMWKNNMVEQMHEDIISLWDQS
LKPCVKLTPLCVTLNC---T-------DL--K------------------------------N-----AT--
------N---ITNS--VGN--------------G--M-----EE----GD---MKNCSFNITT--RLRNKMQ
KEYALFYKMDVVSI----N------------N--------------D-NT------------S--YMLINCN
TSVITQACPKVSFEPIPIHYCAPAGFAILKCNDKKFNGTGPCTNVSTVQCTHGIRPVVSTQLLLNGSLAE-E
EVVIRSENFTDNAKTIIVQLNESVRINCIRPNNYTRKSINIGPGRAMYATEQITGDIRQAHCNISSSDWNNA
LKRVADKLRE--QF-----K--NKTT-I-NFD-KSSGGDPEVTMHNFNCRGEFFYCNTDQL--------F--
------NSTW--QF-----------------N---ST------W--PPNSTEYNTT-----G---------S
DNNG------TITLQCRIKQIINRWQEVGKAMYAPPIEGPINCSSNITGLLLTR----D-GG------E-NR
NNS---STEIFRPGGGNMRDNWRSELYKYKVVKIEPLGVAPTKAKRRVVHKEKRAV---GLGAMFLGFLGAA
GSTMGAASITLTVQARQLLSGIVQQQNNLLRAIEAQQHMLQLTVWGIKQLQARVLAVERYLRDQQLLGIWGC
SGKLICTTTVPWN----DSWS--N-RNLTEIW-EKMTWMQWEKEIDNYTGLIYTLLEESQNQQEQNEQELLA
FDKWANLWNWFDITHWLWYIKIFIMIVGGLVGLRIVFTVLSIINRVRQGYSPLSFQTRLPA-PRG-PDRPEE
IEEEGGDRDRDRSNRSVAGFLTIIWVDLRSLCLFSYHRLRDLLLIVARIVELLGRRG---------WGALKY
WWNLLQYWSQELKNSAVSLLNATAIAVAEGTDRVIEVVRRICRAIRNIPRRIRQGFERALL
>B.US.-.7120C_c15.AY842829
MKVKETRKICQ-H------F-----WRW-GT------MLLGML-MI--CSAG--N------NLWVTVYYGVP
VWKEATTTLFCASDAKAYDTEVHNVWATHACVPTDPNPQEVVLTNVTENFNMWKNNMVEQMHEDIISLWDQS
LKPCVKLTPLCVTLNC---T-------DL--K--------------------NAT-----------------
------N---ITNS--VGN--------------G--M-----EE----GD---MKNCSFNITT--RLRNKMQ
KEYALFYKMDVVSI----N------------N--------------D-NT------------S--YMLINCN
TSVITQACPKVSFEPIPIHYCAPAGFAILKCNDKKFNGTGPCTNVSTVQCTHGIRPVVSTQLLLNGSLAE-E
EVVIRSENFTDNAKTIIVQLNESVRINCIRPNNNTRKSINIGPGRAMYATEQITGDIRQAHCNISSSDWNNA
LKRVADKLRE--QF-----K--NKTT-I-NFD-KSSGGDPEVTMHNFNCRGEFFYCNTDQL--------F--
------NSTW--QF-----------------N---ST------W--PPNSTEYNTT-----G---------S
DNNG------TITLQCRIKQIINRWQEVGKAMYAPPIEGPINCSSNITGLLLTR----D-GG------E-NR
NNS---STEIFRPGGGNMRDNWRSELYKYKVVKIEPLGVAPTKAKRRVVHKEKRAV---GLGAMFLGFLGAA
GSTMGAASITLTVQARQLLSGIVQQQNNLLRAIEAQQHMLQLTVWGIKQLQARVLAVERYLRDQQLLGIWGC
SGKLICTTTVPWN----DSWS--N-RNLTEIW-EKMTWMQWEKEIDNYTGLIYTLLEESQNQQEQNEQELLA
FDKWANLWNWFDITHWLWYIKIFIMIVGGLVGLRIVFTVLSIINRVRQGYSPLSFQTRLPA-PRG-PDRPEE
IEEEGGDRDRDRSNRSVAGFLTIIWVDLRSLCLFSYHRLRDLLLIVARIVELLGRRG---------WGALKY
WWNLLQYWSQELKNSAVSLLNAAAIAVAEGTDRVIEVVRRICRAIRNIPRRIRQGFERALL
>B.US.-.7120C_c01.AY842824
MKVKETRKICQ-H------F-----WRW-GT------MLLGML-MI--CSAG--N------NLWVTVYYGVP
VWKEATTTLFCASDAKAYDTEVHNVWATHACVPTDPNPQEVVLTNVTENFNMWKNNMVEQMHEDIISLWDQS
LKPCVKLTPLCVTLNC---T-------DL--K--------------------NAT-----------------
------N---ITNS--VGN--------------G--M-----EE----GD---MKNCSFNITT--RLRNKMQ
KEYALFYKMDVVSI----N------------N--------------D-NT------------S--YMLINCN
TSVITQACPKVSFEPIPIHYCAPAGFAILKCNDKKFNGTGPCTNVSTVQCTHGIRPVVSTQLLLNGSLAE-E
EVAIRSENFTDNAKTIIVQLNESVRINCIRPNNNTRKSINIGPGRAMYATEQITGDIRQAHCNISSSDWNNA
LKRVADKLRE--QF-----K--NKTT-I-NFD-KSSGGDPEVTMHNFNCRGEFFYCNTDQL--------F--
------NSTW--QF-----------------N---ST------W--PPNSTEYNTT-----G---------S
DNNG------TITLQCRIKQIINRWQEVGKAMYAPPIEGPINCSSNITGLLLTR----D-GG------E-NR
NNS---STEIFRPGGGNMRDNWRSELYKYKVVKIEPLGVAPTKAKRRVVHKEKRAV---GLGAMFLGFLGAA
GSTMGAASITLTVQARQLLSGIVQQQNNLLRAIEAQQHMLQLTVWGIKQLQARVLAVERYLRDQQLLGIWGC
SGKLICTTTVPWN----DSWS--N-RNLTEIW-EKMTWMQWEKEIDNYTGLIYTLLEESQNQQEQNEQELLA
FDKWANLWNWFDITHWLWYIKIFIMIVGGLVGLRIVFTVLSIINRVRQGYSPLSFQTRLPA-PRG-PDRPEE
IEEEGGDRDRDRSNRSVAGFLTIIWVDLRSLCLFSYHRLRDLLLIVARIVELLRRRG---------WGALKY
WWNLLQYWSQELKNSAVSLLNATAIAVAEGTDRVIEVVRRICRAIRNIPRRIRQGFERALL
>B.US.-.7120C_c06.AY842827
MKVKETRKICQ-H------F-----WRW-GT------MLLGML-MI--CSAG--N------NLWVTVYYGVP
VWKEATTTLFCASDAKAYDTEVHNVWATHACVPTDPNPQEVVLTNVTENFNMWKNNMVEQMHEDIISLWDQS
LKPCVKLTPLCVTLNC---T-------DL--K------------------------------N-----AT--
------N---IANS--GGN--------------G--M-----EE----GD---MKNCSFNITT--RLRNKMQ
KEYALFYKMDVVSI----N------------N--------------D-NT------------S--YILINCN
TSVITQACPKVSFEPIPIHYCAPAGFAILKCNDKKFNGTGPCTNVSTVQCTHGIRPVVSTQLLLNGSLAE-E
EVVIRSENFTDNAKTIIVQLNESVRINCIRPNNNTRKSINIGPGRAMYATEQITGDIRQAHCNISSSDWNSA
LKRVADKLRE--QF-----K--NKTT-I-NFD-KSSGGDPEVTMHNFNCRGEFFYCNTDQL--------F--
------NSTW--QF-----------------N---ST------W--PPNSTEYNTT-----G---------S
DNNG------TITLQCRIKQIINRWQEVGKAMYAPPIEGPINCSSNITGLLLTR----D-GG------E-NR
NNS---DTEVFRPGGGNMRDNWRSELYKYKVVKIEPLGVAPTKAKRRVVQKEKRTV---GLGAMFLGFLGAA
GSTMDAASITLTVQARQLLSGIVQQQNNMLRAIEAQQHLLQLTVWGIKQLQARVLAVERYLRDQQLLGIWGC
SGKLICTTTVPWN----DSWS--N-RNLTEIW-EKMTWMQWEKEIDNYTGLIYTLLEESQNQQEQNEQELLA
FDKWANLWNWFDITHWLWYIKIFIMIVGGLVGLRIVFTVLSIINRVRQGYSPLSFQTRLPA-PRG-PDRPEE
IEEEGGDRDRDRSNRSVAGFLTIIWVDLRSLCLFSYHRLRDLLLIVARIVELLGRRG---------WGALKY
WWNLLQYWSQELKNSAVSLLNATAIAVAEGTDRVIEVVQRTCRAIRNVPRRIRQGLERALL
>B.US.-.7120P_c02.AY842835
MKVKETRKICQ-H------F-----WRW-GT------MLLGML-MI--CSAG--N------NLWVTVYYGVP
VWKEATTTLFCASDAKAYDTEVHNVWAAHACVPTDPNPQEVVLTNVTENFNMWKNNMVEQMHEDIINLWDQS
LKPCVKLTPLCVTLKC---T-------DL--K--------------------NAT-----------------
------N---ITNV--GNG-----------------M-----EE----GD---MKNCSFNITT--RLRDKMQ
KEYALFYKMDVVSI----N------------N--------------D-NT------------S--YILINCN
TSVITQACPKVSFEPIPIHYCAPAGFAILKCNDKKFNGTGPCTNVSTVQCTHGIRPVVSTQLLLNGSLAE-E
EVVIRSENFTDNAKTIIVQLNESVRINCIRPNNNTRKSINIGPGRAMYATEQIIGDIRQAHCNINSSDWNNA
LKRVADKLRE--QF-----K--NKTT-I-NFD-KSSGGDPEVTMHNFNCRGEFFYCNTDQL--------F--
------NSTW--PP-----------------N---NT-----EY---------NTT-----G---------S
SNNG------TITLQCRIKQIINRWQEVGKAMYAPPIEGPINCSSNITGLLLTR----D-GG------E-NR
NNS---DTEVFRPGGGNMRDNWRSELYKYKVVKIEPLGVAPTKAKRRVVQKEKRAV--GTWRLCFLGFLGAA
GSTMGAASITLTVQARQLLSGIVQQQNNLLRAIEAQQHLLQLTVWGIKQLQARVLAVERYLRDQQLLGIWGC
SGKLICTTTVPWN----DSWS--N-RNLTEIW-EKMTWMQWEKEIDNYTGLIYTLLEESQNQQEQNEQELLA
FDKWANLWNWFDITHWLWYIKIFIMIVGGLVGLRIVFTVLSIINRVRQGYSPLSFQTRLPA-PRG-PDRPEE
IEEEGGDRDRDRSNRSVAGFLTIIWVDLRSLCLFSYHRLRDLLLIVARIVELLGRRG---------WGALKY
WWNLLQYWSQELKNSAVSLLNATAIAVAEGTDRVIEVVQRTCRAIRNVPRRIRQGLERALL
>B.US.-.7120P_c11.AY842840
MKVKETRKICQ-H------F-----WRW-GT------MLLGML-MI--CSAG--N------NLWVTVYYGVP
VWKEATTTLFCASDAKAYDTEVHNVWATHACVPTDPNPQEVVLTNVTENFNMWKNNMVEQMHEDIISLWDQS
LKPCVKLTPLCVTLKC---T-------DL--K--------------------NAT-----------------
------N---ITNV--GNG-----------------M-----EE----GD---MKNCSFNITT--RLRDKMQ
KEYALFYKMDVVSI----N------------N--------------D-NT------------S--YILINCN
TSVITQACPKVSFEPIPIHYCAPAGFAILKCNDKKFNGTGPCTNVSTVQCTHGIRPVVSTQLLLNGSLAE-E
EVVIRSENFTDNARTIIVQLNESVRINCIRPNNNTRKSINIGPGRAMYATEQIIGDIRQAHCNINSSDWNNA
LKRVADKLRE--QF-----K--NKTT-I-NFD-KSSGGDPEVTMHNFNCRGEFFYCNTDQL--------F--
------NSTW--PS-----------------N---ST-----EY---------NTT-----G---------S
NNNG------TITLQCRIKQIINRWQEVGKAMYAPPIEGPINCSSNITGLLLTR----D-GG------E-NR
NNS---DTEVFRPGGGNMRDNWRSELYKYKVVKIEPLGVAPTKAKRRVVQKEKRAV---GLGAMFLGFLGAA
GSTMGAASITLTVQARQLLSGIVQQQNNLLRAIEAQQHLLQLTVWGIKQLQARVLAVERYLRDQQLLGIWGC
SGKLICTTTVPWN----DSWS--N-RNLTEIW-EKMTWMQWEKEIDNYTGLIYTLLEESQNQQEQNEQELLA
FDKWANLWNWFDITHWLWYIKIFIMIVGGLVGLRIVFTVLSIINRVRQGYSPLSFQTRLPA-PRG-PDRPEE
IEEEGGDRDRDRSNRSVAGFLTIIWVDLRSLCLFSYHRLRDLLLIVARIVELLGRRG---------WGALKY
WWSLLQYWSQELKNSAVSLLNATAIAVAEGTDRVIEVVQRTCRAIRNVPRRIRQGLERALL
>B.US.-.7120P_c13.AY842842
MKVKETRKICQ-H------F-----WRW-GT------MLLGML-MI--CSAG--N------NLWVTVYYGVP
VWKEATTTLFCASDAKAYDTEVHNVWATHACVPTDPNPQEVVLTNVTENFNMWKNNMVEQMHEDIISLWDQS
LKPCVKLTPLCVTLKC---T-------DL--K--------------------NAT-----------------
------N---ITNV--GNG-----------------M-----EE----GD---MKNCSFNITT--RLRDKMQ
KEYALFYKMDVVSI----N------------N--------------D-NT------------S--YILINCN
TSVITQACPKVSFEPIPIHYCAPAGFAILKCNDKKFNGTGPCTNVSTVQCTHGIRPVVSTQLLLNGSLAE-E
EVVIRSENFTDNAKTIIVQLNESVRINCIRPNNNTRKSINIGPGRAMYATEQIIGDIRQAHCNINSSDWNNA
LKRVADKLRE--QF-----K--NKTT-I-NFD-KSSGGDPEVTMHNFNCRGEFFYCNTDQL--------F--
------NSTW--PS-----------------N---ST-----EY---------NTT-----G---------S
NNNG------TITLQCRIKQIINRWQEVGKAMYAPPIEGPINCSSNITGLLLTR----D-GG------E-NR
NNSDT---EVFRPGGGNMRDNWRSELYKYKVVKIEPLGVAPTKAKRRVVQKEKRAV---GLGAMFLGFLGAA
GSTMGAASITLTVQARQLLSGIVQQQNNLLRAIEAQQHLLQLTVWGIKQLQARVLAVERYLRDQQLLGIWGC
SGKLICTTTVPWN----DSWS--N-RNLTEIW-EKMTWMQWEKEIDNYTGLIYTLLEESQNQQEQNEQELLA
FDKWANLWNWFDITHWLWYIKIFIMIVGGLVGLRIVFTVLSIINRVRQGYSPLSFQTRLPA-PRG-PDRPEE
IEEEGGDRDRDRSNRSVAGFLTIIWVDLRSLCLFSYHRLRDLLLIVARIVELLGRRG---------WGALKY
WWSLLQYWSQELKNSAVSLLNATAIAVAEGTDRVIEVVQRTCRAIRNVPRRIRQGLERALL
>B.US.1998.AC10.AY835446
MRVRETRKNYQ-H------LW----WKW-GM------MLLGML-MI--CSAV--E------QTWVTVYYGVP
VWKEANTTLFCASDAKAYNTEVHNVWATHACVPTDPNPQEVELENVTENFNMWKNNMVDQMHEDIISLWDQS
LKPCVKLTPLCVTLSC---TD------NV--G--------------------NDT------ST---------
------N------N--SRW-------D------K--M-----EK----GE---IKNCSFNITT--NMRDKMQ
KQYALFYKLDVVPI--EEG------------K----------NNNSS-FT------------D--YRLISCN
TSVITQACPKVTFEPIPIHYCAPAGFALLKCKDKKFNGTGPCKNVSTVQCTHGIKPVVSTQLLLNGSLAE-E
EVVIRSENFSNNARTIIVQLNTSVEIKCIRPNNNTRKGIHIGPGRAFYTTGDIIGDIRQAHCNISRQNWNNT
LKQIAEKLRE--QF-----G--NK-T-I-VFR-NSSGGDPEIVMHTFNCAGEFFYCNTAEL--------F--
------NSTW--YA-----------------N---GT----------------ISI-----G---------G
GNKT------NIILPCRIKQFINMWQEVGKAMYAPPISGQIRCSSNITGLLLTR----D-GG------R-GN
QTDN--QTEIFRPVGGDMKNNWRSELYKYKVVRIEPLGIAPTRAKRRVVQREKRAV---GIGALFLGFLGAA
GSTMGAASMTLTVQARLLLSGIVQQQNNLLRAIEAQQHLLQLTVWGIKQLQARVLAVERYLRDQQLLGIWGC
SGKLICTTAVPWN----VSWN--N-RSVDDIW-ENMTWMQWDREISNYTSLIYTLIEESQNQQEKNEQELLA
LDKWANLWNWFNITEWLWYIKIFIMIVGGLVGLRIVFAVLSIVNRVRQGYSPLSFQTHLPA-QRG-PDRPGG
IEEEGGESDRDRSGRLVNGFLAIIWIDLRSLCLFSYHHLRDLLLIVTRIVEILGRRG---------WEILKY
WWNLLQYWIQELKNSAVSLLNAIAIAVGEGKDRIIEAFRSIFRAILHIPTRIRQGLERSLL
>B.ES.2008.ES_X2556_3.GQ372990
MTVKGIRKNYF-H------L-----WKW-GT------MLLGIL-MI--CSAA--D------QLWVTVYYGVP
VWKEATTTLFCASDAKAYNTERHNIWATHACVPTDPNPQEINLENVTENFNIWKNNMVEQMHEDIISLWEES
LKPCVKLTPLCVTLNC---T-------DV--I-----------------------------TN-----SN--
------R---TNTT--SEW------------GEK--M-----EE----GE---IKNCSFKTNP--VIKDKEQ
EQYALFYKLDVVQM----E------------D----------------NS------------T--YRLISCN
TSVITQACPKVSFEPIPIHYCAPAGFAILKCNNKTFSGKGPCTNVSTVQCTHGIRPVVSTQLLLNGSLAE-E
DVVLRSDNFSNNAKTIIVQLKTPVNITCLRPNNNTRKGIHIGPGRAFYTTGEIIGDIRQAHCNISREQWNDT
LRQVAAKLGK--QF-----G--NSKT-I-AFK-QSSGGDPEIVMHSFNCGGEFFYCNTTKL--------F--
------NSTW--TN---------------------ST------W--NKN----SPE-----N---------N
-THE------NITLQCRIKQFINLWQEVGKAMYAPPIQGIIRCTSNITGILLTR----D-GG------N-NT
TN----GTEIFRPGGGDMRDNWRSELYKYKVVKIEPLGVAPTKAKRRVVQREKRAV---GLGALFLGFLGAA
GSTMGAASLTLTVQARMLLSGIVQQQNNLLRAIEAQQHMLQLTVWGIKQLQARVLAVERYLKDQQLLGIWGC
SGKLICTTAVPWN----ASWS--N-KSLEKIW-ENMTWMQWEKEIDNYTDIIYTLLEDSQNQQEKNEQELLE
LDKWASLWSWFDITNWLWYIKIFIMIVGGLIGLRIVFTVLSIVNRVRQGYSPISLQTRLPA-QRG-PDRPGG
IEEEGGEQDRDRSGPLVDGFLAIIWVDLRSLFLFSYHRLRDLVLIVTRTVELLGRRG---------WEALKY
CWNLLQYWSQELKNSAVSLLNTTAITVAEGTDRVIEGLQRAGRAILHIPTRIRQGLERALL
>B.FR.2005.DEMB05FR001.JX140652
MRVRGIRKNYQ-H------L-----WTW-GI------MLFGML-MI--CSAV--D-----NNLWVTVYYGVP
VWKEANPTLFCASDAKAYDTEAHNVWATHACVPTDPNPQEIMLKNVSENFNMWKNNMVEQMHEDIISLWDQS
LKPCVKLTPLCVTLNC-----------TV--A-----------------------------TN-----SS--
------G---TNTT--AGS--------------K--I-----EG---------VKNCSFNVTT--NIRDKMQ
KAYALFYDLDIVPI----D------------N--------------D-NS------------S--YRLIHCN
TSVITQACPKITFEPIPIHYCAPAGFAILKCNDKKFNGTGRCENVSTVQCTHGIRPVVSTQLLLNGTLAE-E
DIVIRSENITDNTKTIIVQLKEPVEIKCTRPSNNTRKSIHIGPGRAFYATGEIIGNIRQAHCNISKGKWEKT
LEKIANKLRE--QF-----K--NNTT-I-VFN-QSAGGDPEIVMHSFNCGGEFFYCNSTQL--------F--
------NSTW--LF-----------------N---ST------G--NDT----TEN-----G----------
----------TITLQCRIKQIINMWQEVGKAMYAPPIRGNIRCSSNITGLLLTR----D-GG------S-HE
NGTNTTNTEVFRPGGGNMRDNWRSELYKYKVIEIEPLGIAPTKAKRRVVQREKRAA----LGAVFLGFLGAA
GSTMGAASMTLTVQARQLLSGIVQQQNNLLRAIEAQQHLLQLTVWGIKQLQARVLAVERYLKDQQLLGIWGC
SGKLICTTTVPWN----SSWS--N-KSLNDIW-DNMTWMEWEREINNYTDLIYSLIEKSQNQQEQNEQELLA
LDKWASLWSWFDITNWLWYIKIFIIIVGGLIGLRIVCTVLSVVNRVRQGYSPLSFQTHLPT-PRG-PDRPEG
IAEEGGERDRDTSGRLVTGFSALIWEDLRSLCLFSYHRLRDLLLIAARIVELLGRRG---------WEVLKY
WWNLLQYWRQELKKSAVSLLNATAIVVAEGTDRIIEALQRAGRAILHIPRRIRQGLERALL
>B.US.1998.1058_11_B11.EU575330
MRVKGIRRNCQ-H------S-----WRW-GT---TLTMLLGIL-MI--CRAA--E------QLWVTVYYGVP
VWREAKTTLFCASDAKAYDTEVHNVWATHACVPTDPNPQELVLVNVTENFNAWENNMVEQMHEDIISLWDQS
LKPCVKLTPLCVTLNC---N-------DL--N-----------------------------TT-----TS--
------N---TTGT--EGL--------------T--M-----DK----GE---MKNCSFNITT--DISNKKQ
KQYALFYKLDVVQM----N------------N--------------N-NN------------S--YRLISCN
TSVITQACPKVSFEPIPIYYCAPAGFAILKCNDKSFSGKGECKNVSTVQCTHGIRPVVSTQLLLNGSLAE-E
DVIIRSDNFTDNAKTIIVQLNETVDIHCIRPNNNTRKRITMGPGKVYYTTGQIIGDIRQAHCNLSEAKWNNT
LRRVVRKLRE--KF--------NK-T-I-VFN-QSSGGDPEIVMHTFNCGGEFFYCNSTKL--------F--
------NSIW--DN-----------------N-----------K--DST----KTN-----E---------P
NDGK------NITLPCRIKQIINMWQGVGKAMYAPPIRGQIRCTSNITGLLLTR----D-GG------K-NN
GTNGT---EVFRPGGGNMKDNWRSELYKYKVVKIEPLGVAPTTAKRRVVQREKRAV---TLGALFLGFLGAA
GSTMGAASMTLTVQARLLLSGIVQQQNNLLRAIEAQQHLLQLTVWGIKQLQARVLAVERYLEDQQLLGIWGC
SGKLICTTAVPWN----ASWS--N-KSRSEIW-NNMTWMQWDKEIHNYTNLIYTLIGESQIQQEKNEQELLG
LDKWASLWNWFDITKWLWYIKIFIMIVGGLIGLRIVFTVLSIMNRVRQGYSPLSFQTRLPT-QRG-PDRPEG
TEEEGGERDRDRSGPLVDGFLAIIWVDLRSLCLFLYHRLRDLLLIVTRTLELLGRRG---------WEILKY
WWNLLQYWSQELKNSAVSLLNATAIAVAEGTDRVIEIVQRTFRAILHIPVRIRQGLERALL
>B.US.1998.9020_20_TB1.EU575892
MRVKGIRKNY---------W-----WKW-GT------LLLGML-MI--CSAE--E------QLWVTVYYGVP
VWREATTTLFCASDAKAYEKEMHNVWATHACVPTDPNPQEVALVNVTEKFNMWKNNMVEQMHEDIISLWDQS
LKPCVKLTPLCVTLNC---T-------NL--S--------------------IST----NATN-----TN--
------A---TSNT--TSP--------------E--S-----EK---KEE---MRNCSFNITT--VIRDRVQ
KQYALFDKLDVVPI----D------------N--------------N-ST------------D--YRLINCN
TSVITQACPKVSFEPIPIHYCAPAGFAILKCRDKKFSGKGECKNVSTVQCTHGIKPVVSTQLLLNGSLAE-E
EVVIRSDNFSDNAKTIIVQLKEPVEINCSRPNNNTRRSIHIGPGRAFYATGDITGDIRKAHCNISSTKWNST
LGQVVKKLRE--QF-----E--NK-T-I-TFN-HSSGGDPEIVMHSFNCGGEFFYCNLTRL--------F--
------NNTWYNES-----------------S---ST------W---------NVN-----G----------
----------TITLPCRIKQIINMWQEVGKAMYAPPIMGSINCSSNITGLLLTR----D-GG------N-HN
ND----SNETFRPGGGDMRDNWRSELYKYKVVKIEPLGVAPTKAKRRVVQREKRGV---TLGAMFLGFLGAA
GSTMGAASMALTVQARQLLSGIVQQQNNLLRAIEAQQHMLQLTVWGIKQLQARVLAVERYLKDQQLLGIWGC
SGKLICTTNVPWN----ASWS--N-KSLNKIW-DNMTWMDWDREINNYTELIYNLIEQSQTQQEKNEQELLA
LDKWASLWTWFDISNWLWYIKIFIMIIGGLVGLRIVFTVLSIVNRVRQGYSPLSFQTHLPA-PRG-LDRPEG
IEEEGGERDRDRSGRLVGGFFTLIWIDLRSLCLFSYHLLRDLLLIVTRIVELLGRRG---------WEALKY
WWNLLQYWSQELKSSAISLLNATAIAVAEGTDRVIEVIQRFCRGILHIPRRIRQGFERALL
>B.US.2003.APV_6.DQ869030
MRARGIMKNCQ-R------L-----WTW-GT------MLLGML-MI--CSAE--K------TLWVTVYYGVP
VWKEATTTLFCASDAKAYDTEAHNVWATHACVPTDPNPQEIVLGNVTENFNMWKNNMVEQMHEDIISLWDQS
LKPCVKLTPLCVTLNC---T-------DL--K--------------------NTT------NT-----NS--
------N---ATNT--TSS--------------P--I-----N-----GE---MKNCSFNITS--TIRNKMH
KEYALLYKLDIVPI----D------------G--------------D-NT------------T--YTLTNCN
TSVITQACPKISFEPIPIHYCAPAGFAILKCNDKKFNGTGPCKNVSTVQCTHGIRPVVSTQLLLNGSLSE-E
GIVIRSENFTNNAKTIIVQLNESIEMNCTRPNNNTRKGIHIGPGRAFYATGEIIGDIRQAHCNLSRAKWNET
LKQIVTKLRE--QY-----G--NNKT-I-IFN-KSTGGDLEVEMLNFNCGGEFFYCNTTEL--------F--
------NSTW--LD-----------------N---NT------R---------NDT----EG----------
SNST------DITLQCRIKQIINRWQEVGKAMYAPPIRGPINCTSNITGLLLIR----D-GG------N-DN
STDN--NTEIFRPTGGNMRGNWRSELYKYKVVKIEPLGIAPTEAKRRVVQREKRAV---GLGAMFLGFLGAA
GSTMGAASLTLTVQARQLLSGIVQQQNNLLRAIEAQQHLLQLTVWGIKQLQARILAVERYLKDQQLLGLWGC
SGKLICTTAVPWN----NSWS--N-KSQSDIW-DNMTWMQWEREIDNYTELIYTLLEKSQNQQEKNEQELLE
LDKWASLWSWFDITKWLWYIKIFIMIVGGLVGLRIVFTVLSIVNRARKGYSPLSFQTRFPT-SRG-PDRPGG
IEEEGGEGDRDRSGVLVNGFLTLVWDDLRSLCLFLYHRLRDLLLIATRIVELLGRRG---------REILKY
WWNLLQYWSQELKNSAVSLFNATAVAVAEGTDRVIEVVQRTCRAILHIPTRIRQGLERALL
>B.US.1996.62615_03_p4.EU575611
MRVKETRKNYQ-H------L-----WRG-GI------LLLGML-MT--YSVA--E------QLWVTVYYGVP
VWKEATTTLFCASDAKAYDTEKHNVWATHACVPTDPNPQEVVL-NVTENFNMWKNYMVEQMHEDIISLWDES
LKPCVKLTPLCVTLNC---TDVPLNCTDK--N-----------------------------GN-----ET--
------K---INAT--NDW-------G------K--M-----EP----GE---LKNCSFNIAT--SIRDKMQ
REYALLYKLDIVSI----D------------N----------------NT------------S--YRLISCN
TSVITQACPKVSFEPIPIHYCAPAGFAILKCNDKKFNGSGPCTNVSTVQCTHGIKPVVSTQLLLNGSLAE-D
EVVIRSANFSNNAKTIIVQLKTAVKINCTRPNNNTRKSIHIGPGGAFYAAGGIIGNIRQAHCNISRTDWNIT
LTQIVEKLRE--QF-----G--NK-T-I-AFN-QSSGGDPEIVMHSFNCGGEFFYCNSSKL--------F--
------NSIW--YA-----------------N---GT---------DNF----NDT----KD--------DG
ANSDGANRTEVIILPCRIKQIVNMWQEVGKAMYAPPIRGRIKCSSDITGLMLTR----D-GG----NNG-GN
TTENATETETFRPGGGDMRDNWRSELYKYKVVKIEPLGVAPTKAKRRVVQREKRAV---GIGALFLGFLGAA
GSTMGAASVTLTVQARQLLSGIVQQQSNLLRAIEAQQHLLQLTVWGIKQLQARVLAVERYLRDQQLLGIWGC
SGKLICPTAVPWN----ASWS--N-RSLETIW-NNLTWMEWEREIDNYTELIYKLIEESQNQQEQNEQELLK
LDSWASLWNWFSISNWLWYIRIFIMIVGGLIGLRIIFTVLSIVNRVRQGYSPLSFQTHLPA-QKG-PDRPGE
TEEEGGERDRDRSGPLVDGLLALIWVDLRSLCLFIYHRLRDLLLIITRVVELLGRRG---------WESLKY
WWNLLQYWGQELKNSAVSLLNAIAIAVAEGTDRFIEVLQRLCRAVLHIPRRIRQGFERALL
>B.GB.1997.CW010.AJ418483
MRAKEIRKNYQ-H------L-----WKW-GT---MLTTLLGIL-MI--CSAT--E------NLWVIVYYRVP
VWKEATTTLFCASDAKGYDKEAHNVWATHACVPTDPNPQEQFL-NVTENFNMWKNDMVEQMHEDIISLWDQS
LKPCVKLTPFCVTLRC---N-------DF--E--------------------RKNGTENDTDT-----TT--
------S------S--SGG--------------K--M-----EP----GE---IKNCSFNITT--RMRDRVQ
REYALFYKLDVVPL----D------------N----------------DT------------S--YRLISCN
TSVITQACPKVSFEPIPIHYCTPAGFALLKCNDKKFNGTGPCTNVSTVQCTHGIRPVVSTQLLLNGSLAE-E
EVVIRSANFSNNAKTIIVQLNEPVEINCTRPNNNTRKSIHVGPGRALYATGDIIGEIRQAFCTLNKTKWNET
LKQIVTKLRE--QF-----V--NK-T-I-IFN-QSSGGDPEIVMHSFNCGGEFFYCNSTQL--------F--
------NSTW--NI-----------------N---DT---------EGS----NST-----E----------
-RND------TIILPCRIKQVINMWQEVGKAMYAPPISGPISCLSNITGLLLTR----D-GG--------ED
N-----TSETFRPGGGDMRDNWKSELYKYKVVKIEPLGVAPTKAKRRVVQREKRAA---GLGALFLGFLGAA
GSTMGAASITLTVQARLLLSGIVQQQNNLLKAIEAQQHLLQLTVWGIKQLQARVLAVERYLKDQQLLGIWGC
SGKLICTTAVPWN----ASWS--N-KSLDHIW-NNMTWMEWEREINNYTGEIYRLIEKSQNQQEKNEQELLE
LDKWASLWNWFDITNWLWYIKIFIMIVGGLIGLRIVFAVLSIVNRVRQGYSPLSFQTRFPV-PRG-PDRPEG
IEGEGGERDRDRSGPLVNGFLALIWVDLRSLFLFSYHRLRDLLLIVTRIVEHLGHRG---------WEVLKY
CWNLLQYWSQELKNSAVSLFNATAIAVAEGTDRIIEVVQRAYRAVLHIPVRIRQGLERALL
>B.GB.1997.CW010.AJ418480
MRVKEIRKNYQ-H------L-----WKW-ST---MLTMLLGIL-MI--CSAA--E------QLWVTVYYGVP
VWKEATTTLFCASDAKAYDKEAHNVWATHACVPTDPNPQEEFL-NVTENFNMWKNDMVEQMHEDIISLWDQS
LKPCVKLTPLCVTLRC---N-------DF--K--------------------GKNGTENDIDT-----TT--
------S------S--SGG--------------K--M-----EP----GE---IKNCSFNITT--RMRDRVQ
REYALFYKLDVVPL----D------------N----------------DT------------S--YRLISCN
TSVITQACPKVSFEPIPIHYCTPAGFALLKCNDNKFNGTGPCTNVSTVQCTHGIRPVVSTQLLLNGSLAE-E
EVVIRSANFSNNAKTIIVQLNEPVEINCTRPNNNTRKSIPIGPGRALYATGDIIGEIRQAFCTLNKTKWNET
LKQIVTKLRE--QF-----V--NK-T-I-IFN-QSSGGDPEIVMHSFNCGGEFFYCNSTQL--------F--
------NSTW--NI-----------------N---NT---------EGS----NST-----E----------
-RND------TIILPCRIKQVINMWQEVGKAMYAPPISGPISCLSNITGLLLTR----D-GG--------ED
N-----TSETFRPGGGDMRDNWRSELYKYKVVKIEPLGVAPTKAKRRVVQREKRAA---GLGALFLGFLGAA
GSTMGAASMTLTVQARLLLSGIVQQQNNLLRAIEAQQRLLQLTVWGIKQLQARVLAVERYLQDQQLLGIWGC
SGKLICTTAVPWN----ASWS--N-KSLDHIW-NNMTWMEWEREINNYTGETYRLIEKSQNQQEKNERELLE
LDKWASLWNWFDITNWLWYIKIFIMIVGGLIGLRIVFAVLSIVNRVRQGYSPLSFQTRFPV-PRG-PDRPEG
IEEEGGERDRDRSGPLVNGFLALIWVDLRSLFLFSYHRLRDLLLIVTRIVEHLGHRG---------WEVLKY
CWNLLQYWSQELKNSAVSLFNATAIAVAEGTDRVIEVVQRAYRAVLHIPVRIRQGLERALL
>B.GB.1997.CW010.AJ418478
MKAKEIRKNYQ-H------L-----WKW-ST---MLTMLLGIL-MI--CSAA--E------QLWVTVYYGVP
VWKEATTTLFCASDAKAYDKEAHNVWATHACVPTDPNPQEEFL-NVTENFNMWKNDMVEQMHEDIISLWDQS
LKPCVKLTPLCVTLRC---N-------DF--K--------------------GKNGTENDIDT-----TT--
------S------S--SGG--------------K--M-----EP----GE---IKNCSFNITT--RMRDRVQ
REYALFYKLDVVPL----D------------N----------------DT------------S--YRLISCN
TSVITQACPKVSFEPIPIHYCTPAGFALLKCNDNKFNGTGPCTNVSTVQCTHGIRPVVSTQLLLNGSLAE-E
EVVIRSANFSNNAKTIIVQLNEPVEINCTRPNNNTRKSIPIGPGRALYATGDIIGEIRQAFCTLNKTKWNET
LKQIVTKLRE--QF-----V--NK-T-I-IFN-QSSGGDPEIVMHSFNCGGEFFYCNSTQL--------F--
------NSTW--NI-----------------N---NT---------EGS----NST-----E----------
-RND------TIILPCRIKQVINMWQEVGKAMYAPPISGPISCLSNITGLLLTR----D-GG--------ED
N-----TSETFRPGGGDMRDNWRSELYKYKVVKIEPLGVAPTKAKRRVVQREKRAA---GLGALFLGFLGAA
GSTMGAASITLTVQARLLLSGIVQQQNNLLKAIEAQQHLLQLTVWGIKQLQARVLAVERYLQDQQLLGIWGC
SGKLICTTAVPWN----ASWS--N-KSLDHIW-NNMTWMEWEREINNYTGEIYKLIEKSQNQQEKNEQELLE
LDKWASLWNWFDITNWLWYIKIFIIIVGGLIGLRIVFAVLSIVNRVRQGYSPLSFQTRFPV-PRG-PDRPEG
IEEEGGERDRDKSGPLVNGFLALIWVDLRSLFLFSYHRLRDLLLIVTRIVEHLGHRG---------WEVLKY
CWNLLQYWSQELKNSAVSLLNATAIVVAEGTDRVIEVVQRAYRAVLHIPVRIRQGLERALL
>B.GB.1997.CW010.AJ418481
MKAKEIRKNYQ-H------L-----WKW-ST---MLTMLLGIL-MI--CSAA--E------QLWVTVYYGVP
VWKEATTTLFCASDAKAYDKEAHNVWATHACVPTDPNPQEEFL-NVTENFNMWKNDMVEQMHEDIISLWDQS
LKPCVKLTPLCVTLRC---N-------DF--K--------------------GKNGTENDIDT-----TT--
------S------S--SGG--------------K--M-----EP----GE---IKNCSFNITT--RMRDRVQ
REYALFYKLDVVPL----D------------N----------------DT------------S--YRLISCN
TSVITQACPKVSFEPIPIHYCTPAGFALLKCNDNKFNGTGPCTNVSTVQCTHGIRPVVSTQLLLNGSLAE-E
EVVIRSANFSNNAKTIIVQLNEPVEINCTRPNNNTRKSIPIGPGRALYATGDIIGEIRQAFCTLNKTKWNET
LKQIVTKLRE--QF-----V--NK-T-I-IFN-QSSGGDPEIVMHSFNCGGEFFYCNSTQL--------F--
------NSTW--NI-----------------N---NT------E--GSN----STE-----R----------
--ND------TIILPCRIKQVINMWQEVGKAMYAPPISGPISCLSNITGLLLTR----D-GG------E-DN
T-----S-ETFRPGGGDMRDNWRSELYKYKVVKIEPLGVAPTKAKRRVVQREKRAA---GLGALFLGFLGAA
GSTMGAASMTLTVQARLLLSGIVQQQNNLLRAIEAQQHLLQLTVWGIKQLQARVLAVERYLGDQQLLGIWGC
SGKLICTTAVPWN----ASWS--N-KSLDHIW-NNMTWMEWEREINNYTGEIYKLIEKSQNQQEKNEQELLE
LDKWASLWNWFDITNWLWYIKIFIIIVGGLIGLRIVFAVLSIVNRVRQGYSPLSFQTRFPV-PRG-PDRPEG
IEEEGGERDRDKSGPLVNGFLALIWVDLRSLFLFSYHRLRDLLLIVTRIVEHLGHRG---------WEVLKY
CWNLLQYWSQELKNSAVSLLNATAIVVAEGTDRVIEVVQRAYRAVLHIPVRIRQGLERALL
>B.GB.1997.CW010.AJ418485
MRVKEIRKNYQ-H------L-----WKW-ST---MLTMLLGIL-MI--CSAA--E------QLWVTVYYGVP
VWKEATTTLFRASDAKAYDKEAHNVWATHACVPTDPNPQEEFL-NVTENFNMWKNDMVEQMHEDIISLWDQS
LKPCVKLTPLCVTLRC---N-------DF--K--------------------GKNGTENDTDT-----IT--
------S------S--SGG--------------K--M-----EP----GE---IKNCSFNITT--RMRDRVQ
REYALFYKLDVVPL----D------------N----------------DT------------S--YRLISCN
TSVITQACPKVSFEPIPIHYCTPAGFALLKCNDKKFNGTGPCTNVSTVLCTHGIRPVVSTQLLLNGSLAE-E
EVVIRSANFSNNAKTIIVQLNEPIEINCTRPNNNTRKGIHIGPGKALYATGDIIGKIRQAHCTLNRTKWNET
LKQIVTKLRE--QF-----V--NK-T-I-IFN-QSSGGDPEIVMHSFNCGGEFFYCNSTQL--------F--
------NSTW--NI-----------------T---DT---------EGS----NST-----E----------
-RND------TIILPCRIKQVINMWQEVGKAMYAPPISGPISCLSNITGLLLTR----D-GG--------ED
N-----TSETFRPGGGDMRDNWRSELYKYKVVKIEPLGVAPTKAKRRVVQREKRAA---GLGALFLGFLGAA
GSTMGAASLTLTVQARLLLSGIVQQQNNLLKAIEAQQHLLQLTVWGIKQLQARVLAVERYLKDQQLLGIWGC
SGKLICTTAVPWN----ASWS--N-KSLDHIW-NNMTWMEWEREINNYTGEIYRLIEKSQNQQEKNEQELLE
LDKWASLWNWFDITNWLWYIKIFIMIVGGLIGLRIVFAVLSIVNRVRQGYSPLSFQTRFPV-PRG-PDRPEG
IEEEGGERDRDRSGPLVNGFLALIWVDLRSLFLFSYHRLRDLLLIVTRIVEHLGHRG---------WEVLKY
CWNLLQYWSQELKSSAVSLLNATAIVVAEGTDRVIEVVQRAYRAVLHIPVRIRQGLERALL
>B.GB.1997.CW010.AJ418479
MRAKEIRKNYQ-H------L-----WKW-ST---MLTMLLGIL-MI--CSAA--E------QLWVTVYYGVP
VWKEATTTLFCASDAKAYDKEAHNVWATHACVPTDPSPQEEFL-NVTENFNMWKNDMVEQMQEDIISLWDQS
LKPCVKLTPLCVTLRC---N-------DF--K--------------------GKNGTENDTDT-----IT--
------S------N--SGG--------------K--M-----EP----GE---IKNCSFNITT--RMRDRVQ
REYALFYKLDVVPL----D------------N----------------DT------------S--YRLISCN
TSVITQACPKVSFEPIPIHYCTPAGFALLKCNDKKFNGTGPCTNVSTVLCTHGIRPVVSTQLLLNGSLAE-E
EVVIRSANFLNNAKTIIVQLNEPVEINCTRPNNNTRKGIHIGPGRALYATGDIIGKIRQAHCTLNRTTWNET
LKQIVTKLRE--QF-----V--NK-T-I-IFN-QSSGGDPEIVMHSFNCGGEFFYCNSTQL--------F--
------NSTW--NI-----------------N---DT---------EGS----NST-----E----------
-RND------TIILPCRIKQVINMWQEVGKAMYAPPISGPISCLSNITGLLLTR----D-GG--------ED
N-----TSETFRPGGGDMRDNWRSELYKYKVVKIEPLGVAPTKAKRRVVQREKRAA---GLGALFLGFLGAA
GSTMGAASITLTVQARLLLSGIVQQQNNLLKAIEAQQHLLQLTVWGIKQLQARVLAVERYLQDQQLLGIWGC
SGKLICTTAVPWN----ASWS--N-KSLDHIW-NNMTWMEWEREINNYTGEIYKLIEKSQNQQEKNEQELLE
LDKWASLWNWFDITNWLWYIKIFIMIVGGLIGLRIVFAVLSIVNRVRQGYSPLSFQTRFPV-PRG-PDRPEG
IEEEGGERDRDRSGPLVNGFLALIWVDLRSLFLFSYHRLRDLLLIVTRIVEHLGHRG---------WEVLKY
CWNLLQYWSQELKNNAVSLFNATAIAVAEGTDRVIEVVQRAYRAVLHIPVRIRQGLERALL
>B.GB.1997.CW010.AJ418484
MRVKEIRKNYQ-H------L-----WKW-ST---MLTMLLGIL-MI--CSAA--E------QLWVTVYYGVP
VWKEATTTLFCASDAKAYDKEAHNAWATHACVPTDPNPQEEFL-NVTENFNMWKNDMVEQMHEDIISLWDQS
LKPCVKLTPLCVTLRC---N-------DF--K--------------------GKNGTENDTDT-----IT--
------S------S--SGG--------------K--M-----EP----GE---IKNCSFNITT--RMRDRVQ
REYALFYKLDVVPL----D------------N----------------DT------------S--YRLISCN
TSVITQACPKVSFEPIPIHYCTPAGFALLKCNDKKFNGTGPCTNVSTVLCTHGIRPVVSTQLLLNGSLAE-E
EVVIRSANFSNNAKTIIVQLNEPVEINCTRPNNNTRKGIHIGPGRALYATGDIIGKIRQAHCTLNRTTWNET
LKQIVTKLRE--QF-----V--NK-T-I-IFN-QSSGGDPEIVMHSFNCGGEFFYCNSTQL--------F--
------NSTW--NI-----------------N---DT------E--GSN----STE----------------
-RNG------TIILPCRIKQVINMWQEVGKAMYAPPISGPISCLSNITGLLLTR----D-GG------E-DN
TS------ETFRPGGGDMRDNWRSELYKYKVVKIEPLGVAPTKAKRRVVQREKRAA---GLGALFLGFLGAA
GSTMGAASITLTVQARLLLSGIVQQQNNLLKAIEAQQHLLQLTVWGIKQLQARVLAVERYLQDQQLLGIWGC
SGKLICTTAVPWN----ASWS--N-KSLDHIW-NNMTWMEWEREINNYTGEIYKLIEKSQNQQEKNEQELLE
LDKWASLWNWFDITNWLWYIKIFIMIVGGLIGLRIVFAVLSIVNRVRRGYSPLSFQTRFPV-PRG-PDRPEG
IEEEGGERDRDRSGPLVNGFLALIWVDLWSLFLFSYHRLRDLLLIVTRIVEHLGHRG---------WEVLKY
CWNLLQYWSQELKNSAVSLLNATAIVVAEGTDRAIEVVQRAYRAVLHIPVRIRQGLERALL
>B.GB.1997.CW010.AJ418482
MKAKETRKNYQ-H------L-----WKW-GT---MLTTLLGIL-MI--CSAT--E------NLWVTVYYGVP
VWKEATATLFCASDAKGYDKEAHNVWATHACVPTDPNPQEQFLGNLTENFNMWKNDMVEQMHEDIISLWDQS
LKPCVKLTPLCVTLNC---T-------NV--N--------------------TTDIRINGTNT-----TS--
------S------S--KEL--------------K--M-----EE----GE---IKNCSFKITT--SMKDKMQ
TEYAFFYKLDVVPI----D------------N-------------ND-NT---------SYGNNSYRLISCN
TSVITQACPKTSFEPIPIHYCTPAGLALLKCNEKKFNGTGPCKNVSTVQCTHGIRPVISTQLLLNGSLAE-E
EVVLRSANFSNNAKTIIVQLNEPVVINCTRPNNNTRKSISFGPGSAMYATGAIIGDIRQAHCNLSVTEWNRT
LIQLVEKLRE--QF-----G-ENK-T-I-VFN-QSSGGDPEIVMHSFNCGGEFFYCNSTQL--------F--
------DSTW--IV-----------------N---DT---------KGL----NDT-----G----------
-RNN------TFTLPCRIKQIVNMWQEVGKAMYAPPIKGIIRCSSNITGLLLTR----D-GG------N-NE
N-----TTITFRPGGGDMRDNWRSELYKYKVVRIEPLGVAPTKAKRRVVQREKRAA----LGAMFLGFLGAA
GSTMGAASMALTVQARQLLSGIVQQQNNLLRAIEAQQHLLQLAVWGIKQLQARVLAVERYLGDQQLLGIWGC
SGKLICTTTVPWN----ASWS--NNRSLDQIW-DNMTWMQWEREIENYTDEIYRLIEQSQNQQEKNEQELLE
LDKWANLWNWFSISNWLWYIKIFIMIVGDLIGLRIVFAVLSIVNRVRQGYSPLSFQTRFPV-PRG-PDRPEG
IEEEGGERDRDRSGPLVNGFLALIWVDLRSLFLFSYHRLRDLLLIVTRIVEHLGHRG---------WEVLKY
CWNLLQYWSQELKNSAVSLLNATAIVVAEGTDRVIEVVQRAYRAVLHIPVRIRQGLERALL
>B.GB.1997.CW010.AJ418486
MKAKEIRKNYQ-H------L-----WKW-GT---MLTTLLGIL-MI--CSAT--E------NLWVTVYYGVP
VWKEATTTLFCASDAKAYDTEAHNVWATHACVPTDPNPQELELKNVTENFNMWKNDMVEQMHEDIISLWDQS
LKPCVKLTPLCVTLNC---T-------NV--N--------------------TTDIRINGTNT-----TS--
------S------S--KEL--------------K--M-----EE----GE---IKNCSFKITT--SMKDKMQ
TEYAFFYKLDVVPI----D------------N--------NDNTSYS-NN------------S--YRLISCN
TSVITQACPKTSFEPIPIHYCTPAGFALLKRNEKKFNGTGQCKNVSTVQCTHGIRPVVSTQLLLNGSLAE-E
EVVLRSANFSNNAKTIIVQLNESVVINCTRPNNNTRKSISFGPGSAMYATGAIIGDIRQAHCNLSMAKWNRT
LAQIVIKLKE--QF-----G-KNK-T-I-VFN-QSSGGDPEIVMHSFNCGGEFFYCNTTQL--------F--
------NSTW--IV-----------------N---GT------W---------NNT----EG----------
-SNK------TIILPCRIKQIINMWQEVGKAMYAPPIKGIIRCSSNITGLLLTR----DDGG------N-NE
S-------EIFRPGGGDMRDNWRSELYKYKVVKIEPLGVAPTKAKRRVVQREKRAA----LGAMFLGFLGAA
GSTMGAASMALTVQARQLLSGIVQQQNNLLRAIEAQQHLLQLTVWGIKQLQARVLAVERYLGDQQLLGIWGC
SGKLICTTAVPWN----ASWS--NTKNLSQIW-DSMTWMEWEREIDNYTDEIYRLIEQSQNQQEKNEQELLE
LDKWANLWNWFSISNWLWYIKIFIMIVGGLIGLRIVFTVLSIINRVRQGYSPLSFQTRLPA-RRG-PDRPEG
IEEEGGERDRDRSGLLVNGFLALFWVDLRSLFLFSYHRLRDLLLIVARIVELLGRRG---------WEGLKY
CWNLLLYWSQELKNSAVSLLNATAIAVAEGTDRIIEIVQRIFRAVLHIPVRIRQGLERALL
>B.GB.1997.CW010.AJ418487
MKAKEIRKNYQ-H------L-----WKW-GT---MLTTLLGIL-MI--CSAT--E------NLWVTVYYGVP
VWKEATTTLFCASDAKAYDTEAHNVWATHACVPTDPNPQELELKNVTENFNMWKNDMVEQMHEDIISLWDQS
LKPCVKLTPLCVTLNC---T-------NV--N--------------------TTDIRINGTNT-----TS--
------S------S--KEL--------------K--M-----EE----GE---IKNCSFKITT--SMKDKMQ
TEYAFFYKLDVVPI----D------------N-------------ND-NT---------SYGNSSYRLISCN
TSVITQACPKTSFEPIPIHYCTPAGFALLKCNEKKFNGTGQCKNVSTVQCTHGIRPVVSTQLLLNGSLAE-E
EVVLRSANFSNNAKTIIVQLNESVVINCTRPNNNTRKSISFGPGSAMYATGAIIGDIRQAHCNLSMAKWNRT
LAQIVIKLKE--QF-----G-KNK-T-I-VFN-QSSGGDPEIVMHSFNCGGEFFYCNTTQL--------F--
------NSTW--IV-----------------N---GT------W---------NNT----EG----------
-SNK------TIILPCRIKQIINMWQEVGKAMYAPPIKGIIRCSSNITGLLLTR----D-GG--------GN
N-----ESEIFRPGGGDMRDNWRSELYKYKVVKIEPLGVAPTKAKRRVVQREKRAA----LGAMFLGFLGAA
GSTMGAASMALTVQARQLLSGIVQQQNNLLRAIEAQQHLLQLTVWGIKQLQARVLAVERYLGDQQLLGIWGC
SGKLICTTAVPWN----ASWS--NTKNLSQIW-DSMTWMEWEREIDNYTDEIYRLIEQSQNQQEKNEQELLE
LDKWANLWNWFSISNWLWYIKIFIMIVGGLIGLRIVFTVLSIINRVRQGYSPLSFQTRLPA-RRG-PDRPEG
IEEEGGERDRDRSGLLVNGFLALFWVDLRSLFLFSYHHLRDLLLIVARIVELLGRRG---------WEGLKY
CWNLLLYWSQELKNSAVSLLNATAIAVAEGTDRIIEIVQRIFRAVLHIPVRIRQGLERALL
>B.GB.1997.CW010.AJ418489
MKVKEIRKNYQ-H------L-----WKW-GT---MLTMLLGIL-MI--CSAT--E------NLWVTVYYGVP
VWKEATTTLFCASDAKGYDKEAHNVWATHACVPTDPNPQEQFL-NVTENFNMWKNDMVEQMHEDIISLWDQS
LKPCVKLTPLCVTLNC---T-------NV--N--------------------TTDIR-NGTNT-----TS--
------S------S--KEL--------------K--M-----EE----GE---IKNCSFKITT--SMKDKMQ
TEYAFFYKLDVVPI----D------------N-------------ND-NT---------SYGNNSYRLISCN
TSVITQACPKTSFDPIPIHYCTPAGFALLKCNEKKFNGTGPCKNVSTVQCTHGIRPVVSTQLLLNGSLAE-E
EVVLRSANFSNNAKTIIVQLNESVVINCTRPNNNTRKSISFGPGSAMYATGAIIGDIRQAHCNLSVTEWNRT
LIQLVEKLRE--QF-----G-ENK-T-I-VFN-QPSGGDPEIVMHSFNCGGEFFYCNSKQL--------F--
------NSTW--YV-----------------N---NT---------EGL----NST-----G----------
-RNG------TFTLPCRIKQIINMWQEVGKAMYAPPIKGIIRCSSNITGLLLTR----D-GG------G-NE
SS----SSETFRPGGGDMRDNWRSELYKYKVVKIEPLGVAPTKAKRRVVQREKRAA----LGAMFLGFLGAA
GSTMGAASMALTVQARQLLSGIVQQQNNLLRAIEAQQHLLQLTVWGIKQLQARVLAVERYLGDQQLLGIWGC
SGKLICTTAVPWN----ASWS--NNRNLSQIW-DTMTWMEWEREIDNYTDEIYRLIEQSQNQQEKNEQELLE
LDKWANLWNWFSISNWLWYIKIFIMIVGGLIGLRIVFTVLSIINRVRQGYSPLSFQTRLPA-RRG-PDRPEG
IEEEGGDRDRDRSGLLVNGFLALFWVDLRSLFLFSYHRLRDLLLIVARIVELLGRRG---------WEGLKY
CWNLLLYWSQELKNSAVSLFNATAIAVAEGTDRIIEVGQRVFRAVLHIPVRIRQGLERALL
>B.GB.1997.CW010.AJ418488
MRVKEIRKNYQ-H------L-----WKW-GT---MLTTLLGIL-MI--CSAT--E------NLWVTVYYGVP
VWKEATTTLFCASDAKGYDKEAHNVWATHACVPTDPNPQEQFL-NVTENFNMWKNDMVEQMHEDIISLWDQS
LKPCVKLTPLCVTLNC---T-------NV--N--------------------TTDIR-NGTNT-----TS--
------S------S--KEL--------------M--M-----EK----GE---IKNCSFKTAT--SMKDKMQ
TEYAFFYKLDVVPI----D------------D-------------ND-NT---------SYGNNSYRLISCN
TSVITQACPKISFDPIPIHYCTPAGFALLKCNEKKFNGTGPCKNVSTVQCTHGIRPVVSTQLLLNGSLAE-E
GVVLRSANFSNNAKTIIVQLNKPVVINCTRPNNNTRKSISFGPGSAMYATGAIIGDIRQAHCNLSITEWNNT
LTKIVKKLRD--QF-----G-ENK-T-I-VYN-QSSGGDPEIVMHSFNCEGEFFYCNTTQL--------F--
------NSTW---------------------N---VS----------------YTE-----G----LNINIT
ERND------TFTLPCRIKQIINMWQEVGKAMYAPPIKGIIRCSSNITGLLLTR----D-GG------S-NG
S-----ESETFRPGGGDMRDNWRSELYKYKVVRIEPLGVAPTKAKRRVVQREKRAA----LGAMFLGFLGAA
GSTMGAASMALTVQARQLLSGIVQQQNNLLRAIEAQQHLLQLTVWGIKQLQARVLAVERYLGDQQLLGIWGC
SGKLICTTTVPWN----ASWS--NNRNLSQIW-DSMTWTEWEREIDNYTDEIYRLIEQSQNQQEKNEQELLE
LDKWANLWNWFSISNWLWYIKIFIMIVGGLIGLRIVFTVLSIINRVRQGYSPLSFQTRLPA-RRG-PDRPEG
IEEEGGDRDRDRSGLLVNGFLALFWVDLRSLFLFSYHRLRDLLLIVARIVELLGRRG---------WEGLKY
CWNLLLYWSQELKNSAVSLFNATAIAVAEGTDRIIEVGQRVFRAVLHIPVRIRQGLERALL
>B.GB.1997.CW010.AJ418493
MRVKEIRKDYQ-H------L-----WKW-GT---MLTTLLGIL-MI--CSAT--E------NLWVTVYYGVP
VWKEATTTLFCASDAKGYDKEAHNVWATHACVPTDPNPQEQFL-NVTENFNMWKNDMVEQMHEDIISLWDQS
LKPCVKLTPLCVTLNC---T-------NV--N--------------------TTGIR-NGTNT-----TS--
------S------S--KEL--------------K--M-----EE----GE---IKNCSFKTTT--SMKDKMQ
TEYAFFYKLDVVPI----D------------D--------NDNTSYG-NN------------S--YRLISCN
TSVITQACPKISFDPIPIHYCTPAGFALLKCNEKKFNGTGPCKNVSTVQCTHGIRPVVSTQLLLNGSLAE-E
EVVLRSANFSNNAKTIIVQLNESVVINCTRPNNNTRKSISFGPGSAMYATGAIIGDIRQAHCNLSITEWNNT
LTKIVKKLRD--QF-----G-GNK-T-I-VFN-QSSGGDPEIVMHSFNCGGEFFYCNTTQL--------F--
------NSTW---------------------N---VS----------------NTE-----G----LNINIT
ERND------TFTLPCRIKQIINMWQEVGKAMYAPPIKGKIRCSSNITGLLLTR----D-GG------G-NE
SS----SSETFRPGGGDMRDNWRSELYKYKVVRIEPLGVAPTKAKRRVVQREKRAA----LGAMFLGFLGAA
GSTMGAASMALTVQARQLLSGIVQQQNNLLRAIEAQQHLLQLTVWGIKQLQARVLAVERYLGDQQLLGIWGC
SGKLICTTAVPWN----ASWS--NNRNLSQIW-DTMTWMEWEREIDNYTNEIYRLIEQSQNHQEKNEQELLE
LDKWANLWSWFSITNWLWYIKIFIMIVGGLIGLRIVFTVLSIINRVRQGYSPLSFQTRLPA-RRG-PDRPEG
IEEEGGDTDRDRSGLLVNGFLTLFWVDLRSLFLFSYHRLRDLLLIVARIVELLGRRG---------WEGLKY
CWNLLLYWSQELKNSAVSLLNATAIAVAEGTDRIIEIVQRIFRAVLHIPVRIRQGLERALL
>B.GB.1997.CW010.AJ418492
MKVKEIRKNYQ-H------L-----WKW-GT---MLTTLLGIL-MI--CSAT--E------NLWVTVYYGVP
VWKEATTTLFCASDAKGYDKEAHNVWATHACVPTDPNPQEQFL-NVTENFNMWKNDMVEQMHEDIISLWDQS
LKPCVKLTPLCVTLNC---T-------NV--N--------------------TTDIR-NGTNT-----TS--
------S------S--KEL--------------K--M-----EE----GE---IKNCSFKTTT--SMKDKMQ
TEYAFFYKLDVVPI----D------------D--------NDNTSYG-NN------------S--YRLISCN
TSVITQACPKISFDPIPIHYCTPAGFALLKCNEKKFNGTGPCKNVSTVQCTHGIRPVVSTQLLLNGSLAE-E
EVVLRSANFSNNAKTIIVQLNESVVINCTRPNNNTRKSISFGPGSAMYATGAIIGDIRQAHCNLSITEWNNT
LTKIVKKLRD--QF-----G-GNK-T-I-VFN-QSSGGDPEIVMHSFNCGGEFFYCNTTQL--------F--
------NSTW---------------------N---VS----------------NTE-----G----LNINIT
ERND------TFTLPCRIKQIINMWQEVGKAMYAPPIKGKIRCSSNITGLLLTR----D-GG------G-NE
SS----SSETFRPGGGDMRDNWRSELYKYKVVRIEPLGVAPTKAKRRVVQREKRAA----LGAMFLGFLGAA
GSTMGAASMALTVQARQLLSGIVQQQNNLLRAIEAQQHLLQLTVWGIKQLQARVLAVERYLGDQQLLGIWGC
SGKLICTTAVPWN----ASWS--NNRNLSQIW-DTMTWMEWEREIDNYTDEIYRLIEQSQNQQEKNEQELLE
LDKWANLWNWFSISNWLWYIKIFIMIVGGLIGLRIVFTVLSIINRVRQGYSPLSFQTRLPA-RRG-PDRPEG
IEEEGGDTDRDRSGLLVNGFLTLFWVDLRSLFLFSYHRLRDLLLIVARIVELLGRRG---------WEGLKY
CWNLLLYWSQELKNSAVSLLNATAIAVAEGTDRIIEIVQRIFRAVLHIPVRIRQGLERALL
>B.GB.1997.CW010.AJ418494
MRAKEIRKNYQ-H------L-----WKW-GT---MLTTLLGIL-MI--CSAT--E------NLWVTVYYGVP
VWKEATTTLFCASDAKGYDKEAHNVWATHACVPTDPNPQEQFL-NVTENFNMWKNDMVEQMHEDIISLWDQS
LKPCVKLTPLCVTLNC---T-------NV--N--------------------TTDIR-NGTNT-----TS--
------S------S--KEL--------------K--M-----EE----GE---IKNCSFKTTT--SMKDKMQ
TEYAFFYKLDVVPI----D------------D-------------ND-NT---------SYGNNSYRLISCN
TSVITQACPKISFDPIPIHYCTPAGFALLKCNEKKFNGTGPCKNVSTVQCTHGIRPVVSTQLLLNGSLAE-E
EVVLRSANFSNNAKTIIVQLNESVVINCTRPNNNTRKSISFGPGSAMYATGAIIGDIRQAHCNLSITEWNNT
LTKIVKKLRD--QF-----G-GNK-T-I-VFN-QSSGGDPEIVMHSFNCGGEFFYCNTTQL--------F--
------NSTW--NV-----------------S---------------------NTE-----G----LNINIT
ERND------TFTLPCRIKQIINMWQEVGKAMYAPPIKGKIRCSSNITGLLLTR----D-GG--------GN
ESSSS---ETFRPGGGDMRDNWRSELYKYKVVRIEPLGVAPTKAKRRVVQREKRAA----LGAMFLGFLGAA
GSTMGAASMALTVQARQLLSGIVQQQNNLLRAIEAQQHLLQLTVWGIKQLQARVLAVERYLGDQQLLGIWGC
SGKLICTTAVPWN----ASWS--NNRNLSQIW-DTMTWMEWEREIDNYTDEIYRLIEQSQNQQEKNEQELLE
LDKWANLWNWFSISNWLWYIKIFIMIVGGLIGLRIVFTVLSIINRVRQGYSPLSFQTRLPA-RRG-PDRPEG
IEEEGGDTDRDRSGLLVNGFLTLFWVDLRSLFLFSYHRLRDLLLIVARIVELLGRRG---------WEGLKY
CWNLLLYWSQELKNSAVSLLNATAIAVAEGTDRIIEIVQRIFRAVLHIPVRIRQGLERALL
>B.GB.1997.CW010.AJ418490
MRVKEIRKNYQ-H------L-----WKW-GT---MLTTLLGIL-MI--CSAT--E------NLWVTVYYGVP
VWKEATTTLFCASDAKGYDKEAHNVWATHACVPTDPNPQEQFLENVTENFNMWKNDMVEQMHGDIISLWDQS
LKPCVKLTPLCVTLNC---T-------NV--N--------------------TTDIRINGTNT-----TS--
------S------S--KEL--------------K--M-----EE----GE---IKNCSFKITT--SMKDKMQ
TEYAFFYKLDVVPI----D------------N--------NDNTSYG-NN------------S--YRLINCN
TSVITQACPKTSFEPIPIHYCTPAGFALLKCNEEKFNGTGPCKNVSTVQCTHGIRPVVSTQLLLNGSLAK-E
EVVLRSANFSNNAKTIIVQLNEPVVINCTRPNNNTRKSISFGPGSAMYATGAIIGDIRQAHCNLSITEWNNT
LTKIVKKLRD--QF-----G-ENK-T-I-VFN-KSSGGDPEIVMHSFNCGGEFFYCNATQL--------F--
------NSTW---------------------N---VS----------------YTE-----G----LNINIT
ERND------TFTLPCRIKQIINMWQEVGKAMYAPPIKGKIRCSSNITGLLLTR----D-GG------G-NE
SS----SSETFRPGGGDMRDNWRSELYKYKVVRIEPLGVAPTKAKRRVVQREKRAA----LGAMFLGFLGAA
GSTMGAASMALTVQARQLLSGIVQQQNNLLRAIEAQQHLLQLTVWGIKQLQARVLAV-KDTRDRQLLGIWGC
SGKLICTTAVPWN----ASWS--NNKNLSQIW-NNMTWMQWEREIENYTDEIYRLIEQSQNQQEKNEQELLE
LDKWANLWNWFSISNWLWYIKIFIMIVGGLIDLRIVFTVLAIINRVRQGYSPLSFQTRLPA-RRG-PDRPEG
IEEEGGDRDRDRSGLLVNGFLALFWVDLRSLFLFSYHRLRDLLLIVARIVELLGRRG---------WEGLKY
CWNLLLYWSQELKNSAVSLLNATAIAVAEGTDRIIEIVQRIFRAVLHIPVRIRQGLERALL
>B.GB.1997.CW010.AJ418491
MKVKEIRKNYQ-H------L-----WKW-GT---MLTTLLGIL-MI--CSAT--E------NLWVTVYYGVP
VWKEATTTLFCASDAKGYDKEAHNVWATHACVPTDPNPQEQFLENVTENFNMWKNDMVEQMHEDIISLWDQS
LKPCVKLTPLCVTLNC---T-------NV--N--------------------TTDIRINGTNT-----TS--
------S------S--KEL--------------K--M-----EE----GE---IKNCSFKITT--SMKDKMQ
TEYAFFYKLDVVPI----D------------N--------NDNTSYG-NN------------S--YRLINCN
TSVITQACPKTSFEPIPIHYCTPAGFALLKCNEEKFNGTGPCKNVSTVQCTHGIRPVVSTQLLLNGSLAK-E
EVVLRSANFSNNAKTIIVQLNEPVVINCTRPNNNTRKSISFGPGSAMYATGAIIGDIRQAHCNLSITEWNNT
LTKIVKKLRD--QF-----G-ENK-T-I-VFN-KSSGGDPEIVMHSFNCGGEFFYCNTTQL--------F--
------NSTW---------------------N---VS------Y--TEG-LNINIT-----E----------
-RND------TFTLPCRIKQIINMWQEVGKAMYAPPIKGKIRCSSNITGLLLTR----D-GG--------GN
ESSSS---ETFRPGGGDMRDNWRSELYKYKVVRIEPLGVAPTKAKRRVVQREKRAA----LGAMFLGFLGAA
GSTMGAASMALTVQARQLLSGIVQQQNNLLRAIEAQQHLLQLTVWGIKQLQARVLAVERYLGDQQLLGIWGC
SGKLICTTAVPWN----ASWS--NNKNLSQIW-NNMTWMQWEREIENYTDEIYRLIEQSQNQQEKNEQELLE
LDKWANLWNWFSISNWLWYIKMFIMIVGGLIGLRIVFTVLAIINRVRQGYSPLSFQTRLPA-RRG-PDRPEG
IEEEGGDRDRDRSGLLVNGFLALFWVDLRSLFLFSYHRLRDLLLIVARIVELLGRRG---------WEGLKY
CWNLLLYWSQELKNSAVSLLNATAIAVAEGTDRIIEIVQRIFRAVLHIPVRIRQGLERALL
>B.US.2004.APV_20.DQ869015
MRVTGIKKNCQ-D------W-----WKW-GM------MLLGIL-MI--CSAA--E------NLWVTVYYGVP
VWKEATTTLFCASDAKGYEKEVHNVWATHACVPTDPNPQEVVLRNVTEKFNMWENNMVEQMHEDIISLWDQS
LKPCVKLTPLCVTLNC---TD------EL--N-----------------------------TN-----RT--
------T---NGQN--NQT-------NTNNITDG--I-----EK----GE---IKNCSFNITT--SLRDKMQ
KEYALFYKSDVIPI----D------------N--------SMDNITN-TT------------Q--YRLISCN
ASVITQACPKVTFEPIPIHYCAPAGFAILKCNQKNFTGKGECTNVSTVQCTHGIRPVVSTQLLLNGSLAE-E
DIVIRSDNITDNVKNIIVQLNETVQINCTRPNNNTRRSIPIGPGRAFYAT-DIIGDIRQAHCNISGAKWNNT
LRKISKKLKE--YF-----P--DK-A-I-AFN-RSSGGDPEIVMHSFNCGGEFFYCDTTQL--------F--
------NSTW---------------------N---DT--------------VGNDT----EE----------
-SNN------TITLPCRIKQIVNLWQEVGKAMYAPPIRGQIRCSSNITGLLLTR----D-GG------N-IS
TT----TTETFRPGGGNMRNNWRSELYKYKVVKIKPLGVAPTSARRRVVQREKRAI---GIGAMFLGFLGAA
GSTMGAASITLTVQARQLLSGIVQQQSNLLRAIEAQQHLLQLTVWGIKQLQARVLAVERYLKDQQLLGIWGC
SGKLICTTNVPWN----ASWS--N-KSLGDIW-DNMTWMQWEKEIDNYTGLIYTLLEESQNQQEKNEQELLE
LDKWASLWNWFSITNWLWYIRIFIMIVGGLIGLRIVFAVLSIVNRVRQGYSPLSFQTRLPA-QRG-PDRPEG
IEEEGGERDRDRSGQLATGFLEIIWIDLRSLCLFSYHRLRDLLLIVARIVELLGRRG---------WEALKY
WWNLLQYWSQEIKNSAISLLNATAIAVAEGTDRIIEIVQGACRAIINIPRRIRQGLERSLL
>B.US.2005.N1_DAY_1.FJ653225
MRAKGARKNCQ-Y------LWGWGIWKW-GI------MFLGIL-MS--CSAA--E------DLWVTVYYGVP
VWKEATTTLFCASDAKAYDTEVHNVWATYACVPTDPNPQEVVLGNVTENFNMWKNNMVEQMHEDIISLWDQS
LKPCVKLTPLCVTLNC---S-------DW--K-----------------------------SV-----TN--
------A---TATN--ATA--------------E--A-----NS---GNE---VKNCSFNITT--SLRDKVT
KEYALFYRLDVVPI----D------------D------------NKD-NN------------S--YRLINCN
TSVITQACPKVSFEPIPIHYCAPAGFAILKCNDKTFNGTGPCKNVSTVQCTHGIKPTVSTQLLLNGSLAE-E
DVIIRSENITNNAKIIIVQLKDPVNINCTRPSNNTSQSIHIGPGRAFDATKTITGDIRQAHCNISGVQWNNT
LGQIVKKLRE--QF-----N--NR-T-I-VFN-HSSGGDPEIVMHSVNCGGEFFYCSTTNL--------F--
------NSTW---------------------N---ST------R---------NDR-----G----------
-FNG------TITLPCRIKQIINMWQEVGKAMYAPPIKGQIRCSSNITGLLLTR----D-GG------T-NN
NNGTENGTEIFRPGGGNMKDNWRSELYKYKVVKIEPVGIAPTKAKRRVVQREKRAV---GIGAMFLGFLGAA
GSTMGAASVTLTVQARQLLSGIVQQQSNLLRAIEAQQHLLQLTVWGIKQLQARVLAVERYLKDQQLLGIWGC
SGKLICTTTVPWN----ASWS--N-KSLKAIW-DNMTWMEWEREIDNYTGIIYNLIEESQNQQEKNELELLE
LDKWASLWNWFNITNWLWYIKIFIMIVGGLIGLRIVFSVISIVNRVRQGYSPLSFQTRPPV-RRE-PDRPEG
IEEEGGEHDRDRSKTLAGGFLTLIWVDLRSLFLFSYHHLRDLLLILARIVELLGRRG---------WEALKY
WWNLLQYWGQELKNSAVSLLNTIAIAVAEGTDRVIEVVLIVIRGIRHIPTRIRQGLERALL
>B.US.2005.N1_WEEK_4.FJ653236
MRAKGTRKNCQ-H------LWGWGIWKW-GI------MFLGIL-RS--CSAA--E------DLWVTVYYGVP
VWKEATTTLFCASDAKAYDTEVHNVWATHACVPTDPNPQEVVLGNVTENFNMWKNNMVEQMHEDIISLWDQS
LKPCVKLTPLCVTLNC---S-------DW--K-----------------------------SD-----TN--
------T---TATN--ATA--------------E--P-----NS---SNE---VKNCSFNITT--SIRDKVT
KEYALFYRLDVVPI----D------------D------------SND-NT------------S--YRLINCN
TSVITQACPKVSFEPIPIHYCAPAGFAILKCNDKTFNGTGPCKNVSTVQCTHGIKPIVSTQLLLNGSLAE-E
DVMIRSENITNNAKIIIVQLKDPININCTRPSNNTSQSIHIGPGRAFDATKTITGDIRQAHCNISGVQWNNT
LGQIVKKLRE--QF-----N--NR-T-I-VFN-HSSGGDPEIVMHSVNCGGEFFYCSTTNL--------F--
------NSTW---------------------N---ST------R---------NDR-----G----------
-FNG------TITLPCRIKQIINMWQEVGKAMYAPPIKGQIRCSSNITGLLLTR----D-GG------T-NN
NNGTENGTEIFRPGGGNMKDNWRSELYKYKVVKIEPVGIAPTKAKRRVVQREKRAV---GIGAVFLGFLGAA
GSTMGAASVTLTVQARQLLSGIVQQQSNLLRAIEAQQHLLQLTVWGIKQLQARVLAVERYLKDQQLLGIWGC
SGKLICTTTVPWN----VSWS--N-KSLKAIW-DNMTWMEWEREIDNYTGIIYNLIEESQNQQEKNELELLE
LDKWASLWNWFNITNWLWYIKIFIMIVGGLIGLRIVFSVITIVNRVRQGYSPISFQTRLPV-RRG-PDRPEG
IEEEGGEHDRDRSKTLAGGFLTLIWVDLRSLFLFSYHHLRDLLLILARIVELLGRRG---------WEALKY
WWNLLQYWGQELKNSAVSLLNTIAIAVAEGTDRVIEVVLIVIRGIRHIPTRIRQGLERALL
>B.US.2005.N1_DAY_1.FJ653220
MRAKGTRKNCQ-Y------LWGWGIWKW-GI------MFLGIL-MS--CSAA--E------DLWVTVYYGVP
VWKEATTTLFCASDAKAYDTEVHNVWATHACVPTDPNPQEVVLGNVTENFNMWKNNMVEQMHEDIISLWDQS
LKPCVKLTPLCVTLNC---S-------DW--K-----------------------------SV-----TN--
------A---TATN--ATA--------------E--A-----NS---GDE---VKNCSFNITT--SLRDKVT
KEYALFYRLDVVPI----D------------D------------SND-NT------------S--YRLINCN
TSVITQACPKVSFEPIPIHYCAPAGFAILKCNDKTFNGTGPCKNVSTVQCTHGIKPIVSTQLLLNGSLAE-E
DVMIRSENITNNAKTIIVQLKDPVNINCTRPGNNTSKSIHIGPGRAFDATKTITGDIRQAHCNISGVQWNNT
LGQIVKKLRE--QF-----N--NR-T-I-VFN-HSSGGDPEIVMHSVNCGGEFFYCNTTKL--------F--
------NSTW---------------------N---ST------R---------NDG-----G----------
-FNG------TITLPCRIKQIINMWQEVGKAMYAPPIKGQIRCSSNITGLLLTR----D-GG------T-NN
NKSNENQTEIFRPGGGNMKDNWRSELYKYKVVKIEPVGIAPTKAKRRVVQREKRAV---GIGAMFLGFLGAA
GSTMGAASVTLTVQARQLLSGIVQQQSNLLRAIEAQQHLLQLTVWGIKQLQARVLAVERYLKDQQLLGIWGC
SGKLICTTTVPWN----VSWS--N-KSLKAIW-DNMTWMEWEREIDNYTGIIYNLIEESQNQQEKNELELLE
LDKWASLWNWFNITNWLWYIKIFIMIVGGLIGLRIVFSVITIVNRVRQGYSPISFQTRLPV-RRG-PDRPEG
IEEEGGEHDRDRSKTLAGGFLTLIWVDLRSLFLFSYHHLRDLLLILARIVELLGRRG---------WEALKY
WWNLLQYWGQELKNSAVSLLNTTAIAVAEGTDRVIEVAQIVIRGILHIPTRIRQGLERALL
>B.US.2005.N1_WEEK_4.FJ653232
MRAKGTRKNCQ-H------LWGWGIWKW-GI------MLLGIL-MT--CSAA--E------DLWVTVYYGVP
VWKEATTTLFCASDAKAYDTEVHNVWATHACVPTDPNPQEVVLGNVTENFNMWKNNMVEQMHEDIISLWDQS
LKPCVKLTPLCVTLNC---S-------DW--K--------------------SNT-----------------
------T------A--TAE--------------D--------NS---NNE---VKNCSFNVTT--SLRDKVT
KEYALFYRLDVVPI----D------------D------------NND-NT------------S--YRLINCN
TSVITQACPKVSFEPIPIHYCAPAGFAILKCNDKTFNGTGPCKNVSTVQCTHGIKPTVSTQLLLNGSLAE-E
DVMIRSENITNNAKIIIVQLKDPVNINCTRPSNNTSTSIHIGPGRAFDATKTIIGDIRQAHCNISGVQWNNT
LGQIVKKLRE--QF-----N--NR-T-I-VFN-HSSGGDPEIVMHSVNCGGEFFYCNTTKL--------F--
------NSTW---------------------N---ST------R---------NDG-----G----------
-FNG------TITLPCRIKQIINMWQEVGKAMYAPPIKGQIRCSSNITGLLLTR----D-GG------T-NN
NNSTENGTEIFRPGGGNMKDNWRSELYKYKVVKIEPVGIAPTKAKRRVVQREKRAV---GIGAMFLGFLGAA
GSTMGAASVTLTVQARQLLSGIVQQQSNLLRAIEAQQHLLQLTVWGIKQLQARVLAVERYLKDQQLLGIWGC
SGKLICTTTVPWN----VSWS--N-KSLKAIW-DNMTWMEWEREIDNYTGIIYNLIEESQNQQEKNELELLE
LDKWASLWNWFNITNWLWYIKIFIMIVGGLIGLRIVFSIISIVNRVRQGYSPLSFQTRLPV-RRG-PDRPEG
IEEEGGEHDRDRSKTLAGGFLTPIWVDLRSLFLFSYHHLRDLLLILARIVELLGRRG---------WEALKY
WWNLLQYWGQELKNSAVSLLNTTAIAVAEGTDRVIEVVQIVIRGIRHIPTRIRQGLERALL
>B.US.2005.N1_WEEK_4.FJ653237
MRAKGTRKNCQ-H------LWGWGIWKW-GI------MLLGIL-MT--CSAA--E------DLWVTVYYGVP
VWKEATTTLFCASDAKAYDTEVHNVWATHACVPTDPNPQEVVLGNVTENFNMWKNNMVEQMHEDIISLWDQS
LKPCVKLTPLCVTLNC---S-------DW--K-----------------------------SN-----TT--
------A---TAED--NSN-----------------------------NE---VKNCSFNVTT--SLRDKVT
KEYALFYRLDVVPI----D------------D------------NND-NT------------S--YRLINCS
TSVITQACPKVSFEPIPIHYCAPAGFAILKCNDKTFNGTGPCKNVSTVQCTHGIKPTVSTQLLLNGSLAE-E
DVMIRSENITNNAKIIIVQLKDPVNINCTRPSNNTSTSIHIGPGRAFDATKTIIGDIRQAHCNISGVQWNNT
LGQIVKKLRE--QF-----N--NR-T-I-VFN-HSSGGDPEIVMHSVNCGGEFFYCNTTKL--------F--
------NSTW---------------------N---ST------R---------NDG-----G----------
-FNG------TITLPCRIKQIINMWQEVGKAMYAPPIKGQIRCSSNITGLLLTR----D-GG------T-NN
NNSTENGTEIFRPGGGNMKDNWRSELYKYKVVKIEPVGIAPTKAKRRVVQREKRAV---GIGAMFLGFLGAA
GSTMGAASVTLTVQARQLLSGIVQQQSNLLRAIEAQQHLLQLTVWGIKQLQARVLAVERYLKDQQLLGIWGC
SGKLICTTTVPWN----VSWS--N-KSLKAIW-DNMTWMEWEREIDNYTGIIYNLIEESQNQQEKNGLELLE
LDKWASLWNWFNITNWLWYIKIFIMIVGGLIGLRIVFSIISIVNRVRQGYSPLSFQTRLPV-RRG-PDRPEG
IEEEGGEHDRDRSKTLAGGFLTLIWVDLRSLFLFSYHHLRDLLLILARIVELLGRRG---------WEALKY
WWNLLQYWGQELKNGAVSLLNTTAIAVAEGTDRVIEVVQIVIRGIRHIPTRIRQGLERALL
>B.US.2005.N1_DAY_1.FJ653228
MRAKGTRKNCQ-Y------LWGWGIWKW-GI------MFLGIL-MS--CSAA--E------DLWVTVYYGVP
VWKEATTTLFCASDAKAYDTEVHNVWATHACVPTDPNPQEVVLGNVTENFNMWKNNMVEQMHEDIISLWDQS
LKPCVKLTPLCVTLNC---S-------DW--K-----------------------------SV-----TN--
------A---TATS--ATA--------------E--A-----NS---GDE---VKNCSFNITT--SLRDKVA
KEYALFYRLDVVPI----D------------D------------SND-NT------------S--YRLINCN
TSVITQACPKVSFEPIPIHYCAPAGFAILKCNDKTFNGTGPCKNVSTVQCTHGIKPIVSTQLLLNGSLAE-E
DVMIRSENIKNNAKIIIVQLKDPVNINCTRPSNNTSGSIHIGPGRAFDATKTITGDIRQAHCNISGVQWNNT
LGQIVKKLRE--QF-----N--NR-T-I-VFN-QSSGGDPEIVMHSVNCGGEFFYCNTTTL--------F--
------NSTW---------------------N---ST------R---------NDG-----G----------
-FNG------TITLPCRIKQIINMWQEVGKAMYAPPIKGQIRCSSNITGLLLTR----D-GG------T-NN
NNSTENGTEIFRPGGGNMKDNWRSELYKYKVVKIEPVGIAPTKAKRRVVQREKRAV---GIGAMFLGFLGAA
GSTMGAASVTLTVHARQLLSGIVQQQGNLLRAIEAQQHLLQLTVWGIKQLQARVLAVERYLKDQQLLGLWGC
SGKLICTTTVPWN----VSWS--N-KSLKAIW-DNMTWMEWEREIDNYTGIIYNLIEESQNQQEKNEQELLE
LDKWASLWNWFNITNWLWYIKIFIMIVGGLIGLRIVFSIISIVNRVRQGYSPLSFQTRLPV-RRG-PDRPEG
IEEEGGEHDRDRSKTLAGGFLTLIWVDLRSLFLFSYHHLRDLLLILARIVELLGRRG---------WEAFKY
WWNLIQYWGQELKNSAVSLLNTITIAVAEGTDRVIEVVQIVIRGIRHIPTRIRQGLERALL
>B.US.2005.N1_DAY_1.FJ653219
MRAKGTRKNCQ-H------LWGWGIWKW-GM------MLLGIL-MS--CSAA--E------DLWVTVYYGVP
VWKEATTTLFCASDAKAYNTEVHNVWATHACVPTDPNPQEVVLGNVTENFNMWKNNMVEQMHEDIISLWDQS
LKPCVKLTPLCVTLNC---S-------DW--K--------------------GDT-----------------
------N------A--TSS-----------------------------NE---VKNCSFKVTT--SLRDKVT
KEYALFYRLDVVPL----D------------D------------NND-NN------------S--YRLINCN
TSVITQACPKVSFEPIPIHYCAPAGFAILKCNDKTFNGTGPCKNVSTVQCTHGIKPIVSTQLLLNGSLAE-E
DVMIRSENITNNAKNIIVQLKDPVNINCTRPSNNTSGSIHIGPGKAFDATKTITGDIRQAHCNISGVQWNNT
LGQIVKKLRE--QF-----N--NR-T-I-AFK-QSSGGDPEIVMHSVNCGGEFFYCNTTTL--------F--
------NSTW---------------------N---ST------R---------NDG-----G----------
-FNG------TITLPCRIKQIINMWQEVGKAMYAPPIKGQIRCSSNITGLILTR----D-GG------T-NN
NNSTENGTEIFRPGGGNMKDNWRSELYKYKVVKIEPVGIAPTKAKRRVVQREKRAV---GIGAMFLGFLGAA
GSTMGAASVTLTVQARQLLSGIVQQQGNLLRAIEAQQHLLQLTVWGIKQLQARVLAVERYLKDQQLLGLWGC
SGKLICTTTVPWN----VSWS--K-KSLKAIW-ENMTWMEWEREIDNYTGIIYNLIEESQNQQEKNEQELLE
LDKWASLWNWFNITNWLWYIKIFIMIVGGLIGLRIVFSVITIVNRVRQGYSPLSFQTRLPV-RRG-PDRPEG
IEEEGGEHDRDRSEPLAGGFLTLIWVDLRSLFLFSYHHLRDLLLILARIVELLGRRG---------WEALKY
WWNLLQYWGQELKNSAVSLLNTTAIAVAEGTDRVIEVIQIVIRGIRHIPTRIRQGLERAL-
>B.US.2005.N1_DAY_1.FJ653218
MRAKGTRKNCQ-H------LWGWGIWKW-GI------MLLGIL-MS--CSAA--E------DLWVTVYYGVP
VWKEATTTLFCASDAKAYDTEVHNVWATHACVPTDPNPQEVVLGNVTENFNMWKNNMVEQMHEDIISLWDQS
LKPCVKLTPLCVTLNC---S-------DW--K--------------------GDT-----------------
------N------A--TSS-----------------------------NE---VKNCSFKVTT--SLRDKVT
TEYALFYRLDVVPI----D------------D------------NND-NN------------S--YRLVNCN
TSVITQACPKVSFEPIPIHYCAPAGFAILKCNDKTFNGTGPCKNVSTVQCTHGIKPIVSTQLLLNGSLAE-E
DVMIRSENITNNAKIIIVQLKDPVNINCTRPSNNTSGSIHIGPGRAFDATKTITGDIRQAHCNISGVQWNNT
LGQIVKKLRK--QF-----N--NR-T-I-VFN-QSSGGDPEIVMHSVNCGGEFFYCNTTTL--------F--
------NSTW---------------------N---ST------R---------NDG-----G----------
-FNG------TITLPCRIKQIINMWQEVGKAMYAPPIKGQIRCSSNITGLLLTR----D-GG------T-NN
NNSTENGTEIFRPGGGNMKDNWRSELYKYKAVKIEPVGIAPTKAKRRVVQREKRAV---GIGAMFLGFLGAA
GSTMGAASVTLTVQARQLLSGIVQQQGNLLRAIEAQQHLLQLTVWGIKQLQARVLAVERYLKDQQLLGLWGC
SGKLICTTTVPWN----VSWS--N-KSLKAIW-ENMTWMEWEREIDNYTGIIYNLIEESQNQQEKNEQELLE
LDKWASLWNWFNITNWLWYIKIFIMIVGGLIGLRIVFSIISIVNRVRQGYSPLSFQTRLPV-RRG-PDRPEG
IEEEGGEHDRDRSNPLAGGFLTLIWVDLRSLFLFSYHHLRDLLLILVRIVELLGRRG---------WEALKY
WWNLLQYRGQELKNSAVSLLNTTAIAVAEGTDRVIEVVQIVIRGIRHIPTRIRQGLERALL
>B.US.2005.N1_DAY_1.FJ653221
MRAKGTRKNCQ-H------LWGWGIWKW-GI------MLLEIL-MS--CSAA--E------ELWVTVYYGVP
VWKEATTTLFCASDAKAYDTEVHNVWATHACVPTDPNPQEVVLGNVTENFNMWKNNMVEQMHEDIISLWDQS
LKPCVKLTPLCVTLNC---S-------DW--K--------------------GDT-----------------
------N------A--TSS-----------------------------NE---VKNCSFKVTT--SLRDKVT
KEYALFYRLDVVPI----D------------D------------NND-NN------------S--YRLINCN
TSVITQACPKVSFEPIPIHYCAPAGFAILKCNDKTFNGTGPCKNVSTVQCTHGIKPTVSTQLLLNGSLAE-E
DVMIRSENITNNAKIIIVQLKDPVSINCTRPSNNTSTSIHIGPGRAFDATKTIIGDIRQAHCNISGVQWNNT
LGQIVKKLRE--QF-----N--NG-T-I-VFN-HSSGGDPEIVMHSVNCGGEFFYCNTTKL--------F--
------NSTW---------------------N---ST------R---------NDG-----G----------
-FND------TITLPCRIKQIINMWQEVGKAMYAPPIKGQIRCSSNITGLLLTR----D-GG------T-NN
NNSTENGTEIFRPGGGNMKDNWRSELYKYKVVKIEPVGIAPTKAKRRVVQREKRAV---GIGAVFLGFLGAA
GSTMGAASVTLTVQARQLLSGIVQQQGNLLRATEAQQHLLQLTVWGIKQLQARVLAVERYLKDQQLLGLWGC
SGKLICTTTVPWN----VSWS--N-KSLKAIW-DNMTWMEWEREIDNYTGIIYNLIEESQNQQEKNEQELLE
LDKWASLWNWFNITNWLWYIKIFIMIVGGLIGLRIVFSVLTIVNRVRQGYSPLSFQTRLPV-RRG-PDRPEG
IEEEGGEHDRDRSNPLAGGFLTLIWVDLRSLFLFSYHHLRDLLLILARIVELLGRRG---------WEALKY
WWNLLQYWGQELKNSAVSLLNTTAIAVAEGTDRVIEVVQIVIRGIRHIPTRIRQGLERALL
>B.US.2005.N1_DAY_1.FJ653226
MRAKGTRKNCL-H------LWGWGIWKW-GI------MLLGIL-MS--CSAA--E------DLWVTVYYGVP
VWKEATTTLFCASDAKAYDTEVHNVWATHACVPTDPNPQEVVLGNVTENFNMWKNNMVEQMHEDIISLWDQS
LKPCVKLTPLCVTLNC---S-------DW--K--------------------GDT-----------------
------N------A--TSS-----------------------------NE---VKNCSFKVTT--SLRDKVT
KEYALFYRLDVVPI----D------------D------------NND-NN------------S--YRLINCN
TSVITQACPKVSFEPIPIHYCAPAGFAILKCNDKTFNGTGPCKNVSTVQCTHGIKPIVSTQLLLNGSLAE-E
DVMIRSENITNNAKIIIVQLKDPVNINCTRPSNNTSGSIHIGPGRAFDATKTITGDIRQAHCNISGVQWNNT
LGQIVKKLRE--QF-----N--NR-T-I-VFN-QSSGGDPEIVMHSVNCGGEFFYCNTTTL--------F--
------NSTW---------------------N---ST------R---------NDG-----G----------
-FNG------TITLPCRIKQIINMWQEVGKAMYAPPIKGQIRCSSNITGLLLTR----D-GG------T-NN
HNSTENETEIFRPGGGNMKDNWRSELYKYKVVKIEPVGIAPTKAKRRVVQREKRAV---GIGAMFLGFLGAA
GSTMGAASVTLTVQARQLLSGIVQQQGNLLRAIEAQQHLLQLTVWGIKQLQARVLAVERYLKDQQLLGLWGC
SGKLICTTTVPWN----VSWS--N-KSLKAIW-DNMTWMEWEREIDNYTGIIYNLIGESQNQQEKNEQELLE
LDKWASLWNWFNITNWLWYIKIFIMIVGGLIGLRIVFFIISIVNRVRQGYSPLSFQTRLPV-RRG-PDRPEG
IEEEGGEHDRDRSNPLAGGFLTLIWVDLRSLFLFSYHHLRDLLLILARIVELLGRRG---------WEALKY
WWNLLQYWGQELKNSAVSLLNTTAIAVAEGTDRVIEVIQIVIRGIRHIPTRIRQGLERALL
>B.US.2005.N1_WEEK_4.FJ653230
MRVKGTRKNCQ-H------LWGWGIWKW-GI------MLLGIL-MS--CSAA--E------DLWVTVYYGVP
VWKEATTTLFCASDAKAYDTEVHNVWATHACVPTDPNPQEVVLGNVTENFNMWKNNMVEQMHEDIISLWDQS
LKPCVKLTPLCVTLNC---S-------DW--K--------------------GDT-----------------
------N------A--TSS-----------------------------NE---VKNCSFKVTT--SLRDKVT
KEYALFYRLDVVPI----D------------D------------NND-NN------------S--YRLINCN
TSVITQACPKVSFEPIPIHYCAPAGFAILKCNDKTFNGTGPCKNVSTVQCTHGIKPIVSTQLLLNGSLAE-E
DVMIRSENITNNAKIIIVQLKDPVNINCTRPSNNTSGSIHIGPGRAFDATKTITGDIRQAHCNISGVQWNNT
LGQIVKKLRE--QF-----N--NR-T-I-VFN-QSSGGDPEIVMHSVNCGGEFFYCNTTTL--------F--
------NSTW---------------------N---ST------R---------NDG-----G----------
-FNG------TITLPCRIKQIINMWQEVGKAMYAPPIKGQIRCSSNITGLLLTR----D-GG------T-NN
HNSTENETEIFRPGGGNMKDNWRSELYKYKVVKIEPVGIAPTKAKRRVVQREKRAV---GIGAMFLGFLGAA
GSTMGAASVALTVQARQLLSGIVQQQGNLLRAIEAQQHLLQLTVWGIKQLQARVLAVERYLKDQQLLGLWGC
SGKLICTTTVPWN----VSWS--N-KSLKAIW-DNMTWMEWERETDNYTGIIYNLIEESQNQQEKNEQELLE
LDKWASLWNWFNITNWLWYIKIFIMIVGGLIGLRIVFSIISIVNRVRQGYSPLSFQTRLPV-RRG-PDRPEG
IEEEGGEHDRDRSNPLAGGFLTLIWVDLRSLFLFSYHHLRDLLLILARIVELLGRRG---------WEALKY
WWNLLQYWGQELKNSAVNLLNTTAIAVAEGTDRVIEVIQIVIRGIRHIPTRIRQGLERALL
>B.US.2005.N1_WEEK_4.FJ653241
MRAKGTRKNCQ-H------LWGWGIWKW-GI------MLLGIL-MS--CSAA--E------DLWVTVYYGVP
VWKEATTTLFCASDAKAYNTEVHNVWATHACVPTDPNPQEVVLGNVTENFNMWKNNMVEQMHEDIISLWDQS
LKPCVKLTPLCVTLNC---S-------DW--K--------------------GDT-----------------
------N------A--TSS-----------------------------NE---VKNCSFKVTT--SLKDKVT
KEYALFYRLDVVPI----D------------D------------KND-NN------------S--YRLINCN
TSVITQACPKVSFEPIPIHYCAPAGFALLKCNDKTFNGTGPCKNVSTVQCTHGIKPIVSTQLLLNGSLAE-E
DVMIRSENITNNAKTIIVQLKDPVNINCTRPSNNTSGSIHIGPGRAFDATKTITGDIRQAHCNISGVQWNNT
LGQIVKKLRE--QF-----N--NR-T-I-VFN-QSSGGDPEIVMHSVNCGGEFFYCNTTTL--------F--
------NSTW---------------------N---ST------R---------NDG-----G----------
-FNG------TITLPCRIKQIINMWQEVGKAMYAPPIKGQIRCSSNITGLLLTR----D-GG------T-NN
NNSTENGTEIFRPGGGNMKDNWRSELYKYKVVKIEPVGIAPTKAKRRVVQREKRAV---GIGAMFLGFLGAA
GSTMGAASVTLTVQARQLLSGIVQQQGNLLRAIEAQQHLLQLTVWGIKQLQARVLAVERYLKDQQLLGLWGC
SGKLICTTTVPWN----VSWS--N-KSLKAIW-ENMTWMEWEREIDNYTGIIYNLIEESQNQQEKNEQELLE
LDKWASLWNWFNITNWLWYIKIFIMIVGGLIGLRIVFSIISIVNRVRQGYSPLSFQTRLPV-RRG-PDRPEG
IEEEGGEHDRDRSEPLAGGFLTLIWVDLRSLFLFSYHRLRDLLLILARIVELLGRRG---------WEALKY
WWNLLQYWGQELKNSAVSLLNTTAIAVAEGTDRVIEVVQIVIRGIRHIPTRIRQGLERALL
>B.US.2005.N1_DAY_1.FJ653222
MRAKGTRKNCQ-H------LWGWGIWKW-GI------MLLEIL-MS--CSAA--E------ELWVTVYYGVP
VWKEATTTLFCASDAKAYDTEVHNVWATHACVPTDPNPQEVVLGNVTENFNMWKNNMVEQMHEDIISLWDQS
LKPCVKLTPLCVTLNC---S-------DW--K--------------------GDT-----------------
------N------A--TSS-----------------------------NE---VKNCSFKVTT--SLRDKVT
KEYALFYRLDVVPI----D------------D------------NND-NN------------S--YRLINCN
TSVITQACPKVSFEPIPIHYCAPAGFAILKCNDKTFNGTGPCKNVSTVQCTHGIKPIVSTQLLLNGSLAE-E
DVMIRSENITNNAKIIIVQLKDPVNINCTRPSNNTSGSIHIGPGRAFDATKTITGDIRQAHCNISGVQWNNT
LGQIVKKLRE--QF-----N--NR-T-I-VFN-QSSGGDPEIVMHSVNCGGEFFYCNTTTL--------F--
------NSTW---------------------N---ST------R---------NNG-----G----------
-FNG------TITLPCRIKQIINMWQEVGKAMYAPPIKGQIRCSSNITGLLLTR----D-GG------T-NN
NNSTENGTETFRPGGGNMKDNWRSELYKYKVVKIEPVGIAPTKAKRRVVQREKRAV---GIGAMFLGFLGAA
GSTMGAASVTLTVQARQLLSGIVQQQGNLLRAIEAQQHLLQLTVWGIKQLQARVLAVERYLKDQQLLGLWGC
SGKLICTTTVPWN----VSWS--N-KSLKAIW-ENMTWMEWEREIDNYTGIIYNLIEESQNQQEKNEQELLE
LDKWASLWNWFNITNWLWYIKIFIMIVGGLIGLRIVFSIIPIVNRVRQGYSPLSFQTRLPV-RRG-PDRPEG
IEEEGGEHDRDRSEPLAGGFLTLIWVDLRSLFLFSYHHLRDLLLILARIVELLGRRG---------WEALKY
WWNLLQYWGQELKNSAVSLLNTTAIAVAEGTDRVIEVVQIVIRGIRHIPTRIRQGLERALL
>B.US.2005.N1_WEEK_4.FJ653234
MRAKGTRKNCQ-H------LWGWGIWKW-GI------VLLEIL-MS--CSAA--E------DLWVTVYYGVP
VWKEATTTLFCASDAKAYDTEVHNVWATHACVPTDPNPQEVVLGNVTENFNMWKNNMVEQMHEDIISLWDQS
LKPCVKLTPLCVTLNC---S-------DW--K--------------------GDT-----------------
------N------A--TSS-----------------------------NE---VKNCSFKITT--SLRDKVT
KEYALFYRLDVVPI----D------------D------------NND-NN------------S--YRLINCN
TSVITQACPKVSFEPIPIHYCAPAGFAILKCNDKTFNGTGPCKNVSTVQCTHGIKPIVSTQLLLNGSLAE-E
DVMIRSENITNNAKIIIVQLKDPVNINCTRPSNNTSGSIHIGPGRAFDATKTITGDIRQAHCNISGVQWNNT
LGQIVKKLRE--QF-----N--NR-T-I-VFN-QSSGGDPEIVMHSVNCGGEFFYCNTTTL--------F--
------NSTW---------------------N---ST------R---------NNG-----G----------
-FNG------TITLPCRIKQIINMWQEVGKAMYAPPIKGQIRCSSNITGLLLTR----D-GG------T-NN
NNSTENGTETFRPGGGNMKDNWRSELYKYKVVKIEPVGIAPTKAKRRVVQREKRAV---GIGAMFLGFLGAA
GSTMGAASVTLTVQARQLLSGIVQQQGNLLRAIEAQQHLLQLTVWGIKQLQARVLAVERYLKDQQLLGLWGC
SGKLICTTTVPWN----VSWS--N-KSLKAIW-ENMTWMEWEREIDNYTGIIYNLIEESQNQQEKNEQELLE
LDKWASLWNWFNITNWLWYIKIFIMIVGGLIGLRIVFSIISIVNRVRQGYSPLSFQTRLPV-RRG-PDRPEG
IEEEGGEHDRDRSEPLAGGFLTLIWVDLRSLFLFSYHHLRDLLLILARIVELLGRRG---------WEALKY
WWNLLQYWGQELKNSAVSLLNTTAIAVAEGTDRVIEVVQIVIRGIRHIPTRIRQGLERALL
>B.US.2005.N1_WEEK_4.FJ653235
MRAKGTRKNCQ-H------LWGWGIWRW-GI------MLLGIL-MS--CSAA--E------DLWVTVYYGVP
VWKEATTTLFCASDAKAYNTEVHNVWATHACVPTDPNPQEVVLGNVTENFNMWKNNMVEQMHEDIISLWDQS
LKPCVKLTPLCVTLNC---S-------DW--K--------------------GDT-----------------
------N------A--TSS-----------------------------NE---VKNCSFKVTT--SLRDKVT
KEYALFYRLDVVPI----D------------D------------NND-NN------------S--YRLISCN
TSVITQACPKVSFEPIPIHYCAPAGFAILKCNDKTFNGTGPCKNVSTVQCTHGIKPIVSTQLLLNGSLAE-E
DVMIRSENITNNAKIIIVQLKDPVNINCTRPSNNTSGSIHIGPGRAFDATKTITGDIRQAHCNISGVQWNNT
LGQIVKKLRE--QF-----N--NR-T-I-VFN-QSSGGDPEIVMHSVNCGGEFFYCNTTTL--------F--
------NSTW---------------------N---NT------R---------NDG-----G----------
-FNG------IITLPCRIKQIINMWQEVGKAMYAPPIKGQIRCSSNITGLLLTR----D-GG------T-NN
NNSTENGTEIFRPGGGNMKDNWRSELYKYKVVKIEPVGIAPTKAKRRVVQREKRAV---GIGAMFLGFLGAA
GSTMGAASVTLTVQARQLLSGIVQQQGNLLRAIEAQQHLLQLTVWGIKQLQARVLAVERYLKDQQLLGLWGC
SGKLICTTTVPWN----VSWS--N-KSLKAIW-DNMTWMEWEREIDNYTGIIYNLIEESQNQQEKNEQELLE
LDKWASLWNWFNITNWLWYIKIFTMIVGGLIGLRIVFSVITIVNRVRQGYSPLSFQTRLPV-RRG-PDRPEG
IEEEGGEHDRDRSNPLAGGFLTLIWVDLRSLFLFSYHHLRDLLLILARIVELLGRRG---------WEALKY
WWNLLQYWGQELKNSAVSLLNTTAIAVAEGTDRVIEVVQIVIRGIRHIPTRIRQGLERALL
>B.US.2005.N1_WEEK_4.FJ653231
MRAKGTRKNCQ-H------LWGWGIWKW-GI------MLLEIL-MS--CSAA--E------ELWVTVYYGVP
VWKEATTTLFCASDAKAYDTEVHNVWATHACVPTDPNPQEVVLGNVTENFNMWKNNMVEQMHEDIISLWDQS
LKPCVKLTPLCVTLNC---S-------DW--K--------------------GDT-----------------
------N------A--TSS-----------------------------NE---VKNCSFKVTT--SLRDKVT
KEYALFYRLDVVPI----D------------D------------NND-NN------------S--YRLINCN
TSVITQACPKVSFEPIPIHYCAPAGFAILKCNDKTFNGTGPCKNVSTVQCTHGIKPIVSTQLLLNGSLAE-E
DVMIRSENIKNNAKIIIVQLKDPVNINCTRPSNNTSGSIHIGPGRAFDATKTITGDIRQVHCNISGVQWNNT
LGQIVKKLRE--QF-----N--NR-T-I-VFN-QSSGGDPEIVMHSVNCGGEFFYCNTTTL--------F--
------NSTW---------------------N---ST------R---------NDG-----G----------
-FNG------TITLPCRIKQIINMWQEVGKAMYAPPIKGQIRCSSNITGLLLTR----D-GG------T-NN
NNSTEKGTEIFRPGGGNMKDNWRSELYKYKVVKIEPVGIAPTKAKRRVVQREKRAV---GIGAMFLGFLGAA
GSTMGAASVTLTVQARQLLSGIVQQQGNLLRAIEAQQHLLQLTVWGIKQLQARVLAVERYLKDQQLLGLWGC
SGKLICTTTVPWN----VSWS--N-KSLKAIW-DNMTWMEWEREIDNYTGIIYNLIEESQNQQEKNEQELLE
LDKWASLWNWFNITNWLWYIKIFIMIVGGLIGLRIVFSIISIVNRVRQGYSPLSFQTRLPV-RRG-PDRPEG
IEEEGGEHDRDRSNPLAGGFLTLIWVDLRSLFLFSYHHLRDLLLILARIVELLGRRG---------WEALKY
WWNLLQYWGQELKNSAVSLLNTIAIAVAEGTDRVIEVIQIVIRGIRHIPTRIRQGLERALL
>B.US.2005.N1_DAY_1.FJ653229
MRAKGTRKNCQ-H------LWGWGIWKW-GI------MLLGIL-MS--CSAA--E------DLWVTVYYGVP
VWKEATTTLFCASDAKAYDTEVHNVWATHACVPTDPNPQEVVLGNVTENFNMWKNNMVEQMHEDIISLWDQS
LKPCVKLTPLCVTLNC---S-------DW--K--------------------GDT-----------------
------N------A--TSS-----------------------------NE---VKNCSFKVTT--SLRDKVT
KEYALFYRLDVVPI----D------------D------------NND-NN------------S--YRLINCN
TSVITQACPKVSFEPIPIHYCAPAGFAILKCNDKTFNGTGPCKNVSTVQCTHGIKPIVSTQLLLNGSLAE-E
DVMIRSENITNNAKIIIVQLKDPVNINCTRPSNNTSGSIHIGPGRAFDATKTITGDIRQAHCNISGVQWNNT
LGQIVKKLRE--QF-----N--NR-T-I-VFN-QSSGGDPEIVMHSVNCGGEFFYCNTTTL--------F--
------NSTW---------------------N---NT------R---------NDG-----G----------
-FNG------TITLPCRIKQIINMWQEVGKAMYAPPIKGQIRCSSNITGLLLTR----D-GG------T-NN
HNSTENETEIFRPGGGNMKDNWRSELYKYKVVKIEPVGIAPTKAKRRVAQREKRAV---GIGAMFLGFLGAA
GSTMGAASVTLTVQARQLLSGIVQQQGNLLRAIEAQQHLLQLTVWGIKQLQARVLAVERYLKDQQLLGLWGC
SGKLICTTTVPWN----VSWS--N-KSLKAIW-DNMTWMEWEREIDNYTGIIYNLIEESQNQQEKNEQELLG
LDKWASLWNWFNITNWLWYIKIFIMIVGGLIGLRIVFSVLTIVNRVRQGYSPLSFQTRLPV-RRG-PDRPEG
IEEEGGEHDRDRSNPLAGGFLTLIWVDLRSLFLFSYHHLRDLLLILARIVELLGRRG---------WEALKY
WWNLLQYWGQELKNSAVSLLNTIAIAVAEGTDRVIEVVQIVIRGIRHIPTRIRQGLERALL
>B.US.2005.N1_DAY_1.FJ653224
MRAKGTRKNCQ-H------LWGWGIWKW-GI------MLLGIL-MS--CSAA--E------DLWVTVYYGVP
VWKEATTTLFCASDAKAYDTEVHNVWAAHACVPTDPNPQEVVLGNVTENFNMWKNNMVEQMHEDIISLWDQS
LKPCVKLTPLCVTLNC---S-------DW--K--------------------GDT-----------------
------N------A--TSS-----------------------------NE---VKNCSFKVTT--SLRDKVT
KEYALFYRLDVVPI----D------------D------------NND-NN------------S--YRLINCN
TSVITQACPKVSFEPIPIHYCAPAGFAILKCNDKTFNGTGPCKNVSTVQCTHGIKPIVSTQLLLNGSLAE-E
DVMIRSENITNNAKIIIVQLKDPVNINCTRPSNNTSGSIHIGPGRAFDATKTITGDIRQAHCNISGVQWNNT
LGQIVKKLRE--QF-----N--NR-T-I-VFN-QSSGGDPEIVMHSVNCGGEFFYCNTTTL--------F--
------NSTW---------------------N---ST------R---------NDG-----G----------
-FNG------TIALPCRIKQIINMWQEVGKAMYAPPIKGQIRCSSNITGLLLTR----D-GG------T-NN
NNSTENGTEIFRPGGGNMKDNWRSELYKYKVVKIEPVGIAPTKAKRRVVQREKRAV---GIGAMFLGFLGAA
GSTMGAASVTLTVQARQLLSGIVQQQGNLLRAIEAQQHLLQLTVWGIKQLQARVLAVERYLKDQQLLGLWGC
SGKLICTTTVPWN----VSWS--N-KSLKAIW-DNMTWMEWEREIDNYTGIIYNLIEESQNQQEKNEQELLE
LDKWASLWNWFNITNWLWYIKIFIMIVGGLIGLRIVFSVLTIVNRVRQGYSPLSFQTRLPV-RRG-PDRPEG
IEEEGGEHDRDRSNPLAGGFLTLIWVDLRSLFLFSYHHLRDLLLILARIVELLGRRG---------WEALKY
WWNLLQYWGQELKNSAVSLLNTTAIAVAEGTDRVIEVVQIVIRGIRHIPTRIRQGLERALL
>B.US.2005.N1_WEEK_4.FJ653233
MRAKGTRKNCQ-H------LWGWGIWKW-GI------MLLEIL-MS--CSAA--E------ELWVTVYYGVP
VWKEATTTLFCASDAKAYDTEVHNVWATHACVPTDPNPQEVVLGNVTENFNMWKNNMVEQMHEDIISLWDQS
LKPCVKLTPLCVTLNC---S-------DW--K--------------------GDT-----------------
------N------A--TSS-----------------------------NE---VKNCSFKVTT--SLRDKVT
KEYALFYRLDVVPI----D------------D------------NND-NN------------S--YRLINCN
TSVITQACPKVSFEPIPIHYCAPAGFAILKCNDKTFNGTGPCKNVSTVQCTHGIKPIVSTQLLLNGSLAE-E
DVMIRSENITNNAKIIIVQLKDPVNINCTRPSNNTSGSIHIGPGRAFDATKTITGDIRQAHCNISGVQWNNT
LGQIVKKLRE--QF-----N--NR-T-I-VFN-QSSGGDPEIVMHSVNCGGEFFYCNTTTL--------F--
------NSTW---------------------N---ST------R---------NDG-----G----------
-FNG------TITLPCRIKQIINMWQEVGKAMYAPPIKGQIRCSSNITGLLLTR----D-GG------T-NN
NNSTENGTEIFRPGGGNMKDNWRSELYKYKVVKIEPVGIAPTKAKRRVVQREKRAV---GIGAMFLGFLGAA
GSTMGAASVTLTVQARQLLSGIVQQQGNLLRAIEAQQHLLQLTVWGIKQLQARVQAVERYLKDQQLLGLWGC
SGKLICTTTVPWN----VSWS--N-KSLKAIW-DNMTWMEWEREIDNYTGIIYNLIEESQNQQEKNEQELLE
LDKWASLWNWFNITNWLWYIKIFIMIVGGLIGLRIVSSVLTIVNRVRQGYSPLSFQTRLPV-RRG-PDRPEG
IEEEGGEHDRDRSNPLAGGFLTLIWVDLRSLFLFSYHHLRDLLLILARIVELLGRRG---------WEALKY
WWNLLQYWGQELKNSAVSLLNTTAIAVAEGTDRVIEVVQIVIRGIRHIPARIRQGLERALL
>B.US.2005.N1_WEEK_4.FJ653238
MRAKGTRKNCQ-H------LWGWGIWKW-GI------MLLEIL-MS--CSAA--E------ELWVTVYYGVP
VWKEATTTLFCASDAKAYDTEVHNVWATHACVPTDPNPQEVVLGNVTENFNMWKNNMVEQMHEDIISLWDQS
LKPCVKLTPLCVTLNC---S-------DW--K--------------------GDT-----------------
------N------A--TSS-----------------------------NE---VKNCSFKVTT--SLRDKVT
KEYALFYRLDVVPI----D------------D------------NND-NN------------S--YRLINCN
TSVITQACPKVSFEPIPIHYCAPAGFAILKCNDKTFNGTGPCKNVSTVQCTHGIKPIVSTQLLLNGSLAE-E
DVMIRSENITNNAKIIIVQLKDPVNINCTRPSNNTSGSIHIGPGRAFDATKTITGDIRQAHCNISGVQWNNT
LGQIVKKLRE--QF-----N--NR-T-I-VFN-QSSGGDPEIVMHSVNCGGEFFYCNTTTL--------F--
------NSTW---------------------N---ST------R---------NDG-----G----------
-FNG------TITLPCRIKQIINMWQEVGKAMYAPPIKGQIRCSSNITGLLLTR----D-GG------T-NN
NNSTENGTEIFRPGGGNMKDNWRSELYKYKVVKIEPVGIAPTKAKRRVVQREKRAV---GIGAMFLGFLGAA
GSTMGAASVTLTVQARQLLSGIVQQQGNLLRAIEAQQHLLQLTVWGIKQLQARVLAVERYLKDQQLLGLWGC
SGKLICTTTVPWN----VSWS--N-KSLKAIW-DNMTWMEWEREIDNYTGIIYNLIEESQNQQEKNEQELLE
LDKWASLWNWFNITNWLWYIKIFIMIVGGLIGLRIVSSVLTIVNRVRQGYSPLSFQTRLPV-RRG-PDRPEG
IEEEGGEHDRDRSNPLAGGFLTLIWVDLRSLFLFSYHHLRDLLLILARIVELLGRRG---------WEALKY
WWNLLQYWGQELKNSVVSLLNTTAIAVAEGTDRVIEVVQIVIRGIRHIPARIRQGLERALL
>B.US.2005.N1_DAY_1.FJ653223
MRAKGTRKNCQ-H------LRGWGIWKW-GI------MLLEIL-MS--CSAA--E------ELWVTVYYGVP
VWKEATTTLFCASDAKAYDTEVHNVWATHACVPTDPNPQEVVLGNVTENFNMWKNNMVEQMHEDIISLWDQS
LKPCVKLTPLCVTLNC---S-------DW--K--------------------GDT-----------------
------N------A--TSS-----------------------------NE---VKNCSFKVTT--SLRDKVT
KEYALFYRLDVVPI----D------------D------------NND-NN------------S--YRLINCN
TSVITQACPKVSFEPIPIHYCAPAGFAILKCNDKTFNGTGPCKNVSTVQCTHGIKPIVSTQLLLNGSLAE-E
DVMIRSENIKNNAKIIIVQLKDPVNINCTRPSNNTSGSIHIGPGRAFDATKTITGDIRQAHCNISGVQWNNT
LGQIVKKLRE--QF-----N--NR-T-I-VFN-QSSGGDPEIVMHSVNCGGEFFYCNTTTL--------F--
------NSTW---------------------N---ST------R---------NDG-----G----------
-FNG------TITLPCRIKQIINMWQEVGKAMYAPPIKGQIRCSSNITGLLLTR----D-GG------T-NN
NNSTENGTEIFRPGGGNMKDNWRSELYKYKVVKIEPVGIAPTKAKRRVVQREKRAV---GIGAMFLGFLGAA
GSTMGAASVTLTVQARQLLSGIVQQQGNLLRAIEAQQHLLQLTVWGIKQLQARVLAVERYLKDQQLLGLWGC
SGKLICTTTVPWN----VSWS--N-KSLKAIW-DNMTWMEWEREIDNYTGIIYNLIEESQNQQEKNEQELLE
LDKWASLWNWFNITNWLWYIKIFIMIVGGLIGLRIVFSVLTIVNRVRQGYSPLSFQTRLPV-RRG-PDRPEG
IEEEGGEHDRDRSNPLAGGFLTLIWVDLRSLFLFSYHRLRDLLLILARIVELLGRRG---------WEALKY
WWNLLQYWGQELKNSAVSLLNTTAIAVAEGTDRVIEVVQIVIRGIRHIPTRIRQGLERALL
>B.US.2005.N1_DAY_1.FJ653227
MRAKGTRKNCQ-H------LWGWGIWKW-GI------MLLEIL-MS--CSAA--E------ELWVTVYYGVP
VWKEATTTLFCASDAKAYDTEVHNVWATHACVPTDPNPQEVVLGNVTENFNMWKNNMVEQMHEDIISLWDQS
LKPCVKLTPLCVTLNC---S-------DW--K--------------------GDT-----------------
------N------A--TSS-----------------------------NE---VKNCSFKVTT--SLRDKVT
KEYALFYRLDVVPI----D------------D------------NND-NN------------S--YRLINCN
TSVITQACPKVSFEPIPIHYCAPAGFAILKCNDKTFNGTGPCKNVSTVQCTHGIKPIVSTQLLLNGSLAE-E
DVMIRSENIKNNAKIIIVQLKDPVNINCTRPSNNTSGSIHIGPGRAFDATKTITGDIRQAHCNISGVQWNNT
LGQIVKKLRE--QF-----N--NR-T-I-VFN-QSSGGDPEIVMHSVNCGGEFFYCNTTTL--------F--
------NSTW---------------------N---ST------R---------NDG-----G----------
-FNG------TITLPCRIKQIINMWQEVGKAMYAPPIKGQIRCSSNITGLLLTR----D-GG------T-NN
NNSTENGTEIFRPGGGNMKDNWRSELYKYKVVKIEPVGIAPTKAKRRVVQREKRAV---GIGAMFLGFLGAA
GSTMGAASVTLTIQARQLLSGIVQQQGNLLRAIEAQQHLLQLTVWGIKQLQARVLAVERYLKDQQLLGLWGC
SGKLICTTTVPWN----VSWS--N-KSLKAIW-DNMTWMEWEREIDNYTGIIYNLIEESQNQQEKNEQELLE
LDKWASLWNWFNITNWLWYIKIFIMIVGGLIGLRIVFSVLTIVNRVRQGYSPLSFQTRLPV-RRG-PDRPEG
IEEEGGEHDRDRSNPLAGGFLTLIWVDLRSLFLFSYHHLRDLLLILARIVELLGRRG---------WEALKY
WWNLLQYWGQELKNSAVSLLNTTAIAVAEGTDRVIEVVQIVIRGIRHIPTRIRQGLERALL
>B.US.2001.REJO.AY835449
MKVKGIRRNYQ-H------L-----WRW-GI------MLLGIL-MI--CSAT--E------KLWVTVYYGVP
VWKEATTTLFCASDAKAYDQEIHNIWATHACVPTDPNPQEVELKNVTENFNMWKSNMVEQMHEDIISLWDQS
LKPCVKLTPLCVTLKC---T-------DL--N----------------------------VTN-----SN--
------S---TDHS--TNS--------------S--L-----EA---KGE---IKNCSFNITT--TPRDKIQ
KEYAIFYKQDVVPI----K------------N--------------D-NI------------S--YRLISCN
TSVITQACPKVTFEPIPIHYCAPAGFAILKCNDKGFNGTGPCTNVSTVQCTHGIRPAISTQLLLNGSLAE-D
KVVIRSENFTDNAKIIIVHLNETVKINCTRPNNNTRKSIHIAPGRAFYATGEIIGDIRKAYCTINESEWNNT
LQKIVVTLRE--QF-----R--NK-T-I-VFN-QSSGGDPEVTMHTFNCGGEFFYCNTAQL--------F--
------NSSW--DT---------------------NT---------NGN----DTQ-----G---------P
SENN------TIILPCRIKQIINMWQRVGKAIYAPPISGQIRCLSNITGLILTR----D-GG------N-SS
LS----SPEIFRPGGGDMRDNWRSELYKYKVVQIEPLGIAPTRAKRRAVQREKRAV---GIGALFLGFLGAA
GSTMGAASVTLTVQARQLLSGIVQQQSNLLRAIEAQQHLLQLTVWGIKQLQARVLAMESYLKDQQLLGIWGC
SGKLICTTTVPWN----TSWS--N-KSLDQIW-NNMTWREWEKEIDNYTDLIYTLIEKSQNQQEKNEQELLE
LDKWASLWNWFDITNWLWYIKIFIMVVGGLVGLRIVFAVLSIINRVRQGYSPLSFQTHLPA-PRG-PDRPEG
IGEEGGERDSDRSGRSVDGFLPLIWVDLRSLFLFSYHRLTDLLLIVTRIVELLGRRG---------WGILKY
WWSLLQYWSQELKNSAVSLLNATAIAVAERTDRIIEIVQRVFRALLHIPRRIRQGFERALL
>B.US.2001.REJO_D12.EU576707
MKVKGIRRNYQ-H------L-----WRW-GI------MLLGIL-MI--CSAT--E------KLWVTVYYGVP
VWKEATTTLFCASDAKAYDQEIHNIWATHACVPTDPNPQEVELKNVTENFNMWKSNMVEQMHEDIISLWDQS
LKPCVKLTPLCVTLKC---T-------DL--N--------------------VTN------SN-----ST--
------D---HSTN--SSL-----------------------ET---KGE---IKNCSFNITT--TPRDKIQ
KEYAIFYKQDVVPI----K------------N--------------D-NI------------S--YRLISCN
TSVITQACPKVTFEPIPIHYCAPAGFAILKCNDKGFNGTGPCTNVSTVQCTHGIRPVISTQLLLNGSLAE-D
KVVIRSENFTDNAKIIIVHLNETVKINCTRPNNNTRKSIHIAPGRAFYATGEIIGDIRKAYCTINESEWNNT
LQKIVVTLRE--QF-----R--NK-T-I-VFN-QSSGGDPEVTMHTFNCGGEFFYCNTAQL--------F--
------NSSW--DT-----------------N-----------T--NGN----DTQ-----G---------P
SENN------TIILPCRIKQIINMWQRVGKAIYAPPISGQIRCLSNITGLILTR----D-GG------N-SS
LS----SPEIFRPGGGDMRDNWRSELYKYKVVQIEPLGIAPTRAKRRAVQREKRAV---GIGALFLGFLGAA
GSTMGAASVTLTVQARQLLSGIVQQQSNLLRAIEAQQHLLQLTVWGIKQLQARVLAMESYLKDQQLLGIWGC
SGKLICTTTVPWN----TSWS--N-KSLDQIW-NNMTWREWEKEIDNYTDLIYTLIEKSQNQQEKNEQELLE
LDKWASLWNWFDITNWLWYIKIFIMVVGGLVGLRIVFAVLSIINRVRQGYSPLSFQTHLPA-PRG-PDRPEG
IGEEGGERDSDRSGRSVDGFLPLIWVDLRSLFLFSYHRLTDLLLIVTRIVELLGRRG---------WGILKY
WWSLLQYWSQELKNSAVSLLNATAIAVAERTDRIIEIVQRVFRALLHIPRRIRQGFERALL
>B.ES.2007.X2210_3.EU786679
MRVKGIRKNCQ-H------L-----WRW-GT------VLLGML-MI--CSAA--E------QLWVTVYYGVP
VWKEATTTLFCASEAKAYKTEVHNIWATHTCVPTDPNPQEVVLENVTEDFNMWKNDMVEQMQEDIISLWDQS
LKPCVKLTPLCVTLNC---T-------DL--K--------------------NVT-----------------
-------------S--NST-----------------------DN----SS---MTNCSFNITT--SMRDKMQ
KEYAIFYKTDVVAI----D------------N--------------D-TN---------------YRLISCN
TSVITQACPKVSFEPIPIHYCAPAGFAILKCNNKKFNGTGTCKNVSTVQCTHGIRPVVSTQLLLNGSLAE-E
EVVIRSANFSDNAKTIIVQLNESVAINCTRPNNNTRRSITIGPGRAFYATGEIIGDIRKAYCNISGTKWNNT
LKQIAKKLRE--QF-----K--NK-T-I-VFQ-PPSGGDLEIVMHSFNCGGEFFYCNTTQL--------F--
------NSTW--GM-----------------N---TT------K--GTN----TTE-----G----------
----------DIILPCRIKQIINMWQEVGKAMYAPPISGPITCTSNITGLLLTR----D-GG------Q-SK
NESN--ETEIFRPGGGDMKDNWRSELYKYKVVKIEPLGIAPTKAKRRVVQREKRAV---GLGAVFLGFLGAA
GSTMGAASITLTVQARQLLSGIVQQQNNLLRAIDAQQHMLQLTVWGIKQLQARVRAVERYLQDQQLLGIWGC
SGKLICTTAVPWN----ASWS--N-KSVDDIW-SNMTWMQWEKEIDNYTNVIYTLLEQSQNQQEKNEQELLE
LDKWASLWNWFDITNWLWYIKIFIMVVGGVIGLRIVFTILAIVNRVRQGYSPLSFQTHLPA-QRG-PDRPEG
IEEEGGNRDRDRSSRLVDGFLAIIWVDLRSLFLFSYHRLRDLLLIVARTVELLGRRG---------WEILKY
WWSLLQYWRQELKKSAVSLLNATAIAVAEGTDRVIEVVQGAGRAILHIPRRIRQGAERILQ
>B.ES.2008.X2425-2.FJ670525
MRVRGMRRHWQ-H------L-----WNG-GM------MLLGIL-MI--CSAA--G------QLWVTVYYGVP
VWKEATTTLFCASDAKAYDTEVHNVWATHACVPTDPSPQEVPLVNVTENFNMWKNNMVEQMHEDIISLWDQS
LKPCVKLTPLCVTLNC---N-------DI--S-----------------------------RN-----CT--
------D---STCK--NES--------------L--E-----DM----KE---MKNCSFNVTA--GIRDKVQ
KAHALFYTLDIVPI----D------------K------------DKN-NS---------------YRLVSCN
TSVITQACPKVTFEPIPIHYCAPAGFAILKCRDKKFNGKGPCNNVSTVQCTHGIRPVVSTQLLLNGSLAE-E
EVVIRSVNFSDNAKIIIVQLNESVEINCTRPNNNTRQGIHIGPGRAFYATTDIVGNIRKAHCNINRTKWEST
LEQVAKKLRE--QF--------NR-T-I-IFD-QSSGGDPEIVTHSFNCGGEFFYCNTTTL--------F--
----TKNSTW---------------------N---ST-----------------------------------
----------VITLPCRIKQIINMWQEVGKAMYAPPIKGQINCTSNITGLLLLR----D-GG------N-DN
SSTNS-TSEIFRPGGGDMRDNWRSELYKYKVVKIEPLGLAPTKAKRRVVQREKRAV---GIGAMFLGFLSAA
GSTMGAASITLTVQSRQLLSGIVQQQNNLLKAIEAQQHLLQLTVWGIKQLQARVLAVERYLKDQQLLGIWGC
SGKLICTTSVPWN----TSWS-KN-RSLDDIW-DNMTWMQWEREIDNYTGLIYTLIEEAQKQQDNNELELLK
LDTWASLWNWFDISKWLWYIKIFIMIVGGLVGLRIVFAVLSIVNRVRQGYSPLSFQTHLPI-PRG-PDRPEG
TEGEGGERDRGTSTRLVDGFLALIWDDLRSLCLFSYHRLRDLLLIVTRIVELLGRRG---------WETLKY
WWNLLQYWSQELRNSAVSLLNATAIAVAEGTDRIIEVAQRIFRGILHIPTRVRQGLERALL
>B.US.1994.7165.AY835437
MRVKATRKNWQ-R------LW----WRW-GT------MLLGML-MI--CSAT--E------KLWVTVYYGVP
VWKEANTTLFCASDAKAYVTEVHNAWATRACVPTDPNPQEVALENVTENFNMWKNNMVEQMHEDIISLWDES
LKPCVKLTPLCVTLKC---I-------NY--N------------------------------N-----TN--
------N---GSNA--NNT--------------S--I-----EG---REE---IKNCSFNITT--TIRDKVQ
KEEALFYRLDLVPI----D------------N----------------DT---------------YTLINCN
TSVITQACPKVSFEPIPIHFCTPAGFAILKCRDKKFNGTGSCKNVSTVQCTHGIRPVVSTQLLLNGSLAE-E
EVVIRSENFTDNVKTIIVQLNESVVINCTRPNNNTRKGIHIGPGRAFYTTGQIIGDIRQAHCNLSRAQWNKT
LEQIVEKLGE--QF-----R--NK-N-I-SFM-QHSGGDPEIVTHTFNCGGEFFYCNSTQL--------F--
------NSTWTRPP-----------------N---GTWRSNGTW---------NST----EG----------
-TND------TITLPCRIKQIINMWQGVGKAMYAPPISGQIRCTSNITGLLLTR----D-GG------E-NR
TDNGT---EIFRPGGGNMRDNWRSELYKYKVVKIEPLGVAPTKAKRRVVQREKRAV--GTIGAMFLGFLGAA
GSTMGAASITLTVQARLLLSGIVQQQNNLLRAIEAQQHMLQLTVWGIKQLQARVLALERYLSDQQLLGIWGC
SGKLICTTTVPWN----NSWS--N-KSYDNIW-SNMTWMEWEREINNYTGEIYNLLEESQNQQEINEQELLA
LDKWASLWNWFDITNWLWYIKIFIMIVGGLVGLRIVFAVLSIINRVRQGYSPLSLQTHLPA-PRG-PDRPEG
TEEEGGGRDRDTSRLLVHGFLGLIWSDLRSLCLFSYHRLRDLLLIAARIVELLGRRG---------WEALKY
WWNLLQCWIQELKNSAVSLLDTTAIAVAEGTDRIIEVVHRIFRAICNIPTRIRQGFERALL
>B.US.2000.PRB958_06_TB1.EU576666
MRVKEIRRSYQ-HLWGWGTLL----WKW-GM------MLLGMW-MI--CSAK--E------NLWVTVYYGVP
VWKEATTTLFCASDAKAYETEVHNVWATHACVPTDPNPQEVSLENVTENFNMWKNNMVEQMHEDIINLWDQS
LKPCVKLTPLCVTLNC---T-------DV--K-----------------------------GN-----NT--
------N------A--NST--------------S--M-----EP----EE---MKNCSFNITS--GIRDKFQ
KEYAIFYKYDIVQI----D------------N--------------D-NT------------S--YRLISCN
TSVITQACPKITFEPIPIHYCAPAGFAILKCKDKKFNGTGPCKNVSTVQCTHGIKPVVSTQLLLNGSLAE-E
EIVIRSANFSDNAKSIIVQLKEPVVINCTRPNNNTRKGIHIGPGKTLYATGEIIGDIRQAHCNLSTKDWNNT
LAQVVRKLRE--QF-----G--NK-T-I-NFT-HSSGGDPEIIMHSFNCGGEFFYCNTTGL--------F--
------NSTW--YN---------------------ET---------EKI----NST----------------
TSDN------ITTLPCRIKQIVNMWQEVGKAMYAPPIRGQINCSSNITGMILTR----D-GG------N-NN
NSSN--DTEIFRPGGGDMRDNWRSELYKYKVVQIEPLGVAPTTAKRRVVQREKRAV---GLGAMFLGFLGAA
GSTMGAASITLTVQARQLLSGIVQQQSNLLRAIEAQQHLLQLTVWGIKQLQARVLAIERYLKDTQLLGIWGC
SGKLICTTTVPWN----DSWS--N-KSLDTIW-NNMTWMEWDREISNYTSIIYSLIEESQNQQEKNEQELLE
LDKWASLWSWFEITNWLWYIKIFIMIVGGLIGLRIVFTVLSLVNRIRQGYSPLSFQTLLPT-PRG-PDRPEG
TEEEGGERDRDTSGRLAGGFLTLIWIDLRSLCLFSYRRLRDLLLIATRIVELLGRRG---------WEILKY
LWNLLQYWIQELKNSAVSLFNTIAIAVAEGTDRVIEIVQGAGRA----PRRIRQGLERALL
>B.US.1997.1051_12_C22.EU575148
MRVMGIRKNCQ-H------L-----WKW-GA------LIFGIL-MI--CSTA--G------QLWVTVYYGVP
VWKEATTTLFCASDAKAYDTEVHNVWATHACVPTDPNPQEVVLENVTENFNMWKNNMVEQMQEDVISLWDQS
LKPCVKLTPLCVTLNC---T-------DV--N-------------------TNGT------TN-----TT--
------A---TTTN--SSG--------------E--I-----EE---KGE---IKNCSFNVTS--GIRDKMQ
KEYAFFYKLDVVPI----D------------N----------HSNND-SS---------SYRS--YRMISCN
TSVITQACPKVSFEPIPIHYCAPAGFAILKCNNKTFNGKGECKNVSTVQCTHGIRPVVSTQLLLNGSLAE-E
DVVIRSDNFTDNAKTIIVQLKDPVPIYCERPNNNTRRSIHIGPGRAFYA-GEIIGNIRKAYCKLNKTNWNNA
LEQIVKKLKE--QF-----QPKTINT-I-NFT-QSSGGDPEIVMHSFNCGGEFFYCNTTPL--------F--
------NSTW--GA-----------------N---SN------W--TWN----NTQ-----E--------LN
GTQG------NITLQCRIKQIINMWQEVGKAMYAPPIRGLISCSSNITGLLLTR----D-GG--------NN
NATNN-GTEIFRPGGGDMRDNWRSELYKYKVVKIEPVGLAPTKAKRRVVQREKRAV---GLGALFLGFLGAA
GSTMGAASMTLTVQARQLLSGIVQQQNNLLRAIEAQQHMLQLTVWGIKQLQARVLAVERYLKDQQLLGIWGC
SGKLICTTAVPWN----ASWS--N-KSVNEIW-DNMTWMQWEREIDNYTGLIYTLLEESQNQQEKNEQELLE
LDKWASLWNWFSITKWLWYIKIFIMIVGGLVGLRIIFAVLSIVNRVRQGYSPLSFQTLLPA-PRG-PDRPEG
IEGEGGERDRNTSGRSVDGFLAIIWIDLRSLCLFIYQSLRDLLLIVARSVELLGRRG---------WEALKY
WWNLLQYWSQELKNSAVSLLNATAITVAEGTDRVIEILQRAYRAILHIPTRIRQGLERALL
>B.US.1997.1051_12_TD12.EU575170
MRVMGIRKNYQ-H------L-----WKW-GA------LIFGIL-MI--CSAT--E------QLWVTVYYGVP
VWKEATTTLFCASDAKAYDTEVHNVWATHACVPTDPNPQEVVLENVTENFNMWKNNMVEQMQEDVISLWDQS
LKPCVKLTPLCVTLNC---T-------DV--N-------------------TNVT------TN-----TT--
------G---TTTN--SSG--------------E--I-----EE---KGE---IKNCSFNVTS--GIRDKMQ
KEYAFFYKLDVVPI----D------------N---------NSRNSN-YS------------S--YRMISCN
TSVITQACPKVSFEPIPIHYCAPAGFAILKCNNKTFNGKGECKNVSTVQCTHGIRPVVSTQLLLNGSLAE-E
DVVIRSDNFSDNAKTIIVQLKDPVPIYCVRPNNNTRRSITIGPGRAFY-TGEIIGNIRKAYCKLNKTDWNKA
LEQMVKKLRE--QF-----QPKTINT-I-NFT-QSSGGDPEIVMHSFNCGGEFFYCNTTPL--------F--
------NSSW--GA-----------------N---SN------W--TLN----NTQ-----E----------
---G------EITLQCRIKQIINMWQEVGKAMYAPPIRGLINCSSNITGLLLTR----D-GG------R-GN
DR----DTEIFRPGGGDMRDNWRSELYKYKVVKIEPVGLAPTKAKRRVVQREKRAV---GLGALFLGFLGAA
GSTMGAASMTLTVQARQLLSGIVQQQNNLLRAIEAQQHMLQLTVWGIKQLQARVLAVERYLKDQQLLGIWGC
SGKLICTTAVPWN----ASWS--N-KSVNEIW-DNMTWMQWEREIDNYTGLIYTLLEESQNQQEKNEQELLE
LDKWASLWNWFSITKWLWYIKIFIMIVGGLVGLRIIFAVLSIVNRVRQGYSPLSFQTLLPA-PRG-PDRPEG
IEGEGGERDRNTSGRSVDGFLAIIWIDLRSLCLFIYQSLRDLLLIVARSVELLGRRG---------WEVLKY
WWNLLQYWSQELKNSAVSLLNATAIAVAEGTDRVIEILQRAYRAILHIPTRIRQGLERALL
>B.CH.2002.NAB01_pass_wk24_cl_4.EF643654
MRAKGIRKNYQ-H------WWKGDIWRW-GI------MLLGML-MI--CSAA--E------QLWVTVYYGVP
VWKEATTTLFCASDAKAYVPEVHNVWATHACVPTDPNPQEVVLGNVTENFNMWKNNMVEQMHEDVISLWDES
LKPCVKLTPLCVTLNC---T-------DW--K--------------------NNN-----------------
------N-TNTTSS--SLE-----------------------SM---ERE---IKNCSFNIST--RIKNKIQ
KEYALFNRLDVVST----D------------N--------------D--T------------S--YMLVNCN
TSVITQACPKVSFEPIPIHYCAPAGFAILKCNDKKFNGKGPCTNVSTIQCTHGIKPVVSTQLLLNGSLAE-G
EVIIRSENFTNNAKTIIVQLNETVEINCTRPSNNTRKSITIGPGRAFYATGEIIGDIRKAHCNISRAKWENT
LKKIATKLTE--QF--------NKST-I-IFT-QSSGGDPEIVMHSFNCGGEFFYCDTTQL--------F--
------NSTW--EN---------------------GT----------------NTG-----N---------S
TNST------DITLPCRIKQIVNRWQEVGKAMYAPPIRGQIRCNSSITGLLLTR----D-GG--------GN
RTED--RNETFRPGGGDMRDNWRSELYKYKVVKIEPLGVAPTKARRRVVQREKRAA----LGAMFLGFLGAA
GSTMGAASVTLTVQARLLLSGIVQQQNNLLRAIEAQQHMLQLTAWGIKQLQARVLAVERYLRDQQLLGIWGC
SGKLICTTNVPWN----SSWS--N-KSRDEIW-NNMTWMQWEREIDNYTSTIYNLLEKSQNQQEKNEQELLE
LDKWASLWSWFDITQWLWYIKIFIMIVGGLIGLRIVFTVLSIVNRVRQGYSPLSFQTRFPA-PRG-PDRPEG
IEEGGGERDREGSTRLVTGFLPLIWDDLRSLCLFLYHRLRDLLLIVTRIVELLGRRG---------WEALKY
LWNLLQYWSQELRNSAISLLNATAIAVAEGTDRVIEVVQRTGRAIRNIPTRIRQGFERALL
>B.CH.2002.NAB01_pass_wk24_cl_8.EF643655
MRAKGIRKNYQ-H------WWKGDIWRW-GI------MLLGML-MI--CSAA--E------QLWVTVYYGVP
VWKEATTTLFCASDAKAYVPEVHNVWATHACVPTDPNPQEVVLGNVTENFNMWKNNMVEQMHEDVISLWDES
LKPCVKLTPLCVTLNC---T-------DW--K--------------------NNN-----------------
------N---TNTT--SSS--------------L--E-----SM---ERE---IKNCSFNIST--RIKNKIQ
KEYALFNRLDVVST----D------------N----------------DT------------S--YMLVNCN
TSVITQACPKVSFEPIPIHYCAPAGFAILKCNDKKFNGKGPCTNVSTIQCTHGIKPVVSTQLLLNGSLAE-G
EVIIRSENFTNNAKTIIVQLNETVEINCTRPSNNTRKSITIGPGRAFYATGEIIGDIRKAHCNISRAKWENT
LKKIATKLTE--QF--------NKST-I-IFT-QSSGGDPEIVMHSFNCGGEFFYCDTTQL--------F--
------NSTW--EN---------------------GT----------------NTG-----N---------S
TNST------DITLPCRIKQIVNRWQEVGKAMYAPPIRGQIRCNSSITGLLLTR----D-GG------G-NR
TEDR--N-ETFRPGGGDMRDNWRSELYKYKVVKIEPLGVAPTKARRRVVQREKRAA----LGAMFLGFLGAA
GSTMGAASVTLTVQARLLLSGIVQQQNNLLRAIEAQQHMLQLTVWGIKQLQARVLAVERYLRDQQLLGIWGC
SGKLICTTNVPWN----SSWS--N-KSRDEIW-NNMTWMQWEREIDNYTSTIYNLLEKSQNQQEKNEQELLE
LDKWASLWSWFDITQWLWYIKIFIMIVGGLIGLRIVFTVLSIVNRVRQGYSPLSFQTRFPA-PRG-PDRPEG
IEEGGGERDREGSTRLVTGFLPLIWDDLRSLCLFLYHRLRDLLLIVTRIVELLGRRG---------WEALKY
LWNLLQYWSQELRNSAISLLNATAIAVAEGTDRVIEVVQRTGRAIRNIPTRIRQGFERALL
>B.CH.2001.NAB01_2F5_I_wk8_cl_8.EF643665
MRAKGIRKNYQ-H------WWKGDIWRW-GI------MLLGML-MI--CSAA--E------QLWVTVYYGVP
VWKEATTTLFCASDAKAYVPEVHNVWATHACVPTDPNPQEIVLGNVTENFNMWKNNMVEQMHEDVISLWDES
LKPCVKLTPLCVTLNC---T-------DW--K--------------------NNN-----------------
------N-TNTTSS--SLG-----------------------SM---EGE---IKNCSFNIST--RIKNKIQ
KEYALFNRLDVVST----D------------N--------------D-KT------------S--YMLVNCN
TSVITQACPKVSFEPIPIHYCAPAGFAILKCNDKKFNGKGPCTNVSTIQCTHGIKPVVSTQLLLNGSLAE-G
EVIIRSENFTNNAKTIIVQLNETVEINCTRPSNNTRKSITIGPGRAFYATGEIIGDIRKAHCNISRAKWENT
LKKIATKLTE--QF--------NKST-I-IFN-QSSGGDPEIVMHSFNCGGEFFYCNTTQL--------F--
------NSTW--VN---------------------GT----------------NTG-----N---------S
TNST------DITLPCRIKQIVNRWQEVGKAMYAPPIRGQIRCNSSITGLLLTR----D-GG--------GN
RTEN--RTETFRPGGGDMRDNWRSELYKYKVVKIEPLGVAPTKAKRRVVQREKRAA----LGAVFLGFLGTA
GSTMGAASVTLTVQARLLLSGIVQQQNNLLKAIEAQQHMLQLTVWGIKQLQTRVLAVERYLRDQQLLGIWGC
SGKLICTTNVPWN----SSWS--N-KSRDEIW-NNMTWMEWEREIDNYTSTIYNLLEKSQNQQEKNEQELLE
LNKWASLWSWFDITQWLWYIKIFIMIVGGLIGLRIVFTVLSIVNRVRQGYSPLSFQTRFPA-PRG-PDRPEG
IEEGGGERDREGSTRLVTGFLPLIWDDLRSLCLFLYHRLRDLLLIVTRIVELLGRRG---------WEALKY
LWNLLQYWSQELRNSAISLLNATAIAVAEGTDRVIEVVQRTGRAIPNIPTRIRQGFERALL
>B.CH.2001.NAB01_2F5_I_wk8_cl_10.EF643666
MRAKGIRKNYQ-H------WWKGDIWKW-GI------ILLGML-MI--CSAA--E------QLWVTVYYGVP
VWKEATTTLFCASDAKAYVPEVHNVWATHACVPTDPNPQEIVLGNVTENFNMWKNNMVEQMHEDVISLWDES
LKPCVKLTPLCVTLNC---T-------DW--K--------------------NNN-----------------
------N-TNTTSS--SLG-----------------------SM---EGE---IKNCSFNIST--RIKNKIQ
KEYALFNRLDVVST----D------------N--------------D-KT------------S--YMLVNCN
TSVITQACPKVSFEPIPIHYCAPAGFAILKCNDKKFNGKGPCTNVSTIQCTHGIKPVVSTQLLLNGSLAE-G
EVIIRSENFTNNAKTIIVQLNETVEINCTRPSNNTRKSITIGPGRAFYATGEIIGDIRKAHCNISRAKWENT
LKKIATKLTE--QF--------NKST-I-IFN-QSSGGDPEIVMHSFNCGGEFFYCNTTQL--------F--
------NSTW--VN---------------------GT----------------NTG-----N---------S
TNST------DITLPCRIKQIVNRWQEVGKAMYAPPIRGQIRCNSSITGLLLTR----D-GG--------GN
RTEN--RTETFRPGGGDMRDNWRSELYKYKVVKIEPLGVAPTKAKRRVVRREKRAA----LGAVFLGFLGAA
GSTMGAASVTLTVQARLLLSGIVQQQNNLLRAIEAQQHMLQLTVWGIKQLQARVLAVERYLRDQQLLGIWGC
SGKLICTTNVPWN----SSWS--N-KSRDEIW-NNMTWMEWEREIDNYTSTIYNLLEKSQNQQEKNEQELLE
LNKWASLWSWFDITQWLWYIKIFIMIVGGLIGLRIVFTVLSIVNRVRQGYSPLSFQTRFPA-PRG-PDRPEG
IEEGGGERDREGSTRLVTGFLPLIWDDLRSLCLFLYHRLRDLLLIVTRIVELLGRRG---------WEALKY
LWNLLQYWSQELRNSAISLLNATAIAVAEGTDRVIEVVQRTGRAILNIPTRIRQGFERALL
>B.CH.2001.NAB01_2G12_III_wk10_cl_10.EF643673
MRAKGIRKNYQ-H------WWKGDIWRW-GI------MLLGML-MI--CSAA--E------QLWVTVYYGVP
VWKEATTTLFCASDAKAYKVEAHNVWATHACVPTDPNPQEVVLGNVTENFNMWKNNMVEQMHEDVISLWDES
LKPCVKLTPLCVTLNC---T-------DW--K--------------------NNN-----------------
------N-TNTTSS--SLG-----------------------SM---EGE---IKNCSFNIST--RIKNKIQ
KEYALFNRLDVVST----D------------N--------------D-NT------------R--YMLVNCN
TSVITQACPKVSFEPIPIHYCAPAGFAILKCNDKKFNGKGPCTNVSTIQCTHGIKPVVSTQLLLNGSLAE-G
EVIIRSENFTNNAKTIIVQLNETVEINCTRPSNNTRKSITIGPGRAFYATGEIIGDIRKAHCNISRAKWENT
LKKIATKLTE--QF--------NKST-I-IFN-QSSGGDPEIVMHSFNCGGEFFYCNTTQL--------F--
------NSTW--VN---------------------GT----------------NTG-----N---------S
TNST------DITLPCRIKQIVNRWQEVGKAMYAPPIRGQIRCNSSITGLLLTR----D-GG--------GN
RTEN--RTETFRPGGGDMRDNWRSELYKYKVVKIEPLGVAPTKAKRRVVQREKRAA----LGAMFLGFLGAA
GSTMGAASVTLTVQARLLLSGIVQQQNNLLKAIEAQQHMLQLTVWGIKQLQARVLAVERYLRDQQLLGIWGC
SGKLICTTNVPWN----SSWS--N-KSRDEIW-NNMTWMEWEREIDNYTSTIYNLLEKSQNQQEKNEQELLE
LDKWASLWSWFDITQWLWYIKIFIMIVGGLIGLRIVFTVLSIVNRVRQGYSPLSFQTRFPA-PRG-PDRPEG
IEEGGGERDREGSTRLVTGFLPLIWDDLRSLCLFLYHRLRDLLLIVTRIVELLGRRG---------WEALKY
LWNLLQYWSQELRNSAISLLNATAIAVAEGTDRVIEVVQRTGRAILNIPTRIRQGFERALL
>B.CH.2001.NAB01_triple_V_wk13_cl_7.EF643675
MRAKGIRKNYQ-N------WWKGDIWRW-GI------MLLGML-MI--CNAA--E------QLWVTVYYGVP
VWKEATTTLFCASDAKAYVPEVHNVWATHACVPTDPNPQEIVLGNVTENFNMWKNNMVEQMHEDVISLWDEG
LKPCVKLTPLCVTLNC---T-------DW--K--------------------NNN-----------------
------N-TNTTSS--SLG-----------------------SM---EGE---IKNCSFNIST--RIKNKIQ
KEYALFNRLDVVST----D------------N--------------D-NT------------R--YMLVNCN
TSVITQACPKVSFEPIPIHYCAPAGFAILKCNDKKFNGKGPCTNVSTIQCTHGIKPVVSTQLLLNGSLAE-G
EVIIRSENFTNNAKTIIVQLNETVEINCTRPSNNTRKSITIGPGRAFYATGEIIGDIRKAHCNISRAKWENT
LKKIATKLTE--QF--------NKST-I-IFN-QSSGGDPEIVMHSFNCGGEFFYCNTTQL--------F--
------NSTW--VN---------------------GT----------------NTG-----N---------S
TNST------DITLPCRIKQIVNRWQEVGKAMYAPPIRGQIRCNSSITGLLLTR----D-GG--------GN
RTEN--RTETFRPGGGDMRDNWRSELYKYKVVKIEPLGVAPTKAKRRVVQREKRAA----LGAMFLGFLGAA
GSTMGAASVTLTVQARLLLSGIVQQQNNLLKAIEAQQHMLQLTVWGIKQLQARVLAVERYLRDQQLLGIWGC
SGKLICTTNVPWN----SSWS--N-KSRDEIW-NNMTWMEWEREIDNYTSTIYNLLEKSQNQQEKNEQELLE
LNKWASLWSWLDITQWLWYIKIFIMIVGGLIGLRIVFTVLSIVNRVRQGYSPLSFQTRFPA-PRG-PDRPEG
IEEGGGERDREGSTRLVTGFLPLIWDDLRSLCLFLYHRLRDLLLIVTRIVELLGRRG---------WEALKY
LWNLLQYWSQELRNSAISLLNATAIAVAEGTDRVIEVVQRTGRAILNIPTRIRQGFERALL
>B.CH.2001.NAB01_2G12_III_wk10_cl_11.EF643674
MRAKGIRKNYQ-H------WWKGDIWRW-GI------MLLGML-MI--CSAA--E------QLWVTVYYGVP
VWKEATTTLFCASDAKAYVPEVHNVWATHACVPTDPNPQEIVLGNVTENFNMWKNNMVEQMHEDVISLWDES
LKPCVKLTPLCVTLNC---T-------DW--K--------------------NNN-----------------
------N-TNTTSS--SLG-----------------------SM---EGE---IKNCSFNIST--RIKNKIQ
KEYALFNRLDVVST----D------------N--------------D-NT------------R--YMLVNCN
TSVITQACPKVSFEPIPIHYCAPAGFAILKCNDKKFNGKGPCTNVSTIQCTHGIKPVVSTQLLLNGSLAE-G
EVIIRSENFTNNAKTIIVQLNETVEINCTRPSNNTRKSITIGPGRAFYATGEIIGDIRKAHCNISRAKWENT
LKKIATKLTE--QF--------NKST-I-IFN-QSSGGDPEIVMHSFNCGGEFFYCNTTQL--------F--
------NSIW--VN---------------------GT----------------NTG-----N---------S
TNST------DITLPCRIKQIVNRWQEVGKAMYAPPIRGQIRCNSSITGLLLTR----D-GG--------GN
RTEN--RTETFRPGGGDMRDNWRSELYKYKVVKIEPLGVAPTKAKRRVVQREKRAA----LGAMFLGFLGAA
GSTMGAASVTLTVQARLLLSGIVQQQNNLLRAIEAQQHMLQLTVWGIKQLQARVLAVERYLRDQQLLGIWGC
SGKLICTTNVPWN----SSWS--N-KSRDEIW-NNMTWMEWEREIDNYTSTIYNLLEKSQNQQEKNEQELLE
LDKWASLWSWLDITQWLWYIKIFIMIVGGLIGLRIVFTVLSIVNRVRQGYSPLSFQTRFPA-PRG-PDRPEG
IEEGGGERDREGSTRLVTGFLPLIWDDLRSLCLFLYHRLRDLLLIVTRIVELLGRRG---------WEALKY
LWNLLQYWSQELRNSAISLLNATAIAVAEGTDRVIEVVQRTGRAILNIPTRIRQGFERALL
>B.CH.2001.NAB01_4E10_II_wk11_cl_4.EF643668
MRAKGIRKNYQ-H------WWKGDIWRW-GI------MLLGML-MI--CSAA--E------QLWVTVYYGVP
VWKEATTTLFCASDAKAYVPEVHNVWATHACVPTDPNPQEIVLGNVTENFNMWKNNMVEQMHEDVISLWDES
LKPCVKLTPLCVTLNC---T-------DWKNN--------------------NNT-----------------
------N---TTSS--SLG--------------S--------ME----GE---IKNCSFNIST--RIKNKIQ
KEYALFNRLDVVST----D------------N--------------D-NT------------R--YMLVNCN
TSVITQACPKVSFEPIPIHYCAPAGFAILKCNDKKFNGKGPCTNVSTIQCTHGIKPVVSTQLLLNGSLAE-G
EVIIRSENFTNNAKTIIVQLNETVEINCTRPSNNTRKSITIGPGRAFYATGEIIGDIRKAHCNISRAKWENT
LKKIATKLTE--QF--------NKST-I-IFN-QSSGGDPEIVMHSFNCGGEFFYCNTTQL--------F--
------NSTW--VN---------------------GT----------------NTG-----N---------S
TNST------DITLPCRIKQIVNRWQEVGKAMYAPPIRGQIRCNSSITGLLLTR----D-GG--------GN
RTEN--RTETFRPGGGDMRDNWRSELYKYKVVKIEPLGVAPTKAKRRVVQREKRAA----LGAMFLGFLGAA
GSTMGAASVTLTVQARLLLSGIVQQQNNLLRAIEAQQHMLQLTVWGIKQLQARVLAVERYLRDQQLLGIWGC
SGKLICTTNVPWN----SSWS--N-KSRDEIW-NNMTWMEWEREIDNYTSTIYNLLEKSQNQQEKNEQELLE
LDKWASLWSGFDITQWLWYIKIFIMIVGGLIGLRIVFTVLSIVNRVRQGYSPLSFQTRFPA-PRG-PDRPEG
IEEGGGERDREGSTRLVTGFLPLIWDDLRSLCLFLYHRLRDLLLIVTRIVELLGRRG---------WEALKY
LWNLLQYWSQELRNSAISLLNATAIAVAEGTDRVIEVVQRTGRAILNIPTRIRQGFERALL
>B.CH.2001.NAB01_4E10_II_wk13_cl_20.EF643670
MRAKGIRKNYQ-H------WWKGDIWRW-GI------MLLGML-MI--CSAA--E------QLWVTVYYGVP
VWKEATTTLFCASDAKAYVPEVHNVWATHACVPTDPNPQEIVLGNVTENFNMWKNNMVEQMHEDVISLWDES
LKPCVKLTPLCVTLNC---T-------DWKNN--------------------NNT-----------------
------N---TTSS--SLG--------------S--------ME----GE---IKNCSFNIST--RIKNKIQ
KEYALFNRLDVVST----D------------N--------------D-NT------------R--YMLVNCN
TSVITQACPKVSFEPIPIHYCAPAGFAILKCNDKKFNGKGPCTNVSTIQCTHGIKPVVSTQLLLNGSLAE-G
EVIIRSENFTNNAKTIIVQLNETVEINCTRPSNNTRKSITIGPGRAFYATGEIIGDIRKAHCNISRAKWENT
LKKIATKLTE--QF--------NKST-I-IFN-QSSGGDPEIVMHSFNCGGEFFYCNTTQL--------F--
------NSTW--VN---------------------GT----------------NTG-----N---------S
TNST------DITLPCRIKQIVNRWQEVGKAMYAPPIRGQIRCNSSITGLLLTR----D-GG--------GN
RTEN--RTETFRPGGGDMRDNWRSELYKYKVVKIEPLGVAPTKAKRRVVQREKRAA----LGAMFLGFLGAA
GSTMGAASVTLTVQARLLLSGIVQQQNNLLRAIEAQQHMLQLTVWGIKQLQARVLAVERYLRDQQLLGIWGC
SGKLICTTNVPWN----SSWS--N-KSRDEIW-NNMTWMEWEREIDNYTSTIYNLLEKSQNQQEKNEQELLE
LDKWASLWSGFDITQWLWYIKIFIMIVGGLIGLRIVFTVLSIVNRVRQGYSPLSFQTRFPA-PRG-PDRPEG
IEEGGGERDREGSTRLVTGFLPLIWDDLRSLCLFLYHRLRDLLLIVTRIVELLGRRG---------WEALKY
LWNLLQYWSQELRNSAISLLNATAIAVAEGTDRVIEVVQRTGRTILNIPTRIRQGFERALL
>B.CH.2001.NAB01_pre_cl_39x_5.EF643653
MRAKGIRRNYQ-H------WWKGDIWRW-GI------MLLGML-MI--CSAA--E------QLWVTVYYGVP
VWKEATTTLFCASDAKAYVPEVHNVWATHACVPTDPNPQEVVLGNVTENFNMWKNNMVEQMHEDVISLWDES
LKPCVKLTPLCVTLNC---T-------DW--R--------------------NNN-----------------
------N-TNTTSS--SLG-----------------------SM---EGE---IKNCSFNIST--RIKNKIQ
KEYALFNRLDVVST----D------------N--------------D-NT------------S--YMLVNCN
TSVITQACPKVSFEPIPIHYCAPAGFAILKCNDKKFNGKGPCTNVSTIQCTHGIKPVVSTQLLLNGSLAE-G
EVIIRSENFTNNAKTIIVQLNETVEINCTRPSNNTRKSITIGPGRAFYATGEIIGDIRKAHCNISRAKWENT
LKKIATKLTE--QF--------NKST-I-IFN-QSSGGDPEIVMHSFNCGGEFFYCNTTQL--------F--
------NSTW--VN---------------------GT----------------NTG-----N---------S
TNST------DITLPCRIKQIVNRWQEVGKAMYAPPIRGQIRCNSSITGLLLTR----D-GG--------GN
RTEN--RTETFRPGGGDMRDNWRSELYQYKVVKIEPLGVAPTKAKRRVVQREKRAA----LGAMFLGFLGAA
GSTMGAASVTLTVQARLLLSGIVQQQNNLLRAIEAQQHMLQLTVWGIKQLQARVLAVERYLRDQQLLGIWGC
SGKLICTTNVPWN----SSWS--N-KSRDEIW-NNMTWMEWEREIDNYTSTIYNLLEKSQNQQEKNEQELLE
LDKWASLWSWFDITQWLWYIKIFIMIVGGLIGLRIVFTVLSIVNRVRQGYSPLSFQTRFPA-PRG-PDRPEG
IEEGGGERDREGSTRLVTGFLPLIWDDLRSLCLFLYHRLRDLLLIVTRIVELLGRRG---------WEALKY
LWNLLQYWSQELRNSAISLLNATAIAVAEGTDRVIEVVQRTGRAILNIPTRIRQGFERALL
>B.CH.2001.NAB01_2G12_II_wk10_cl_7.EF643672
MRAKGIRKNYQ-H------WWKGDIWRW-GI------MLLGML-MI--CSAA--E------QLWVTVYYGVP
VWKEATTTLFCASDAKAYVPEVHNVWATHACVPTDPNPQEVVLGNVTENFNMWKNNMVEQMHEDVISLWDES
LKPCVKLTPLCVTLNC---T-------DW--K--------------------NNN-----------------
------N-TNTTSS--SLG-----------------------SM---EGE---IKNCSFNIST--RIKNKIQ
KEYALFNRLDVVST----D------------N--------------D-KT------------S--YMLVNCN
TSVITQACPKVSFEPIPIHYCAPAGFAILKCNDKKFNGKGPCTNVSTIQCTHGIKPVVSTQLLLNGSLAE-G
EVIIRSENFTNNAKTIIVQLNETVEINCTRPSNNTRKSITIGPGRAFYATGDIIGDIRKAHCNISRAKWENT
LKKIATKLTE--QF--------NKST-I-IFN-QSSGGDPEIVMHSFNCGGEFFYCNTTQL--------F--
------NSIW--VN---------------------GT----------------NTG-----N---------S
TNST------DITLPCRIKQIVNRWQEVGKAMYAPPIRGQIRCNSSITGLLLTR----D-GG--------GN
RTEN--RTETFRPGGGDMRDNWRSELYKYKVVKIEPLGVAPTKAKRRVVQREKRAA----LGAIFLGFLGAA
GSTMGAASVTLTVQARLLLSGIVQQQNNLLRAIEAQQHMLQLTVWGIKQLQARVLAVERYLRDQQLLGIWGC
SGKLICTTNVPWN----SSWS--N-KSRDEIW-NNMTWMEWEREIDNYTSTIYNLLEKSQNQQEKNEQELLE
LDKWASLWSWFDITQWLWYIKIFIMIVGGLIGLRIVFTVLSIVNRVRQGYSPLSFQTRFPA-PRG-PDRPEG
IEEGGGERDREGSTRLVTEFLPLIWDDLRSLCLFLYHRLRDLLLIVTRIVELLGRRG---------WEALKY
LWNLLQYWSQELRNSAISLLNATAIAVAEGTDRVIEVVQRTGRAILNIPTRIRQGFERALL
>B.CH.2001.NAB01_2G12_II_wk10_cl_6.EF643671
MRAKGIRKNYQ-H------WWKGDIWRW-GI------MLLGML-MI--CSAA--E------QLWVTVYYGVP
VWKEATTTLFCASDAKAYVPEVHNVWATHACVPTDPNPQEVVLGNVTENFNMWKNNMVEQMHEDVISLWDES
LKPCVKLTPLCVTLNC---T-------DW--K--------------------NNN-----------------
------N---TNTT--SSS--------------L--G-----SM---EGE---IKNCSFNIST--RIKNKIQ
KEYALFNRLDVVST----D------------N--------------D-KT------------S--YMLVNCN
TSVITQACPKVSFEPIPIHYCAPAGFAILKCNDKEFNGKGPCTNVSTIQCTHGIKPVVSTQLLLNGSLAE-G
EVIIRSENFTNNAKTIIVQLNETVEINCTRPSNNTRKSITIGPGRAFYATGEIIGDIRKAHCNISRAKWENT
LKKIATKLTE--QF--------NKST-I-IFN-QSSGGDPEIVMHSFNCGGEFFYCNTTQL--------F--
------NSIW--VN---------------------GT----------------NTG-----N---------S
TNST------DITLPCRIKQIVNRWQEVGKAMYAPPIRGQIRCNSSITGLLLTR----D-GG--------GN
RTEN--RTETFRPGGGDMRDNWRSELYKYKVVKIEPLGVAPTKAKRRVVQREKRAA----LGAIFLGFLGAA
GSTMGAASVTLTVQARLLLSGIVQQQNNLLRAIEAQQHMLQLTVWGIKQLQARVLAVERYLRDQQLLGIWGC
SGKLICTTNVPWN----SSWS--N-KSRDEIW-NNMTWMEWEREIDNYTSTIYNLLEKSQNQQEKNEQELLE
LDKWASLWSWFDITQWLWYIKIFIMIVGGLIGLRIVFTVLSIVNRVRQGYSPLSFQTRFPA-PRG-PDRPEG
IEEGGGERDREGSTRLVTGFLPLIWDDLRSLCLFLYHRLRDLLLIVTRIVELLGRRG---------WEALKY
LWNLLQYWSQELRNSAISLLNATAIAVAEGTDRVIEVVQRTGRAILNIPTRIRQGFERALL
>B.CH.2001.NAB01_4E10_I_wk11_cl_2.EF643667
MRAKGIRKNYQ-R------WWKGDIWRW-GI------MLLGML-MI--CSAA--E------QLWVTVYYGVP
VWKEATTTLFCASDAKAYVPEVHNVWATHACVPTDPNPQEVVLGNVTENFNMWKNNMVEQMHEDVISLWDES
LKPCVKLTPLCVTLNC---T-------DW--K--------------------NNN------NT-----NT--
------T---S--S--SLG-----------------------SM---EGE---IKNCSFNIST--RIKNKIQ
KEYALFNRLDVVST----D------------N--------------D-KT------------S--YMLVNCN
TSVITQACPKVSFEPIPIHYCAPAGFAILKCNDKKFNGKGPCTNVSTIQCTHGIKPVVSTQLLLNGSLAE-G
EVIIRSENFTNNAKTIIVQLNETVEINCTRPSNNTRKSITIGPGRAFYATGEIIGDIRKAHCNISRAKWENT
LKKIATKLKE--QF--------NKST-I-IFN-QSSGGDPEIVMHSFNCGGEFFYCNTTQL--------F--
------NSTW--VN---------------------GT----------------NTG-----N---------S
TNST------DITLPCRIKQIVNRWQEVGKAMYAPPIRGQIRCNSSITGLLLTR----D-GG--------GN
RTEN--RTETFRPGGGDMRDNWRSELYKYKVVKIEPLGVAPTKAKRRVVQREKRAA----LGAMFLGFLGAA
GSTMGAASVTLTVQARLLLSGIVQQQNNLLRAIEAQQHMLQLTVWGIKQLQARVLAVERYLRDQQLLGIWGC
SGKLICTTNVPWN----SSWS--N-KSRDEIW-NNMTWMEWEREIDNYTSTIYNLLEKSQNQQEKNEQELLE
LDKWASLWSWLDITQWLWYIKIFIMIVGGLIGLRIVFTVLSIVNRVRQGYSPLSFQTRFPA-PRG-PDRPEG
IEEGGGERDREGSTRLVTGFLPLIWDDLRSLCLFLYHRLRDLLLIVTRIVELLGRRG---------WEALKY
LWNLLQYWSQELRNSAISLLNATAIAVAEGTDRVIEVVQRTGRAILNIPTRIRQGFERALL
>B.CH.2001.NAB01_pre_cl_30_4.EF643652
MRAKGIRKNYQ-H------WWKGDIWRW-GI------MLLGML-MI--CSAA--E------QLWVTVYYGVP
VWKEATTTLFCASDAKAYVPEVHNVWATHACVPTDPNPQEVVLGNVTENFNMWKNNMVEQMHEDVISLWDES
LKPCVKLTPLCVTLNC---T-------DWKNN--------------------NNT-----------------
------N---TTSS--SLG--------------S--------ME----GE---IKNCSFNIST--RIKNKIQ
KEYALFNRLDVVST----D------------N--------------D-KT------------S--YMLVNCN
TSVITQACPKVSFEPIPIHYCAPAGFAILKCNDKKFNGKGPCTNVSTIQCTHGIKPVVSTQLLLNGSLAE-G
EVIIRSENFTNNAKTIIVQLNETVEINCTRPSNNTRKSITIGPGRAFYATGEIIGDIRKAHCNISRAKWENT
LKKIATKLTE--QF--------NKST-I-IFN-QSSGGDPEIVMHSFNCGGEFFYCNTTQL--------F--
------NSTW--VN---------------------GT----------------NTG-----N---------S
TNST------DITLPCRIKQIVNRWQEVGKAMYAPPIRGQIRCNSSITGLLLTR----D-GG--------GN
RTEN--RTETFRPGGGDMRDNWRSELYKYKVVKIEPLGVAPTKAKRRVVQREKRAA----LGAMFLGFLGAA
GSTMGAASVTLTVQARLLLSGIVQQQNNLLRAIEAQQHMLQLTVWGIKQLQARVLAVERYLRDQQLLGIWGC
SGKLICTTNVPWN----SSWS--N-KSRDEIW-NNMTWMEWEREIDNYTSTIYNLLEKSQNQQEKNEQELLE
LDKWASLWSWFDITQWLWYIKIFIMIVGGLIGLRIVFTVLSIVNRVRQGYSPLSFQTRFPA-PRG-PDRPEG
IEEGGGERDREGSTRLVTGFLPLIWDDLRSLCLFLYHRLRDLLLIVTRIVELLGRRG---------WEALKY
LWNLLQYWSQELRNSAISVLNATAIAVAEGTDRVIEVVQRTGRAILNIPTRIRQGFERALL
>B.BR.2006.subject_784_day1_clone_14.HQ377485
MRVKEIRKNCQ-R------WWRGDIWKW-GI------MLLGML-MI--CGAT--E------ELWVAVYYGVP
VWKEATTTLFCASDAKAHDTEVHNVWATHACVPTNPNPQEVVLGNVTENFNMWKNNMVEQMHEDVISLWDES
LKPCVKLTPLCVTLNC---T-------DW--K-------------------KNGTANTTTLES---TTST--
------T------S--SSL--------------R--------ME----GE---IKNCSFNIST--SIKNKIQ
KQYALFNVLDVVPI----E------------N--------------N-TT------------E--YMLINCN
TSVITQACPKVSFEPIPIHYCAPAGFAILKCNDKKFNGSGPCTNVSTVQCTHGIKPVVSTQLLLNGSLVE-E
DVVIKSENFTNNARAIIVQLNETVEINCTRPGNNTRKSIPIGPGRAFYATGDIIGDIRKAHCNISKNKWEET
LKRTATKLTE--QF--------NKST-I-IFK-QSSGGDPEIVMHSFNCGGEFFYCNTTQL--------F--
------SSTW--TQ-V---------------N---GT----------------TVL-----N----STNS--
-TND------PIILPCRIKQIINTWQAVGKAMYAPPIRGQISCNSSITGLLLTR----D-GG------S-GV
NGTN--DTEIFRPAGGDMRDNWRSELYKYKVVKIEPLGIAPTKARRRVVQREKRAV---GIGAMFLGFLGAA
GSTMGAASVTLTVQARLLLSGIVQQQNNLLRAIEAQQHMLHLTVWGIKQLQARVLAVERYLRDQQLLGIWGC
SGKLICTTNVPWN----SSWS--N-KSLSKIW-ENMTWMEWEKEIDNYTGLIYNLLEESQNQQEKNEQELLA
LDKWASLWNWFDITAWLWYIRIFIMIVGGLVGLRIVFSVLSIVNRVRKGYSPLSFQTHLPA-PRG-PDRPEG
TEEEGGERDREQSERLVTGFLALIWVDLRSLCLFLYHRLRDLLLIATRIVELLGRRG---------WEVLKY
LWNLLQYWSQELKSSAISLLNATAIAVAEGTDRVIEVVQRTGRAILNIPRRIRQGFERALL
>B.BR.2006.subject_784_day1_clone_16.HQ377487
MRVKEIRKNCQ-R------WWRGDIWKW-GI------MLLGML-MI--CSAT--E------ELWVTVYYGVP
VWKEATTTLFCASDAKAYGTEVHNVWATHACVPTDPNSQEIVLENVTENFNMWKNNMVEQMHEDVISLWDQS
LKPCVKLTPLCVTLNC---T-------DW--K--------------------KNGTDVNNASA-----TT--
------P---PTST--STTSSA--LRNRAEEIDL--K-----NM---TGE---IKNCSFNIST--SIKNKIQ
KQYALFNILDVVPI----E------------N--------------N-TT------------E--YMLINCN
TSVITQACPKVSFEPIPIHYCAPAGFAILKCNNKKFNGTGPCTNVSTVQCTHGIKPVVSTQLLLNGSLAE-E
DVVIKSENFTNNARAIIVQLNETVGINCTRPGNNTRKSIPIGPGRAFYATGDVIGDVRKAHCNISGGKWEET
LKRIATKFTE--QF--------NKST-I-IFK-QSSGGDPEIVMHSFNCGGEFFYCNTTQL--------F--
------NSTW--TQ-V---------------N---GT----------------TVR-----N----GTNSTA
NTNG------TITLPCRIKQIVNTWQAVGKAMYAPPIRGQISCNSSITGLLLTR----D-GG------S-GV
NVTN--DTEIFRPAGGDMRDNWRSELYKYKVVKIEPLGIAPTKARRRVVQREKRAV---GIGAVFLGFLGAA
GSTMGAASVTLTVQARLLLSGIVQQQNNLLRAIEAQQHMLQLTVWGIKQLQARVLAVERYLRDQQLLGIWGC
SGKLICTTNVPWN----SSWS--N-KSLDKIW-DNMTWMEWEKEIDNYTGLIYNLLEESQNQQEKNEQELLA
LDKWASLWNWFDITNWLWYIRIFIMIVGGLVGLRIVFSVLSIVNRVRKGYSPLSFQTHLPA-PRG-PDRPEG
TEEEGGERDREQSEQLVTGFLALIWVDLRSLCLFLYHRLRDLLLIATRIVELLGRRG---------WEVLKY
LWNLLQYWSQELKSSAISLLNATAIAVAEGTDRVIEVVQRTGRAILNIPRRIRQGFERALL
>B.BR.2006.subject_784_day1_clone_43.HQ377493
MRVKEIRKNCQ-R------WWRGDIWKW-GI------MLLGML-MI--CSAT--E------ELWVTVYYGVP
VWKEATTTLFCASDAKAHDTEVHNVWATHACVPTDPNPQEVVLENVTENFNMWKNNMVEQMHEDVISLWDQS
LKPCVKLTPLCVTLNC---T-------DWERN--------------------NTGVNNTSPTN---------
------NTSRGLGN--MTG--------------E--I-----DLRNMTGE---IKNCSFNIST--SIKNKIQ
KQYALFNVLDVVPI----E------------N--------------N-TT------------E--YMLINCN
TSVITQACPKVSFEPIPIHYCAPAGFAILKCNNKKFNGTGPCTNVSTVQCTHGIKPVVSTQLLLNGSLAE-E
DVVIKSENFTNNARAIIVQLNETVGINCTRPGNNTRKSIPIGPGRAFYATGDIIGDIRKAHCNIDGKDWEET
LKRIATKFTE--QF--------NKST-I-IFK-QSSGGDPEIVMHSFNCGGEFFYCNTTQL--------F--
------NSTW--IQ-V---------------N---GT----------------TVR-----N----STNSTA
KTNG------TITLPCRIKQIINTWQAVGRAMYAPPIRGQISCNSSITGLLLTR----D-GG------S-GV
NGTN--DTEIFRPAGGDMRDNWRSELYKYKVVKIEPLGIAPTKARRRVVQREKRAV---GIGAMFLGFLGAA
GSTMGAASVTLTVQARLLLSGIVQQQNNLLRAIEAQQHMLQLTVWGIKQLQARVLAVERYLRDQQLLGIWGC
SGKLICTTNVPWN----SSWS--N-KSLSKIW-ENMTWMEWEKEIDNYTGLIYNLLEESQNQQEKNEQELLA
LDKWASLWNWFDITAWLWYIKIFIMIVGGLIGLRIVFSVLSIVNRVRKGYSPLSFQTHLPA-PRG-PDRPEG
TEEEGGERDREQSERLVTGFLALIWVDLRSLCLFLYHRLRDLLLIATRIVELLGRRG---------WEVLKY
LWNLLQYWSQELKSSAISLLNATAIAVAEGTDRVIEVVQRTGRAILNIPRRIRQGFERALL
>B.BR.2006.subject_784_day1_clone_40.HQ377492
MRVKEIRKNCQ-R------WWRGDIWKW-GI------MLLGML-MI--CSAT--E------ELWVTVYYGVP
VWKEATTTLFCASDAKAHDTEVHNVWATHACVPTNPNPQEVVLGNVTENFNMWKNNMVEQMHEDVISLWDQS
LKPCVKLTPLCVTLNC---T-------DW-ER--------------------NNTDVNNTTPT---------
------SSGLKNRT--EEI-----------------------DLKNMTGE---IKNCSFNIST--SIKNKIQ
KQYALFNVLDVVPI----E------------N--------------N-TT------------E--YMLVNCN
TSVITQACPKVSFEPIPIHYCAPAGFAILKCNDKKFNGSGPCTNVSTVQCTHGIKPVVSTQLLLNGSLAE-E
DVVIKSENFTNNARAIIVQLNETVGINCTRPGNNTRKSIPIGPGRAFYATGDIIGDIRKAHCSIDGKDWEKT
LKRIATKFIE--QF--------NKST-I-IFK-QSSGGDPEIVMHSFNCGGEFFYCNTTQL--------F--
------RSTW--TQ-V---------------N---GT----------------AVR-----N----STNSTA
NTNG------TITLPCRIKQIINTWQAVGKAMYAPPVRGQISCNSSITGLLLTR----D-GG------S-GV
NGTN--DTEIFRPAGGDMRDNWRSELYKYKVVKIEPLGIAPTKARRRVVQREKRAV---GIGAVFLGFLGAA
GSTMGAASVTLTVQARLLLSGIVQQQNNLLRAIEAQQHMLQLTVWGIKQLQARVLAVERYLRDQQLLGIWGC
SGKLICTTNVPWN----SSWS--N-KSLSKIW-ENMTWMEWEKEIDNYTGLIYNLLEESQNQQEKNEQELLA
LDKWASLWNWFDITTWLWYIRIFIMIVGGLIGLRIVFSVLSIVNRVRKGYSPLSFQTHLPA-PRG-PDRPEG
TEEEGGERDREQSERLVTGFLALIWVDLRSLCLFLYHRLRDLLLIATRIVELLGRRG---------WEVLKY
LWNLLQYWSQELKSSAISLLNATAIAVAEGTDRVIEVAQRTGRAILNIPRRIRQGFERALL
>B.BR.2006.subject_784_day1_clone_12.HQ377484
MRVKEIRKNCQ-R------WWRGDIWKW-GI------MLLGML-MI--CSAT--E------QLWVTVYYGVP
VWKEATTTLFCASDTKAYDTEVHNVWATHACVPTDPNPQEVVLENVTENFNMWKNNMVEQMHEDVISLWDQS
LKPCVKLTPLCVTLNC---I-------DW-ER--------------------NNTDSNGTNTT---------
------ASANTTSSSLSNV--------------TEEI-----DLKNMTGE---IKNCSFNIST--SIKNKIQ
KQYALFNVLDVVPI----E------------N--------------N-TT------------E--YMLINCN
TSVITQACPKVSFEPIPIHYCAPAGFAILKCNDKKFNGSGPCTNVSTVQCTHGIKPVVSTQLLLNGSLAE-E
DVVIKSENFTNNARAIIVQLNETVGINCTRPGNNTRKSIPIGPGRAFYATGDIIGDIRKAHCNIDGKDWEKT
LKRIATKFIE--QF--------NKST-I-IFK-QSSGGDPEIVMHSFNCGGEFFYCNTTQL--------F--
------NSTW--IQ-V---------------N---GT----------------TVR-----N----STNSTA
STNG------TITLPCRIKQIINTWQAVGKAMYAPPVRGQISCNSSITGLLLTR----D-GG------S-GV
NGTN--DTEIFRPAGGDMRDNWRSELYKYKVVKIEPLGIAPTKARRRVVQREKRAV---GIGAMFLGFLGAA
GSTMGAASVTLTVQARLLLSGIVQQQNNLLRAIEAQQHMLQLTVWGIKQLQARVLAVERYLRDQQLLGIWGC
SGKLICTTNVPWN----SSWS--N-KSLSKIW-ENMTWMEWEKEIDNYTGLIYNLLEESQNQQEKNEQELLA
LDKWASLWNWFDITAWLWYIRIFIMIVGGLVGLRIAFSVLSIVNRVRKGYSPLSFQTHLPA-PRG-PDRPEG
TEEEGGERDREQSERLVTGFLALIWVDLRSLCLFLYHRLRDLLLIATRIVELLGRRG---------WEVLKY
LWNLLQYWSQELKSSAISLLNATAIAVAEGTDRVIEVVQRTGRAILNIPRRIRQGFERALL
>B.BR.2006.subject_784_day1_clone_22.HQ377489
MRVKEIRKNCQ-R------WWRGDIWKW-GI------MLLGML-MI--CSAT--E------QLWVTVYYGVP
VWKEATTTLFCASDTKAYDTEVHNVWATHACVPTDPNPQEVVLENVTENFNMWKNNMVEQMHEDVISLWDES
LKPCVKLTPLCVTLNC---T-------DW--K--------------------RNN------TD---GNNT--
------T-PAPTRN--MTE-----------EIDL--K-----NM---TGE---IKNCSFNIST--SIKNKIQ
KQYALFNVLDVVPI----E------------N--------------N-TT------------E--YMLINCN
TSVITQACPKVSFEPIPIHYCAPAGFAILKCNDKKFNGSGPCTNVSTVQCTHGIKPVVSTQLLLNGSLAE-E
DVVIKSENFTNNARAIIVQLNETVGINCTRPGNNTRKSIPIGPGRAFYATGDIIGDIRKAHCNIDGKDWEKT
LKRIATKFIE--QF--------NKST-I-IFK-QSSGGDPEIVMHSFDCGGEFFYCNTTQL--------F--
------NSTW--IQ-V---------------N---GT------T--VRN-STNSTA-----S----------
-TNG------TITLPCRIKQIINTWQAVGKAMYAPPVRGQISCNSSITGLLLTR----D-GG------S-GV
NGTN--DTEIFRPAGGDMRDNWRSELYKYKVVKIEPLGIAPTKARRRVVQREKRAV---GIGAMFLGFLGAA
GSTMGAASVTLTVQARLLLSGIVQQQNNLLRAIEAQQHMLQLTVWGIKQLQARVLAVERYLRDQQLLGIWGC
SGKLICTTNVPWN----SSWS--N-KSLNKIW-ENMTWMEWEKEIDNYTGLIYNLLEESQNQQEKNEQELLA
LDKWASLWNWFDITNWLWYIRIFIMIVGGLVGLRIVFSVLSIVNRVRKGYSPLSFQTHLPA-PRG-PDRPEG
TEEEGGERDREQSERLVTGFLALIWVDLRSLCLFLYHRLRDLLLIATRIVELLGRRG---------WEVLKY
LWNLLQYWSQELKSSAASLLNAIAIAVAEGTDRVIEVVQRTGRAILNIPRRIRQGFERALL
>B.BR.2006.subject_784_day1_clone_18.HQ377488
MRVREIRKNCQ-R------WWRGDIWRW-GI------MLLGML-MI--CSAT--E------QLWVTVYYGVP
VWKEATTTLFCASDAKAYDTEVHNVWATHACVPTDPNPQEVVLENVTENFNMWKNNMVEQMHEDVISLWDQS
LKPCVKLTPLCVTLNC---T-------DW--K--------------------KNVTD----NA-----ST--
------T---ATPP--T---TT--RRDVTEEIDL--K-----NM---TGE---IKNCSFNIST--SIKNKIQ
KQYALFNILDVVPI----E------------N--------------N-TT------------E--YMLVNCN
TSVITQACPKVSFEPIPIHYCAPAGFAILKCNNKKFNGTGSCTNVSTVQCTHGIKPVASTQLLLNGSLAE-E
DVVIKSENFTNNARAIIVQLNETVGINCTRPGNNTRKSIPIGPGRAFYATGDIIGDIRKAHCNISRGEWRKT
LKRIATKFAE--QF--------NKST-I-IFK-QSSGGDPEVVMHSFNCGGEFFYCNTTQL--------F--
------SSTW--LS-----------------N---GT----------------QVN-----G---------A
TTND------TITLPCRIKQIINTWQAVGKAMYAPPIRGQISCNSNITGLLLTR----D-GG------S-GV
NGTN--DTEIFRPAGGDMRDNWRSELYKYKVVKIEPLGIAPTKARRRVVQREKRAV---GIGAMFLGFLGAA
GSTMGAASVTLTVQARLLLSGIVQQQNNLLRAIEAQQHMLQLTVWGIKQLQARVLAVERYLRDQQLLGIWGC
SGKLICTTNVPWN----SSWS--N-KSLDKIW-DNMTWMEWEKEIDNYTGLIYNLLEESQNQQEKNEQELLA
LDKWASLWNWFDITTWLWYIRIFIMIVGGLIGLRIVFSVLSIVNRVRKGYSPLSFQTHLPA-PRG-PDRPEG
TEEEGGERDREQSERLVTGFLALIWVDLRSLCLFLYHRLRDLLLIATRIVELLGRRG---------WEVLKY
LWNLLQYWSQELKSSAISLLNATAIAVAEGTDRVIEVVQRTGRAILNIPRRIRQGFEGALL
>B.BR.2006.subject_784_day1_clone_02.HQ377483
MRVKEIRKNCQ-R------WWRGDIWRW-GI------MLLGML-MI--CSAT--E------ELWVTVYYGVP
VWKEATTTLFCASDAKAYDTEVHNVWATHACVPTDPNPQEVVLENVTENFNMWKNNMVEQMHEDVISLWDQS
LKPCVKLTPLCVTLNC---T-------DW--E--------------------RNNTDSNGTNT-----TA--
------S---ANTT--S---SS--VRNVTEEIDL--K-----NM---TGE---IKNCSFNIST--SIKNKIQ
KQYALFNILDVVPI----E------------N--------------N-TT------------E--YMLINCN
TSVITQACPKVSFEPIPIHYCAPAGFAILKCNDKKFNGSGPCTNVSTIQCTHGIKPVVSTQLLLNGSLAE-E
DVVIKSENFTNNARAIIVQLNETVGINCTRPGNNTRKSIPIGPGRAFYATGDIIGDVRKAHCNISGGKWEET
LKRIATKFTE--QF--------NKST-I-IFK-QSSGGDPEIVMHSFNCGGEFFYCNTTQL--------F--
------NSTW--IQ-V---------------N---GT----------------TVQ-----N----STNSTA
KTNG------TITLPCRIKQIINTWQAVGKAMYAPPIRGQISCNSSITGLLLTR----D-GG------G-GD
NGTN--DTEIFRPAGGDMRDNWRSELYKYKVVKIEPLGIAPTKARRRVVQREKRAV---GIGAMFLGFLGAA
GSTMGAASVTLTVQARLLLSGIVQQQNNLLRAIEAQQHMLQLTVWGIKQLQARVLAVERYLRDQQLLGIWGC
SGKLICTTNVPWN----SSWS--N-KSLEKIW-DNMTWMEWEREIDNYTGLIYDLLEESQNQQEKNEQELLA
LDKWASLWNWFDITAWLWYIRIFIMIVGGLVGLRIVFSVLSIVNRVRKGYSPLSFQTHLPA-PRG-PDRPEG
TEEEGGERDREQSEQLVTGFLALIWVDLRSLRLFLYHRLRDLLLIATRIVELLGRRG---------WEVLKY
LWNLLQYWSQELKSSAISLLNATAIAVAEGTDRVIEVVQRTGRAILNIPRRIRQGFERALL
>B.BR.2006.subject_784_day1_clone_15.HQ377486
MRVKEIRKNCQ-R------WWRGDIWRW-GI------MLLGML-MI--CSAT--E------ELWVTVYYGVP
VWKEATTTLFCASDAKAYDTEVHNVWATHACVPTDPNPQEVVLENVTENFNMWKNNMVEQMHEDVISLWDQS
LKPCVKLTPLCVTLNC---T-------DW--E-------------------RNNTDSNGTNTT-----AS--
------A---NTTS--SSVRNVTEEID------L--K-----NM---TGE---IKNCSFNIST--SIKNKIQ
KQYALFNILDVVPI----E------------N--------------N-TT------------E--YMLINCN
TSVITQACPKVSFEPIPIHYCAPAGFAILKCNDKKFNGSGPCTNVSTIQCTHGIKPVVSTQLLLNGSLAE-E
DVVIKSENFTNNARAIIVQLNETVGINCTRPGNNTRKSIPIGPGRAFYATGDIIGDVRKAHCNISGGKWEET
LKRIATKFTE--QF--------NKST-I-IFK-QSSGGDPEIVMHSFNCGGEFFYCNTTQL--------F--
------NSTW--IQ-V---------------N---GT----------------TVQ-----N----STNSTA
KTNG------TITLPCRIKQIINTWQAVGKAMYAPPIRGQISCNSSITGLLLTR----D-GG------G-GD
NGTN--DTEIFRPAGGDMRDNWRSELYKYKVVKIEPLGIAPTKARRRVVQREKRAV---GIGAMFLGFLGAA
GSTMGAASVTLTVQARLLLSGIVQQQNNLLRAIEAQQHMLQLTVWGIKQLQARVLAVERYLRDQQLLGIWGC
SGKLICTTNVPWN----SSWS--N-KSLEKIW-DNMTWMEWGREIDNYTGLIYDLLEESQNQQEKNEQELLA
LDKWASLWNWFDITAWLWYIRIFIMIVGGLVGLRIVFSVLSIVNRVRKGYSPLSFQTHLPA-PRG-PDRPEG
TEEEGGERDREQSEQLVTGFLALIWVDLRSLCLFFYHRLRDLLLIATRIVELLGRRG---------WEVLKY
LWNLLQYWSQELKSSAISLLNATAIAVAEGTDRVIEVVQRTGRAILNIPRRIRQGFERALL
>B.BR.2006.subject_784_day1_clone_34.HQ377491
MRVKEIRKNCQ-R------WWRGDIWKW-GI------MLLGML-MI--CSAT--E------QLWVTVYYGVP
VWKEATTTLFCASDTKAYDTEVHNVWATHACVPTDPNPQEVVLENVTENFNMWKNNMVEQMHEDVISLWDQS
LKPCVKLTPLCVTLNC---I-------DW--E--------------------RNNTDSNGTNT-----TA--
------S---ANTT--S---SS--LSNVTEEIDL--K-----NM---TGE---IKNCSFNIST--SIKNKIQ
KQYALFNVLDVVPI----E------------N--------------N-TT------------E--YMLINCN
TSVITQACPKVSFEPIPIHYCAPAGFAILKCNNKKFNGTGSCTNVSTVQCTHGIKPVVSTQLLLNGSLAE-E
DVVIKSENFTNNARAIIVQLNGTVGINCTRPGNNTRKSIPIGPGRAFYATGDIIGDIRKAHCNISRGEWRKT
LKRIATKFAE--QF--------NKST-I-IFK-QSSGGDPEVVMHSFNCGGEFFYCNTTQL--------F--
------SSTW--LS-----------------N---GT----------------QVN-----G---------T
TTND------TITLPCRIKRIINTWQAVGKAMYAPPIRGQISCNSNITGLLLTR----D-GG------S-GV
NGTN--DTEIFRPAGGDMRDNWRSELYKYKVVKIEPLGIAPTKARRRVVQREKRAV---GIGAMFLGFLGAA
GSTMGAASVTLTVQARLLLSGIVQQQNNLLRAIEAQQHMLQLTVWGIKQLQARVLAVERYLRDQQLLGIWGC
SGKLICTTNVPWN----SSWS--N-KSLDKIW-DNMTWMEWEKEIDNYTGLIYNLLEESQNQQEKNEQELLA
LDKWASLWNWFDITTWLWYIRIFIMIVGGLIGLRIVFSVLSIVNRVRKGYSPLSFQTHLPA-PRG-PDRPEG
TEEEGGERDREQSERLVTGFLALIWVDLRSLCLFLYHRLRDLLLIATRIVELLGRRG---------WEVLKY
LWNLLQYWSQELKSSAISLLNATAIAVAEGTDRVIEVVQRTGRAILNIPRRIRQGFERALL
>B.BR.2006.subject_784_day1_clone_31.HQ377490
MRVKEIRKNCQ-R------WWREDIWRW-GI------MLLGML-MI--CSAT--E------ELWVTVYYGVP
VWKEATTTLFCASDAKAYDTEVHNVWATHACVPTDPNPQEVVLENVTENFNMWKNNMVEQMHEDVISLWDQS
LKPCVKLTPLCVTLNC---T-------DW--E--------------------RNNTNSNGTNT-----TA--
------S---ANTT--S---SS--L---TEEIDL--K-----NM---AGE---IKNCSFNIST--SIKNKIQ
KQYALFNILDVVPI----E------------N--------------N-TT------------E--YMLINCN
TSVITQACPKVSFEPIPIHYCAPAGFAILKCNDKKFNGSGPCTNVSTVQCTHGIKPVVSTQLLLNGSLAE-E
DVVIKSENFTNNARAIIVQLNETVEINCTRPGNNTRKSIPIGPGRAFYATGDIIGDIRKAHCNISRGEWRKT
LKRIATKFAE--QF--------NKST-I-IFK-QSSGGDPEIVMHSFNCGGEFFYCNTTQL--------F--
------SSTW--LS-----------------N---GT----------------QVN-----G---------T
TTND------TITLPCRIKQIINTWQAVGKAMYAPPIRGQISCNSSITGLLLTR----D-GG------S-GV
NGTN--DTEIFRPAGGDMRDNWRSELYKYKVVKIEPLGIAPTKARRRVVQREKRAV---GIGAMFLGFLGAA
GSTMGAASVTLTVQARLLLSGIVQQQNNLLRAIEAQQHMLQLTVWGIKQLQARVLAVERYLRDQQLLGIWGC
SGKLICTTNVPWN----SSWS--N-KSLEKIW-DNMTWMEWEKEIDNYTGLIYNLLEESQNQQEKNEQELLA
LDKWASLWNWFDITAWLWYIRIFIMIVGGLVGLRIVFSVLSIVNRVRKGYSPLSFQTHLPA-PRG-PDRPEG
TEEEGGERDREQSERLVTGFLALIWVDLRSLCLFLYHRLRDLLLIATRIVELLGRRG---------WEVLKY
LWNLLQYWSQELKSSAISLLNATAIAVAEGTDRVIEVVQRTGRAILNIPRRIRQGFERALL
>B.BR.2006.subject_784_day1_clone_48.HQ377494
MRVKEIRKNCQ-R------WWREDIWRW-GI------MLLGML-MI--CSAT--E------ELWVTVYYGVP
VWKEATTTLFCASDAKAYDTEVHNVWATHACVPTDPNPQEVVLENVTENFNMWKNNMVEQMHEDVISLWDQS
LKPCVKLTPLCVTLNC---T-------DW--E-------------------RNNTNSNGTNTT-----AS--
------A---NTTS--SSL--------------T--EEIDLKNM---TGE---IKNCSFNIST--SIKNKIQ
KQYALFNILDVVPI----E------------N--------------N-TT------------E--YMLINCN
TSVITQACPKVSFEPIPIHYCAPAGFAILKCNDKKFNGSGPCTNVSTVQCTHGIKPVVSTQLLLNGSLAE-E
DVVIKSENFTNNARAIIVQLNETVEINCTRPGNNTRKSIPIGPGRAFYATGDIIGDIRKAHCNISRGEWRKT
LKRIATKFAE--QF--------NKST-I-IFK-QSSGGDPEIVMHSFNCGGEFFYCNTTQL--------F--
------SSTW--LS-----------------N---GT----------------QVN-----G---------T
TTND------TITLPCRIKQIINTWQAVGKAMYAPPIRGQISCNSSITGLLLTR----D-GG------S-GV
NGTN--DTEIFRPAGGDMRDNWRSELYKYKVVKIEPLGIAPTKARRRVVQREKRAV---GIGAMFLGFLGAA
GSTMGAASVTLTVQARLLLSGIVQQQNNLLRAIEAQQHMLQLTVWGIKQLQARVLAVERYLRDQQLLGIWGC
SGKLICTTNVPWN----SSWS--N-KSLEKIW-DNMTWMEWEKEIDNYTGLIYNLLEESQNQQEKNEQELLA
LDKWASLWNWFDITAWLWYIRIFIMIVGGLVGLRIVFSVLSIVNRVRKGYSPLSFQTHLPA-PRG-PDRPEG
TEEEGGERDREQSERLVTGFLALIWVDLRSLCLFLYHRLRDLLLIATRIVELLGRRG---------WEVLKY
LWNLLQYWSQELKSSAISLLNATAIAVAEGTDRVIEVVQRTGRAILNIPRRIRQGFERALL
>B.CH.2004.NAB02_4E10_I_wk17_cl_5.EF643677
MRVKGTRKNYQ-H------L-----WRW-GM------MLLGLL-MI--CSAV-QE------NLWVTVYYGVP
VWKEATTTLFCASDAKAYDTEVHNVWATHACVPTDPNPQEIELINVTENFNMWKNDMADQMHEDIISLWDQS
LKPCVKLTPLCVTLDC---T-------NI--S-------------------TNGT-----------------
-------------N--STL-----------------------EA---VKE---MTNCSFNLTT--SRREKMQ
KEYALFYKLDVVPI----D------------K--------------N-KT------------R--YRLISCN
TSVITQACPKVSFEPIPIHYCAPAGFVILKCNNKTFNGLGPCNNVSTVQCTHGIKPVVSTQLLLNGSLAE-K
EVVIRSANFTDNAKIIIVQLNVSVGINCTRLNNNTRRSINIGPGRAWYTTGEVIGDIRKAHCTLSRKSWNDT
LQKVVEKLRE--QF-----G-KNK-T-I-IFN-QPSGGDLEIVSHSFNCGGEFFYCNTTQL--------F--
------NSTW--EV-----------------N---NT---------ESN----TTV----------------
-SND------TITLPCRIKQIINMWQKVGKAMYAPPIKGLIRCSSNITGLLLTR----D-GG------N-GP
NG----TNETFRPAGGDMRDNWRSELYKYKVVQLEPLGIAPTKAKRRVVQREKRAV--GMIGAMFLGFLGAA
GSTMGAASLTLTVQARQLLSGIVQQQKNLLRAIEAQQHLLQLTVWGIKQLQARVLAVERYLRDQQLLGIWGC
SGKLICPTTVPWN----TSWS--N-KNLSQIW-DNLTWMQWEKEIDNYTDLIYTLITESQIQQEHNEKELLE
LDKWASLWNWVDITKWLWYIKIFIMIVGGLIGLRIVFTVFSIVNRVRQGYSPLSFQTRLPV-PRG-PDRPEG
TEGEGGEQDRDRSGRLVNGFLALIWDDLRNLCLFGYHRLRDLLLIAARIVELLGRRG---------WEILKY
WWNLLQYWSQELKNSAVSLLNATAITVAEGTDRVIEVVQRAYRAFLHIPRRIRQGFERALL
>B.CH.2004.NAB02_2G12_I_wk4_cl_6.EF643678
MRVKGIRKNYQ-H------L-----WRW-GM------MLLGLL-MI--CSAV-QE------NLWVTVYYGVP
VWKEATTTLFCASDAKAYDTEVHNVWATHACVPTDPNPQEIELINVTENFNMWKNDMADQMHEDIISLWDQS
LKPCVKLTPLCVTLDC---T-------NI--S-------------------TNGT-----------------
-------------N--STL-----------------------EA---VKE---MTNCSFNLTT--SRREKMQ
KEYALFYKLDVVPI----D------------K--------------N-KT------------R--YRLISCN
TSVITQACPKVSFEPIPIHYCAPAGFVILKCNNKTFNGLGPCNNVSTVQCTHGIKPVVSTQLLLNGSLAE-K
EVVIRSANFTDNAKIIIVQLNVSVGINCTRLNNNTRRSINIGPGRAWYTTGEVIGDIRKANCTLSRKSWNDT
LQKVVEKLRE--QF-----G-KNK-T-I-IFK-QSSGGDLEIVSHSFNCGGEFFYCNTTQL--------F--
------NSTW--EV-----------------N---NT------E--S------NTT-----G----------
-LNE------TIILPCRIKQIINMWQKVGKAMYAPPIKGLIRCSSNITGLLLTR----D-GG------N-GP
NG----TNETFRPAGGDMRDNWRSELYKYKVVQLEPLGIAPTKAKRRVVQREKRAV--GMIGAMFLGFLGAA
GSTMGAASLTLTVQARQLLSGIVQQQNNLLRAIEAQQHLLQLTVWGIKQLQARVLAVERYLRDQQLLGIWGC
SGRLICTTTVPWN----TSWS--N-KNLSQIW-DNLTWMQWEKEIDNYTDLIYTLITESQIQQEHNEKELLE
LDKWASLWNWFDITKWLWYIKIFIMIVGGLIGLRIVFTVLSIVNRVRQGYSPLSFQTRLPV-PRG-PDRPEG
TEGEGGEQDRDRSGRLVNGFLALIWDDLRNLCLFGYHRLRDLLLIAARIVELLGRRG---------WEILKY
WWNLLQYWSQELKNSAVSLLNATAITVAEGTDRVIEVVQRAYRAFLHIPRRIRQGFERALL
>B.CH.2004.NAB02_2G12_I_wk6_cl_11.EF643679
MRVKGTRKNYQ-H------L-----WRW-GM------MLLGLL-MI--CSAV-QE------NLWVTVYYGVP
VWKEATTTLFCASDAKAYDTEVHNVWATHACVPTDPNPQEIELINVTENFNMWKNDMADQMHEDIISLWDQS
LKPCVKLTPLCVTLDC---T-------NI--S-------------------TNGT-----------------
-------------N--STL-----------------------EA---VKE---MTNCSFNLTT--SRREKMQ
KEYALFYKLDVVPI----D------------K--------------N-KT------------R--YRLISCN
TSVITQACPKVSFEPIPIHYCAPAGFVILKCNNKTFNGLGPCNNVSTVQCTHGIRPVVSTQLLLNGSLAE-E
EVVIRSANFTDNAKIIIVQLNVSVGINCTRLNNNTRRSINIGPGRAWYTTGEVIGDIRKANCTLSRKNWNDI
LQKVVEKLRE--QF-----G-KNK-T-I-IFN-QPSGGDLEIVTHSFNCGGEFFYCNTTQL--------F--
------NSTW--GD-----------------N---ST---------ESN----TTV----------------
-SND------TITLPCRIKQIINMWQKVGKAMYAPPIKGLIRCSSNITGLLLTR----D-GG------N-GP
NG----TNETFRPAGGDMRDNWRSELYKYKVVQLEPLGIAPTKAKRRVVQREKRAV--GMIGAMFLGFLGAA
GSTMGAASLTLTVQARQLLSGIVQQQNNLLRAIEAQQHLLQLTVWGIKQLQARVLAVERYLRDQQLLGIWGC
SGRLICTTTVPWN----TSWS--N-KNLSQIW-DNLTWMQWEKEIDNYTDLIYTLITESQIQQEQNEKELLE
LDKWASLWNWFDITKWLWYIKIFIMIVGGLIGLRIVFTVLSIVNRVRQGYSPLSFQTRLPV-PRG-PDRPEG
TEGEGGEQDRDRSGRLVNGFLALIWDDLRNLCLFGYHRLRDLLLIAARIVELLGRRG---------WEILKY
WWNLLQYWSQELKNSAVSLLNATAITVAEGTDRVIEVVQRAYRAFLHIPRRIRQGFERALL
>B.CH.2003.NAB02_pre_cl_3_3.EF643656
MRVKGIRKNYQ-H------L-----WRW-GT------MLLGLL-MI--CSAA-KE------NLWVTVYYGVP
VWKEATTTLFCASDAKAYDTEVHNVWATHACVPTDPNPQEIELINVTENFNMWKNDMADQMHEDIISLWDQS
LKPCVKLTPLCVTLDC---T-------NI--S-------------------TNGT-----------------
-------------N--STL-----------------------EA---VKE---MTNCSFNLTT--SRREKMQ
KEYALFYKLDVVPI----D------------K--------------N-KT------------R--YRLISCN
TSVITQACPKVSFEPIPIHYCAPAGFVILKCNNKTFNGLGPCNNVSTVQCTHGIKPVVSTQLLLNGSLAE-K
EVVIRSANFTDNAKIIIVQLNVSVGINCTRLNNNTRRSINIGPGRAWYTTGEVIGDIRKANCTLSRKSWNDT
LQKVVEKLRE--QF-----G-KNK-T-I-IFK-QSSGGDLEIVSHSFNCGGEFFYCNTTQL--------F--
------NSTW--EV-----------------N---NT---------ESN----TTI----------------
-SND------TITLPCRIKQIINMWQKVGKAMYAPPIKGLIRCSSNITGLLLTR----D-GG------N-GP
NG----TNEAFRPAGGDMRDNWRSELYKYKVVQLEPLGIAPTKAKRRVVQREKRAV--GMIGAMFLGFLGAA
GSTMGAASLTLTVQARQLLSGIVQQQNNLLRAIEAQQHLLQLTVWGIKQIQARVLAVERYLRDQQLLGLWGC
SGRLICTTTVPWN----TSWS--N-KNLSQIW-DNLTWMQWEKEIDNYTDLIYTLITKSQIQQEQNEKELLE
LDKWASLWNWFDITKWLWYIKIFIMIVGGLIGLRIVFTVLSIVNRVRQGYSPLSFQTRLPV-PRG-PDRPEG
TEGEGGEQDRDRSGRLVNGFLALIWDDLRNLCLFGYHRLRDLLLIAARIVELLGRRG---------WEILKY
WWNLLQYWSQELKNSAVSLFNATAITVAEGTDRVIEVVQRAYRAFLHIPRRIRQGFERALL
>B.CH.2004.NAB02_2F5_I_wk4_cl_7.EF643676
MRVKGTRKNYQ-H------L-----WRW-GM------MLLGLL-MI--CSAV-QE------NLWVTVYYGVP
VWKEATTTLFCASDAKAYDTEVHNVWATHACVPTDPNPQEIELINVTENFNMWKNDMADQMHEDIISLWDQS
LKPCVKLTPLCVTLDC---T-------NI--S-------------------TNGT-----------------
-------------N--STL-----------------------EA---VKE---MTNCSFNLTT--SRREKMQ
KEYALFYKLDVVPI----D------------K--------------N-KT------------R--YRLISCN
TSVITQACPKVSFEPIPIHYCAPAGFVILKCNNKTFNGLGPCNNVSTVQCTHGIKPVVSTQLLLNGSLAE-K
EVVIRSANFTDNAKIIIVQLNVSVGINCTRLNNNTRRSINIGPGRAWYTTGEVIGDIRKANCTLSRKSWNDT
LQKVVEKLRE--QF-----G-KNK-T-I-IFK-QSSGGDLEIVSHSFNCGGEFFYCNTTQL--------F--
------NSTW--GD-----------------N---ST----------------ESN-----T---------T
VSND------TITLPCRIKQIINMWQKVGKAMYAPPIKGLIRCSSNITGLLLTR----D-GG------N-GP
NG----TNETFRPAGGDMRDNWRSELYKYKVVQLEPLGIAPTKAKRRVVQREKRAV--GMIGAMFLGFLGAA
GSTMGAASLTLTVQARQLLSGIVQQQNNLLRAIEAQQHLLQLTVWGIKQIQARVLAVERYLRDQQLLGLWGC
SGRLICTTTVPWN----TSWS--N-KNLSQIW-DNLTWMQWEKEIDNYTDLIYTLITKSQIQQEQNEKELLE
LDTWASLWNWFDITKWLWYIKIFIMIVGGLIGLRIVFTVLSIVNRVRQGYSPLSFQTRLPV-PRG-PDRPEG
TEGEGGEQDRDRSGRLVNGFLALIWDDLRNLCLFGYHRLRDLLLIAARIVELLGRRG---------WEILKY
WWNLLQYWSQELKNSAVSLFNATAITVAEGTDRVIEVVQRTYRAFLHIPRRIRQGFERALL
>B.CH.2004.NAB02_pass_wk8_cl_24.EF643658
MRVKGIRKNYQ-H------L-----WRW-GM------MLLGLL-MI--CSAV-QE------NLWVTVYYGVP
VWKEATTTLFCASDAKAYDTEVHNVWATHACVPTDPNPQEIELLNVTENFNMWRNDMVDQMHEDIISLWDQS
LKPCVELTPLCVTLHC---T-------NV-----------------------SNT-----------------
-------------N--VTW--------------E--------EK----EE---IKNCSFNVTT--NRRDKMQ
TEYAFFYKLDIIQI----D------------S--------------D-TT--------IYNGSAKYRLISCN
TSVIKQACPKVSFEPIPIHYCAPAGFVILKCNNKTFNGTGPCNNVSTVQCTHGIKPVVSTQLLLNGSLAE-E
EVVIRSANLTDNAKIIIVQLNVSVDITCTRLNNNTRRSINIGPGRAWYTTGEVIGDIRKANCTLSRTRWNDT
LQKVVEKLGE--QF-----G-NTK-T-I-IFK-QPSGGDLEIVSHSFNCGGEFFYCNTSQL--------F--
------NSTW--KF-----------------D---ST------W--KINSTENDTT-----G----------
-SND------TITLPCRIKQFINMWQKVGKAMYAPPIKGLIRCSSNITGLLLTR----D-GG------N-DL
NGTNN-ETEIFRPAGGDMRDNWRSELYKYKVVQLEPLGIAPTKAKRRVVQREKRAV--GAIGAMFLGFLGAA
GSTMGAASLTLTVQARQLLSGIVQQQNNLLRAIEAQQHLLQLTVWGIKQLQARVLAVERYLRDQQLLGLWGC
SGRLICTTTVPWN----TSWS--N-KNLSQIW-DNLTWMQWEKEIDNYTDLIYTLITKSQIQQEQNEKELLE
LDKWASLWNWFDITNWLWYIKIFIIIVGGLIGLRIVFTVLSIVNRVRQGYSPLSFQTRLPV-PRG-PDRPEG
TEEEGGEQDRDRSGRLVNGFLALIWDDLRSLCLFSYHRLRDLLLIAARIVELLGRRG---------WEILKY
WWNLLQYWSQELKNSAVSLFNATAITVAEGTDRVIEVVQRTFRAFLHVPRRIRQGFERALL
>B.CH.2004.NAB02_pass_wk4_cl_13.EF643657
MRVKGIRKNYQ-H------L-----WRW-GM------MLLGLL-MI--CSAV-KE------NLWVTVYYGVP
VWKEATTTLFCASDAKAYDTEVHNVWATHACVPTDPNPQEIELINVTENFNMWKNDMVDQMHEDIISLWDQS
LKPCVELTPLCVTLHC---T-------NA--S--------------------SRT-----------------
-------------N--VTW--------------E--------ER----EE---IKNCSFNVTT--SRRDKMQ
KEYALFYKLDIVPI----D------------N--------DTTSYND-ST------------S--YRLISCN
TSVITQACPKVSFEPIPIHYCAPAGFVILKCNNKTFSGTGPCNNVSTVQCTHGIKPVVSTQLLLNGSLAE-E
EVVIRSANFTDNAKIIIVQLNVSVDINCTRLNNNTRRSINIGPGRAWYTTGEVIGDIRKAHCTLSGTKWNDT
LQKVVEKLRE--QF-----G-KNK-T-I-IFN-QSSGGDLEIVSHSFNCGGEFFYCNTTQL--------F--
------NSTW--KF-----------------N---ST------WNSTES----NTT-----G----------
-SND------TITLPCRIKQFINMWQKVGKAMYAPPIRGQINCSSNITGLLLTR----D-GG------D-DP
NGTNE-T-ETFRPAGGDMRDNWRSELYKYKVVQLEPLGIAPTKAKRRVVQREKRAV--GMIGAMFLGFLGTA
GSTMGAASLTLTVQARQLLSGIVQQQNNLLRAIEAQQHLLQLTVWGIKQLQARVLAVERYLRDQQLLGLWGC
SGKLICTTTVPWN----TSWS--N-KNLSQIW-DNLTWMQWEKEIDNYTDLIYTLITKSQIQQEQNEKELLE
LDKWASLWNWFDITKWLWYIKIFIMIVGGLIGLRIVFTVLSIVNRVRQGYSPLSFQTRLPV-PRG-PDRPEG
TEEEGGEQDRDRSGRLVNGFLALIWDDLRNLCLFSYHRLRDLLLIAARIVELLGRRG---------WEILKY
WWNLLQYWSQELKNSAVSLFNATAITVAEGTDRVIEVGQRAYRAFLHIPRRIRQGFERALL
>B.US.2005.P5_DAY_1.FJ653360
MTVMEIRRNYQ-H------S-----WKW-GM------MLLGML-MI--CSAA--E-----ENLWVTVYYGVP
VWKEATTTLFCASDAKAYDTEVHNVWATHACVPTDSNPQEIPLGNVTENFNMWKNNMVEQMHEDIISLWDES
LKPCVKLTPLCVTLNC---T-------NE--------------------------------IN-----TT--
------A---AQNI--SNG-------E------K--M-----EP----GE---IKNCSFNITT--VIRDKVK
KEYALFYRLDVVPI----D------------D--------------G-NT------------S--YRLINCN
TSTLTQACPKVSFEPIPIHYCAPAGFAILKCNDKNFNGTGQCQNVSTVQCTHGIKPVVSTQLLLNGSLAE-D
EVVIRSENFTDNTKTIIVQLNETVEINCTRPNNNTRRGIHIGPGRAFYAT-DIIGDIRQAHCNISRTKWNNT
LEQVVAKLRE--KF-----G-DNK-T-I-VFN-QSAGGDPEIVMHSFNCGGEFFYCNTTAL--------F--
------NSTW--NN-------------AGVSN---ST------W--NNAGVSNHST----------------
-GNE------TITLQCRIKQIINMWQEVGKAMYAPPISGQIKCSSNITGLLLTR----D-GG--------ID
NTGSN-ETEVFRPGGGNMKDNWRSELYKYKVIKIEPVGIAPTKARRRVVQREKRAA----LGALFLGFLGMA
GSTMGAASVTLTVQARLLLSGIVQQQNNLLRAIEAQQHLLQLTVWGIKQLQARVLALERYLRDQQLLGIWGC
SGKLICTTNVPWN----SSWS--N-RSQNEIW-DKMTWIQWEREIDNYTQGIYNLLEESQNQQEKNEKELLE
LDKWASLWNWFDITNWLWYIKIFIMIVGGLIGLRIIFTVLSIVNRVRQGYSPLSFQTRLPA-QRE-PDRPEG
IEEEGGGRDRDRSNPLVHGFLAIVWVDLRSLCLFSYRHLRDLLLIVARGLELLGRRG---------WEALKY
WWSLLQYWSQELKNSAVSLLNTIAIAVAEGTDRVIEIVQTICRAILNIPRRIRQGFERALL
>B.US.2005.P5_DAY_1.FJ653356
MTVMEIRRNYQ-H------S-----WKW-GM------MLLGML-MI--CSAV--E-----ENLWVTVYYGVP
VWKEATTTLFCASDAKAYDTEVHNVWATHACVPTDPNPQEIPLGNVTENFNMWKNNMVEQMHEDIISLWDES
LKPCVKLTPLCVTLNC---T-------NP---------------------------------N-----TT--
------T---TQNI--SNG-------E------K--M-----EP----GE---MKNCSFNITT--VIRDKEK
KEYALFYRLDVVPI----D------------D--------------S-NT------------S--YRLINCN
TSTLTQACPKVSFEPIPIHYCAPAGFAILKCNDKNFNGTGQCQNVSTVQCTHGIKPVVSTQLLLNGSLAE-D
EVVIRSENFTDNTKTIIVQLNETVEINCTRPNNNTRRGIHIGPGRAFYAT-DIIGDIRQAHCNISRTKWNNT
LEQVVAKLRE--KF-----G-DNK-T-I-VFN-QSAGGDPEIVMHSFNCGGEFFYCNTTAL--------F--
------NSTW--NN---------------------EV-----------S----NHS-----T----------
-GNE------TITLQCRIKQIINMWQEVGKAMYAPPISGQIKCSSNITGLLLTR----D-GG------T-EN
N-----ETEVFRPGGGNMKDNWRSELYKYKVIKIEPVGIAPTKARRRVVQREKRAA----LGALFLGFLGMA
GSTMGAASVTLTVQARLLLSGIVQQQNNLLRAIEAQQHLLQLTVWGIKQLQARVLALERYLRDQQLLGIWGC
SGKLICTTNVPWN----SSWS--N-RSQNEIW-DKMTWIQWEREIDNYTQGIYNLLEESQNQQEKNEKELLE
LDKWASLWNWFDITNWLWYIKIFIMIVGGLIGLRIIFTVLSIVNRVRQGYSPLSFQTRLPA-QRG-PDRPEG
IEEEGGGRDRDRSNPLVHGFLAIVWVDLRSLFLFSYHRLRDLLLIAARVLELLGRRG---------WEALKY
WWSLLQYWSQELKNSAVSLLNTIAIAVAEGTDRVIETVQRIGRAILNIPRRIRQGFERALL
>B.US.2005.P5_DAY_1.FJ653358
MRVMGIRRNYQ-H------S-----WKW-GM------MLLGML-MI--CSAA--E-----ENLWVTVYYGVP
VWKEATTTLFCASDAKAYDTEVHNVWATHACVPTDPNPQEIPLGNVTENFNMWKNNMVEQMHEDIISLWDES
LKPCVKLTPLCVTLNC---T-------NT--N----------------------------NTN-----TT--
------N---AQNV--SSW-------E------R--M-----EP----GE---IKNCSFNITT--VIRDKVK
KEYALFYKLDVVPI----D------------G--------------N-NT------------S--YRLINCN
TSTLTQACPKVSFEPIPIHYCAPAGFAILKCNDKNFNGTGQCQNVSTVQCTHGIKPVVSTQLLLNGSLAE-D
EVVIRSENFTDNTKTIIVQLNETVEINCTRPNNNTRRGIHIGPGRAFYAT-DIIGDIRQAHCNISRTKWNNT
LEQVVAKLRE--KF-----G-DNK-T-I-VFN-QSAGGDPEIVMHSFNCGGEFFYCNTTAL--------F--
------NSTW---------------------N---NA---------EVS----NHS-----T----------
-ENE------TITLQCRIKQIINMWQEVGKAMYAPPISGQIKCSSNITGLLLTR----D-GG------T-EN
N-----ETEVFRPGGGNMKDNWRSELYKYKVIKIEPVGIAPTKARRRVVQREKRAA----LGALFLGFLGMA
GSTMGAASVTLTVQARLLLSGIVQQQNNLLRAIEAQQHLLQLTVWGIKQLQARVLALERYLRDQQLLGIWGC
SGKLICTTNVPWN----SSWS--N-RSQNEIW-DKMTWIQWEREIDNYTQGIYNLLEESQNQQEKNEKELLE
LDKWASLWNWFDITNWLWYIKIFIMIVGGLIGLRIIFTVLSIVNRVRQGYSPLSFQTRLPA-QRG-PDRPEG
IEEEGGGRDRDRSNPLVHGFLAIVWVDLRSLFLFSYHRLRDLLLIVARGLELLGRRG---------WEALKY
WWSLLQYWSQELKNSAVSLLNTIAIAVAEGTDRVIETVQRIGRAILNIPRRIRQGFERALL
>B.US.2005.P5_DAY_1.FJ653366
MRVMETRKNYQ-H------S-----WKW-GM------MLLGML-MI--CSAA--E-----ENLWVTVYYGVP
VWKEATTTLFCASDAKAYDTEVHNVWATHACVPTDPNPQEIPLGNVTENFNMWKNNMVEQMHEDIISLWDES
LKPCVKLTPLCVTLNC---T-------NA--N----------------------------NTN-----TT--
------N---AQNV--SSW-------E------R--M-----EP----GE---IKNCSFNITT--VIRDKVK
KEYALFYKLDVVPI----D------------G--------------N-NT------------S--YRLINCN
TSTLTQACPKVSFEPIPIHYCAPAGFAILKCNDKNFNGTGQCQNVSTVQCTHGIKPVVSTQLLLNGSLAE-D
EVVIRSENFTDNTKTIIVQLNETVEINCTRPNNNTRRGIHIGPGRAFYAT-DIIGDIRQAHCNISRTKWNNT
LEQVVAKLRE--KF-----G-DNK-T-I-VFN-QSAGGDPEIVMHSFNCGGEFFYCNTTAL--------F--
------NSTW--NN-----------------A---EV-----------S----NHS-----T----------
-ENE------TITLQCRIKQIINMWQEVGKAMYAPPISGQIKCSSNITGLLLTR----D-GG------T-EN
N-----ETEVFRPGGGNMKDNWRSELYKYKVIKIEPVGIAPTKARRRVVQREKRAA----LGALFLGFLGMA
GSTMGAASVTLTVQARLLLSGIVQQQNNLLRAIEAQQHLLQLTVWGIKQLQARVLALERYLRDQQLLGIWGC
SGKLICTTNVPWN----SSWS--N-RSQNEIW-DKMTWIQWEREIDNYTQGIYNLLEESQNQQEKNEKELLE
LDKWASLWNWFDITSWLWYIKIFIMIVGGLIGLRIIFTVLSIVNRVRQGYSPLSFQTRLPA-QRG-PDRPEG
IEEEGGGRDRDRSNPLVHGFLAIVWVDLRSLFLFSYHRLRDLLLIVARGLELLGRRG---------WEALKY
WWSLLQYWSQELKNSAVSLLNTIAIAVAEGTDRVIETVQRIGRAILNIPRRIRQGFERALL
>B.US.2005.P5_DAY_1.FJ653357
MRVMEIRRNYQ-H------S-----WKW-GM------MLLGML-MI--CSAA-EE------NLWVTVYYGVP
VWKEATTTLFCASDAKAYDTEVHNVWATHACVPTDPNPQEIPLGNVTENFNMWKNNMVEQMHEDIISLWDES
LKPCVKLTPLCVTLNC---T------------------------------------------N-----TT--
------T---TQNV--SSW-------E------R--M-----EP----GE---IKNCSFNITT--VIRDKVK
KEYALFYKLDVVPI----N------------G--------------S-DT------------S--YRLINCN
TSALTQACPKVSFEPIPIHYCAPAGFAILKCKDKNFNGTGLCRNVSTVQCTHGIKPVVSTQLLLNGSLAE-D
EVVIRSENFTDNTKTIIVQLNETVEINCTRPNNNTRKGIHIGPGRAFYAT-DIIGDIRQAHCNISRTKWIST
LKQVVAKLRE--KF-----G-DNK-T-I-VFN-QSAGGDPEIVMHSFNCGGEFFYCNTTAL--------F--
------NSTW--NN-----------------N---GV-----------S----NHS-----T----------
-ENE------TITLQCRIKQIINMWQEVGKAMYAPPISGQIKCSSNITGLLLTR----D-GG------T-EN
N-----ETEVFRPGGGNMKDNWRSELYKYKVIKIEPVGIAPTKARRRVVQREKRAA----LGALFLGFLGMA
GSTMGAASVTLTVQARLLLSGIVQQQNNLLRAIEAQQHLLQLTVWGIKQLQARVLALERYLRDQQLLGIWGC
SGKLICTTNVPWN----SSWS--N-RSQNEIW-DKMTWIQWEREIDNYTQGIYNLLEESQNQQEKNEKELLE
LDKWASLWNWFDITNWLWYIKIFIMIVGGLIGLKIIFTVLSIVNRVRQGYSPLSFQTRLPA-QRG-PDRPEG
IEEEGGGRDRDRSNPLVHGFLAIVWVDLRSLSLLSYHRLRDLLLIVARGLELLGRRG---------WEALKY
WWSLLQYWSQELKNSAVSLLNTIAIAVAEGTDRVIETVQRIGRAILNIPRRIRQGFERALL
>B.US.2005.P5_DAY_1.FJ653367
MRVMETRKNYQ-H------S-----WKW-GM------MLLGML-MI--CSAA--E-----ENLWVTVYYGVP
VWKEATTTLFCASDAKAYDTGVHNVWATHACVPTDPNPQEIPLGNVTENFNMWKNNMVEQMHEDIISLWDES
LKPCVKLTPLCVTLNC---T-------NA--------------------------------IN-----TT--
------A---AQNV--SSW-------E------R--M-----EP----GE---IKNCSFNITT--VIRDKVK
KEYALFYRLDVVPI----N------------D--------------S-DT------------S--YRLINCN
TSTLTQACPKVSFEPIPIHYCAPAGFAILKCNDKNFNGTGQCQNVSTVQCTHGIKPVVSTQLLLNGSLAE-D
EVVIRSENFTDNTKTIIVQLNETVEINCTRPNNNTRRGIHMGPGRAFYAT-DIIGDIRQAHCNISRTKWNNT
LEQVVAKLRE--KF-----G-DNK-T-T-VFN-QSAGGDPEIVMHSFNCGGEFFYCNTTAL--------F--
------NSTW--NN-----------------N---GV-----------S----NHS-----T----------
-ENE------TITLQCRIKQIINMWQEVGKAMYAPPISGQIKCSSNITGLLLTR----D-GG------T-EN
N-----ETEVFRPGGGNMKDNWRSELYKYKVIKIEPVGIAPTKARRRVVQREKRAA----LGALFLGFLGMA
GSTMGAASVTLTVQARLLLSGIVQQQNNLLRAIEAQQHLLQLTVWGIKQLQARVLALERYLKDQQLLGIWGC
SGKLICTTNVPWN----SSWS--N-RSQNEIW-DKMTWIQWEREIDNYTQGIYNLLEESQNQQENNEKELLE
LDKWASLWNWFDITNWLWYIKIFIMIVGGLIGLRIIFTVLSIVNRVRQGYSPLSFQTRLPA-QRG-PDRPEG
IEEEGGGRDRDRSNPLVHGFLAIVWVDLRSLFLFSYHRLRDLLLIVARGLELLGRRG---------WETLKY
WWSLLQYWSQELKNSAVSLLNTIAIAVAEGADRVIETVQRIGRAILNIPRRIRQGFERALL
>B.US.2005.P5_DAY_1.FJ653362
MRVMETRKNYQ-H------S-----WKW-GM------MLLGML-MI--CSAA-EE------NLWVTVYYGVP
VWKEATTTLFCASDAKAYDTEVHNVWATHACVPTDPNPQEIPLGNVTENFNMWKNNMVEQMHEDIISLWDES
LKPCVKLTPLCVTLNC---T-------NA--------------------------------IN-----TT--
------A---AQNV--SSW-------E------R--M-----EP----GE---IKNCSFNITT--VIRDKVK
KEYALFYRLDVVPI----N------------D--------------S-DT------------S--YRLINCN
TSTLTQACPKVSFEPIPIHYCAPAGFAILKCNDKNFNGTGQCQNVSTVQCTHGIKPVVSTQLLLNGSLAE-D
EVVIRSENFTDNTKTIIVQLNETVEINCTRPNNNTRRGIHMGPGRAFYAT-DIIGDIRQAHCNISRTKWNNT
LEQVVAKLRE--KF-----G-DNK-T-I-VFN-QSAGGDPEIVMHSFNCGGEFFYCNTTAL--------F--
------NSTW--NN-----------------N---GV-----------S----NHS-----T----------
-ENE------TITLQCRIKQIINMWQEVGKAMYAPPISGQIKCSSNITGLLLTR----D-GG------T-ED
N-----ETEVFRPGGGNMKDNWRSELYKYKVIKIEPVGIAPTKARRRVVQREKRAA----LGALFLGFLGMA
GSTMGAASVTLTVQARLLLSGIVQQQNNLLRAIEAQQHLLQLTVWGIKQLQARVLALERYLRDQQLLGIWGC
SGKLICTTNVPWN----SSWS--N-RSQNEIW-DKMTWIQWEREIDNYTQGIYNLLEESQNQQENNEKELLE
LDKWASLWNWFDITNWLWYIKIFIMIVGGLIGLRIIFTVLSIVNRVRQGYSPLSFQTRLPA-QRG-PDRPEG
IEEEGGGRDRDRSNPLVHGFLAIVWVDLRSLFLFSYHRLRDLLLIVARGLELLGRRG---------WETLKY
WWSLLQYWSQELKNSAVSLLNTIAIAVAEGTDRVIETVQRIGRAILNIPRRIRQGLERALL
>B.US.2005.P5_DAY_1.FJ653359
MRVMETRKNYQ-H------S-----WKW-GM------MLLGML-MI--CSAA--E-----ENLWVTVYYGVP
VWKEATTTLFCASDAKAYDTEVHNVWATHACVPTDPNPQEIPLGNVTENFNMWKNNMVEQMHEDIISLWDES
LKPCVKLTPLCVTLNC---T-------NA--------------------------------IN-----TT--
------A---AQNV--SSW-------E------R--M-----EP----GE---IKNCSFNITT--VIRDKVK
KEYALFYRLDVVPI----N------------D--------------S-DT------------S--YRLINCN
TSTLTQACPKVSVEPIPIHYCAPAGFAILKCNDKNFNGTGQCQNVSTVQCTHGIKPVVSTQLLLNGSLAE-D
EVVIRSENFTDNTKTIIVQLNETVEINCTRPNNNTRRGIHMGPGRAFYAT-DIIGDIRQAHCNISRTKWNNT
LEQVVAKLRE--KF-----G-DNK-T-I-VFN-QSAGGDPEIVMHSFNCGGEFFYCNTTAL--------F--
------NSTW--NN-----------------N---GV-----------S----NHS-----T----------
-ENE------TITLQCRIKQIINMWQEVGKAMYAPPISGQIKCSSNITGLLLTR----D-GG------T-EN
N-----ETEVFRPGGGNMKDNWRSELYKYKVIKIEPVGIAPTKARRRVVQREKRAA----LGALFLGFLGMA
GSTMGAASVTLTVQARLLLSGIVQQQNNLLRAIEAQQHLLQLTVWGIKQLQARVLALERYLRDQQLLGIWGC
SGKLICTTNVPWN----SSWS--N-RSQNEIW-DKMTWIQWEREIDNYTQGIYNLLEESQNQQENNEKELLE
LDKWASLWNWFDITNWLWYIKIFIMIVGGLIGLRIIFTVLSIVNRVRQGYSPLSFQTRLPA-QRG-PDRPEG
IEEEGGGRDRGRSNPLVHGFLAIVWVDLRSLFLFSYHRLRDLLLIVARGLELLGRRG---------WETLKY
WWSLLQYWSQELKNSAVSLLNTIAIAVAEGTDRVIETVQRIGRAILNIPRRIRQGFERALL
>B.US.2005.P5_DAY_1.FJ653365
MRVMETRKNYQ-H------S-----WKW-GM------MLLGML-MI--CSAA--E-----ENLWVTVYYGVP
VWKEATTTLFCASDAKAYDTEVHNVWATHACVPTDPNPQEIPLGNVTENFNMWKNNMVEQMHEDIISLWDES
LKPCVKLTPLCVTLNC---T-------NA--I--------------------NTT-----------------
------A---AQNV--SSW--------------E--R-----ME---PGE---IKNCSFNITT--VIRDKVK
KEYALFYRLDVVPI----N------------D--------------S-DT------------S--YRLINCN
TSTLTQACPKVSFEPIPIHYCAPAGFAILKCNDKNFNGTGQCQNVSTVQCTHGIKPVVSTQLLLNGSLAE-D
EVVIRSENFTDNTKTIIVQLNETVEINCTRPNNNTRRGIHMGPGRAFYAT-DIIGDIRQAHCNISRTKWNNT
LEQVVAKLRE--KF-----G-DNK-T-I-VFN-QSAGGDPEIVMHSFNCGGEFFYCNTTAL--------F--
------NSTW--NN-----------------N---GV-----------S----NHS-----T----------
-ENE------TITLQCRIKQIINMWQEVGKAMYAPPISGQIKCSSNITGLLLTR----D-GG------T-EN
N-----ETEVFRPGGGNMKDNWRSELYKYKVIKIEPVGIAPTKARRRVVQREKRAA----LGALFLGFLGMA
GSTMGAASVTLTVQARLLLSGIVQQQNNLLRAIEAQQHLLQLTVWGIKQLQARVLALERYLRDQQLLGIWGC
SGKLICTTNVPWN----SSWS--N-RSQNEIW-DKMTWIQWEREIDNYTQGIYNLLEESQNQQENNEKELLE
LDKWASLWNWFDITNWLWYIKIFIMIVGGLIGLRIIFTVLSIVNRVRQGYSPLSFQTRLPA-QRG-PDRPEG
IEEEGGGRDRDRSNPLVHGFLAIVWVDLRSLFLFSYHRLRDLLLIVARGLELLGRRG---------WETLKY
WWSLLQYWSQELKNSAVSLLNTIAIAVAEGTDRVIETVQRIGRAILNIPRRIRQGFEGALL
>B.US.2005.P5_DAY_1.FJ653363
MRVMEIRRNYQ-H------S-----WKW-GM------MLLGML-MI--CSAA--E-----ENLWVTVYYGVP
VWKEATTTLFCASDAKAYDTEVHNVWATHACVPTDPNPQEIPLGNVTENFNMWKNNMVEQMHEDIISLWDES
LKPCVKLTPLCVTLDC---N-------NT---------------------------------N-----TT--
------T---TQNV--SSW-------E------R--M-----EP----GE---IKNCSFNITT--VIRDKVK
KEYALFYRLDVVPI----N------------G--------------S-DT------------S--YRLINCN
TSTLTQACPKVSFEPIPIHYCAPAGFAILKCNDKNFNGTGQCQNVSTVQCTHGIKPVVSTQLLLNGSLAE-D
EVVIRSENFTDNTKTIIVQLNETVEINCTRPNNNTRRGIHMGPGRAFYAT-DIIGDIRQAHCNISRTKWNNT
LEQVVAKLRE--KF-----G-DNK-T-I-VFN-QSAGGDPEIVMHSFNCGGEFFYCNTTAL--------F--
------NSTW--NN-----------------N---GV-----------S----NHS-----T----------
-ENE------TITLQCRIKQIINMWQEVGKAMYAPPISGQIKCSSNITGLLLTR----D-GG------T-EN
N-----ETEVFRPGGGNMKDNWRSELYKYKVIKIEPVGIAPTKARRRVVQREKRAA----LGALFLGFLGMA
GSTMGAASVTLTVQARLLLSGIVQQQNNLLRAIEAQQHLLQLTVWGIKQLQARVLALERYLRDQQLLGIWGC
SGKLICTTNVPWN----SSWS--N-RSQNEIW-DKMTWIQWEREIDNYTQGIYNLLEESQNQQEKNEKELLE
LDKWASLWNWFDITNWLWYIKIFIMIVGGLIGLRIIFTVLSIVNRVRQGYSPLSFQTRLPA-QRG-PDRPEG
IEEEGGGRDRDRSNPLVHGFLAIVWVDLRSLFLFSYHRLRDLLLIVARGLELLGRRG---------WEALKY
WWSLLQYWSQELKNSAVSLLNTIAIAVAEGTDRVIETVQRIGRAILNIPRRIRQGFERALL
>B.US.2005.P5_DAY_1.FJ653361
MRVMEIRRNYQ-H------S-----WKW-GM------MLLGML-MI--CSAA--E-----ENLWVTVYYGVP
VWKEATTTLFCASDAKAYDTEVHNVWATHACVPTDPNPQEIPLGNVTENFNMWKNNMVEQMHEDIISLWDES
LKPCVKLTPLCVTLNC---T-------NT--T----------------------------------------
------T---TQNV--SSW--------------E--R-----ME---PGE---IKNCSFNITT--VIRDKVK
KEYALFYKLDVVPI----N------------G--------------S-DT------------S--YRLINCN
TSALTQACPKVSFEPIPIHYCAPAGFAILKCKDKNFNGTGLCRNVSTVQCTHGIKPVVSTQLLLNGSLAE-D
EVVIRSENFTDNTKTIIVQLNETVEINCTRPNNNTRRGIHMGPGRAFYAT-DIIGDIRQAHCNISRTKWNNT
LEQVVAKLRE--KF-----G-DNK-T-I-VFN-QSAGGDPEIVMHSFNCGGEFFYCNTTAL--------F--
------NSTW--NN-----------------N---GV-----------S----NHS-----T----------
-ENE------TITLQCRIKQIINMWQEVGKAMYAPPISGQIKCSSNITGLLLTR----D-GG------T-EN
N-----ETEVFRPGGGNMKDNWRSELYKYKVIKIEPVGIAPTKARRRVVQREKRAA----LGAMFLGFLGMA
GSTMGAASVTLTVQARLLLSGIVQQQNNLLRAIEAQQHLLQLTVWGIKQLQARVLALERYLRDQQLLGIWGC
SGKLICTTNVPWN----SSWS--N-RSQNEIW-DKMTWIQWEREIDNYTQGIYNLLEESQNQQEKNEKELLE
LDKWASLWNWFDITNWLWYIKIFIMIVGGLIGLRIIFTVLSIVNRVRQGYSPLSFQTRLPA-QRG-PDRPEG
IEEEGGGRDRDRSNPLVHGFLAIVWVDLRSLFLFSYHRLRDLLLIVARGLELLGRRG---------WEALKY
WWSLLQYWSQELKNSAVSLLNTIAIAVAEGTDRVIEIVQTICRAILNIPRRIRQGFERALL
>B.US.2005.P5_DAY_1.FJ653364
MRVMEIRRNYQ-H------S-----WKW-GM------MLLGML-MI--CSAA--E-----ENLWVTVYYGVP
VWKEATTTLFCASDAKAYDTEIHNVWATHACVPTDPNPQEIPLGNVTENFNMWKNNMVEQMHEDIISLWDES
LKPCVKLTPLCVTLNC---T-------NT--T----------------------------------------
------T---TQNV--SSW--------------E--R-----ME---PGE---IKNCSFNITT--VIRDKVK
KEYALFYKLDVVPI----N------------G--------------S-DT------------S--YRLINCN
TSALTQACPKVSFEPIPIHYCAPAGFAILKCKDKNFNGTGLCRNVSTVQCTHGIKPVVSTQLLLNGSLAE-D
EVVIRSENFTDNTKTIIVQLNETVEINCTRPNNNTRRGIHMGPGRAFYAT-DIIGDIRQAHCNISRTKWNNT
LEQVVAKLRE--KF-----G-DNK-T-I-VFN-QSAGGDPEIVMHSFNCGGEFFYCNTTAL--------F--
------NSTW--NN-----------------N---GV-----------S----NHS-----T----------
-ENE------TITLQCRIKQIINMWQEVGKAMYAPPISGQIKCSPNITGLLLTR----D-GG------T-EN
N-----ETEVFRPGGGNMKDNWRSELYKYKVIKIEPVGIAPTKARRRVVQREKRAA----LGAMFLGFLGMA
GSTMGAASVTLTVQARLLLSGIVQQQNNLLRAIEAQQHLLQLTVWGIKQLQARVLALERYLRDQQLLGIWGC
SGKLICTTNVPWN----SSWS--N-RSQNEIW-DKMTWIQWEREIDNYTQGIYNLLEESQNQQEKNEKELLE
LDKWASLWNWFDITNWLWYIKIFIMIVGGLIGLRIIFTVLSIVNRVRQGYSPLSFQTRLPA-QRE-PDRPEG
IEEEGGGRDRDRSNPLVHGFLAIVWVDLRSLFLFSYHRLRDLLLIVARGLELLGRRG---------WEALKY
WWSLLQYWSQELKNSAVSLLNTIAIAVAEGTDRVIETVQRIGRAILNIPRRIRQGFERALL
>B.US.2009.I-2.GU733715
MTVKGIRKNYQ-H------L-----WRG-GI------LLLGIL-MI--CSAT--E------QLWVTVYYGVP
VWKEATTTLFCASDARAYKTEVHNVWVTHACVPTDPSPQEIPLINVTENFNMWENKMVDQMHEDIISLWDQS
LKPCVKLTPLCVTLNC---I-------DV--N----------------------------ITN-----TN--
------S---TNPT--SSW-------E------T--M-----EK----GE---IKNCSFNITT--NIRDKIQ
KEYALFNRLDVVPI----N------------N--------------S-NT------------Y--YRLISCN
TSVLTQACPKVSFEPIPIHYCAPAGFAILKCNETKFNGSGPCKNVTTVQCTHGIRPVVSTQLLLNGSLAV-E
EVVIRSENFSDNAKTIIIQLNTSVEINCTRPNNNTRKGIHIGPGRAFYATGDIIGDIRQAHCNISTAKWNDT
LKHIVGKLKE--QF-----R--NA-TKI-VFN-HSSGGDPEIVMHSFNCGGEFFYCNTTRL--------F--
------NSTW--NV---------------------ST------W--NIS----QTE-----G--------SY
NTEE------NITLPCRIKQIVNMWQEVGKAMYAPPIRGIIRCSSNITGIMLTR----D-GG------K-NR
REN---TTETFRPGGGNMMDNWRSELYNYKVVKIEPLGVAPTKAKRRVVQREKRAA---GLGALFLGFLGAA
GSTMGAASLTLTVQARQLLSGIVQQQNNLLRAIEAQQHLLQLTVWGIKQLQARVLAVERYLRDQQLLGIWGC
SGKLICTTTVPWN----ASWS--N-KNLTTIW-NNMTWMQWEKEIDNYTEIIYDLIEQSQNQQEKNEQELLE
LDKWASLWSWFDITNWLWYIKIFIMIVGGLIGLRIIFAVLSIVNRVRQGYSPLSFQTHLPA-RRG-PDRPEG
IEEEGGERDRDRSGPLVNGFLALIWVDLRSLCLFSYHRLRDLLLLAARIVELLGRRG---------WEILKY
CWNLLQYWSRELKNSAVSLLDATAVTVAGGTDRILEVLQRIWRAFLHIPRRIRQGLERALL
>B.US.2009.C1P.GU733713
MTVKGIRKNYQ-H------L-----WRG-GI------LLLGIL-MI--CSAT--E------QLWVTVYYGVP
VWKEATTTLFCASDARAYKTEVHNVWATHACVPTDPSPQEIPLINVTENFNMWENKMVDQMHEDIISLWDQS
LKPCVKLTPLCVTLNC---I-------DV--N----------------------------ITN-----TN--
------S---TNPT--SSW-------E------T--M-----EK----GE---IKNCSFNITT--NIRDKIQ
KEYALFNRLDVVPI----N------------N--------------S-NT------------Y--YRLISCN
TSVLTQACPKVSFEPIPIHYCAPAGFAILKCNETKFNGSGPCKNVTTVQCTHGIRPVVSTQLLLNGSLAV-E
EVVIRSENFSDNAKTIIIQLNTSVEINCTRPNNNTRKGIHIGPGRAFYATGDIIGDIRQAHCNISTAKWNDT
LKHIVGKLKE--QF-----R--NA-TKI-VFN-HSSGGDPEIVMHSFNCGGEFFYCNTTRL--------F--
------NSTW--NV---------------------ST------W--NIS----QTE-----G--------SY
NTEE------NITLPCRIKQIVNMWQEVGKAMYAPPIRGIIRCSSNITGIMLTR----D-GG------K-NR
TEN---TTETFRPGGGNMMDNWRSELYNYKVVKIEPLGVAPTKAKRRVVQREKRAA---GLGALFLGFLGAA
GSTMGAASLTLTVQARQLLSGIVQQQNNLLRAIEAQQHLLQLTVWGIKQLQARVLAVERYLRDQQLLGIWGC
SGKLICTTTVPWN----ASWS--N-KNLTTIW-NNMTWMQWEKEIDNYTEIIYDLIEQSQNQQEKNEQELLE
LDKWASLWSWFDITNWLWYIKIFIMIVGGLIGLRIIFAVLSIVNRVRQGYSPLSFQTHLPA-RRG-PDRPEG
IEEEGGERDRDRSGPLVNGFLALIWVDLRSLCLFSYHRLRDLLLLAARIVELLGRRG---------WEILKY
CWNLLQYWSQELKNSAVSLLDATAVTVAGGTDRILEVLRRIWRAFLHIPRRIRQGLERALL
>B.US.2009.I-1.GU733714
MTVKGIRKNYQ-H------L-----WRG-GI------SLLGIL-MI--CSAT--E------QLWVTVYYGVP
VWKEATTTLFCASDARAYKTEVHNVWATHACVPTDPSPQEIPLINVTENFNMWENKMVDQMHEDIISLWDQS
LKPCVKLTPLCVTLNC---I-------DV--N----------------------------ITN-----TN--
------S---TNPT--SSW-------E------T--M-----EK----GE---IKNCSFNITT--NIRDKIQ
KEYALFNRLDVVPI----N------------N--------------S-NT------------Y--YRLISCN
TSVLTQACPKVSFEPIPIHYCAPAGFAILKCNETKFNGSGPCKNVTTVQCTHGIRPVVSTQLLLNGSLAV-E
EVVIRSENFSDNAKTIIIQLNTSVEINCTRPNNNTRKGIHIGPGRAFYATGDIIGDIRQAHCNISTAKWNDT
LKHIVGKLKE--QF-----R--NA-TKI-VFN-HSSGGDPEIVMHSFNCGGEFFYCNTTRL--------F--
------NSTW--NV---------------------ST------W--NIS----QTE-----G--------SY
NTEE------NITLPCRIKQIVNMWQEVGKAMYAPPIRGIIRCSSNITGIMLTR----D-GG------K-NR
TENTT---ETFRPGGGNMMDNWRSELYNYKVVKIEPLGVAPTKAKRRVVQREKRAA---GLGALFLGFLGAA
GSTMGAASLTLTVQARQLLSGIVQQQNNLLRAVEAQQHLLQLTVWGIKQLQARVLAVERYLRDQQLLGIWGC
SGKLICTTTVPWN----ASWS--N-KNLTTIW-NNMTWMQWEKEIDNYTEIIYDLIEQSQNQQEKNEQELLE
LDKWASLWSWFDITNWLWYIKIFIMIVGGLIGLRIIFAVLSIVNRVRQGYSPLSFQTHLPA-RRG-PDRPEG
IEEEGGERDRDRSGPLVNGFLALIWVDLRSLCLFSYHRLRDLLLLAARIVELLGRRG---------WEILKY
CWNLLQYWSQELKNSAVSLLDATAVTVAGGTDRILEVLQRIWRAFLHIPRRIRQGLERALL
>B.US.2003.APV_19.DQ869025
MRAKEMRKNWQ-H------L-----WRW-GT------MLLGML-MI--CSAT--E------KLWVTVYYGVP
VWKDANATLFCASDAKAYETEVHNVWATHACVPTDPNPQEVELKNVTENFNMGKNNMVDQMHEDIINLWDQS
LKPCVKLTPLCVTLNC---T-------DW--R--------------------NGT------NT-----NT--
------T---TTCN--SSA--------------E--R-----EE----KE---IKNCSFRVNT--GIGDKEN
IEQALFYKIDLVQI----D------------G--------------N-NS------------T--YMLAKCN
TSVITQACPKVSFEPIPIHYCAPAGFAILKCRDQRFNGTGPCKNVSTVQCTHGIRPVVSTQLLLNGSLAE-E
EVVIRSENFTDNAKNIIVQLNASVTINCTRPNNNTRKGIHIGPGRAFYATGEIIGNIRQAYCNINEKQWNNT
LRQIVTKLRE--QF-----G-KNK-T-I-VFN-QSSGGDPEIVMHSFNCGGEFFYCNTTQL--------F--
------NSIW---------------------N---ST------W--SAN----SSG---------------N
VENK------TITLPCRIKQIINMWQEVGKAMYAPPIAGIISCSSNITGLILTR----D-GG------N-DN
DTNK--EEEVFRPGGGNMKDNWRSELYKYKVVRIEPLGVAPTKAKRRVVQREKRAV---GIGAVFLGFLGAA
GSTMGAASVALTVQARQLLSGIVQQQNNLLRAIEAQQHILQLTVWGIKQLQARVLAVERYLKDQQLLGIWGC
SGKLICTTAVPWN----ASWS--N-KSKDEIW-NNMTWMEWEREISNYTHLIYNLIEESQNQQEKNEQELLE
LDQWASLWNWFDITKWLWYIKIFIMIVGGLVGLRIVFAVLSLVNRVRQGYSPLPFQTRLPA-PRGGPDRPDE
IGEEGGERDRDRSGRLVNGFLTLIWDDLRSLCLFSYHHLRDLLLIAARIVTLLGRRG---------WEALKY
WWNLLLYWSQELKNSAVSLLNVTAIAVAEGTDRIIEVVQRAYRAILHIPTRIRQGLERALL
>B.US.1997.9014_01_TB1.EU575786
MTVMEIKKNYQ-H------W-----WRW-GI------MLLGIL-MI--SSAA--E------ESWVTVYYGVP
VWRETTTTLFCASDAKAYDTEVHNVWATHACVPTDPSPQEVELENVTENFNMWKNNMVDQMHEDIISLWDQS
LKPCVKLTPLCVTLNC---TD------DI--E-----------------ATNITSTKKTDNGT-----NT--
------T---NPTN--SSW-------E------K--M-----EK----GE---IKNCSFNITT--NIRDKLQ
KTYALFYKLDVVPI----D------------D----------NKDRS-NN------------YSNYRLISCN
TSVITQACPKVSFEPIPIHYCAPAGYAILKCKDKTFNGSGPCTNVSTVQCTHGIKPVVSTQLLLNGSLEE--
EVVIRSENFTNNAKTILAQLKTPVDITCMRPNNNTRKSINIGPGRAFYATGDIIGDIRQAHCNVSNTDWYDT
LKQIAGKLGE--QF-----E--NK-S-I-VFN-HSSGGDPEIVMHSFNCGGEFFYCNTTKL--------F--
------NSTW--NN-T---------------N---GD------W--NLA----SEG-----S-------NNT
AVNG------SIILPCRIKQIINMWQEVGKAMYAPPIKGQIRCSSNITGLILTR----D-GG-----VN-AT
N-----ATEIFRPGGGDMRDNWRSELYKYKVVQIEPLGVAPTKAKRRVVQREKRAA--LGIGALFLGFLGAA
GSTMGAASITLTVQARQLLSGIVQQQNNLLRAIEAQQHLLQLTVWGIKQLQARLLAVERYLKDQQLLGIWGC
SGKLICTTAVPWN----SSWS--N-KSLGEIW-DNMTWMQWDKEINNYTSIIYDLIEKSQNQQEKNEQELLE
LDKWANLWNWFSISNWLWYIRIFIMIVGGLIGLRIVFTVISIVSRVRQGYSPLSFQTHFPA-PRG-PDRPEG
IEGEGGERDRDRSNQLVDGFLAIVWVDLRNLCLFSYHQLRDFLLITARIVELLGRRG---------WEILKY
CWNLLQYWSQELKNSAVSLLNATAITVAEGTDRIIEALQRAGRGILHIPRRIRQGLERALL
>B.US.1997.1018_10_A5.EU575091
MTVMGIRKNWQ-H------L-----WRW-GM------MLLGML-MI--CSAA---------QLWVTVYYGVP
VWKDATTTLFCASDAKAYDTEVHNVWATHACVPTDPNPQEVILENVTENFNMWKNDMVEQMHEDIISLWDQS
LKPCVKLTPLCVTLNC---T-------DA--K-------------------LNGT-----------------
-------------N--ATI-----------------I-----ET----GE---IKNCSFKIST--IVKDKVK
KQYALFYSLDVIPL----D------------D-------------ND-NS------------TTSYRLRSCN
TSVVTQACPKVSFEPIPIHYCTPAGFAILKCNNKTFNGTGPCRNVSTVQCTHGIRPVVSTQLLLNGSLAE-E
EIVIRSENFTNNAKVIIVQLNETVLINCTRPNNNTRKSIGMGPGRAFYATGDIIGDIRQAHCNVSEVKWNKT
LQQIVTKLRE--QF-----G-ENK-T-I-VFQ-NSSGGDPEIITHSFNCGGEFFYCNTTPL--------F--
------NSTW--NW-----------------N---ST------Q--TNS----TQT-----N---------S
WPNA------TITLSCRIKQFINMWQEVGKAMYAPPIRGPISCSSNITGLLLTR----D-GG------N-GN
GTNN--NTEVFRPTGGDMRDNWRSELYKYKVVRIEPIGVAPTKAKRRVVQREKRAV--GTIGAMFLGFLGAA
GSTMGAASITLTVQARLLLSGIVQQQNNLLRAIEAQQHLLQLTVWGIKQLQARVLAVERYLRDQQLLGIWGC
SGKLICPTAVPWN----ASWS--N-KNLSQIW-ENMTWMEWEREIDNYTDLIYNLIEQSQNQQEKNEQELLA
LDKWASLWSWFDITKWLWYIKIFIMIVGGLIGLRIVFAVLSIVNRVRQGYSPLSLQTHLPA-PRG-PDRPEG
TEGEGGERDRDRSVRLVDGFLALIWDDLRSLCLFSYHRLRDLLLIIARIVEILGRRG---------WEILKY
WWNLLKYWSQELQNSAVSLLNTTAIAVAEGTDRVIEIVQRVVRAILHIPRRIRQGLELSLL
>B.GB.-.MANC.U23487
MKVKEIRKNYQ-N------L-----WRW-GT------LFLGML-MI--CSAE--E------KLWVTVYYGVP
VWKEATTTLFCASDAKAHGTEVHNVWATHACVPTDPNPQEIVLENVTEYFDMWKNNMVEQMQEDVISLWDQS
LKPCVKLTPLCVTLDC---TD------YV--G--------------------NAT-----NTT-----ST--
------N---NTAS--GSW--------------G--A-----MR----GE---IKNCSFNITT--NIRDKVH
KEYALFYKLDVVPI----E------------K--------------K-NT------------S--FRLISCN
TSTITQACPKVSFEPIPIHYCTPAGFAILKCNNKKFDGKGQCTNVSTIQCTHGIRPVVSTQLLLNGSLAE-E
EVVLRSDNFTDNAKTIIVHLNESVEINCTRPSNNSRKSIYIGPGRRFHVTRAVTGDIRQAHCNISKAKWEKT
LKQIVEKLRE--KF-----G--NK-T-I-IFN-QSSGGDPEIVTHSFNCGGEFFYCNSTQL--------F--
------NSTW--NT-G---------------N---DT------R--ESN----DTN----------------
-NTG------NITLPCRIKQILNLWQEVGKAMYAPPISGQISCSSNITGLLLTR----D-GG------N-TN
TTGN--TTETFRPGGGNMRDNWRSELYKYKVVKVEPLGIAPTKAKRRVVQREKRAV--GMLGAMFLGFLGAA
GSTMGARSITLTVQARQLLSGIVQQQNNLLRAIEAQQHLLQLTVWGIKQLQARVLAVERYLQDQQLLGIWGC
SGKLICTTAVPWN----SSWS--N-KSLEQIW-GNMTWMQWEKEINNYTGLIYTLIQESQNQQEKNEQELLE
LDKWGSLWSWFSITNWLWYIKIFIMIVGGLVGLRIVFAVLSLVNRVRQGYPPLSFQTHLPA-PRG-PDRPGG
IEEEGGEGDRDRSSRLVHGFLALVWDDLRSLCLFSYHRLRDLLSIAARIVELLGRRG---------WEILKY
WWNLLQYWSQVLKNSAVSLLNVTAIAVAEGTDRIIEVVQRVGRAILHIPVRIRQGLERALL
>B.US.2003.APV_10.DQ869016
MRVRGIRRNYP-H------L-----WRG-GI------WLLGIL-MI--CNAT--E------QLWVTVYYGVP
VWREATTILFCASDAKAYDTEVHNVWATHACVPTDPNPREVKLENVTENFNMWKNNMVEQMHEDIISLWDQS
LKPCVKLTPLCVTLNC---SN------YS--K--------------------NNT------NN-----ST--
------S---SNNS--SSE-------G------G--I-----DI----GE---IKNCSFNITT--NIGNKMQ
KNHALFYNLDVIPI----E------------N------------EGN-KT---------------YRLRHCN
TSVITQACPKVSFEPIPIHYCAPAGFAILKCKDKKFSGTGPCKNVSTVQCTHGIRPVVSTQLLLNGSLAE-E
DVVIRSENFTDNAKTIIVQLKEPVVINCTRPNNNTRKSISIAPGRAWYATGDIIGDIRQAHCNVSNSAWNET
LKKIVDKLRE--QF-----N--NK-T-I-VFN-QSSGGDPEIVTHSFNCGGEFFYCNTTKL--------F--
------NSTW--NN-----------------T---DS----------------NTT-----E----------
-NND------TITLPCRIKQIVNLWQQVGKAMYAPPISGQIRCSSNITGLLLTR----D-GG------D-IN
R-----TEEIFRPGGGNMKDNWRSELYKYKVVQIEPLGVAPTKAKRRVVQREKRAL---GMGALFLGFLGAA
GSTMGAASLTLTVQARQLLSGIVQQQNNLLRAIEAQQHLLQLTVWGIKQLQARVLAVERYLKDQQLLGIWGC
SGKLICTTAVPWN----TSWS--N-KNLSQIW-DNMTWMQWEKEIDNYTGIIYGLIEESQNQQEKNEQELLA
LDHWANLWSWFDISNWLWYIKIFIMIVGGLVGLRIVLTVLSIINRVRKGYSPLSFQTRPPA-RRG-PDRPEG
IEEEGGERDRDGSGLLVDGFLAIIWVDLRSLFLFSYHRLRDLLLIVTRIVELLGRRG---------WEILKY
WWNLLQYWSQELKNSAVSLFNAIAIAVAEGTDRVIEVIQRAYRAVTHIPRRIRQGFERALL
>B.US.2002.APV_14.DQ869020
MRVMGTRKNYQ-P------L-----WRG-GT------LLLGML-MI--CSAT--E------QLWVTVYYGVP
VWKEATTTLFCASDAKAYEKEVHNVWATHACVPTDPNPQEVVLANVTENFNVWDNNMVDQMHEDIISLWDQS
LKPCVKLTPLCVTLNC---TD------DL--T--------------------NTT------FR-----NS--
------T---TFEN--SS---------------L--I-----EK----GE---IKNCSFNVTT--ILRDKVH
KEHALFYKLDVVPI----D------------D-----------NNTT-NT------------S--YRLINCN
TSVITQACPKVTFEPIPIHYCAPAGFAILKCNNKTFTGKGPCTNVSTVQCTHGIRPVVSTQLLLNGSLAE-K
EVVIRSENFTNNFKTIIVQLNESVGINCTRPSNNTRKSITIGPGRAFYATGDIIGDIRQAHCNISRDEWNKT
LKAVAEKLRE--QY--------NKTT-I-IFN-HSSGGDPEITMHSFNCGGEFFYCNTTLL--------F--
------DSTW--NN-----------------N---ST------W---------NAN----------------
-VSE------TIILPCRIKQIINMWQAVGKAMYAPPIRGLINCSSNITGLLLTR----D-GG------I-GN
SNSEN---ETFRPEGGDMRDNWRSELYKYKVVKIEPLGIAPTKAKRRVVQREKRAV---GIGAVFLGFLGAA
GSTMGAASITLTVQARLLLSGIVQQQNNLLRAIEAQQHLLQLTVWGIKQLQARVLALERYLRDQQLLGIWGC
SGKLICTTAVPWN----TSWS--N-KSMNQIW-DNMTWMEWEREISNYTDLIYSLIEQSQNQQEKNEQDLLA
LDKWASLWNWFDITKWLWYIKIFIMIVGGLIGLRIVFSVLSIVNRVRQGYSPLSLQTRLPT-QRG-PDRPEG
IEGEGGETDRDGSGGSVNGFLALIWIDLRSLFLFLYHRLRDLLLIAARIVELLGRRG---------WEALKY
WWNLLKYWSQELKNSAVSLLNATAIAVAEGTDRIIEVLQRAGRVILHIPTRIRQGLERALL
>B.US.1995.6535.AY835438
MKVKGTRKNYQ-R------L-----WRW-GN---MLTMLLGML-MI--CSAT--E------KLWVTVYYGVP
VWKEATTTLFCASEAKAYDTEVHNVWATHACVPTDPNPQEVELGNVTENFNMWKNDMVEQMHEDIISLWDQS
LKPCVRLTPLCVTLDC---T-------DL--N--------------------NTT-------N-----TN--
------N---TTNT--NSS--------------K--I-----EG----GE---MKNCSFNITT--NRGDKRQ
KEYALLYRTDIVSI----E------------N--------------T-SS------------S--YRLISCN
TSVITQACPKVTFEPIPIHYCAPAGFAILKCNEDKFNGTGPCKNVSTVQCTHGIRPTVSTQLLLNGSLAK-E
EVIIRSANLSDNAKIIIVQLKDPVEINCTRPNNNTRKSINLGPGRAFYATGDIIGDIRQAHCNISRAKWNDT
LREIAKKLAE--QF-----N--NR-T-I-VFN-QSSGGDPEIVMHSFNCAGEFFYCDTSQL--------F--
------NSTW--NS-----------------N---ST------W--NDT----NNN-----N----------
-STE------KIILSCRIRQIINRWQEVGKAMYAPPISGPIKCSSNITGLLLAR----D-GG------N-ET
N-----VTETFRPAGGDMRDNWRSELYKYKVVQIEPLGIAPTKAKRRVVQREKRAV--GMLGAMFLGFLGAA
GSTIGAASMTLTVQARQLLSGIVQQQNNLLRAIEAQQHMLQLTVWGIKQLQARVLAVERYLKDQQLLGIWGC
SGKLICTTAVPWN----TSWS--N-KSLNYIW-DNMTWMEWEREIDNYTSLIYTLIEESQNQQEKNELELLE
LDKWGSLWNWFSISNWLWYIRIFIIIVGGLVGLRIVFTVLSIVNRVRQGYSPLSFQTRLPATQRGQPDRPEG
IEEEGGERDRARSIRLVDGFLALFWDDLRSLCLFSYHRLRDLLLIVARIVELLGHRG---------WEILKY
WWNLLQYWRQELKKSAVSLLNTTAIVVAEGTDRIIEVVQRAYRAFLHIPRRIRQGLERALL
>B.US.2010.DEMB10US004.KC473827
MRVKGIRKNYQ-H------L-----WKG-GI------LLLGML-MI--CSAV--E------NLWVTVYYGVP
VWKEATTTLFCASDAKGYDTEVHNVWATHACVPTDPNPQEIQLKNVTEEFNMWKNNMVEQMQEDIISLWDQS
LKPCVKLTPLCVTLNC---T-------NV--T--------------------TNS-----------------
-------------S--HVE-------G------P--T-----EK----GE---MKNCSFNVTT--NIGNKIK
REYALFYKLDIAQI---NE------------N--------------D-NA------------S--YIMTSCN
TSVLTQACPKVSFEPIPIYYCAPAGFAILKCRDKKFSGKGKCTDVSTVQCTHGIRPVVSTQLLLNGSLAE-E
EVVIKSDNFTDNAKIIIVQLNETVEINCTRPGNNTRKSIHLGQGRAWYATGDIIGDIRQAHCNISKVKWNNT
LRMIATKLRE--QF-----P--NK-T-I-VFN-QSSGGDPEIAMHSFNCGGEFFYCNTTAL--------F--
------NSTW--NR-----------------N---ET------W---------NST----GE----------
-SNE------TITLQCRIKQIINMWQEVGKAMYAPPIRGQIRCSSNITGLLLTR----D-GG------N-TN
ET----TSETFRPGGGNMRDNWRSELYKYKVVKIEPLGIAPTKAKRRVVQREKRAV---GIGAMFLGFLGAA
GSTMGAASMTLTVQARLLLSGIVQQQNNLLRAIEAQQHLLQLTVWGIKQLQARVLAVESYLKDQQLLGIWGC
SGKLICTTAVPWN----TSWS--N-KSLQDIW-DNMTWMQWEKEISNYTGLIYTLIEESQNQQEKNEQELLS
LDKWADLWSWFSITQWLWYIKIFIMIVGGMIGLRIVFTILSIVNRVRQGYSPLSFQTRLPT-QRG-PDRPEG
IEEEGGERDKGTSRQLVDGFLTLIWIDLRSLCLFSYHRLRDLLLIVTRIVELLGRRG---------WELLKY
WWNLLQYWSQELKNSAVSLLNAIAIAVAEGTDRVIEILQRIGRGILHIPRRIRQGLERALL
>B.IT.1996.PVO.AY835444
MRVTGIRKNYQ-H------S-----WRW-GM------MLLGML-MI--CSAE--E------KLWVTVYYGVP
VWKEATTTLFCASDAKAYNTEVHNVWATHACVPTDPNPQEVGLENVTENFNMWKNNMVEQMHEDIISLWDQS
LKPCVKLTPLCVTLNC---S-------DL--R--------------------NAT------NT-----TN--
------P---TVSS--RVI--------------K--K-----EM---MGE---VKNCSFNVTT--DIRDRMQ
KVYALFYRPDVVPI--Q-D------------H----------TIENN-NT-------IENNTT--YRLISCN
TSVITQACPKISFEPIPIHYCTPAGFAILKCNDKKFNGSGPCTNVSTVQCTHGIRPVVSTQLLLNGSRAE-E
EVIIRSENFTNNAKTIIVQLNKTVEINCTRPNNNTRKSISIGPGRAFYATGDIIGDIRQAHCNLSRAEWNKT
LKYISTKLRE--QF-----G--NK-T-I-IFN-GSSGGDPEIVTHSFNCGGEFFYCNTTKL--------F--
------NSTW--DA-----------------N---GN------C--TGC----DES-----D----------
-GNN------TITLPCRIKQIVNMWQEVGKAMYAPPIKGLIKCTSNITGLLLTR----D-GG--A---N-NT
N-------ETFRPGGGDMRDNWRSELYKYKVVQIEPLGIAPTRARRRVVQREKRAV--GTLGAMFLGFLGAA
GSTMGAASVTLTVQARQLLSGIVQQQNNLLKAIEAQQHMLQLTVWGIKQLQARVLAIERYLKDQQLLGIWGC
SGKLICTTAVPWN----TSWS--N-KSFNKIW-DNMTWMEWEREIDNYTGLIYNLLEESQNQQEKNEQDLLA
LDKWESLWNWFSITKWLWYIKIFIMIVGGLIGLRIVFAVLSIVNRVRQGYSPLSFQTHLPT-SRG-PDRPEG
IGGEGGERDRDRSGPLVDGFLAIIWVDLRSLFLFSYHRLTDLLLILTRIVELLGRRG---------WEALKY
WWNLLQYWSQELRNSAVSLLNATAIAVAEGTDRIIEVVQRTFRAIIHIPRRIRQGLERLLL
>B.US.2002.APV_17.DQ869023
MRAKGIRKSYR-L------L-----WKW-GM------MLLGIL-MI--CNAT--G------NLWVTVYYGVP
VWKEATTTLFCASDAKAYDTEVHNVWATHACVPTDPNPQEIGLENVTENFNMWKNNMVEQMQEDIISLWDQS
LKPCVKLTPLCVTLNC---T-------EV--K--------------------NNA-----------------
----------------SDP--------------K--------QD----KE---VTNCSFNITT--SIRDKVQ
KEYAIFYKYDVVPI----D------------D---------SDNNST-NT------------S--YRLISCN
TSVITQACPKISFEPIPIHYCAPAGFAILKCRDKKFNGTGPCLNVSTVQCTHGIRPVVSTQLLLNGSLAE-E
EVVIRSENFTDNAKTIIVQLKQHVNITCARPNNSTRKGIHIGPGRAFYAAADIIGDIRQAHCNLSAAEWNNT
LSQIVKKLGE--QF-----K--NK-T-I-AFN-QSSGGDPEIVMHSFNCGGEFFYCNTSKL--------F--
------NSTW--HA-----------------N---GT-------RINGTNVYANGT---------------N
ATNT------IITLPCRIRQIINMWQEVGKAMYAPPIKGQIKCLSNITGLLLVR----D-GG------N-NT
N-----GSEIFRPGGGDMRDNWRSELYKYKVVKIEPLGVAPTKAKRRVVQREKRAV---GFGALFLGFLGAA
GSTMGAASVTLTVQARQLLSGIVQQQNNLLRAIEAQQRMLQLTVWGIKQLQARVLAVEGYLKDQQLLGIWGC
SGKLICTTAVPWN----TSWS--N-KSLDQIW-NNMTWRQWEKEIDNYTGLIYNLLEESQIQQEKNEQELLE
LDKWANLWNWFNISNWLWYIKIFIMIVGGLVGLRIVFTVLSIVNRVRQGYSPLSFQTRHPA-PRG-PDRPEG
IEEEGGERDRDRSEPLVHGFLTIIWVDLRSLCLFSYRLLTDFLLIVTRIVGLLGRRS---------WETLKY
WWNLLQYWSQELKNSAISLLNTTAIVVAEGTDRVIEIVQRAFRALLHIPRRIRQGAERALL
>B.US.2005.N6_WEEK_20.FJ653109
MRAKEIRKSYQ-L------W-----WKWGGM------MLLGIL-MI--CSAT--E------RLWVTVYYGVP
VWKEATTTLFCASDAKAYDTEVHNVWATHACVPTDPNPQEIGLENVTENFNMWKNNMVEQMQEDIISLWDQS
LKPCVKLTPLCVTLNC---T-------EV--K--------------------NNI-----------------
-------------S--QDS-----------------L-----SQ---DKE---VKNCSFNITT--SIRDKMQ
KEYALFYKYDVVPI----D------------E---------NDSNST-NT------------S--YRLISCN
TSVITQACPKITFEPIPIHYCAPAGFAILKCRDKKFNGTGPCSNVSTVQCTHGIKPVVSTQLLLNGSLAE-E
EVVIRSENFTNNARIIIVQLKQHVNITCTRPNNNTRKSINIGPGGAFYAATDIIGDIRQAHCNLSRKDWNGT
LSQIVKKLKE--QF-----K--NK-T-I-VFK-QSSGGDPEIVMHTFNCGGEFFYCNTSKL--------F--
------NSTW--DA-----------------N---GTDITNSTW---------D------------------
-AND------TITLPCRIKQIINMWQEVGKAMYAPPIRGQIKCLSNITGLLLVR----D-GG------N-TN
ATNGS-ETEIFRPGGGDMRDNWRSELYKYKVVKIEPLGIAPTKAKRRVVQREKRAV---GFGALFLGFLGAA
GSTMGAASVTLTVQARQLLSGIVQQQNNLLRAIEAQQRMLQLTVWGIKQLQARVLAVERYLKDQQLLGIWGC
SGKLICTTAVPWN----SSWS--N-RSLDQIW-HNMTWMQWEKEIDNYTGLIYNLIEESQNQQEKNEQELLE
LDKWASLWNWFDISNWLWYIKIFIMIVGGLIGLRIIFTVLSIVNRVRQGYSPLSFQTRHPA-PRG-PDRPEG
IEEEGGERDRERSEPLVHGFLTIIWVDLRSLCLFSYRLLTDFLLIVTRIVGLLGRRG---------WEILKY
WWNLLQYWSQELKNSAISLLNTTAIVVANGTGRVIEIGQRAFRAFLHIPRRIRQGAEIALL
>B.US.2005.N6_DAY_1.FJ653114
MRAKGIRKSYQ-L------W-----WKW-GM------VLLGIL-MI--CSAT--E------RLWVTVYYGVP
VWKEATTTLFCASDAKAYDTEVHNVWATHACVPTDPNPQEIGLENVTENFNMWKNNMVEQMQEDIISLWDQS
LKPCVKLTPLCVTLNC---T-------EV--K--------------------NNV-----------------
-------------S--QDS-----------------L-----SQ---DKE---VKNCSFNITT--SIRDKMQ
KEYALFYKYDVVPI----D------------E---------NDSNST-NT------------S--YRLISCN
TSVITQACPKITFEPIPIHYCAPAGFAILKCRDKKFNGTGPCSNVSTVQCTHGIKPVVSTQLLLNGSLAE-E
EVVIRSENFTNNARIIIVQLKQHVNITCTRPNNNTRKSINIGPGRAFYAATDIIGDIRQAHCNLSRKDWNDT
LSQIVKKLKE--QF-----K--NK-T-I-VFK-QSSGGDPEIAMHTFNCGGEFFYCNTSRL--------F--
------NSTW--DA-----------------N---GTDITNSTW---------DAN-----G----------
----------TITLPCRIKQIINMWQEVGKAMYAPPIRGQIKCLSNITGLLLVR----D-GG------N-TN
ATNGS---EIFRPGGGDMRDNWRSELYKYKVVKIEPLGIAPTKAKRRVVQREKRAV---GFGALFLGFLGAA
GSTMGAASVTLTVQARQLLSGIVQQQNNLLRAIEAQQRMLQLTVWGIKQLQARVLAVERYLKDQQLLGIWGC
SGKLICTTAVPWN----SSWS--N-RSLDQIW-HNMTWMQWEKEIDNYTGLIYNLIEESQDQQEKNEQELLE
LDKWASLWNWFDISNWLWYIKIFIMIVGGLIGLRIIFTVLSIVNRVRQGYSPLSFQTRHPA-PRG-PDRPEG
IEEEGGERDRERSEPLVHGFLTIIWVDLRSLCLFSYHLLTDFLLIVTRIVGLLGRRG---------WEILKY
WWNLLQYWSQELKNSAISLLNTTAIVVANGTDRVIEIGQRAFRAIRHIPRRIRQGTERALL
>B.US.2005.N6_DAY_1.FJ653119
MRAKGIRKSYQ-L------W-----WKWGGM------MLLGIL-MI--CSAT--E------RLWVTVYYGVP
VWKEATTTLFCASDAKAYDTEVHNVWATHACVPTDPNPQEIGLENVTENFNMWKNNMVEQMQEDIISLWDQS
LKPCVKLTPLCVTLNC---T-------EV--K--------------------NNI-----------------
-------------S--QDS-----------------L-----NQ---DKE---VKNCSFNITT--SIRDKMQ
KEYALFYKYDVVPI----D------------E---------NDSNST-NT------------S--YRLISCN
TSVITQACPKITFEPIPIHYCAPAGFAILKCRDKKFNGTGPCSNVSTVQCTHGIKPVVSTQLLLNGSLAE-E
EVVIRSENFTNNARIIIVQLKQHVNITCTRPNNNTRKSINIGPGRAFYAATDIIGDIRQAHCNLSGEAWNDT
LSQIVKKLKE--QF-----K--NK-T-I-VFK-QSSGGDPEIAMHTFNCGGEFFYCNTSRL--------F--
------NSTW--DA-----------------N---GTDITNSTW---------DAN-----G----------
----------TITLPCRIKQIINMWQEVGKAMYAPPIRGQIKCLSNITGLLLVR----D-GG------N-TN
ATNGS-ETEIFRPGGGDMRDNWRSELYKYKVVKIEPLGIAPTKAKRRVVQREKRAV---GFGALFLGFLGAA
GSTMGAASVTLTVQARQLLSGIVQQQNNLLRAIEAQQCMLQLTVWGIKQLQARVLAVESYLRDQQLLGIWGC
SGKLICTTAVPWN----SSWS--N-RSLDQIW-HNMTWMQWEKEIDNYTGLIYNLIEESQNQQEKNEQELLE
LDKWASLWNWFDISNWLWYIKIFIMIVGGLIGLRIIFTVLSIVNRVRQGYSPLLFQTRHPA-PRG-PDRPEG
IEEEGGERDRERSEPLVHGFLTIIWVDLRSLCLFSYRLLTDFLLIVTRIVGLLGRRG---------WEILKY
WWNLLQYWSQELKNSAISLLNTTAIVVANGTDRVIEIGQRAFRAIRHIPRRIRQGADRALL
>B.US.2005.N6_WEEK_20.FJ653098
MRAEGIRKSYQ-L------W-----WKWGGM------MLLGIL-MI--CSAT--E------RLWVTVYYGVP
VWKEATTTLFCASDAKAYDTEVHNVWATHACVPTDPNPQEIGLENVTENFNMWKNNMVEQMQEDIISLWDQS
LKPCVKLTPLCVTLNC---T-------EV--K--------------------NNI-----------------
-------------S--QDS-----------------L-----NQ---DKE---VKNCSFNITT--SIRDKMQ
KEYALFYKYDVVPI----D------------E---------NDSNST-NT------------S--YRLISCN
TSVITQACPKITFEPIPIHYCAPAGFAILKCRDKKFNGTGPCSNVSTVQCTHGIKPVVSTQLLLNGSLAE-E
EVVIRSENFTNNARIIIVQLKQHVNITCTRPNNNARKSINIGPGRAFYAATDIIGDIRQAHCNLSRKDWNDT
LSQIVKKLKE--QF-----K--NK-T-I-VFK-QSSGGDPEIAMHTFNCGGEFFYCNTSRL--------F--
------NSTW--DA-----------------N---GTDITNSTW---------DAN-----D----------
----------TITLPCRIKQIINMWQEVGKAMYAPPIRGQIKCLSNITGLLLVR----D-GG------N-TN
ATNGS-ETEIFRPGGGDMRDNWRSELYKYKVVKIEPLGIAPTKAKRRVVQREKRAV---GYGALFLGFLGAA
GSTMGAASVTLTVQARQLLSGIVQQQNNLLRAIEAQQRMLQLTVWGIKQLQARVLAVEGYLRDQQLLGIWGC
SGKLICTTAVPWN----SSWS--N-RSLDQIW-HNMTWMQWEKEIDNYTGLIYNLIEESQNQQEKNEQELLE
LDKWASLWNWFDISNWLWYIKIFIMIVGGLIGLRIIFTVLSIVNRVRQGYSPLSFQTRHPA-PRG-PDRPEG
IEEEGGERDREGSEPLVHGFSTIIWVDLRSLCLFSYRLLTDFLLIVTRIVGLLGRRG---------WEILKY
WWNLLQYWSQELKKSAISLLNTTAIVVANGTDRVIEIGQRAFRAIRHIPRRIRQGAERAWL
>B.US.2005.N6_WEEK_20.FJ653108
MRAKGIRKSYQ-L------W-----WKWGGM------MLLGIL-MI--CSAT--E------RLWVTVYYGVP
VWKEATTTLFCASDAKAYDTEVHNVWATHACVPTDPNPQEIGLENVTENFNMWKNNMVEQMQEDIISLWDQS
LKPCVKLTPLCVTLNC---T-------EV--K--------------------NNI-----------------
-------------S--QDS-----------------L-----NQ---DKE---VKNCSFNVTT--SIRDKMQ
KEYALFYKYDVVPI----D------------E---------NDSNST-NT------------S--YRLISCN
TSVITQACPKITFEPIPIHYCAPAGFAILKCRDKKFNGTGPCSNVSTVQCTHGIKPVVSTQLLLNGSLAE-E
EVVIRSENFTNNARIIIVQLKQHVNIACTRPNNNTRKSINIGPGRAFYAATDIIGDIRQAHCNLSRKDWNDT
LSQIVKKLKE--QF-----K--NK-T-I-VFK-QSSGGDPEIAMHTFNCGGEFFYCNTSRL--------F--
------NSTW--DA-----------------N---GTDITNSTW---------DAN-----D----------
----------TITLPCRIKQIINMWQEVGKAMYAPPIRGQIKCLSNITGLLLVR----D-GG------N-TN
ATNGS-ETEIFRPGGGDMRDNWRSELYKYKVVKIEPLGIAPTKAKRRVVQREKRAV---GFGALFLGFLGAA
GSTMGAASVTLTVQARQLLSGIVQQQNNLLRAIEAQQRMLQLTVWGIKQLQARVLAVEGYLRDQQLLGIWGC
SGKLICTTAVPWN----SSWS--N-RSLDQIW-HNMTWMQWEKEIDNYTGLIYNLIEESQNQQEKNEQELLE
LDKWASLWNWFDISNWLWYIKIFIMIVGGLIGLRIIFTVLSIVNRVRQGYSPLSFQTRHPA-PRG-PDRPEG
TEEEGGERDREGSEPLVHGFLTIIWVDLRSLCLFSYRLLTDFLLIVTRIVGLLGRRG---------WEILKY
WWNLLQYWSQELKNSAISLLNTTAIVVANGTDRVIEIGQRAFRAIRHIPRRIRQGAERAWL
>B.US.2005.N6_WEEK_20.FJ653100
MRAKGIRKSYQ-L------W-----WKWGGM------MLLGIL-MI--CSAT--E------RLWVTVYYGVP
VWKEATTTLFCASDAKAYDTEVHNVWATHACVPTDPNPQEIGLENVTENFNMWKNNMVEQMQEDIISLWDQS
LKPCVKLTPLCVTLNC---T-------EV--K--------------------NNI-----------------
-------------S--QDS-----------------L-----NQ---DKE---VKNCSFNITT--SIRDKMQ
KEYALFYKYDVVPI----D------------E---------NDSNST-NT------------S--YRLISCN
TSVITQACPKITFEPIPIHYCAPAGFAILKCRDKKFNGTGPCSNVSTVQCTHGIKPVVSTQLLLNGSLAE-E
EVVIRSENFTNNARIIIVQLKQHVNITCTRPNNNTRKSINIGPGRAFYAATGIIGDIRQAHCNLSRKDWNDT
LSQIVKKLKE--QF-----K--NK-T-I-VFK-QSSGGDPEIAMHTFNCGGEFFYCNTSRL--------F--
------NSTW--DA-----------------N---GTDITNSTW---------DAN-----D----------
----------TITLPCRIKQIINMWQEVGKAMYAPPIRGQIKCLSNITGLLLVR----D-GG------N-TN
ATNGS-ETEIFRPGGGDMRDNWRSELYKYKVVKIEPLGIAPTKAKRRVVQREKRAV---GFGALFLGFLGAA
GSTMGAASVTLTVQARQLLSGIVQQQNNLLRAIEAQQRMLQLTVWGIKQLQARVLAVEGYLRDQQLLGIWGC
SGKLICTTAVPWN----SSWS--N-RSLDQIW-HNMTWMQWEKEIDNYTGLIYNLIEESQNQQEKNEQELLE
LDKWASLWNWFDISNWLWYIKIFIMIVGGLIGLRIIFTVLSIVNRVRQGYSPLSFQTRHPA-PRG-PDRPEG
IEEEGGERDREGSEPLVHGFLTIIWVDLRSLCLFSYRLLTDLLLIVTRIVGLLGHRG---------WEILKY
WWNLLQYWSQELKNSAISLLNTTAIVVANGTDRVIEIGQRAFRAIRHIPRRIRQGAERAWL
>B.US.2005.N6_WEEK_20.FJ653102
MRAKGIRKSYQ-L------W-----WKWGGM------VLLGIL-MI--CSAT--E------RLWVTVYYGVP
VWKEATTTLFCASDAKAYDTEVHNVWATHACVPTDPNPQEIGLENVTENFNMWKNNMVEQMQEDIISLWDQS
LKPCVKLTPLCVTLNC---T-------EV--K--------------------NNI-----------------
-------------S--QDS-----------------L-----NQ---DKE---VKNCSFNITT--SIRDKMQ
KEYALFYKYDVVPI----D------------E----------NDSNSTNT------------S--YRLISCN
TSVITQACPKITFEPIPIHYCAPAGFAILKCRDKKFNGTGPCSNVSTVQCTHGIKPVVSTQLLLNGSLAE-G
EVVIRSENFTNNARIIIVQLKQHVNITCTRPNNNTRKSINIGPGRAFYAATDIIGDIRQAHCNLSRKDWNDT
LSQIVKKLKE--QF-----K--NK-T-I-VFK-QSSGGDPEIAMHTFNCGGEFFYCNTSRL--------F--
------NSTW--DA-----------------N---GTDITNSTW---------DAN-----D----------
----------TITLPCRIKQIINMWQEVGKAMYAPPIRGQIKCLSNITGLLLVR----D-GG------N-TN
ATNGS-ETEIFRPGGGDMRDNWRSELYKYKVVKIEPLGIAPTKAKRRVVQREKRAV---GFGALFLGFLGAA
GSTMGAASVTLTVQARQLLSGIVQQQNNLLRAIEAQQRMLQLTVWGIKQLQARVLAVEGYLRDQQLLGIWGC
SGKLICTTAVPWN----SSWS--N-RSLDQIW-HNMTWMQWEKEIDNYTGLIYNLIEESQNQQEKNEQELLE
LDKWASLWNWFDISNWLWYIKIFIMIVGGLIGLRIIFTVLSIVNRVRQGYSPLSFQTRHPA-PRG-PDRPEG
IEEEGGERDREGSEPLVHGFLTIIWVDLRSLCLFSYRLLTDFLLIVTRIVGLLGRRG---------WEILKY
WWNLLQYWSQELKNSAISLLNTTAIVVANGTDRVIEIGQRAFRAIRHIPRRIRQGAERAWL
>B.US.2005.N6_WEEK_20.FJ653105
MRAKGIRKSYQ-L------W-----WKWGGM------MLLGIL-MI--CSAT--E------RLWVTVYYGVP
VWKEATTTLFCASDAKAYDTEVHNVWATHACVPTDPNPQEIGLENVTENFNMWKNNMVEQMQEDIISLWDQS
LKPCVKLTPLCVTLNC---T-------EV--K-----------------------------NN-----IS--
-------------Q--DSL-----------------------NQ---DKE---VKNCSFNITT--SIRDKMQ
KEYALFYKYDVVPI----D------------E---------NDSNST-NT------------S--YRLISCN
TSVITQACPKITFEPIPIHYCAPAGFAILKCRDKKFNGTGPCSNVSTVQCTHGIKPVVSTQLLLNGSLAE-E
EVVIRSENFTNNARIIIVQLKQHVNITCTRPNNNTRKSINIGPGRAFYAATDIIGDIRQAHCNLSRKDWNDT
LSQIVKKLKE--QF-----K--NK-T-I-VFK-QSSGGDPEIAMHTFNCGGEFFYCNTSRL--------F--
------NSTW--DA-----------------N---GTDITNSTW---------D------------------
-AND------TITLPCRIKQIINMWQEVGKAMYAPPIRGQIKCLSNITGLLLVR----D-GG------N-TN
ATNGS-ETEIFRPGGGDMRDNWRSELYKYKVVKIEPLGIAPTKAKRRVVQREKRAV---GFGALFLGFLGAA
GSTMGAASVTLTVQARQLLSGIVQQQNNLLRAIEAQQRMLQLTVWGIKQLQARVLAVEGYLRDQQLLGIWGC
SGKLICTTAVPWN----SSWS--N-RSLDQIW-HNMTWMQWEKEIDNYTGLIYNLIEESQNQQEKNEQELLE
LDKWASLWNWFDISNWLWYIKIFIMIVGGLIGLRIIFTVLSIVNRVRQGYSPLSFQTRHPA-PRG-PDRPEG
IEEEGGERDREGSEPLVHGFLTIIWVDLRSLCLFSYRLLTDFLLIVTRIVGLLGRRG---------WEILKY
WWNLLQYWSQELKNSAISLLNTTAIVVANGTDRVIEIGQRAFRAIRHIPRRIRQGAERAWL
>B.US.2005.N6_DAY_1.FJ653113
MRAKGIRKSYQ-L------W-----WKW-GM------VLLGIL-VI--CSAT--E------RLWVTVYYGVP
VWKEATTTLFCASDAKAYDTEVHNVWATHACVPTDPNPQEIGLENVTENFNMWKNNMVEQMQEDIISLWDQS
LKPCVKLTPLCVTLNC---T-------EV--K--------------------NNI-----------------
-------------S--QDS-----------------L-----NQ---DKE---VKNCSFNITT--SIRDKMQ
KEYALFYKYDVVPI----D------------E---------NDSNST-NT------------S--YRLISCN
TSVITQACSKISFEPIPIHFCAPAGFAILKCRDKKFNGTGLCSNVSTVQCTHGIKPVVSTQLLLNGSLAE-E
EVVIRSENFTNNARIIIVQLKQHVNITCTRPNNNTRKSINIGPGRAFYAATDIIGDIRQAHCNLSGEAWNDT
LSQIVKKLKE--QF-----K--SK-T-I-VFK-QSSGGDPEIAMHTFNCGGEFFYCNTSRL--------F--
------NSTW-------------------------GA----------------NST-----G-----IPNNT
FPND------TITLPCRVKQIINMWQEVGKAMYAPPIRGQIKCLSNITGLLLVR----D-GG------N-TN
ATNGS-ETEIFRPGGGDMRDNWRSELYKYKVVKIEPLGIAPTKAKRRVVQREKRAV---GFGALFLGFLGAA
GSTMGAASVTLTVQARQLLSGIVQQQNNLLRAIEAQQRMLQLTVWGIKQLQARVLAVERYLKDQQLLGIWGC
SGKLICTTAVPWN----SSWS--N-RSLDQIW-HNMTWMQWEKEIDNYTGLIYNLIEESQNQQEKNEQELLE
LDRWASLWNWFDISNWLWYIKIFIMIVGGLIGLRIIFTVLSIVNRVRQGYSPLSFQTRHPA-PRG-PDRPEG
IEEEGGERDRERFEPLVHGFLTIIWVDLRSLCLFSYRLLTDFLLIVTRIVGLLGRRG---------WEILKY
WWNLLQYWGQELKNSAISLLNTTAIVVANGTDRVIEIGQRAFRAIRHIPRRIRQGAERAWL
>B.US.2005.N6_DAY_1.FJ653121
MRAKGIRKSYQ-L------W-----WKW-GM------VLLGIL-MI--CSAT--E------RLWVTVYYGVP
VWKEATTTLFCASDAKAYDTEVHNVWATHACVPTDPNPQEIGLENVTENFNMWKNNMVEQMQEDIISLWDQS
LKPCVKLTPLCVTLNC---T-------EV--K--------------------NNI-----------------
-------------S--QDS-----------------L-----NQ---DKE---VKNCSFNITT--SIRDKMQ
KEYALFYKYDVVPI----D------------E---------NDSNST-NT------------S--YRLISCN
TSVITQACPKISFEPIPIHFCAPAGFAILKCRDKKFNGTGLCSNVSTVQCTHGIKPVVSTQLLLNGSLAE-E
EVVIRSENFTNNARIIIVQLKQHVNITCTRPNNNTRKSINIGPGRAFYAATDIIGDIRQAHCNLSGEAWNDT
LSQIVKKLKE--QF-----K--SK-T-I-VFK-QSSGGDPEIAMHTFNCGGEFFYCNTSKL--------F--
------NSTW--DA-----------------N---GT---------DIT----NST----WD----------
-AND------TITLPCRIKQIINMWQEVGKAMYAPPIRGQIKCLSNITGLLLVR----D-GG------N-TN
ATNGS-ETEIFRPGGGDMRDNWRSELYKYKVVKIEPLGIAPTKAKRRVVQREKRAV---GFGALFLGFLGAA
GSTMGAASVTLTVQARQLLSGIVQQQNNLLRAIEAQQRMLQLTVWGIKQLQARVLAVERYLKDQQLLGIWGC
SGKLICTTAVPWN----SSWS--N-RSLDQIW-HNMTWMQWEKEIDNYTGLIYNLIEESQNQQEKNEQELLE
LDKWASLWNWFDISNWLWYIKIFIMIVGGLIGLRIIFTVLSIVNRVRQGYSPLLFQTRHPA-PRG-PDRPEG
IEEEGGERDRERSEPLVHGFLTIIWVDLRSLCLFSYRLLTDFLLIVTRIVGLLGRRG---------WEILKY
WWNLLQYWSQELKNSAISLLNTTAIVVANGTDRVIEIVQRTFRAIRHIPRRIRQGAEIALL
>B.US.2005.N6_DAY_1.FJ653116
MRAKGIRKSYQ-L------W-----WKW-GM------VLLGIL-MI--CSAT--E------RLWVTVYYGVP
VWKEATTTLFCASDAKAYDTEVHNVWATHACVPTDPNPQEIGLENVTENFNMWKNNMVEQMQEDIISLWDQS
LKPCVKLTPLCVTLNC---T-------EV--K--------------------NNI-----------------
-------------S--QDS-----------------L-----NQ---DKE---VKNCSFNITT--SIRDKMQ
KEYALFYKYDVVPI----D------------E---------NDSNST-NT------------S--YRLISCN
TSVITQACPKISFEPIPIHSCAPAGFAILKCRDKKFNGTGLCSNVSTVQCTHGIKPVVSTQLLLNGSLAE-E
EVVIRSENFTNNARIIIVQLKQHVNITCTRPNNNTRKSINIGPGRAFYAATDIIGDIRQAHCNLSGEAWNDT
LSQIVKKLKE--QF-----K--SK-T-I-VFK-QSSGGDPEIAMHTFNCGGEFFYCNTSRL--------F--
------NSTW-------------------------GA----------------NST-----G-----IPNNT
FPND------TITLPCRIKQIINMWQEVGKAMYAPPIRGQIKCLSNITGLLLVR----D-GG------N-TN
ATNGS-ETEIFRPGGGDMRDNWRSELYKYKVVKIEPLGIAPTKAKRRVVQREKRAV---GFGALFLGFLGAA
GSTMGAASVTLTVQARQLLSGIVQQQNNLLRAIEAQQRMLQLTVWGIKQLQARVLAVESYLRDQQLLGIWGC
SGKLICTTAVPWN----SSWS--N-RSLDQIW-HNMTWMQWEKEIDNYTGLIYNLIEESQNQQEKNEQELLE
LDKWASLWNWFDISNWLWYIKIFIMIVGGLIGLRIIFTVLSIVNRVRQGYSPLSFQTRHPA-PRG-PDRPEG
IEEEGGERDREGSEPLVHGFLTIIWVDLRSLCLFSYRLLTDFLLIVTRIVGLLGRRG---------WEILKY
WWNILQYWSQELKNSAISLLNTTAIVVANGTDRVIEIVQRAFRAIRHIPRRIRQGAEIALL
>B.US.2005.N6_DAY_1.FJ653111
MRAKGIKKSYQ-L------W-----WKW-GM------VLLGIL-MI--CSAT--E------RLWVTVYYGVP
VWKEATTTLFCASDAKAYDTEVHNVWATHACVPTDPNPQEIGLENVTENFNMWKNNMVEQMQEDIISLWDQS
LKPCVKLTPLCVTLNC---T-------EV--K-----------------------------NN-----IS--
------Q---DSLS--QGS--------------L--N-----QD----KE---VKNCSFNITT--SIRDKMQ
KEYALFYKYDVVPI----D------------E---------NDSNST-NT------------S--YRLISCN
TSVITQACPKISFEPIPIHFCAPAGFAILKCRDKKFNGTGLCSNVSTVQCTHGIKPVVSTQLLLNGSLAE-E
EVVIRSENFTNNARIIIVQLKQHVNITCTRPNNNTRKSINIGPGRAFYAATDIIGDIRQAHCNLSGEAWNDT
LSQIVKKLKE--QF-----K--SK-T-I-VFK-QSSGGDPEIAMHTFNCGGEFFYCNTSRL--------F--
------NSTW--GA-----------------N---ST------G--IPN----NTF----------------
-PND-A-----ITLPCRIKQIINMWQEVGKAMYAPPIRGQIKCLSNITGLLLVR----D-GG------N-TN
ATNGS-ETEIFRPGGGDMRDNWRSELYKYKVVKIEPLGIAPTKAKRRVVQREKRAV---GFGALFLGFLGAA
GSTMGAASVTLTVQARQLLSGIVQQQNNLLRAIEAQQRMLQLTVWGIKQLQARVLAVERYLKDQQLLGIWGC
SGKLICTTAVPWN----SSWS--N-RSLDQIW-HNMTWMQWEKEIDNYTGLIYNLIEESQNQQEKNEQELLE
LDKWASLWNWFDISNWLWYIKIFIMIVGGLIGLRIIFTVLSIVNRVRQGYSPLSFQTRHPA-PRG-PDRPEG
IEEEGGERDRERSEPLVHGFLTIIWVDLRSLCLFSYRLLTDFLLIVTRIVGLLGRRG---------WEILKY
WWNLLQYWSQELKNSAISLLNTTAIVVANGTDRVIEIVQRACRAIRHIPRRIRQGAERALL
>B.US.2005.N6_DAY_1.FJ653110
MRAKGIRKSYQ-L------W-----WKW-GM------VLLGIL-MI--CSAT--E------RLWVTVYYGVP
VWKEATTTLFCASDAKAYDTEVHNVWATHACVPTDPNPQEIGLENVTENFNMWKNNMVEQMQEDIISLWDQS
LKPCVKLTPLCVTLNC---T-------EV--K--------------------NNI-----------------
-------------S--QDS-----------------L-----NQ---DKE---VKNCSFNITT--SIRDKMQ
KEYALFYKYDVVPI----D------------E---------NDSNST-NT------------S--YRLISCN
TSVITQACPKITFEPIPIHYCAPAGFAILKCRDKKFNGTGPCSNVSTVQCTHGIKPVVSTQLLLNGSLAE-E
EVVIRSENFTNNARIIIVQLKQHVNITCTRPNNNTRKSINIGPGRAFYAATDIIGDIRQAHCNLSGEAWNDT
LSQIVKKLKE--QF-----K--NK-T-I-VFK-QSSGGDPEIAMHTFNCGGEFFYCNTSRL--------F--
------NSTW-------------------------GA----------------NST-----G-----IPNNT
FPND------TITLPCRIKQIINMWQEVGKAMYAPPIRGQIKCLSNITGLLLVR----D-GG------N-TN
ATNGS-ETEIFRPGGGDMRDNWRSELYKYKVVKIEPLGIAPTKAKRRVVQREKRAV---GFGALFLGFLGAA
GSTMGAASVTLTVQARQLLSGIVQQQNNLLRAIEAQQRMLQLTVWGIKQLQARVLAVERYLKDQQLLGIWGC
SGKLICTTAVPWN----SSWS--N-RSLDQIW-HNMTWMQWEKEIDNYTGLIYNLIEESQNQQEKNEQELLE
LDKWASLWNWFDISNWLWYIKIFIMIVGGLIGLRIIFTVLSIVNRVRQGYSPLLFQTRHPA-PRG-PDRPEG
IEEEGGERDRERSEPLAHGFLTIIWVDLRSLCLFSYRLLTDFLLIVTRIVGLLGRRG---------WEILKY
WWNLLQYWSQELKNSAISLLNTTAIVVANGTDRVIEIVQRTFRAIRHIPRRIRQGAEIALL
>B.US.2005.N6_DAY_1.FJ653117
MRAKGIRKSYQ-L------W-----WKW-GM------VLLGIL-MI--CSAT--E------RLWVTVYYGVP
VWKEATTTLFCASDAKAYDTEVHNVWATHACVPTDPNPQEIGLENVTENFNMWKNNMVEQMQEDIISLWDQS
LKPCVKLTPLCVTLNC---T-------EV--K--------------------NNI-----------------
-------------S--QDS-----------------L-----NQ---DKE---VKNCSFNITT--SIRDKMQ
KEYALFYKYDVVPI----D------------E----------NDSNSTNT------------S--YRLISCN
TSVITQACPKISFEPIPIHFCAPAGFAILKCRDKKFNGTGLCSNVSTVQCTHGIKPVVSTQLLLNGSLAE-E
EVVIRSENFTNNARIIIVQLKQHVNITCTRPNNNTRKSINIGPGRAFYAATDIIGDIRQAHCNLSGEAWNDT
LSQIVKKLKE--QF-----K--SK-T-I-VFK-QSSGGDPEIAMHTFNCGGEFFYCNTSRL--------F--
------NSTW-------------------------GA----------------NST-----G-----IPNNT
FPND------TITLPCRIKQIINMWQEVGKAMYAPPIRGQIKCLSNITGLLLVR----D-GG------N-TN
ATNGS-ETEIFRPGGGDMRDNWRSELYKYKVVKIEPLGIAPTKAKRRVVQREKRAV---GFGALFLGFLGAA
GSTMGAASVTLTVQARQLLSGIVQQQNNLLRAIEAQQRMLQLTVWGIKQLQARVLAVERYLSDQQLLGIWGC
SGKLICTTAVPWN----SSWS--N-RSLDQIW-HNMTWMQWEKEIDNYTGLIYNLIEESQNQQVKNEQELLE
LDKWASLWNWFDISNWLWYIKIFIMIVGGLIGLRIIFTVLSIVNRVRQGYSPLLFQTRHPA-PRG-PDRPEG
IEEEGGERDRERSEPLVHGFLTIIWVDLRSLCLFSYRLLTDFLLIVTRIVGLLGRRG---------WEILKY
WRNLLQYWSQELKNSAISLLNTTAVVVANGTDRVIEIVQRTFRAIRHIPRRIRQGAEIALL
>B.US.2005.N6_DAY_1.FJ653112
MRAKGIRKSYQ-L------W-----WKW-GM------VLLGIL-MI--CSAT--E------RLWVTVYYGVP
VWKEATTTLFCASDAKAYDTEVHNVWATHACVPTDPNPQEIGLENVTENFNMWKNNMVEQMQEDIISLWDQS
LKPCVKLTPLCVTLNC---T-------EV--K-----------------------------NN-----IS--
-------------Q--DSL-----------------------NQ---DKE---VKNCSFNITT--SIRDKMQ
KEYALFYKYDVVPI----D------------E---------NDSNST-NT------------S--YRLISCN
TSVITQACPKISFEPIPIHFCAPAGFAILKCRDKKFNGTGLCSNVSTVQCTHGIKPVVSTQLLLNGSLAE-E
EVVIRSENFTNNARIIIVQLKQHVNITCTRPNNNTRKSINIGPGRAFYAATDIIGDIRQAHCNLSGEAWNDT
LSQIVKKLKE--QF-----K--SK-T-I-VFK-QSSGGDPEIAMHTFNCGGEFFYCNTSRL--------F--
------NSTW-------------------------GA----------------NST-----G-----IPNNT
FPND------TITLPCRIKQIINMWQEVGKAMYAPPIRGQIKCLSNITGLLLVR----D-GG------N-TN
ATNGS-ETEIFRPGGGDMRDNWRSELYKYKVVKIEPLGIAPTKAKRRVVQREKRAV---GFGALFLGFLGAA
GSTMGAASVTLTVQARQLLSGIVQQQNNLLRAIEAQQRMLQLTVWGIKQLQARVLAVERYLKDQQLLGIWGC
SGKLICTTAVPWN----SSWS--N-RSLDQIW-HNMTWMQWEKEIDNYTGLIYNLIEESQNQQEKNEQELLE
LDKWASLWNWFDISNWLWYIKIFIMIVGGLIGLRIIFTVLSIVNRVRQGYSPLLFQTRHPA-PRG-PDRPEG
IEEEGGERDRERSEPLVHGFLTIIWVDLRSLCLFSYRLLTDFLLIVTRIVGLLGRRG---------WEILKY
WWNLLQYWSQELKNSAISLLNTTAIVVANGTDRVIEIVQRTFRAIRHIPRRIRQGAEIALL
>B.US.2005.N6_DAY_1.FJ653118
MRAKGIRKSYQ-L------W-----WKWGGM------MLLGIL-MI--CSAT--E------RLWVTVYYGVP
VWKEATTTLFCASDAKAYDTEVHNVWATHACVPTDPNPQEIGLENVTENFNMWKNNMVEQMQEDIISLWDQS
LKPCVKLTPLCVTLNC---T-------EV--K-----------------------------NN-----VS--
------Q---DSFS--QES--------------L--N-----QD----KE---VKNCSFNITT--SIRDKMQ
KEYALFYKDDIVSI----D------------E------SDSNTTIST-NT------------S--YRLISCN
TSVITQACPKITFEPIPIHYCAPAGFAILKCRDKKFNGTGPCSNVSTVQCTHGIKPVVSTQLLLNGSLAE-E
EVVIRSENFTNNARIIIVQLKQHVNITCTRPNNNTRKSINIGPGRAFYAATDIIGDIRQAHCNLSGEAWNDT
LSQIVKKLKE--QF-----K--NK-T-I-VFK-QSSGGDPEIAMHTFNCGGEFFYCNTSRL--------F--
------NSTW--DA-----------------N---ST---------GIP----NNT----------------
FPNG------TITLPCRIKQIINMWQEVGKAMYAPPIRGQIKCLSNITGLLLVR----D-GG------N-TN
ATNGS-ETEIFRPGGGDMRDNWRSELYKYKVVKIEPLGIAPTKAKRRVVQREKRAV---GFGALFLGFLGAA
GSTMGAASVTLTVQARQLLSGIVQQQNNLLRAIEAQQRMLQLTVWGIKQLQARVLAVESYLRDQQLLGIWGC
PGKLICTTAVPWN----SSWS--N-RSLDQIW-HNMTWMQWEKEIDNYTGLIYNLIEESQNQQEKNEQELLE
LDKWASLWNWFDISNWLWYIKIFIMIVGGLIGLRIIFTVLSIVNRVRQGYSPLSFQTRHPA-PRG-PDRPEG
IEEEGGERDRERSEPLVHGFLTIIWVDLRSLCLFSYRLLTDFLLIVTRIVGLLGRRG---------WEILKY
WWNLLQYWSQELKNSAISLLNTTAIVVANGTDRVIEIVQRTFRAIRHIPRRIRQGAEIALL
>B.US.2005.N6_DAY_1.FJ653115
MRAKGIRKSYQ-L------W-----WKWGGM------MLLGIL-MI--CSAT--E------RLWVTVYYGVP
VWKEATTTLFCASDAKAYDTEVHNVWATHACVPTDPNPQEIGLENVTENFNMWKNNMVEQMQEDIISLWDQS
LKPCVKLTPLCVTLNC---T-------EV--K--------------------NNI-----------------
-------------S--QDS-----------------L-----NQ---DKE---VKNCSFNITT--SIRDKMQ
KEYALFYKDDIVSI----D------------E-------SDSNTTISTNT------------S--YRLISCN
TSVITQACPKISFEPIPIHFCAPAGFAILKCRDKKFNGTGPCSNVSTVQCTHGIKPVVSTQLLLNSSLAE-E
EVVIRSENFTNNARIIIVQLKQHVNITCTRPNNNTRKSINIGPGRAFYAATDIIGDIRQAHCNLSGEAWNDT
LSQIVKKLKE--QF-----K--NK-T-I-VFK-QSSGGDPEIAMHTFNCGGEFFYCNTSRL--------F--
------NSTW-------------------------GT----------------NST-----G-----IPNNT
FPNG------TITLPCRIKQIINMWQEVGKAMYAPPIRGQIKCLSNITGLLLVR----D-GG------N-TN
ATNGS-ETEIFRPGGGDMRDNWRSELYKYKVVKIEPLGIAPTKAKRRVVQREKRAV---GFGALFLGFLGAA
GSTMGAASVTLTVQARQLLSGIVQQQNNLLRAIEAQQRMLQLTVWGIKQLQARVLAVESYLRDQQLLGIWGC
SGKLICTTAVPWN----SSWS--N-RSLDQIW-HNMTWMQWEKEIDNYTGLIYNLIEESQNQQEKNEQELLE
LDKWASLWNWFDISNWLWYIKIFIMIVGGLIGLRIIFTVLSIVNRVRQGYSPLSFQTRHPA-PRG-PDRPEG
IEEEGGERDRERSEPLVHGFLTIIWVDLRSLCLFSYRLLTDFLLIVTRIVGLLGRRG---------WEILKY
WWNLLQYWSQELKNSAISLLNTTAIVVANGTDRVIEIGQRAFRAIRHIPRRIRQGADRALL
>B.US.2005.N6_WEEK_20.FJ653099
MRAKGIRKSYQ-L------W-----WKWGGM------MFLGIL-MI--CSAT--E------RLWVTVYYGVP
VWKEATTTLFCASDAKAYDTEVHNVWATHACVPTDPNPQEIGLENVTENFNMWKNNMVEQMQEDIISLWDQS
LKPCVKLTPLCVTLNC---T-------EV--K-----------------------------NN-----VS--
------Q---DTLS--QDS--------------L--R-----RD----KE---VRNCSFNITT--SIRDKMQ
KEYALFYKDDIVSI----D------------E------SDSNTTIST-NT------------S--YRLISCN
TSVITQACPKISFEPIPIHLCAPAGFAILKCRDKKFNGTGPCSNVSTVQCTHGIKPVVSTQLLLNGSLAE-E
EVVIRSENFTNNARIIIVQLKQHVNITCTRPNNNTRKSINIGPGRAFYAATDIIGDIRQAHCNLSGEAWNDT
LSQIVKKLKE--QF-----K--NK-T-I-VFK-QSSGGDPEIAMHTFNCGGEFFYCNTSRL--------F--
------NSTW-------------------------GT----------------NST-----G-----IPNNT
VPND------TITLPCRIKQIINMWQEVGKAMYAPPIRGQIKCLSNITGLLLVR----D-GG------N-TN
ATNGS-ETEIFRPGGGDMRDNWRSELYKYKVVKIEPLGIAPTKAKRRVVQREKRAV---GFGALFLGFLGAA
GSTMGAASVTLTVQARQLLSGIVQQQNNLLRAIEAQQRMLQLTVWGIKQLQARVLAVESYLRDQQLLGIWGC
SGKLICTTAVPWN----SSWS--N-RSLDQIW-HNMTWMQWEKEIDNYTGLIYNLIEESQNQQEKNEQELLE
LDKWASLWNWFDISNWLWYIKIFIMIVGGLIGLRIIFTVLSIVNRVRQGYSPLSFQTRHPA-PRG-PDRPEG
IEEEGGERDRERSEPLVHGFLTIIWVDLRSPCLFSYRLLTDLLLIVTRIVGLLGRRG---------WEILKY
WWNLLQYWSQELKNSAISLLNTTAIVVANGTDRVIEIGQRAFRAIRHIPRRIRQGADRALL
>B.US.2005.N6_WEEK_20.FJ653104
MRAKGIRKSYQ-L------W-----WKWGGM------MLLGIL-MI--CSAT--E------RLWVTVYYGVP
VWKEATTTLFCASDAKAYDTEVHNVWATHACVPTDPNPQEIGLENVTENFNMWKNNMVEQMQEDIISLWDQS
LKPCVKLAPLCVTLNC---T-------EV--K-----------------------------NN-----VS--
------Q---DTLS--HDS--------------L--R-----RD----KE---VRNCSFNITT--SIRDKMQ
KEYALFYKDDIVSI----D------------E------SDSNTTIST-NT------------S--YRLISCN
TSVITQACPKISFEPIPIHFCAPAGFAILKCRDKKFNGTGPCSNVSTVQCTHGIKPVVSTQLLLNGSLAE-E
EVVIRSENFTNNARIIIVQLKQHVNITCTRPNNNTRKSINIGPGRAFYAATDIIGDIRQAHCNLSGEAWNDT
LSQIVKKLKE--QF-----K--NK-T-I-VFK-QSSGGDPEIAMHTFNCGGEFFYCNTSRL--------F--
------NSTW-------------------------GT----------------NST-----G-----IPNNT
FPND------TITLPCRIKQIINMWQEVGKAMYAPPIRGQIKCLSNITGLLLVR----D-GG------N-TN
ATNGS-ETEIFRPGGGDMRDNWRSELYKYKVVKIEPLGIAPTKAKRRVVQREKRAV---GFGALFLGFLGAA
GSTMGAASVTLTVQARQLLSGIVQQQNNLLRAIEAQQRMLQLTVWGIKQLQARVLAVESYLRDQQLLGIWGC
SGKLICTTAVPWN----SSWS--N-RSLDQIW-HNMTWMQWEKEIDNYTGLIYNLIEESQNQQEKNEQELLE
LDKWASLWNWFDISNWLWYIKIFIMIVGGLIGLRIIFTVLSIVNRVRQGYSPLSFQTRHPA-PRG-PDRPEG
IEEEGGERDRERSEPLVHGFLTIIWVDLRSLCLFSYRLLTDLLLIVTRIVGLLGRRG---------WEILKY
WWNLLQYWSQELKNSAISLLNTTAIVVANGTDRVIEIGQRAFRAIRHIPRRIRQGADRALL
>B.US.2005.N6_WEEK_20.FJ653103
MRAKGIRKSYQ-L------W-----WKWGGM------MLLGIL-MI--CSAT--E------RLWVTVYYGVP
VWKEATTTLFCASDAKAYDTEVHNVWATHACVPTDPNPQEIGLENVTENFNMWKNNMVEQMQEDIISLWDQS
LKPCVKLTPLCVTLNC---A-------EV--K-----------------------------NN-----VS--
------Q---DTLG--QDS--------------L--R-----RD----KE---VRNCSFNITT--SIRDKMQ
KEYALFYKDDIVSI----D------------E------SDSNTTIST-NT------------S--YRLISCN
TSVITQACPKISFEPIPIHFCAPAGFAILKCRDKKFNGTGPCSNVSTVQCTHGIKPVVSTQLLLNGSLAE-E
EVVIRSENFTNNARIIIVQLKQHVNITCTRPNNNTRKSINIGPGRAFYAATDIIGDIRQAHCNLSGEAWNDT
LSQIVKKLKE--QF-----K--NK-T-I-VFK-QSSGGDPEIAMHTFNCGGEFFYCNTSRL--------F--
------NSTW-------------------------GT----------------NST-----G-----IPNNT
FPND------TITLPCRIKQIINMWQEVGKAMYAPPIRGQIKCLSNITGLLLVR----D-GG------N-TN
ATNGS-ETEIFRPGGGDMRDNWRSELYKYKVVKIEPLGIAPTKAKRRVVQREKRAV---GFGALFLGFLGAA
GSTMGAASVTLTVQARQLLSGIVQQQNNLLRAIEAQQRILQLTVWGIKQLQARVLAVESYLRDQQLLGIWGC
SGKLICTTAVPWN----SSWS--N-RSLDQIW-HNMTWMQWEKEIDNYTGLIYNLIEESQNQQEKNEQELLE
LDKWASLWNWFDISNWLWYIKIFIMIVGGLIGLRITFTVLSIVNRVRQGYSPLSFQTRHPA-PRG-PDRPEG
IEEEGGERDRERSEPLVHGFLTIIWVDLRSLCLFSYRLLTDLLLIVTRIVGLLGRRG---------WEILKY
WWNLLQYWSQELKNSAISLLNTTAIVVANGTDRVIEIGQRAFRAIRHIPRRIRQGADRALL
>B.US.2005.N6_WEEK_20.FJ653106
MRAKGIRKSYQ-L------W-----WKWGGM------MLLGIL-MI--CSAT--E------RLWVTVYYGVP
VWKEATTTLFCASDAKAYDTEVHNVWATHACVPTDPNPQEIGLENVTENFNMWKNNMVEQMQEDIISLWDQS
LKPCVKLTPLCVTLNC---T-------EV--K--------------------NNV-----------------
------S---QDTL--GQD--------------S--L-----RR---DKE---VRNCSFNITT--SIRDKMQ
[truncated: 639,073 more chars]
