# Supplementary material for: Protein structural disorder of the envelope V3 loop contributes to the switch in human immunodeficiency virus type 1 cell tropism
Source: PLoS One. 2017 Oct 19;12(10):e0185790. doi: 10.1371/journal.pone.0185790 (PMC5648111; doi:10.1371/journal.pone.0185790)
Supplement: S1 File — (ZIP) [file pone.0185790.s001.zip › sequences/Lan_consensus/HIV-1_env_CXCR4.aln]

>B.US.-.TYBE.AY189526
MRVREIMRNYPN-L-------WRGGILLLGILMICRA---T-NKLWVTVYYGVPVWKETTTTLFCASDAKAY
DTEVHNVWATHACVPTDPNPQEIVLENVTENFNMWKNDMVEQMHEDVISLWDESLKPCVKLTPLCVTLNCT-
-DF---------NTTRA-----------NSSSENKM-------EIGEIKNCSFKIAT--NIRDKTQKQYALF
NKLDVAPI-D-----N---RT------------SYVLISCSTSTLTQACPKVSFEPIPIHYCAPAGFAILKC
NNKTFNGSGPCTNVSTVQCTHGIRPVVSTQLLLNGSLAEEEVVIRSANFSNNAKIIIVQLNESVQINCTRVS
KNIRQKRIKI--GPGRAFVATGDI-GDIRKAHCNISKAEWNKALKKIIEKLK--EQY--KNKTIAFDQPSGG
DPEIVTHSFNCGGEFFYCNTSQMFNVTEVSR------------NDPRAN---DTITLQCRIKQIVNMWQRVG
RAMYAPPISGLIRCSSNITGIMLTRD-GGKIDNGTNN--------TEIFRPGGGDMKDNWRSELYKYKVVKI
EPLGLAPTKAKRRVVQREKRAVG-FGAMFLGFLGAAGSTMGAASITLTVQARKLLSGIVQQQSNLLRAIEAQ
QRMLQLTVWGIKQLQARVLAVER-YLKDQQLLGIWGCSGKIICTTAVPWNTSWS-NR--TVEYIWENMTWMQ
WENEIGNYTDLIYILLEKSQNQQEKNEKELLELDKWSNLWNWFDITHWLWYIKIFIIIVGGLISLKIVFSVL
SIVNRVRQGYSPLSFQTLLPAAPRGPDRPEGIEEEGGERDRDRSGPLVTGFLALIWVDLRSLFLFSYRHLRD
LLLIAARIVELLGRRGWELLKYWWNLLLYWSQELKNSAVSLFDTIAIAVAEGTDRVIELLQRFGRGILNIPR
RIRQGLERALL
>B.US.2001.APV_4.DQ869028
MRVTGIRKNYQP---------WKWGTLLLGMLMICSA---E-EKSWVTVYYGVPVWKEANTTLFCASDAKGY
STEAHNVWATHACVPTDPNPQEIDLENVTESFNMWKNNMVEQMHEDIISLWDQSLKPCVKLTPLCVTLNCT-
-DL--------RNDTNS-----------TNSTNTTR---IEGKIKEEMKNCSFNITT--SIRDKIKKEYAIF
YKLDVVSI-D-----NS--NT------------SYRLISCNTSVITQACPKTSFEPIPIHYCAPAGFAILKC
KDKKFNGTGPCKNVSTVQCTHGIRPVISTQLLLNGSLAEEEVVIRSANFSDNTKTIIVQLNKTVEIKCTRPG
NSTR-RGILV--GT-RRFYTTRNIIGDIRKAHCNISSVKWNNTLKLIVEKLR--EQY--GNKTIIFDKHSGG
DPEIEMHSFNCGGEFFYCNTSILFNRTFFEN-------GTGGSNNTYTN---GTITIPCRIRQIVNRWQEVG
KAMYAPPIRGYIKCSSNITGLLLTRD-GGSNATN------------ETFRPGGGDMRDNWRSELYKYKVVKI
EPLGVAPTKAKRRVVQREKRAIGGLGALFLGFLGAAGSTMGAASLTLTVQARQLLSGIVQQQNNLLRAIEAQ
QHLLQLTVWGIKQLQARVLAVER-YLQDQQLLGIWGCSGKLICTTAVPWNTSWS-NK--SLDEIWNNMTWMQ
WDREINKYTGIIYTLIEDSQIQQEKNEKELLELDKWANLWNWFNITNWLWYIKIFIMIVAGLVGLRIVFSVL
SIVNRVRQGYSPLSFQTRLP-TPRGPDRPEGTEGEGGESGRDRSEPLVDGFLAIIWVDLRSLCLFSYHRLRD
LLLIVARIVELLGRRGWEILKYWWNLLQYWSQELKKSAVSLLNVTAIAVAEGTDRIIEIAQRAFRAFLHIPR
RIRQGFERALL
>B.US.2005.N7_WEEK_12.FJ653150
MRVKGIRKNCQHWW-------WIWGTMLLGMLMICSAEKEKEEQLWVTVYYGVPVWKEATTTLFCASDAKAY
KTEVHNVWATHACVPTDPNPQEVNLANVTENFNMWKNNMVEQMHEDIISLWDQSLKPCVKLTPVCVTLICT-
-DV--------TNSTNS---------------------TIQTEAKGELKNCSFNVTA--GIRDKVQKQHALF
YSLDVVPI-D-----NS--ND------------TYRLVRCNTSVITQACPKISFEPIPIHFCAPAGFAILRC
NNKTFNGTGPCTNVSTVQCTHGIRPVVSTQLLLNGSLSEGEVMIRSENFTNNAKTIIVQLNEAVKIHCKRPN
NNMR-RHIHI--GPGRAFYTT-DIIGNIRRAYCNISRGQWNNTLKRIVIKLR--EQF--GNKTISFNQSSGG
DPEIVMHSFNCGGEFFYCNSTQLFNSTWEGS------------IDSESNDT-DNITLPCRIKQIINMWQEVG
KAMYAPPIKGIIQCTSNITGLLLIRD-GGESNET-NT--------TETFRPGGGDMRDNWRSELYKYKVVKI
EPLGVAPTKAKRRVVQREKRAVGTIGAMFLGFLGAAGSTMGAASVTLTVQARQLLSGIVQQQSNLLQAINAQ
QHLLQLTVWGIKQLQARVLAVER-YLKDQQLLGIWGCSGKLICTTTVPWNKTWS-KK--SYNEIWDNMTWMQ
WEKEIDNYTDFIYSLIEDAQNQQEKNEQDLLALDKWASLWNWFNITNWLWYIKIFIIIVGGLIGLRIVFVVF
SIINRVRQGYSPLSFQTRLP-VPRGPDRPEETEGEGGERDNDRSIRLVNGFLALIWDDLRSLCLFSYHRLRD
LLLIVTRIVELLGRRGWEALKYGWNLLQYWIQELKNSAISLFNATAIAVAEGTDWIIEVLQRFGRAIIHIPI
RIRQGLERALL
>B.US.2005.N7_WEEK_12.FJ653151
MRVKGIRKNCQHWW-------WIWGTMLLGMLMICSAEKEKEEQLWVTVYYGVPVWKEATTTLFCASDAKAY
KTEVHNVWATHACVPTDPNPQEVNLANVTEKFNMWKNNMVEQMHEDIISLWDQSLKPCVKLTPVCVTLICT-
-DV--------TNSTNS---------------------TIQTEAKGELKNCSFNVTA--GIRDKVQKQHALF
YSLDVVPI-D-----NS--ND------------TYRLVRCNTSVITQACPKISFEPIPIHFCAPAGFAILRC
NNKTFNGTGPCTNVSTVQCTHGIRPVVSTQLLLNGSLSEGEVMIRSENFTNNAKTIIVQLNEAVKIHCKRPN
NNMR-RHIHI--GPGRAFYTT-DIIGNMRRAYCNISRGQWNNTLKRIVIKLR--EQF--GNKTISFNQSSGG
DPEIVMHSFNCGGEFFYCNSTQLFNSTWEGS------------IDSESNDT-DNITLPCRIKQIINMWQEVG
KAMYAPPIKGIIQCTSNITGLLLIRD-GGESNET-NT--------TETFRPGGGDMRDNWRSELYKYKVVKI
EPLGVAPTKAKRRVVQREKRAVGTIGAMFLGFLGAAGSTMGAASVTLTVQARQLLSGIVQQQSNLLQAINAQ
QHLLQLTVWGIKQLQARVLAVER-YLKDQQLLGIWGCSGKLICTTTVPWNKNWS-QK--SYNEIWDNMTWMQ
WEKEIDNYTDYIYSLIEDAQNQQEKNEQDLLALDKWASLWNWFNITNWLWYIKIFIIIVGGLIGLRIVFVVI
SMINRVRQGYSPLSFQTHLP-VPRGPDRPEETEGEGGERDNGRSIRLVNGFLALIWDDLRSLCLLSYHRLRD
LLLIVTRIVELLGRRGWEALKYGWNLLQYWIQELKNSAISLLNATAIAVAEGTDWIIEVLQRFGRAIVHIPI
RIRQGLERALL
>B.US.2005.N7_WEEK_12.FJ653153
MRVKGIRKNCQHWW-------WKWGIMLLGMLMICSAEKEKEEQLWVTVYYGVPVWKEATTTLFCASDAKAY
KTEVHNVWATHACVPTNPNPQEVNLANVTENFNMWKNNMVEQMHEDIISLWDQSLKPCVKLTPVCVTLICT-
-DV--------TNSTNS---------------------TIQTEAKGEIKNCSFNVTA--GIRDKVQKQHALF
YSLDVVPI-D-----NS--ND------------TYRLVRCNTSVITQACPKISFEPIPIHFCAPAGFAILRC
NNKTFNGTGPCTNVSTVQCTHGIRPVVSTQLLLNGSLSEGEVMIRSENFTNNAKTIIVQLNEAVKIHCKRPN
NNAR-RHIHI--GPGRAFYAT-DIIGNIRQAYCNISRRDWNNTLRRIVIKLR--EQF--GNKTISFNQSSGG
DPEIVRHSFNCGGEFFYCSSTQLFNSTWEGS------------IDSESNDT-DNITLPCRIKQIINMWQEVG
KAMYAPPIKGIIQCSSNITGLLLTRD-GGGSNETNNE--------TETFRPGGGDMRDNWRSELYKYKVVKI
EPLGVAPTKAKRRVVQREKRAVGTIGAMFLGFLGAAGSTMGAASVTLTVQARQLLSGIVQQQSNLLQAINAQ
QHLLQLTVWGIKQLQARVLAVER-YLKDQQLLGIWGCSGKLICTTTVPWNKNWS-QK--SYNEIWDNMTWMQ
WEKEIDNYTDYIYSLIEDAQNQQEKNEQDLLALDKWASLWNWFNITNWLWYIKIFIIIVGGLIGLRIVFVVI
SMINRVRQGYSPLSFQTHLP-VPRGPDRPEETEGEGGERDNDRSIRLVNGFLALIWDDLRSLCLFSYHRLRD
LLLIVTRIVELLGRRGWEALKYGWNLLQYWIQELKNSAISLLNATAIAVAEGTDWIIEVLQRFGRAIVHIPI
RIRQGLERALI
>B.US.2005.N7_WEEK_12.FJ653149
MRVKGIRKNCQHWW-------WKWGIMLLGMLMICSAEKEKEEQLWVTVYYGVPVWKEATTTLFCASDAKAY
KTEVHNVWATHACVPTDPNPQEVNLANVTENFNMWKNNMVEQMHEDVISLWDQSLKPCVKLTPVCVTLVCT-
-DV--------KNGTNS-----------TSGNSTIL-----VENEGEVKNCSFNVTA--GIRDKVQKQHALF
YSLDVVPI-D-----NS--ND------------TYRLVSCNTSVITQACPKISFEPIPIHFCAPAGFAILRC
NNKTFNGTGPCTNVSTVQCTHGIRPVVSTQLLLNGSLSEGEVIIRSENFTNNAKTIIVQLNEAVKIHCKRPN
NNAR-RRIHI--GPGRAFYAT-DIIGNIRQAYCNISRRDWNNTLRRIVIKLR--EQF--GNKTISFNQSSGG
DPEIVRHSFNCGGEFFYCSSTQLFNSTWEGS------------IDSESNDTDDNITLPCRIKQIINMWQEVG
KAMYAPPIKGVIQCSSNITGLLLTRDGGSNETNT-----------TETFRPGGGDMRDNWRSELYKYKVVKI
EPLGVAPTKAKRRVVQREKRAVGTMGAMFLGFLGAAGSTMGAASVTLTVQARQLLSGIVQQQSNLLQAINAQ
QHLLQLTVWGIKQLQARVLAVER-YLKDQQLLGIWGCSGKLICTTTVPWNKTWS-KK--SYNEIWDNMTWMQ
WEKEIDNYTDYIYSLIEDAQNQQEKNEQDLLALDKWASLWNWFNITNWLWYIKIFIIIVGGLIGLRIVFVVI
SMISRVRQGYSPLSFQTHLP-VPRGPDRPEETEGEGGERDDDRSIRLVNGFLALIWDDLRSLCLFSYHRLRD
LLLIATRIVELLGRRGWEALKYGWNLLQYWIQELKNSAISLLNATAIAVAEGTDRIIEVLQRFGRAIIHIPR
RIRQGLERTLL
>B.US.2005.N7_WEEK_12.FJ653154
MRVKGIRKNCQHWW-------WIWGTMLLGMLMICSAEKEKEEQLWVTVYYGVPVWKEATTTLFCASDAKAY
KTEVHNVWATHACVPTDPNPQEVTLANVTENFNMWKNDMVEQMHEDIISLWDQSLKPCVKLTPVCVTLICT-
-DV--------KNGTNS-----------TSGNSTIL-----VEAEGEVKNCSFNVTA--GIRDKVQKQHALF
YSLDVVPI-D-----NS--ND------------TYRLVRCNTSVITQACPKISFEPIPIHFCAPAGFAILRC
NNKTFNGTGPCTNVSTVQCTHGIGPVVSTQLLLNGSLSEGGVMIRSENFTNNAKTIIVQLNEAVKIHCKRPN
NNAR-RHIHI--GPGRAFYAT-DIIGNIRQAYCNISRRDWNNTLRRIVIKLR--EQF--GNKTISFNQSSGG
DPEIVRHSFNCGGEFFYCSSTQLFNSTWEGS------------IDSESNDTDDNITLPCRIKQIINMWQEVG
KAMYAPPIKGVIQCSSNITGLLLTRDGGSNETNT-----------TETFRPGGGDMRDNWRSELYKYKVVKI
EPLGVAPTKAKRRVVQREKRAVGTIGAMFLGFLGAAGSTMGAASVTLTVQARQLLSGIVQQQSNLLQAINAQ
QHLLQLTVWGIKQLQARVLAVER-YLKDQQLLGIWGCSGKLICTTTVPWNKTWS-KK--SYNEIWDNMTWMQ
WEKEIDNYTDFIYSLIEDAQNQQEKNEQDLLALDKWASLWNWFNITNWLWYIKIFIIIVGGLIGLRIVFVVF
SIINRVRQGYSPLSFQTRLP-VPRGPDRPEETEGEGGERDNDRSIRLVNGYLALIWDDLRSLCLFSYHRLRD
LLLIVTRIVELLGRRGWEALKYGWNLLQYWIQELKNSAISLFNATAIAVAEGTDWIIEVLQRFGRAIIHIPI
RIRQGLERALL
>B.US.2005.N7_WEEK_12.FJ653155
MRVKGIRKNCQHWW-------WIWGTMLLGMLMICSAEKEKEEQLWVTVYYGVPVWKEATTTLFCASDAKAY
KTEVHNVWATHACVPTDPNPQEVNLANVTENFNMWKNNMVEQMHEDIISLWDQSLKPCVKLTPVCVTLICT-
-DV--------KNGTNS-----------TSGNSTIL-----VEAEGEVKNCSFNVTA--GIRDKVQKQHALF
YSLDVVPI-D-----NS--ND------------TYRLVRCNTSVITQACPKISFEPIPIHFCAPAGFAILRC
NNKTFNGTGPCTNVSTVQCTHGIRPVVSTQLLLNGSLSEGEVMIRSENFTNNAKTIIVQLSEAVKIHCKRPN
NNAR-RHIHI--GPGRAFYAT-DIIGNIRQAYCNISRRDWNNTLRRIVIKLR--EQF--GNKTISFNQSSGG
DPEIVRHSFNCGGEFFYCSSTQLFNSTWEGS------------IDSESNDTDDNITLPCRIKQIINMWQEVG
KAMYAPPIKGVIQCSSNITGLLLTRDGGSNETNT-----------TETFRPGGGDMRDNWRSELYKYKVVKI
EPLGVAPTKAKRRVVQREKRAVGTIGAMFLGFLGAAGSTMGAASVTLTVQARQLLSGIVQQQSNLLQAINAQ
QHLLQLTVWGIKQLQARVLAVER-YLKDQQLLGIWGCSGKLICTTTVPWNKTWS-KK--SYNEIWDNMTWMQ
WEKEIDNYTDFIYSLIEDAQNQQEKNEQDLLALDKWASLWNWFNITNWLWYIKIFIIIVGGLIGLRIVFVVF
SIINRVRQGYSPLSFQTRLP-VPRGPDRPEETEGEGGERDNDRSIRLVNGFLALIWDDLRSLCLFSYHRLRD
LLLIVTRIVELLGRRGWEALKYGWNLLQYWIQELKNSAISLFNATAIAVAEGTDWIIEVLQRFGRAIIHIPI
RIRQGLERALL
>B.US.2005.N7_WEEK_12.FJ653146
MRVKGIRKNCQHWW-------WRWGTMLLGMLMICSAEKEKEEQLWVTVYYGVPVWKEATTTLFCASDAKAY
KTEVHNVWATHACVPTDPNPQEVNLANVTENFNMWKNNMVEQMHEDIISLWDQSLKPCVKLTPVCVTLICT-
-DV--------KNGTNS-----------TSGNSTIL-----VEAEGEVKNCSFNVTA--GIRDKVQKQHALF
YSLDVVPI-D-----NS--ND------------TYRLVSCNTSVITQACPKISFEPIPIHFCAPAGFAILRC
NNKTFNGTGPCTNVSTVQCTHGIRPVVSTQLLLNGSLSEGEVIIRSENFTNNAKTIIVQLNEAVKIHCKRPN
NNAR-RHIHI--GPGRAFYAT-DIIGNIRQAYCNISRRDWNNTLRRIVIKLR--EQF--GNKTISFNQSSGG
DPEIVRHSFNCGGEFFYCSSTQLFNSTWEGS------------IDSESNDTDDNITLPCRIKQIINMWQEVG
KAMYAPPIKGTIQCSSNITGLLLTRD-GGGSNETNNE--------TETFRPGGGDMRDNWRSELYKYKVVKI
EPLGVAPTKAKRRVVQREKRAVGTIGAMFLGFLGAAGSTMGAASVTLTVQARQLLSGIVQQQSNLLQAINAQ
QHLLQLTVWGIKQLQARVLAVER-YLKDQQLLGIWGCSGKLICTTTVPWNKNWS-QK--SYNEIWDNMTWMQ
WEKEIDNYTDYIYSLIEDAQNQQEKNEQDLLALDKWASLWNWFNITNWLWYIKIFIIIVGGLIGLRIVFVVI
SMINRVRQGYSPLSLQTHLP-VPRGPDRHEETEGEGGERDNDRSIRLVNGFLALIWDDLRSLCLFSYHRLRD
FLLIATRIVELLGRRGWEALKYGWNLLQYWIQELKNSAISLLNATAIAVAEGTDRIIEVLQRFGRAIIHIPR
RIRQGLERTLI
>B.US.2005.N7_WEEK_12.FJ653156
MRVKGIRKNCQHWW-------WIWGTMLLGMLMICSAEKEKEEQLWVTVYYGVPVWKEATTTLFCASDAKAY
KTEVHNVWATHACVPTDPNPQEVNLANVTENFNMWKNNMVEQTHEDIISLWDQSLKPCVKLTPVCVTLICT-
-DV--------KNGTNS-----------TSGNSTIL-----VEAEGEVKNCSFNVTA--GIRDKVQKQHALF
YSLDVVPI-D-----NS--ND------------TYRLVSCNTSVITQACPKISFEPIPIHFCAPAGFAILRC
NNKTFNGTGPCTNVSTVQCTHGIRPVVSTQLLLNGSLSEGEVMIRSENFTNNAKTIIVQLNEAVKIHCKRPN
NNMR-RHIHI--GPGRAFYAT-DIIGNIRQAYCNISRRDWNNTLRRIVIKLR--EQF--GNKTISFNQSSGG
DPEIVRHSFNCGGEFFYCSSTQLFNSTWEGS------------IDSESNDTDDNITLPCRIKQIINMWQEVG
KAMYAPPIKGIIQCSSNITGLLLTRD-GGGSNETNNE--------TETFRPGGGDMRDNWRSELYKYKVVKI
EPLGVAPTKAKRRVVQREKRAVGTIGAMFLGFLGAAGSTMGAASVTLTVQARQLLSGIVQQQSNLLQAINAQ
QHLLQLTVWGIKQLQARVLAVER-YLKDQQLLGIWGCSGKLICTTTVPWNKNWS-QK--SYNEIWDNMTWMQ
WEKEIDNYTDYIYSLIEDAQNQQEKNEQDLLALDKWASLWNWFNITNWLWYIKIFIIIVGGLIGLRIVFVVI
SMINRVRQGYSPLSFQTHLP-VPRGPDRPEETEGEGGERDNDRSIRLVNGFLALIWDDLRSLCLFSYHRLRD
LLLIVTRIVELLGRRGWEALKYGWNLLQYWIQELKNSAISLFNATAIAVAEGTDRIIEVLQRFGRAIIHIPR
RIRQGLERTLL
>B.US.2005.N7_WEEK_12.FJ653152
MRVKGTRKNCQHWW-------WIWGTMLLGMLMICSAEKEKEEQLWVTVYYGVPVWKEATTTLFCASDAKAY
KTEVHNVWATHACVPTDPNPQEVNLANVTENFNMWKNNMVEQMHEDIISLWDQSLKPCVKLTPVCVTLICT-
-DV--------KNGTNS-----------TSGNSTIL-----VEAEGEVKNCSFNVTA--GIRDKVQKQHALF
YSLDVVPI-D-----NS--ND------------TYRLVSCNTSVITQACPKISFEPIPIHFCAPAGFVILRC
NNKTFNGTGPCTNVSTVQCTHGIRPVVSTQLLLNGSLSEGEVIIRSENFTNNAKTIIVQLNEAVKIHCKRPN
NNAR-RHIHI--GPGRAFYAT-DIIGNIRQAYCNVSRRDWNNTLRRIVIKLR--EQF--GNKTISFNQSSGG
DPEIVRHSFNCGGEFFYCSSTQLFNSTWEGS------------IDSESNDTDDNITLPCRIKQIINMWQEVG
KAMYAPPIKGVIQCSSNITGLLLTRDGGSNETNT-----------TETFRPGGGDMRDNWRSELYKYKVVKI
EPLGVAPTKAKRRVVQRGKRAVGTIGTMFLGFLGAAGSTMGAASVTLTVQARQLLSGIVQQQSNLLQAINAQ
QHLLQLTVWGIKQLQARVLAVER-YLKDQQLLGIWGCSGKLICTTTVPWNKNWS-QK--SYNEIWDNMTWMQ
WEKEIDNYTDYIYSLIEDAQNQQEKNEQDLLALDKWASLWNWFNITNWLWYIKIFIIIVGGLIGLRIVFVVI
SMINRVRQGYSPLSFQTHLP-VPRGPDRPEETEGEGGERDNDRSIRLVNGFLALIWDDLRSLCLFSYHRLRD
LLLIVTRIVELLGRRGWEALKYGWNLLQYWIQELKNSAISLLNATAIAVAEGTDRILEVLQGIGRAIIHIPR
RIRQGLERALI
>B.US.2005.N7_WEEK_12.FJ653147
MRVRGTRKNCQHWW-------WIWGTMLLGMLMICSAEKEKEEQLWVTVYYGVPVWKEATTTLFCASDAKAY
KTEVHNVWATHACVPTDPNPQEVNLSNVTENFNMWKNNMVEQMHEDIISLWDQSLKPCVKLTPVCVTLICT-
-DV--------KNGTNS-----------TSGNSTIL-----VEAEGEVKNCSFNVTA--GIRDKVQKQHALF
YSLDVVPI-D-----NS--ND------------TYRLVSCNTSVITQACPKISFEPIPIHFCAPAGFAILRC
NNKTFNGTGPCTNVSTVQCTHGIRPVVSTQLLLNGSLSEGEVIIRSENFTNNAKTIIVQLNEAVKIHCKRPN
NNAR-RHIHI--GPGRAFYAT-DIIGNIRQAYCNISRRDWNNTLRRIVIKLR--EQF--GNKTISFNQSSGG
DPEIVRHSFNCGGEFFYCSSTQLFNSTWEGS------------IDSESNDTDDNITLPCRIKQIINMWQEVG
KAMYAPPIKGVIQCSSNITGLLLTRD--GGSNET-NT--------TETFRPGGGDMRDNWRSELYKYKVVKI
EPLGVAPTKAKRRVVQREKRAVGTIGAMFLGFLGAAGSTMGAASVTLTVQARQLLSGIVQQQSNLLQAINAQ
QHLLQLTVWGIKQLQARVLAVER-YLKDQQLLGIWGCSGKLICTTTVPWNKNWS-QK--SYNEIWDNMTWMQ
WEKEIDNYTDYIYSLIEDAQNQQEKNEQDLLALDKWASLWNWFNITNWLWYIKIFIIIVGGLIGLKIVFVVI
SMINRVRQGYSPLSFQTHLP-VPRGPDRPEETEGEGGERDNDRSIRLVNGFLALIWDDLRSLCLFSYHRLRD
LLLIVTRIVELLGRRGWEALKYGWNLLQYWIQELKNSAISLLNATAIAVAEGTDRILEVLQGIGRAIIHIPR
RIRQGLERALI
>B.US.2005.N7_WEEK_12.FJ653148
MRVKGIRKNCQHWW-------WRWGTMLLGMLMICSAEKEKEEQLWVAVYYGVPVWKEATTTLFCASDAKAY
KTEVHNVWATHACVPTDPNPQEVNLANVTENFNMWKNNMVEQMHEDIISLWDQSLKPCVKLTPVCVTLICT-
-DV--------KNGTNS-----------TSGNSTIL-----VEAEGEVKNCSFNVTA--GIRDKVQKQHALF
YSLDVVPI-D-----NS--ND------------TYRLVSCNTSVITQACPKISFEPIPIHFCAPAGFAILRC
NNKTFNGTGPCTNVSTVQCTHGIRPVVSTQLLLNGSLSEGEVIIRSENFTNNAKTIIVQLNEAVKIHCKRPN
NNAR-RHIHI--GPGRAFYAT-DIIGNIRQAYCNISRRDWNNTLRRIVIKLR--EQF--GNKTISFNQSSGG
DPEIVRHSFNCGGEFFYCSSTQLFNSTWEGS------------IDSESNDTDDNITLPCRIKQIINMWQEVG
KAMYAPPIKGVIQCSSNITGLLLTRD--GGSNET-NT--------TETFRPGGGDMRDNWRSELYKYKVVKI
EPLGVAPTKAKRRVVQREKRAVGTIGAMFLGFLGAAGSTMGAASVTLTVQARQLLSGIVQQQSNLLQAINAQ
QHLLQLTVWGIKQLQARVLAVER-YLKDQQLLGIWGCSGKLICTTTVPWNKNWS-QK--SYNEIWDNMTWMQ
WEKEIDNYTDYIYSLIEDAQNQQEKNEQDLLALDKWASLWNWFNITNWLWYIKIFIIIVGGLIGLRIVFVVI
SMINRVRQGYSPLSFQTHLP-VPRGPDRPEETEGEGGERDNDRSIRLVNGFLALIWDDLRSLCLFSYHRLRD
LLLIVTRIVELLGRRRWEALKYGWNLLQYWIQELKNSAISLLNATAIAVAEGTDRILEVLQGIGRAIIHIPR
RIRQGLERALL
>B.US.2005.N7_WEEK_12.FJ653157
MRVKGIRKNCQHWW-------WRWGTMLLGMLMICSAEKEKEEQLWVTVYYGVPVWKEATTTLFCASDAKAY
KTEVHNVWATHACVPTDPNPQEVNLANVTENFNMWKNNMVEQMHEDIISLWDQSLKPCVKLTPVCVTLICT-
-DV--------KNGTNS-----------TSGNSTIL-----VEAEGEVKNCSFNVTA--GIRDKVQKQHALF
YSLDVVPI-D-----NS--ND------------TYRLVSCNTSVITQACPKISFEPIPIHFCAPAGFAILRC
NNKTFNGTGPCTNVSTVQCTHGIRPVVSTQLLLNGSLSEGEVIIRSENFTNNAKTIIVQLNEAVKIHCKRPN
NNAR-RHIHI--GPGRAFYAT-DIIGNIRQAYCNISRRDWNNTLRRIVIKLR--EQF--GNKTISFNQSSGG
DPEIVRHSFNCGGEFFYCSSTQLFNSTWEGS------------IDSESNDTDDNITLPCRIKQIINMWQEVG
KAMYAPPIKGVIQCSSNITGLLLTRDGGSNETNT-----------TETFRPGGGDMRDNWRSELYKYKVVKI
EPLGVAPTKAKRRVVQREKRAVGTIGAMFLGFLGAAGSTMGAASVTLTVQARQLLSGIVQQQSNLLQAINAQ
QHLLQLTVWGIKQLQARVLAVER-YLKDQQLLGIWGCSGKLICTTTVPWNKNWS-QK--SYNEIWDNMTWMQ
WEKEIDNYTDYIYSLIEDAQNQQEKNEQDLLALDKWASLWNWFNITNWLWYIKIFIIIVGGLIGLRIVFVVI
SMINRVRQGYSPLSFQTHLP-VPRGPDRPEETEGEGGERDNDRSIRLVNGFLALIWDDLRSLCLFSYHRLRD
LLLIVTRIVELLGRRGWEALKYGWNLLQYWIQELKNSTISLLNATAIAVAEGTDRILEVLQGIGRAIIHIPR
RIRQGLERALL
>B.US.-.7120C_c05.AY842826
MKVREIRKICQH-F-------WRWGTMLLGMLMICSA---G-NNLWVTVYYGVPVWKEATTTLFCASDAKAY
DTEVHNVWATHACVPTDPNPQEVVLTNVTENFNMWKNNMVEQMHEDIISLWDQSLKPCVKLTPLCVTLNCT-
-DWSLNCTNGSNNVTNTTNCGG------GNNGTNTTSRVENGIETGEIKNCSFNITT--SLRDKVRKEYALF
YKMDVEQI-N-----N---DT------------SYVLINCNTSVITQACPKVSFEPIPIHYCAPAGFAILKC
NDKRFNGTGPCKNVSTVQCTHGIRPVVSTQLLLNGSLAEEEVVIRSENFTDNAKTIIVQLNQSVSIRCARPN
NNTR-KGIHM--GPGRAMYATEKITGDIRQAHCNISSLAWSNTLKMVADKLR--EQFK-NATKINFNQSSGG
DPEITRHGFNCGGEFFYCNTDQLFNSTWNST-------------SPFNSTN-GTITLQCRIKQIINRWQEVG
KAMYAPPIEGPINCTSNITGLLLTRD-GGNQNNQQNNTGGQNNTGTEVFRPTGGNMRDNWRSELYKYKVVKI
EPLGLAPTKAKRRVVHKEKRAVG-LGAMFLGFLGAAGSTMGAASITLTVQARQLLSGIVQQQNNLLRAIEAQ
QHLLQLTVWGIKQLQARVLAVER-YLRDQQLLGIWGCSGKLICTTTVPWNTSWS-KQVPNLTSIWGNMTWMQ
WEKEIDNYTGLIYTLLEESQNQQEKNEQELLALDKWANLWNWFDITQWLWYIKIFIMIIGGLIGLRIVFTVL
SIINRVRQGYSPLSFQTRLP-VPRGPDRPEEIEEEGGDRDRDRFNRSVVGFLTIIWVDLRSLCLFSYQRLRD
LLLIAARIVELLGRRGWEALKYWWNLLQYWSQELKNSAVSLLNATAIAVAEGTDRVIEVVQRICRAIRNIPR
RIRQGFERALL
>B.US.-.7120C_c39.AY842832
MKVKETRKICQH-F-------WRWGTMLLGMLMICSA---G-NNLWVTVYYGVPVWKEATTTLFCASDAKAY
DTEVHNVWATHACVPTDPNPQEVVLTNVTENFNMWKNNMVEQMHEDIISLWDQSLKPCVKLTPLCVTLNCT-
-DL--------KNATNI-----------TNSVGN-------GMEEGDMKNCSFNITT--RLRNKMQKEYALF
YKMDVVSI-N-----ND--NT------------SYMLINCNTSVITQACPKVSFEPIPIHYCAPAGFAILKC
NDKKFNGTGPCTNVSTVQCTHGIRPVVSTQLLLNGSLAEEEVVIRSENFTDNAKTIIVQLNESVPIQCARPN
NNTR-KRIYM--GTGRYMSATEKITGDIRQAHCNISREKWSNTLKRVADKLR--EQFK-NATEISFNKSSGG
DPEITRHSFNCGGEFFYCNTDQLFNSTWNST-------------SPFNSTN-GTITLQCRIKQIINRWQEVG
KAMYAPPIEGPINCTSNITGLLLTRD-GGNQNNQQNNTGGQNNTGTEVFRPTGGNMRDNWRSELYKYKVVKI
EPLGLAPTKAKRRVVHKEKRAVG-LGAMFLGFLGAAGSTMGAASITLTVQARQLLSGIVQQQNNLLRAIEAQ
QHLLQLTVWGIKQLQARVLAVER-YLRDQQLLGIWGCSGKLICTTTVPWNTSWN-KKDTDLAAIWGNMTWMQ
WEKEIDNYTGLIYTLLEESQNQQEKNEQELLALDKWANLWNWFDITQWLWYIKIFIMIIGGLIGLRIVFTVL
SIINRVRQGYSPLSFQTRLP-VPGGPDRPEEIEEEGGDRDRDRSNRSVVGFLTIIWVDLRSLCLFSYQRLRD
LLLIAARIVELLGRRGWEALKYWWNLLQYWSQELKNSAVSLLNATAIAVAEGTDRVIEVVQRICRAIRNIPR
RIRQGFERALL
>B.US.-.7120C_c02.AY842825
MKVKETRKICQH-F-------WRWGTMLLGMLMICSA---G-NNLWVTVYYGVPVWKEATTTLFCASDAKAY
DTEVHNVWATHACVPTDPNPQEVVLTNVTENFNMWKNNMVEQMHEDIISLWDQSLKPCVKLTPLCVTLNCTD
-WC--------KNATNTTNCGG------KNNTTNTTSSVENGIEKGEIKNCSFNITT--SLRDKVRKEYALF
YKMDVEQI-N-----ND--NT------------SYVLINCNTSVITQACPKVSFEPIPIHYCAPAGFAILKC
NDKKFNGTGPCNNVSTVQCTHGIRPVVSTQLLLNGSLAEEEVIIRSENFTDNAKTIIVQLNESIPIQCARPN
NNTR-KRIYM--GTGRYMSATEKITGDIRQAHCNISREKWNNALKGVADKLR--EQFK-NATEISFNKSSGG
DPEITRHSFNCGGEFFYCNTDQLFNSTWNST-------------SLFNSTN-GTITLQCRIKQIINRWQEVG
KAMYAPPIEGPINCTSNITGLLLTRD-GGNQSYHQNNTKDQNNTGTEVFRPTGGNMRDNWRSELYKYKVVKI
EPLGLAPTKAKRRVVHKEKRAVG-LGAMFLGFLGAAGSTMGAASITLTVQARQLLSGIVQQQNNLLRAIEAQ
QHLLQLTVWGIKQLQARVLAVER-YLRDQQLLGIWGCSGKLICTTTVPWNTSWS-KQVPNLTSIWGNMTWMQ
WEKEIDNYTGLIYTLLEESQNQQEKNEQELLALDKWANLWNWFDITQWLWYIKIFIMIIGGLIGLRIVFTVL
SIINRVRQGYSPLSFQTRLP-VPRGPDRPEEIEEEGGDRDRDRSNRSVVGFLTIIWVDLRSLCLFSYQRLRD
LLLIAARIVEILGRRGWEALKYWWNLLQYWSQELKNSAVSLLNATAIAVAEGTDRVIEVVQRICRAIRNIPR
RIRQGSERALL
>B.US.-.7120C_c12.AY842828
MKVKETRKICQH-F-------WRWGTMLLGMLMICSA---G-NNLWVTVYYGVPVWKEATTTLFCASDAKAY
DTEVHNVWATHACVPTDPNPQEVVLTNVTENFNMWKNNMVEQMHEDIISLWDQSLKPCVKLTPLCVTLNCTD
-WC--------KNATNTTNCGG------KNNTTNTTSSVENGIEKGEIKNCSFNITT--SLRDKVRKEYALF
YKMDVEQI-N-----ND--NT------------SYVLINCNTSVITQACPKVSFEPIPIHYCAPAGFAILKC
NDKKFNGTGPCNNVSTVQCTHGIRPVVSTQLLLNGSLAEEEVIIRSENFTDNAKTIIVQLNESIPIQCARPN
NNTR-KRIYM--GTGRYMSATEKITGDIRQAHCNISREKWNNALKGVADKLR--EQFK-NATEISFNKSSGG
DPEITRHSFNCGGEFFYCNTDQLFNSTWNST-------------SLFNSTN-GTITLQCRIKQIINRWQEVG
KAMYAPPIEGPINCTSNITGLLLTRD-GGNQNYHQNNTKDQNNTGTEVFRPTGGNMRDNWRSELYKYKVVKI
EPLGLAPTKAKRRVVHKEKRAVG-LGAMFLGFLGAAGSTMGAASITLTVQARQLLSGIVQQQNNLLRAIEAQ
QHLLQLTVWGIKQLQARVLAVER-YLRDQQLLGIWGCSGKLICTTTVPWNTSWS-KQVPNLTSIWGNMTWMQ
WEKEIDNYTGLIYTLLEESQNQQEKNEQELLALDKWANLWNWFDITQWLWYIKIFIMIIGGLIGLRIVFTVL
SIINRVRQGYSPLSFQTRLP-VPRGPDRPEEIEEEGGDRDRDRSNRSVVGFLTIIWVDLRSLCLFSYQRLRD
LLLIAARIVEILGRRGWEALKYWWNLLQYWSQELKNSAVSLLNATAIAVAEGTDRVIEVVQRICRAIRNIPR
RIRQGFERALL
>B.US.-.7120C_c55.AY842834
MKVKETRKICQH-F-------WRWGTMLLGMLMICSA---G-NNLWVTVYYGVPVWKEATTTLFCASDAKAY
DTEVHNVWATHACVPTDPNPQEVVLTNVTEEFNMWKNNMVEQMHEDIISLWDQSLKPCVKLTPLCVTLNCT-
-DLSLNCTNGSNNVTNTT----------NCGGGNYTNTNSSVIEKGEIKNCSFNITT--SLRDKVRKEYALF
YKMDVEQI-------NN--DT------------SYVLINCNTSVITQACPKVSFEPIPIHYCAPAGFAILKC
NDKKFNGTGPCNNVSTVQCTHGIRPVVSTQLLLNGSLAEEEVIIRSENFTDNAKTIIVQLNESIPIQCARPN
NNTR-KRIYM--GTGRYMSATEKITGDIRQAHCNISREKWSNTLKRVADKLR--EQFK-NATEISFNKSSGG
DPEITRHSFNCGGEFFYCNTDQLFNSTWNST-------------SLFNSTN-GTITLQCRIKQIINRWQEVG
KAMYAPPIEGPINCTSNITGLLLTRD-GGNRNNRQNNTGTQNNTGTEVFRPTGGNMRDNWRSELYKYKVVKI
EPLGLAPTKAKRRVVHKEKRAVG-LGAMFLGFLGAAGSTMGAASITLTVQARQLLSGIVQQQNNLLRAIEAQ
QHLLQLTVWGIKQLQARVLAVER-YLRDQQLLGIWGCSGKLICTTTVPWNTSWN-KKDTDLAAIWGNMTWMQ
WEKEIDNYTGLIYTLLEESQNQQEKNEQELLELDKWANLWNWFDITQWLWYIKIFIMIIGGLIGLRIVFTGL
SIINRVRQGYSPLSFQTRLP-VPGGPDRPEEIEEEGGDRDRDRSNRSVVGFLTIIWVDLRSLCLFSYQRLRD
LLLIAARIVEILGRRGWEVLKYWWNLLQYWSQELKNSAVSLLNATAIAVAEGTDRVIEVVQRICRAIRNIPR
RIRQGFERALL
>B.US.-.7120C_c23.AY842831
MKVKETRKICQH-F-------WRWGTMLLGMLMICSA---G-NNLWVTVYYGVPVWKEATTTLFCASDAKAY
DTEVHNVWATHACVPTDPNPQEVVLTNVTEEFNMWKNNMVEQMHEDIISLWDQSLKPCVKLTPLCVTLNCT-
-DLSLNCTNGSNNVTNTT----------NCGGGNYTNTNSSVIEKGEIKNCSFNIAT--SLRDKVRKEYALF
YKMDVEQI-------NN--DT------------SYVLINCNTSVITQACPKVSFEPIPIHYCAPAGFAILKC
NDKKFNGTGPCNNVSTVQCTHGIRPVVSTQLLLNGSLAEEEVIIRSENFTDNAKTIIVQLNESIPIQCARPN
NNTR-KRIYM--GTGRYMSATEKITGDIRQAHCNISREKWSNTLKRVADKLR--EQFK-NATEISFNKSSGG
DPEITRHSFNCGGEFFYCNTDQLFNSTWNST-------------SLFNSTN-GTITLQCRIKQIINRWQEVG
KAMYAPPIEGPINCTSNITGLLLTRD-GGNQNNRQNNTGTQNNTGTEVFRPTGGNMRDNWRSELYKYKVVKI
EPLGLAPTKAKRRVVHKEKRAVG-LGAMFLGFLGAAGSTMGAASITLTVQARQLLSGIVQQQNNLLRAIEAQ
QHLLQLTVWGIKQLQARVLAVER-YLRDQQLLGIWGCSGKLICTTTVPWNTSWN-KKDTDLAAIWGNMTWMQ
WEKEIDNYTGLIYTLLEESQNQQEKNEQELLELDKWANLWNWFDITQWLWYIKIFIMIIGGLIGLRIVFTGL
SIINRVRQGYSPLSFQTRLP-VPGGPDRPEEIEEEGGDRDRDRSNRSVVGFLTIIWVDLRSLCLFSYQRLRD
LLLIAARIVEILGRRGWEVLKYWWNLLQYWSQELKNSAVSLLNATAIAVAEGTDRVIEVVQRICRAIRNIPR
RIRQGFERALL
>B.US.-.7120C_c40.AY842833
MKVKETRKICQH-F-------WRWGTMLLGMLMICSA---G-NNLWVTVYYGVPVWKEATTTLFCASDAKAY
DTEVHNVWATHACVPTDPNPQEVVLTNVTEEFNMWKNNMVEQMHEDIISLWDQSLKPCVKLTPLCVTLNCT-
-DLSLNCTNGSNNATNTT----------NCGGGNYTNTNSSVIEKGEIKNCSFNITT--SLRDKVRKEYALF
YKMDVEQI-N-----N---DT------------SYVLINCNTSVITQACPKVSFEPIPIHYCAPAGFAILKC
NDKKFNGTGPCNNVSTVQCTHGIRPVVSTQLLLNGSLAEEEVIIRSENFTDNAKTIIVQLNESIPIQCARPN
NNTR-KRIYM--GTGRYMSATEKITGDIRQARCNISREKWSNTLKRVADKLR--EQFK-NATEISFNKSSGG
DPEITRHSFNCGGEFFYCNTDQLFNSTWNST-------------SLFNSTN-GTITLQCRIKQIINRWQEVG
KAMYAPPIEGPINCTSNITGLLLTRD-GGNQNNRQNNTGTQNNTGTEVFRPTGGNMRDNWRSELYKYKVVKI
EPLGLAPTKAKRRVVHKEKRAVG-LGAMFLGFLGAAGSTMGAASITLTVQARQLLSGIVQQQNNLLRAIEAQ
QHLLQLTVWGIKQLQARVLAVER-YLRDQQLLGIWGCSGKLICTTTVPWNTSWN-KKDTDLAAIWGNMTWMQ
WEKEIDNYTGLIYTLLEESQNQQEKNEQELLELDKWANLWNWFDITQWLWYIKIFIMIIGGLIGLRIVFTGL
SIINRVRQGYSPLSFQTRLP-VPGGPDRPEEIEEEGGDRDRDRSNRSVVGFLTIIWVDLRSLCLFSYQRLRD
LLLIAARIVEILGRRGWEVLKYWWNLLQYWSQELKNSAVSLLNATAIAVAEGTDRVVEVVQRICRAIRNIPR
RIRQGFERALL
>B.US.-.101_TP3_38.FJ798576
MRVKGIMEELSR-L-------WTWGTLLLGMCMICST---G-EQLWVTVYYGVPVWKEATTTLFCASDTKAY
HTEVHNVWATHACVPTDPSPQEVVLGNVTENFNMWKNNMVEQMHEDIISLWDQSLRPCVKLTPLCVTLNCTD
-NL--------NNTIHN-----------NSNSREDL-----KEEIGEIKNCSFNVTT--VIKDKIQKEYALF
YKSDVVPI-DSG---N---NT--------SNYTSYRLIHCNTSVITQACPKVSFEPIPIHFCAPAGFAILKC
NNKTFTGQGPCTNVSTVQCTHGIRPVVSTQLLLNGSLAEKEVVIRTENFTNNAKTIIVHLNESVTINCTRPN
NNTR-KGIHI--GPGRAFYATGQIIGDIRQAHCTLNITQWNNTLNQIVTKLR--ENVNLENKTIIFNHSSGG
DPEIVTHTFNCAGEFFYCNTTQLFNSTWRAN----GNW-----TGTKGNDN-GTVTLPCRIKQIINMWQQVG
KAMYAPPIAGKITCISNITGILLTRD-GGNTTNN------------ETFRPGGGDMRDNWRSELYKYKVVKI
QPLGVAPTKAKRRVVQREKRAVG-LGAMFLGFLGAAGSTMGAASVTLTVQARQLLSGIVQQQNNLLRAIEAQ
QHLLQLTVWGIKQLQARVLAVER-YLKDQQLLGIWGCSGKLICTTNVPWNTSWS-NK--SLNDIWDNMTWMQ
WEKEIDNYTGLIYSLIEKSQNQQEKNEQELLALDKWASLWNWFDITRWLWYIKIFIMIVGGLIGLRIVFTVL
SIVNRVRQGYSPLSFQTRLP-TQRGPDRPGGIEEEGGERDRDTSRPLVDGFLAIIWVDLRSLCLFSYHHLRD
LLLIVTRTVELLGRRGWEALKYWWNLLQYWGQELKKSAVNLLNAIAIAVAEGTDRVIEIVQRAVRIILNIPT
RIRQGLEIALL
>B.US.-.101_TP3_14b.FJ798323
MRVKGIRRNYQR-L-------WTWGTLLLGMLMIYSA---G-EQLWVTVYYGVPVWKEATTTLFCASDTKAY
HTEVHNVWATHACVPTDPSPQEVVLGNVTEDFNMWKNNMVEQMHEDIISLWDQSLKPCVKLTPLCVTLNCTD
-NL--------SNLNNV-----------TNNHNNSNSGEDLKEEIGEIKNCSFNVTT--VIKDKIQKEYALF
YKSDVVPIDS-----GN--NT--------SNYTSYRLIHCNTSVITQACPKVSFEPIPVHFCAPAGFAILKC
NNKTFIGKGPCTNVSTVQCTHGIRPVVSTQLLLNGSLAEKEVVIRTENFTNNAKTIIVHLNESVTINCTRPN
NNTR-KGIHI--GLGRRFYVT-QIIGDVKRAHCNLNITQWNNTLNQIVTKLR--ENFNLKNKTIVFNHSSGG
DPEIIMHSFNCAGEFFYCNTTQLFNSTWRAN----GNW-----TGTKGNDN-GAVTLPCRIKQIINMWQQVG
KATYAPPIAGKITCNSSITGILLTRD-GGNTNNT-ND--------TETFRPGGGDMRDNWRNELYKYKVVKI
QPLGVAPTKARRRVVQREKRAVG-LGAMFLGFLGAAGSTMGAASITLTVQARQLLSGIVQQQNNLLRAIEAQ
QHLLQLTVWGIKQLQARVLAVER-YLKDQQLLGIWGCSGKLICTTNVPWNTSWS-NK--SLNDIWDNMTWMQ
WEKEIDNYTGLIYSLIEESQNQQEKNEQDLLALDKWASLWNWFDITRWLWYIKIFIMIVGGLIGLRIVFTVL
SIVNRVRQGYSPLSFQTRLP-TQRGPDRPGGIEEEGGERDRDTSRPLVDGFLAIIWVDLRSLCLFSYHRLRD
LLLIVTRTVELLGRRGWEALKYWWNLLQYWGQELKESAVNLLNAIAIAVAEGTDRVIEIVQRAVRIILNIPT
RIRQGLEIALL
>B.US.-.101_TP3_18.FJ798326
MRVKGIRRNYQR-L-------WTWGTLLLGMLMIYSA---G-EQLWVTVYYGVPVWKEATTTLFCASDTKAY
HTEVHNVWATHACVPTDPSPQEVVLGNVTEDFNMWKNNMVEQMHEDIISLWDQSLKPCVKLTPLCVTLNCTD
-NL--------SNLNNV-----------ANNHNNSN---SREDMKGEMKNCSFNITT--IIKDKIQKEYALF
YKSDVVPI-DSEHNTSN--NT--------SNYTSYRLIHCNTSVITQACPKVSFEPIPIHFCAPAGFAILKC
NNKTFIGKGPCTNVSTVQCTHGIRPVVSTQLLLNGSLAEKEVVIRTENFTDNAKTIIVHLNESVTINCTRPN
NNTR-KGIHI--GLGRRFYVT-QVIGDVKRAHCNLNITQWNNTLNQIVTKLR--KNFNLENKTIIFNHSSGG
DPEIVMHTFNCAGEFFHCNTTQLFNSTWRAN----GNW-----TGTKGNDN-GTVTLPCRIKQIINMWQQVG
KAMYAPPIAGKITCNSSITGILLTRD-GGNTNNT-ND--------AETFRPGGGDMRDNWRSELYKYKVVKL
QPLGVAPTKAKRRVVQREKRAVG-LGAMFLGFLGAAGSTMGAASITLTVQARQLLSGIVQQQNNLLRAIEAQ
QHLLQLTVWGIKQLQARVLAVER-YLKDHQLLGIWGCSGKLICTTNVPWNASWS-NK--SLHDIWDNMTWMQ
WEKEIDNYTGLIYTLIEESQNQQEKNEQELLSLDKWASLWNWFDITRWLWYIKIFIMIVGGLIGLRIVFTVL
SIVNRVRQGYSPLSFQTRLP-TQRGPDRPGGIEEEGGERDRDTSRPLVDGFLAIIWVDLRSLCLFSYHRLRD
LLLIVTRTVELLGRGGWEALKYWWNLLQYWGQELKKSAVNLLNAIAIAVAEGTDRVIEIVQRAVRIILNIPT
RIRQGLEIALL
>B.US.-.101_TP1_42.FJ798356
MRVKGIRRNYQR-L-------WTWGTLLLGMLMIYSA---G-EQLWVTVYYGVPVWKEATTTLFCASDTKAY
HTEVHNVWATHACVPTDPSPQEVVLGNVTEDFNMWKNNMVEQMHEDIISLWDQSLKPCVKLTPLCVTLNCTD
-NL--------SNLNNV-----------ANNHNNSN---SREDMKGEMKNCSFNITT--IIKDKIQKEYALF
YKSDVVPI-DSEHNTSN--NT--------SNYTSYRLIHCNTSVITQACPKVSFEPIPIHFCAPAGFAILKC
NNKTFIGKGPCTNVSTVQCTHGIRPVVSTQLLLNGSLAEKEVVIRTENFTDNAKTIIVHLNESVTINCTRPN
NNTR-KGIHI--GLGRRFYVT-QVIGDVKRAHCNLNITQWNNTLNQIVTKLR--KNFNLENKTIIFNHSSGG
DPEIVMHTFNCAGEFFHCNTTQLFNSTWRAN----GNW-----TGTKGNDN-GTVTLPCRIKQIINMWQQVG
KAMYAPPIAGKITCNSSITGILLTRD-GGNTNNT-ND--------TETFRPGGGDMRDNWRSELYKYKVVKL
QPLGVAPTKAKRRVVQREKRAVG-LGAMFLGFLGAAGSTMGAASITLTVQARQLLSGIVQQQNNLLRAIEAQ
QHLLQLTVWGIKQLQARVLAVER-YLKDQQLLGIWGCSGKLICTTNVPWNASWS-NK--SLHDIWDNMTWMQ
WEKEIDNYTGLIYTLIEESQNQQEKNEQELLSLDKWASLWNWFDITRWLWYIKIFIMIVGGLIGLRIVFTVL
SIVNRVRQGYSPLSFQTRLP-TQRGPDRPGGIEEEGGERDRDTSRPLVDGFLAIIWVDLRSLCLFSYHRLRD
LLLIVTRTVELLGRGGWEALKYWWNLLQYWGQELKKSAVNLLNAIAIAVAEGTDRVIEIVQRAVRIILNIPT
RIRQGLEIALL
>B.US.-.101_TP1_33.FJ798571
MRVKGIRRNYQR-L-------WTWGTLLLGMLMIYSA---G-EQLWVTVYYGVPVWKEATTTLFCASDTKAY
HTEVHNVWATHACVPTDPSPQEVVLGNVTEDFNMWKNNMVEQMHEDIISLWDQSLKPCVKLTPLCVTLNCTD
-NL--------SNLNNV-----------ANNHNNSN---SREDMKGEMKNCSFNITT--IIKDKIQKEYALF
YKSDVVPI-DSEHNTSN--NT--------SNYTSYRLIHCNTSVITQACPKVSFEPIPIHFCAPAGFAILKC
NNKTFTGQGPCTNVSTVQCTHGIRPVVSTQLLLNGSLAEKEVVIRTENFTNNAKTIIVHLNESVTINCTRPN
NNTR-RGIHI--GLGRRFYVT-QVIGDVKRAHCNLNITQWNNTLNQIVTKLR--KNFNLENKTIIFNHSSGG
DPEIVMHTFNCAGEFFHCNTTQLFNSTWRAN----GNW-----TGTKGNDN-GTVTLPCRIKQIINMWQQVG
KAMYAPPIAGKITCNSSITGILLTRD-GGNTNNT-ND--------TETFRPGGGDMRDNWRSELYKYKVVKL
QPLGVAPTKAKRRVVQREKRAVG-LGAMFLGFLGAAGSTMGAASITLTVQARQLLSGIVQQQNNLLRAIEAQ
QHLLQLTVWGIKQLQARVLAVER-YLKDQQLLGIWGCSGKLICTTNVPWNASWS-NK--SLHDIWDNMTWMQ
WEKEIDNYTGLIYTLIEESQNQQEKNEQELLSLDKWASLWNWFDITRWLWYIKIFIMIVGGLIGLRIVFTVL
SIVNRVRQGYSPLSFQTRLP-TQRGPDRPGGIEEEGGERDRDTSRPLVDGFLAIIWVDLRSLCLFSYHRLRD
LLLIVTRTVELLGRRGWEALKYWWNLLQYWGQELRKSAVSLFNAIAIAVAEGTDRVIEIVQRAVRIILNIPT
RIRQGLEIALL
>B.US.-.101_TP1_25b.FJ798347
MRVKGIRRNYQR-L-------WTWGTLLLGMLMICST---G-EQLWVTVYYGVPVWKEATTTLFCASDTKAY
HTEVHNVWATHACVPTDPSPQEVVLGNVTEDFNMWKNNMVEQMHEDIISLWDQSLKPCVKLTPLCVTLNCTD
-NL--------SNLNNV-----------ANNHNNSN---SREDMKGEMKNCSFNITT--IIKDKIQKEYALF
YKSDVVPI-DSEHNTSN--ST--------SNYTSYRLIHCNTSVITQACPKVSFEPIPIHFCAPAGFAILKC
NNKTFIGKGPCTNVSTVQCTHGIRPVVSTQLLLNGSLAEKEVVIRTENFTDNAKTIIVHLNESVTINCTRPN
NNTR-RGIHI--GLGRRFYVT-QVIGDVKRAHCNLNITQWNNTLNQIVTKLR--KNFNLENKTIIFNHSSGG
DPEIVMHTFNCAGEFFHCNTTQLFNSTWRAN----GNW-----TGTKGNDN-GTVTLPCRIKQIINMWQQVG
KAMYAPPIAGKITCNSSITGILLTRD-GGNTNNT-ND--------TETFRPGGGDMRDNWRSELYKYKVVKL
QPLGVAPTKAKRRVVQREKRAVG-LGAMFLGFLGAAGSTMGAASITLTVQARQLLSGIVQQQNNLLRAIEAQ
QHLLQLTVWGIKQLQARVLAVER-YLKDQQLLGIWGCSGKLICTTNVPWNASWS-NK--SLHDIWDNMTWMQ
WEKEIDNYTGLIYTLIEESQNQQEKNEQELLSLDKWASLWNWFDITRWLWYIKIFIMIVGGLIGLRIVFTVL
SIVNRVRQGYSPLSFQTRLP-TQRGPDRPGGIEEEGGERDRDGSRPLVDGFLAIIWVDLRSLCLFSYHRLRD
LLLIVTRIVELLGRRGWEALKYWWNLLQYWGQELRKSAVSLFNAIAIAVAEGTDRVIEIVQRAVRIILNIPT
RIRQGLEIALL
>B.US.-.101_TP1_22.FJ798570
MRVKGIRRNYQR-L-------WTWGTLLLGMLMICST---G-EQLWVTVYYGVPVWKEATTTLFCASDTKAY
HTEVHNVWATHACVPTDPSPQEVVLGNVTEDFNMWKNNMVEQMHEDIISLWDQSLKPCVKLTPLCVTLNCTD
-NL--------SNLNNV-----------ANNHNNSN---SREDMKGEMKNCSFNITT--IIKDKIQKEYALF
YKSDVVPI-DSEHNTSN--NT--------SNYTSYRLIHCNTSVITQACPKVSFEPIPIHFCAPAGFAILKC
NNKTFIGKGPCTNVSTVQCTHGIRPVVSTQLLLNGSLAEKEVVIRTENFTDNAKTIIVHLNESVTINCTRPN
NNTR-RGIHI--GLGRRFYVT-QVIGDVKRAHCNLNITQWNNTLNQIVTKLR--KNFNLENKTIIFNHSSGG
DPEIVMHTFNCAGEFFHCNTTQLFNSTWRAN----GNW-----TGTKGNDN-GTVTLPCRIKQIINMWQQVG
KAMYAPPIAGKITCNSSITGILLTRD-GGNTNNT-ND--------TETFRPGGGDMRDNWRSKLYKYKVVKL
QPLGVAPTKAKRRVVQREKRAVG-LGAMFLGFLGAAGSTMGAASITLTVQARQLLSGIVQQQNNLLRAIEAQ
QHLLQLTVWGIKQLQARVLAVEK-YLKDQQLLGIWGCSGKLICTTNVPWNASWS-NK--SLHDIWDNMTWMQ
WEKEIDNYTGLIYTLIEESQNQQEKNEQELLSLNKWASLWNWFDITRWLWYIKIFIMIVGGLIGLRIVFTVL
SIVNRVRQGYSPLSFQTRLP-TQRGPDRPGGIEEEGGERDRDGSRPLVDGFLAIIWVDLRSLCLFSYHRLRD
LLLIVTRIVELLGRRGWEALKYWWNLLQYWGQELRKSAVSLFNAIAIAVAEGTDRVIEIVQRAVRIILNIPT
RIRQGLEIALL
>B.US.-.101_TP3_36.FJ798575
MRVKGIRRNYQR-L-------WTWGTLLLGMLMIHSA---G-EQLWVTVYYGVPVWKEAPPLYFVHQDTKAY
HTEVHNVWATHACVPTDPSPQEVVLGNVTENFNMWKNNMVEQMHEDIISLWDQSLKPCVKLTPLCVTLNCTD
-NL--------SNLNNV-----------TNNHNNSNSGEDLKGEIGEIKNCSFNVTT--IIKDKIQKEYALF
YKSDVVPIDS-----EN--GT--------SNYTRYRLIHCNTSVITQACPKVSFEPIPIHFCAPAGFAILKC
NNKTFTGQGPCTNVSTVQCTHGIRPVVSTQLLLNGSLAEKEVVIRTENFTNNAKTIIVHLNESVTINCTRPN
NNTR-KGIHI--GLGRRVYVTRQIIGDTKRAHCTLNITQWNNTLNQIVTKLR--KNFNLENKTIILNHPSGG
DPEIVSHTFNCAGEFFYCNTTQLFNSTWRAN----GNW-----TGTKGDKN-GTVTLPCRIKQIINMWQQVG
KAMYAPPIAGKITCNSSITGILLTRD-GGNTNNT-ND--------TETFRPGGGDMRDNWRNELYKYKVVKI
QPLGVAPTKARRRVVQREKRAVG-LGVMFLGFLGAAGSTMGAASITLTVQARQLLTGIVQQQNNLLRAIEAQ
QHLLQLTVWGIKQLQARSPGCGKDNLKDQQLLGIWGCSG-LICTTNVPWNTSWS-NK--SLSDIWDNMTWMQ
WEKEIDNYTGLIYTLIEESQNQQEKNEQELLALDKWASLWNWFDITRWLWYIKIFIMIVGGLIGLRIVFTVL
SIVNRVRQGYSPLSFQTRLP-TQRGPDRPGGIEEEGGERDRDGSRPLVDGFLAIIWVDLRSLCLFSYHRLRD
LLLIVTRTVELLGRRGWEALKYWWNLLQYWGQELRKSAVSLFNAIAIAVAEGTDRVIEIVQRAVRIILNIPT
RIRQGLEIALL
>B.US.-.101_TP1_9.FJ798365
MRVKGIRRNYQR-L-------WTWGTLLLGMLMIYSA---G-EQLWVTVYYGVPVWKEATTTLFCASDTKAY
HTEVHNVWATHACVPTDPSPQEVVLGNVTENFNMWKNNMVEQMHEDIISLWDQSLKPCVKLTPLCVTLNCTD
-NL--------SNLNNV-----------THKHNNSNSGEDLKGEIGEIKNCSFNVTT--IIKDKIQKEYALF
YKSDVVPIES-----EN--NT--------SNYTSYRLIHCNTSVITQACPKVSFEPIPIHFCAPAGFAILKC
NNKTFTGQGPCTNVSTVQCTHGIRPVVSTQLLLNGSLAEKEVVIRTENFTNNAKTIIVHLNESVTINCTRPN
NNTR-KGIHI--GLGRRVYVTRQIIGDTKRAHCTLNITQWNNTLNQIVTKLR--KNFNLENKTIIFNHPSGG
DPEIVSHTFNCAGEFFYCNTTQLFNSTWRAN----GNW-----TGTKGDKN-GTVTLPCRIKQIINMWQQVG
KAMYAPPIAGKITCNSSITGILLTRD-GGNTNNT-ND--------TETFRPGGGDMRDNWRNELYKYKVVKI
QPLGVAPTKARRRVVQREKRAMG-LGVMFLGFLGAAGSTMGAASITLTVQARQLLSGIVQQQNNLLRAIEAQ
QHLLQLTVWGIKQLQARVLAVER-YLKDQQLLGIWGCSGKLICTTNVPWNTSWS-NK--SLNDIWDNMTWMQ
WEKEIDNYTGLIYSLIEESQNQQEKNEQELLSLDKWASLWNWFDITRWLWYIKIFIIIVGGLIGLRIVFTVL
SIVNRVRQGYSPLSFQTRLP-TQRGPDRPGGIEEEGGERDRDTSRPLVDGFLAIIWVDLRSLCLFSYHRLRD
LLLIVTRTVELLGRRGWEALKYWWNLLQYWGQELKNSAVNLLNAIAIAVAEGTDRVIEIVQRAVRIILNIPT
RIRQGLEIALL
>B.US.-.101_TP1_6.FJ798362
MRVKGIRRNYQR-L-------WTWGTLLLGMLMIYSA---G-EQLWVTVYYGVPVWKEATTTLFCASDTKAY
HTEVHNVWATHACVPTDPSPQEVVLGNVTENFNMWKNNMVEQMHEDIISLWDQSLKPCVKLTPLCVTLNCTD
-NL--------SNLNNVTNNHNNSNSNVTNNHNNSNSGEDLKGEIGEIKNCSFNVTT--IIKDKIQKEYALF
YKSDVVPIDS-----EN--GT--------SNYTRYRLIHCNTSVITQACPKVSFEPIPIHFCAPAGFAILKC
NNKTFIGKGPCTNVSTVQCTHGIRPVVSTQLLLNGSLAEKEVVIRTENFTNNAKTIIVHLNESVIINCTRPN
NNTR-KGIHI--GLGRRVYVTRQIIGDTKRAHCTLNITQWNNTLNQIVTKLR--KNFNLENKTIIFKHPSGG
DPEIVSHTFNCAGEFFYCNTTQLFNSTWRAN----GNW-----TGTKGDKN-GTVTLPCRIKQIINMWQQVG
KAMYAPPIAGKITCNSSITGILLTRD-GGNTNNT-ND--------TETFRPGGGDMRDNWRNELYKYKVVKI
QPLGVAPTKARRRVVQREKRAVG-LGVMFLGFLGAAGSTMGAASITLTVQARQLLSGIVQQQNNLLRAIEAQ
QHLLQLTVWGIKQLQARVLAVER-YLKDQQLLGIWGCSGKLICTTNVPWNTSWS-NK--SLSDIWDNMTWMQ
WEKEIDNYTGLIYSLIEESQNQQEKNEQELLSLDKWASLWNWFDITRWLWYIKIFIMIVGGLIGLRIVFTVL
SIVNRVRQGYSPLSFQTRLP-TQREPDRPGGIEEEGGERDRDGSRPLVDGFLAIIWVDLRSLCLFSYHRLRD
LLLIVTRIVELLGRRGWEALKYWWNLLQYWGQELRKSAVSLFNAIAIAVAEGTDRVIEIVQRAVRIILNIPT
RIRQGLEIALL
>B.US.-.101_TP3_23.FJ798328
MRVKGIRRNYQR-L-------WTWGTLLLGMLMIYSA---G-EQLWVTVYYGVPVWKEATTTLFCASDTKAY
HTEVHNVWATHACVPTDPSPQEVVLGNVTENFNMWKNNMVEQMHEDIISLWDQSLKPCVKLTPLCVTLKCT-
-NL--------SNLSNN-----------NHNNSNSR-----EDMRGEMKNCSFNVTT--IIKDKIQKEYALF
YKSDVVPIGS-----EN--NT--------SNYTSYRLIHCNTSVITQACPKVSFEPIPIHFCAPAGFAILKC
NNKTFTGQGPCTNVSTVQCTHGIRPVVSTQLLLNGSLAEKEVVIRTENFTNNAKTIIVHLNESVTINCTRPN
NNTR-KGIHI--GLGRRVYVTRQIIGDTKRAHCTLNITQWNNTLNQIVTKLR--KNFNLENKTIIFNHPSGG
DPEIVSHTFNCAGEFFYCNTTQLFNSTWRAN----GNW-----TGTKGDRN-GTVTLPCRIKQIINMWQQVG
KAMYAPPIAGKITCNSSITGILLTRD-GGNTNNT-ND--------TETFRPGGGNMRDNWRNELYKYKVVKI
QPLGVAPTKARRRVVQREKRAVG-LGVMFLGFLGAAGSTMGAASITLTVQARQLLSGIVQQQNNLLRAIEAQ
QHLLQLTVWGIKQLQARVLAVER-YLKDQQLLGIWGCSGKLICTTNVPWNTSWS-NK--SLNDIWDNMTWMQ
WEKEIDNYTGLIYSLIEESQNQQEKNEQELLSLDKWASLWNWFDITRWLWYIKIFIMIVGGLIGLRIVFTVL
SIVNRVRQGYSPLSFQTRLP-TQRGPDRPGGIEEEGGERDRDGSRPLVDGFLAIIWVDLRSLCLFSYHRLRD
LLLIVTRTVELLGRRGWEALKYWWNLLQYWGQELRKSAVSLFNAIAIAVAEGTDRVIEIVQRTVRIILNIPT
RIRQGLEIALL
>B.US.-.101_TP1_18b.FJ798341
MRVKGIRRNYQR-L-------WTWGTLLLGMLMICST---G-EQLWVTVYYGVPVWKEATTTLFCASDTKAY
HTEVHNVWATHACVPTDPSPQEVVLGNVTENFNMWKNNMVEQMHEDIISLWDQSLKPCVKLTPLCVTLKCT-
-NL--------SNLSNN-----------NHNNSNSR-----EDMRGEMKNCSFNVTT--IIKDKIQKEYALF
YKSDVVPIGS-----EN--NT--------SNYTSYRLIHCNTSVITQACPKVSFEPIPIHFCAPAGFAILKC
NNKTFTGQGPCTNVSTVQCTHGIRPVVSTQLLLNGSLAEKEVVIRTENFTNNAKTIIVHLNESVTINCTRPN
NNTR-KGIHI--GLGRRVYVTRQIIGDTKRAHCTLNITQWNNTLNQIVTKLR--KNFNLENKTIIFNHPSGG
DPEIVSHTFNCVGEFFYCNTTQLFNSTWRAN----GNW-----TGTKGDRN-GTVTLPCRIKQIINMWQQVG
KAMYAPPIAGKITCNSSITGILLTRD-GGNTNNT-ND--------TETFRPGGGDMRDNWRNELYKYKVVKI
QPLGVAPTKARRRVVQREKRAVG-LGVMFLGFLGAAGSTMGAASITLTVQARQLLTGIVQQQNNLLRAIEAQ
QHLLQLTVWGIKQLQARVLAVER-YLKDQQLLGIWGCSGKLICTTNVPWNTSWS-NK--SLNDIWDNMTWMQ
WEKEIDNYTGLIYSLIEESQNQQEKNEQELLSLDKWASLWNWFDITRWLWYIKIFIMIVGGLIGLRIVFTVL
SIVNRVRQGYSPLSFQTRLP-TQRGPDRPGGIEEEGGERDRDGSRPLVDGFLAIIWVDLRSLCLFSYHRLRD
LLLIVTRTVELLGRRGWEALKYWWNLLQYWGQELRKSAVSLFNAIAIAVAEGTDRVIEIVQRAVRIILNIPT
RIRQGLEIALL
>B.US.-.7069P_c11.AY842819
MRVKETMKNYQH-L-------WRWGMMLFGMLMICSA---AQEESWVTVYYGVPVWRDANTTLFCASDAKAY
KEEAHNVWATHACVPTDPDPQEIVLENVTENFNMWKNNMVEQMHEDIISLWDQSLKPCVELTPLCVTLSCT-
-DL--------RNDTNT-----------NNTMSANA----TENIREEMRNCSFNMTS--AVRDRTHREYALF
YKLDVEPI-D-----ND--NN------TNTSYRNYRLISCNTSVIKQACPKVSFEPIPIHYCAPAGFAILKC
NDTKFNGSGPCKNVSTVQCTHGIRPVVSTQLLLNGSLAEEDVVIRSENFTNNAKTIIVQLKNPVKINCTRP-
YNLK-KSITR--GPGRVIYSTGDIMGDIRKAHCTINEPEWNNTLKQIAIKLR--EQF--GNKTIAFNKSSGG
DLEIVMHSFNCGGEFFHCHTTQLFNSTWNDT----------TINRTEGSKNIRNITLPCRIKQIINKWQEVG
KAMYAPPIDGQIRCSSNITGLLLTRD-GGDNNIT-----------TETFRPGGGDMRDNWRSELYKYKVVRI
EPIGIAPTKAKRRVVQREKRAVG-IGALFLGFLGAAGSTMGAASLTLTVQARQLLSGIVQQQNNLLRAIEAQ
QHLLQLTVWGIKQLQARVLAVER-YLRDQQLLGIWGCSGKLICTTTVPWNASWS-NK--TLGAIWNNMTWME
WEREIDNYTGLIYNLLEESQNQQEKNEQDLLALDKWASLWSWFDISNWLWYIKIFIMIVGGLIGLRIVFVVL
SIVNRVRQGYSPLSFQTRLP-TQRGPDRPEGIEEEGGERDRDRSGPLVDGFLAIIWVDLRSLCLFSYHRLRD
LLLIVTRIVELLGHRGWEALKYWWNLLQYWSQELKSSAVNLLNTTAIAVAEGTDRIIEIVQRAYRAILHIPR
RIRQGLERSLL
>B.US.-.109_55.FJ798402
MRVKGIRKNYQHLWKGG---IWKWGIMLLGMWMICNA---T-ENLWVTVYYGVPVWKDANTTLFCASDAKAY
DTEVHNVWATHACVPTDPSPQEVVLKNVTENFNMWKNDMVNQMQEDIISLWDQSLKPCVKLTPLCVTLNCTK
ANI--------TNTPNI-----------------------TKEMKKEIVNCSFDITT--SVRDKVQKEYTLL
YKLDVVPI-D-----ND--NS------SNSNYSSYRLISCNTSTLTQACPKVSFEPIPIHYCAPAGFAMLKC
NDKKFNGTGPCKNVSTVQCTHGIRPVVSTQLLLNGSLAEEEVVIRSENFTDNVKSIIVQLNESVEIKCIRPG
NNTS-KRVSI--GPGRAFRAT-KVIGDIRKAHCNISGTTWNNTLKQIARKLR--EQYG-NNKTIDFKPSSGG
DLEIVMHSFNCGGEFFYCNTTQLFNSTWNGT-------------DSTGNIT-ENITLPCRIKQIINMWQEVG
KAMYAPPISGEIKCTSNITGLILTRD--GNTNET------------ERFRPGGGNMKDNWRSELYKYKVVKI
EPLGIAPTKAKRRVVQREKRAVG-LGAVFLGFLAAAGSTMGAASVTLTVQARQLLSGIVQQQNNLLKAIEAQ
QRMLQLTVWGIKQLQARVLAVER-FLSDQQLLGIWGCSGKLICTTAVPWNASWSKNK--TLNQIWENMTWIE
WEREIDNYTSVIYTLLEKSQNQQEKNEQELLELDKWASLWNWFDITSWLWYIKIFIMIVGGLIGLRIVFTVL
SIVNRVRQGYSPLSFQTRLL-AQRGPDRPEGIEEEGGERDRDRSGGLANGLLQIIWIDLRSLCLFSYHRLRD
LLLIVARIVELLGRRGWEALKYWWNLLQYWGQEIKSSAINLLNTTAIAVAEGTDRVLEVLQRAYRAIIHIPR
RIRQGLERILI
>B.US.-.109_46.FJ798399
MRVKGIRKNYQHLWKGG---IWKWGIMLLGMLMICSA---T-EKLWVTVYYGVPVWKDANTTLFCASDAKTY
DTEVHNVWATHACVPTDPSPQEIVLKNVTENFNMWKNDMVNQMQEDIISLWDQSLKPCVKLTPLCVTLNCTK
ANV--------TDTSNT-----------------------TKEMKKEIVNCSFDITT--SVRDKVQKEYTLL
YKLDVVPI-D-----NN--SS------STSNYSSYRLISCNTSTLTQACPKVSFEPIPIHYCAPAGFAMLKC
NDKKFNGTGPCKNVSTVQCTHGIRPVVSTQLLLNGSLAEEEVVIRSENFTDNVKSIIVQLNESVEIKCIRPG
NNTS-KRISI--GPGRAFRAT-KIIGDIRKAHCNISGTDWNNTLKQIVKKLR--EQYG-NNKTIDFKPSSGG
DLEIVMHSFNCGGEFFYCNTTQLFNSTWNGT-------------DSTGNIT-GNITLPCRIKQIINMWQEVG
KAMYAPPISGEIKCTSNITGLILTRD--GNTNET------------ERFRPGGGNMKDNWRSELYKYKVVKI
EPLGIAPTKAKRRVVQREKRAVG-LGAVFLGFLAAAGSTMGAASVTLTVQARQLLSGIVQQQNNLLMAIEAQ
QRMLQLTVWGIKQLQARVLAVER-FLSDQQLLGIWGCSGKLICTTAVPWNASWSKNK--TLNQIWENMTWIE
WEREIDNYTSVIYTLLEKSQNQQEKNEQELLELDKWASLWNWFDITQWLWYIKIFIMIVGGLIGLRIVFTVL
SIVNRVRQGYSPLSFQTRLL-AQRGPDRPEGIEEEGGERDRDRSGGLANGFLQIIWIDLRSLCLFSYHRLRD
LLLIVARIVELLGRRGWEALKYWWNLLQYWGQEIKSSAINLLNTTAIAVAEGTDRVLEVLQRAYRAIVHIPR
RIRQGLERILI
>B.US.-.109_53.FJ798401
MRVKGIRKNYQHLWKGG---IWKWGIMLLGMLMICSA---T-ENLWVTVYYGVPVWKDANTTLFCASDAKAY
DTEVHNVWATHACVPTDPSPQEVVLENVTENFNMWKNDMVNQMQEDIISLWDQSLKPCVKLTPLCVTLNCTK
ANV--------TDTSNT-----------------------TKEMKKEIVNCSFDVTT--SVRDKVQKEYTLL
YKLDVVPI-D-----NN--SS------STSNYSSYRLISCNTSTLTQACPKVSFEPIPIHYCAPAGFAMLKC
NDKKFNGTGPCKNVSTVQCTHGIRPVVSTQLLLNGSLAEEEVVIRSENFTDNVKSIIVQLNESVEIKCIRPG
NNTS-KRISI--GPGRAFRAT-KVIGDIRKAHCNISGETWNKTLKQIVRKLR--EQYG-NNKTIDFKPSSGG
DLEIVMHSFNCGGEFFYCNTTQLFNSTWNGT-------------DSTGNIT-GNITLPCRIKQIINMWQEVG
KAMYAPPISGEIKCTSNITGLILTRD--GNTNET------------ERFRPGGGNMKDNWRSELYKYKVVKI
EPLGIAPTKAKRRVVQREKRAVG-LGAVFLGFLAAAGSTMGAASVTLTVQARQLLSGIVQQQNNLLMAIEAQ
QRMLQLTVWGIKQLQARVLAVER-FLSDQQLLGIWGCSGKLICTTAVPWNASWSKNK--SLDHIWKNMTWIQ
WEREIDNYTSEIYTLLEKSQNQQEKNEQELLELDKWASLWNWFDITQWLWYIKIFIMIVGGLIGLRIVFTVL
SIVNRVRQGYSPLSFQTRLL-AQRGPDRPEGIEEEGGERDRDRSGGLANGLLQIIWIDLRSLCLFSYHRLRD
LLLIVARIVELLGRRGWEALKYWWNLLQYWGQEIKSSAINLLNTTAIAVAEGTDRVLEVLQRAYRAIVHIPR
RIRQGLERILI
>B.US.-.109_66.FJ798404
MRVKGIRKNYQHLWKGG---IWKWGIMLLGMLMICSA---T-ENLWVTVYYGVPVWKDANTTLFCASDAKAY
DTEVHNVWATHACVPTDPSPQEVVLENVTENFNMWKNDMVNQMQEDIISLWDQSLKPCVKLTPLCVTLNCTK
ANI--------TDTSNT-----------------------TKEMKKEIVNCSFDITT--SVRDKVQKEYTLL
YKLDVVPI-D-----NN--SS------STSNYSSYRLISCNTSTLTQACPKVSFEPIPIHYCAPAGFAMLKC
NDKKFNGTGPCKNVSTVQCTHGIRPVVSTQLLLNGSLAEEEVVIRSENFTDNVKSIIVQLNESVEIKCIRPG
NNTS-KRISI--GPGRAFRAT-KVIGDIRKAHCNISGETWNKTLKQIVRKLR--EQYG-NNKTIDFKPSSGG
DLEIVMHSFNCGGEFFYCNTTQLFNSTWNGT-------------DSTGNIT-GNITLPCRIKQIINMWQEVG
KAMYAPPISGEIKCTSNITGLILTRD--GNTNET------------ERFRPGGGNMKDNWRSELYKYKVVKI
EPLGIAPTKAKRRVVQREKRAVG-LGAVFLGFLAAAGSTMGAASVTLTVQARQLLSGIVQQQNNLLMAIEAQ
QRMLQLTVWGIKQLQARVLAVER-FLSDQQLLGIWGCSGKLICTTAVPWNASWSKNK--SLDHIWKNMTWIQ
WEREIDNYTSEIYTLLEKSQNQQEKNEQELLELDKWASLWNWFDITQWLWYIKIFIMIVGGLIGLRIVFTVL
SIVNRVRQGYSPLSFQTRLL-AQRGPDRPEGIEEEGGERDRDRSGGLANGFLQIIWIDLRSLCLFSYHRLRD
LLLIVARIVELLGRRGWEALKYWWNLLQYWGQEIKSSAINLLNTTAIAVAEGTDRVLEVLQRAYRAIVHIPR
RIRQGLERILI
>B.US.-.135_3.FJ798430
MKVKEIRKNYQH-W-------WTWGTMLLGLLMICSA---K-ENLWVTVYYGVPVWKEANTTLFCASDAKAY
DTEVHNVWATHACVPTDPNPQEVVMGNVTENFNMWKNNMVEQMHEDIISLWDQSLKPCVKLTPLCVTLNCTD
-YT--------TNATNT-----------TSTTSNTT-----ATNSTEMKNCSFTITT--NIRDKMKTEHALF
YKHDIVPM-D-----N---IT------------SYRLISCNTSVITQACPKVSFQPIPIHYCAPAGFAILKC
NDKKFTGIGSCTNVSTVQCTHGIRPVVSTQLLLNGSLAEEEIVIRSENISDNARNIIVHLHESVKINCTRPS
NNTR-RRISI--GPGRAFYTTRQVIGDIRQAHCNISKIKWMDTLEKIVHKLR--EQF--KNKTIAFNQSSGG
DPEITMHTFNCRGEFFYCNTTELFNSNWNIT-----------RNISAENIT-GTITLPCRIRQIINMWQEVG
KAMYAPPISGPIKCSSNITGLILTRD-GGDND-------------TETFRPGGGNMRDNWRSELYKYKVVTI
EPLGIAPTKAKRRVVQREKRAIG-LGALFIGFLGAAGSTMGAASITLTVQARQLLSGIVQQQNNLLRAIEAQ
QHLLQLTVWGIKQLQARVLAVER-YLRDQQLLGMWGCSGKLICTTAVPWNASWS-NK--SLNQIWDNMTWME
WEREINNYTGLIYTLIGESQIQQEKNEKELLELDQWASLWNWFDISKWLWYIKIFIMIVGGLIGLRIVFAVL
SIVNKVRQGYSPLSFQTRLP-VRRGPDRPEGIEEEGGERDRDRSGPLVVGFLALFWSDLRSLCLFSYHHLRD
LLLIVARIVELLGRRGWEALKYWWSLLQYWSQELKNSAVSLLNAIAIAVAEGTDRILEGIQRICRAILHIPR
RIRQGLERALL
>B.US.-.135_10.FJ798416
MKVKEIRKNYQH-W-------WTWGTMLLGLLMICSA---K-ENLWVTVYYGVPVWKEADTTLFCASDAKAY
DTEVHNVWATHACVPTDPNPQEVVMGNVTENFNMWKNNMVEQMHEDIISLWDQSLKPCVKLTPLCVTLDCTD
-YT--------GNATNATSATSNNATNVTSATSNTT-----AASSTELKNCSFNITT--NMRDKMKTEHALF
YRHDVVPM-N-----N---HT------------SYRLISCNTSVLTQACPKVSFQPIPIHYCAPAGFAILKC
NDKKFNGKGPCTNVSTVQCTHGIRPVVSTQLLLNGSLAEEEIVIRSENISNNVRNIIVHLNESVEINCTRPN
NNTR-QRISI--GPGRAFYTTRQVIGDIRQAHCNISKGKWEGTLEKIVNKLRQIKQF--ENKTIAFNQSSGG
DSEITMHTFNCRGEFFYCNTTGLFKSTWYMN-------------TTRNDSA-ENITLPCRIKQIINMWQEVG
KAMYAPPISGPISCSSNITGLILTRD-GGDRNDT------------ETFRPGGGDMRDNWRSELYKYKVVTI
EPLGIAPTKARRRVVQREKRAIG-LGALFIGFLGAAGSTMGAASITLTVQARQLLSGIVQQQNNLLRAIEAQ
QHLLQLTVWGIKQLQARVLAVER-YLRDQQLLGMWGCSGKLICTTAVPWNTSWS-NK--SLNQIWDNMTWME
WEREINNYTGLIYTLIGESQIQQEKNEKELLELDHWASLWNWFDISKWLWYIKIFIMIVGGLIGLRIVFAVL
SIVNKVRQGYSPLSFQTRLP-VRRGPDRPEGIEEEGGERDRDRSGPLVVGFLALFWSDLRSLCLFSYHHLRD
LLLIVARIVELLGRRGWEALKYWWSLLQYWSQELKNSAISLLNAIAIAVAEGTDRILEVLQRICRAILNIPR
RIRQGLERALL
>B.US.-.135_27.FJ798429
MKVKEIRKNYQH-W-------WKWGTMLLGLLMICSA---K-ENLWVTVYYGVPVWKEADTTLFCASDAKAY
DTEVHNVWATHACVPTDPNPQEVVMGNVTENFNMWKNNMVEQMHEDIISLWDQSLKPCVKLTPLCVTLDCTD
-YT--------KNATNA-----------TGATSNTT-----AASSTEMKNCSFNITT--NMRDKMKTEHALF
YKHDVVPM-N-----N---HT------------SYRLISCNTSVLTQACPKVSFQPIPIHYCAPAGFAILKC
NDKKFNGTGPCTNVSTVQCTHGIRPVVSTQLLLNGSLAEEEIVIRSENISNNARNIIVHLNESVEINCTRPN
NNTR-NRISI--GPGRAFYTTRQVIGDIRQAHCNISNSKWMDTLGKVVNKLREIEQF--ENKTIAFNQSSGG
DSEITMHTFNCRGEFFYCNTSQLFNSNWDRN---------TTRNNSAEN---KNITLPCRIKQIINMWQEVG
KAMYAPPISGPISCSSNITGLLLTRD-GGDSNDT-----------TETFRPGGGDMRDNWRSELYKYKVVTI
EPLGIAPTKARRRVVQREKRAIG-LGALFIGFLGAAGSTMGAASITLTVQARQLLSGIVQQQNNLLRAIEAQ
QHLLQLTVWGIKQLQARVLAVER-YLRDQQLLGMWGCSGKLICTTAVPWNASWS-NK--SLNQIWDNMTWME
WEREIHNYTGLIYTLIGESQIQQEKNEKELLELDQWASLWNWFDISKWLWYIKIFIMIVGGLIGLRIVFAVL
SIVNKVRQGYSPLSFQTRLP-VRRGPDRPEGIEEEGGERDRDRSGPLVVGFLALFWSDLRSLCLFSYHHLRD
LLLIVARIVELLGRRGWEALKYWWSLLQYWSQELKNSAVSLLNAIAIAVAEGTDRLIEGIQRICRAILHIPR
RIRQGLERALL
>B.US.-.135_13.FJ798418
MKVKEIRKNYQH-W-------WTWGTMLLGLLMICSA---K-ENLWVTVYYGVPVWKEADTTLFCASDAKAY
DTEVHNVWATHACVPTDPNPQEVVMGNVTENFNMWKNNMVEQMHEDIISLWDQSLKPCVKLTPLCVTLDCTD
-YI--------KNATTS-----------ATSSTTAA-------SSTEMKNCSFNITT--NMRDKMKTEHALF
YKHDVVPM-------NN--HT------------SYRLISCNTSVLTQACPKVSFQPIPIHYCAPAGFAILKC
NDKKFNGTGPCTNVSTVQCTHGIRPVVSTQLLLNGSLAEEEIVIRSENISNNARNIIVHLNESVEINCTRPN
NNTR-QRISI--GPGRAFYTTRQVVGDIRQAHCNISNSKWMDTLGKVVNKLREIKQF--ENKTIAFNQPSGG
DPEITMHTFNCRGEFFYCNTSTLFNSNWDMN---------TTMNNSAEN---KNITLPCRIKQIINMWQEVG
KAMYAPPISGPISCSSNITGLILTRD--GDSNTT-----------IETFRPGGGNMRDNWRSELYKYKVVTI
EPLGIAPTKAKRRVVQREKRAIG-LGALFIGFLGAAGSTMGAASITLTVQARQLLSGIVQQQNNLLRAIEAQ
QHLLQLTVWGIKQLQARVLAVER-YLRDQQLLGMWGCSGKLICTTAVPWNASWS-NK--SLNQIWDNMTWME
WEREINNYTGLIYTLIGESQIQQEKNEKELLELDQWASLWNWFDISKWLWYIKIFIMIVGGLIGLRIVFAVL
SIVNKVRQGYSPLSFQTRLP-VRRGPDRPEGIEEEGGERDRDRSGPLVVGFLALFWSDLRSLCLFSYHHLRD
LLLIVARIVELLGRRGWEALKYWWNLLQYWSQELKNSAVSLLNAIAIAVAEGTDRLIEGLQRICRAILHIPR
RIRQGLERALL
>B.US.-.135_24.FJ798426
MKVKEIRKNYQH-W-------WTWGTMLLGLLMICSA---K-ENLWVTVYYGVPVWKEADTTLFCASDAKAY
DTEAHNVWATHACVPTDPNPQEVVMGNVTENFNMWKNNMVEQMHEDIISLWDQSLKPCVKLTPLCVTLDCTD
-YI--------KNATTA-----------TSATSSTT-----AASSTEMKNCSFNITT--NMRDKMKTEHALF
YKHDVVPM-N-----N---HT------------SYRLISCNTSVLTQACPKVSFQPIPIHYCAPAGFAILKC
NDKKFNGTGPCTNVSTVQCTHGIRPVVSTQLLLNGSLAEEEIVIRSENISNNARNIIVHLNESVEINCTRPN
NNTR-QRISI--GPGRAFYTTRQVVGDIRQAHCNISNSKWMDTLGKVVNKLREIKQF--ENKTIAFNQPSGG
DPEITMHTFNCRGEFFYCNTSTLFNSNWDMN---------TTMNNSAEN---KNITLPCRIKQIINMWQEVG
KAMYAPPISGPISCSSNITGLILTRD--GDSNTT-----------TETFRPGGGNMRDNWRSELYKYKVVTI
EPLGIAPTKAKRRVVQREKRAIG-LGALFIGFLGAAGSTMGAASITLTVQARQLLSGIVQQQNNLLRAIEAQ
QHLLQLTVWGIKQLQARVLAVER-YLRDQQLLGMWGCSGKLICTTAVPWNASWS-NK--SLNQIWDNMTWME
WEREINNYTGLIYTLIGESQIQQEKNEKELLELDQWASLWNWFDISKWLWYIKIFIMIVGGLIGLRIVFAVL
SIVNKVRQGYSPLSFQTRLP-VRRGPDRPEGIEEEGGERDRDRSGPLVVGFLALFWSDLRSLCLFSYHHLRD
LLLIVARIVELLGRRGWEALKYWWNLLQYWSQELKNSAISLLNAIAIAVAEGTDRLIEVIQRICRAILNIPR
RIRQGLERALL
>B.US.-.135_21.FJ798425
MKVKEIRKNYQH-W-------WTWGTMLLGLLMICSA---K-ENLWVTVYYGVPVWKEANTTLFCASDAKAY
DTEVHNVWATHACVPTDPNPQEVVMGNVTENFNMWKNNMVEQMHEDIISLWDQSLKPCVKLTPLCVTLDCID
-YT--------TNATNS-----------TNTTGNTT-----ATSSTEMKNCSFNITT--DMRDKMKKENALF
YKHDIEPM-D-----KN--NT------SYKNNTSYRLISCNTSVITQACPKVSFQPIPIHYCAPAGFAILKC
NDKKFNGTGPCTNVSTVQCTHGIRPVVSTQLLLNGSLAEEEIVIRSENISNNARNIIVHLNESVEINCTRPN
NNTR-KRISI--GPGRAFYTTRQVIGDIRQAHCNISNSKWMDTLGKVVNKLREIEQF--ENKTIAFNQSSGG
DSEITMHTFNCRGEFFYCNTAQLFNSTWDVN---------TTRNNSAEN---KNITLPCRIKQIINMWQEVG
KAMYAPPISGPISCSSNITGLILTRD-GGSNTTP------------ETFRPGGGNMRDNWRSELYKYKVVTI
EPLGIAPTKAKRRVVQREKRAIG-LGALFIGFLGAAGSTMGAASITLTVQARQLLSGIVQQQNNLLRAIEAQ
QHLLQLTVWGIKQLQARVLAVER-YLRDQQLLGMWGCSGKLICTTAVPWNASWS-NK--SLNQIWDNMTWME
WEREINNYTGLIYTLIGESQIQQEKNEKELLELDQWASLWNWFDISKWLWYIKIFIMIVGGLIGLRIVFAVL
SIVNKVRQGYSPLSFQTRLP-VRRGPDRPEGIEEEGGERDRDRSGPLVVGFLALFWSDLRSLCLFSYHHLRD
LLLIVARIVELLGRRGWEALKYWWSLLQYWSQELKNSAISLLNAIAIAVAEGTDRLIEIIQRICRAILNIPR
RIRQGLERALL
>B.US.-.135_6.FJ798432
MKVKEIRKNYQH-W-------WTWGTMLLGLLMICSA---K-ENLWVTVYYGVPVWKEANTTLFCASDAKAY
DTEVHNVWATHACVPTDPNPQEVVMGNVTENFNMWKNNMVEQMHEDIISLWDQSLKPCVKLTPLCVTLDCID
-YT--------TNATKS-----------TNTISNTT-----ATSSTEMKNCSFNITT--DMRDKMKKENALF
YKHDIEPM-D-----KN--NTSYKNNNSYKNNTSYRLISCNTSVITQACPKVSFQPIPIHYCAPAGFAILKC
NDKKFNGTGPCTNVSTVQCTHGIRPVVSTQLLLNGSLAEEEIVIRSENISNNARNIIVHLNESVEINCTRPN
NNTR-KRISI--GPGRAFYTTRQVIGDIRQAHCNISNSKWMDTLGKVVNKLREIEQF--ENKTIAFNQSSGG
DPEITMHTFNCRGEFFYCDTSKLFNSNWDMN---------ATRNNSAEN---KNITLPCRIKQIINMWQEVG
KAMYAPPISGPITCSSNITGLILTRD-GGNKSDT------------EIFRPGGGDMRDNWRSELYKYKVVTI
EPLGIAPTKAKRRVVQREKRAIG-LGALFIGFLGAAGSTMGAASITLTVQARQLLSGIVQQQNNLLRAIEAQ
QHLLQLTVWGIKQLQARVLAVER-YLRDQQLLGMWGCSGKLICTTAVPWNASWS-NK--SLNQIWDNMTWME
WEREIHNYTGLIYTLIGESQIQQEKNEKELLELDQWASLWNWFDISKWLWYIKIFIMIVGGLIGLRIVFAVL
SIVNKVRQGYSPLSFQTRLP-VRRGPDRPEGIEGEGGERDRDRSGPLVVGFLALFWSDLRSLCLFSYHHLRD
LLLIVARIVELLGRRGWEALKYWWSLLQYWSQELKNSAVSLLNAIAIAVAEGTDRILEGIQRICRAILHIPR
RIRQGLERALL
>B.TT.1998.SC24C_3B10.EU578394
MRVKEIRRNCQR-L-------WTWGTMLLGMLMICSA---S-EQLWVTVYYGVPVWKEATTTLFCASDAKAY
VPEKHNVWATHACVPTDPNPQEVVLENVTENFNMWKNNMVEQMHEDIISLWDQSLKPCVKLTPLCVTLNCTD
-NW--------RNDTKG-----------TNSSS------WEKVQKGEIKNCSFNITT--DIRGRVQ-EYSLF
NKLDVIPIDN-----SN--NS--------TKFRSYILISCNTSVITQACPKISFEPIPIHYCAPAGFAILKC
NDKKFNGTGPCKNVSTVQCTHGIKPVVSTQLLLNGSLAEEEVVIRSENFTNNAKSIIVQLNESVVINCTRPN
NNTI-KTIRM--GIRRAFYTK-EIIGDIRQAHCNLSRTHWDNTLKQIVIKLR--EQF--GNKTIVFNQSSGG
DVEIVTHSFNCGGEFFYCNSTQLFNSTWNGN----NTW------NGTGE---DTITLPCRIKQIVNMWQRVG
KAMYAPPIKGQIRCSSNITGLLLTRD-GGTNGTT------------ETFRPGGGNMKDNWRSELYKYKVVKI
EPLGIAPTKAKRRVVQREKRAVGVIGALFLGFLGAAGSTMGAASLTLTVQARQLLSGIVQQQNNLLRAIEAQ
QHLLQLTVWGIKQLQARVLAVER-YLRDQQLLGIWGCSGKLICTTTVPWNTSWS-NR--SLDYIWDNMTWQQ
WDREINNYTEYIYTLLEGAQNQQEKNEQELLELDKWASLWNWFNITNWLWYIKIFIMIVGGLIGLRIVFAVL
SIVNRVRQGYSPLSFQTHLP-ARRGPDRPEGIGEEGGERDRDRSVRLVHGFLALVWEDLRNLCLFSYHRLRD
LLLIVARTVEILGQRGWEALKYWWNLLLYWSLELKNSAVSVVDTIAIAVAEGTDRIIEIARRIFRAFLHIPT
RIRQGLERALL
>B.TT.1998.SC24C_3B4.EU578395
MRVKEIRRNCQRLWTWGTMRLWTWGTMLLGMLMICSA---S-EQLWVTVYYGVPVWKEATTTLFCASDAKAH
VPEKHNVWATHACVPTDPNPQEVVLENVTENFNMWKNNMVEQMHEDIISLWDQSLKPCVKLTPLCVTLNCTD
-NW--------RNDTKG-----------TNSSS------WEKVQKGEIKNCSFNITT--DIRGRVQ-EYSLF
NKLDVIPIDN-----SN--NS--------TKFRSYILISCNTSVITQACPKISFEPIPIHYCAPAGFAILKC
NDKKFNGTGPCKNVSTVQCTHGIKPVVSTQLLLNGSLAEEEVVIRSKNFTNNAKSIIVQLNESVVINCTRPN
NNTI-KTIRM--GIRRAFYTK-EIIGDIRQAHCNLSRTHWDNTLKQIVIKLR--EQF--GNKTIVFNQSSGG
DVEIVTHSFNCGGEFFYCNSTQLFNSTWNGN-------------NTRNGTGEDTITLPCRIKQIVNMWQRVG
KAMYAPPIKGQIRCSSNITGLLLTRD-GGTNGTT------------ETFRPGGGNMKDNWRSELYKYKVVKI
EPLGIAPTKAKRRVVQREKRAVGTIGAMFLGFLGAAGSTMGAASLTLTVQARQLLSGIVQQQNNLLRAIEAQ
QHLLQLTVWGIKQLQARVLAVER-YLRDQQLLGIWGCSGKLICTTTVPWNTSWS-NR--SLDYIWDNMTWQQ
WDREINNYTEYIYTLLEGAQNQQEKNEQELLELDKWASLWNWFSITHWLWYIKIFIMIVGGLIGLRIIFAVL
SIVNRVRQGYSPLSFQTHLP-ARRGPDRPEGIGEEGGERDRDRSVRLVHGFLALVWDDLRSLCLFSYHRLRD
LLLIVARTVEILGQRGWKALKYWWNLLLYWSLELKNSAVNLFDTIAIVVAEGTDRIIEIARRIFRAFLHIPT
RIRQGLERALL
>B.TT.-.SC51-QH1558c.23a.AF310132
MRAKETRRN----WPDL----WKWGTMLFGMLMICSA---T-EQLWVTVYYGVPVWKEATTTLFCASDAKAY
VAEKHNVWATHACVPTDPSPQEVVLENVTENFNMWKNNMVDQMHEDIISLWDQSLQPCVKLTPLCVTLNCTD
-NL--------RNDTSG-----------TNSSI------WEKEQKGEIKNCSFNITT--GIRGKVQ-EYSLF
YKLDVIPI-DSRNKSNN--ST---------EYNSYRLINCNTSVITQACPKVSFEPIPIHYCAPAGFAILKC
NNKTFNGSGPCTNVSTVQCTHGIRPVVSTQLLLNGSLAEEEVVIRSENFTNNAKTIIVQLNDSVVINCTRPN
NYTR-KHIHL--GARKAFY-TGEIVGDIRQAHCNLSRTQWNNTLKQIVTKLR--EQF--GNKTVVFNQSSGG
DIEIVTHSFNCGGEFFYCNTTKLFNSTWNVN----STW-----NGTRES-N-DNITLPCRIKQIINMWQRVG
KAMYAPPIRGQIRCSSNITGLLLTRD-GGSNNST------------ETFRPGGGDMRDNWGSELYKYKVVKI
EPLGIAPTKAKRRVVQREKRAVGAIGAMFLGFLGAAGSTMGAASLTLTVQARRLLSGIVQQQNNLLRAIEAQ
QHLLQLTVWGIKQLQARVLAVER-YLRDQQLLGIWGCSGKLICTTSVPWNASWS-NR--SLNYIWDNMTWMQ
WDREIDNYTEYIYTLLEDAQNQQEKNEQELLELDKWASLWNWFNITNWLWYIKIFIIIVGGLIGLRIVFTVL
SIVNRVRKGYSPLSFQTHLP-ARREPDRPEGTEEEGGERDKERSIRLVHGFLALIWDDLRSLCLFSYHRLRD
LLLIVTRIVETLGRRGWELLKYWGNLLQYWSQELKNSAVSLLDVIAIAVAEGTDRIIEVVLRIFRAIIHIPT
RIRQGFERALL
>B.TT.1997.SC51C_8A6.EU578431
MRVRETRRN----WPDL----WKWGMMLIGMLMICSA---T-EQLWVTVYYGVPVWKEATTTLFCASDAKAY
VAEKHNVWATHACVPTDPSPQEVVLENVTENFNMWKNNMVDQMHEDIISLWDQSLQPCVKLTPLCVTLNCTD
-NL--------RNDTSG-----------TNSRI------WEKEQKGEIKNCSFNITT--GIRGKV-QEYSLF
YKLDVIPI-DSR---NNSKNS--------TEYNSYRLINCNTSVITQACPKVSFEPIPIHYCTPAGFAILKC
NDKKFNGSGPCTNVSTVQCTHGIRPVVSTQLLLNGSLAEEEVVIRSENFTNNAKTIIVQLNDSVVINCTRPN
NYTR-KHIHL--GARKAFY-TGEIVGDIRQAHCNLSRTQWNNTLKQIVTKLR--EQF--GNKTIVFNQSSGG
DPEIVLHSFNCGGEFFYCNTTKLFNSTWNDD-------------TRESN---DNITLPCRIKQIINMWQRVG
KAMYAPPIRGQIRCSSNITGLLLTRD-GGSNNST------------ETFRPGGGDMRDNWRSELYKYKVVKI
EPLGIAPTKAKRRVVQREKRAVGAIGAMFLGFLGAAGSTMGAASLTLTVQARLLLSGIVQQQNNLLRAIEAQ
QHLLQLTVWGIKQLQARVLAVER-YLRDQQLLGIWGCSGKLICTTSVPWNTSWS-NR--SLNYIWDNMTWMQ
WDREIDNYTNYIYTLLEDAQNQQEKNEQELLELDKWASLWNWFNITNWLWYIKIFIIIVGGLIGLRIVFAVL
SIVNRVRKGYSPLSFQTHLP-ARREPDRPEGTEEEGGERDKERSIRLVHGFLALIWDDLRSLCLFSYHRLRD
LLLIVTRIVETLGRRGWELLKYWGNLLQYWSQELKNSAVSLLDVIAIAVAEGTDRIIEVVLRIFRAIIHIPT
RIRQGFERALL
>B.US.-.s35_d0_c38.EU604561
MRVMEIRKNCQHWW-------WKWGMMLPGILMICSN---A-ENLWVTVYYGVPVWKETTTTLFCASDAKAY
ATEVHNIWATHACVPTDPNPQEVELKNVTENFNMWKNNMVDQMHEDIKSLWDQSLKPCVKLTPLCVTLNCTD
PDL--------RNATNA-----------RNSSEGT--------WREDMKNCSFNVTT--NWRNKMQREYALL
YKLDIVQIGD-----NY--ST------------SYRLISCNTSVITQACPKVSFEPIPIHYCAPAGFAILKC
KDKKFNGTGPCKNVSTVQCTHGIKPTVSTQLLLNGSLAEEEIVIRSANFTNNAKTIIVQLNDSVVMNCTRPN
NHTR-KRVTL--GPSRVYYTTGEITGDIRRAHCNISRAKWNNTLRMVAIKLR--EKF--PNKTIAFNKSSGG
DPEVVMLSFNCGGEFFYCNSTQLFNSTWNSTQLFNSTWHSTGSTNNTGN---DTITLQCRIKQFINMWQEVG
KAMYAPPITGQIRCLSNITGILLTRD-GGSNTSN--T--------TETFRPGGGDMRDNWRSELYKYKVVQI
EPLGIAPTKAKRRVVQREKRAVG-IGAIFLGFLGAAGSTMGAASMTLTVQARQLLSGIVQQQNNLLRAIEMQ
QHLLQLTVWGIKQLQARVLAVER-YLRDQQLLGIWGCSGKLICTTTVPWNNSWS-NK--SLDYIWQNMTWMQ
WEREINNYTGSIYTLLEESQNQQEKNEQELLELDKWASLWNWFDITNWLWYIKMFIMVVGGLVGLRIVFIVL
SIVNRVRQGYSPLSFQTHHP-AARGPDRPEGIEEEGGERDRDRYGPSANGFLAIIWVDLRSLCLFSYHRLRD
LLLIVTRIVEILGHRGWEVLKYWWNLLQYWSQELKSSAVSLLNTTAIAVAEGTDRVIEVLQRAFRAILHIPR
RVRQGLERALL
>B.US.-.s35_d0_c13.EU604553
MRVMEIRKNCQHSW-------WKWGMMLLGMLMICSN---A-ENLWVTVYYGVPVWREATTTLFCASDAKTY
ATEVHNVWATHACVPTDPNPQEVKLGNVTEEFNMWKNNMVDQMHEDIKSLWDQSLKPCVKLTPLCVTLHCTD
PDL--------RNATNT-----------TSSTTNSS---KGTTWREDMKNCSFNVTT--NWRDKMQKEYALL
YKLDIVQIGN-----NN--ST------------RYRLISCDTSVITQACPKVSFEPIPIHYCAPAGFAILKC
KDKKFDGKGTCTNVSTVQCTHGIKPTVSTQLLLNGSLAEEEIIIRSDNLTDNARTIIVQLNDSVVMNCTRPS
NHTR-KRVTL--GPSRVYYTTGEITGDIRRAHCNISRAKWSNTLRRVAIKLR--EKF--PNKTIAFNRSSGG
DPEVVMLSFNCGGEFFYCNSTQLFNSTWNSTQLFNSTWHSTGSTNNTEN---DTITLQCRIKQFINMWQEVG
KAMYAPPITGQIRCLSNITGILLTRD-GGNITNE-----------TEIFRPGGGDMKDNWRSELYKYKVVQI
EPLGIAPTKAKRRVVQREKRAVG-IGALFLGFLGAAGSTMGAASMTLTVQARQLLSGIVQQQNNLLRAIEMQ
QHLLQLTVWGIKQLQARVLAVER-YLKDQQLLGIWGCSGKLICTTTVPWNTSWS-NR--SLDYIWQNMTWMQ
WEREINNYTGSIYNLLEESQNQQEKNEQELLELDKWASLWNWFDITNWLWYIKMFIMVVGGLVGLRIVFMVL
SIVNRVRQGYSPLSFQTHHP-AARGPDRPEGIEEGGGERDRDRSGPSVNGFLAIIWVDLRSLCLFSYHRLRD
LLLIVTRIVEILGHRGWEILKYWWNLLKYWSQELKSSAVSLLNTTAIAVAEGTDRIIEIVQRACRAILHIPR
RVRQGLERALL
>B.US.-.s35_d0_c19.EU604554
MRVMEIRKNCQHSW-------WKWGMMLLGMLMICSN---A-ENLWVTVYYGVPVWREATTTLFCASDAKTY
ATEVHNVWATHACVPTDPNPQEVKLGNVTEEFNMWKNNMVDQMHEDIKSLWDQSLKPCVKLTPLCVTLHCTD
PDL--------RNATNT-----------TSSTTNSS---KGTTWREDMKNCSFNVTT--NWRDKMQKEYALL
YKLDIVQIGN-----NN--ST------------RYRLISCNTSVITQACPKVSFEPIPIHYCAPAGFAILKC
KDKKFDGKGTCTNVSTVQCTHGIKPTVSTQLLLNGSLAEEEIIIRSDNLTDNARTIIVQLNDSVVMNCTRPS
NHTR-KRVTL--GPSRVYYTTGEITGDIRRAHCNISRAKWSNTLRRVAIKLR--EKF--PNKTIAFNRSSGG
DPEVVMLSFNCGGEFFYCNSTQLFNSTWNSTQLFNSTWHSTGSTNNTEN---DTITLQCRIKQFINMWQEVG
KAMYAPPITGQIRCLSNITGILLTRD-GGNTSNT--T--------TETFRPGGGNMKDNWRSELYKYKVVQI
EPLGIAPTRAKRRVVQREKRAVG-IGAIFLGFLGAAGSTMGAASMTLTVQARQLLSGIVQQQNNLLRAIEMQ
QHLLQLTVWGIKQLQARVLAVER-YLKDQQLLGIWGCSGKLICTTTVPWNTSWS-NK--SLDYIWQNMTWMQ
WEKEINNYTGSIYNLLEESQNQQEKNEQELLELDKWASLWNWFDITNWLWYIKMFIMVVGGLVGLRIVFMVL
SIVSRVRQGYSPLSFQTHHP-AARGPDRPEGIEEEGGERDRDRSGPSVNGFLAIIWVDLRSLCLFSYHRLRD
LLLIVTRIVEILGRRGWEILKYWWNLLKYRSQELKSSAVSLLNTTAIAVAEGTDRIIEIVQRACRAILHIPR
RVRQGLERALL
>B.US.-.s35_d39_c09.EU604582
MRVMEIRKNCQHWW-------WKWGMMLLGILMICSN---A-ENLWVTVYYGVPVWREATTTLFCASDAKTY
ATEVHNVWATHACVPTDPNPQEVELGNVTEEFNMWKNNMVDQMHEDIKSLWDQSLKPCVKLTPLCVTLHCTD
PDL--------RNATNT-----------TSSTTNSS---KGTTWREDMKNCSFNVTT--NWRDKMQKEYALL
YKLDIVQIGN-----NN--ST------------RYRLISCNTSVITQACPKVSFEPIPIHYCAPAGFAILKC
KDKKFDGKGTCTKVSTVQCTHGIKPTVSTQLLLNGSLAEEEIIIRSDNLTDNARTIIVQLNDSVVMNCTRPS
NHTR-KRVTL--GPSRVYYTTGEITGDIRRAHCNISRAKWNNTLRRVAIKLR--EKF--PNKTIAFNKSSGG
DPEVVMLSFNCGGEFFYCNSTQLFNSTWDSTQLFNSTW-----YNNTGN---DTIILQCRIKQFINMWQEVG
KAMYAPPITGQIRCLSNITGILLTRD-GGNTSNT--T--------TETFRPGGGDMKDNWRSELYKYKVVQI
EPLGIAPTRAKRRVVQREKRAVG-IGAIFLGFLGAAGSTMGAASMTLTVQARQLLSGIVQQQNNLLRAIEMQ
QHLLQLTVWGIKQLQARVLAVER-YLKDQQLLGIWGCSGKLICTTTVPWNTSWS-NK--SLDYIWQNMTWMQ
WEKEINNYTGSIYNLLEESQNQQEKNEQELLELDKWASLWNWFDITNWLWYIKMFIMVVGGLVGLRIVFIVF
SIVNRVRQGYSPLSFQTHHP-AARGPDRPGGIEEEGGERDRDRSGPSVNGFLAIIWVDLRSLCLFSYHRLRD
LLLIVTRIVEILGRRGWEILKYWWNLLKYWSQELKSSAVSLLNTTAIAVAEGTDRIIEVLQRAFRAILHIPR
RVRQGLERALL
>B.US.-.s35_d0_c30.EU604559
MRVMEIRKNCQHWW-------WKWGMMLLGMLMICSN---A-ENLWVTVYYGVPVWREATTTLFCASDAKAY
ATEVHNVWATHACVPTDPNPQEVELGNVTEEFNMWKNNMVDQMHEDIKSLWDQSLKPCVKLTPLCVTLHCTD
PDL--------RNATNT-----------TSSTTNSS---KGTTWREDMKNCSFNVTT--NWRDKMQKEYALL
YKLDIVQIGN-----NN--ST------------RYRLISCNTSVITQACPKVSFEPIPIHYCAPAGFAILKC
KDKKFDGKGTCTKVSTVQCTHGIKPTVSTQLLLNGSLAEEEIIIRSDNLTDNARTIIVQLNDSVVMNCTRPS
NHTR-KRVTL--GPSRVYYTTGEITGDIRRAHCNISRAKWNNTLRMVAIKLR--EKF--PNKTIAFNKSSGG
DPEVVMLSFNCGGEFFYCNSTQLFNSTWNSTQLFNSTWHSTGSTNNTEN---DTITLQCRIKQFINMWQEVG
KAMYAPPITGQIRCLSNITGLLLTRD-GGNTSNT--T--------TETFRPGGGDMKDNWRSELYKYKVVQI
EPLGIAPTKAKRRVVQREKRAVG-LGAVFLGFLGAAGSTMGAASMTLTVQARRLLSGIVQQQNNLLRAIEMQ
QHLLQLTVWGIKQLQARVLAVER-YLRDQQLLGIWGCSGKLICTTTVPWNASWS-NK--SLDYIWQNMTWMQ
WEREINNYTGLIYNLIEESQNQQEKNEQELLELDKWASLWNWFNITNWLWYIKMFIMIVGGLVGLRIVFIVL
SIVNRVRQGYSPLSFQTHHP-AARGPDRPEGIEEEGGERDRDRSGPSVNGFLAIIWVDLRSLCLFSYHRLRD
LLLIVTRIVEILGRRGWEILKYWWNLLQYWSQELKSSAVSLLNTTAIAVAEGTDRIIEILQRAYRAILHIPR
RVRQGLERALL
>B.US.-.s35_d39_C41.EU604549
MRVMEIRKNCQHWW-------WKWGMMLLGILMICSN---A-ENLWVTVYYGVPVWREATTTLFCASDAKAY
ATEVHNVWATHACVPTDPNPQEVELGNVTEEFNMWKNNMVDQMHEDIKSLWDQSLKPCVKLTPLCVTLHCTD
PDL--------RNATNT-----------TSSTTNSS---KGNTWREDVKNCSFNVTT--NWRDKMQKEYALL
YKLDIVQIGN-----NN--ST------------RYRLISCNTSVITQACPKVSFEPIPIHYCAPAGFAILKC
KDKKFDGKGTCTKVSTVQCTHGIKPTVSTQLLLNGSLAEEEIIIRSDNLTDNARTIIVQLNDSVVMNCTRPS
NHTR-KRVTL--GPSRVYYTTGEITGDIRRAHCNISRAKWSNTLRRVAIKLR--EKF--PNKTIAFNKSSGG
DPEVVMLSFNCGGEFFYCNSTQLFNSTWDSTQLFNSTW-----YNNTGN---DTIILQCRIKQFINMWQEVG
KAMYAPPITGQIRCLSNITGLLLTRD-GGNTSST--T--------TETFRPGGGDMKDNWRSELYKYKVVQI
EPLGIAPTKAKRRVVQREKRAVG-IGAVFLGFLGAAGSTMGAASMTLTVQARRLLSGIVQQQNNLLRAIEMQ
QHLLQLTVWGIKQLQARVLAVER-YLRDQQLLGIWGCSGKLICTTTVPWNASWS-NK--SLDYIWQNMTWMQ
WEREINNYTGLIYNLIEESQNQQEKNEQELLELDKWASLWNWFNITNWLWYIKLFIMVVGGLVGLRIVFMVL
SIVNRVRQGYTPLSFQTHHP-AARGPDRPEGIEEEGGERDRDRSGPSVNGFLAIIWVDLRSLCLFSYHRLRD
LLLIVTRIVEILGRRGWEILKYWWNLLQYWSQELKSSAVSLLNTTAIAVAEGTDRIIEILQRAYRAILHIPR
RVRQGLERALL
>B.US.-.s35_d39_c27.EU604588
MRVMEIRKNCQHWW-------WKWGMMLLGILMICST---A-ENLWVTVYYGVPVWREATTTLFCASDAKTY
ATEVHNVWATHACVPTDPNPQEVELGNVTEEFNMWKNNMVDQMHEDIKSLWDQSLKPCVKLTPLCVTLHCTD
PDL--------RNATNT-----------TSSTTNSS---KGTTWREDMKNCSFNVTT--NWRDKMQKEYALL
YKLDIVQIGN-----NN--ST------------RYRLISCNTSVITQACPKVSFEPIPIHYCAPAGFAILKC
KDKKFDGKGTCTKVSTVQCTHGIKPTVSTQLLLNGSLAEEEIIIRSDNLTDNARTIIVQLNDSVVMNCTRPS
NHTR-KRVTL--GPSRVYYTTGEITGDIRRAHCNISRAKWNNTLRRVAIKLR--EKF--PNKTIAFNKSSGG
DPEVVMLSFNCGGEFFYCNSTQLFNSTWDSTQLFNSTW-----YNNTGN---DTIILQCRIKQFINMWQEVG
KAMYAPPITGQIRCLSNITGILLTRD-GGNTSNT--T--------TETFRPGGGDMKDNWRSELYKYKVVQI
EPLGIAPTKAKRRVVQREKRAVG-IGAVFLGFLGAAGSTMGAASMTLTVQARRLLSGIVQQQNNLLRAIEMQ
QHLLQLTVWGIKQLQARVLAVER-YLRDQQLLGIWGCSGKLICTTTVPWNASWS-NK--SLDYIWQNMTWMQ
WEREINNYTGLIYNLIEESQNQQEKNEQELLELDKWASLWNWFNITSWLWYIKMFIMIVGGLVGLRIVFMVL
SIVNRVRQGYSPLSFQTHRP-AARGPDRPEGIEEEGGERDRDRSGPSVNGFLAIIWVDLRSLCLFSYHRLRD
LLLIVTRIVEILGRRGWEILKYWWNLLQYWSQELKSSAVSLLNTTAIAVAEGTDRIIEILQRAYRAILHIPR
RVRQGLERALL
>B.US.-.s35_d39_c21.EU604587
MRVMEIRKNCQHWW-------WKWGMILLGILMICSN---A-ENLWVTVYYGVPVWREVTTTLFCASDAKTY
ATEVHNVWATHACVPTDPNPQEVELGNVTEEFNMWKNNMVDQMHEDIKSLWDQSLKPCVKLTPLCVTLHCTD
PDL--------RNATNT-----------TSSTTNSS---KGTTWREDMKNCSFNVTT--NWRDKMQKEYALL
YKLDIVQIGN-----NN--ST------------RYRLISCNTSVITQACPKVSFEPIPIHYCAPAGFAILKC
KDKKFDGKGTCTKVSTVQCTHGIKPTVSTQLLLNGSLAEEEIIIRSDNLTDNARTIIVQLNDSVVMNCTRPS
NHTR-KRVTL--GPSRVYYTTGEITGDIRRAHCNISRAKWNNTLRRIAIKLR--EKF--PNKTIAFNKSSGG
DPEVVMLSFNCGGEFFYCNSTQLFNSTWDSTQLFNSTW-----YNNTGN---DTIILQCRIKQFINMWQEVG
KAMYAPPITGQIRCLSNITGILLTRD-GGNTSNT--T--------TETFRPGGGDMKDNWRSELYKYKVVQI
EPLGIAPTKAKRRVVQREKRAVG-IGAIFLGFLGAAGSTMGAASMTLTVQARRLLSGIVQQQNNLLRAIEMQ
QHLLQLTVWGIKQLQARVLAVER-YLRDQQLLGIWGCSGKLICTTTVPWNASWS-NK--SLDYIWQNMTWMQ
WEREINNYTGLIYNLIEESQNQQEKNEQELLELDKWASLWNWFNITNWLWYIKMFIMIVGGLVGLRIVFMVL
SIVNRVRQGYSPLSFQTHHP-AARGPDRPEGIEEEGGERDRDRSGPSVNGFLAIIWVDLRSLCLFSYHRLRD
LLLIVTRIVEILGRRGWEILKYWWNLLQYWSQELKSSAVSLLNTTAIAVAEGTDRIIEILQRAYRAILHIPR
RVRQGLERALL
>B.US.-.s35_d39_c11.EU604583
MRVMEIRKNCQHWW-------WKWGMMLLGILMICSN---A-ENLWVTVYYGVPVWREATTTLFCASDAKTY
ATEVHNVWATHACVPTDPNPQEVELGNVTEEFNMWKNNMVDQMHEDIKSLWDQSLKPCVKLTPLCVTLHCTD
PDL--------RNATNT-----------TSSTTNSS---KGTTWREDMKNCSFNVTT--NWRDKIQKEYALL
YKLDIVQIGN-----NN--ST------------RYRLISCNTSVITQACPKVSFEPIPIYYCAPAGFAILKC
KDKKFDGKGTCTKVSTVQCTHGIKPTVSTQLLLNGSLAEEEIIIRSDNLTDNARTIIVQLNDSVVMNCTRPS
NHTR-KRVTL--GPSRVYYTTGEITGDIRRAHCNISRAKWNNTLRRVAIKLR--EKF--PNKTIAFNKSSGG
DPEVVMLSFNCGGEFFYCNSTQLFNSTWDSTQLFNSTW-----YNNTGN---DTIILQCRIKQFINMWQEVG
KAMYAPPITGQIRCLSNITGILLTRD-GGNTSNT--T--------TETFRPGGGDMKGNWRSELYKYKVVQI
EPLGIAPTKAKRRVVQREKRAVG-IGAIFLGFLGAAGSTMGAASMTLTVQARRLLSGIVQQQNNLLRAIEMQ
QHLLQLTVWGIKQLQARVLAVER-YLRDQQLLGIWGCSGKLICTTTVPWNASWS-NK--SLDYIWQNMTWMQ
WEREINNYTGLIYNLIEESQNQQEKNEQELLELDKWASLWNWFNITNWLWYIKMFIMIVGGLVGLRIVFMVL
SIVNRVRQGYSPLSFQTHHP-AARGPDRPEGIEEEGGERDRDRSGPSVNGFLAIIWVDLRSLCLFSYHRLRD
LLLIVTRIVEILGRRGWEILKYWWNLLQYWSQELKSSAVSLLNTTAIAVAEGTDRIIEILQRAYRAILHIPR
RVRQGLERALL
>B.US.-.s35_d0_c09.EU604552
MRVMEIRKNCQHWW-------WKWGMMLLGILMICSN---V-ENLWVTVYYGVPVWREATTTLFCASDAKTY
ATEVHNVWATHACVPTDPNPQEVELGNVTEEFNMWKNNMVDQMHEDIKSLWDQSLKPCVKLTPLCVTLHCTD
PDL--------RNATNT-----------TSSTTNSS---KGTTWREDMKNCSFNVTT--NWRDKMQKEYALL
YKLDIVQIGN-----NN--ST------------RYRLISCNTSVITQACPKVSFEPIPIHYCAPAGFAILKC
KDKKFDGKGTCTKVSTVQCTHGIKPTVSTQLLLNGSLAEEEIIIRSDNLTDNARTIIVQLNDSVVMNCTRPS
NHTR-KRVTL--GPSRVYYTTGEITGDIRRAHCNISRAKWNNTLRRVAIKLR--EKF--PNKTIAFNKSSGG
DPEVVMLSFNCGGEFFYCNSTQLFNSTWDSTQLFNSTW-----YNNTGN---DTIILQCRIKQFINMWQEVG
KAMYAPPITGQIRCLSNITGILLTRD-GGNTSNT--T--------TETFRPGGGDMKDNWRSELYKYKVVQI
EPLGIAPTKAKRRVVQREKRAVG-IGAIFLGFLGAAGSTMGAASMTLTVQARRLLSGIVQQQNNLLRAIEMQ
QHLLQLTVWGIKQLQARVLAVER-YLRDQQLLGIWGCSGKLICTTTVPWNASWS-NK--SLDYIWQNMTWMQ
WEREINNYTGLIYNLIEESQNQQEKNEQELLELDKWASLWNWFNITNWLWYIKMFIMIVGGLVGLRIVFMVL
SIVNRVRQGYSPLSFQTHHP-AARGPDRPEGIEEEGGERDRDRSGPSVNGFLAIIWVDLRSLRLFSYHRLRD
LLLIVTRIVEILGRRGWEILKYWWNLLQYWSQELKSSAVSLLNTTAIAVAEGTDRIIEILQRAYRAILHIPR
RVRQGLERALL
>B.CN.2005.05CNHB_hp3.DQ990880
MRATGIRKNYQH---------WRWGTLFLGMLMICSA---A-EKLWVTVYYGVPVWKETTTTLFCASEAKAY
ATEVHNIWATHACVPTDPNPQEVVLENVTENFNMWENNMVEQMHEDIISLWDQGLKPCVRLTPLCVTLNCT-
-DF--------KSNSTS-----------SNNSSTT--------EKGEIKNCSFNITT--STGTKV-RDSALF
NKLDVLPIDNSSTSYNS--ST-------SNRYHSYRLIHCNTSRITQACPKVSFEPIPIHYCTPAGFALLKC
NNKTFNGIGPCTNVSTVQCTHGIRPVVTTQLLLNGSLADEEVVIRSKNFTDNAKIIIVQLKQSVEINCTRPN
NNTR-KRITM--GPGRVLYTTGQIVGDIRKAHCNLSRPQWDDTLRQVVGKLR--EQF--GNKTIIFNQSAGG
DPEVVMHISNCGGEFFYCNTSRLFNSTWYNN----GTW----NNASTGND--STIILPCRIKQIVNRWQEVG
KAIYAPPIAGPINCSSKITGLLLTRD-GGINKTD-----------TETFRPGGGDMRDNWRSELYKYKVVKI
EPLGVAPTRAKRRVVQREKRAVGAIGAMFLGFLGAAGSTMGAASITLTVQARQLLTGIVQQQRNLLRAIEAQ
QHLLQLTVWGIKQLQARVLAVER-YLKDQQLLGIWGCSGKLICTTAVPWNASWS-NK--SHDEIWNNMTWME
WERQIDNYTAEIYTLIEQSQNQQEKNELELLELDKWASLWNWFNMTQWLWYIKIFIMIVGGLIGLRIIFAVL
SIVNRVRQGYSPLSLQTHFP-TQRGPGRPEGIEEEGGERDRGRSERLVNGFLTLIWEDLRSLCLFSYHRLRD
LLLIVARIVELLGRRGWEALKYWGNLLQYWIQELKNSAISLLNATAIAVGEGTDRIIEVAQRAWRAILNIPT
RIRQGLERALL
>B.CN.1999.plwj.GU177863
MRVKGIRKNYQHL--------WKWGTMLLGMLMICKA---A-ENLWVTVYYGVPVWKEATTTLFCASDAKAY
ETEVHNIWATHACVPTDPSPREVVLENVTENFNMWKNDMVEQMHEDIISLWDESLKPCVKLTPLCVTLHCT-
-NL--------ENTTNT-----------SSNTSSMT-------EGGEMKNCSFNITT--SIKTKVQ-DYALF
YKPDIVQI-D-----NS--NT------------SYRLIHCNISVITQACPKVSFEPIPIHYCTPAGFTILKC
NNKKFKGAGPCTNVSTVQCTHGIRPVVSTQLLLNGSLAEEEVVIRSSNFSDNAKVIIVQLNESVEINCTRPN
NNTR-KRVSI--GPGRAWYTTKQIVGDIRQAHCNISRTKWNDTLKQITEKLR--EQF--GNKTIIFNQSSGG
DPEIVRHSFNCGGEFFYCNTAQLFNSTWNNT----STW-----NGTTGN---SIITLPCRIRQIVNMWQKVG
KAMYAPPIEGPIKCSSNITGLLLTRD-GGHNESN--T--------TETFRPGGGDMRDNWRSELYKYKVVKI
EPLGVAPTKAKRRVVQREKRAVGMIGAMFLGFLGAAGSTMGAASITLTVQARQLLSGIVQQQRNLLRAIEAQ
QHLLQLTVWGIKQLQARVLAVER-YLKDQQLLGIWGCSGKLICTTAVPWNASWS-NK--SLSQIWDNMTWME
WEREINNYTKEIYTLIEESQNQQEKNELDLLKLDEWASLWNWFDITKWLWYIKIFIMVVGGLVGLRIVFAVL
SIVNRVRQGYSPLSLQTHFP-TQRGPGRPEGIEEEGGERDRDRSEILANGFLTLIWEDLRSLCLFIYHRLRD
LLLIVARIVELLGRRGWEALRYWWNILQYWIQELKNSAISLLNTTAIAVAEGTDRIIEVAQRAYRAIIHIPR
RVRQGLERALL
>B.CN.2005.CNE57.HM215420
MRVMGIRKNYQH-L-------WRWGTMLLGMLMICSA---A-EKLWVTVYYGVPVWKEATTTLFCASDAKAY
DAEVHNVWATHACVPTDPNPQEVVLGNVTETFDMWKNNMVEQMHEDIISLWDQSLKPCVKLTPLCVVLNCT-
------------NPTNT-----------SSRTNSTT----------DMKNCSFDVTT--NIQTKV-KEYALF
YKLDVIPIDD-----NN--NI------------SYRLRHCNTSVITQACPKVSFEPIPIHYCAPAGFAIIKC
NNKMFNGTGPCTNVSTVQCTHGIRPVVSTQLLLNGSLAEEEVVIRSRNFTDNARVIIVQLNDSVEINCTRPN
NNTR-KRVTL--GPGRVWYTTGQIIGDIRKAHCNLSIAKWNNTLKKITEKLK--EQF--GNKTIIFKQPSGG
DLEVVMHSFNCGGEFFYCNTSQLFNETW--------TWNNSTRNDNTGN---GTITLPCRIKQIVNMWQEVG
KAMYAPPIRGQIRCSSNITGLLLTRD-GGNNTDK--N--------TEIFRPGGGNMRDNWRSELYKYKVVKI
EPLGVAPTKAKRRVVQREKRAVG-IGAVFLGFLGAAGSTMGAASITLTVQARQLLSGIVQQQRNLLMAIEAQ
QHLLQLTVWGIKQLQARVLAVER-YLKDQQLLGIWGCSGKLICTTAVPWNTSWS-NK--SLSQIWDNMTWME
WEREIDNYTREIYTLIEQSQNQQEKNELELLELDKWASLWNWFDITKWLWYIKIFIMIVGGLVGLRIVFAVL
SIVNRVRQGYSPLSLQTHLP-TQRGPDRPEGTEEEGGERDRDRSTRLVNGFLALFWEDLRSLCLFSYHHLRD
LLLIVARIVELLGRRGWEALRYWWNLLQYWSQELKNSAISLLNATAIAVAEGTDRVIEVARRVYRAILNIPT
RIRQGLERALL
>B.CN.2006.CNE1.HQ699949
MRVMGIRKNYQH-L-------WRWGTMLLGMLMICST---A-EKLWVTVYYGVPVWKEATTTLFCASDAKAY
DTEVHNVWATHACVPTDPNPQEVVLKNVTENFNMWKNNMVEQMYEDIVSLWDQSLKPCVKLTPLCVILNCT-
-DL--------KNTTNT-----------KITIKER-----------EMTNCSFNITT--SIKTKV-KDYGLF
YKLDVMPI-D-----ND--NT------------SYRLINCNTSIITQACPKVSFEPIPIHYCTPAGFAILKC
NNKKFSGTGPCKNVSTVQCTHGIRPVVSTQLLLNGSLAEEEVVIRSKNFMNNAEVIIVQLNESVEINCIRPN
NNTR-KSIPL--GPGKAWYTTGEIIGDIRKAHCNLNSTKWYNTLKLLTKKLR--EQF--GNKTIVFNQSSGG
DPEVATHSFNCGGEFFYCNTSQLFDSTWWNN--DTSTW-----NGTAEN---NTITLPCRIKQIVNMWQEVG
RAMYAPPIEGRIRCSSNITGLLLTRD-GGDDENT-----------TEIFRPGGGNMRDNWRSELYKYKVVKI
EPLGVAPTKAKRRVVQREKRAVGTIGAMFLGFLGAAGSTMGAASITLTVQARQLLSGIVQQQRNLLRAIEAQ
QHMLQLTVWGIKQLQARVLAIER-YLKNQQLLGIWGCSGKLICTTAVPWNTSWS-NK--SMDEIWGNMTWME
WEREIDNYTKEIYTLIEESQNQQEKNEQELLELDKWASLWNWFSITNWLWYIKIFIMIVAGLVGLRIVFAVL
SIVNRVRQGYSPLSLQTHFP-AQRGPGRPEGIAEEGGEQDRDRSERLVNGFLTLIWEDLRSLCLFSYRRLRD
LLLVVTRIVELLGRRGWEALRYWWNLLQYWIQELKTSAVSLLNATAIAVAEGTDRVIEVVQRAYRAILHIPT
RIRQGLERALL
>B.US.-.7047P_c09.AY842799
MGVKETRKSYQHLWRGG---IWRWGIMLLGMLMIYSA---A-EESWVTVYYGVPVWKEATTTLFCASDAKAY
DTEVHNVWATHACVPTDPNPQEVVLGNVTENFNMWKNNMVEQMHEDIISLWDESLKPCVKLTPLCVTLNCSD
VNA--------TRVNAT----------SSKREQNITSSGGEEMEKGEIKNCSFEIETRGRVRNKWQREYALF
YKLDVVPV-KDD---ND--ST------------SYRLINCNTSVITQACPKVTFEPIPIHYCAPAGFAILKC
NNKTFNGTGPCTNVSTVQCTHGIRPVVSTQLLLNGSLAEEEVIIRSENFTNNAKTIIVQLHESVIINCTRPN
NNTR-KRITA--GPGRVLYTTGQIIGDIRRAHCNISRAQWNKTLEQIVKKLG--EQF--RDKTIVFNHSSGG
DPEIVMHSFNCGGEFFYCNSTQLFNSTWVNG----------TRNDTGKSISTEIITLPCRIKQIINRWQEVG
KAMYAPPIEGQIKCSSNITGLLLTRD-GGEDKNN-SN--------TETFRPGGGDMRDNWRSELYKYKVVKI
EPLGVAPTKAKRRVVQREKRAIG-IGAVVLGFLGAAGSTMGAASMTLTVQARLLLSGIVQQQNNLLRAIEAR
QHLLQLTVWGIKQLQARILAVER-YLKDQQLLGIWGCSGKLICTTTVPWNVSWS-NK--SLKYIWDNMTWME
WEREISNYTDLIYTLIEESQNQQEKNEQELLELDKWASLWNWFDITKWLWYIKIFIMIVGGLIGLRIVFTVL
SIVNRVRQGYSPLSFQTHFP-VPRGLDRPEGIEEGGGEQDRDRSGPLVNGLLAIIWVDLRSLCLFSYHRLRD
LLLIVTRIVELLGRRGWELLKYWWNLLQYWSQELKNSAVSLLNATAIAVAEGTDRVVEVVQRAGRAILHIPT
RIRQGLERAML
>B.BR.1989.BZ167.AY173956
MRVKGIRKNYQHL--------WKWGTMLLGMLMICSA---A-EQLWVTVYYGVPVWKEATTTLFCASDAKTY
DTEVHNVWATHACVPTDPNPQEIELVNVTENFNMWKNNMVEQMQEDIISLWDQSLKPCVKLTPLCVTLNCT-
-DY--------TNTTNT-----------TNTSSTVS---GEKMDRGEIKNCSFNITT--NIRNKMQRTYALF
YKLDVEPI-DKN---KN--TT------------RYRLISCNNSVITQACPKVSFEPIPIHYCAPAGFAILKC
NNKTFNGTGPCNKVSTVQCTHGIRPVVSTQLLLNGSLAEEGVVIRSENFTDNAKTILVQLKEPVEINCTRPN
NKAR-RRIRI--GPGRTFY-TGKIVGDIRQAYCNISRAKWNNTLNQIVTKLREIEQF--KNKTIVFNQSSGG
DPEIVMHSFNCRGEFFYCNSTQLFNSTWNST------W----NVDERSNDT-ATLKLPCRIKQFVNMWQEVG
KAMYAPPIDGQISCSSNITGLLLTRD-GGNNTNE-----------TETFRPGGGDMRDNWRSELYKYKVVKV
EPLGVAPTRAKRRVVQREKRAVG-IGAVLLGFLGAAGSTMGAASLTLTVQARQLLSGIVQQQNNLLRAIEAQ
QHLLQLTVWGIKQLQARVLAVER-YLKDQQLLGIWGCSGKLICTTAVPWNTSWS-NR--SHDSIWNNMTWMQ
WEREIDNYTGLIYTLIEESQNQQEKNEQELLELDKWASLWDWFNITQWLWYIKIFIMIVGGLIGLRIVFAVL
SIVNRVRQGYSPLSFQTHLP-TPRGPDRPGGIEEEGGERDRDRSVRLVDGFLALIWDDLRNLCLFSYHRLRD
LLLILARIVELLGRRGWEILKYWWNLLQYWSQELKNSAVSLLNATAIAVAEGTDRAIDIVQRAYRAIIHIPT
RIRQGLERALL
>B.BR.1989.89BZ_167.AY736820
MRVKGIRKNCQHL--------WRWGTMLLGMLMICSA---A-EQLWVTVYYGVPVWKEATTTLFCASDAKTY
DTEVHNVWATHACVPTDPNPQEIELVNVTENFNMWKNNMVEQMQEDIISLWDQSLKPCVKLTPLCVTLNCT-
-DI--------SNNSNT-----------TNTSNPII---GEKMEKGEIKNCSFNITT--NIRNKMQRTYALF
YKLDVEPI-DKN---KN--TT------------RYRLISCNNSVITQACPKVSFEPIPIHYCAPAGFAILKC
NNKTFNGTGPCNKVSTVQCTHGIRPVVSTQLLLNGSLAEEGVVIRSENFTDNAKTILVQLKEPVEINCTRPN
NKAR-RRIRI--GPGRTFY-TGKIVGDIRQAYCNISRAKWNNTLNQIVTKLREIEQF--KNKTIVFNQSSGG
DPEIVMHSFNCRGEFFYCNSTQLFNSTWNST------W----NVDERSNDT-ATLKLPCRIKQFVNMWQEVG
KAMYAPPIDGQISCSSNITGLLLTRD-GGNNTNE-----------TETFRPGGGDMRDNWRSELYKYKVVKI
EPLGVAPTRAKRRVVQREKRAVG-IGAVFLGFLGAAGSTMGAASLTLTVQARQLLSGIVQQQNNLLRAIEAQ
QHLLQLTVWGIKQLQARVLAVER-YLKDQQLLGIWGCSGKLICTTAVPWNTSWS-NR--SHDSIWNNMTWMQ
WEREIDNYTGLIYTLIEESQNQQEKNEQELLELDKWASLWDWFNITQWLWYIKIFIMIVGGLIGLRIVFAVL
SIVNRVRQGYSPLSFQTLLP-TPRGPDRPGGIEEEGGEKDRDRSVRLVDGFLALIWDDLRNLCLFSYHHLRD
FLLILTRIVELLGRRGWEILKYWWNLLQYWSQELKNSAVSLLNATAIAVAEGTDRAIDILQRAYRAIIHIPT
RIRQGLERALL
>B.TH.1990.BK132.AY173951
MRVKEIRKNCQH-L-------WRWGILLLGILMISSA---A-ENLWVTVYYGVPVWKEATTTLFCASDAKAY
DTEVHNVWATHACVPTDPNPQEVVLVNVTENFNMWTNNMAEQMHEDIISLWDQSLKPCVKLTPLCVTLNCT-
-DL--------RNTTNT-----------NSTAEEME-------AKGEMKNCSFNITT--SIRNKLQKEYALF
YKLDIVPI-N-----ND--NT------------SYRLISCNTSVITQACPKVSFEPIPIHYCAPAGFAILKC
NDKKFSGNGPCKNVSTVQCTHGIKPVVSTQLLLNGSLAEEEVVIRSENFTDNAKTIIVQLKEPVEINCTRPN
NYTR-KRITM--GPGRVYYTTGEIIGDIRRAHCNISSTKWNNTLGQIVKKLK--EQF--NNNTIVFKKSSGG
DPEIVMHSFICGGEFFFCNSTKLFNSTWNST------------EGNDDGEE-RNITLPCRIKQIVNMWQEVG
KAMYAPPIGGQIRCTSNITGLLLTRD-GGNQNGT-NE--------TEIFRPGGGNMRDNWRSELYKYKVVKI
EPLGVAPTKAKRRVVQREKRAVG-IGAVFLGFLGAAGSTMGAASVTLTVQARLLLSGIVQQQNNLLRAIEAQ
QHLLQLTVWGIKQLQARVLAVER-YLKDQQLLGIWGCSGKLICTTAVPWNASWS-NK--SLDEIWNNMTWMQ
WEREINNYTGLIYTLIEESQNQQEKNELDLLQLDKWASLWNWFDITNWLWYIKIFIMIVGGLVGLRIIFTVL
SIVNRVRQGYSPLSFQTHLP-APRGPDRPGGIEEEGGERDRDTSGRLVDGFLAIFWVDLRNLCLFSYHRLRD
LLLIVTRIVELLGRRGWEALKYWWNLLQYWSQELKNSAVSLLNATAIAVAEGTDRVIEVLQRVYRAILNIPT
RIRQGLERALL
>B.TH.1990.90TH_BK132.AY736821
MRVKEIRKNCQH-L-------WRWGILLLGILMISSA---A-ENLWVTVYYGVPVWKEATTTLFCASDAKAY
DTEVHNVWATHACVPTDPNPQEVVLVNVTENFNMWTNNMAEQMHEDIISLWDQSLKPCVKLTPLCVTLNCT-
-DL--------RNTTNT-----------NSTAEEME-------AKGEMKNCSFNITT--SIRDKLQKEYALF
YKLDIVPI-N-----ND--NT------------SYRLISCNTSVITQACPKVSFEPIPIHYCAPAGFAILKC
NDKKFSGNGPCKNVSTVQCTHGIKPVVSTQLLLNGSLAEGEVVIRSENFTDNAKTIIVQLKEPVEINCTRPN
NYTR-KRITM--GPGRVYYTTGEIIGDIRRAHCNISSTKWNNTLGQIVKKLK--EQF--NNNTIVFKKSSGG
DPEIVMHSFICGGEFFFCNSTKLFNSTWNST------------EGNDDGEE-RNITLPCRIKQIVNMWQEVG
KAMYAPPIGGQIRCTSNITGLLLTRD-GGNQNGT-NE--------TEIFRPGGGNMRDNWRSELYKYKVVKI
EPLGVAPTKAKRRVVQREKRAVG-IGAVFLGFLGAAGSTMGAASVTLTVQARLLLSGIVQQQNNLLRAIEAQ
QHLLQLTVWGIKQLQARVLAVER-YLKDQQLLGIWGCSGKLICTTAVPWNASWS-NK--SLDEIWNNMTWMQ
WEREINNYTGLIYTLIEESQNQQEKNELDLLQLDKWASLWNWFDITNWLWYIKIFIMIVGGLVGLRIIFTVL
SIVNRVRQGYSPLSFQTHLP-APRGPDRPGGIEEEGGERDRDTSGRLVDGFLAIFWVDLRNLCLFSYHRLRD
LLLIVTRIVELLGRRGWEALKYWWNLLQYWSQELKNSAVSLLNATAIAVAEGTDRVIEVLQRVYRAILNIPT
RIRQGLERALL
>B.US.1984.84US_MNp.AY736819
MRVKGIRRNYQH-W-------WGWGTMLLGLLMICSA---T-EKLWVTVYYGVPVWKEATTTLFCASDAKAY
DTEVHNVWATHACVPTDPNPQEVELVNVTENFNMWKNNMVEQMHEDIISLWDQSLKPCVKLTPLCVTLNCT-
-DL--------RNTTNT-----------NNSTANNNSNSEGTIKGGEMKNCSFNITT--SIRDKMQKEYALL
YKLDIVSI-D-----ND--ST------------SYRLISCNTSVITQACPKISFEPIPIHYCAPAGFAILKC
NDKKFSGKGSCKNVSTVQCTHGIRPVVSTQLLLNGSLAEEEVVIRSENFTDNAKTIIVHLNESVQINCTRPN
YNKR-KRIHI--GPGRAFYTTKNIIGTIRQAHCNISRAKWNDTLRQIVSKLK--EQF--KNKTIVFTQSSGG
DPEIVMHSFNCGGEFFYCNTSPLFNSTWNGN----NTW-----NNTTGSN--NNITLQCKIKQIINMWQKVG
KAMYAPPIEGQIRCSSNITGLLLTRD-GGKDTDT-ND--------TEIFRPGGGDMRDNWRSELYKYKVVTI
EPLGVAPTKAKRRVVQREKRAA--IGALFLGFLGAAGSTMGAASVTLTVQARLLLSGIVQQQNNLLRAIESQ
QHMLQLTVWGIKQLQARVLAVER-YLKDQQLLGFWGCSRKLICTTTVPWNASWS-NK--SLDDIWNNMTWMQ
WEREIDNYTSLIYSLLEKSQTQQEKNEQELLELDKWASLWNWFDITNWLWYIKIFIMIVGGLVGLRIVFAVL
SIVNRVRQGYSPLSLQTRPP-VPRGPDRPEGIEEEGGERDRDTSGRLVHGFLAIIWVDLRSLFLFSYHHLRD
LLLIAARIVELLGRRGWEVLKYWWNLLQYWSQELKSSAVSLLNATAIAVAEGTDRVIEVLQRAGRAIFHIPT
RIRQGLERALL
>B.US.1984.MNCG_MN.M17449
MRVKGIRRNYQH-W-------WGWGTMLLGLLMICSA---T-EKLWVTVYYGVPVWKEATTTLFCASDAKAY
DTEVHNVWATQACVPTDPNPQEVELVNVTENFNMWKNNMVEQMHEDIISLWDQSLKPCVKLTPLCVTLNCT-
-DL--------RNTTNT-----------NNSTANNNSNSEGTIKGGEMKNCSFNITT--SIRDKMQKEYALL
YKLDIVSI-D-----ND--ST------------SYRLISCNTSVITQACPKISFEPIPIHYCAPAGFAILKC
NDKKFSGKGSCKNVSTVQCTHGIRPVVSTQLLLNGSLAEEEVVIRSENFTDNAKTIIVHLNESVQINCTRPN
YNKR-KRIHI--GPGRAFYTTKNIIGTIRQAHCNISRAKWNDTLRQIVSKLK--EQF--KNKTIVFNQSSGG
DPEIVMHSFNCGGEFFYCNTSPLFNSTWNGN----NTW------NNTTGSN-NNITLQCKIKQIINMWQEVG
KAMYAPPIEGQIRCSSNITGLLLTRD-GGKDTDT-ND--------TEIFRPGGGDMRDNWRSELYKYKVVTI
EPLGVAPTKAKRRVVQREKRAA--IGALFLGFLGAAGSTMGAASVTLTVQARLLLSGIVQQQNNLLRAIEAQ
QHMLQLTVWGIKQLQARVLAVER-YLKDQQLLGFWGCSGKLICTTTVPWNASWS-NK--SLDDIWNNMTWMQ
WEREIDNYTSLIYSLLEKSQTQQEKNEQELLELDKWASLWNWFDITNWLWYIKIFIMIVGGLVGLRIVFAVL
SIVNRVRQGYSPLSLQTRPP-VPRGPDRPEGIEEEGGERDRDTSGRLVHGFLAIIWVDLRSLFLFSYHH-RD
LLLIAARIVELLGRRGWEVLKYWWNLLQYWSQELKSSAVSLLNATAIAVAEGTDRVIEVLQRAGRAILHIPT
RIRQGLERALL
>B.US.-.MN_V5.AF075721
MRVKGIRRNYQH-W-------WGWGTMLLGLLMICSA---T-EKLWVTVYYGVPVWKEATTTLFCASDAKAY
DTEAHNVWATHACVPTDPNPQEVELVNVTENFNMWKNNMVEQMHEDIISLWDQSLKPCVKLTPLCVTLNCT-
-DL--------RNTTNT-----------NDSTANNNSNSEGTIKGGEMKNCSFNITT--SIGNKMQKEYALL
YKLDIEPI-D-----ND--ST------------SHRLISCNTSVITQACPKISFEPIPIHYCAPAGFAILKC
NDKKFSGKGSCKNVSTVQCTHGIRPVVSTQLLLNGSLAEEEVVIRSEDFTDNAKTIIVHLKESVQINCTRPN
YNKR-KRIHI--GPGRAFYTTKNIKGTIRQAHCTISRAKWNDTLRQIVSKLK--EQF--KNKTIVFNPSSGG
DPEIVMHSFNCGGEFFYCNTSPLFNSTWNGN----NTW-----NNTTGS-N-NNITLQCKVKQIINMWQKVG
KAMYAPPIEGQIRCSSNITGLLLTRD-GGEDTDT-ND--------TEIFRPGGGDMRDNWRSELYKYKVVTI
EPLGVAPTKAKRRVVQREKRAA--IGALFLGFLGAAGSTMGAASVTLTVQARLLLSGIVQQQNNLLRAIEAQ
QNMLQLTVWGIKQLQARVQAVER-YLKDQQLLGFWGCSGKLICTTTVPWNASWS-NK--SLDDIWNNMTWMQ
WEREIDNYTSLIYSLLEKSQTQQEKNEQELLGLDKWESLWNWFDITNWLWYIKIFIMIVGGLVGLRIVFAVL
SIVNRVRQGYSPLSLQTRPP-VPRGPDRPEGIEEEGGERDRDTSGRLVHGFLAIIWVDLRSLFLLSYHHLRD
LLLIAARIVELLGRRGWEVLKYWWNLLQYWSQELKSSAVSLLNATAIAVAEGTNRVIEVLQRAGRAILHIPT
RIRQGLERALL
>B.US.-.MN_MNE4.AF075720
MRVKGIRRNYQH-W-------WGWGTMLLGLLMICSA---T-EKLWVTVYYGVPVWKEATTTLFCASDAKAY
DTEAHNVWATHACVPTDPNPQEVELVNVTENFNMWKNNMVEQMHEDIISLWDQSLKPCVKLTPLCVTLNCT-
-DL--------RNTTNT-----------NNSTDNNNSNSEGTIKGGEMKNCSFNITT--SIGDKVQKEYALL
YKLDIESI-D-----ND--ST------------SYRLISCNTSVITQACPKISFEPIPIHYCAPAGFAILKC
NDKKFSGKGSCKNVSTVQCTHGIRPVVSTQLLLNGSLAEEEVVIRSEDFTDNAKTIIVHLKESVQINCTRPN
YNKR-KRIHI--GPGRAFYTTKNIKGTIRQAHCIISRAKWNDTLRQIVSKLK--EQF--KNKTIVFNPSSGG
DPEIVMHSFNCGGEFFYCNTSPLFNSTWNGN----NTW-----NNTTGSN--NNITLQCKIKQIINMWQKVG
KAMYAPPIEGQIRCSSNITGLLLTRD-GGIDTDT-ND--------TEIFRPGGGDMRDNWRSELYKYKVVTI
EPLGVAPTKAKRRVVQREKRAA--IGALFLGFLGAAGSTMGAASVTLTVQARLLLSGIVQQQNNLLRAIESQ
QHMLRLTVWGIKQLQARVLAVER-YLKDQQLLGFWGCSGKLICTTTVPWNASWS-NK--SLDDIWNNMTWMQ
WEREIDNYTSLIYSLLEKSQTQQEKNEQELLELDKWASLWNWFDITNWLWYIKIFIMIVGGLVGLRIVFAVL
SIVNRVRQGYSPLSLQTRPP-VPRGPDRPEGIEEEGGERDRDTSGRLVHGFLAIIWVDLRSLFLLSYHHLRD
LLLIAARIVELLGRRGWEVLKYWWNLLQYWSQELKSSAVSLLNAAAIAVAEGTDRVIEVLQRAGRAILHIPT
RIRQGLERAL-
>B.US.-.MN_E6.AF075722
MRVKGIRRNYQH-W-------WGWGTMLLGLLMICSA---T-EKLWVTVYYGVPVWKEATTTLFCASDAKAY
DTEAHNVWATHACVPTDPNPQEVELVNVTENFNMWKNNMVEQMHEDIISLWDQSLKPCVKLTPLCVTLNCT-
-DL--------RNTTNT-----------NNSTDNNNSNSEGTIKGGEMKNCSFNITT--SIGDKVQKEYALL
YKLDIESI-D-----ND--ST------------SYRLISCNTSVITQACPKISFEPIPIHYCAPAGFAILKC
NDKKFSGKGSCKNVSTVQCTHGIRPVVSTQLLLNGSLAEEEVVIRSEDFTDNAKTIIVHLKESVQINCTRPN
YNKR-KRIHI--GPGRAFYTTKNIKGTIRQAHCIISRAKWNDTLRQIVSKLK--EQF--KNKTIVFNPSSGG
DPEIVMHSFNCGGEFFYCNTSPLFNSTWNGN----NTW-----NNTTGS-N-NNITLQCKIKQIINMWQKVG
KAMYAPPIEGQIRCSSNITGLLLTRD-GGIDTDT-ND--------TEIFRPGGGDMRDNWRSELYKYKVVTI
EPLGVAPTKAKRRVVQREKRAA--IGALFLGFLGAAGSTMGAASVTLTVQARPLLSGIVQQQNNLLRAIESQ
QHMLQLTVWGIKQLQARVLAVER-YLKDQQLLGFWGCSGKLICTTTVPWNASWS-NK--SLDDIWNNMTWMQ
WEREIDNYTSLIYSLLEKSQTQQEKNEQELLELDKWASLWNWFDITNWLWYIKIFIMIVGGLVGLRIVFAVL
SIVNRVRQGYSPLSLQTRPP-VPRGPDRPEGIEEEGGERDRDTSGRLVHGFLAIIWVDLRSLFLLSYHHLRD
LLLIAARIVELLGRRGWEVLKYWWNLLQYWSQELKSSAVSLLNAAAIAVAEGTDRVIEVLQRAGRAILHIPT
RIRQGLERALL
>B.AU.-.VH_VHPCR.AF146728
MKVKET---KRN-WQRL----WRWGIMLLGMLMICSA---T-EKLWVTVYYGVPVWKEATTTLFCASDAKAY
DKEVHNVWATHACVPTDPNPQEILLENVTEEFNMWKNNMVEQMHEDIISLWDQSLKPCVQLTPLCVTLNCTD
-EL--------TNVTFT-----------NSRHVTNSSY-VGSMEKGEMKNCSFNITT--SIRDKRHKEFALF
YKLDVVQI-D-----GS--NT------------SYRLINCNTSVITQACPKVSFEPIPIHYCAPAGFAILKC
NNKTFNGKGPCANISTVQCTHGIRPVVSTQLLLNGSLAEKEIVIRSDNFTDNAKSIIVQLNESVEIHCMRPN
NNTR-KGIYV--GPGRHIYATEKIVGDIRQAHCNISRTNWTSVLRQIAVKLR--ERF--KNKTIVFNHSSGG
DPEIVRHSFNCGGEFFYCNSTQLFNSTWFNS---------TGNDTERATNNTENITLPCRIKQIINMWQKVG
KAMYAPPINGQIRCSSNITGLILTRD-GGNQENK-----------TEIFRPGGGDMRDNWRSELYKYKVVRI
EPLGVAPTKAKRRVVQREKRAVGMIGAMILGFLGAAGSTMGAASLALTVQTRQLLSGIVQQQNNLLRAIEAQ
QHLLQLTVWGIKQLQARILAVER-YLEDQQLLGIWGCSGKLICTTSVPWNASWS-NK--SLSDIWDNMTWMQ
WEREIGNYTGLIYHLLEESQNQQEKNEQELLALDKWASLWNWFSITKWLWYIKIFIMIVGGLVGLRIVFAVL
SLVKKVREGYSPLSLQIRPP-APRGPDRPEGIEEEGGEQDRDKSVRLVDGFLALIWDDLRSLCLFSYHRLRD
LLLIAARIVELLGRRGWEALKYWWNLLQYWSQELQNSAISLLNATAIAVAEGTDRVIEVVQRACRAILHIPR
RIRQGLERLLL
>B.NL.-.ACH168_C23.AF035534
MRVKGIRKNYL----------WRWGMMLLGMLMICSA---T-EKLWVTVYYGVPVWKEATTTLFCASDAKAY
DTEVHNVWATHACVPTDPNPQEVVLGNVTENFNMWKNNMVEQMHEDIISLWDQSLKPCVKLTPLCVTLDCT-
-DV---------NVTDT-----------NSTTNATIGS-WEKMEKGEIKNCSFNITT--SRRDKGQKEYALF
YRHDVVPI-N---------TT------------KYRLISCNTSVITQACPKVSFEPIPIHYCAPAGFAILKC
NNKTFNGKGPCTNVSTVQCTHGIRPVVSTQLLLNGSLAEEEIVIRSENFTNNAKNIIVQLNVSVDINCTRPN
NNIR-KRIHI--GPGRAFYTTRQIIGNIRQAHCNISKTRWNNTLNQIAKKLR--EKF--GNKTIVFNQSSGG
DPEIVMHSFNCGGEFFYCNTTGLFNSTWNGT----EEIVTERSNRTGEN---DTLILQCKIRQIVNLWQQVG
KAMYAPPIQGQISCSSNITGLLLTRD-GGNNNSSNNN--------TEIFRPGGGDMRDNWRSELYKYKVVKI
EPLGLAPTKAKRRVVQREKRAVG-IGVLFLGFLGAAGSTMGAAAVTLTVQARQLLSGIVQQQNNLLRAIETQ
QHLLQLTVWGIKQLQARILAVER-YLKDQQLLGIWGCSGKLICTTTVPWNASWS-NK--SLDMIWNNMTWME
WEREIDNYTGLIYNLIEQSQNQQEKNEQELLELDKWANLWSWFSITNWLWYIRLFIMIVGGLIGLRIVFAVL
AIVKRVRQGYSPLSFQTHLP-AQRGPDRPEGTEEEGGERDRDRSTRLVDGFLALIWDDLRSLFLFSYHRLRD
LLLIVTRIVELLGRRGWEILKYWWNLLQYWSQELKSSAVSLLNATAVAVAEGTDRVVEVLQRAGRAVLHIPR
RIRQGLERALL
>B.AU.-.CB1br6.JN001995
MRVKEK---YQHLWRWG----WRWGTMLLGMLMICSA---T-EKLWVTVYYGVPVWKEATTTLFCASDAKTY
DTEVHNVWATHACVPTDPNPQEVVLENVTEDFNMWKNNMAEQMHEDIISLWDQSLKPCVKLTPLCVTLNCTD
-DL--------RNDTSK-----------------------VEIEKGEIKNCSFNITT--SIKNKMQREYALF
YKFDVVPI-D-----GD--NN--------TSNTSYRLINCNTSVITQACPKVSFEPIPIHYCAPAGFAILKC
NNKMFNGAGPCTNVSTVQCTHGIRPVVSTQLLLNGSLAEEEVVIRSENFTNNAKTIIVQLNESVVINCTRPN
NNTK-RGIYV--GPGRKVYTTDRIIGNIRQAHCNLSEAKWDNTLKQIAIKLR--EQF--VNKTIVFKRSSGG
DPEIVMHSFNCGGEFFYCNTTRLFNSTWNSTQLYNSTW-----NGTED----KIITLSCRIKQIINMWQGVG
KAMYAPPINGQIRCSSNITGLILTRD-GGNNSNS-NT--------TEIFRPGGGNMKDNWRSELYKYKVVKI
EPLGVAPTRAKRRVVQREKRAVGMIGAVFLGFLGAAGSTMGAAAITLTVQTRQLLTGMVQQQNNLLRAIEAQ
QHLLQLTVWGIKQLQARVLAVER-YLRDQQLLGIWGCSGKLICTTSVPWNASWS-NK--TLENIWDNMTWMQ
WEREIDNYTDIIYTLLAESQNQQEKNEQELLELDKWASLWNWFDITNWLWYIKIFIMIVGGLVGLRIVFAVI
SVVNRVRQGYSPLSLQTRFP-APRGPDRPEGIEEEGGEQGRDRSIRLVDGSLALIWDDLRSLCLFSYHRLRD
LLLIVTRIVELLGRRGWEALKYWWNLLQYWSQELKNSAVSLLNATAIAVAEGTDRVIEVVQGACRAIRHIPR
RIRQGLERILL
>B.AU.-.CB1br2.JN001991
MRVKEK---YQHLWRWG----WRWGTMLLGMLMICSA---T-EKLWVTVYYGVPVWKEATTTLFCASDAKTY
DTEVHNVWATHACVPTDPNPQEVVLENVTENFNMWKNNMAEQMHEDIISLWDQSLKPCVKLTPLCVTLNCTD
-DL--------RNDTSK-----------------------VEIEKGEIKNCSFNIST--SIKNKMQREYALF
YKFDVVPI-D-----GDNNNT---------SNTSYRLINCNTSVITQACPKVSFEPIPIHYCAPAGFAILKC
NNKMFNGTGACTNVSTVQCTHGIRPVVSTQLLLNGSLAEEEVVIRSENFTNNAKTIIVQLNESVVINCTRPN
NNTK-RGIYV--GPGRKVYTTDRIIGDIRQAHCNLSEAKWDNTLKQIAIKLR--EQF--VNKTIVFKRSSGG
DPEIVMHSFNCGGEFFYCNTTRLFNSTWNSTQLYNSTW-----NGTED----KIITLPCRIKQIINMWQGVG
KAMYAPPINGQIRCSSNITGLILTRD-GGNNSNS-NT--------TEIFRPGGGNMKDNWRSELYKYKVVKI
EPLGVAPTRAKRRVVQREKRAVGMIGAVFLGFLGAAGSTMGAAAITLTVQTRQLLTGMVQQQNNLLRAIEAQ
QHLLQLTVWGIKQLQARVLAVER-YLRDQQLLGIWGCSGKLICTTSVPWNASWS-NK--TLENIWDNMTWMQ
WEREIDNYTDIIYTLLAESQNQQEKNEQELLELDKWASLWNWFDITNWLWYIKIFIMIVGGLVGLRIVFAVI
SVVNRVRQGYSPLSLQTRFP-APRGPDRPERIEEEGGEQGRDRSIRLVDGSLALIWDDLRSLCLFSYHRLRD
LLLIVTRIVELLGRRGWEALKYWWNLLQYWSQELKNSAVSLLNATAIAVAEGTDRVIEVVQGACRAIRHIPR
RIRQGLERILL
>B.AU.-.CB1br3.JN001992
MRVKEK---YQHLWRWG----WRWGTMLLGMLMICSA---T-EKLWVTVYYGVPVWKEATTTLFCASDAKTY
DTEVHNVWATHACVPTDPNPQEVVLENVTEDFNMWKNNMAEQMHEDIISLWDQSLKPCVKLTPLCVTLNCTD
-DL--------RNDTSK-----------------------VEIEKGEIKNCSFNITT--SIKNKMQREYALF
YKFDVVPI-D-----GD--NN--------TSNTSYRLISCNTSVITQACPKVSFEPIPIHYCAPAGFAILKC
NNKMFNGTGACTNVSTVQCTHGIRPVVSTQLLLNGSLAEKEVVIRSENFTNNAKTIIVQLNESVVINCTRPN
NNTK-RGIYV--GPGRKVYTTDRIIGDIRQAHCNLSEAKWDNTLKQIAIKLR--EQF--VNKTIVFKRSSGG
DPEIVMHSFNCGGEFFYCNTTRLFNSTWNSTQLYNSTW-----NGTRS----KIITLPCRIKQIINMWQGVG
KAMYAPPINGQIRCSSNITGLILTRD-GGNNSNS-NT--------TEIFRPGGGNMKDNWRSELYKYKVVKI
EPLGVAPTKAKRRVVQREKRAVGMIGAVFLGFLGAAGSTMGAAAITLTVQTRQLLTGMVQQQNNLLRAIEAQ
QHLLQLTVWGIKQLQARVLAVER-YLRDQQLLGIWGCSGKLICTTSVPWNASWS-NK--TLENIWDNMTWMQ
WEREIDNYTDIIYTLLAESQNQQEKNEQELLELDKWASLWNWFDITNWLWYIKIFIMIVGGLVGLRIVFAVI
SVVNRVRQGYSPLSLQTRFP-APRGPDRPEGIEEEGGEQGRDRSIRLVDGSLALIWDDLRSLCLFSYHRLRD
LLLIVTRIVELLGRRGWEALKYWWNLLQYWSQELKNSAVSLLNATAIAVAEGTDRVIEVVQGACRAIRHIPR
RIRQGLERILL
>B.AU.-.CB1br1.JN001990
MRVKEK---YQHLWRWG----WRWGTMLLGMLMICSA---T-EKLWVTVYYGVPVWKEATTTLFCASDAKTY
DTEVHNVWATHACVPTDPNPQEVVLENVTEDFNMWKNNMAEQMHEDIISLWDQSLKPCVKLTPLCVTLNCTD
-DL--------RNDTSK-----------------------VEIEKGEIKNCSFNITT--SIKNKMQREYALF
YKFDVVPI-D-----GD--NN--------TSNTSYRLINCNTSVITQACPKVSFEPIPIHYCAPAGFAILKC
NNKMFNGTGACTNVSTVQCTHGIRPVVSTQLLLNGSLAEKEVVIRSENFTNNAKTIIVQLNESVVINCTRPN
NNTK-KGIYV--GPGRKVYTTDRIIGDIRQAHCNLSEAKWDNTLKQIAIKLR--EQF--VKITIVFKRSSGG
DPEIVMHSFNCGGEFFYCNTTRLFNSTWNSTQLYNSTW-----NGTED----KIITLPCRIKQIINMWQGVG
KAMYAPPINGQIRCSSNITGLILTRD-GGNNSNS-NT--------TEIFRPGGGNMKDNWRSELYKYKVVKI
EPLGVAPTRAKRRVVQREKRAVGMIGAVFLGFLGAAGSTMGAAAITLTVQTRQLLTGMVQQQNNLLRAIEAQ
QHLLQLTVWGIKQLQARVLAVER-YLRDQQLLGIWGCSGKLICTTSVPWNASWS-NK--TLENIWDNMTWMQ
WEREIDNYTDIIYTLLAESQNQQEKNEQELLELDKWASLWNWFDITNWLWYIKIFIMIVGGLVGLRIVFAVI
SVVNRVRQGYSPLSLQTRFP-APRGPDRPEGIEEEGGEQGRDRSIRLVDGSLALIWDDLRSLCLFSYHRLRD
LLLIVTRIVELLGRRGWEALKYWWNLLQYWSQELKNSAVSLLNATAIAVAEGTDRVIEVVQGACRAIRHIPR
RIRQGLERILL
>B.AU.-.CB1br4.JN001993
MRVKEK---YQHLWRWG----WRWGTMLLGMLMICSA---T-EKLWVTVYYGVPVWKEATTTLFCASDAKTY
DTEVHNVWATHACVPTDPNPQEVVLENVTEDFNMWKNNMVEQMHEDIISLWDQSLKPCVKLTPLCVTLNCTD
-DL--------RNDTSK-----------------------VEIEKGEIKNCSFNITT--NIKNKMQREYALF
YKFDVVPI-D-----GD--NN--------TSNTSYRLINCNTSVITQACPKVSFEPIPIHYCAPAGFAILKC
NNKMFNGTGACTNVSTVQCTHGIRPVVSTQLLLNGSLAEKEVVIRSENFTNNAKTIIVQLNESVVINCTRPN
NNTK-RGIYV--GPGRKVYTTDRIIGDIRQAHCNLSEAKWDNTLKQIAIKLR--EQF--VNKTIVFKRSSGG
DPEIVMHSFNCGGEFFYCNTTRLFNSTWNSTQLYNSTW-----NGTED----KIITLPCRIKQIINMWQGVG
KAMYAPPINGQIRCSSNITGLILTRD-GGNNSNS-NT--------TEIFRPGGGNMKDNWRSELYKYKVVKI
EPLGVAPTRAKRRVVQREKRAVGMIGAVFLGFLGAAGSTMGAAAITLTVQTRQLLTGMVQQQNNLLRAIEAQ
QHLLQLTVWGIKQLQARVLAVER-YLRDQQLLGIWGCSGKLICTTSVPWNASWS-NK--TLENIWDNMTWMQ
WEREIDNYTDIIYTLLAESQNQQEKNEQELLELDKWASLWNWFDITNWLWYIKIFIMIVGGLVGLRIVFAVI
SVVNRVRQGYSPLSLQTRFP-APRGPDRPEGIEEEGGEQGRDRSIRLVDGSLALIWDDLRSLCLFSYHRLRD
LLLIVTRIVELLGRRGWEALKYWWNLLQYWSQELKNSAVSLLNATAIAVAEGTDRVIEVVQGACRAIRHIPR
RIRQGLERILL
>B.AU.-.CB1br5.JN001994
MRVKEK---YQHLWRWG----WRWGTMLLGMLMICSA---T-EKLWVTVYYGVPVWKEATTTLFCASDAKTY
DTEVHNVWATHACVPTDPNPQEVVLENVTEDFNMWKNNMAEQMHEDIISLWDQSLKPCVKLTPLCVTLNCTD
-DL--------RNDTSK-----------------------VEIEKGEIKNCSFNITT--SIKNKMQREYALF
YKFDVVPI-D-----GD--NN--------TSNTSYRLINCNTSVITQACPKVSFEPIPIHYCAPAGFAILKC
NNKMFNGTGACTNVSTVQCTHGIRPVVSTQLLLNGSLAEKEVVIRSENFTNNAKTIIVQLNESVVINCTRPN
NNTK-RGIYV--GPGRKVYTTDRIIGDIRQAHCNLSEAKWDNTLKQIAIKLR--EQF--VNKTIVFKRSSGG
DPEIVMHSFNCGGEFFYCNTTRLFNSTWNSTQLYNSTW-----NGTED----KIITFPCRIKQIINMWQGVG
KAMYAPPINGQIRCSSNITGLILTRD-GGNNSNS-NT--------TEIFRPGGGNMKDNWRSELYKYKVVKI
EPLGVAPTRAKRRVVQREKRAVGMIGAVFLGFLGAAGSTMGAAAITLTVQTRQLLTGMVQQQNNLLRAIEAQ
QHLLQLTVWGIKQLQARVLAVER-YLRDQQLLGIWGCSGKLICTTSVPWNASWS-NK--TLENIWDNMTWMQ
WEREIDNYTDIIYTLLAESQNQQEKNEQELLELDKWASLWNWFDITNWLWYIKIFIMIVGGLVGLRIVFAVI
SVVNRVRQGYSPLSLQTRFP-APRGPDRPEGIEEEGGEQGRDRSIRLVDGSLALIWDDLRSLCLFSYHRLRD
LLLIVTRIVELLGRRGWEALKYWWNLLQYWSQELKNSAVSLLNATAIAVAEGTDRVIEVVQGACRAIRHIPR
RIRQGLERILL
>B.FR.1983.IIIBX_LAI_IIIB.AF189159
MRVKEK---YQHLWRWG----WRWGTMLLGMLMICSA---T-EKLWVTVYYGVPVWKEATTTLFCASDAKAY
ETEVHNVWATHACVPTDPNPQEVVLVNVTENFNMWKNDMVEQMHEDIISLWDQSLKPCVKLTPLCVSLKCT-
-DL--------KNDTNT-----------NSSSGRMI------MEKGEIKNCSFNIST--SKRGKVKKEYAFF
YKLDIIPI-D-----ND--PT------------SYTLTSCNTSVITQACPKVSFEPIPIHYCAPAGFAILKC
NNKTFNGTGPCTNVSTVQCTHGIRPVVSTQLLLNGSLAEEEVVIRSVNFTDNAKTIIVQLNTSVEINCTKPN
NNTR-KRIRIQRGPGRAFVTVGKI-GNMRQAHCNISRAKWSNTLKQIASKLR--EQFG-NNKTIIFKQSSGG
DPEIVTHSFNCGGEFFYCKSTQLFNSTWSTK----------GSNNTEGS---DTITLPCRIKQIINMWQEVE
KAMYAPPISGQIRCSSNITGLLLTRD-GGNNNNE-----------SEIFRPGGGDMRDNWRSELYKYKVVKI
EPLGVAPTKAKRRVVQREKRAVG-IGALFLGFLGAAGSTMGAASMALTVQARQSLSGIVQQQNNLLRAIEAQ
QHLLQLTVWGIKQLQARILAVER-YLKDQQLLGIWGCSGKLICTTAVPWSASWS-NK--SLEQIWNNMTWME
WDREINNYTSLIHSLIEESQNQQEMNEQELLELDKWASLWNWFDISSWLWYIKIFIMIVGGLVGLRIVFAVF
SVVNRVRQGYSPLSFQTHLP-IPKGPDRP-------------------NGSLTLIWDDLRSLCLFSYHRLRD
LLLIVTRIEELLERRGWEALKYWWNLLQYWSQELKNSAVSLLNATAIAVAEGTDRVIEVVQGAYRAIRHIPR
RIRQGLERILL
>B.FR.1985.NL4_3_LAI_NY5_pNL43_NL43.U26942
MRVKEK---YQHLWRWG----WKWGTMLLGILMICSA---T-EKLWVTVYYGVPVWKEATTTLFCASDAKAY
DTEVHNVWATHACVPTDPNPQEVVLVNVTENFNMWKDDMVEQMHEDIISLWDQSLKPCVKLTPLCVSLKCT-
-DL--------KNDTNT-----------NSSSGRMI------MEKGEIKNCSFNIST--SIRDKVQKEYAFF
YKLDIVPI-D---------NT------------SYRLISCNTSVITQACPKVSFEPIPIHYCAPAGFAILKC
NNKTFNGTGPCTNVSTVQCTHGIRPVVSTQLLLNGSLAEEDVVIRSANFTDNAKTIIVQLNTSVEINCTRPN
NNTR-KSIRIQRGPGRAFVTIGKI-GNMRQAHCNISRAKWNATLKQIASKLR--EQFG-NNKTIIFKQSSGG
DPEIVTHSFNCGGEFFYCNSTQLFNSTWFNS-----TWSTEGSNNTEGS---DTITLPCRIKQFINMWQEVG
KAMYAPPISGQIRCSSNITGLLLTRD-GGNNNNG-----------SEIFRPGGGDMRDNWRSELYKYKVVKI
EPLGVAPTKAKRRVVQREKRAVG-IGALFLGFLGAAGSTMGAASMTLTVQARQLLSDIVQQQNNLLRAIEAQ
QHLLQLTVWGIKQLQARILAVER-YLKDQQLLGIWGCSGKLICTTAVPWNASWS-NK--SLEQIWNNMTWME
WDREINNYTSLIHSLIEESQNQQEKNEQELLELDKWASLWNWFNITNWLWYIKLFIMIVGGLVGLRIVFAVL
SIVNRVRQGYSPLSFQTHLP-IPRGPDRPEGIEEEGGERGRDRSIRLVNGSLALIWDDLRSLCLFSYHRLRD
LLLIVTRIVELLGRRGWEALKYWWNLLQYWSQELKNSAVNLLNATAIAVAEGTDRVIEVLQAAYRAIRHIPR
RIRQGLERILL
>B.FR.1983.TH475A_LAI.L31963
MRVKEK---YQHLWRWG----WKWGTMLLGILMICSA---T-EKLWVTVYYGVPVWKEATTTLFCASDAKAY
DTEVHNVWATHACVPTDPNPQEVVLVNVTENFNMWKNNMVEQMHEDIISLWDQSLKPCVKLTPLCVSLKCT-
-DL--------KNDTNT-----------NSSSGRMI------MEKGEIKNCSFNIST--SKRGKVQKEYAFF
YKLDIIPI-N-----ND--TT------------SYTFTSCNTSVITQACPKVSFEPIPIHYCAPAGFAILKC
NNKTFNGTGPCTNVSTVQCTHGIRPVVSTQLLLNGSLAEEEVVIRSVNFTDNAKTIIVQLNTSVEINCTRPN
NNTR-KKFRIQRGPGRAFVTIGKI-GNMRQAHCNISRAKWNATLKQIASKLR--EQFG-NNKTIIFKQSSGG
DPEIVTHSFNCGGEFFYCNSTQLFNSTWSNS-----TLSTEGSNNTEGS---DTITLPCRIKQIINMWQEVG
KAMYAPPISGQIRCSSNITGLLLTRD-GGNSNNE-----------SEIFRPGGGDMRDNWRSELYKYKVVKI
EPLGVAPTKAKRRVVQREKRAVG-IGALFLGFLGAAGSTMGAASMTLTVQARQLLSGIVQQQNNLLRAIEAQ
QHLLQLTVWGIKQLQARILAVER-YLKDQQLLGIWGCSGKLICTTAVPWNASWS-NK--SLEQIWNHTTWME
WDREINNYTSLIHSLIEESQNQQEMNEQELLELDKWASLWNWFDISSWLWYIKIFIMIVGGLVGLRIVFAVL
SVVNRVRQGYSPLSFQTHLP-IPRGPDRPEGIEEEGGERDRDRSIRLVNGSLALIWDDLRSLCLFSYHRLRD
LLLIVTRIVELLGRRGWEALKYWWNLLQYWSQELKNSAVSLLNATAIAVAEGTDRVIEVVQGAYRAIRHIPR
RIRQGLERILL
>B.FR.1983.IIIB_LAI.A04321
MRVKEK---YQHLWRWG----WKWGTMLLGILMICSA---T-EKLWVTVYYGVPVWKEATTTLFCASDAKAY
DTEVHNVWATHACVPTDPNPQEVVLVNVTENFNMWKNDMVEQMHEDIISLWDQSLKPCVKLTPLCVSLKCT-
-DL--------GNATNT------------NSSNTNSSSGEMMMEKGEIKNCSFNIST--SIRGKVQKEYAFF
YKLDIIPI-D-----ND--TT------------SYTLTSCNTSVITQACPKVSFEPIPIHYCAPAGFAILKC
NNKTFNGTGPCTNVSTVQCTHGIRPVVSTQLLLNGSLAEEEVVIRSANFTDNAKTIIVQLNQSVEINCTRPN
NNTR-KSIRIQRGPGRAFVTIGKI-GNMRQAHCNISRAKWNATLKQIASKLR--EQFG-NNKTIIFKQSSGG
DPEIVTHSFNCGGEFFYCNSTQLFNSTWFNS-----TWSTEGSNNTEGS---DTITLPCRIKQFINMWQEVG
KAMYAPPISGQIRCSSNITGLLLTRD-GGNNNNG-----------SEIFRPGGGDMRDNWRSELYKYKVVKI
EPLGVAPTKAKRRVVQREKRAVG-IGALFLGFLGAAGSTMGARSMTLTVQARQLLSGIVQQQNNLLRAIEAQ
QHLLQLTVWGIKQLQARILAVER-YLKDQQLLGIWGCSGKLICTTAVPWNASWS-NK--SLEQIWNNMTWME
WDREINNYTSLIHSLIEESQNQQEKNEQELLELDKWASLWNWFNITNWLWYIKIFIMIVGGLVGLRIVFAVL
SIVNRVRQGYSPLSFQTHLP-TPRGPDRPEGIEEEGGERDRDRSIRLVNGSLALIWDDLRSLCLFSYHRLRD
LLLIVTRIVELLGRRGWEALKYWWNLLQYWSQELKNSAVSLLNATAIAVAEGTDRVIEVVQGACRAIRHIPR
RIRQGLERILL
>B.FR.1983.HXB3_LAI.M14100
MRVKEK---YQHLWRWG----WRWGTMLLGMLMICSA---T-EKLWVTVYYGVPVWKEATTTLFCASDAKAY
DTEVHNVWATHAGVPTDPNPQEVVLVNVTENFNMWKNDMVEQMHEDIISLWDQSLKPCVKLTPLCVSLKCT-
-DL--------KNDTNT-----------NSSSGRMI------MEKGEIKNCSFNIST--SIRGKVQKEYAFF
YKLDIIPI-D-----ND--TT------------SYTLTSCNTSVITQACPKVSFEPIPIHYCAPAGFAILKC
NNKTFNGTGPCTNVSTVQCTHGIRPVVSTQLLLNGSLAEEEVVIRSVNFTDNAKTIIVQLNTSVEINCTRPN
NNTR-KKIRIQRGPGRAFVTIGKI-GNMRQAHCNISRAKWNATLKQIASKLR--EQFG-NNKTIIFKQSSGG
DPEIVTHSFNCGGEFFYCNSTQLFNSTWFNS-----TWSTEGSNNTEGS---DTITLPCRIKQFINMWQEVG
KAMYAPPISGQIRCSSNITGLLLTRD-GGNNNNG-----------SEIFRPGGGDMRDNWRSELYKYKVVKI
EPLGVAPTKAKRRVVQREKRAVG-IGALFLGFLGAAGSTMGAASMTLTVQARQLLSGIVQQQNNLLRAIEAQ
QHLLQLTVWGIKQLQARILAVER-YLKDQQLLGIWGCSGKLLCTTAVPWNASWS-NK--SLEQIWNHTTWME
WDREINNYTSLIHSLIEESQNQQEKNEQELLELDKWASLWNWFNITNWLWYIKLFIMIVGGLVGLRIVFAVL
SVVNRVRQGYSPLSFQTHLP-IPRGPDRPEGIEEEGGERDRDRSIRLVNGSLALIWDDLRSLCLFSYHRLRD
LLLIVTRIVELLGRRGWEALKYWWNLLQYWSQELKNSAVSLLNATAIAVAEGTDRVIEVVQEAYRAIRHIPR
RIRQGLERILL
>B.FR.1983.BH102_BH10.M15654
MRVKEK---YQHLWRWG----WRWGTMLLGMLMICSA---T-EKLWVTVYYGVPVWKEATTTLFCASDAKAY
DTEVHNVWATHACVPTDPNPQEVVLVNVTENFNMWKNDMVEQMHEDIISLWDQSLKPCVKLTPLCVSLKCT-
-DL--------KNDTNT-----------NSSSGRMI------MEKGEIKNCSFNIST--SIRGKVQKEYAFF
YKLDIIPI-D-----ND--TT------------SYTLTSCNTSVITQACPKVSFEPIPIHYCAPAGFAILKC
NNKTFNGTGPCTNVSTVQCTHGIRPVVSTQLLLNGSLAEEEVVIRSANFTDNAKTIIVQLNQSVEINCTRPN
NNTR-KSIRIQRGPGRAFVTIGKI-GNMRQAHCNISRAKWNNTLKQIDSKLR--EQFG-NNKTIIFKQSSGG
DPEIVTHSFNCGGEFFYCNSTQLFNSTWFNS-----TWSTKGSNNTEGS---DTITLPCRIKQIINMWQEVG
KAMYAPPISGQIRCSSNITGLLLTRD-GGNSNNE-----------SEIFRPGGGDMRDNWRSELYKYKVVKI
EPLGVAPTKAKRRVVQREKRAVG-IGALFLGFLGAAGSTMGAASMTLTVQARQLLSGIVQQQNNLLRAIEAQ
QHLLQLTVWGIKQLQARILAVER-YLKDQQLLGIWGCSGKLICTTAVPWNASWS-NK--SLEQIWNNMTWME
WDREINNYTSLIHSLIEESQNQQEKNEQELLELDKWASLWNWFNITNWLWYIKLFIMIVGGLVGLRIVFAVL
SVVNRVRQGYSPLSFQTHLP-IPRGPDRPEGIEEEGGERDRDRSIRLVNGSLALIWDDLRSLCLFSYHRLRD
LLLIVTRIVELLGRRGWEALKYWWNLLQYWSQELKNSAVSLLNATAIAVAEGTDRVIEVVQGAYRAIRHIPR
RIRQGLERILL
>B.FR.1983.HXB2_copy_LAI.AF033819
MRVKEK---YQHLWRWG----WRWGTMLLGMLMICSA---T-EKLWVTVYYGVPVWKEATTTLFCASDAKAY
DTEVHNVWATHACVPTDPNPQEVVLVNVTENFNMWKNDMVEQMHEDIISLWDQSLKPCVKLTPLCVSLKCT-
-DL--------KNDTNT-----------NSSSGRMI------MEKGEIKNCSFNIST--SIRGKVQKEYAFF
YKLDIIPI-D-----ND--TT------------SYKLTSCNTSVITQACPKVSFEPIPIHYCAPAGFAILKC
NNKTFNGTGPCTNVSTVQCTHGIRPVVSTQLLLNGSLAEEEVVIRSVNFTDNAKTIIVQLNTSVEINCTRPN
NNTR-KRIRIQRGPGRAFVTIGKI-GNMRQAHCNISRAKWNNTLKQIASKLR--EQFG-NNKTIIFKQSSGG
DPEIVTHSFNCGGEFFYCNSTQLFNSTWFNS-----TWSTEGSNNTEGS---DTITLPCRIKQIINMWQKVG
KAMYAPPISGQIRCSSNITGLLLTRD-GGNSNNE-----------SEIFRPGGGDMRDNWRSELYKYKVVKI
EPLGVAPTKAKRRVVQREKRAVG-IGALFLGFLGAAGSTMGAASMTLTVQARQLLSGIVQQQNNLLRAIEAQ
QHLLQLTVWGIKQLQARILAVER-YLKDQQLLGIWGCSGKLICTTAVPWNASWS-NK--SLEQIWNHTTWME
WDREINNYTSLIHSLIEESQNQQEKNEQELLELDKWASLWNWFNITNWLWYIKLFIMIVGGLVGLRIVFAVL
SIVNRVRQGYSPLSFQTHLP-TPRGPDRPEGIEEEGGERDRDRSIRLVNGSLALIWDDLRSLCLFSYHRLRD
LLLIVTRIVELLGRRGWEALKYWWNLLQYWSQELKNSAVSLLNATAIAVAEGTDRVIEVVQGACRAIRHIPR
RIRQGLERILL
