# Supplementary material for: Protein structural disorder of the envelope V3 loop contributes to the switch in human immunodeficiency virus type 1 cell tropism
Source: PLoS One. 2017 Oct 19;12(10):e0185790. doi: 10.1371/journal.pone.0185790 (PMC5648111; doi:10.1371/journal.pone.0185790)
Supplement: S1 File — (ZIP) [file pone.0185790.s001.zip › sequences/Lan_consensus/HIV-1_env_R5X4.aln]

>B.US.-.7120P_c23.AY842843
MKVKETRKICQHFWR-----WGTMLLGMLMICSAG-NNLWVTVYYGVPVWKEATTTLFCASDAKAYDTEVHN
VWATHACVPTDPNPQEVVLTNVTEEFNMWKNNMVEQMHEDIISLWDQSLKPCVKLTPL-CVTLNCTDLSLNC
TNRSNNVTNTTNCGGENHTSTNSSVIERGEIKNCSFNITT--SLRDKVRKEYALFYKMDVEQINND------
-------------TSYVLINCNTSVITRACPKVSFEPIPIHYCAPAGFAILKCNDKKFNGTGPCNNVSTVQC
THGIRPVVSTQLLLNGSLAEEEVVIRSENFTDNAKTIIVQLNQSVPIQCARPNNNTR-KRIYMGTGRYMSAT
EKITGDIRQAHCNISREKWNNALKRVADKLRE--QFKNATEISFNKSSGGDPEITRHSFNCGGEFFYCNTDQ
LFNSTWNSTS--LFNST-----NGT-ITLQCRIKQIINRWQEVGKAMYAPPIEGPINCTSNI----TGLLLT
RDGGNQNNQQNNTGGQNNTGTEVFRPTGGNMRDNWRSELYKYKVVKIEPLGLAPTKAKRRVVHKEKRAVG-L
GAMFLGFLGAAGSTMGAASITLTVQARQLLSGIVQQQNNLLRAIEAQQHLLQLTVWGIKQLQARVLAVERYL
RDQQLLGIWGCSGKLICTTTVPWNTSWNKKDTDLAAIWGNMTWMQWEKEIDNYTGLIYTLLEESQNQQEKNE
QELLELDKWANLWNWFDITQWLWYIKIFIMIIGGLIGLRIVFTVLSIINRVR--QGYSPLSFQTRLPVPGGP
DRPEEIEEEGGDRDRDRSNRSVVGFLTIIWVDLRSLCLFSYQRLRDLLLIAARIVEILGRRGWEALKYWWNL
LQYWSQELKNSAVSLLNATAIAVAEGTDRVIEVVQRICRAIRNIPRRI-RQGFERALL
>B.US.2003.APV_8.DQ869032
MRVKGIRKSSQHLWR-----WGTMLLGMLMICSAT-EQLWVTVYYGVPVWKEATTTLFCASDAKAYDTEVHN
VWATHACVPTDPNPQEVELKNVTEDFNMWKNNMVEQMHEDVISLWDQSLKPCVKLTPL-CVTLNCTDYSNKN
ATNNTSSTTTTSPS--ASTTSSEGLIEKGEIKRCSFNITT--SIRDQETKGEALFYKLDVVPINPI-----N
-NTNNSYNTNNSYNSYRLINCNTSVITQACPKVSFEPIPIHYCAPAGFAILKCKDKQFSGTGECKNVSTVQC
THGIKPVVSTQLLLNGSLAEEEVVIRSANFTNNAKTIIVQLKEGVQINCTRPNNNTR-KSIHIAPGRAFYAT
GEIIGNIRQAHCNISRKNWNDTLRQIAKKLGE--QFN-KTTIIFNQSSGGDPEVTMNTFSCGGEFFYCNTTK
LFNSTYNNST-YNTTDNSTDNGNEI-ITIPCRIKQIINMWQEVGKAMYAPPIRGLIRCTSNI----TGLLLV
RDGGT----TN------TSTNETFRPGGGDMRDNWRSELYKYKVVKIEPLGVAPTKAKRRVVQREKRAIG-F
GAMFLGFLGAAGSTMGAASLTLTVQARQLLTGIVQQQNNLLRAIEAQQHLLQLTVWGIKQLQARVLAVESYL
KDQQLLGIWGCSGKLICTTTVPWNTNWSSK--PLDDIWNNMTWMQWEKEIGNYTDQIYRLIEESQNQQEKNE
QELLALDKWASLWNWFTISNWLWYIKIFIIIVGSLIGLRIVFAVLSIVNRVR--QGYSPLSLQTHLPTPRGP
DRPEGIEEEGGEGSRGRSVRLVDGFLALIWDDLRSLCLFSYHRLRDLLLIAARIVEILGRRVWEALKYWWNL
LQYWSLELKNSAINLLNTTAIAVAEGTDRIIELAQRVFRAIIHIPRRI-RQGAERALL
>B.US.-.7069P_c14.AY842821
MRVKETMKNYQHLWR-----WGMMLFGMLMICSAAQEESWVTVYYGVPVWRDANTTLFCASDAKAYKEEAHN
VWATHACVPTDPDPQEIVLENVTENFNMWKNNMVEQMHEDIISLWDQSLKPCVELTPL-CVTLSCTDL----
------RNDTNTNN--TMSANATEN-IREEMRNCSFNMTS--AVRDRTHREYALFYKLDVEPIDND-----N
NTNTSY-------RNYRLISCNTSVIKQACPKVSFEPIPIHYCAPAGFAILKCNDTKFNGSGPCKNVSTVQC
THGIRPVVSTQLLLNGSLAEEDVVIRSENFTNNAKTIIVQLKNPVKINCTRPYNLK--KSITRGPGRVIYST
GDIMGDIRKAHCTINEPEWNNTLKQIAIKLRE--QFG-NKTIAFNKSSGGDLEIVMHSFNCGGEFFHCHTTQ
LFNSTWNDT---TINRTEGSKNIRN-ITLPCRIKQIINKWQEVGKAMYAPPIDGQIRCSSNI----TGLLLT
RDGGD----N-------NITTETFRPGGGDMRDNWRSELYKYKVVRIEPIGIAPTKAKRRVVQREKRAVG-I
GALFLGFLGAAGSTMGAASLTLTVQARQLLSGIVQQQNNLLRAIEAQQHLLQLTVWGIKQLQARVLAVERYL
RDQQLLGIWGCSGKLICTTTVPWNASWSNK--TLGAIWNNMTWMEWEREIDNYTGLIYNLLEESQNQQEKNE
QDLLALDKWASLWSWFDISNWLWYIKIFIMIVGGLIGLRIVFVVLSIVNRVR--QGYSPFSFQTRLPTQRGP
DRPEGIEEEGGERDRDRSGPLVDGFLAIIWVDLRSLCLFSYHRLRDLLLIVTRIVELLGHRGWEALKYWWNL
LQYWSQELKSSAVNLLNTTAIAVAEGTDRIIEIVQRAYRAILHIPRRI-RQGLERSLL
>B.US.-.7069P_c35.AY842823
MRVKETMKNYQHLWR-----WGMMLFGMLMICSAAQEESWVTVYYGVPVWRDANATLFCASDAKAYKTEAHN
VWATHACVPTDPNPQEIVLENVTENFNMWKNNMVEQMHEDIISLWDQSLKPCVELTPL-CVTLNCTEL----
--------NTTSAN--TTSVNTTEN-IREEMRNCSFNMTS--AVRDRTHREYALFYKLDVVPIDND-----N
NTNTSY-------RNYRLISCNTSAIKQACPKVSFEPIPIHYCAPAGFAILKCNDTKFNGSGPCKNVSTVQC
THGIRPVVSTQLLLNGSLAEEDVVIRSENFTNNAKTIIVQLKDPVKINCTRPYNIE--KRITRGPGRVIYST
GNIIGDIKKAHCTINETEWNNTLKQIAIKLRE--QFGENKTIAFNKSSGGDPEIVMHSFNCGGEFFYCNTTQ
LFNSTWNDT---TINITEGSKNIRN-ITLPCRIKQIINKWQEVGKAMYAPPIDGQIRCSSNI----TGLLLT
RDGGD----N-------NITTETFRPGGGDMRDNWRSELYKYKVVRIEPIGIAPTKAKRRVVQREKRAVG-I
GALFLGFLGAAGSTMGAASLTLTVQARQLLSGIVQQQNNLLRAIEAQQHLLQLTVWGIKQLQARVLAVERYL
RDQQLLGIWGCSGKLICTTTVPWNASWSNK--TLGAIWNNMTWMEWEREIDNYTGLIYNLLEESQNQQEKNE
QDLLALDKWASLWSWFDISNWLWYIKIFIMIVGGLIGLRIVFAVLSIVNRVR--QGYSPLSFQTRLPAQRGP
DRPEGIEEEGGERDRDRSGPLVDGFLAIIWVDLRSLCLFSYHRLRDLLLIVTRIVGLLGRRGWEALKYWWNL
LQYWSQELKNSAVNLFNTTAIAVAEGTDRIIEIVQRAYRAILHIPRRI-RQGLERFLL
>B.ES.2009.X2689_2.GU362885
MRAKGTRRNCQHLWK-----WGTMLLGMLMICSAV-DQLWVTVYYGVPVWKEATTTLFCASDAKAYDTEVHN
VWATHACVPTDPSPQEIILENVTENFNMWKNNMVEQMHEDVISLWDQSLKPCVKLTPL-CVTLECTDV----
-----GNTSNANNI--TNSSSWGEPMEKGEMKNCSFNVTS--GIRDKMQREYALLYKLDVVPIDNS-----N
-NS----------TNYRLINCDTSIITQTCPKVSFEPIPIHYCTPAGFAMLKCNDKEFNGTGPCKNVSTVQC
THGIRPVVSTQLLLNGSLAEGDIVIRSENFTDNAKTIIVQLKEPIEINCTRPYSYTTIRRIRIGPGRAF-TT
GSV-GDIRQAHCNLSQAIWNKTLKGIVEKLRN--QVG-NRTIAFNKSSGGDPEIVMHSFNCGGEFFYCNTTK
LFNSTWSTND--TLNNTTRGN-DTI-ITLPCRIKQIINMWQEVGKAMYAPPIKGQIRCSSNI----TGLLLT
RDGGN----KT------ENETETFRPGGGNMKDNWRSELYKYKVVQIEPLGVAPTKAKRRVVQREKRAVGAL
GAMVLGFLGAAGSTMGAASITLTVQARRLMSGIVQQQNNLLKAIDAQQQMLQLTVWGIKQLQARVLAVESYL
KDQQLLGIWGCSGKLICTTAVPWNASWSNK--SLNQIWDNMTWMEWEREISSYTNVIYNLIQESQNQQEKNE
QELLELDKWASLWNWFSITKWLWYIKIFIMIVGGLIGLRIVFAILSIVNRVR--KGYSPLSFQTRFPAPRGP
DRPEGIEEEGGERDRDTSRRLVHGLLALVWDDLRSLCLFSYHRLRDLLLIVTRIVETLGRRGWEALKYWWNL
LLYWSQELKNSAVSLLNVTAVAVAEGTDRIIEILQRTGRAILNIPTRI-RQGLERALL
>B.US.-.101_TP1_24b.FJ798346
MRVKGIRRNYQRLWT-----WGTLLLGMLMICSTG-EQLWVTVYYGVPVWKEATTTLFCASDTKAYHTEVHN
VWATHACVPTDPSPQEVVLGNVTENFNMWKNNMVEQMHEDIISLWDQSLKPCVKLTPL-CVTLNCTDH----
------LNNTIYNN--SNSGGDLKV-EIGEIKNCSFNVTT--VIKDKIQKEYALFYKSDVVPIDSG-----N
-NTSNY-------TSYRLIHCNTSVITQACPKVSFEPIPIHFCAPAGFAILKCNNKTFTGQGPCTNVSTVQC
THGIRPVVSTQLLLNGSLAEKEVVIRTENFTNNAKTIIVHLNKSVTINCTRPNNNTR-KGIHIGPGRAFYAT
GQIIGDIRQAHCTLNITQWNNTLNQVVTKLRKNFNLE-NKTIIFNHSSGGDPEIILHTFNCAGEFFYCNTTQ
LFNSTWRANG--NWTGTKGND-NGT-VTLPCRIKQIINMWQQVGKAMYAPPIAGQITCISNI----TGILLT
RDGGN----T-------TNNNETFRPGGGDMRDNWRSELYKYKVVKIQPLGVAPTKAKRRVVQREKRAVG-L
GAMFLGFLGAAGSTMGAASVTLTVQARQLLSGIVQQQNNLLRAIEAQQHLLQLTVWGIKQLQARVLAVERYL
KDQQLLGIWGCSGKLICTTAVPWNASWSNK--SLNDIWDNMTWMQWEKEIDNYTGLIYSLIEESQNQQEKNE
QDLLALDKWASLWNWFDITRWLWYIKIFIMIVGGLIGLRIVFTVLSIVNRVR--QGYSPLSFQTRLPTQRGP
DRPGGIEEEGGERDRDTSRPLVDGFLAIIWVDLRSLCLFSYHRLRDLLLIVTRTVELLGRRGWDALKYWWNL
LQYWGQELKKSAVNLLNTIAIAVAEGTDRVIEIVQRAVRIILNIPTRI-RQGLEMP--
>B.US.-.101_TP1_60.FJ798363
MRVKGIRRNYQCLWT-----WGTLLLGMLMICSTG-EQLWVTVYYGVPVWKEATTTLFCASDTKAYHTEVHN
VWATHACVPTDPSPQEVVLGNVTENFNMWKNNMVEQMHEDIISLWDQSLKPCVKLTPL-CVTLNCTDNLSNL
-----NNVTHKHNN--SNSGEDLKG-EIGEIKNCSFNVTT--VIKDKIQKEYALFYKSDVVPIDSG-----N
-NTSNY-------TSYRLIHCNTSVITQACPKVSFEPIPIHFCAPAGFAILKCNNKTFTGQGPCTNVSTVQC
THGIRPVVSTQLLLNGSLAEKEVVIRTENFTNNAKTIIVHLNESVTINCTRPNNNTR-KGIHIGPGRAFYAT
GQIIGDIRQAHCTLNITQWNNTLKQIVTKLRKNFNLE-NKTIIFNHSSGGDPEIIMHTFNCAGEFFYCNTTQ
LFNSTWRANG--NWTGTKGND-NGT-VTLPCRIKQIINMWQQVGKAMYAPPIAGKITCISNI----TGILLT
RDGGN----I-------TNNNETFRPGGGDMRDNWRSELYRYKVVKIQPLGVAPTKAKRRVVQREKRAVG-L
GAMFLGFLGAAGSTMGAASVTLTVQARQLLSGIVQQQNNLLRAIEAQQHLLQLTVWGIKQLQARVLAVERYL
KDQQLLGIWGCSGKLICTTTVPWNASWSNK--SLNDIWDNMTWMQWEKEIDNYTGLIYSLIEESQNQQEKNE
QELLALDRWASLWNWFDITKWLWYIKIFIMIVGGLIGLRIVFTVLSIVNRVR--QGYSPLSFQTRLPTQRGP
DRPGGIEGEGGERDRDTSGPLVDGFLAIIWVDLRSLCLFSYHRLRDLLLIVTRTVELLGRRGWEALKYWWNL
LQYWGQELKKSAVNLLNAIAIAVAEGTDRVIEIVQRAVRIILNIPTRI-RQGLEIALL
>B.US.-.101_TP3_15.FJ798324
MRVKGIRRNYQRLWT-----WGTLLLGMLMIYSAG-EQLWVTVYYGVPVWKEATTTLFCASDTKAYHTEVHN
VWATHACVPTDPSPQEVVLGNVTEDFNMWKNNMVEQMHEDIISLWDQSLKPCVKLTPL-CVTLNCTDNLSNL
-----NNVTNNHNN--SNSGEDLKE-EIGEIKNCSFNVTT--VIKDKIQKEYALFYKSDVVPIDSG-----N
-NTSNY-------TSYRLIHCNTSVITQACPKVSFEPIPIHFCAPAGFAILKCNNKTFTGQGPCTNVSTVQC
THGIRPVVSTQLLLNGSLAEKEVVIRTENFTNNAKTIIVHLNESVTINCTRPNNNTR-KGIHIGPGRAFYAT
GQIIGDIRQAHCTLNITQWNNTLNQIVTKLRKNFNLE-NKTIIFNHSSGGDPEIIMHTFNCAGEFFYCNTTQ
LFNSTWRANG--NWTGTKGND-NGT-VTLPCRIKQIINMWQQVGKAMYAPPIAGKITCISNI----TGILLT
RDGGN----T-------TNNNETFRPGGGDMRDNWRSELYKYKVVKIQPLGIAPTKARRRVVQREKRAVG-L
GAMFLGFLGAAGSTMGAASVTLTVQARQLLSGIVQQQNNLLRAIEAQQHLLQLTVWGIKQLQARVLAVERYL
KDQQLLGIWGCSGKLICTTNVPWNTSWSNK--SLNDIWDNMTWMQWEKEIDNYTGLIYSLIEESQNQQEKNE
QDLLALDKWASLWNWFDITRWLWYIKIFIMIVGGLIGLRIVFTVLSIVNRVR--QGYSPLSFQTRLPTQRGP
DRPGGIEEEGGERDRDTSRPLVDGFLAIIWVDLRSLCLFSYHRLRDLLLIVTRTVELLGRRGWEALKYWWNL
LQYWGQELKESAVNLLNAIAIAVAEGTDRVIEIVQRAVRIILNIPTRI-RQGLEIALL
>B.US.-.101_TP1_63.FJ798364
MRVKGIRRNYQRLWT-----WGTLLLGMLMIYSAG-EQLWVTVYYGVPVWKEATTTLFCASDTKAYHTEVHN
VWATHACVPTDPSPQEVVLGNVTENFNMWKNDMVEQMHEDIISLWDQSLKPCVKLTPL-CVTLNCTDNLSNL
-----NNVTHKHNN--SNSGEDLKG-EIGEIKNCSFNVTT--VIKDKIQKEYALFYKSDVVPIDSG-----N
-NTSNY-------TSYRLIHCNTSVITQACPKVSFEPIPIHFCAPAGFAILQCNNKTFTGQGPCTNVSTVQC
THGIRPVVSTQLLLNGSLAEKEVVIRTENFTNNAKTIIVHLNKSVIINCTRPNNNTR-KGIHIGPGRAFYAT
GQIIGDIRQAHCTLNITQWNNTLNQIVTKLRKNFNLE-NKTIIFNHSSGGDPEIIMHTFNCAGEFFYCNTTQ
LFNSTWRANG--NWTGTKGND-NGT-VTLPCRIKQIINMWQQVGKAMYAPPIAGKITCISNI----TGILLT
RDGGN----T-------TNNNETFRPGGGDMRDNWRSELYKYKVVKIQPLGVAPTKAKRRVVQREKRAVG-L
GAMFLGFLGAAGSTMGAASVTLTVQARQLLSGIVQQQNNLLRAIEAQQHLLQLTVWGIKQLQARVLAVERYL
KDQQLLGIWGCSGKLICTTTVPWNASWSNK--SLNDIWDNMTWMQWEKEIDNYTGLIYSLIEESQNQQEKNE
QDLLALDKWASLWNWFDITRWLWYIKIFIMIVGGLIGLRIVFTVLSIVNRVR--QGYSPLSFQTRLPTQRGP
DRPGGIEEEGGERDRDTSRPLVDGFLAIIWVDLRSLCLFSYHRLRDLLLIVTRTVELLGRGGWEALKYWWNL
LQYWGQELKKSAVNLLNAIAIAVAEGTDRVIEIVQRAVRIILNIPTRI-RQGLEIALL
>B.US.-.101_TP3_11b.FJ798322
MRVKGIRRNYQRLWT-----WGTLLLGMLMICSTG-EQLWVTVYYGVPVWKEATTTLFCASDTKAYHTEVHN
VWATHACVPTDPSPQEVVLGNVTENFNMWKNNMVEQMHEDIISLWDQSLKPCVKLTPL-CVTLNCTDNLSNL
-----NNVTHKHNK--SNSGEDLKG-EIGEIKNCSFNVTT--IIKDKIQKEYALFYKSDVVPIDSELIDSKN
-NTSNY-------TSYRLIHCNTSVITQACPKVSFEPIPIHFCAPAGFAILKCNNKTFLGKGPCTNVSTVQC
THGIRPVVSTQLLLNGSLAEKEVVIRTENFTDNAKTIIVHLNESVTINCTRPNNNTR-KGIHIGPGRAFYAT
GQIIGDIRQAHCTLNITQWNNTLNQIVTKLRKNFNLE-NKTIIFNHPSGGDPEIVSHTFNCAGEFFYCNTTQ
LFNSTWRANG--NWTGTKGND-NGT-VTLPCRIKQIINMWQQVGKAMYAPPIAGKITCNSSI----TGILLT
RDGGN----TNN-----TNDTGTFRPGGGDMRDNWRSELYKYKVVKILPLGVAPTKARRRVVQREKRAVG-L
GAMFLGFLGAAGSTMGAASVTLTVQARLLLSGIVQQQINLLRAIEAHQHLLQLRVWGIKQLQARVLAVERYL
KDQQLLGIWGCSGKLICTTNVPWNTSWSNK--SLNDIWDNMTWMQWEKEIDNYTGLIYTLIEESQNQQEKNE
QDLLALDKWASLWNWFDITRWLWYIKIFIMIVGGLIGLRIVFTVLSIVNRVR--QGYSPLSFQTRLPTQRGP
DRPGGIEEEGGERDRDGSRPLVDGFLAIIWVDLRSLCLFSYHRLRDLLLIVTRTVELLGRRGWEALKYWWNL
LQYWGQELRKSAVSLFNAIAIAVAEGTDRVIEIVQRAVRIILNIPTRI-RQGLEIALL
>B.US.-.101_TP3_12b.FJ798577
MRVMGIRRNYQRLWT-----WGTLLLGMLMICSTG-EQLWVTVYYGVPVWKEATTTLFCASDTKAYHTEVHN
VWATHACVPTDPSPQEVVLGNVTENFNMWKNNMVEQMHEDIISLWDQSLKPCVKLTPTPVLPLNCTDNLSNL
-----NNVTHKHNN--SNSGEDLKG-EIGEIKNCSFNVTT--IIKDKIQKEHALFYKSDVVPIDSG-----N
-NTSNY-------TSYRLIHCNTSVITQACPKVSFEPIPIHFCAPAGFAILKCNNKTFTGQGPCTNVSTVQC
THGIRPVVSTQLLLNGSLAEKEVVIRTENFTDNAKTIIVHLNESVTINCTRPNNNTR-KGIHIGPGRAFYAT
GQIIGDIRQAHCTLNITQWNNTLNQIVTKLRKNFNLE-NKTIIFNHPSGGDPEIVSHTFNCAGEFFYCNTTQ
LFNSTWRANGKLDWKLKGND--NGT-VTLPCRIKQIINMWQQVGKAMYAPPIAGKITCNSSI----TGILLT
RDGGN----TNN-----TNDTETFRPGGGDMRDNWRSELYKYKVVKIQPLGVAPTKARRRVVQREKRAVG-L
GAVFLGFLGAAGSTMGAASITLTVQARQLLSGIVQQQKNLLRAIEAQQHLLQLTVWGIKQLQARVLAVERYL
KDQQLLGIWGCSGKLICTTNVPWNTSWSNK--SLNDIWDNMTWMQWEKEIDNYTGLIYTLIEESQNQQEKNE
QDLLALDKWASLWNWFDITRWLWYIKIFIMIVGGLIGLRIVFTVLSIVNRVR--QGYSPLSFQTRLPTQRGP
DRPGGIEEEGGERDRDTSGPLVDGFLAIIWVDLRSLCLFSYHRLRDLLLIVTRTVELLGRRGWEALKYWWNL
LQYWGQELRKSAVSLFNAIAIAVAEGTDRVIEIVQRAVRIILNIPTRIRRQGLEIALL
>B.SE.1992.P4a_19920211.GU204933
MRVREMRRNYQRLWR-----WGILLLGMLMICSAE-EK-WVTVYYGVPVWKEATTTLFCASDARAYDTESHN
VWATHACVPTDPNPQEMVLKNVTENFNMWKNNMVEQMQEDIISLWDQSLKPCVKLTPL-CVTLNCTDYLG--
-----NYTNSNTTNTNSSSTNSSMI-EREEIKNCSFNITT--NLRDKMKQEHAFFYKLDLAPIDDN-----T
-NNTN--------TSYRLISCNTSVITQACPKVSFEPIPIHYCAPAGFAILKCKDKKFNGKGPCTNVSTVQC
THGIRPVVSTQLLLNGSLAEEEVVIRSENFENNAKTIIVQLNETVEINCTRPDNSIRRRIFHIGPGRAFYST
GQM-GDIRRAHCNISRARWNDTLKQIVEKLGE--KFGNNKTIAFNKSSGGDPEIVMHSFNCGGEFFYCNTTQ
LFNSTWLFNG--TWKRNVTEEPNSTDIKLPCRIKQFINMWQEVGKAMYAPPIEGQIRCSSNI----TGLLLT
RDGGD----K-------NSTVETFRPGGGDMRDNWRSELYRYKVVQIEPLGVAPTKAKRRVVQREKRALG-L
GALFLGFLGAAGSTMGAASMTLTVQARLLLSGIVQQQNNLLRAIEAQQHLLQLTVWGIKQLQARLLAVERYL
KDQQLLGIWGCSGKLICTTTVPWNASWSNK--SLDQIWHNMTWMEWDREINNYTHVIYSLIEKSQNQQEKNE
QELLELDKWASLWTWFDITKWLWYIKIFIMIVGGLIGLRIVFAVLSIVNRVR--QGYSPLSFQTHLPAPRGP
DRPEGIGEEGGEQDRGRSVRLEDGFLALVWDDLRSLCLFSYHRLRDLLSIVARIVELLGRRGWEALKYWWNL
LQYWSQEIKTSAVSLLNATAIAVAEGTDRVLEVLQRICRAILHIPRRI-RQGFERALQ
>B.SE.1998.P4a_19981130.GU204935
MRVREMRRNYQRLWK-----WGILLLGMLMICSAE-EK-WVTVYYGVPVWKEATTTLFCASDAQAYNTESHN
VWTTHACVPTDPNPQELVLKNVTENFNMWKNNMVEQMQEDIISLWDQSLKPCVKLTPL-CVTLNCTDYLGNN
TNTNSSSTNTTSSS--TNSSSWDMM-EKGEIKNCTFNVTT--NLRDKMKQEHAFFYKIDLAPMNDN-----T
-NNTN--------TSYRLISCNTSVITQACPKVSFEPIPIHYCAPAGFAILKCKDKKFNGTGPCRNVSTVQC
THGIRPVVSTQLLLNGSLAEEEVVIRSENFTNNAKTIIVQLNETVEINCTRPSNSIKRRIFHIGPGRAFHST
GEM-GDIRRAHCNISRARWNDTLKQIVEKLGE--KFGTNKTIAFNRSSGGDPEIVMHSFNCGGEFFYCNTTQ
LFNSTWWFNG--TWKRNVTEELSNTDIKLPCRIKQFVNMWQEVGKAMYAPPIEGEIRCSSNI----TGLLLT
RDGGK----D-------NSTVETFRPGGGDMRDNWRSELYKYKVVQIEPLGVAPTKAKRRVVQREKRAVG-L
GALFIGFLGAAGSTMGAASITLTVQARQLMSGIVQQQNNLLRAIEAQQHLLQLTVWGIKQLQARLLAVERYL
KDQQLLGIWGCSGKLICTTTVPWNDSWSNK--SLEQIWNKTTWMEWDREINNYTKLIYTLIEESHIQQEKNE
QELLELDKWANLWNWFDITKWLWYIKIFIMIVGGLIGLRIVFAVLSIVNRVR--QGYSPLSFQTHLPAQRGP
DRPEGIGEEGGEQDRGRSVRLVDGFLALVWDDLRNLCLFSYHRLRDLLLIVARIVELLGRRGWEALKYWWNL
LQYWSQEIKTSAVSLLNATAIAVAEGTDRILEVLQRIGRAILHVPRRI-RQGFERALQ
>B.US.2010.169_2010A.JN599164
MRVTGIRKNYQQCWK-----WGTLLLGMLMICSVA-GNLWVTVYYGVPVWKEATTILFCASDAKTYDTEAHN
VWATHACVPTDPNPQEVELKNVTENFNMWKNNMVEQMHEDIISLWDQSLKPCVKLTPL-CVTLRCTDLRNVT
NTT--NNTNGNATS--ATNSSRGMM-EGVEMKNCSFNITT--SM-DKVRKEHALFNSLDVIPMEGD-----N
-------------TSYRLISCNTSVVTQACPKISFEPIPIHYCAPAGFAILKCNDKKFNGTGPCTSVSTVQC
THGIKPVVSTQLLLNGSLAEEGVVIRSENFTNNAKIIIVQLNQSVEIHCLRPNKYTR-QRIHIGPGRAFYTA
RDIIGDIRKAYCNISKQNWTNTLYQVSKKLRE--QFS-NKTIIFNQSSGGDPEIVMHSFNCGGEFFYCNTAG
LFNSTW--NS--TWSGNEN-------ITLPCRIKQIINMWQGVGKAMYAPPISGQIRCSSNI----TGLLLT
RDGGN----GNI-----TNTTETFRPGGGDMRDNWRSELYKYKVVKIEPLGIAPTKAKRRVVRREKRAVG-I
GAVLLGFLGAAGSTMGAASVTLTVQARLLLSGIVQQQNNLLRAIEAQQHLLQLTVWGIKQLQARVLAVERYL
QDQQLLGIWGCSGKLICTTAVPWNASWSNK--SLDMIWDNMTWMEWEREIDNYTGLIYTLLEESQNQQEKNE
QELLELDKWANLWNWFSITNWLWYIKMFIMIVGGLVGLRIVFLVLSIVNRVR--QGYSPLSFQTHSPAPRGP
DRPEGIEEEGGERDRGRSGQLVNGFFTLLWVDLRSLCLFSYHRLTDLLLIVVRIVELLGRRGWELLKYWWNL
LQYWSQELKNSAVSLLNATAIAVAEGTDRIIETLQRAGRAILHIPRRI-RQGLERALL
>B.US.1999.169_1999.JN599165
MRVTGIRKNYQQCWK-----WGTLLLGMLMICSVA-GNLWVTVYYGVPVWKEATTILFCASDAKTYDTEAHN
VWATHACVPTDPNPQEVELKNVTENFNMWKNNMVEQMHEDIISLWDQSLKPCVKLTPL-CVTLRCTDLRNVT
NTT--NNTNGNATS--ATNSSRGMM-EGVEMKNCSFNITT--SM-DKVRKEHALFNSLDVIPMEGD-----N
-------------TSYRLISCNTSVVTQACPKISFEPIPIHYCAPAGFAILKCNDKKFNGTGPCTSVSTVQC
THGIKPVVSTQLLLNGSLAEEGVVIRSENFTNNAKIIIVQLNQSVEIHCLRPNKYTR-QRIHIGPGRAFYTA
RDIIGDIRKAYCNISKQNWTNTLYQVSKKLRE--QFS-NKTIIFNQSSGGDPEIVMHSFNCGGEFFYCNTAG
LFNSTWNSTW--SLNDTKRNG-NEN-ITLPCRIKQIINMWQGVGKAMYAPPISGQIRCSSNI----TGLLLT
RDGGN----GNI-----TNTTETFRPGGGDMRDNWRSELYKYKVVKIEPLGIAPTKAKRRVVQREKRAVG-I
GAVLLGFLGAAGSTMGAASVTLTVQARLLLSGIVQQQNNLLRAIEAQQHLLQLTVWGIKQLQARVLAVERYL
QDQQLLGIWGCSGKLICTTAVPWNASWSNK--SLDMIWDNMTWMEWEREIDNYTGLIYTLLEESQNQQEKNE
QELLELDKWANLWNWFSITNWLWYIKMFIMIVGGLVGLRIVFLVLSIVNRVR--QGYSPLSFQTHSPAPRGP
DRPEGIEEEGGERDRGRSGQLVNGFFTLLWVDLRSLCLFSYHRLTDLLLIVVRIVELLGRRGWELLKYWWNL
LQYWSQELKNSAVSLLNATAIAVAEGTDRIIETLQRAGRAILHIPRRI-RQGLERALL
>B.BE.2005.N2_WEEK_8.FJ653264
MRVKEIRKNCQRLWT-----WGTMLLGILMICSAA-EQLWVTVYYGVPVWRDANTTLFCASDAKAHDTEVHN
VWATHACVPTDPNPQEVVLANVTENFNMWKNNMVDQMHEDIINLWDQSLKPCVKLTPL-CVTLNCTDA----
-----NITSTNTTN--NNSSSWGEI--RGDIKNCSFNITT--SIKDKVQKEYALFYKLDVVSIDNS-----S
-------------TSYRLISCNTSVLTQACPKITFEPIPIHYCAPAGFAIIKCNDKRFNGTGQCKNVSTVQC
THGIKPVVSTQLLLNGSLAEEEVVIRSENFTNNAKTIIVQLNETVEIKCTRPGNNTR-KSIYIGPGRAVHVT
DRIIGNIRQAHCNISRARWNNTLKRIAIKLRE--QFR-NKTIAFNRSSGGDPEIVMHSFNCRGEFFYCNTIQ
LFNSTWNENN--TGNDNSTEGSNDT-ITLQCKIKQIVNMWQEVGKAMYAPPISGNITCSSNI----TGLLLT
RDGGA----N-------SNNAEIFRPGGGDMRDNWRSELCKYKVVRIEPLGVAPTKAKRRVVQREKRAVG-L
GVVFLGFLGAAGSIMGAASLTLTVQARQLLSGIVQQQNNLLRAIEAQQHLLQLTVWGVKQLQARILAVERYL
RDQQLLGIWGCSGKLICTTAVPWNNSWSNK--SQTEIWDNMTWMEWEREIDNYTGLIYNLLEQSQNQQEKNE
QELLELDQWANLWNWFDITKWLWYIKIFIMIVAGLVGLRIVFAVLSIVNRVR--QGYSPLSFQTRRPVRRGP
DRPEGIEEEGGEQDNDRSGPLVDGFLALIWGDLRSLCLFSYHRLGDLLLIVTRIVELLGRRGWEVLKYWWSL
LQYWSQELKSSAVSLLDTIATAIAEGTDRVIELIQRACRAILHIPRRI-RQGLERALL
>B.BE.2005.N2_WEEK_8.FJ653258
MRVKEIRKNCQRLWT-----WGTMLLGILMICSTA-EQLWVTVYYGVPVWRDANTTLFCASDAKAHDTEVHN
VWATHACVPTDPNPQEVVLANVTENFNMWKNNMVDQMHEDIINLWDQSLKPCVKLTPL-CVTLNCTDV----
-----NSTSTNTTN--TNSSSWGEKVERGEIKNCSFNITT--SIKDKVQKEYALFYKLDVVSIDNS-----S
-------------TSYRLISCNTSVLTQACPKITFEPIPIHYCAPAGFAIIKCNDKRFNGTGSCKNVSTVQC
THGIKPVVSTQLLLNGSLAEEEVVIRSENFTNNAKTIIVQLNETVEIKCTRPGNNTR-KSIYIGPGRAVHVT
DRIIGDIRQAHCNISRTQWKNTLKRIAIKLRE--QFR-NKTIAFNRSSGGDPEIVMHSFNCRGEFFYCNTIQ
LFNSTWNEND--TENDNSTEGSNDT-ITLQCKIKQIVNMWQEVGKAMYAPPISGNITCSSHI----TGLLLT
RDGGA----N-------SNNTEIFRPGGGDMRDNWRSELYKYKVVRIEPLGVAPTKAKRRVVQREKRAVG-L
GVVFLGFLGAAGSIMGAASLTLTVQARQLLSGIVQQQDNLLRAIEAQQHLLQLTVWGIKQLQARVLAVERYL
RDQQLLGIWGCSGKLICTTAVPWNNSWSNK--SHTDIWNNMTWMEWEREIDNYTGLIYNLLEQAQNQQEKNE
QELLELDQWANLWNWFDITKWLWYIKIFIMIVAGLVGLRIVFAVLSIVNRVR--QGYSPLSFQTRRPVRRGP
DRPEGIEEEGGEQDNDRSGPLVDGFLALIWGDLRSLCLFSYHRLRDLLLIVTRIVELLGRRGWEVLKYWWNL
LQYWSQELKSSAVSLLDTIAIAVAEGTDRVIEIVQRACRAILHIPRRI-RQGLERALL
>B.BE.2005.N2_WEEK_8.FJ653255
MRVKEIRKNCQRLWT-----WGTMLLGILMICSAA-EQLWVTVYYGVPVWRDANTTLFCASDAKAHDTEVHN
VWATHACVPTDPNPQEVVLANVTENFNMWKNNMVDQMHEDIINLWDQSLKPCVKLTPL-CVTLNCTDA----
-----NITSTNTTN--NNSSSWGEI--RGEIKNCSFNITT--SIKDKVQKEYALFYKLDVVSIDNS-----S
-------------TSYRLISCNTSVLTQACPKITFEPIPIHYCAPAGFAIIKCNDKRFNGTGSCKNVSTVQC
THGIKPVVSTQLLLNGSLAEEEVVIRSENFTNNAKTIIVQLNETVEIKCTRPGNNTR-KSIYIGPGRAVHVT
DRIIGNIRQAHCNISRTQWNNTLKRIAIKLRE--QFR-NKTIAFNRSSGGDPEIVMHSFNCRGEFFYCNTIQ
LFNSTWNEND--TGNDNSTEGSNDT-ITLQCKIKQIVNMWQEVGKAMYAPPISGNITCSSHI----TGLLLT
RDGGA----N-------SNNTEIFRPGGGDMRDNWRSELYKYKVVRIEPLGVAPTKAKRRVVQREKRAVG-L
GVVFLGFLGAAGSIMGAVSLTLTVQARQLLSGIAQQQDNLLRAIEAQQHLLQLTVWGIKQLQARVLAVERYL
RDQQLLGIWGCSGKLICTTAVPWNNSWSNK--SLTDIWNNMTWMEWEREIDDYTGLIYNLLEQSRNQQEKNE
QELLELDQWANLWNWFDITKWLWYIKIFIMIVAGLVGLRIVFAVLSIVNRVR--QGYSPLSFQTRRPVRRGP
DRPEGIEEEGGEQDNDRSGPLVDGFLALIWGDLRSLCLFSYHRLRDLLLIVTRIVELLGRRGWEVLKYWWNL
LQYWSQELKSSAVSLLDTIAIAVAEGTDRVIEIVQRACRAILHIPRRI-RQGLERALL
>B.BE.2005.N2_WEEK_8.FJ653265
MRVKEIRKNCQRLWT-----WGTMLLGILMICSTA-EQLWVTVYYGVPVWRDANTTLFCASDAKAHDTEVHN
VWATHACVPADPNPQEVVLANVTEKFNMWKNNMVDQMHEDIINLWDQSLKPCVKLTPL-CVTLNCTDA----
-----NITSTNTTN--NNSSSWGDI--RGEIKNCSFNITT--SIKDKVQKEYALFYKLDVVSIDNS-----S
-------------TSYRLISCNTSVLTQACPKITFEPIPIHYCAPAGFAIIKCNDKRFNGTGSCTNVSTVQC
THGIKPVVSTQLLLNGSLAEEEVVIRSENFTNNAKTIIVQLNETVEIKCTRPGNNTR-KSIYIGPGRAVHVT
DRIIGNIRQAHCNISRTQWNNTLKRIAIKLRE--QFR-NKTIAFNRSSGGDPEIVMHSFNCRGEFFYCNTIQ
LFNSTWNEND--TGNDNSTEGSNDT-ITLQCKIKQIVNMWQEVGKAMYAPPISGNITCSSHI----TGLLLT
RDGGA----N-------SNNTEIFRPGGGDMRDNWRSELYKYKVVRIEPLGVAPTKAKRRVVQREKRAVG-L
GVVFLGFLGAAGSIMGAASLTLTVQARQLLSGIVQQQDNLLRAIEAQQHLLQLTVWGIKQLQARVLAVERYL
RDQQLLGIWGCSGKLICTTAVPWNNSWSNK--SHTDIWNNMTWMEWEREIDNYTGLIYNLLEQAQNQQEKNE
QELLELDQWANLWNWFDITKWLWYIKIFIMIVAGLVGLRIVFAVLSIVNRVR--QGYSPLLFQTRRPVRRGP
DRPEGIEEEGGGQDNDRSGPLVDGFLALIWGDLRSLCLFSYHRLRDLLLIVTRIVELLGRRGWEVLKYWWNL
LQYWSQELKSSAVSLLDTIAIAVAEGTDRVIEIVQRACRAILHIPRRI-RQGLERALL
>B.BE.2005.N2_WEEK_8.FJ653260
MRVKEIRKNCQRLWT-----WGTMLLGILMICSTA-EQLWVTVYYGVPVWRDANTTLFCASDAKAHDTEVHN
VWATHACVPTDPNPQEVVLANVTENFNMWKNNMVDQMHEDIINLWDQSLKPCVKLTPL-CVTLNCTDA----
-----NITSTNTTN--NNSSSWGDI--RGEIKNCSFNITT--SIKDKVQKEYALFYKLDVVSIDNS-----S
-------------TSYRLISCNTSVLTQACPKITFEPIPIHYCAPAGFAIIKCNDKRFNGTGSCKNVSTVQC
THGIKPVVSTQLLLNGSLAEEEVVIRSENFTNNAKTIIVQLNETVEIKCTRPGNNTR-KSIYIGPGRAVHVT
DRIIGNIRQAHCNISRTQWNNTLKRIAIKLRE--QFR-NKTIAFNRSSGGDPEIVMHSFNCRGEFFYCNTIQ
LFNSTWNEND--TGNDNSTEGSNDT-ITLQCKMKQIVNMWQEVGKAMYAPPISGNITCSSHI----TGLLLT
RDGGA----N-------SNNTEIFRPGGGDMRDNWRSELYKYKVVRIEPLGVAPTKAKRRVVQREKRAVG-L
GVVFLGFLGAAGSIMGAASLTLTVQARQLLSGIVQQQDNLLRAIEAQQHLLQLTVWGIKQLQARVLAVERYL
RDQQLLGIWGCSGKLICTTAVPWNNSWSNK--SHTDIWNNMTWMEWEREIDNYTGLIYNLLEQAQNQQEKNE
QELLELDQWANLWNWFDITKWLWYIKIFIMIVAGLVGLRIVFAVLSIVNRVR--QGYSPLSFQTRRPVRRGP
DRPEGIEEEGGEQDNDRSGPLVDEFLALIWGDLRSLCLFSYHRLRDLLLIVTRIVELLRRRGWEVLKYWWNL
LQYWSQELKGSAVSLLDTIAIAVAEGTDRVIEIVQRACRAILHIPRRI-RQGLERALL
>B.BE.2005.N2_WEEK_8.FJ653261
MRVKEIRKNCQRLWT-----WGTMLLGILMICSTA-EQSWVTVYYGVPVWRDANTTLFCASDAKAHDTEVHN
VWATHACVPTDPNPQEVVLANVTEDFNMWKNNMVDQMHEDIINLWDQSLKPCVKLTPL-CVTLNCTDA----
-----NITSTNTTN--NNSSSWGDI--RGEIKNCSFNITT--SIKDKVQKEHALFYKLDVVSIDNS-----S
-------------TSYRLISCNTSVLTQACPKITFEPIPIHYCAPAGFAIIKCNDKRFNGTGSCKNVSTVQC
THGIKPVVSTQLLLNGSLAEEEVVIRSENFTNNAKTIIVQLNETVEIKCTRPGNNTR-KSIYIGPGRAVHVT
DRIIGNIRQAHCNISRTQWNNTLKRIAIKLRE--QFR-NKTIAFNRSSGGDPEIVMHSFNCRGEFFYCNTIQ
LFNSTWNEND--TGNDNSTEGSNDT-ITLQCKIKQIVNMWQEVGKAMYAPPISGNITCSSHI----TGLLLT
RDGGA----N-------SNNTEIFRPGGGDMRDNWRSELYKYKVVRIEPLGVAPTKAKRRVVQREKRAVG-L
GVVFLGFLGAAGSIMGAASLTLTVQARQLLSGIVQQQDNLLRAIEAQQHLLQLTVWGIKQLQARVLAVERYL
RDQQLLGIWGCSGKLICTTAVPWNNSWSNK--SLTDIWNNMTWKEWEREIDNYTGLIYNLLEQSQNQQEKNE
QELLELDQWANLWNWFDITKWLWYIKIFIMIVAGLVGLRIVFAVLSIVNRVR--QGYSPLSFQTRRPVRRGP
DRPEGIEEEGGEQDNDRSGPLVDGFLALIWGDLRSLCLFSYHRLRDLLLIVTRIVELLGRRGWEVLKYWWNL
LQYWSQELKSSAVSLLDTIAIAVAEGTDRVIEIVQRACRAILHIPRRI-RQGLERALL
>B.BE.2005.N2_WEEK_8.FJ653263
MRVKEIRKNCQRLWT-----WGTMLLGILMICSAA-EQLWVTVYYGVPVWRDANTTLFCASDAKAHDTEVHN
VWATHACVPTDPNPQEVVLANVTENFNMWKNNMVDQMHEDIINLWDQSLKPCVKLTPL-CVTLNCTDA----
-----NITSTNTTN--NNSSSWGEI--RGEINNCSFNITT--SIKDKVQKEYALFYKLDVVSIDNS-----N
-------------TSYRLISCNTSVLTQACPKITFEPIPIHYCAPAGFAIIKCNDKRFNGTGPCTNVSTVQC
THGIKPVVSTQLLLNGSLAEEEVVIRSENFTNNAKTIIVQLNETVEIKCTRPGNNTR-KSIYIGPGRAVHVT
DRIIGDIRKAHCNISRTQWNNTLKRIVVKLRE--QFG-NKTIAFNRSSGGDPEIVMHSFNCRGEFFYCSTTK
LFNSTWNEND--TWNENST---NDT-ITLPCRIKQIVNMWQEVGKAMYAPPIKGNITCSSNI----TGLLLT
RDGGA----N-------SNNTEIFRPGGGDMRDKWRSELYKYKVVRIEPLGVAPTKAKRRVVQREKRAVG-L
GVVFLGFLGAAGSIMGAASLTLTVQARQLLSGIVQQQDNLLRAIEAQQHLLQLTVWGIKQLQARVLAVERYL
RDQQLLGIWGCSGKLICTTAVPWNNSWSNK--SHTEIWNNMTWMQWEREIDNYTGLIYNLLEQSQNQQEKNE
QELLELDQWANLWNWFDITKWLWYIKIFIMIVAGLVGLRIVFAVLSIVNRVR--QGYSPLSFQTRRPVRRGP
DRPEGIEEEGGEQDNDRSGPLVDGFLALIWGDLRSLCLFSYHRLRDLLLIVTRIVELLGRRGWEVLKYWWNL
LQYWSQELKSSAVSLLDTIAIAVAEGTDRVIELVQRACRAILHIPRRI-RQGLERALL
>B.BE.2005.N2_WEEK_8.FJ653256
MRVKEIRKNCQRLLT-----WGTMLLGILMICSAA-EQLWVTVYYGVPVWRDANTTLFCASDAKAHDTEVHN
VWATHACVPTDPNPQEVVLANVTENFNMWKNNMVDQMHEDIINLWDQSLKPCVKLTPL-CVTLNCTDA----
-----NITSTNTTN--NNSSSWGEI--RGDIKNCSFNITT--SIKDKVQKEYALFYKLDVVSIDNS-----S
-------------TSYRLISCNTSVLTQACPKITFEPIPIHYCAPAGFAIIKCNDKRFNGTGSCKNVSTVQC
THGIKPVVSTQLLLNGSLAEEEVVIRSENFTNNAKTIIVQLNETVEIKCTRPGNNTR-KSIYIGPGRAVHVT
DRIIGDIRQAHCNISRTQWNNTLKRIAIKLRE--QFR-NKTIAFNRSSGGDPEIVMHSFNCRGEFFYCNTTK
LFNSTWYKND--TWNENST---DDT-ITLPCRIKQIVNMWQEVGKAMHAPPIKGNITCSSNI----TGLLLT
RDGGA----N-------SNNTEIFRPGGGDMRDNWRSELYKYKVVRIEPLGVAPTKAKRRVVQREKRAVG-L
GVVFLGFLGAAGSIMGAASLTLTVQARQLLSGIVQQQDNLLRAIEAQQHLLQLTVWGIKQLQARVLAVERYL
RDQQLLGIWGCSGKLICTTAVPWNNSWSNK--SLTDIWNNMTWMEWEREIDNYTGLIYNLLEQSQNQQEKNE
QELLELDQWANLWNWFDITKWLWYIKIFIMIVAGLVGLRIVFAVLSIVNRVR--QGYSPLSFQTHRPVRRGP
DRPEGIEEEGGEQDNDRSGPLVDGFLALIWGDLRSLCLFSYHRLRDLLLIVTRIVELLGRRGWEVLKYWWNL
LQYWSQELKSSAVSLFDTIAIAIAEGTDRVIEVVQRACRAILHIPRRI-RQGLERALL
>B.BE.2005.N2_WEEK_8.FJ653259
MRVKEIRKNCQRLWT-----WGTMLLGILMICSAA-EQLWVTVYYGVPVWRDANTTLFCASDAKAHDTEVHN
VWATHACVPTDPNPQEVVLANVTENFNMWKNNMVDQMHEDIINLWDQSLKPCVKLTPL-CVTLNCTDA----
-----NITSTNTTN--NNSSSWGDI--RGEIKNCSFNITT--SIKDKVQKEYALFYKLDVVSIDNS-----S
-------------TSYRLISCNTSVLTQACPKITFEPIPIHYCAPAGFAIIKCNDKRFNGTGPCTNVSTVQC
THGIKPVVSTQLLLNGSLAEEEVVIRSENFTNNAKTIIVQLNETVEIKCTRPGNNTR-KSIYIGPGRAVHVT
DRIIGDIRQAHCNISRTRWKNTLKRIAIKLRE--QFR-NKTIAFNRSSGGDPEIVMHSFNCRGEFFYCNTTP
LFNITWNETD--TWNENST---NDT-ITLPCRIKQIVNMWQEVGKAMYAPPIKGNITCSSNI----TGLLLT
RDGGA----N-------SNNTEIFRPGGGDMRDNWRSELYKYKVVRIEPLGVAPTKAKRRVVQREKRAVG-L
GVVFLGFLGAAGSIMGAASLTLTVQARQLLSGIVQQQNNLLRAIEAQQHLLQLTVWGIKQLQARVLAVERYL
RDQQLLGIWGCSGKLICTTAVPWNNSWSNK--SLTDIWNNMTWMEWEREIDNYTGLIYNLLEQSQNQQEKNE
QELLELDQWANLWNWFDITKWLWYIKIFIMIVAGLVGLRIVFAVLSIVNRVR--QGYSPLSFQTRRPVRRGP
DRPEGIEEEGGEQDNDRSGPLVDGFLALIWGDLRSLCLFSYHRLRDLLLIVTRIVELLGRRGWEVLKYWWNL
LQYWGQELKSSAVSLLDTIAIAVAEGTDRVIEVIQRACRAILHIPRRI-RQGLERALL
>B.BE.2005.N2_WEEK_8.FJ653254
MRVKEIRKNCQRLWT-----WGTMLLGILMICSAA-EQLWVTVYYGVPVWRDANTTLFCASDAKAHDTEVHN
VWATHACVPTDPNPQEVVLANVTENFNMWKNNMVDQMHEDIINLWDQSLKPCVKLTPL-CVTLNCTDV----
-----NTTSTNTTK--TNSSSWGGKVERGEIKNCSFNITT--SIKDKVQKEHALFYKLDVVSIDNS-----S
-------------TSYRLISCNTSVLTQACPKITFEPIPIHYCAPAGFAIIKCNDKRFNGTGPCTNVSTVQC
THGIKPVVSTQLLLNGSLAEEEVVIRSENFTNNAKTIIVQLNETVEIKCTRPGNNTR-KSIYIGPGRAVHVT
DRIIGDIRQAHCNISRTRWKNTLKRIAIKLRE--QFR-NKTIAFNRSSGGDPEIVMHSFNCRGEFFYCNTTP
LFNITWNETD--TWNENST---NDT-ITLPCRIKQIVNMWQEVGKAMYAPPIKGNITCSSNI----TGLLLT
RDGGA----N-------SNNTEIFRPGGGDMRDNWRSELYKYKVVRIEPLGVAPTKAKRRVVQREKRAVG-L
GVVFLGFLGAAGSIMGAASLTLTVQARQLLSGIVQQQNNLLRAIEAQQHLLQLTVWGIKQLQARVLAVERYL
RDQQLLGIWGCSGKLICTTAVPWNNSWSNK--SLTDIWNNMTWMEWEREIDNYTGLIYNLLEQSQNQQEKNE
QELLELDQWANLWNWFDITKWLWYIKIFIMIVAGLVGLRIVFAVLSIVNRVR--QGYSPLSFQTRRPVRRGP
DRPEGIEEEGGEQDNDRSGPLVDGFLALIWGDLRSLCLFSYHRLRDLLLIVTRIVELLGRRGWEVLKYWWNL
LQYWSQELKSSAVSLLDTIAIAVAERTDRVIEVIQRACRAILHIPRRI-RQGLERALL
>B.BE.2005.N2_WEEK_8.FJ653257
MRVKEIRKNCQRLWT-----LGTMLLGILMICSAA-EQLWVTVYYGVPVWRDANTTLFCASDAKAHDTGVHN
VWATHACVPTDPNPQEVVLANVTENFNMWKNNMVNQMHEDIINLWDQSLKPCVKLTPL-CVTLNCTDV----
-----NTTSTNTTK--TNSSSWGGKVERGEIKNCSFNITT--SIKDKVQKEHALFYKLDVVSIDNS-----S
-------------TSYRLISCNTSVLTQACPKITFEPIPIHYCAPAGFAIIKCNDKRFNGTGPCTNVSTVQC
THGIKPVVSTQLLLNGSLAEEEVVIRSENFTNNAKTIIVQLNETVEIKCTRPGNNTR-KSIYIGPGRAVHVT
DRIIGDIRQAHCNISRTRWKNTLKRIAIKLRE--QFR-NKTIAFNRSSGGDPEIVMHSFNCRGEFFYCNTTP
LFNITWNETD--TWNENST---NDT-ITLPCRIKQIVNMWQEVGKAMYAPPIKGNITCSSNI----TGLLLT
RDGGA----N-------SNNTEIFRPGGGDMRDNWRSELYKYKVVRIEPLGVAPTKAKRRVVQREKRAVG-L
GVVFLGFLGAAGSIMGAASLTLTVQARQLLSGIVQQQDNLLRAIEAQQHLLQLTVWGVKQLQARVLAVERYL
RDQQLLGIWGCSGKLICTTAVPWNNSWSNK--SLTDIWNNMTWMEWEREIDNYTGLIYNLLEQSQNQQEKNE
QELLELDQWANLWNWFDITKWLWYIKIFIMIVAGLVGLRIVFAVLSIVNRVR--QGYSPLSFQTRRPVRRGP
DRPEGIEEEGGEQDNDRSGPLVDGFLALIWGDLRSLCLFSYHRLRDLLLIVTRIVELLGRRGWEVLKYWWNL
LQYWSQELKSSAVSLLDTIAIAVAEGTDRVIEVIQRACRAILHIPRRI-RQGLERALL
>B.TT.2001.TT114PC_3C6.EU578595
MRVKGIRKNCQRLWR-----WGTMLLGMLMICSAA-EQSWVTVYYGVPVWKEASTTLFCASDAKAYDPEVHN
VWATHACVPTDPNPQEVVMANVTENFNMWKNNMVDQMHDDIISLWDQSLKPCVELTPL-CVTLNCTDVETND
TSSTNSSVQNKNTSS-TNSNSWEKG-EKGEIKNCSFYVST--GIKGKVQ-EHSLFHKLDVLPIDKA-----S
SNGS---------GRFILIHCNTSVIKQACPKVSFEPIPIHYCAPAGFAILKCNDKSFNGTGPCTNVSTVHC
THGIKPVVSTQLLLNGSLAEEEIIIRSENLTDNAKTIIVHLNESVVINCTRPNNNTR-KSIHLGAGRALYTN
GEIIGNIRHAHCNISKTQWGRTLEKVVKKLRE--KFE-NKTIVFNQSSGGDVEIVMHSFNCQGEFFYCNTTK
LFNSTWTTNS--TWNNTEESN-----ITLPCRIKQIINMWQRVGKAMYAPPIRGQIKCTSNI----TGLLLT
RDGGN----DK------NSTSETFRPGGGNMKDNWRSELYKYKVVKIEPLGVAPTKAKRRVVQREKRAVGVI
GAMFLGFLGAAGSTMGAASLTLTVQARQLLSGIVQQQNNLLRAIEAQQRLLQLTVWGIKQLQARLLAVERYL
RDQQLLGIWGCSGKLICTTTVPWNTSWSNK--SLDHIWNNMTWMQWDREVSNYTHLIYTLLEDSQNQQEKNE
QDLLELDKWANLWNWFDISNWLWYIKIFIMIVGGLIGLRIVFAVISIVNRVR--QGYSPLSFQTHLPARRGP
DRPEGIEEEGGERDREESIRSVHGFLPLVWDDLRSLCLFSYHRLRDLLLIAARIVGTLGRSVWEALKYWWNL
LQYWSQELKNSAVSLLNTTAIAVAEGTDRIIEIVQRGFRAILHIPVRI-RQGLERALL
>B.TT.2001.TT114PC_3E1.EU578596
MRVKVIRKNCQHLWR-----WGTMLLGMLMICSAA-EQLWVTVYYGVPVWKEASTTLFCASDAKAYDTEVHN
VWATHACVPTDPNPQEVVMANVTENFNMWKNNMVDQMHDDIISLWDQSLKPCVELTPL-CVTLNCTDVERND
TSSTNSSAKTNNTSS-TDNSSWEKG-EKGEIKNCSFYVST--GIKGKVQ-EHSLFHKLDVLPIDKA-----S
-SNGS--------GRFILIHCNTSVIKQACPKVSFEPIPIHYCAPAGFAILKCNDKSFNGTGPCTNVSTVHC
THGIKPVVSTQLLLNGSLAEEEVVIRSENLTDNAKTIIVHLNESVVINCTRPNNNTR-KSIHLGAGRALYTN
GEIIGNIRHAHCNISKTQWHQTLEKIVIKLRE--KFE-NKTIVFNQSSGGDVEIVMHSFNCQGEFFYCNTTK
LFNSTWNTNS--TWNNTEEYN-----ITLPCRIKQIINMWQRVGKAMYAPPIRGQIRCTSNI----TGLLLT
RDGGN----DK------NSTSETFRPGGGNMKDNWRSELYKYKVVKIEPLGVAPTKAKRRVVQREKRAVGVI
GAMFLGFLGAAGSTMGAASLTLTVQARQLLSGIVQQQNNLLRAIEAQQRLLQLTVWGIKQLQARLLAVERYL
RDQQLLGIWGCSGKLICTTTVPWNTSWSNK--SLDYIWGNMTWMQWDKEVSNYTQLIYTLLEDSQNQQEKNE
KELLELDKWANLWNWFDISKWLWYIKIFIMIVGGLIGLRIVFAVISIVNRVR--QGYSPLSFQTHLPARRGP
DRPEGIEEEGGERDREESIRLVHGFLPLVWDDLRSLCLFSYHRLRDLLLIAARIVGTLGRRVWEALKYWWNL
LQYWSQELKNSAVSLLNATAIAVAEGTDRIIEIVQRGFRAILHVPVRI-RQGLERALL
>B.TT.-.SC51-QH1521c.28.AF310128
MRARETRRNWPDLWK-----WGTMLFGMLMICSAT-EQLWVTVYYGVPVWKEATTTLFCASDAKAYVAEKHN
VWATHACVPTDPSPQEVVLENVTENFNMWKNNMVDQMHEDIISLWDQSLKPCVKLTPL-CVTLNCTDN----
-------LRNGTHG--TNSSIWEKE-QKGEIKNCSFNITT--GIRGKVQ-EYSLFHKLDIIPIDSR-----N
-NSNNSTEY----NSYRLINCNASVITQACPKVSFEPIPIHYCAPAGFAILKCNNKTFNGSGPCTNVSTVQC
THGIRPVVSTQLLLNGSLAEEEVVIRSENFTNNAKTIIVQLNDSVVINCTRPNNNTR-KSIHLGAGKALY-T
GEIIGDIRQAHCNLSRTQWNNTLKQIVTKLRE--QFG-NKTIVFNQSSGGDPEIVLHSFNCGGEFFYCNTTK
LFNSTWNANS--TWNNTRES--NDN-ITLPCRIKQIINMWQRVGKAMYAPPIRGQIRCSSNI----TGLLLT
RDGGS----S-------NNSTETFRPGGGDMRDNWRSELYKYKVVKIEPLGIAPTKAKRRVVQREKRAVGTI
GAMFLGFLGAAGSTMGAASLTLTVQARLLLSGIVQQQNNLLRAIEAQQHLLQLTVWGIKQLQARVLAVERYL
RDQQLLGIWGCSGKLICTTSVPWNASWSNK--SLTDIWDNMTWMQWDREITNYTGLIYTLLEDAQNQQEKNE
QDLLELDKWASLWNWFDITSWLWYIKIFIMIVGGLIGLRIVFAVLSIVNRVR--KGYSPLSFQTHLPARREP
DRPEGTEEEGGERDKERSIRLVHGFLALIWDDLRSLCLFSYHRLRDLLLIVTRIVETLGRRGWEVLKYWWNL
LQYWSQELKNSAVSLLDAIAIAVAEGTDRIIEVVLRIFRAIIHIPTRI-RQGFERALL
>B.TT.-.SC51-QH1521c.30.AF310129
MRVRETRRNWPDLWK-----WGTMLFGMLMICSAT-EQLWVTVYYGVPVWKEATTTLFCASDAKAYVAEKHN
VWATHACVPTDPSPQEVVLENVTENFNMWKNNMVDQMHEDIISLWDQSLKPCVKLTPL-CVALNCTDN----
-------LRNGTRG--TNSSILEEE-QKGEIKNCSFNITT--GIRGKVQ-EYSLFYKLDVVPIDSR-----N
-NSNNSTEY----NSYRLINCNTSIIRQACPKISFEPIPIHYCTPAGFAILKCNNKTFNGSGPCTNVSTVQC
THGIRPVVSTQLLLNGSLAEEEVVIRSENFTNNAKTIIVQLNDSVVINCTRPNNNTR-KHIHLGARKAFY-T
GEIIGDIRQAHCNLSSTKWDNTLQQIVTKLRE--QFG-NKTVVFNQSSGGDIEIVTHSFNCGGEFFYCNTTQ
LFNSTWYKNG--TWSGTPKSD-NDN-ITLPCRIKQIINMWQRVGKAMYAPPIRGQIRCSSNI----TGLLLT
RDGGS----S-------DNSTETFRPGGGDMRDNWRSELYKYKVVKIEPLGIAPTKAKRRVVQREKRAVGAI
GAMFLGFLGAAGSTMGAASLTLTVQARLLLSGIVQQQNNLLRAIEAQQHLLQLTVWGIKQLQARVLAVERYL
RDQQLLGIWGCSGKLICTTSVPWNASWSNK--SLTDIWDNMTWMQWDREITNYTDLIYTLLEDAQNQQEKNE
QELLELDKWASLWNWFDITSWLWYIKIFIMIVGGLIGLRIVFAVLSIVNRVR--KGYSPLSFQTHLPARREP
DRPEGTEEEGGERDKERSIRLVHGFLALIWDDLRSLCLFSYHRLRDLLLIVTRIVETLGRRGWEVLKYWWNL
LQYWSQELKNSAVSLLDAIAIAVAEGTDRIIEVVLRIFRAIIHIPTRI-RQGFERALL
>B.TT.-.SC51-QH1521c.34.AF310130
MRVRETRRNWPDLWK-----WGTMLFGMLMICSAT-EQLWVTVYYGVPVWKEATTTLFCASDAKAYVAEKHN
VWATHACVPTDPSPQEVVLENVTENFNMWKNNMVDQMHEDIISLWDQSLKPCVKLTPL-CVALNCTDN----
-------LRNGTRG--TNSSILEEE-QKGEIKNCSFNITT--GIRGKVQ-EYSLFYKLDVVPIDSR-----N
-NSNNSTEY----NSYRLINCNTSIIRQACPKISFEPIPIHYCTPAGFAILKCNNKTFNGSGPCTNVSTVQC
THGIRPVVSTQLLLNGSLAEEEVVIRSENFTNNAKTIIVQLNDSVVINCTRPNNNTR-KHIHLGAGKAFY-T
GEIIGDIRQAHCNLSSTKWNNTLQQIVTKLRE--QFG-NKTVVFNQSSGGDIEIVTHSFNCGGEFFYCNTTQ
LFNSTWYKNG--TWSGTPKSD-NDN-ITLPCRIKQIINMWQRVGKAMYAPPIRGQIRCSSNI----TGLLLT
RDGGS----S-------DNSTETFRPGGGDMRDNWRSELYKYKVVKIEPLGIAPTKAKRRVVQREKRAVGAI
GAMFLGFLGAAGSTMGAASLTLTVQARLLLSGIVQQQNNLLRAIEAQQHLLQLTVWGIKQLQARVLAVERYL
RDQQLLGIWGCSGKLICTTSVPWNASWSNK--SLTDIWDNMTWMQWDREITNYTDLIYTLLEDAQNQQEKNE
QELLELDKWASLWNWFDITSWLWYIKIFIMIVGGLIGLRIVFAVLSIVNRVR--KGYSPLSFQTHLPARREP
DRPEGTEEEGGERDKERSIRLVHGFLALIWDDLRSLCLFSYHRLRDLLLIVTRIVETLGRRGWEVLKYWWNL
LQYWSQELKNSAVSLLDAIAIAVAEGTDRIIEVVLRIFRAIIHIPTRI-RQGFERALL
>B.TT.-.SC24-QH1549c.1.AF310117
MRAKEIRRNCQRLWT-----WGTMLLGMLMICSAS-EQLWVTVYYGVPVWKEATTTLFCASDAKAYVPEKHN
VWATHACVPTDPNPQEVVLENVTENFNMWKNSMVEQMHEDIISLWDQSLKPCVKLTPL-CVTLNCTDK----
-------LRNDTSG--TNSNSWGKV-QEGEIKNCSFNITT--SIRGRVQ-EYSLFYKLDVIPIDSS-----N
KS-----------SSYRLINCNTSVITQACPKVSFEPIPIHYCAPAGFAILKCNDKKFNGTGPCKNVSTVQC
THGIRPVVSTQLLLNGSLAEEEVVIRSENFTNNAKSIIVQLNESVVINCTRPNNNTR-KSIHVGPGKALY-T
GEIIGDIRQAHCNLSRVHWNNTLKKIVIKLRE--QFG-NKTIVFNQSSGGDVEIVMHSFNCGGEFFYCNSTQ
LFNSTWNKND--TWNNTGEDNTTDI-ITLPCRIKQIVNMWQKVGKAIYAPPIRGQIRCSSNI----TGLLLT
RDGGT------------NGTTETFRPGGGNMKDNWRSELYKYKVVKIEPLGIAPTKAKRRVVQREKRAVGTI
GAMFLGFLGAAGSTMGAASLTLTVQARLLLSGIVQQQNNLLRAIEAQQHLLQLTVWGIKQLQARVLAVERYL
RDQQLLGIWGCSGKLICTTTVPWNTSWSNR--SLNYIWDNMTWQQWDREINNYTEYIYTLLEGAQNQQEKNE
QELLELDKWASLWNWFNITHWLWYIKIFIMIVGGLIGLRIIFAVLSIVNRVR--QGYSPLSFQTHLPARRGP
DRPEGIGEEGGERDRDRSVRLVHGFLALVWDDLRSLCLFSYHRLRDLLLIVARTVELLGQRGWEALKYWWNL
LLYWSLELKNSAVSLVDTIAIAVAEGTDRIIEIARRIFRAFLHIPTRI-RQGLERALL
>B.TT.-.SC24-QH1520c.2.AF310116
MRVKEIRRNCQHLWT-----WGTMLLGMLMICSAS-EQLWVTVYYGVPVWKEATTTLFCASDAKAYVPEKHN
VWATHACVPTDPNPQEVVLENVTENFNMWKNNMVEQMHEDIISLWDQSLKPCVKLTPL-CVTLNCTDN----
-------LRNDTKG--TNSSSWEKV-QTGEIKNCSFNITT--DIRGRVQ-EHSLFYKLDVIPIDSR-----N
-NSNDSTEF----RSYRLISCNTSVITQACPKISFEPIPIHYCAPAGFAILKCNDKKFNGTGPCKNVSTVQC
THGIKPVVSTQLLLNGSLAEEEVVIRSENFTNNAKSIIVQLNESVVINCTRPNNNTR-KSIRMGIRRAFY-T
REIIGDIRQAHCNLSRTQWNNTLKQIVIKLRE--QFG-NKTIIFNQSSGGDVEIVMHSFNCGGEFFYCNSTQ
LFNSTWNGND------TSKDNTNDT-ITLPCRIKQIVNMWQRVGKAMYAPPIRGQIRCSSNI----TGLLLT
RDGGT------------NGTTETFRPGGGNMKDNWRSELYKYKVVKIDPLGIAPTKAKRRVVQREKRAVGVI
GALFLGFLGAAGSTMGAASLTLTVQARQLLSGIVQQQNNLLRAIEAQQHLLQLTVWGIKQLQARVLAVERYL
RDQQLLGIWGCSGKLICTTTVPWNTSWSNR--SLNYIWDNMTWQQWDREINNYTDYIYTLLEGAQNQQEKNE
QELLELDKWASLWNWFDITKWLWYIKIFIMIVGGLVGLRIVFAVLSIVNRVR--QGYSPLSLQTHLPARRGP
DRPEGIGEEGGERDRDRSVRLVHGFLALVWEDLRSLCLFSYHRLRDLLLIVARTVELLGQRGWEALKYWWNL
LLYWSLELKNSAVSLVDTIAIAVAEGTDRIIEIARRIFRAFLHIPTRI-RQGLERALL
>B.TT.-.SC24-QH1549c.13.AF310118
MRVKEIRRNCQRLWT-----WGTMLLGMLMISSAS-EQLWVTVYYGVPVWKEATTTLFCASDAKAYVPEKHN
VWATHACVPTDPNPQEVVLENVTENFNMWKNNMVEQMHEDIISLWDQSLKPCVKLTPL-CVTLNCTDN----
-------LRNDTKG--TNSSSWEKV-QTGEIKNCSFNITT--DIRGRVQ-EYSLFNKLDVIPIDNS-----N
-NSTKF-------RSYRLINCNTSVITQACPKVSFEPIPIHYCAPAGFAILKCNDKKFNGTGPCKNVSTVQC
THGIKPVVSTQLLLNGSLAEEEVVIRSENFTNNAKSIIVQLNESVVINCTRPNNNTI-KSIRMGIRRAFY-T
REIIGDIRQAHCNLSRTQWNNTLKQIVIKLRE--QFG-NKTIVFNQSSGGDVEIVMHSFNCGGEFFYCNSTQ
LFNSTWNGND--TRNDTR----EDT-ITLPCRIKQIVNMWQRVGKAMYAPPIRGQIRCSSNI----TGLLLT
RDGGT------------NGTTETFRPGGGNMKDNWRSELYKYKVVKIDPLGIAPTKAKRRVVQREKRAVGVI
GALFLGFLGAAGSTMGAASLTLTVQARQLLSGIVQQQNNLLRAIEAQQHLLQLTVWGIKQLQARVLAVERYL
RDQQLLGIWGCSGKLICTTTVPWNTSWSNR--SFNYIWDNMTWQQWDREINNYTEYIYTLLEGAQNQQEKNE
QELLELDKWASLWNWFDITKWLWYIKIFIMIVGGLIGLRIVFAVLSIVNRVR--QGYSPLSLQTHLPARRGP
DRPEGIGEEGGERDRDRSVRLVHGFLALVWDDLRSLCLFSYHRLRDLLLIVARTVEILGQRGWEALKYWWNL
LLYWSLELKNSAVSLFDTIAIVVAEGTDRIIEIARRIFRAFLHIPTRI-RQGLERALL
>B.ES.2005.X1890.EU786672
MRVKGIRKSYQHLWR-----WGTMLLGLLMICSAV-EQLWVTVYYGVPVWKEANTTLFCASDAKAYDTEVHN
VWATHACVPTDPNPQEIVLTNVTENFDMWKNNMVEQMHEDIISLWDQSLKPCVKLTPL-CVTLIALMM----
-----------NTT--SASGNTTIN-EKGEIKNCSFNITT--NIRDKVQKEYAYFYKLDVVPIDND-----N
-------------RSYRLISCNTSAITQACPKVNFDPIPIHYCAPAGFAILKCNDKKFNGTGPCKNVSTVQC
THGIKPVVSTQLLLNGSLAEEEVVIRSKNLSDNAKIIIVHLNESIEINCTRPNNNTR-KRITLGPGRVYYTT
GQIIGDIRQAHCTISGTKWNNTLRQVAEKLRE--KFE-NKTINFTKPSGGDLEIVMHSFNCRGEFFYCNTTR
LFNSTWNGTE---W--LGGTEENGT-ITLPCRIKQIINMWQEVGKAMYAPPISGQLNCSSNI----TGLLLT
RDGGD----NS------TTNTEIFRPGGGDMRDNWRSELYKYKVIKLEPLGVAPPKAKRRVVQREKRAVG-I
GALFLGFLGAAGSTMGAASMTLTVQARQLLSGIVQQQSNLLRAIEAQQHMLRLTVWGIKQLQARVLAVERYL
QDQQLLGIWGCSGKIICYTAVPWNTSWSNK--SLNEIWNNMTWMEWEREIDNYTGLIYSLIEESQNQQDKNE
QQLLELDKWASLWNWFSITNWLWYIKIFIIIVGGLIGLRIVFTVLSIVNRVR--KGYSPLSFQTHFPTPRGP
DRPEGIEEEGGEKDRDRSDRLVNSFLALFWIDLRNLCLFIYHRLRDLLLIVTRIVELLGRRGWEALKYWWNL
LQYWSQELKNSAVSLLNATAIAVAEGTDRIIGVVQRAYRAIIHIPTRI-RQGLERALL
>B.US.1983.RF_HAT3.M17451
MRVMEMRKNCQHLWK-----WGTMLLGMLMICSAA-EDLWVTVYYGVPVWKEATTTLFCASEAKAYKTEVHN
VWAKHACVPTDPNPQEVLLENVTENFNMWKNNMVEQMHEDIISLWDQSLKPCVKLTPL-CVTLNCTDA----
-------NLNGTNV--TSSSGGTMM-ENGEIKNCSFQVTT--SRRDKTQKKYALFYKLDVVPIEKG-----N
ISPKNNTSNNTSYGNYTLIHCNSSVITQACPKVSFEPIPIHYCTPAGFAILKCNDKKFNGTGPCKNVSTVQC
THGIRPVVSTQLLLNGSLAEEEVVIRSENFTDNVKTIIVQLNASVQINCTRPNNNTR-KSITKGPGRVIYAT
GQIIGDIRKAHCNLSRAQWNNTLKQVVTKLRE--QFD-NKTIVFTSSSGGDPEIVLHSFNCGGEFFYCNTTQ
LFNSTWNSTE-----GSNNTGGNDT-ITLPCRIKQIVNMWQEVGKAMYAPPISGQIKCISNI----TGLLLT
RDGGE----DT------TNTTEIFRLGGGNMRDNWRSELYKYKVVRIEPLGVAPTRAKRRVVQREKRAVGTI
GAMFLGFLGAAGSTMGAGSITLTVQARHLLSGIVQQQNNLLRAIEAQQHLLQLTVWGIKQLQARVLAVERYL
RDQQLLGIWGCSGKLICTTTVPWNASWSNK--SLNMIWNNMTWMQWEREIDNYTGIIYNLLEESQNQQEKNE
QELLELDKWANLWNWFDITQWLWYIRIFIMIVGGLVGLKIVFAVLSIVNRVR--QGYSPLSFQTHLPAPRGP
DRPEGIEGEGGERDRDRSGGAVNGFLTLIWDDLWTLCSFSYHRLRDLLLIVVRIVELLGRRGWEALKYWWNL
LQYWSQELKNSAVSLLNTTAIAVAEGTDRIIEVAQRILRAFLHIPRRI-RQGLERALL
>B.SE.1998.P2a_19980826.GU204927
MRVKGIRRNYQHLWR-----WGILLLGILMICSAT-EKLWVTVYYGVPVWKEATTTLFCASDAKAYDTEVHN
VWATHACVPTDPNPQEVELKNVTEDFNMWKNNMVEQMHKDIISLWDQSLKPCVKLTPL-CVTLNCTDWKNDT
SSN--STAGGNATS--SNSSSWGKV-DELEMKNCSFNITT--NIRDKYQKEYALFYKLDVVPIDSD-----N
-------------TSYRLVSCNTSVITQACPKVSFEPIPIHYCAPAGFAIIKCNDKKFNGTGLCTNVSTVQC
THGIRPVVSTQLLLNGSLAEEEVVIRSENFTDNAKTIIVQLNRPVKINCTRPYKNHISRRFHIGPGRAFVTT
KNIEEYRKQAHCNISKTDWNNTLIQIVKKLRE--QFG-NKTIVFNKSSGGDPEIVRHSFNCGGEFFYCDSTK
LFN---YANS--TWNDTEG---TEN-ITLQCRIKQIINMWQEVGKAMYAPPIEGIISCSSNI----TGLLLT
RDGGN----NRNSS---ENNTETFRPGGGDMRDNWRSELYKYKVVQIEPLGVAPTRAKRRVVQREKRAVGAF
GAMFLGFLGAAGSTMGAASMTLTVQARQLLSGIVQQQSNLLRAIEAQQHLLQLTVWGIKQLQARILAVERYL
KDQQLLGIWGCSGKLICTTAVPWNASWSNK--SLDQIWGNMTWMQWEKEIDNYTSTIYTLIEQSQNQQEKNE
QELLELDKWANLWSWFDITNWLWYIKIFIMIVGGLIGLRIVFVVLSIVNRVR--QGYSPLSFQTLLPTQRGP
DRPEGTEEEGGERDRDRSGRLVDGFLALIWIDLRSLCLFSYHRLRDLLLIVTRIVELLGRRGWEALKYWWNL
LQYWGKELKNSAVNLLNTIAIAVAEGTDRIIEVLQRAFRAILHIPTRI-RQGLERALQ
>B.US.2001.APV_3.DQ869027
MRVKGIRMNYQHLWR-----WGTMLLGMLMICSAA-EQLWVTVYYGVPVWKEATTTLFCASDAKSYDTEVHN
VWATHACVPTDPNPQEVRLENVTENFNMWKNNMVEQMHEDIISLWDQSLKPCVKLTPL-CVTLNCTDY----
------------KG--ENATAPTAT-SAGEIKDCSFNITA--AIRDKVKKENALFYKSDIVPIDDD-----N
-TNNSTLANISTPTIYRLISCNTSTITQACPKVSFEPIPIHYCAPAGFAILRCNDNMFNGTGPCTNVSTVQC
THGIRPVVSTQLLLNGSLAGKEVVIRSENITNNAKTIIVHLNESVQINCTRPNEYRT-RRIHIGPGRAFVTT
KSITGDIRQAYCNISRKDWNKTLALIVDKLRG--QFK-NKTIVFNHSSGGDPEVVMHSFNCRGEFFYCNSTQ
LFKSTWHVNG--TRNGTEG---NDT-ITLPCKIKQIINMWQKVGKAMYAPPIKGNITCSSNI----TGLILT
RDGGS----NGENTTEIENTTEIFRPGGGNMRDNWRNELYKYKIIKLEPLGIAPTKAKRRAVQREKRAVG-I
GAMFLGFLGAAGSTMGAASLTLTVQARQLMSGIVQQQNNLLRAIEAQQHMLQLTVWGIKQLQARVLAVERYL
KDQQLLGIWGCSGKLICTTTVPWNTSWSNK--NLTQIWENMTWMEWEREIDNYTSLIYTLIEESQNQQEKNE
QELLELDKWASLWNWFTITNWLWYIKIFIMIVGGLIGLRIIFTVLSVVNRVR--QGYSPLSFQTRFPTQRGP
DRPEGTEEEGGERDRDRSRRLVDGFLALIWDDLRSLCLFSYHRLRDLLLIVTRILELLGRRGWEALKYWWNL
LQYWGQELKNSAISLLNATAIAVAEGTDRIIEGLQRIGRGILHIPRRI-RQGLERALL
>B.US.1983.SF2_LAV2_ARV2.K02007
MKVKGTRRNYQHLWR-----WGTLLLGMLMICSAT-EKLWVTVYYGVPVWKEATTTLFCASDARAYDTEVHN
VWATHACVPTDPNPQEVVLGNVTENFNMWKNNMVEQMQEDIISLWDQSLKPCVKLTPL-CVTLNCTDL----
---------GKATN--TNSSNWKEE-IKGEIKNCSFNITT--SIRDKIQKENALFRNLDVVPIDNA-----S
-TTTNY-------TNYRLIHCNRSVITQACPKVSFEPIPIHYCTPAGFAILKCNNKTFNGKGPCTNVSTVQC
THGIRPIVSTQLLLNGSLAEEEVVIRSDNFTNNAKTIIVQLNESVAINCTRPNNNTR-KSIYIGPGRAFHTT
GRIIGDIRKAHCNISRAQWNNTLEQIVKKLRE--QFGNNKTIVFNQSSGGDPEIVMHSFNCRGEFFYCNTTQ
LFNNTWRLNH------TEGTKGNDT-IILPCRIKQIINMWQEVGKAMYAPPIGGQISCSSNI----TGLLLT
RDGGT----NV------TNDTEVFRPGGGDMRDNWRSELYKYKVIKIEPLGIAPTKAKRRVVQREKRAVGIV
GAMFLGFLGAAGSTMGAVSLTLTVQARQLLSGIVQQQNNLLRAIEAQQHLLQLTVWGIKQLQARVLAVERYL
RDQQLLGIWGCSGKLICTTAVPWNASWSNK--SLEDIWDNMTWMQWEREIDNYTNTIYTLLEESQNQQEKNE
QELLELDKWASLWNWFSITNWLWYIKIFIMIVGGLVGLRIVFAVLSIVNRVR--QGYSPLSFQTRLPVPRGP
DRPDGIEEEGGERDRDRSVRLVDGFLALIWEDLRSLCLFSYRRLRDLLLIAARTVEILGHRGWEALKYWWSL
LQYWIQELKNSAVSWLNATAIAVTEGTDRVIEVAQRAYRAILHIHRRI-RQGLERLLL
>B.NL.-.ACH16810_P23.AF035532
MRGKGIRKNY--LWR-----WGMMLLGMLMICSAT-EKLWVTVYYGVPVWKEATTTLFCASDAKAYDTEAHN
VWATHACVPTDPNPQEVVLGNVTENFNMWKNNMVEQMHEDIISLWDQSLKPCVKLTPL-CVTLDCTDV----
----NVTDTNSTTN--ATIGSWEKV-EKGEIKNCSFNITK--SIRDKGQKEYALFYRHDVVPINTT-----K
---------------YRLISCNTSVITQACPKVSFEPIPIHYCAPAGFAILKCNNKTFNGKGPCTNVSTVQC
THGIRPVVSTQLLLNGSLAEEEIVIRSENFTNNAKIIIVQLNVSVDINCTRPNNNIR-KRIHIGPGRAFYTT
GQIIGNIRQAHCNISKTRWNNTLNQIAKKLRE--KFG-NKTIVFNQSSGGDPEIVMHSFNCGGEFFYCNTTG
LFNSTWNGTEEIVTERSNRTGENDT-LILQCKIRQIVNLWQQVGKAMYAPPIQGQISCSSNI----TGLLLT
RDGGN----NNSS----NNNTEIFRPGGGDMRDNWRSELYKYKVVKIEPLGLAPTKAKRRVVQREKRAVG-I
GVLFLGFLGAAGSTMGAAAVTLTVQARQLLSGIVQQQNNLLRAIEAQQHLLQLTVWGIKQLQARILAVERHL
KDQQLLGIWGCSGKLICTTTVPWNASWSNK--SLDMIWNNMTWMEWEREIDNYTGLIYNLIEQSQNQQEKNE
QELLELDKWANLWSWFSITNWLWYIRLFIMIVGGLIGLRIVFAVLAIVKRVR--QGYSPLSFQTHLPAQRGP
DRPEGTEEEGGERDRDRSTRLVDGFLALIWDDLRSLFLFSYHRLRDLLLIVTRIVELLGRRGWEILKYWWNL
LQYWSQELKNSAVSLLNATAVAVAEGTDRVVEVLQRAGRAVLHIPRRI-RQGLERALL
>B.NL.-.ACH168_10P5.AF035533
MRVKGIRKNY--LWR-----WGMMLLGMLMICSAT-EKLWVTVYYGVPVWKEATTTLFCASDAKAYDTEVHN
AWATHACVPTDPNPQEVVLGNVTENFNMWKNNMVEQMHEDIISLWDQSLKPCVKLTPL-CVTLDCTDV----
----YVTDTNSTTN--ATIGSWEKM-EKGEIKNCSFNITT--SIRDKGQKEYALFYRHDVVPINTT-----K
---------------YRLISCNTSVITQACPKVSFEPIPIHYCAPAGFAILKCNNKTFNGKGPCTNVSTVQC
THGIRPVVSTQLLLNGSLAEEEIVIRSENFTNNAKIIIVQLNVSVDINCTRPNNNIR-KRIHIGPGRAFYTT
GQIIGNIRQAHCNISKTRWNNTLNQVAKKLRE--KFG-NKTIVFNQSSGGDPEIVMHSFNCGGEFFYCNTTG
LFNSTWNGTEEIVTERSNRTGENDT-LILQCKIRQIVNLWQQVGKAMYAPPIQGQISCSSNI----TGLLLT
RDGGN----NNSS----NNNTEIFRPGGGDMRDNWRSELYKYKVVKIEPLGLAPTKAKRRVVQREKRAVG-I
GVLFLGFLGAAGSTMGAAAVTLTVQARQLLSGIVQQQNNLLRAIEAQQHLLQLTVWGIKQLQARILAVERYL
KDQQLLGIWGCSGKLICTTTVPWNASWSNK--SLDMIWNNMTWMEWEREIDNYTGLIYDLIEQSQNQQEKNE
QELLELDKWANLWSWFSITNWLWYIRLFIMIVGGLIGLRIVFAVLAIVKRVR--QGYSPLSFQTHLPAQRGP
DRPEGTEEEGGERDRDRSTRLVDGFLALIWDDLRSLFLFSYHRLRDLLLIVTRIVELLGRRGWEILKYWWNL
LQYWSQELKNSAVSLLNATAVAVAEGTDRVVEVLQRAGRAVLHIPRRI-RQGLERALL
>B.US.1988.WR27.AF286365
MRVKGIRKNCQHLWK-----WGIMLLGMLMICSAA-DQLWVTVYYGVPVWKGATTTLFCASDAKAYDTEVHN
VWATHACVPTDPNPQEVRLENVTEEFDMWKNNMVEQMHEDIISLWDQSLKPCVKLTPL-CVTLNCTDVWNA-
-----TSTSKNTTI--TNSSNERPM-EKGEMKNCSFSITT--SIRDKVQKEHALFYRLDVVPIDKN-----N
-TN----------TSYRLIHCNTSTITQACPKVSFEPIPIHYCTPAGFAILKCNDKKFNGTGQCKNVSTVQC
THGIRPVVSTQLLLNGSLAEEEVVIRSANFTNNAKTIIVQLKESVEINCTRPGNKIR-RRIHIGPGRAFYT-
-DRVGDIRQAYCNISGTKWKNTLEKIVAKIREIKQFK-NKTIVFNHSSGGDPEIVMHSFNCGGEFFYCNSTQ
LFNSTWNSTE-------GNSTWSDKIIRLPCRIKQIINMWQEVGKAMYAPPIDGQIRCSSNI----TGLLLT
RDGGN----S-------NETTEIFRPGGGDMRDNWRSELYKYKVVKIEPLGVAPTKAKRRVVQREKRAVGVI
GAMFLGFLGAAGSTMGAASMALTVQARQLLSGIVQQQNNLLRAIEAQQHMLQLTVWGIKQLQARVLAVERYL
RDQQLLGIWGCSGKLICTTAVPWNATWSNK--SLDKIWQNMTWMEWEKEIDNYTELIYSLLEQSQNQQEKNE
QELLELDKWASLWNWFNITQWLWYIKIFIMIVGGLIGLRIVFAVLSIVNRVR--QGYSPLSFQTLLPVPRGP
DRPEGIEEEGGERDRDRSTRLVHGFLALIWDDLRSLCLFSYHRLRDLLLIVARIVELLGRRGWEILKYWGNL
LQYWGQELRNSAISLLNATAIAVAEGTDRVIEVGQRIFRAILHIPRRI-RQGLERALL
>B.US.1986.JRCSF.AY426126
MRVKGIRKNYQHLWK-----GGILLLGTLIICSAV-EKLWVTVYYGVPVWKETTTTLFCASDAKAYDTEVHN
VWATHACVPTDPNPQEVVLENVTEDFNMWKNNMVEQMQEDVINLWDQSLKPCVKLTPL-CVTLNCKDV----
----------NATN--TTSSSEGMM-ERGEIKNCSFNITK--SIRNKVQKEYALFYKLDVVPIDNK-----N
N------------TKYRLISCNTSVITQACPKVSFEPIPIHYCAPAGFAILKCNNKTFNGKGQCKNVSTVQC
THGIRPVVSTQLLLNGSLAEEKVVIRSDNFTDNAKTIIVQLNESVKINCTRPNNNTR-KSIHIGPRRAFYTT
GEIIGDIRQAHCNISRAQWNNTLKQIVEKLRE--QFN-NKTIVFTHSSGGDPEIVMHSFNCGGEFFYCNSTQ
LFNSTWNDTE--KSSGTEG---NDT-IILPCRIKQIINMWQEVGKAMYAPPIKGQIRCSSNI----TGLLLT
RDGGK----N-------ESEIEIFRPGGGDMRDNWRSELYKYKVVKIEPLGVAPTKAKRRVVQREKRAVG-I
GALFLGFLGAAGSTMGAASMTLTVQARQLLSGIVQQQNNLLRAIEAQQHMLQLTVWGIKQLQARVLAVERYL
KDQQLMGIWGCSGKLICTTAVPWNTSWSNK--SLDSIWNNMTWMEWEKEIENYTNTIYTLIEESQIQQEKNE
QELLELDKWASLWNWFDITKWLWYIKIFIMIVGGLIGLRIVFSVLSIVNRVR--QGYSPLSFQTLLPATRGP
DRPEGIEEEGGERDRDRSGQLVNGFLALIWVDLRSLFLFSYHRLRDLLLTVTRIVELLGRRGWEILKYWWNL
LQYWSQELKNSAVSLLNATAIAVAEGTDRIIEVVQRVYRAILHIPTRI-RQGLERALL
>B.US.1986.JRCSF.AY426127
MRVKGIRKNYQHLWK-----GGILLLGTLMICSAV-EKLWVTVYYGVPVWKETTTTLFCASDAKAYDTEVHN
VWATHACVPTDPNPQEVVLENVTEDFNMWKNNMVEQMQEDVINLWDQSLKPCVKLTPL-CVTLNCKDV----
----------NATN--TTSSSEGMM-ERGEIKNCSFNITK--SIRNKVQKEYALFYKLDVVPIDNK-----N
N------------TKYRLISCNTSVITQACPKVSFEPIPIHYCAPAGFAILKCNNKTFNGKGQCKNVSTVQC
THGIRPVVSTQLLLNGSLAEEKVVIRSDNFTDNAKTIIVQLNESVKINCTRPSNNTR-KSIHIGPRRAFYTT
GEIIGDIRQAHCNISRAQWNNTLKQIVEKLRE--QFN-NKTIVFTHSSGGDPEIVMHSFNCGGEFFYCNSTQ
LFNSTWNDTE-----KSSGTEGNDI-IILPCRIKQIINMWQEVGKAMYAPPIKGQIRCSSNI----TGLLLT
RDGGK----N-------ESEIEIFRPGGGDMRDNWRSELYKYKVVKIEPLGVAPTKAKRRVVQREKRAVG-I
GALFLGFLGAAGSTMGAASMTLTVQARQLLSGIVQQQNNLLRAIEAQQHMLQLTVWGIKQLQARVLAVERYL
KDQQLMGIWGCSGKLICTTAVPWNTSWSNK--SLDSIWNNMTWMEWEKEIENYTNTIYTLIEESQIQQEKNE
QELLELDKWASLWNWFEITKWLWYIKIFIMIVGGLIGLKIVFSVLSIVNRVR--QGYSPLSFQTLLPATRGP
DRPEGIEEEGGERDRDRSGQLVNGFLALIWVDLRSLFLFSYHRLRDLLLTVTRIVELLGRRGWEILKYWWNL
LQYWSQELKNSAVSLLNATAIAVAEGTDRIIEVVQRVYRAILHIPTRI-RQGLERALL
>B.US.-.7047C_c09.AY842790
MRVKETRKNYQHLWRGGIWRWGIMLLGLLMIYSAA-EESWVTVYYGVPVWKETTTTLFCASDAKAYDTEVHN
VWATHACVPTDPNPQEVVLENVTENFNMWKNNMVEQMHEDIISLWDESLKPCVKLTPL-CVTLNCSDV----
----NITSSREKQN--ATSSMEEEM-EKGEIKNCSFDIDTRRRDRNKRQKEYALFYKLDVEPMNDD-----N
-TS----------YSYRLISCNTSVITQACPKVTFEPIPVHYCAPAGFAILKCNNKKFNGTGPCANVSTVQC
THGIRPVVSTQLLLNGSLAEGEVIIRSENFTNNAKTIIVQLHESVIINCTRPNNNTR-KSIHMGPGRVLYTT
GGIIGDIRQAHCNISRAQWNKTLEQIVKKLEE--QFR-DKKIVFNHSSGGDPEIVMHSFNCGGEFFYCNSTQ
LFNSTW-VNG--TRNDTEGSNSTEI-ITLPCRIKQIINRWQGVGKAMYAPPIQGQIKCSSNI----TGLLLT
RDGGN----E-------DNKTETFRPAGGEMRDNWRSELYKYKVVKIEPLGVAPTKAKRRVVQREKRAVG-I
GAVFLGFLGAAGSTMGAASMTLTVQARRLLSGIVQQQNNLLRAIEAQQHLLQLTVWGIKQLQARILAVERYL
KDQQLLGIWGCSGKLICTTTVPWNVSWSNK--SLKYIWDNMTWMEWEREISNYTDLIYTLIEESQNQQEKNE
QELLELDKWASLWNWFDITKWLWYIKIFIMIVGGLVGLRIVFTVLSVVNRVR--QGYSPLSFQTRIPVPRGL
DRPEGIEEEGGEQDRDRSGPLVNGFLTLIWVDLRSLCLFSYHRLRDLLLIVTRIVELLGRRGWELLKYWWNL
LQYWSQELKNSAVNLLNATAIAVAEGTDRVVEVVQRICRAILHIPTRI-RQGLERAML
>B.US.-.7047C_c02.AY842787
MRVEETRKNYQHLWRGGIWRWGIMLLGMLMIYSAA-EESWVTVYYGVPVWKEATTTLFCASDAKAYDTEVHN
VWATHACVPTDPNPQEVVLGNVTENFNMWKNNMVEQMHEDIISLWDESLKPCVKLTPL-CVTLNCSDV-NTT
SVN--ATSSKRGQN--VTSSGGEEM-EKGEIKNCSFEIDTRGRARDKWQKEYALFYKLDVVPVKDD-----N
-DS----------TSYRLINCNTSVITQACPKVTFEPIPIHYCAPAGFAILKCNNKTFNGTGPCTNVSTVQC
THGIRPVVSTQLLLNGSLAEEEVIIRSENFTNNAKTIIVQLHESVIINCTRPNNNTR-KRITAGPGRVLYTT
GEIIGDIRRAHCNISRAHWNKTLEQIVKKLGE--QFR-DKTIVFNHSSGGDPEIVMHSFNCGGEFFYCNSTQ
LFNSTW-VNG--TRNDTGKSISTEI-ITLPCRIKQVINRWQEVGKAMYAPPIQGQIKCSSNI----TGLLLT
RDGGE----DKN-----NSNTETFRPGGGDMRDNWRSELYKYKVVKIEPLGIAPTKAKRRVVQREKRAIG-I
GAMVLGFLGAAGSTMGAASMTLTVQARLLLSGIVQQQNNLLRAIEAQQHLLQLTVWGIKQLQARILAVERYL
KDQQLLGIWGCSGKLICTTTVPWNVSWSNK--SLKDIWDNMTWMEWEREISNYTDLIYTLLEESQNQQEKNE
QELLELDKWASLWNWFDITKWLWYIKIFIMIVGGLIGLRIVFTVLSIVNRVR--QGYSPLSFQTHLPVRRGL
DRPEGIEEEGGEQDRDRSGQLVNGLLAIIWVDLRSLCLFSYHRLRDLLLIVTRIVELLGRRGWELLKYWWNL
LQYWSQELKNSAVSLLNATAIAVAEGTDRVVEVIQRICRAILHIPTRI-RQGLERAML
>B.US.-.7047C_c31.AY842791
MRVKETRKNYQHLWRGGIWRWGIMLLGMLMIYSAA-EESWVTVYYGVPVWKEATTTLFCASDAKAYDTEVHN
VWATHACVPTDPNPQEVVLGNVTENFNMWKNNMVEQMHEDIISLWDESLKPCVKLTPL-CVTLNCSDV-NTT
SVN--ATSSKRGQN--VTSSGGEEM-EKGEIKNCSFEIDTRGRARDKWQKEYALFYKLDVVPVKDD-----N
-DS----------TSYRLINCNTSVITQACPKVTFEPIPIHYCAPAGFAILKCNNKTFNGTGPCTNVSTVQC
THGIRPVVSTQLLLNGSLAEEEVIIRSENFTNNAKTIIVQLHESVIINCTRPNNNTR-KRITAGPGRVLYTT
GEIIGDIRRAHCNISRAHWNKTLEQIVKKLGE--QFR-DKTIVFNHSSGGDPEIVMYSFNCGGEFFYCNSTQ
LFNSTW-VNG--TRNDTGKSISTEI-ITLPCRIKQIINRWQEVGKAMYAPPIQGQIKCSSNI----TGLLLT
RDGGE----DKN-----NSNTETFRPGGGDMRDNWRSELYKYKVVKIEPLGIAPTKAKRRVVQREKRAIG-I
GAMVLGFLGAAGSTMGAASMTLTVQARLLLSGIVQQQNNLLRAIEAQQHLLQLTVWGIKQLQARILAVERYL
KDQQLLGIWGCSGKLICTTTVPWNVSWSNK--SLKDIWDNMTWMEWEREISNYTDLIYTLLEESQNQQEKNE
QELLELDKWASLWNWFDITKWLWYIKIFIMIVGGLIGLRIVFTVLSIVNRVR--QGYSPLSFQTHLPVRRGL
DRPEGIEEEGGEQDRDRSGQLVNGLLAIIWVDLRSLCLFSYHRLRDLLLIVTRIVELLGRRGWELLKYWWNL
LQYWSQELKNSAVSLLNATAIAVAEGTDRVVEVIQRICRAILHIPTRI-RQGLERAML
>B.US.-.7047C_c93.AY842795
MRVKETKKNYQHLWRGGIWRWGIMLLGMLMIYSAA-EESWVTVYYGVPVWKEATTTLFCASDAKAYDTEVHN
VWATHACVPTDPNPQEVVLENVTENFNMWKNNMVEQMHEDIISLWDESLKPCVKLTPL-CVTLNCSDV-NAT
SVN--ATSSKEKQN--VTSSGGEEM-EKGEIKNCSFEIETRGGVRNKWQREYALFYKLDVVPVKDD-----N
-DS----------TSYRLINCNTSIITQACPKVTFEPIPIHYCAPAGFAILKCNNKTFNGTGPCTNVSTVQC
THGIRPVVSTQLLLNGSLAEEEVIIRSENFTNNAKTIIVQLHESVIINCTRPNNNTR-RRITTGPGRVLYTT
GQIIGDIRRAHCNISRAQWNKTLEQIVRKLGE--QFR-NKTIVFNHSSGGDPEIVMHSFNCGGEFFYCNSTQ
LFNSTW-VNG--TRNDTGKSISTEI-ITLPCRIKQIINRWQEVGKAMYAPPIEGQIKCSSNI----TGLLLT
RDGGE----DKN-----NSNTETFRPGGGDMRDNWRSELYKYKVVKIEPLGVAPTKAKRRVVQREKRAIG-I
GAVVLGFLGAAGSTMGAASMTLTVQARLLLSGIVQQQNNLLRAIEAQQHLLQLTVWGIKQLQARILAVERYL
KDQQLLGIWGCSGKLICTTTVPWNVSWSNK--SLKYIWDNMTWMEWEKEISNYTDLIYTLIEESQNQQEKNE
QELLELDKWASLWNWFDITKWLWYIKIFIMIVGGLIGLRIVFTVLSIVNRVR--QGYSPLSFQTHLPVRRGL
DRPEGIEEEGGEQDRDRSGPLVNGLLAIIWVDLRSLCLFSYHRLRDLLLIVTRIVELLGRRGWELLKYWWNL
LQYWSQELKNSAVSLLNATAIAVAEGTDRVVEVVQRAGRAILHIPTRI-RQGLERAML
>B.US.-.7047P_c12.AY842801
MRVKETRKNYQHLWRGGIWRWGIMLLGMLMIYSAA-EESWVTVYYGVPVWKEATTTLFCASDAKAYDTEVHN
VWATHACVPTDPNPQEVILGNVTENFNMWKNNMVEQMHEDIISLWDESLKPCVKLTPL-CVTLNCSDV-NAT
RVN--ATSSKEKQN--ITSSGGEEM-EKGEIKNCSFEIGTRGRATDKWQKEYALFYKLDVVPVKDD-----N
DS-----------TSYRLINCNTSIITQACPKVTFEPIPIHYCAPAGFAILKCNNKTFNGTGPCTNVSTVQC
THGIRPVVSTQLLLNGSLAEEEVIIRSENFTNNAKTIIVQLHESVIINCTRPNNNTR-KRITAGPGRVLYTT
GEIIGDIRRAHCNISRAQWNKTLEQIVKKLEE--QFR-NKTIVFNRSSGGDPEIVMHSFNCGGEFFYCNSTQ
LFNSTW-VNG--TRNDTGKSISTEI-ITLPCRIKQIINRWQEVGKAMYAPPIQGPIKCSSNI----TGLLLT
RDGGE----DKN-----NNNTEIFRPGGGDMRDNWRSELYKYKVVKIEPLGVAPTKAKRRVVQREKRAIG-I
GAVVLGFLGAAGSTMGAASMTLTVQARLLLSGIVQQQNNLLRAIEAQQHLLQLTVWGIKQLQARILAVERYL
KDQQLLGIWGCSGKLICTTTVPWNVSWSNK--SLEYIWDNMTWMEWEREISNYTDLIYTLIEESQNQQEKNE
QELLELDKWASLWNWFDITNWLWYIKIFIMIVGGLIGLRIVFTVLSIVNRVR--QGYSPLSFQTHLPVRRGP
DRPEGIEEEGGEQDRDRSGQLVNGLLAIIWVDLRSLCLFSYHRLRDLLLIVTRIVELLGRRGWELLKYWWNL
LQYWSQELKNSAVSLLNATAIAVAEGTDRVVEVVQRAGRAILHIPTRI-RQGLERAML
>B.US.-.7047P_c37.AY842806
MRVKETRKNYQHLWRGGIWRWGIMLLGMLMIYSAA-EESWVTVYYGVPVWKEATTTLFCASDAKAYDTEVHN
VWATHACVPTDPNPQEVILGNVTENFNMWKNNMVEQMHEDIISLWDESLKPCVKLTPL-CVTLNCSDV-NAT
RVN--ATSSKEKQN--ITSSGGEEM-EKGEIKNCSFEIDTRGRATDKWQKEYALFYKLDVVPVKDD-----N
DS-----------TSYRLINCNTSIITQACPKVTFEPIPIHYCAPAGFAILKCNNKTFNGTGPCTNVSTVQC
THGIRPVVSTQLLLNGSLAEEEVIIRSENFTNNAKTIIVQLHESVIINCTRPNNNTR-KRITAGPGRVLYTT
GEIIGDIRRAHCNISRAQWNKTLEQIVKKLEE--QFR-NKTIVFNHSSGGDPEIVMHSFNCGGEFFYCNSTQ
LFNSTW-VNG--TRNDTGKSISTEI-ITLPCRIKQIINRWQEVGKAMYAPPIQGPIKCSSNI----TGLLLT
RDGGE----DKN-----NNNTEIFRPGGGDMRDNWRSELYKYKVVKIEPLGVAPTKAKRRVVQREKRAIG-I
GAVVLGFLGAAGSTMGAASMTLTVQARLLLSGIVQQQNNLLRAIEAQQHLLQLTVWGIKQLQARILAVERCL
KDQQLLGIWGCSGKLICTTTVPWNVSWSNK--SLEYIWDNMTWMEWEREISNYTDLIYTLIEESQNQQEKNE
QELLELDKWASLWNWFDITNWLWYIKIFIMIVGGLIGLRIVFTVLSIVNRVR--QGYSPLSFQTHLPVRRGP
DRPEGIEEEGGEQDRDRSGQLVNGLLAIIWVDLRSLCLFSYHRLRDLLLIVTRIVELLGRRGWELLKYWWNL
LQYWSQELKNSAVSLLNATAIAVAEGTDRVVEVVQRAGRAILHIPTRI-RQGLERAML
>B.US.-.7047P_c08.AY842798
MRVKETRKNYQHLWRGGIWRWGIMLLGMFMIYSAA-EESWVTVYYGVPVWKEATTTLFCASDAKAYDTEVHN
VWATHACVPTDPNPQEVVLGNVTENFNMWKNNMVEQMHEDIISLWDESLKPCVKLTPL-CVTLNCSDV-NAT
SVN--ATSSKERQN--TTSNGGEEM-EKGEIKNCSFEIDTRGRARDKWQKEYALFYKLDVVPVKDD-----N
DS-----------NSYRLINCNTSVITQACPKVTFEPIPIHYCAPAGFAILKCNNKTFNGTGPCTNVSTVQC
THGIRPVVSTQLLLNGSLAEEEVIIRSENFTNNAKTIIVQLHESVIINCTRPNNNTR-KRITAGPGRVLYTT
GEIIGDIRRAHCNISRAQWNKTLEQIVKKLEE--QFR-NKTIVFNHSSGGDPEIVMHNFNCGGEFFYCNSTQ
LFNSTW-VNG--TRNDTGKSISTEI-ITLPCRIKQIINRWQEVGKAMYAPPIQGPIKCSSNI----TGLLLT
RDGGE----DKN-----NSNTETFRPGGGDMRDNWRSELYKYKVVKIEPLGVAPTKAKRRVVQREKRAIG-I
GAVVLGFLGAAGSTMGAASMTLTVQARLLLSGIVQQQNNLLRAIEAQQHLLQLTVWGIKQLQARILAVERYL
KDQQLLGIWGCSGKLICTTTVPWNVSWSNK--SLKYIWDNMTWMEWEKEISNYTDLIYTLIEESQNQQEKNE
QELLELDKWASLWNWFDITKWLWYIKIFIMIVGGLIGLRIVFTVLSIVNKVR--QGYSPLSFQTHLPVRRGL
DRPEGIEEEGGEQDRDRSGQLVNGLLAIIWVDLRSLCLFSYHRLRDLLLIVTRIVELLGRRGWELLKYWWNL
LQYWSQELKNSAVSLLNATAIAVAEGTDRVVEVVQRAGRAILHIPTRI-RQGLERAML
>B.US.-.7047P_c11.AY842800
MRVKETRKNYQHLWRGGIWRWGIMLLGMFMIYSAA-EESWVTVYYGVPVWKEATTTLFCASDAKAYDTEVHN
VWATHACVPTDPNPQEVVLGNVTENFNMWKNNMVEQMHEDIISLWDESLKPCVKLTPL-CVTLNCSDV-NAT
SVN--ATSSKERQN--TTSNGGEEM-EKGEIKNCSFEIDTRGRARDKWQKEYALFYKLDVVPVKDD-----N
DS-----------NSYRLINCNTSVITQACPKVTFEPIPIHYCAPAGFAILKCNNKTFNGTGPCTNVSTVQC
THGIRPVVSTQLLLNGSLAEEEVIIRSENFTNNAKTIIVQLHESVIINCTRPNNNTR-KRITAGPGRVLYTT
GEIIGDIRRAHCNISRAQWNKTLEQIVKKLEE--QFR-NKTIVFNHSSGGDPEIVMHNFNCGGEFFYCNSTQ
LFNSTW-VNG--TRNDTGKSISTEI-ITLPCRIKQIINRWQEVGKAMYAPPIQGPIKCSSNI----TGLLLT
RDGGE----DKN-----NSNTETFRPGGGDMRDNWRSELYKYKVVKIEPLGVAPTKAKRRVVQREKRAIG-I
GAVVLGFLGAAGSTMGAASMTLTVQARLLLSGIVQQQNNLLRAIEAQQHLLQLTVWGIKQLQARILAVERYL
KDQQLLGIWGCSGKLICTTTVPWNVSWSNK--SLSYIWDNMTWMEWEKEISNYTDLIYTLIEESQNQQEKNE
QELLELDKWASLWNWFDITKWLWYIKIFIMIVGGLIGLRIVFTVLSIVNRVR--QGYSPLSFQTHLPVRRGL
DRPEGIEEEGGEQDRDRSGPLVNGLLAIIWVDLRSLCLFSYHRLRDLLLIVTRIVELLGRRGWELLKYWWNL
LQYWSQELKNSAVSLLNATAIAVAEGTDRVVEVVQRAGRAILHIPTRI-RQGLERAML
>B.US.-.7047P_c14.AY842802
MRVKETRKNYQHLWRGGIWRWGIMLLGMFMIYSAA-EESWVTVYYGVPVWKEATTTLFCASDAKAYDTEVHN
VWAAHACVPTDPNPQEVVLGNVTENFNMWKNNMVEQMHEDIISLWDESLKPCVKLTPL-CVTLNCSDV-NAT
SVN--ATSSKERQN--TTSNGGEEM-EKGEIKNCSFEIDTRGRARDKWQKEYALFYKLDVVPVKDD-----N
DS-----------NSYRLINCNTSVITQACPKVTFEPIPIHYCAPAGFAILKCNNKTFNGTGPCTNVSTVQC
THGIRPVVSTQLLLNGSLAEEEVIIRSENFTNNAKTIIVQLHESVIINCTRPNNNTR-KRITAGPGRVLYTT
GEIIGDIRRAHCNISRAQWNKTLEQIVKKLEE--QFR-NKTIVFNHSSGGDPEIVMHNFNCGGEFFYCNSTQ
LFNSTW-VNG--TRNDTGKSISTEI-ITLPCRIKQIINRWQEVGKAMYAPPIQGPIKCSSNI----TGLLLT
RDGGE----DKN-----NSNTETFRPGGGDMRDNWRSELYKYKVVKIEPLGVAPTKAKRRVVQREKRAIG-I
GAVVLGFLGAAGSTMGAASMTLTVQARLLLSGIVQQQNNLLRAIEAQQHLLQLTVWGIKQLQARILAVERYL
KDQQLLGIWGCSGKLICTTTVPWNVSWSNK--SLSYIWDNMTWMEWEKEISNYTDLIYTLIEESQNQQEKNE
QELLELDKWTSLWNWFDITKWLWYIKIFIMIVGGLIGLRIVFTVLSIVNRVR--QGYSPLSFQTHLPVRRGL
DRPEGIEEEGGEQDRDRSGPLVNGLLAIIWVDLRSLCLFSYHRLRDLLLIVTRIVELLGRRGWELLKYWWNL
LQYWSQELKNSAVSLLNATAIAVAEGTDRVVEVVQRAGRAILHIPTRI-RQGLERAML
