# Supplementary material for: Protein structural disorder of the envelope V3 loop contributes to the switch in human immunodeficiency virus type 1 cell tropism
Source: PLoS One. 2017 Oct 19;12(10):e0185790. doi: 10.1371/journal.pone.0185790 (PMC5648111; doi:10.1371/journal.pone.0185790)
Supplement: S1 File — (ZIP) [file pone.0185790.s001.zip › sequences/Mild_data_set_V1_V3/sequence_patient_AA/Patient1865.fasta]

>1865_1680_9_R5
CTDLGNTTNTTSGNGETMEKGEIKNCSFRITTSIEDKVQEYAFFYKLDVVPINGTNTSYRLLNCNTSVITQA
CPKVSFEPIPIHYCAPAGFALLKCKDKGFSGTGPCTNVSTVQCTHGIRPVVSTQLLLNGSLAEEEVVIRSEN
FTNNVKTIIVQLNESVEINCTRPNNNTRKSIHMGPGKAFYTTGEIIGNIRQAHC
>1865_1680_12_R5
CINANATNATNTNSSIEITMEVGEIQNCSFNITTGVRDKVQKEYATFYKSDIVPIDNGNTSFDNTSYRLISC
NTSVITQACPKVSFEPIPIHYCAPAGFAILKCKDKKFQGKGPCKNVSTVQCTHGIRPVVSTQLLLNGSLAEE
EVVIRSANFSNNAKTIIVQLNESVEINCTRPNNNAIKSIHIGPGRAFYTTGQIIGDIRQAHC
>1865_1680_11_R5
CINANATNATNTNSSIEITMEVGEIQNCSFNITTGVRDKVQKEYATFYKSDIVPINNDNTSSYRLISCNTSV
ITQACPKVSFEPIPIHYCAPAGFAILKCKDKKFQGKGPCKNVSTVQCTHGIRPVVSTQLLLNGSLAEEDVVI
RSANFSNNAKTIIVQLNESVEINCTRPNNNTIKSIHIGPGRAFYTTGQIIGDIRQAHC
>1865_1680_10_R5
CINANATNATNTNSSIEITMEVGEIRNCSFNITTGVRDKVQKEYATFYKSDIVPINNDNTSSYRLISCNTSV
ITQACPKVSFEPIPIHYCAPAGFAILKCKDKKFQGKGPCKNVSTVQCTHGIRPVVSTQLLLNGSLAEEDVVI
RSANFSNNAKTIIVQLNESVEINCTRPNNNTIKSIHIGPGRAFHTTGQIIGDIRQAHC
>1865_1680_6_R5
CINANATNATNTNSSIEITMEVGEIQNCSFNITTGVRDKVQKEYATFYKSDIVPINNDNTSSYRLISCNTSV
ITQACPKVSFEPIPIHYCAPAGFAILKCKDKKFQGKGPCKNVSTVQCTHGIRPVVSTQLLLNGSLAEEEVVI
RSANFSNNAKTIIVQLNESVEINCTRPNNNTIKSIHIGPGRAFYTTGQIIGDIRQAHC
>1865_1680_4_R5
CINANATNATNTNSSIEITMEVGEIQNCSFNITTGVRDKVQKEYATFYKSNIVPINNDNTSSYRLISCNTSV
ITQACPKVSFEPIPIHYCAPAGFAILKCKDKKFNGKGPCKNVSTVQCTHGIRPVVSTQLLLNGSLAEEDVVI
RSANFSNNAKTIIVQLNESVEINCTRPNNNTIKSIHIGPGRAFYTTGQIIGDIRQAHC
>1865_1680_8_R5
CINANATNATNTNSSIEITMEVGEIQNCSFNITTGVRDKVQKEYATFYKSDIVPINNDNTSSYRLISCNTSV
ITQACPKVSFEPIPIHYCAPAGFAILKCKDKKFNGKGPCKNVSTVQCTHGIRPVVSTQLLLNGSLAEEDVVI
RSANFSNNAKTIIVQLNESVEINCTRPNNNTIKSIHIGPGRAFYTTGQIIGDIRQAHC
>1865_1680_2_R5
CINADATNANNTNNSIEGTMEVGEIKNCSFNITTGVRDKVQKEYATFYKSDIVPINNDNTSSYRLISCNTSV
ITQACPKVSFEPIPIHYCAPAGFAILKCKDKKFKGKGPCKRVSTVQCTHGIRPVVSTQLLLNGSLAEEDVVI
RSANFSNNAKTIIVQLNESVEINCTRPNNNTIKSIHIGPGRAFYTTGQIIGDIRQAHC
>1865_1680_1_R5
CINADATNANNTNNSSEGTMEVGEIKNCSFNITTGVRDKVQKEYAAFYKSDIVPINNDNTSSYRLISCNTSV
ITQACPKVSFEPIPIHYCAPAGFAILKCKDKKFKGKGPCKRVSTVQCTHGIRPVVSTQLLLNGSLAEEDVVI
RSANFSNNAKTIIVQLNESVEINCTRPNNNTIKSIHIGPGRAFYTTGQIIGDIRQAHC
>1865_1680_7_R5
CDNATNTNGTTGEGELKNCSFNITTGVRDKVQKEYATFYKSDIVPIDSGNTSLNNNTSYRLISCNTSVITQA
CPKVSFEPIPIHYCAPAGFAILKCNDKKFKGKGPCKNVSTVQCTHGIRPVVSTQLLLNGSLAEEDVVIRSAN
FSNNAKTIIVQLNESVEINCTRPNNNTIKSIHIGPGRAFYTTGQIIGDIRQAHC
>1865_3017_7_R5
CDNATNTNGTTGEGELKNCSFNITTGVRDKVQKEYATFYKSDIVPINNDNTSYRLISCNTSVITQACPKVSF
EPIPIHYCAPAGFAILKCKDKKFKGKGPCKNVSTVQCTHGIRPVVSTQLLLNGSLAEEDVVIRSANFSNNAK
TIIVQLNESVEINCTRPNNNTIKSIHIGPGRAFYTTGQIIGNIRQAHC
>1865_3017_3_X4
CINANATNATNTNSSMIEVGERQNCSFNITTRVRDKVQKEYATFYKSDLVPINSNVNARFNNNTSYRLISCN
TSVITQACPKVSFEPIPIHFCAPAGFAILKCNDKKFKGKGPCKNVSTVQCTHGIRPVVSTQLLLNGSLAEED
VVIRSANFSNNAKTIIVQLNKSVEINCTRPNYNIIKRVPIGPGGRAFYTTGQIIGNIRQAHC
>1865_3017_1_X4
CINANATNATNTNSSMIEVGERQNCSFNITTRVRDKVQKEYATFYKSDLVPINSTSYRLISCNTSVITQACP
KVSFEPIPIHYCAPAGFAILKCNDKKFQGRGPCKNVSTVQCTHGIRPVVSTQLLLNGSLAEEDVVIRSANFS
NNAKTIIVQLNKSVEINCTRPNYNIIKRVPIGPGGRAFYTTGQIIGNIRQAHC
>1865_3017_2_X4
CINANATNATNTNSSMIEVGERQNCSFNITTRVRDKVQKEYATFYKSDLVPINSNVNARFNNNTSYRLISCN
TSVITQACPKVSFEPIPIHFCAPAGFAILKCNDKKFKGKGPCKNVSTVQCTHGIRPVVSTQLLLNGSLAEED
VVIRSANFSNNAKTIIVQLNKSVEINCTRPNYNIIKRVPIGPGGRAFYTTGQIIGNIRQTHC
>1865_3017_12_X4
CINTNATNATNTNSSMIEVGERQNCSFNITTRVRDKVQKEYATFYKSDLVPINSNVNARFNNNTSYRLISCN
TSVITQACPKVSFEPIPIHYCAPAGFAILKCNDKKFQGKGPCKNVSTVQCTHGIRPVVSTQLLLNGSLAEED
VVIRSANFSNNAKTIIVQLNKSIEINCTRSNYNIIKRIPIGPGGRAFYTTGQIIGNIRQAHC
>1865_3017_8_X4
CMIEVGEGQNCSFNITTGVRDKVQKEYATFYKSDLVPINSNVNARFNNNTRYRLISCNTSVITQACPKVSFE
PIPIHFCAPAGFAILKCNDKKFKGKGPCKNVSTVQCTHGIRPVVSTQLLLNGSLAEEDVVIRSANFSNNAKT
IIVQLNKSVEINCTRSNYNIIKRIPIGPGGRAFYTTGQIIGNIRQAHC
>1865_3017_6_X4
CMIEVGERQNCSFNITTGVRDKVQKEYATFYKSDLVPINSNVNARFNNNTRYRLISCNTSVITQACPKVSFE
PIPIHFCAPAGFAILKCNDKKFKGKGPCKNVSTVQCTHGIRPVVSTQLLLNGSLAEEDVVIRSANFSNNAKT
IIVQLNKSVEINCTRSNYNIIKRIPIGPGGRAFYTTGQIIGNIRQAHC
>1865_3017_10_X4
CITNTTNTNSSMIEVGERQNCSFNITTGVRDKVQKEYATFYKSDLVPINSNVNARFNNNTRYRLISCNTSVI
TQACPKVSFEPIPIHFCAPAGFAILKCNDKKFKGKGPCKNVSTVQCTHGIRPVVSTQLLLNGSLAEEEVVIR
SANFSNNAKTIIVQLNKSVEINCTRSNYNIIKRVPIGPGGRAFYTTGQIIGNIRQTHC
>1865_3017_5_X4
CINDTNSSMTEVGERQNCSFNITTGVRDKVQKEYATFYKSDLVPINSNVNARFNNNTRYRLISCNTSVITQA
CPKVSFEPIPIHYCAPAGFAILKCNDKKFQGRGPCKNVSTVQCTHGIRPVVSTQLLLNGSLAEEDVVIRSAN
FSNNAKTIIVQLNKSVEINCTRSNYNIIKRIPIGPGGRAFYTTGQIIGNIRQAHC
>1865_3017_11_X4
CINDTNSSMTEVGERQNCSFNITTGVRDKVQKEYATFYKSDLVPINSNVNARFNNNTRYRLISCNTSVITQA
CPKISFEPIPIHFCAPAGFAILKCNDKKFKGKGPCKNVSTVQCTHGIRPVVSTQLLLNGSLAEEDVVIRSAN
FSNNAKTIIVQLNKSVEINCTRSNYNIIKRIPIGPGGRAFYTTGHIIGNIRQAHC
>1865_3017_4_X4
CINANATNTTNTNSSMIEVGERQNCSFNITTGARDKVQKEYATFYKSDLVPINSNVNARFNNNTRYRLISCN
TSVITQACPKVSFEPIPIHFCAPAGFAILKCNDKKFKGKGPCKNVSTVQCTHGIRPVVSTQLLLNGSLAEED
VVIRSANFSNNAKTIIVQLNKSVEINCTRSNYNIIKRIPIGPGGRAFYTTGQIIGNIRQAHC
>1865_3017_9_X4
CITNTTNTNSSMIEVGERQNCSFNITTGVRDKVQKEYATFYKSDLVPINSNVNARFNNNTRYRLISCNTSVI
TQACPKVSFEPIPIHFCAPAGFAILKCNDKKFKGKGPCKNVSTVQCTHGIRPVVSTQLLLNGSLAEEDVVIR
SANFSNNAKTIIVQLNKSVEINCTRSNYNIIKRIPIGPGGRAFYTTGQIIGNIRQAHC
>1865_5565_8_X4
CINANATNATNTNSSMIEVGERQNCSFNITTRVRDKVQKEYATFYKSDLVPINSNVNARFNNNTRYRLISCN
TSVITQACPKVSFEPIPIHFCAPAGFAILKCNDKKFQGKGPCKNVSTVQCTHGIRPVVSTQLLLNGSLAEED
VVIRSANFSNNAKTIIVQLNKSVEINCTRPNYNIIKRVPIGPGGRAFYTTGQIIGNIRQTHC
>1865_5565_3_X4
CINANATNATNTNSSIMEVGERKNCSFNITTGVRDKVQKEYATFYKSDIVPINSNVNARINNNTRYRLISCN
TSVITQACPKVSFEPIPIHFCAPAGFAILKCNDKKFQGKGPCKNVSTVQCTHGIRPVVSTQLLLNGSLAEED
VVIRSANFSNNAKTIIVQLNKSVEINCIRSNYNIIKRVPIGPGGRAFYTTGQIIGNIRQPHC
>1865_5565_6_X4
CINAKATNATNTNSSIMEVGERKNCSFNITTGVRDKVQKEYATFYKSDLVPINSNVNARINNNTRYRLISCN
TSVITQACPKVSFEPIPIHFCAPAGFAILKCNDKKFQGKGPCKNVSTVQCTHGIRPVVSTQLLLNGSLAEEE
VVIRSANFSNNAKTIIVQLNKSVEINCIRSNYNIIKRVPIGPGGRAFYTTGQIIGNIRQPHC
>1865_5565_9_X4
CINANATNATNTNSSIMEVGERKNCSFNITTGVRDKVQKEYATFYKSDIVPINSNVNARINNNTRYKLISCN
TSVITQACPKVSFEPIPIHFCAPAGFAILKCNDKKFQGKGPCKNVSTVQCTHGIRPVVSTQLLLNGSLAEEE
VVIRSANFSNNAKTIIVQLNKSVEINCIRSNYNIIKRVPIGPGGRAFYTTGQIIRNIRQPHC
>1865_5565_10_X4
CINTNATNATNTNSSIMEVGERKNCSFNITTGVRDKVQKEYATFYKSDIVPINSNVNARINNNTRYRLISCN
TSVITQACPKVSFEPIPIHFCAPAGFAILKCNDKKFQGKGPCKNVSTVQCTHGIRPVVSTQLLLNGSLAEEE
VVIRSANFSNNAKTIIVQLNKSVEINCIRSNYNIIKRVPIGPGGRAFYTTGQIIGNIRQPHC
>1865_5565_4_X4
CINANATNATNTNSSIMEVGERKNCSFNITTGVRDKVQKEYATFYKSDIVPINSNVNARINNNTRYRLISCN
TSVITQACPKVSFEPIPIHFCAPAGFAILKCNDKKFQGKGPCKNVSTVQCTHGIRPVVSTQLLLNGSLAEEE
VVIRSANFSSNAKTIIVQLNKSVEINCIRSNYNIIKRVPIGPGGRAFYTTGQIIGNIRQPHC
>1865_5565_7_X4
CINANATNATNTNSSIMGVGERKNCSFNITTGVRDKVQKEYATFYKSDIVPINSNVNARINNNTRYRLISCN
TSVITQACPKVSFEPIPIHFCAPAGFAILKCNDKKFQGKGPCKNVSTVQCTHGIRPVVSTQLLLNGSLAEEE
VVIRSANFSNNAKTIIVQLNKSVEINCIRSNYNIIKRVPIGPGGRAFYTTGQIIGNIRQPHC
>1865_5565_12_X4
CINANATNATNTNSSIMEVGERKNCSFNITTGVRDKVQKEYATFYKSDLVPIKSNVNARFNNNTRYRLISCN
TSVITQACPKVSFEPIPIHFCAPAGFAILKCNDKKFQGRGPCKNVSTVQCTHGIRPVVSTQLLLNGSLAEEE
VVIRSANFSNNAKTIIVQLNKSVEINCIRSNYNIIKRVPIGPGGRAFYTTGQIIGNIRQPHC
>1865_5565_11_X4
CINTNATNATNTNSSIMEVGERKNCSFNITTGVRDKVQKEYATFYKSDLVPIKSNVNARFNNNTRYRLISCN
TSVITQACPKVSFEPIPIHFCAPAGFAILKCNDKKFQGRGPCKNVSTVQCTHGIRPVVSTQLLLNGSLAEEE
VVIRSANFSNNAKTIIVQLNKSVEINCIRSNYNIIKRVPIGPGGRAFYTTGQIIGNIRQPHC
>1865_5565_5_X4
CINANATNATNTNSSIMEVGERKNCSFNITTGVRDKVQKEYATFYKSDLVPIKSNVNARFNNNTRYRLISCN
TSVTTQACPKVSFEPIPIHFCAPAGFAILKCNDKKFQGRGPCKNVSTVQCTHGIRPVVSTQLLLNGSLAEEE
VVIRSANFSNNAKTIIVQLNKSVEINCIRSNYNIIKRVPIGPGGRAFYTTGQIIGNIRQPHC
>1865_6912_6_X4
CINANATNATNANSSIMEVGERKNCSFNITTGVRDKVQKEYATFYKSDLVPIKSNVNARFNNNTRYRLISCN
TSVITRACPKVSFEPIPIHFCAPAGFAILKCNDKKFQGRGPCKNVSTVQCTHGIRPVVSTQLLLNGSLAEEE
VVIRSANFSNNAKTIIVQLNKSVEINCIRSNYNIIKRVPIGPGGRAFYTTGQIIGNIRQPHC
>1865_6912_2_X4
CINANATNAINTNSSITMVQEMKNCSFNITTGVRDKVQKKYATFYKSDLVPIKSNVNARFNNNTRYRLISCN
TSVITQACPKVSFEPIPIHFCAPAGFAILKCNDKKFQGRGPCKNVSTVQCTHGIRPVVSTQLLLNGSLAEEE
VAIRSANFSNNAKTIIVQLNKSVEINCIRSNYNIIKRVPIGPGGRSFYTTGQIIGNIRQPHC
>1865_6912_10_X4
CINANATNATNTNSSITMVQEMKNCSFNITTGVRDKVQKKYATFYKSDLVPIKSNVNARFNNNTRYRLISCN
TSVITQACPKVSFEPIPIHFCAPAGFAILKCNDKKFQGRGPCKNVSTVQCTHGIRPVVSTQLLLNGSLAEEE
VAIRSANFSNNAKTIIVQLNKSVEINCIRSNYNIIKRVPIGPGGRSFYTTGQIIGNIRQPHC
>1865_6912_4_X4
CINANATNATNTNSSITMVQEMKNCSFNITTGVRDKVQKKYATFYKSDLVPIKSNVNARFNNNTRYRLISCN
TSVITQACPKVSFEPIPIHFCAPAGFAILKCNDKKFQGRGPCKNVSTVQCTHGIRPVVSTQLLLNGSLAEEE
VAIRSANFSNNAKTIIVQLNKSVEINCIRSNYNIIKRVPIGPGGRSFYTTGQIIGNIRQPHC
>1865_6912_1_X4
CINANATNATNTNSSITMVQEMKNCSFNITTGVRDKVQKKYATFYKSDLVPIKSNVNARFNNNNRYRLISCN
TSVITQACPKVSFEPIPIHFCAPAGFAILKCNDKKFQGRGPCKNVSTVQCTHGIRPVVSTQLLLNGSLAEEE
VAIRSANFSNNAKTIIVQLNKSVEINCIRSNYNIIKRVPIGPGGRSFYTTGQIIGNIRQPHC
>1865_6912_12_X4
CINANATKATNTNSSITMVQEMKNCSFNITTGVRDKVQKKYATFYKSDLVPIKSNVNARFNNNTRYRLISCN
TSVITQACPKVSFEPIPIHFCAPAGFAILKCNDKKFQGRGPCKNVSTVQCTHGIRPVVSTQLLLNGSLAEEE
VAIRSANFSNNAKTIIVQLNKSVEINCIRSNYNIIKRVPIGPGGRSFYTTGQIIGNIRQPHC
>1865_6912_11_X4
CINTNATNATNTNSSITMVQEMKNCSFNITTGVRDKVQKKYATFYKSDLVPIKSNVNARFNNNTRYRLISCN
TSVITQACPKVSFEPIPIHFCAPAGFAILKCNDKKFQGRGPCKNVSTVQCTHGIRPVVSTQLLLNGSLAEEE
VAIRSANFSNNAKTIIVQLNKSVEINCIRSNYNIIKRVPIGPGGRSFYTTGQIIGNIRQPHC
>1865_6912_3_X4
CINANATNATNTNSSITMVQEMKNCSFNITTGVRDKVQKKYATFYKSDLVPIKSNVNARFNNNTRYRLISCN
TSVTTQACPKVSFEPIPIHFCAPAGFAILKCNDKKFQGRGPCKNVSTVQCTHGIRPVVSTQLLLNGSLAEEE
VAIRSANFSNNAKTIIVQLNKSVEINCIRSNYNIIKRVPIGPGGRSFYTTGQIIGNIRQPHC
>1865_6912_7_X4
CINANATNATNTNSSITMVQEMKNCSFNITTGVRDKVQKKYATFYKSDLVPIKSNVNARFNNNTRYRLISCN
TSVITQACPKVSFEPIPIHFCAPAGFAILKCNDKKFQGRGPCKNVSTVQCTHGIRPVVSTQLLLNGSLAEEE
VAIRSANFSNNAKTIIVQLNKSVEINCIRSNYNIIQRVPIGPGGRSFYTTGQIIGNIRQPHC
>1865_6912_5_X4
CINANATSATNTNSSITMVQEMKNCSFNITTGVRDKVQKKYATFYKSDLVPIKSNVNARFNNNTRYRLISCK
TSVITQACPKVSFEPIPIHFCAPAGFAILKCNDKKFQGRGPCKNVSTVQCTHGIRPVVSTQLLLNGSLAEEE
VAIRSANFSNNAKTIIVQLNKSVEINCIRSNYNIIKRVPIGPGGRSFYTTGQIIGNIRQPHC
>1865_49_2_X4
CINANATNATNTNSSITMVQEMKNCSFNITTGVRDKVQKKYATFYKSDLVPIKSNVNARFNNNTRYRLISCN
TSVITQACPKVSFEPIPIHFCAPAGFAILKCNDKKFQGRGPCKNVSTVQCTHGIRPVVSTQLLLNGSLAEEE
VAIRSANFSNNAKTIIVQLNKSVEINCIRSNYNIIKRVPIGPGGRSFYTTGQIIGNIRQPHC
>1865_49_11_R5
KNNMVEQMHEDIISLWDQSLKPCVKLTPLCVTLNCINADATNANNTNNSSEGTMEVGEIKNCSFNITTGVRD
KVQKEYATFYKSDIVPIDNGNTSFDSYRLISCNTSVITQACPKVSFEPIPIHYCAPAGFAILKCNDKKFQGK
GPCKNVSTVQCTHGIRPVVSTQLLLNGSLAEEDVVIRSVNFSNNAKTIIVQLNESVEINCTRPNNNTIKSIH
IGPGRAFYTTGQIIGDIRQAHCNISRAKWNNTLKQIVEKLREQFKNKTIIAFN
>1865_49_10_R5
KNNMVDQMHEDIISLWDQSLKPCVKLTPLCVTLNCDNATNTNGTTGEGELKNCSFNITTGVRDKVQKEYATF
YKSDIVPIDSGNTSFNDNTSYRLISCNTSVITQACPKVSFEPIPIHYCAPAGFAILKCKDKKFQGKGPCKNV
NTVQCTHGIRPVVSTQLLLNGSLAEEDVVIRSANFSNNAKTIIVQLNESVEINCIRPNNNTIKSIHIGPGRA
FYTTGQIIGDIRQAHCNISRAKWNNTLEQIVKKLREIEQFRNKTTIAFN
>1865_49_8_R5
KNNMVDQMHEDIISLWDQSLKPCVKLTPLCVTLNCDNATNTNGTTGEGELKNCSFNITTGVRDKVQKEYATF
YKSDIVPIDSGNTSFNDNTSYRLISCNTSVITQACPKVSFEPIPIHYCAPAGFAILKCKDKKFQGKGPCKNV
STVQCTHGIRPVVSTQLLLNGSLAEEDVVIRSANFSNNAKTIIVQLNESLEINCIRPNNNTIKSIHIGPGRA
FYTTGQIIGDIRQAHCNISRAKWNNTLEQIVKKLREIEQFRNKTTIAFN
>1865_49_7_R5
KNNMVEQMHEDIISLWDQSLKPCVKLTPLCVTLNCINATGTTNSINATSTTNSSESTMGEGEIKNCSFNITT
GVRDKVQKEYATFYKSDIVPIDSNNTSFNDSTSYRLISCNTSVITQACPKVSFEPIPIHYCAPAGFAILKCN
DKKFQGKGPCKNVSTVQCTHGIRPVVSTQLLLNGSLAEEDVVIRSANFSNNAKTIIVQLNESVEINCIRPNN
NTIKSIHIGPGRAFYTTGQIIGNIRQAHCNISRAKWNNTLKQIVEKLGEQFRNKTTIAFN
>1865_49_6_R5
KNNMVEQMHEDIISLWDQSLKPCVKLTPLCVTLNCINATGTTNSINATSTTNSSESTMGEGEIKNCSFNITT
GVRDKVQKEYATFYKSDIVPIDNNNTSFNDSTSYRLISCNTSVITQACPKVSFEPIPIHYCAPAGFAILKCN
DKKFQGKGPCKKVSTVQCTHGIRPVVSTQLLLNGSLAEEDVVIRSANFSNNAKTIIVQLNESVEINCTRPNN
NTIKSIHIGPGRAFYTTGQIIGNIRQAHCNISRAKWNNTLKQIVEKLGEQFRNKTTIVFN
>1865_55_6_R5
KNNMVEQMHEDIISLWDQSLKPCVKLTPLCVTLNCINATGTTNSINATSTTNSSESTMGEGEIKNCSFNITT
GVRDKVQKEYATFYKSDIVPIDNNNTSFNDSTSYRLISCNTSVITQACPKVSFEPIPIHYCAPAGFAILKCK
DKKFKGKGPCKRVSTVQCTHGIRPVVSTQLLLNGTLAEEDVVIRSANFSNNAKTIIVQLNESVEINCTRPNN
NTIKSIHIGPGRAFYTTGQIIGNIRQAHCNISRAKWNNTLKQIVEKLGEQFRNKTTIAFN
>1865_55_2_R5
KNNMVEQMHEDIISLWDQSLKPCVKLTPLCVTLNCINATSITNNINATNTNGTTGEGELKNCSFNITTGVRD
KVQKEYATFYKSDIVPIDNGNTSFDSYRLISCNTSVITQACPKVSFEPIPIHYCAPAGFAILKCNDKKFQGK
GPCRNVSTVQCTHGIRPVVSTQLLLNGSLAEEEVVIRSANFSNNAKTIIVQLNESVEINCTRPNNNTIKSIH
IGPGRAFYTTGQIIGNIRQAHCNISRAKWNNTLKQIVEKLGEQFRNKTTIAFN
>1865_55_7_R5
KNNMVEQMHEDIISLWDQSLKPCVKLTPLCVTLNCINATSITNNINATNTNGTTGGGELKNCSFNITTGVRD
KVQKEYATFYKSDIVPIDNGNTSFDSYRLISCNTSVITQACPKVSFEPIPIHYCAPAGFAILKCNDKKFQGK
GPCRNVSTVQCTHGIRPVVSTQLLLNGSLAEEEVVIRSANFSNNAKTIIVQLNESVEINCTRPNNNTIKSIH
IGPGRAFYTTGQIIGNIRQAHCNISRAKWNNTLKQIVEKLGEQFRNKTTIAFN
>1865_55_10_R5
KNNMVEQMHEDIISLWDQSLKPCVKLTPLCVTLNCINATSITNNINATNTNGTTGEGELKNCSFNITTGVRD
KVQKEYATFYKSDIVPIDNGNTSFDSYRLISCNTSVITQACPKVSFEPIPIHYCAPAGFAILKCNDKKFQGK
GPCRNVSTVQCTHGIRPVVSTQLLLNGSLAEEEVVIRSANFSNNAKTIIVQLNESVEINCTRPNNNTIKSIH
IGPGRAFYTTGQIIGNIRQAHCNISRAKWNNTLKQIVEKLGEQFRNKTTIAFN
>1865_55_9_R5
KNNMVEQMHEDIISLWDQSLKPCVKLTPLCVTLNCINATSITNNINATNTNGTTGEGELKNCSFNITTGVRD
KVQKEYATFYKSDIVPIDNGNTSFDSYRLMSCNTSVITQACPKVSFEPIPIHYCAPAGFAILKCNDKKFQGK
GPCRNVSTVQCTHGIRPVVSTQLLLNGSLAEEEVVIRSANFSNNAKTIIVQLNESVEINCTRPNNNTIKSIH
IGPGRAFYTTGQIIGNIRQAHCNISRAKWNNTLKQIVEKLGEQFRNKTTIAFN
>1865_55_3_R5
KNNMVEQMHEDIISLWDQSLKPCVKLTPLCVTLNCINATSITNNINATNTNGTTGEGELKNCSFNITTGVRD
KVQKEYATFYKSDIVPIDNGNTSFDSYRLISCNTSVITQACPKVSFEPIPIHYCAPAGFAILKCNDKKFQGK
GPCRNVSTVQCTHGIRPVVSTQLLLNGSLAEEEVVIRSANFSNNAKTIIVQLNESVEINCTRPNNNTIKSIH
IGPGRAFYTTGQIIGNIRQAHCNISRAKWNNTLKQIVEKLGEQFRNKTTIAFN
>1865_55_4_R5
KNNMVEQMHEDIISLWDQSLKPCVKLTPLCVTLNCINATSITNNINATNTNGTTGEGELKNCSFNITTGVRD
KVQKEYATFYKSDIVPIDNGNTSFDSYRLISCNTSVITQACPKVSFEPIPIHYCAPAGFAILKCNDKKFQGK
GPCRNVSTVQCTHGIRPVVSTQLLLNGSLAEEEVVIRSANFSNNAKTIIVQLNESVEINCTRPNNNTIKSIH
IGPGRAFYTTGQIIGNIRQAHCNISRAKWNNTLKQIVEKLGEQFRNKTTIAFN
>1865_55_8_R5
KNNMVEQMHEDIISLWDQSLKPCVKLTPLCVTLNCINATSITNNINATNTNGTTGEGELKNCSFNITTGVRD
KVQKEYATFYKSDIVPIDNGNTSFDSYRLISCNTSVITQACPKVSFEPIPIHYCAPAGFAILKCNDKKFQGK
GPCRNVSTVQCTHGIRPVVSTQLLLNGSLAEEEVVIRSANFSNNAKTIIVQLNESVEINCTRPNNNTIKSIH
IGPGRAFYTTGQIIGNIRQAHCNISRAKWNNTLKQIVEKLGEQFRNKTTIAFN
>1865_55_5_R5
KNNMVEQMHEDIISLWDQSLKPCVKLTPLCVTLNCINATSITNNINATNTNGTTGEGELKNCSFNITTGVRD
KVQKEYATFYKSDIVPIDNGNTSFDSYRLISCNTSVITQACPKVSFEPIPIHYCAPAGFAILKCKDKKFQGK
GPCRNVSTVQCTHGIRPVVSTQLLLNGSLAEEEVVIRSANFSNNAKTIIVQLNESVEINCTRPNNNTVKSIH
IGPGRAFYTTGQIIGNIRQAHCNISRAKWNNTLKQIVEKLGEQFRNKTTIAFN
>1865_49_9_R5
KNNMVEQMHEDIISLWDQSLKPCVKLTPLCVTLNCINATSITNNINATNTNGTTGEGELKNCSFNITTGVRD
KVQKEYATFYKSDIVPIDNGNTSFDSYRLISCNTSVITQACPKVSFEPIPIHYCAPAGFAILKCNDKKFQGK
GPCRNVSTVQCTHGIRPVVSTQLLLNGSLAEEEVVIRSANFSNNAKTIIVQLNESVEINCTRPNNNTIKSIH
IGPGRAFYTTGQIIGNIRQAHCNISRAKWNNTLKQIVEKLGEQFRNKTTIAFN
>1865_49_4_R5
KNNMVEQMHEDIISLWDQSLKPCVKLTPLCVTLNCINATGTTNSINATSTTNSSESTMGEGEIKNCSFNITT
GVRDKVQKEYATFYKSDIVPINNGNTSFNNNTSYRLISCNTSVITQACPKVSFEPIPIHYCAPAGFAILKCN
DKKFQGKGPCKNVSTVQCTHGIRPVVSTQLLLNGSLAEEEVVIRSANFSNNAKTIIVQLNESVEINCTRPNN
NTIKSIHIGPGRAFYTTGQIIGNIRQAHCNISRAKWNNTLKQIVEKLGEQFRNKTTIAFN
>1865_49_5_R5
KNNMVEQMHEDIISLWDQSLKPCVKLTPLCVTLNCINATGTTNSINATSTTNSSESTMGEGEIKNCSFNITT
GVRDKVQKEYATFYKSDIVPINNGNTSFNNNTSYRLISCNTSVITQACPKVSFEPIPIHYCAPAGFAILKCN
DKKFQGKGPCKNVSTVQCTHGIRPVVSTQLLLNGSLAEEEVVIRSANFSNNAKTIIVQLNESVEINCTRPNN
NTIKSIHIGPGRAFYTTGQIIGNIRQAHCNISRAKWNNTLEQIVEKLGEQFRNKTTIAFN
>1865_49_3_R5
KNNMVEQMHEDIISLWDQSLKPCVKLTPLCVTLNCINATSTTNSINVTSTTNSSERTMEGGEIKNCSFNITT
GVRDKVQKEYATFYKSDIVPINNGNTSFNNNTSYRLISCNTSVITQACPKVSFEPIPIHYCAPAGFAILKCN
DKKFQGKGLCKNVSTVQCTHGIRPVVSTQLLLNGSLAEEEVVIRSANFSNNAKTIIVQLNESVEINCTRPNN
NTIKSIHIGPGRAFYTTGQIIGNIRQAHCNISRAKWNNTLKQIVEKLGEQFRNKTTIAFN
>1865_61_11_R5
KNNMVEQMHEDIISLWDQSLKPCVKLTPLCVTLNCINATGTTNSINATSTTNSSESTMGEGEIKNCSFNITT
GVRDKVQKEYATFYKSDIVPINNGNTSFNNNTSYRLISCNTSVITQACPKVSFEPIPIHYCAPAGFAILKCN
DEKFQGKGPCKNVSTVQCTHGIRPVVSTQLLLNGSLAEEEVVIRSANFSNNAKTIIVQLNESVEINCTRPNN
NTIKSIHIGPGRAFYTTGQIIGNIRQAHCNISRAKWNNTLKQIVEKLGEQFRNKTTIAFN
>1865_61_4_X4
KNNMVEQMHEDIISLWDQSLKPCVKLTPLCVTLNCVNANATNATNTNSSMMEVGERKNCSFNITTGVRDKVQ
KEYATFYKSDIVPINNDSTSYRLISCNTSVITQACPKVSFEPIPIHYCAPAGFAILKCNDKKFKGKGPCKNV
STVQCTHGIRPVVSTQLLLNGSLAEEDVVIRSANFSNNAKTIIVQLNKSVEINCTRPNNNIIKRIPIGPGGR
AFYTTGQIIGNIRQAHCNISRAKWNNILKQIVEKLREIEQFKNKTIIAFN
>1865_70_5_X4
KNNMVEQMHEDIISLWDQSLRPCVKLTPLCVTLNCINANATNATNTNSSIMEVGERKNCSFNITTGVRDKVQ
KEYATFYKSDIVPINNDSTSYRLISCNTSVITQACPKVSFEPIPIHYCAPAGFAILKCNDKKFKGKGPCKNV
STVQCTHGIRPVVSTQLLLNGSLAEEDVVIRSANFSNNAKTIIVQLNKSVEINCTRPNNNIIKRIPIGPGGR
AFYTTGQIIGNIRQAHCNISRAKWNNILKQIVEKLREIEQFKNKTIIAFN
>1865_61_9_X4
KNNMVEQMHEDIINLWDQSLKPCVKLTPLCVTLNCINANATNATNTNSSMTMVEEMKNCSFNITTRVRDKMQ
KEYALFYKSDVVQIVNTSYRLISCNTSVITQACPKVSFEPIPIHYCAPAGFAILKCNDKKFKGKGPCKNVST
VQCTHGIRPVVSTQLLLNGSLAEEDVVIRSANFSNNAKTIIVQLNKSVEINCTRSNYNIIKRIPIGPGGRAF
YTTGQIIGNIRQAHCNISRAKWNNILKQIVEKLGEIEQFKNKTIIAFN
>1865_61_2_X4
KNNMVDQMHEDIISLWDQSLKPCVKLTPLCVTLNCINANATNATNTNSSMMEVGERQNCSFNITTGVRDKVQ
KEYATFYRSDIVPINDDNNSSKDNTNYRLISCNTSVITQACPKVSFEPIPIHYCAPAGFAILKCNDKKFKGK
GPCKNVSTVQCTHGIRPVVSTQLLLNGSLAEEDVVIRSANFSNNAKTIIVQLNKSVEINCTRPNNNIIKRIP
IGPGGRAFYTTGQIIGNIRQAHCNISRAKWNNILKQIVEKLREIEQFKNKTIIAFN
>1865_61_1_X4
KNNMVEQMHEDIISLWDQSLKPCVKLTPLCVTLNCINANATNATNTNSSMREVGERKNCSFNITTGVRDKVQ
KEYATFYKSDIVPINDDNTNSKDNTSYRLISCNTSVITQACPKVSFEPIPIHYCAPAGFAILKCKDKKFNGK
GPCKNVSTVQCTHGIRPVVSTQLLLNGSLAEEDVVIRSANFSNNAKTIIVQLNKSVEINCTRPNNNIIKRIP
IGPGGRAFYTTGQIIGNIRQAHCNISRAKWNNILKQIVEKLREIEQFKNKTIIAFN
>1865_61_8_X4
KNNMVEQMHEDIISLWDQSLKPCVKLTPLCVTLNCINANATNATNTNSSIMEVGERKNCSFNITTGVRDKVQ
KEYATFYKSDIVPINDDNNSLKNNTSYRLISCNTSVITQACPKVSFEPIPIHYCAPAGFAILKCNDKKFQGR
GPCKNVSTVQCTHGIRPVVSTQLLLNGSLAEEDVVIRSANFSNNAKTIIVQLNKSVEINCTRPNNNIIKRIP
IGPGGRAFYTTGQIIGNIRQAHCNISRAKWNNILKQIVEKLREIEQFKNKTIIAFN
>1865_61_3_X4
KNNMVEQMHEDIISLWDQSLKPCVKLTPLCVTLNCIDANATNATNTNSSMTEVGERKNCSFNITTGVRDKVQ
KEYATFYKSDIVPINDDNNSSNGNTNYRLISCNTSVITQACPKVSFEPIPIHYCAPAGFAILKCNDKKFQGR
GPCKNVSTVQCTHGIRPVVSTQLLLNGSLAEEDVVIRSANFSNNAKTIIVQLNKSVEINCTRPNNNIIKRIP
IGPGGRAFYTTGQIIGNIRQAHCNISRAKWNNTLKQIVEKLREQFKNKTIAFN
>1865_61_5_X4
KNNMVEQMHEDIISLWDQSLKPCVKLTPLCVTLNCINANATNATNTNSSMTEVGERQNCSFNITTGVRDKVQ
KEYATFYKSDIVPINDDNNSLKNNTSYRLISCNTSVITQACPKVSFEPIPIHYCAPAGFAILKCNDKKFQGR
GPCKNVSTVQCTHGIRPVVSTQLLLNGSLAEEDVVIRSANFSNNAKTIIVQLNKSVEINCTRPNNNIIKRIP
IGPGGRAFYTTGQIIGNIRQAHCNISRAKWNNTLKQIVEKLREQFKNKTIAFN
>1865_61_10_X4
KNNMVEQMHEDIISLWDQSLKPCVKLTPLCVTLNCINANATNATNTNSSIMEVGERKNCSFNITTGVRDKVQ
KEYATFYKSDIVPINDDNNSLKNNTSYRLISCNTSVITQACPKVSFEPIPIHYCAPAGFGILKCNDKKFQGR
GPCKNVSTVQCTHGIRPVVSTQLLLNGSLAEEDVVIRSANFSNNAKTIIVQLNKSVEINCTRPNNNIIKRIP
IGPGGRAFYTTGQIIGNIRQAHCNISRAKWNNTLKQIVEKLREQFKNKTIAFN
>1865_61_7_X4
KNNMVEQMHEDIINLWDQSLKPCVKLTPLCVTLNCINANATNATNTNSSIMEVGERKNCSFNITTGVRDKVQ
KEYATFYKSDIVPINDDNNSLKNNTSYRLISCNTSVITQACPKVSFEPIPIHYCAPAGFAILKCNDKKFQGR
GPCKNVSTVQCTHGIRPVVSTQLLLNGSLAEEGVVIRSANFSNNAKTIIVQLNKSVEINCTRPNNNIIKRIP
IGPGGRAFYTTGQIIGNIRQAHCNISRAKWNNTLKQIVEKLREQFKNKTIAFN
>1865_70_3_X4
KNNMVEQMHEDIISLWDQSLKPCVKLTPLCVTLNCINANATNATNTNSSIMEVGERKNCSFNITTGVRDKVQ
KEYATFYKSDIVPINDDNNSLKNNTSYRLISCNTSVITQACPKVSFEPIPIHYCAPAGFAILKCNDKKFQGR
GPCKNVSTVQCTHGIRPVVSTQLLLNGSLAEEDVVIRSANFSNNAKTIIVQLNKSVEINCTRPNNNIIKRIP
IGPGGRAFYTTGQIIGNIRQAHCNISRAKWNNTLKQIVEKLREQFKNKTIAFN
>1865_70_1_X4
KNNMVEQMHEDIINLWDQSLKPCVKLTPLCVTLNCINANATNATNTNSSMTEVGERQNCSFNITTGVRDKVQ
KEYATFYKSDLVPINSNVNARFNNNTRYRLISCNTSVITQVCPKVSFEPIPIHFCAPAGFAILKCNDKKFQG
RGPCKNVSTVQCTHGIRPVVSTQLLLNGSLAEEEVVIRSANFSNNAKTIIVQLNKSVEINCIRPNYNIIKRV
PIGPGGRAFYTTGKIIGNIRQAHCNISRAKWNNILKQIVEKLGEIEQFKNKTIIAFN
>1865_70_6_X4
KNNMVEQMHEDIINLWDQSLKPCVKLTPLCVTLNCINANATNTNSSMTEVGERQNCSFNITTGVRDKVQKEY
ATFYKSDLVPINSNVNARFNNNTRYRLISCNTSAITQACPKVSFEPIPIHFCAPAGFAILKCNDKKFQGKGP
CKNVSTVQCTHGIRPVVSTQLLLNGSLAEEDVVIRSANFSNNAKTIIVQLNKSVEINCTRSNYNIIKRIPIG
PGGRAFYTTGQIIGNIRQAHCNISRAKWNNILKQIVEKLGEIEQFKNKTIIAFN
>1865_70_8_X4
KNNMVEQMHEDIINLWDQSLKPCVKLTPLCVTLNCINANATKATNTNSSMTMVEEMKNCSFNITTRVRDKMQ
KEYATFYKSDLVPINSNVNARFNNNTRYRLISCNTSVITQACPKVSFEPIPIHFCAPAGFAILKCNDKKFQG
KGPCKNVSTVQCTHGIRPVVSTQLLLNGSLAEEDVVIRSANFSNNAKTIIVQLNKSVEINCIRSNYNIIKRI
PIGPGGRAFYTTGQIIGNIRQAHCNISRAKWNNILKQIVEKLGEIEQFKNKTIIAFN
>1865_70_7_X4
KNNMVEQMHEDIINLWDQSLKPCVKLTPLCVTLNCINANATNTTNTNSSMIEVGERQNCSFNITTGVRNKVQ
KEYATFYKSDLVPINSNVNARFNNNTRYRLISCNTSVITQACPKVSFEPIPIHFCAPAGFAILKCNDKKFKG
KGPCKNVSTVQCTHGIRPVVSTQLLLNGSLAEEEVVIRSANFSNNAKTIIVQLNKSVEINCIRPNYNIIKRV
PIGPGGRAFYTTGQIIGNIRQTHCNISRAKWNNILKQIVEKLGEIEQFKNKTIIAFN
>1865_70_11_X4
KNNMVEQMHEDIINLWDQSLKPCVKLTPLCVTLNCINANATNATNTNSSMIEVGERQNCSFNITTGVRDKVQ
KEYATFYKSDLVPINSNVNARFNNNTRYRLISCNTSVITQACPKVSFEPIPIHFCAPAGFAILKCNDKKFKG
KGPCKNVSTVQCTHGIRPVVSTQLLLNGSLAEEEVVIRSANFSNNAKTIIVQLNKSVEINCIRPNYNIIKRV
PIGPGGRAFYTTGQIIGNIRQTHCNISRAKWNNILKQIVKKLSEIEQFKNKTIIAFN
>1865_70_9_X4
KNNMVEQMHEDIINLWDQSLKPCVKLTPLCVTLNCINANATNTTNTNSSMIEVGERQNCSFNITTGVRDKVQ
KEYATFYKSDLVPINSNVNARFNNNTRYRLISCNTSVITQACPKVSFEPIPIHFCAPAGFAILKCNDKKFKG
KGPCKNVSTVQCTHGIRPVVSTQLLLNGSLAEEDVVIRSANFSNNAKTIIVQLNKSVEINCTRSNYNIIKRI
PIGPGGRAFYTTGKIIGNIRQAHCNISRAKWNNILKQIVEKLSEIEQFKNKTIIAFN
>1865_70_4_X4
KNNMVEQMHEDIINLWDQSLKPCVKLTPLCVTLNCINANATNTTNTNSSMTEVGERQNCSFNITTGVRDKVQ
KEYATFYKSDLVPINSNVNARFNNNTRYRLISCNTSVITQACPKVSFEPIPIHFCAPAGFAILKCNDKKFKG
KGPCKNVSTVQCTHGIRPVVSTQLLLNGSLAEEDVVIRSANFSNNAKTIIVQLNKSVEINCTRSNYNIIKRI
PIGPGGRAFYTTGQIIGNIRQAHCNISRAKWNNILKQIVEKLGEIEQFKNKTIIAFN
>1865_70_10_X4
KNNMVEQMHEDIINLWDQSLKPCVKLTPLCVTLNCINTNTTNTNSSMIEVEERKNCSFNITTGVRDKVQKEY
ATFYKSDLVPINSNVNARINNNTRYRLISCNTSVITQACPKVSFEPIPIHFCAPAGFAILKCNDKKFQGRGP
CKNVSTVQCTHGIRPVVSTQLLLNGSLAEEDVVIRSANFSNNAKTIIVQLNKSVEINCTRSNYNIIKRIPIG
PGGRAFYTTGKIIGNIRQAHCNISRAKWNNILKQIVEKLGEIEQFKNKTIIAFN
>1865_70_2_X4
KNNMVEQMHEDIINLWDQSLKPCVKLTPLCVTLNCVDANATNATNTNSSMIEVGERQNCSFNITTGVRDKVQ
KEYATFYKSDLVPINSNVNARFNNNTRYRLISCNTSVITQACPKVSFEPIPIHFCAPAGFAILKCNDKKFKG
KGPCKNVSTVQCTHGIRPVVSTQLLLNGSLAEEDVVIRSANFSNNAKTIIVQLNKSVEINCTKSNYNIIKRI
PIGPGGRAFYTTGQIIGNIRQAHCNISRAKWNNILKQIVEKLGEIEQFKNKTIITFN
