# Supplementary material for: Protein structural disorder of the envelope V3 loop contributes to the switch in human immunodeficiency virus type 1 cell tropism
Source: PLoS One. 2017 Oct 19;12(10):e0185790. doi: 10.1371/journal.pone.0185790 (PMC5648111; doi:10.1371/journal.pone.0185790)
Supplement: S1 File — (ZIP) [file pone.0185790.s001.zip › sequences/Mild_data_set_V1_V3/sequence_patient_AA/Patient2239.fasta]

>2239_68_3_X4
KNNMVEQMHEDIINLWDQSLKPCVKLTPLCVTLNCINANATNTTNTNSSMMEVGERQNCSFNITTGVRDKVQ
KEYATFYKSDLVPINSNVNARFNNNTRYRLISCNTSVITQACPKVSFEPIPIHFCAPAGFAILRCNDKKFKG
KGPCKNVSTVQCTHGIRPVVSTQLLLNGSLAEEDVVIRSANFSNNAKTIIVQLNKSVEINCTKSNYNIIKRI
PIGPGGRAFYTTGQIIGNIRQTHCNISRAKWNNILKQIVEKLGEIEQFKNKTIIAFN
>2239_88_6_X4
VKLTPLCVTLNCTDELKNVTYANSSSVEKMEKGEIKNCSFNISTNVRDKMQRTYALFYKLDVVPIDNDNNSS
NNNNSSSYILISCNTSVITQACPKISFEPIPIHYCAPAGFAILKCNNKTFNGTGPCTNVSTVQCTHGIKPVV
STQLLLNGSLAEEEVMIRSANFTDNAKIIIVQLNESVEINCTRPNNYTRKGIRTGPGRAFYVTKTIGDIKQA
HCNITREKWNNTLKQIVKKLREQFGNKTIV
>2239_88_2_R5
VKLTPLCVTLNCTDELRNGTYTNSSMVEKGEIKNCSFNISTDLRDKMQKVYSLFYKLDIVPIDNDNNSSSYN
SNRYRLISCNTSVITQACPKISFEPIPIHYCAPAGFAILKCNNKTFNGTGPCTNVSTVQCTHGIRPVVSTQL
LLNGSLAEEEVVIRSANFTNNAKIIIVQLKESVEINCIRPNNNTRRDIHIGPGRAFYAAGDIIGDIRQAHCN
ITREKWNNTLRQIVRKLREQFGNKTIA
>2239_88_10_R5
VKLTPLCVTLNCTDELRNGTYTNSSMVEKGEIKNCSFNIRTDLRDKMQKVYSLFYKLDIVPINNNNNSSNDN
NNSSYNSSSYRLISCNTSVITQACPKISFEPIPIHYCAPAGFAILKCNNKTFNGTGPCTNVSTVQCTHGIRP
VVSTQLLLNGSLAEEEVVIRSANFTNNAKIIIVQLKESVEINCIRPNNNTRRDIHIGPGRAFYAAGDIIGDI
RQAHCNITREKWNNTLRQIVEKLREQFGNKTIS
>2239_88_1_R5
VKLTPLCVTLNCTDELRNGTYTNSSIREKGEIKNCSFNISTDLRDKMQKVYSLFYKLDIVPIDNDNSSSNNN
NSSSSSYRLISCNTSVITQACPKISFEPIPIHYCAPAGFAILKCNNKTFNGTGPCTNVSTVQCTHGIRPVVS
TQLLLNGSLAEGEVIIRSANFTDNTKTIIVQLNESVEINCIRPNNNTRRDIHIGPGRAFYAAGDIIGDIRQA
HCNITREKWNNTLRQIVGKLREQFGNKTIA
>2239_45_7_R5
VKLTPLCVTLNCTDELRNGTYTNSSIREKEEIKNCSFNISTDLRDKMQKVYSLFYKLDIVPIDNDNSSSNNN
NSSSSSYRLISCNTSVITQACPKISFEPIPIHYCAPAGFAILKCNNKTFNGTGPCTNVSTVQCTHGIRPVVS
TQLLLNGSLAEEEVVIRSANFTNNAKIIIVQLKESVEINCIRPNNNTRRDIHIGPGRAFYAAGDIIGDIRQA
HCNITREKWNNTLRQIVGKLREQFGNKTIA
>2239_45_8_R5
VKLTPLCVTLNCTDELKNVTYANSGSVEKMEKGEIKNCSFNISTDLRDKMQKVYALFYKLDIVPIDNDNNSS
NDNNSSSYNSSNYRLISCNTSVITQACPKTSFEPIPIHYCAPAGFAILKCNNKTFNGTGPCTNVSTVQCTHG
IRPVVSTQLLLNGSLAEEEVVIRSVNFTNNAKIIIVQLNESVEINCTRPNNNTRRDIHIGPGRAFYATGGII
GNIRQAHCNLTRKKWNNTLKQIVGKLREQFGNKTIV
>2239_45_2_R5
VKLTPLCVTLNCTDELKNVTYANSSSVEKMEKGEIKNCSFNISTDLRDKLRKTYALFYKLDIVSIDNDNNSS
NDNNSSSYRLISCNTSVITQACPKTSFEPIPIHYCAPAGFAILKCNNKTFNGTGPCTNVSTVQCTHGIRPVV
STQLLLNGSLAEEEVVIRSANFTNNAKIIIVQLNESVEINCTRPNNNTRRGIHIGPGRAFYAGDVTGDIRQA
HCNITREKWNNTLKQIVGKLREQFGNKTIV
>2239_45_3_R5
VKLTPLCVTLNCTDELKNVTYANSSSVEKMEKGEIKNCSFNISTDLRDKMQKVYALFYKLDIVPIDNDNNSS
NDNNSSSYNSSNYRLISCNTSVITQACPKTSFEPIPIHYCAPAGFAILKCNNKTFNGTGPCTNVSTVQCTHG
IRPVVSTQLLLNGSLAEEEVVIRSANFTNNAKIIIVQLNESVEINCTRPNNNTRRGIHIGPGRAFYAGDVTG
DIRQAHCNITREKWNNTLKQIVGKLREQFGNKTIV
>2239_45_6_R5
VKLTPLCVTLNCTDELKNVTYANSSSVEKMEKGEIKNCSFNISTDLRDKMQKVYALFYKLDIVPIDNDNNSS
NDNNSSSYNSSNYRLISCNTSVITQACPKTSFEPIPIHYCAPAGFAILKCNNKTFNGTGPCTNVSTVQCTHG
IRPVVSTQLLLNGSLAEEEVVIRSANFTNNAKIIIVQLNESVEINCTRPNNNTRRGIHIGPGRAFYAGDVTG
DIRQAHCNITREKWNNTLKQIVGKLREQFGNKTIV
>2239_45_5_R5
VKLTPLCVTLNCTDELKNVTYANSSSVEKMEKGEIKNCSFNISTDLRDKMQKVYALFYKLDIVPIDNDNNSS
NDNNSSSYNSSNYRLISCNTSVITQACPKTSFEPIPIHYCAPAGFAILKCNNKTFNGTGPCTNVSTVQCTHG
IRPVVSTQLLLNGSLAEEEVVIRSANFTNNAKIIIVQLNESVEINCTRPNNNTRRGIHIGPGRAFYAGDVTG
DIRQAHCNITREKWNNTLKQIVGKLREQFGNKTIV
>2239_25_3_R5
VKLTPLCVTLNCTDELKNVTYANSSSVEKMEKGEIKNCSFNISTDLRDKMQKVYALFYKLDIVPIDNDNNSS
NDNNSSSYNSSNYRLISCNTSVITQACPKTSFEPTPIHYCAPAGFAILKCNNKTFNGTGPCTNVSTVQCTHG
IRPVVSTQLLLNGSLAEEEVVIRSANFTNNAKIIIVQLNESVEINCTRPNNNTRRGIHIGPGRAFYAGDVTG
DIRQAHCNITREKWNNTLKQIVGKLREQFRNKTIV
>2239_25_8_X4
VKLTPLCVTLNCTDDLRNVTYTNSSEGTMERGEIKNCSFNITTRLRDKMQKGYALFYKLDIVPIDNNNNSSS
YNSSSYRLISCNTSVITQACPKTSFEPIPIHYCAPAGFAILKCNNKTFNGTGPCTNVSTVQCTHGIRPVVST
QLLLNGSLAEKEVVIRSANFMDNAKIIIVQLNESVEINCTRPNNNTRKDIRIGPGRAFYATGDIIGDIRQAH
CNPTRGKWNNTLKQIVKKLREQFGNKTIV
>2239_25_7_R5
VKLTPLCVTLNCTDDLRNVTYTNSSEGTMERGEIKNCSFNITTRLRNKMQKGYALFYKLDIVPIDNNNNSSS
YNSSSYRLISCNTSVITQACPKTSFEPIPIHYCAPAGFAILKCNNKTFNGTGPCTNVSTVQCTHGIRPVVST
QLLLNGSLAEKEVVIRSANFMDNAKIIIVQLNESVEINCTRPNNNTRKDIHIGPGRAFYATGDIIGDIRQAH
CNLTRGKWNNTLKQIVKKLREQFGNKTIV
>2239_25_10_R5
VKLTPLCVTLNCTDDLRNVTYTNSSEGTMERGEIKNCSFNITTRLRNKMQKGYALFYKLDIVPIDNNNNSSS
YNSSSYRLISCNTSVITQACPKTSFEPIPIHYCAPAGFAILKCNNKTFNGTGPCTNVSTVQCTHGIRPVVST
QLLLNGSLAEKEVVIRSANFMDNAKIIIVQLNESVEINCTRPNNNTRKDIHIGPGRAFYATGDIIEDIRQAH
CNLTRGKWNNTLKQIVKKLREQFGNKTIV
>2239_25_2_R5
VKLTPLCVTLNCTDDLRNVTYTNSSEGTMERGEIKNCSFNITTRLRDKMQKGYALFYKLDIVPIDNNNNSSS
YNSSSYRLISCNTSVITQACPKTSFEPIPIHYCAPAGFAILKCNNKTFNGTGPCTNVSTVQCTHGIRPVVST
QLLLNGSLAEKEVVIRSANFMDNAKIIIVQLNESVEINCTRPNNNTRKDIHIGPGRAFYATGDIIGDIRQAH
CNLTRGKWNNTLKQIVKKLREQFGNKTIV
>2239_25_4_R5
VKLTPLCVTLNCTDDLRNVTYTNSSEGTMERGEIKNCSFNITTRLRDKMQKGYALFYKLDIVPIDNNNNSSS
YNSSSYRLISCNTSVITQACPKTSFEPIPIHYCAPAGFAILKCNNKTFNGTGPCTNVSTVQCTHGIRPVVST
QLLLNGSLAEKEVVIRSANFMDNAKIIIVQLNESVEINCTRPNNNTRKDIHIGPGRAFYATGDIIGDIRQAH
CNLTRGKWNNTLKQIVKKLREQFGNKTIV
>2239_25_5_R5
VKLTPLCVTLNCTDDLRNVTYTNSSEGTMERGEIKNCSFNITTRLRDKMQKGYALFYKLDIVPIDNNNNSSS
YNSSSYRLISCNTSVITQACPKTSFEPIPIHYCAPAGFAILKCNNKTFSGTGPCTNVSTVQCTHGIRPVVST
QLLLNGSLAEKEVVIRSANFMDNAKIIIVQLNESVEINCTRPNNNTRKDIHIGPGRAFYATGDIIGDIRQAH
CNLTRGKWNNTLKQIVKKLREQFGNKTIV
>2239_25_9_R5
VKLTPLCVTLNCTDDLRNVTYTNSSEGTMERGEIKNCSFNITTRLRDKMQKGYALFYKLDIVPIDNNNNSSS
YNSSSYRLISCNTSVITQACPKTSFEPIPIHYCAPAGFAILKCNNKTFNGTGPCTNVSTVQCTHGIRPVVST
QLLLNGSLAEKEVVIRSANFMDNAKIIIVQLNESVEINCTRPNNNTRKDIHIGPGRAFYATGDIIGDIRQAH
CNLTRGKWNNTLKQIVKKLREQFGNKTIV
>2239_25_1_R5
VKLTPLCVTLNCTDDLRNVTYTNSSEGTMERGEIKNCSFNITTRLRNKMQKGYALFYKLDIVPIDNNNNSSS
YNSSSYRLISCNTSVITQACPKTSFEPIPIHYCAPAGFAILKCNNKTFNGTGPCTNVSTVQCTHGIRPVVST
QLLLNGSLAEKEVVIRSANFMDNAKIIIVQLNESVEINCTRPNNNTRKDIHIGPGRAFYATGDIIGDIRQAH
CNLTRGKWNNTLKQIVKKLREQFGNKTIV
>2239_45_9_R5
VKLTPLCVTLNCTDDLRNVTYTNSSEGTMERGEIKNCSFNITTRLRNKMQKGYALFYKLDIVPIDNNNNSSS
YNSSSYRLISCNTSVITQACPKTSFEPIPIHYCAPAGFAILKCNNKTFNGTGPCTNVSTVQCTHGIRPVVST
QLLLNGSLAEKEVVIRSANFMDNAKIIIVQLNESVEINCTRPNNNTRKDIHIGPGRAFYATGDIIGDIRQAH
CNLTRGKWNNTLKQIVKKLREQFGNKTIV
>2239_45_4_R5
VKLTPLCVTLNCTDNLRNITYTNSSSVVKMEKGEIKNCSFNITTRLREKMQKVYALFYKLDIVPIDNDNNSS
NDNNSSSYNSSNYRLISCNTSVITQACPKTSFEPIPIHYCAPAGFAILKCNNKTFNGTGPCTNVSTVQCTHG
IRPVVSTQLLLNGSLAEEEVVIRSANFTNNAKIIIVQLNESVEINCTRPNNNTRRGIHIGPGRAFYAGDVTG
DIRQAHCNITREKWNNTLKQIVGKLREQFGKKTIV
>2239_45_10_R5
VKLTPLCVTLNCTDNLRNVTYTNSSSVVKMEKGEIKNCSFNITTRLREKMQKEYALFYKLDIVPIDNDNNSS
NDNNSSSYRLISCNTSVITQACPKTSFEPIPIHYCAPAGFAILKCNNKTFNGTGPCTNVSTVQCTHGIRPVV
STQLLLNGSLAEEEVVIRSANFTNNAKIIIVQLNESVEINCTRPNNNTRRGIHIGPGRAFYAGDVTGDIRQA
HCNITREKWNNTLKQIVGKLREQFGNKTIV
>2239_45_1_R5
VKLTPLCVTLNCTDNLRNVTYTNSSSVVKMEKGEIKNCSFNITTRLREKMQKEYALFYKLDIIPIDNSSRYN
SSNYRLISCNTSVITQACPKTSFEPIPIHYCAPAGFAILKCNNKTFNGTGPCTNVSTVQCTHGIRPVVSTQL
LLNGSLAEEEVVIRSVNFTNNAKIIIVQLNESVEINCTRPNNNTRRDIHIGPGRAFYATGGIIGNIRQAHCN
LTRKKWNNTLKQIVGKLREQFGNKTIV
>2239_68_7_R5
VKLTPLCVTLNCTDNLRNVTYTNSSSVVKMEKGEIKNCSFNITTRLREKMQKEYALFYKLDIIPIDNSSRYN
SSNYRLISCNTSVITQACPKTSFEPIPIHYCAPAGFAILKCNNKTFNGTGPCTNVSTVQCTHGIRPVVSTQL
LLNGSLAEEEVVIRSVNFTNNAKIIIVQLNESVEINCTRPNNNTRRDIHIGPGRAFYATGGIIGNIRQAHCN
LTRKKWNNTLKQIVGKLREQFGNKTIV
>2239_68_1_X4
VKLTPLCVTLNCTDDLKNVTFTNSSSEMKKGEIKNCSFYTSTSFRDKMQKQYALLYKLDIVPIDNDNNSSNN
NNSSSYILISCNTSVITQACPKISFEPIPIHYCAPAGFAILKCNNKTFNGTGPCTNVSTVQCTHGIKPVVST
QLLLNGSLAEEEVMIRSANFTDNAKTIIVQLNESVEINCTRPNNYTRKGIRTGPGRAFYVTKTIGDIKQAHC
NITREKWNNTLKQIVEKLREQFGNKTIV
>2239_88_8_X4
VKLTPLCVTLNCTDDLKNVTFTNSSSEMKKGEIKNCSFYTSTSFRDKLQKQYALLYKLDIVPIDNDNNSSNN
NNSSNNNNSSSYILISCNTSVITQACPKTSFEPIPIHYCAPAGFAILKCNNKTFNGTGPCTNVSTVQCTHGI
RPVVSTQLLLNGSLAEEEVVIRSANFTDNTKTIIVQLNESVEINCTRPNNNTNRGIHIGPGRAFYATERIIG
NIRQAHCNLTRRKWNNTLKQIVRKLREQFGNKTIV
>2239_88_3_X4
VKLTPLCVTLNCTDELDNVTFTNSSSDMKKGEIKNCSFYTSTSYTDKLQKQYALLYKLDIVPIDNDNNSSNN
NNSSNNNNSSSYILISCNTSVITQACPKTSFEPIPIHYCAPAGFAILKCNNKTFNGTGPCTNVSTVQCTHGI
RPVVSTQLLLNGSLAEGEVIIRSANFTDNTKTIIVQLNESVIINCTRPNNYTRKGIRTGPGRAFYVTKRIGD
VKQAHCNITREKSNNTLRQIVGKLREQFGNKTIV
>2239_88_7_X4
VKLTPLCVTLNCTDELDNVTFTNSSSDMKKGEIKNCSFYTSTSYTDKLQKQYALLYKLDIVPIDNDNNSSNN
NNSSNNNNSSSYILISCNTSVITQACPKTSFEPIPIHYCAPAGFAILKCNNKTFNGTGPCTNVSTVQCTHGI
RPVVSTQLLLNGSLAEGEVIIRSANFTDNTKTIIVQLNESVIINCTRPNNYTRKGIRTGPGRAFYVTKRIGD
VKQAHCNITREKWNNTLKQIVEKLKEQFGNKTIV
>2239_88_5_X4
VKLTPLCVTLNCTDELDNVTFTNSSSDMKKGEIKNCSFYTSTSYTDKLQKQYALLYKLDIVPIDNDNNSSNN
NNSSNNNNSSSYILISCNTSVITQACPKTSFEPIPIHYCAPAGFAILKCNNKTFNGTGPCTNVSTVQCTHGI
RPVASTQLLLNGSLAEGEVIIRSANFTDNTKTIIVQLNESVIINCTRPNNYTRKGIRTGPGRAFYVTKRIGD
VKQAHCNITREKWNNTLKQIVEKLREQFGNKTIV
>2239_88_9_X4
VKLTPLCVTLNCTDELDNVTFTNSSSDMKKGEIKNCSFYTSTSYTDKLQKQYTLLYKLDIVPIDNDNNSSNN
NNSSNNNNSSSYILISCNTSVITQACPKTSFEPIPIHYCAPAGFAILKCNNKTFNGTGPCTNVSTVQCTHGI
RPVVSTQLLLNGSLAEGEVIIRSANFTDNTKTIIVQLNESVIINCTRPNNYTRKGIRTGPGRAFYVTKRIGD
VKQAHCNITREKWNNTLKQIVEKLREQFGNKTIV
>2239_88_4_X4
VKLTPLCVTLNCTDELDNVTFTNSSSDMKKGEVKNCSFYTSTSYTDKLQKQYALLYKLDIVPIDNDNNSSNN
NNSSNNNNSSSYILISCNTSVITQACPKTSFEPIPIHYCAPAGFAILKCNNKTFNGTGPCTNVSTVQCTHGI
RPVVSTQLLLNGSLAEGEVIIRSANFTDNTKTIIVQLNESVIINCTRPNNYTRKGIRTGPGRAFYVTKRIGD
VKQAHCNITREKWNNTLKQIVEKLREQFGNKTIV
>2239_79_1_X4
VKLTPLCVTLNCTDELDNVTFTNSSSDMKKGEIKNCSFYTSTSYTDKLQKQYALLYKLDIVPIDNDNNSSNN
NNSSNNNNSSSYILISCNTSVITQACPKTSFEPIPIHYCAPAGFAILKCNNKTFNGTGPCTNVSTVQCTHGI
RPVVSTQLLLNGSLAEGEVIIRSANFTDNTKTIIVQLNESVIINCTRPNNYTRRGIRTGPGRAFYVTKRIGD
VKQAHCNITREKWNNTLKQIVEKLREQFGNKTIV
>2239_79_9_X4
VKLTPLCVTLNCTDELDNVTFTNSSSDMKKGEIKNCSFYTSTSFRDKLQKQYALLYKLDIVPIDNDNNSSNN
NNSSNNNNSSSYILISCNTSVITQACPKTSFEPIPIHYCAPAGFAILKCNNKTFNGTGPCTNVSTVQCTHGI
RPVASTQLLLNGSLAEGEVIIRSANFTDNTKTIIVQLNESVVINCTRPNNYTRKGIRTGPGRAFYVTKTIGD
PRQAHCNITREKWNNTLRQIVEKLKEQFGDKTIV
>2239_79_2_X4
VKLTPLCVTLNCTDELDNVTFTNSSSDMKKGEIKNCSFYTSTSFRDKLQKQYALLYKLDIVPIDNDNNSSNN
NNSSNNNNSSSYILISCNTSVITQACPKTSFEPIPIHYCAPAGFAILKCNNKTFNGTGPCTNVSTVQCTHGI
RPVASTQLLLNGSLAEGEVIIRSANFTDNTKTIIVQLNESVVINCTRPNNYTRKGIRTGPGRAFYVTKTIGD
PRQAHCNITREKWNNTLRQIVEKLKEQFGDKTIV
>2239_79_8_X4
VKLTPLCVTLNCTDELDNVTFTNSSSDMKKGEIKNCSFYTSTSFRDKLQKQYALLYKLDIVPIDNDNNSSNN
NNSSNNNNSSSYILISCNTSVITQACPKTSFEPIPIHYCAPAGFAILKCNNKTFNGTGPCTNVSTVQCTHGI
RPVASTQLLLNGSLAEGEVIIRSANFTDNTKTIIVQLNESVVINCTRPNNYTRKGIRTGPGRAFYVTKTIGD
PRQAHCNITREKWNNTLRQIVEKLKEQFGDKTIV
>2239_79_10_X4
VKLTPLCVTLNCTDELDNVTFTNSSSDMKKGEIKNCSFYTSTSFRDKLQKQYALLYKLDIVPIDNDNNSSNN
NNSSNNNNSSSYILISCNTSVITQACPKTSFEPIPIHYCAPAGFAILKCNNKTFNGTGPCTNVSTVQCTHGI
RPVASTQLLLNGSLAEGEVIIRSANFTDNTKTIIVQLNESVVINCTRPNNYTRKGIRTGPGRAFYVTKTIGD
PRQAHCNITREKWNNTLRQIVEKLKEQFGDKTIV
>2239_79_6_X4
VKLTPLCVTLNCTDELDNVTFTNSSSDMKKGEIKNCSFYTSTSFRDKLQKQYALLYKLDIVPIDNNNNSSNN
NSSSYILISCNTSVITQACPKTSFEPIPIHYCAPAGFAILKCNNKTFNGTGPCTNVSTVQCTHGIRPVASTQ
LLLNGSLAEGEVIIRSANFTDNTKTIIVQLNESVVINCTRPNNYTRKGIRTGPGRAFYVTKTIGDPRQAHCN
ITREKWNNTLRQIVEKLRGQFGEKTIV
>2239_79_7_X4
VKLTPLCVTLNCTDELDNVTFTNSSSDMKKGEIKNCSFYTSTSFRDKLQKQYALLYKLDIVPIDNDNNSSNN
NNSSNNNNSSSYILISCNTSVITQACPKTSFEPIPIHYCAPAGFAILKCNNKTFNGTGPCTNVSTVQCTHGI
RPVASTQLLLNGSLAEGEVIIRSANFTDNTKTIIVQLNESVVINCTRPNNYTRKGIRTGPGRAFYVTKTIGD
PRQAHCNITREKWNNTLRQIVEKLKEQFGDKTIV
>2239_79_5_X4
VKLTPLCVTLNCTDELDNVTFTNSSSDMKKGEIKNCSFYTSTSFRDKLQKQYALLYKLDIVPIDNDNNSSNN
NNSSNNNNSSSYILISCNTSVITQACPKTSFEPIPIHYCAPAGFAILKCNNKTFNGTGPCTNVSTVQCTHGI
RPVASTQLLLNGSLAEGEVIIRSANFTDNTKTIIVQLNESVVINCTRPNNYTRKGIRTGPGRAFYVTKTIGD
PRQAHCNITREKWNNTLRQIVEKLKEQFGDKTIV
>2239_79_3_X4
VKLTPLCVTLNCTDELDNVTFTNSSSDMKKGEIKNCSFYTSTSFRDKLQKQYALLYKLDIVPIDNDNNSSNN
NNSSNNNNSSSYILISCNTSVITQACPKTSFEPIPIHYCAPAGFAILKCNNKTFNGTGPCTNVSTVQCTHGI
RPVASTQLLLNGSLAEGEVIIRSANFTDNTKTIIVQLNESVVINCTRPNNYTRKGIRTGPGRAFYVTKTIGD
PRQAHCNITREKWNNTLRQIVEKLKEQFGDKTIV
>2239_68_4_X4
VKLTPLCVTLNCTDELDNVTFTNSSSDMKKGEIKNCSFYTSTSFRDKLQKQYALLYKLDIVPIDNDNNSSNN
NNSSNNNNSSSYILISCNTSVITQACPKTSFEPIPIHYCAPAGFAILKCNNKTFNGTGPCTNVSTVQCTHGI
RPVASTQLLLNGSLAEGEVIIRSANFTDNTKTIIVQLNESVVINCTRPNNYTRKGIRTGPGRAFYVTKTIGD
PRQAHCNITREKWNNTLRQIVEKLKEQFGDKTIV
>2239_68_10_X4
VKLTPLCVTLNCTDDLKNVTFTNSSSEMKKGEIKNCSFYTSTSFRDKMQKQYALLYKLDIVPIDNDNNSSNN
NNSINNNNSSSYRLISCNTSVITQACPKTSFEPIPIHYCAPAGFAILKCNNKTFNGTGPCTNVSTVQCTHGI
KPVVSTQLLLNGSLAEEEVMIRSANFTDNAKIIIVQLNESVEINCTRPNNYTRKGIRTGPGRAFYVTKTIGD
IKQAHCNITREKWNNTLKQIVEKLREQFGNKTIV
>2239_68_6_X4
VKLTPLCVTLNCTDDLKNVTFTNSSSEMKKGEIKNCSFYTSTSFRDKMQKQYALLYKLDIVPIDNDNNSSNN
NNSSNNNNSSSYILISCNTSVITQACPKISFEPIPIHYCAPAGFAILKCNNKTFNGTGPCTNVSTVQCTHGI
RPVVSTQLLLNGSLAEKEVIIRSANFTNNAKIIIVQLNESVEINCTRPNNNTRKGIRTGPGRAFYVTKTIGD
VRQAHCNITREKWNNTLKQIVEKLREQFGNKTIV
>2239_79_4_X4
VKLTPLCVTLNCTDDLKNVTFTNSSSEMKKGEIKNCSFYTSTSFRDKMQKQYALLYKLDIVPIDNDNNSSNN
NNSSNNNNSSSYRLISCNTSVITQACPKISFEPIPIHYCAPAGFAILKCNNKTFNGTGPCTNVSTVQCTHGI
RPVVSTQLLLNGSLAEKEVVIRSANFTNNAKIIIVQLNESVEINCTRPNNYTRKGIRTGPGRAFYVTKTIGD
IKQAHCNITREKWNNTLKQIVEKLREQFGNKTIV
>2239_68_8_X4
VKLTPLCVTLNCTDDLKNVTFTNSSSEMKKGEIKNCSFYTSTSFRDKMQKQYALLYKLDIVPIDNDNNSSNN
NNSSNNNNSSSYRLISCNTSVITQACPKISFEPIPIHYCAPAGFAILKCNNKTFNGTGPCTNVSTVQCTHGI
RPVVSTQLLLNGSLAEKEVVIRSANFTNNAKIIIVQLNESVEINCTRPNNYTRKGIRTGPGRAFYVTKTIGD
IKQAHCNITREKWNNTLKQIVEKLREQFGNKTIV
>2239_68_5_X4
VKLTPLCVTLNCTDDLKNVTFTNSSSEMKKGEIKNCSFYTSTSFRDKMQKQYALLYKLDIVPIDNDNNSSNN
NNSINNNNSSSYRLISCNTSVITQACPKTSFEPIPIHYCAPAGFAILKCNNKTFNGTGPCTNVSTVQCTHGI
RPVVSTQLLLNGSLAEEEVIIRSANFTDNTKTIIVQLNESVEINCTRPNNYTRKGIRTGPGRAFYVTKTIGD
IKQAHCNITREKWNNTLKQIVEKLREQFGNKTIA
>2239_68_2_X4
VKLTPLCVTLNCTDDLKNVTFTNSSSEMKKGEIKNCSFYTSTSFRDKMQRQYALLYKLDIIPIDNNNNSINN
NNSSSYRLISCNTSVITQACPKTSFEPIPIHYCAPAGFAILKCNNKTFNGTGPCTNVSTVQCTHGIRPVVST
QLLLNGSLAEEEVIIRSANFTDNTKTIIVQLNESVEINCTRPNNYTRKGIRTGPGRAFYVTKTIGDIKQAHC
NITREKWNNTLKQIVEKLREQFGNKTIV
