# Supplementary material for: Protein structural disorder of the envelope V3 loop contributes to the switch in human immunodeficiency virus type 1 cell tropism
Source: PLoS One. 2017 Oct 19;12(10):e0185790. doi: 10.1371/journal.pone.0185790 (PMC5648111; doi:10.1371/journal.pone.0185790)
Supplement: S1 File — (ZIP) [file pone.0185790.s001.zip › sequences/Mild_data_set_V1_V3/sequence_patient_AA/Patient2242.fasta]

>2242_45_8_X4
VKLTPLCVTLNCTDDLKNVTFTNSSSEMKKGEIKNCSFYTSTSFRDKMQKQYALLYKLDIIPIDNNNNSINN
NNSSSYRLISCNTSVITQACPKTSFEPIPIHYCAPAGFAILKCNNKTFNGTGPCTNVSTVQCTHGIRPVVST
QLLLNGSLAEEEVIIRSANFTDNTKTIIVQLNESVEINCTRPNNYTRKGIRTGPGRAFYVTKTIGDIKQAHC
NITREKWNNTLKQIVEKLREQFGNKTIV
>2242_45_2_R5
DFNMWKNDMVEQMHEDIISLWDQSLKPCVKLTPLCVTLNCTNVNATNTTRNSWETMKEGEIKNCSFNVTTNI
RDKVQKEYALFYTLDVVPIDNNDNTSYRLISCNTSVITQACPKVSFEPIPIHYCAPAGFAILKCRDTKFNGK
GPCTNVSTVQCTHGIKPVVSTQLLLNGSLAEEEVVIRSDNFTDNAKTIIVQLKETVEINCTRPNNNTRKGIH
MGPGRAFYTTGAIIGDIRQAHCNISRAKWNNTLKQIVKKLGEQFNKTTIVFNQPSGGDPEI
>2242_45_1_R5
DFNMWKNDMVEQMHEDIISLWDQSLKPCVKLTPLCVTLNCTNLNATNTTRNSWETMKEGEIKNCSFNVTTNI
RDKVQKEYALFYTLDVVPIDNNDNTSYRLISCNTSVITQACPKVSFEPIPIHYCAPAGFAILKCNNKKFNGK
GPCTNVSTVQCTHGIKPVVSTQLLLNGSLAEEEVVIRSDNFTNNAKTIIVQLNETVEINCTRPNNNTRKGIH
MGPGRAFYTTGAIIGDIRQAHCNISRAKWNNTLKQIVKKLGEQFNKTTIVFNQPSGGDPEI
>2242_45_9_R5
DFNMWKNDMVEQMHEDIISLWDQSLKPCVKLTPLCVTLNCTNLNATNTTRNSWETMKEGEIKNCSFNVTTNI
RDKVQKEYALFYTLDVVPIDNNDNTSYRLISCNTSVITQACPKVSFEPIPIHYCAPAGFAILKCNNKKFNGK
GPCTNVSTVQCTHGIKPVVSTQLLLNGSLAEEEVVIRSDNFTNNAKTIIVQLKETVEINCTRPNNNTRKGIH
MGPGRAFYTTGAIIGDIRQAHCNISRAKWNNTLKQIVKKLGEQFNKTTIVFNQPTGGDPEI
>2242_45_5_R5
DFNMWKNDMVEQMHEDIISLWDQSLKPCVKLTPLCVTLNCTNLNATNTTRNSWETMKEGEIKNCSFNVTTNI
RDKVQKEYALFYTLDVVPIDNNDNTSYRLISCNTSVITQACPKVSFEPIPIHYCAPAGFAILKCNNKKFNGK
GPCTNVSTVQCTHGIKPVVSTQLLLNGSLAEEEVVIRSDNFTNNAKTIIVQLKETVEINCTRPNNNTRKGIH
MGPGRAFYTTGAIIGDIRQAHCNISRAKWNNTLKQIVKKLGEQFNKTTIVFNQPSGGDPEI
>2242_45_3_R5
DFNMWKNDMVEQMHEDIISLWDQSLKPCVKLTPLCVTLNCTNLNATNTTRNSWETMKEGEIKNCSFNVTTNI
RDKVQKEYALFYTLDVVPIDNNDNTSYRLISCNTSVITQACPKVSFEPIPIHYCAPAGFAILKCNNKKFNGK
GPCTNVSTVQCTHGIKPVVSTQLLLNGSLAEEEVVIRSDNFTNNAKTIIVQLKETVEINCTRPNNNTRKGIH
MGPGRAFFTTGAIIGDIRQAHCNISRAKWNNTLKQIVKKLGEQFNKTTIVFNQPSGGDPEI
>2242_45_7_R5
DFNMWKNDMVEQMHEDIISLWDQSLKPCVKLTPLCVTLNCTNLNATNTTKNSWETMKEGEIKNCSFNVTTNI
RDKVQKEYALFYTLDVVPIDNNDNTSYRLISCNTSVITQACPKVSFEPIPIHYCAPAGFAILKCNNKKFNGK
GPCTNVSTVQCTHGIKPVVSTQLLLNGSLAEEEAVIRSDNFTNNAKTIIVQLKETVEINCTRPNNNTRKGIH
MGPGRAFYTTGAIIGDIRQAHCNISRAKWNNTLKQIVKKLGEQFNKTTIVFNQPSGGDPEI
>2242_45_10_R5
DFNMWKNDMVEQMHEDIISLWDQSLKPCVKLTPLCVTLNCTNLNATNTTRSSWETMKEGEIKNCSFNITTNI
RDKVQKEYALFYELDVVPIDNNDNTSYRLISCNTSVITQACPKVSFEPIPIHYCAPAGFAILKCNNKKFNGK
GPCTNVSTVQCTHGIKPVVSTQLLLNGSLAEEEVVIRSDNFTNNAKTIIVQLKETVEINCTRPNNNTRKGIH
MGPGRAFYTTGAIIGDIRQAHCNISRAKWNNTLKQIVKKLGEQFNKTTIVFNQPSGGDPEI
>2242_85:2_9_R5
DFNMWKNDMVEQMHEDIISLWDQSLKPCVKLTPLCVTLNCTNLNATNTTRNSWETMKEGEIKNCSFNVTTNI
RDKVQKEYALFYELDVVPIDNNDNTSYRLISCNTSVITQACPKVSFEPIPIHYCAPAGFAILKCNNKKFNGK
GPCTNVSTVQCTHGIKPVVSTQLLLNGSLAEEEVVIRSDNFTNNAKTIIVQLKETVEINCTRPNNNTRKGIH
MGPGRALYTTGAIIGDIRQAHCNISRAKWNNTLKQIVKKLGEQFNKTTIVFNQPSGGDPEI
>2242_85:2_10_R5
DFNMWRNDMVEQMHEDIISLWDQSLKPCVKLTPLCVTLKCTNVNTTNLNVTNTTRNSWEIMKEGEIKNCSFN
VTTNIRGKVQKEYAFFYKLDVVQIDNTDNTSYRLISCNTSVITQACPKVSFEPIPIHYCAPAGFAILKCKET
KFNGKGPCKNVSTVQCTHGIRPVVSTHLLLNGSLAEEEVVIRSDDFTNNAKTIIVQLNETVEINCTRPNNNT
RKGIHLGPGRAFYTTGGIIGDIRQAHCNISKAKWNNTLKQIVKKLREQFGNKTIVFSQPSGGDLEI
>2242_85:2_6_R5
DFNMWRSDMVEQMHEDIISLWDQSLKPCVKLTPLCVTLNCTNVNVTNTTRDSWETMKEGEIKNCSFNVTTDI
RDKVQKEYALFYTLDVVPIDNNDNTSYRLISCNTSVITQACPKVSFEPIPIHYCAPAGFAILKCKETKFNGK
GPCKNVSTVQCTHGIRPVVSTQLLLNGSLAEEDVVIRSDDFTNNAKTIIVQLNETVEINCTRPNNNTRKGIH
LGPGRAFYTTGGIIGDIRQAHCNISKAKWNNTLKQIVKKLREQFGNKTIVFSQPSGGDLEI
>2242_85:2_7_R5
DFNMWRNDMVEQMHEDIISLWDQSLKPCVKLTPLCVTLNCTNVNVTNTTRDSWETMKEGEIKNCSFNVTTDI
RDKVQKEYALFYTLDVVPIDNNDNTSYRLISCNTSVITQACPKVSFEPIPIHYCAPAGFAILKCKETKFNGK
GPCKNVSTVQCTHGIRPVVSTHLLLNGSLAEEEVVIRSDDFTNNAKTIIVQLNETVEINCTRPNNNTRKGIH
LGPGRAFYTTGGIIGDIRQAHCNISKAKWNNTLKQIVKKLREQFGNKTIVFSQPSGGDLEI
>2242_85:2_8_R5
DFNMWRNDMVEQMHEDIISLWDQSLKPCVKLTPLCVTLNCTNVNVTNTTRDSWETMKEGEIKNCSFNVTTDI
RDKVQKEYALFYTLDVVPIDNNDNTSYRLISCNTSVITQACPKVSFEPIPIHYCAPAGFAILKCKETKFNGK
GPCKNVSTVQCTHGIRPVVSTHLLLNGSLAEEEVVIRSDDFTNNAKTIIVQLNETVEINCTRPNNNTRKGIH
LGPGRAFYTTGGIIGDIRQAHCNISKAKWNNTLKQIVKKLREQFGNKTIVFSQPSGGDLEI
>2242_84_9_R5
DFNMWRNDMVEQMHEDIISLWDQSLKPCVKLTPLCVTLNCTNVNVTNTTRDSWETMKEGEIKNCSFNVTTDI
RDKVQKEYALFYTLDVVPIDNNDNTSYRLISCNTSVITQACPKVSFEPIPIHYCAPAGFAILKCKETKFNGK
GPCKNVSTVQCTHGIRPVVSTHLLLNGSLAEEEVVIRSDDFTNNAKTIIVQLNETVEINCTRPNNNTRKGIH
LGPGRAFYTTGGIIGDIRQAHCNISKAKWNNTLKQIVKKLREQFGNKTIVFSQPSGGDLEI
>2242_84_4_R5
DFNMWRNDMVEQMHEDIISLWDQSLKPCVKLTPLCVTLNCTNVNVTNTTRDSWETMKEGEIKNCSFNVTADI
RDKVQKEYALFYTLDVVPIDNNDNTSYRLISCNTSVITQACPKVSFEPIPIHYCAPAGFAILKCKETKFNGK
GPCKNVSTVQCTHGIRPVVSTHLLLNGSLAEEEVVIRSDNFTNNAKTIIVQLNETVEINCTRPNNNTRKGIH
IGPGRAFYTTGAIIGDIRQAHCNISRAKWNNTLKQIVKKLREQFGNKTIVFDQSSGGDLEI
>2242_84_1_R5
DFNMWRNDMVEQMHEDIISLWDQSLKPCVKLTPLCVTLNCTNVNVTNTTRDSWETMKEGEIKNCSFNVTTDI
RDKVQKEYALFYTLDVVPIDNNDNTSYRLISCNTSVITQACPKVSFEPIPIHYCAPAGFAILKCKETKFNGK
GPCKNVSTVQCTHGIRPVVSTHLLLNGSLAEEEVVIRSDNFTNNAKTIIVQLNETVEINCTRPNNNTRKGIH
IGPGRAFYTTGAIIGDIRQAHCNISRAKWNNTLKQIVKKLREQFGNKTIVFDQSSGGDLEI
>2242_84_2_R5
DFNMWRNDMVEQMHEDIISLWDQSLKPCVKLTPLCVTLNCTNVNVTNTTRDSWETMKEGEIKNCSFNVTTDI
RDKVQKEYALFYTLDVVPIDNNDNTSYRLISCNTSVITQACPKVSFEPIPIHYCAPAGFAILKCKETKFNGK
GPCKNVSTVQCTHGIRPVVSTHLLLNGSLAEEEVVIRSDNFTNNAKTIIVQLNETVEINCTRPNNNTRKGIH
IGPGRAFYTTGAIIGDIRQAHCNISRAKWNNTLKQIVKKLREQFGNKTIVFDQSSGGDLEI
>2242_84_5_R5
DFNMWRNDMVEQMHEDIISLWDQSLKPCVKLTPLCVTLNCTNVNVTNTTRDSWETMKEGEIKNCSFNVTTDI
RDKVQKEYALFYTLDVVPIDNNDNTSYRLISCNTSVITQACPKVSFEPIPIHYCAPAGFAILKCKETKFNGK
GPCKNVSTVQCTHGIRPVVPTHLLLNGSLAEEEVVIRSDNFTNNAKTIIVQLNETVEINCTRPNNNTRKGIH
IGPGRAFYTTGAIIGDIRQAHCNISRAKWNNTLKQIVKRLREQFGNKTIVFDQSSGGDLEI
>2242_84_3_R5
DFNMWRNDMVEQMHEDIISLWDQSLKPCVKLTPLCVTLNCTNVNVTNTTRDSWETMKEGEIKNCSFNVTTDI
RDKVQKEYALFYTLDVVPIDNNDNTSYRLISCNTSVITQACPKVSFEPIPIHYCAPAGFAILKCKETKFNGK
GPCKNVSTVQCTHGIRPVVSTHLLLNGSLAEEEVVIRSDNFTNNAKTIIVQLNETVEINCTRPNNNTRKGIH
IGPGRAFYTTGAIIGDIRQAHCNISRAKWNNTLKQIVKKLREQFGNKTIVFDQSSGGDLEI
>2242_18_9_R5
DFNMWRNDMVEQMHEDIISLWDQSLKPCVKLTPLCVTLNCTNVNVTNTTRDSWETMKEGEIKNCSFNVTTDI
RDKVQKEYALFYTLDVVPIDNNDNTSYRLISCNTSVITQACPKVSFEPIPIHYCAPAGFAILKCKETKFNGK
GPCKNVSTVQCTHGIRPVVSTHLLLNGSLAEEEVVIRSDNFTNNAKTIIVQLNETVEINCTRPNNNTRKGIH
IGPGRAFYTTGAIIGDIRQAHCNISRAKWNNTLKQIVKKLREQFGNKTIVFDQSSGGDLEI
>2242_18_7_R5
HFNMWKNNMVEQMHEDIISLWDQSLKPCVKLTPLCVTLNCTNLGNATNTTSSSGETMGGGEIKNCSFNITTN
IRDKVQKEYALFYKLDVVPIEDNTNTSYRLISCNTSVITQACPKVSFEPIPIHYCAPAGFAILKCKDKKFNG
KGPCTNVSTVQCTHGIKPVVSTQLLLNGSLAEEEVVIRSDNFTDNAKTIIVQLKEAVEINCTRPNNNTRKGI
HIGPGRAFYTTGEIIGDIRQAYCNISKAKWNNTLEQIVKKLREQFNKTIVFNQSSGGDPEI
>2242_18_1_R5
NFNMWRNNMVEQMHEDIISLWDQSLKPCVKLTPLCVTLNCTNLGNATNTTSSSGEKMEGGEIKNCSFNITTN
IRDKVQKEYALFYKLDVVPIEDNTNTSYRLISCNTSVITQACPKVSFEPIPIHYCAPAGFAILKCNDNKFNG
KGQCKNVSTVQCTHGIKPVVSTQLLLNGSLAEEEVVIRSDNFTDNAKTIIVQLKEAVEINCTRPNNNTRKGI
HIGPGRAFYTTGEIIGDIRQAYCNISKAKWNNTLEQIVKKLREQFNKTIVFNQSSGGDPEI
>2242_18_6_R5
IFNMWKNNMVEQMHEDIISLWDQSLKPCVKLTPLCVTLNCTNLGNATNTTKSSGKMMEGGEIKNCSFNITTN
IRDKVQKEYALFYKLDVVPIEDNTNTSYRLISCNTSVITQACPKVSFEPIPIHYCAPAGFAILKCNDNKFNG
KGQCKNVSTVQCTHGIKPVVSTQLLLNGSLAEEEVVIRSDNFTDNAKTIIVQLKEAVEINCTRPNNNTRKGI
HIGPGRAFYTTGEIIGDIRQAYCNISKAKWNNTLEQIVKKLREQFNKTIVFNQSSGGDPEI
>2242_18_4_R5
IFNMWKNNMVEQMHEDIISLWDQSLKPCVKLTPLCVTLNCTNLGNATNTTSSSGEKMEGGEIKNCSFNITTN
IRDKVQKEYALFYKLDVVPIEDNTNTSYRLISCNTSVITQACPKVSFEPIPIHYCAPAGFAILKCNDNKFNG
KGQCKNVSTVQCTHGIKPVVSTQLLLNGSLAEEEVVIRSDNFTDNAKTIIVQLKEAVEINCTRPNNNTRKGI
HIGPGRAFYTTGEIIGDIRQAYCNISKAKWNNTLEQIVKKLREQFNKTIVFNQSSGGDPEI
>2242_18_2_R5
IFNMWKNNMVEQMHEDIISLWDQSLKPCVKLTPLCVTLNCTNLGNATNTTSSSGEKMEGGEIKNCSFNITTN
IRDKVQKEYALFYKLDVVPIEDNTNTSYRLISCNTSVITQACPKVSFEPIPIHYCAPAGFAILKCNDNKFNG
KGQCKNVSTVQCTHGIKPVVSTQLLLNGSLAEEEVVIRSDNFTDNAKTIIVQLKEAVEINCTRPNNNTRKGI
HIGPGRAFYTTGEIIGDIRQAYCNISKAKWNNTLEQIVKKLREQFNKTIVFNQSSGGDPEI
>2242_18_3_R5
NFNMWRNNMVEQMHEDIISLWDQSLKPCVKLTPLCVTLNCTNLGNATNTTKSSGKMMEGGEIKNCSFNITTN
IRDKVQKEYALFYKLDVVPIDNHNTSYRLISCNTSVITQACPKVSFEPIPIHYCAPAGFAILKCKDKKFNGK
GQCKNVSTVQCTHGIKPVVSTQLLLNGSLAEEEVVIRSDNFTDNAKTIIVQLKEAVEINCTRPNNNTRKGIH
IGPGRAFYTTGEIIGDIRQAYCNISKAKWNNTLEQIVKKLREQFNKTIVFNQSSGGDPEI
>2242_18_8_R5
NFNMWKNNMVEQMHEDIISLWDQSLKPCVKLTPLCVTLNCTNLGNATNTTKSSGKMMEGGEIKNCSFNITTN
IRDKVQKEYALFYKLDVVPIDNHNTSYRLISCNTSVITQACPKVSFEPIPIHYCAPAGFAILKCNDNKFNGK
GQCKNVSTVQCTHGIKPVVSTQLLLNGSLAEEEVVIRSDNFTDNAKTIIVQLKEAVEINCTRPNNNTRKGIH
IGPGRAFYTTGEIIGDIRQAYRNISKAKWNNTLEQIVKKLREQFNKTIVFNQSSGGDPEI
>2242_18_5_R5
NFNMWRNNMVEQMHEDIISLWDQSLKPCVKLTPLCVTLNCTNLGNATNTTKSSGKMMEGGEIKNCSFNITTN
IRDKVQKEYALFYKLDVVPIDNHNTSYRLISCNTSVITQACPKVSFEPIPIHYCAPAGFAILKCNDNKFNGK
GQCKNVSTVQCTHGIKPVVSTQLLLNGSLAEEEVVIRSDNFTDNAKTIIVQLKEAVEINCTRPNNNTRKGIH
IGPGRAFYTTGEIIGDIRQAYCNISKAKWNNTLEQIVKKLREQFNKTIVFNQSSGGDPEI
>2242_18_10_R5
NFNMWRNNMVEQMHEDIISLWDQSLKPCVKLTPLCVTLNCTNLGNATNTTKSSGKMMEGGEIKNCSFNITTN
IRDKVQKEYALFYKLDVVPIDNHNTSYRLISCNTSVITQACPKVSFEPIPIHYCAPAGFAILKCNDNKFNGK
GQCKNVSTVQCTHGIKPVVSTQLLLNGSLAEEEVVIRSDNFTDNAKTIIVQLKEAVEINCTRPNNNTRKGIH
IGPGRAFYTTGEIIGDIRQAYCNISKAKWNNTLEQIVKKLREQFNKTIVFNQSSGGDPEI
>2242_56_8_R5
NFNMWRNNMVEQMHEDIISLWDQSLKPCVKLTPLCVTLNCTNLGNATNTTKSSGKMMEGGEIKNCSFNITTN
IRDKVQKEYALFYKLDVVPIDNHNTSYRLISCNTSVITQACPKVSFEPIPIHYCAPAGFAILKCNDNKFNGK
GQCKNVSTVQCTHGIKPVVSTQLLLNGSLTEEEVVIRSDNFTDNAKTIIVQLKEAVEINCTRPNNNTRKGIH
IGPGRAFYTTGEIIGDIRQAYCNISKAKWNNTLEQIVKKLREQFNKTIVFNQSSGGDPEI
>2242_56_5_R5
DFNMWKNDMVEQMHEDIISLWDQSLKPCVKLTPLCVTLNCTNLNTTNLNATNTTRNSWETMKEGEIKNCSFN
VTTNIRDKVQKEYALFYTLDVVPIDNNDNTSYRLISCNTSVITQTCPKVSFEPIPIHYCAPAGFAILKCNNK
KFNGKGPCTNVSTVQCTHGIKPVVSTQLLLNGSLAEEEVVIRSDNFTNNAKTIIVHLNETVEINCTRPNNNT
RKGIHIGPGRAFYTTGAIIGNIRQAHCNISRAKWNNTLKQIVKKLGEQFNKTTIVFNQSSGGDLEI
>2242_56_4_R5
DFNMWKNDMVEQMHEDIISLWDQSLKPCVKLTPLCVTLNCTNLNTTNLNATNTTVSSWETMKEGEIKNCSFN
VTTNIRDKVQKEYALFYTLDVVPIDNNDNTSYRLISCNTSVITQACPKVSFEPIPIHYCAPAGFAILKCNNK
KFNGKGPCTNVSTVQCTHGIRPVVSTQLLLNGSLAEEEVVIRSDNFTNNAKTIIVHLNETVEINCTRPNNNT
RKGIHIGPGRAFYTTGAIIGDIRQAHCNISRAKWNNTLKQIVKKLGEQFNKTTIVFNQSSGGDLEI
>2242_56_1_R5
DFNMWKNDMVEQMHEDIISLWDQSLKPCVKLTPLCVTLNCTNLNTTNLNTTNTTRNSWETMKEGEIKNCSFN
VTTNIRDKVQKEYALFYTLDVVPIDNNDNTSYRLISCNTSVITQACPKVSFEPIPIHYCAPAGFAILKCNNK
KFNGKGPCTNVSTVQCTHGIKPVVSTQLLLNGSLAEEEVVIRSDNFTNNAKTIIVQLNETVEINCTRPNNNT
RKGIHIGPGRAFYTTGAIIGDIRQAHCNISRAKWNNTLKQIVKKLGEQFNKTTIVFNQSSGGDLEI
>2242_56_3_R5
DFNMWKNDMVEQMHEDIISLWDQSLKPCVKLTPLCVTLNCTNLNTTNLNATNTTGSSWETMKEGEIKNCSFN
VTTNIRDKVQKEYALFYTLDVVPIDNNDNTSYRLISCNTSVITQACPKVSFEPIPIHYCAPAGFAILKCRDN
KFNGKGPCTNVSTVQCTHGIKPVVSTQLLLNGSLAEEEVVIRSDNFTNNAKTIIVHLNETVEINCTRPNNNT
RKGIHIGPGRAFYTTGAIIGDIRQAHCNISRAKWNNTLKQIVKKLGEQFNKTTIVFNQSSGGDLEI
>2242_56_7_R5
DFNMWKNDMVERMHEDIISLWDQSLKPCVKLTPLCVTLNCTNLNTTNLNATNTTRNSWETMKEGEIKNCSFN
VTTNIRDKVQKEYALFYTLDVVPIDNNDNTSYRLISCNTSVITQACPKVSFEPIPIHYCAPAGFAILKCRDN
KFNGKGPCTNVSTVQCTHGIRPVVSTQLLLNGSLAEEEVVIRSDNFTNNAKTIIVQLNETVEINCTRPNNNT
RKGIHIGPGRAFYTTGAIIGDIRQAHCNISRAKWNNTLGQIVKKLGEQFNKTTIVFNQSSGGDLEI
>2242_56_10_R5
DFNMWKNDMVEQMHEDIISLWDQSLKPCVKLTPLCVTLNCTNVNVTNTTRNSWETMKEGEIKNCSFNVTTNI
RDKVQKEYALFYTLDVVPIDNNDNTSYRLISCNTSVITQACPKVSFEPIPIHYCAPAGFAILKCRDNKFNGK
GPCTNVSTVQCTHGIRPVVSTQLLLNGSLAEEEVVIRSDNFTNNAKTIIVQLNETVEINCTRPNNNTRKGIH
IGPGRAFYTTGAIIGDIRQAHCNISRAKWNNTLKQIVKKLGEQFNKTTIVFNQSSGGDLEI
>2242_56_6_R5
DFNMWKNDMVEQMHEDIISLWDQSLKPCVKLTPLCVTLNCTNLNTTNLNATNTTRNSWETMKEGEIKNCSFN
VTTNIRDKVQKEYALFYTLDVVPIDNNDNTSYRLISCNTSVITQACPKVSFEPIPIHYCAPAGFAILKCRDN
KFNGKGPCTNVSTVQCTHGIRPVVSTQLLLNGSLAEEEVVIRSDNFTNNAKTIIVQLNETVEINCTRPNNNT
RKGIHIGPGRAFYTTGAIIGDIRQAHCNISRAKWNNTLKQIVKKLGEQFNKTTIVFNQSSGGDLEI
>2242_56_2_R5
DFNMWKNDMVEQMHEDIISLWDQSLKPCVKLTPLCVTLNCTNLNTTNLNATNTTRNSWETMKEGEIKNCSFN
VTTNIRDKVQKEYALFYTLDVVPIDNNDNTSYRLISCNTSVITQACPKVSFEPIPIHYCAPAGFAILKCRDN
KFNGKGPCTNVSTVQCTHGIRPVVSTQLLLNGSLAEEEVVIRSDNFTNNAKTIIVQLNETVEINCTRPNNNT
RKGIHIGPGRAFYTTGAIIGDIRQAHCNISRAKWNNTLKQIVKKLGEQFNKTTIVFNQSSGGDLEI
>2242_63_8_R5
DFNMWKNDVVEQMQEDIISLWDQSLKPCVKLTPLCVTLNCTNLNTTNLNATNTTRNSWETMKEGEIKNCSFN
VTTNIRDKVQKEYALFYTLDVVPIDNNDNTSYRLISCNTSVITQACPKVSFEPIPIHYCAPAGFAILKCRDN
KFNGKGPCTNVSTVQCTHGIRPVVSTQLLLNGSLAEEEVVIRSDNFTNNAKTIIVQLNETVEINCTRPNNNT
RKGIHIGPGRAFYTTGAIIGDIRQAHCNISRAKWNNTLKQIVKKLGEQFNKTTIVFNQSSGGDLEI
>2242_64_1_R5
DFNMWKNDMVEQMHEDIISLWDQSLKPCVKLTPLCVTLNCTNLNTTNLNATNTTVSSWETMKEGEIKNCSFN
VTTNIRDKVQKEYALFYTLDVVPIDNNDNTSYRLISCNTSVITQACPKVSFEPIPIHYCAPAGFAILKCNNK
KFNGKGPCTNVSTVQCTHGIKPVVSTQLLLNGSLAEEEVVLRSDNFTNNAKTIIVQLNETVEINCTRPNNNT
RKGIHIGPGRAFYTTGAIIGNIRQAHCNISRAKWNNTLKQIVKKLGEQFNKTKIVFNQSSGGDLEI
>2242_64_8_R5
DFNMWKNDMVEQMHEDIISLWDQSLKPCVKLTPPCVTLNCTNLNTTNLNATNTTVSSWETMKEGEIKNCSFN
VTTNIRDKVQKEYALFYTLDVVPIDNNDNTSYRLISCNTSVITQACPKVSFEPIPIHYCAPAGFAILKCNEE
KFNGKGPCTNVSTVQCTHGIKPVVSTQLLLNGSLAEEEVVIRSDNFTNNAKTIIVQLNETVEINCTRPNNNT
RKGIHIGPGRAFYTTGAIIGNIRQAHCNISRAKWNNTLKQIVKKLGEQFNKTKIVFNQSSGGDLEI
>2242_64_5_R5
DFNMWKNDMVEQMHEDIISLWDQSLKPCVKLTPLCVTLNCTNLNTTNLNATNTTVSSWETMKEGEIKNCSFN
VTTNIRDKVQKEYALFYTLDVVPIDNNDNSSYRLISCNTSVITQACPKVSFEPIPIHYCAPAGFAILKCNEE
KFNGKGPCTNVSTVQCTHGIKPVVSTQLLLNGSLAEEEVVIRSDNFTNNAKTIIVQLNETVEINCTRPNNNT
RKGIHIGPGRAFYTTGAIIGNIRQAHCNISRAKWNNTLKQIVKKLGEQFNKTKIVFNQSSGGDLEI
>2242_64_2_R5
DFNMWKNDMVEQMHEDIISLWDQSLKPCVKLTPLCVTLNCTNLNTTNLNATNTTVSSWETMKEGEIKNCSFN
VTTNIRDKVQKEYALFYTLDVVPIDNNDNSSYRLISCNTSVITQACPKVSFEPIPIHYCAPAGFAILKCNEE
KFNGKGPCTNVSTVQCTHGIKPVVSTQLLLNGSLAEEEVVIRSDNFTNNAKTIIVQLNETVEINCTRPNNNT
RKGIHIGPGRAFYTTGAIIGSIRQAHCNISRAKWNNTLKQIVKKLGEQFNKTKIVFNQSSGGDLEI
>2242_63_9_R5
DFNMWKNDMVEQMHEDIISLWDQSLKPCVKLTPLCVTLNCTNLNTTNLNATNTTVSSWETMKEGEIKNCSFN
VTTNIRDKVQKEYALFYTLDVVPIDNNDNSSYRLISCNTSVITQACPKVSFEPIPIHYCAPAGFAILKCNEE
KFNGKGPCTNVSTVQCTHGIKPVVSTQLLLNGSLAEEEVVIRSDNFTNNAKTIIVQLNETVEINCTRPNNNT
RKGIHIGPGRAFYTTGAIIGNIRQAHCNISRAKWNNTLKQIVKKLGEQFNKTKTVFNQSSGGDLEI
>2242_64_10_R5
DFNMWKNDMVEQMHEDIISLWDQSLKPCVKLTPLCVTLNCTNLNTTNLNATNTTVSSWETMKEGEIKNCSFN
VTTNIRDKVQKEYALFYTLDVVPIDNNDNTSYRLISCNTSVITQACPKVSFEPIPIHYCAPAGFAILKCRDN
KFNGKGPCTNVSTVQCTHGIKPVVSTQLLLNGSLAEEEVVIRSDNFTNNAKTIIVQLNETVEINCTRPNNNT
RKGIHIGPGRAFYTTGAIIGNIRQAHCNISRAKWNNTLKQVVKKLGEQFNKTKIVFNQSSGGDLEI
>2242_63_7_R5
DFNMWKNDMVEQMHEDIISLWDQSLKPCVKLTPLCVTLSCTNVNTTNLNATNTTVSSWETMKEGEIKNCSFN
VTTNLRDKVQKEYALFYTLDVVPIDNNDNTSYRLISCNTSVITQACPKVSFEPIPIHYCAPAGFAILKCRDN
KFNGKGPCTNVSTVQCTHGIKPVVSTQLLLNGSLAEEDVVIRSDNFTDNAKTIIVQLNETVEINCTRPNNNT
RKGIHIGPGRAFYTTGAIIGNIRQAHCNISRAKWNNTLKQIVKKLGEQFNKTKIVFNQSSGGDLEI
>2242_63_6_R5
DFNMWKNDMVEQMHEDIISLWDQSLKPCVKLTPLCVTLNCTNLNTTNLNATNTTVSSWETMKEGEIKNCSFN
VTINIRDKVQKEYALFYTLDVVPIDNNDNTSYRLISCNTSVITQACPKVSFEPIPIHYCAPAGFAILKCRDN
KFNGKGPCTNVSTVQCTHGIKPVVSTQLLLNGSLAEEEVVIRSDNFTDNAKTIIVQLNETVEINCTRPNNNT
RKGIHIGPGRAFYTTGAIIGNIRQAHCNISRAKWNNTLKQIVKKLGEQFNKTKIVFNQSSGGDLEI
>2242_63_1_R5
DFNMWKNDMVEQMHEDIISLWDQSLKPCVELTPLCVTLNCTNLNTTNLNATNTTVSSWETMKEGEIKNCSFN
VTTNIRDKVQKEYALFYTLDVVPIDNNDNTSYRLISCNTSVITQACPKVSFEPIPIHYCAPAGFAILKCRDN
KFNGKGPCTNVSTVQCTHGIKPVVSTQLLLNGSLAEEEVVIRSDNFTDNAKTIIVQLNETVEINCTRPNNNT
RKGIHIGPGRAFYTTGAIIGNIRQAHCNISRAKWNNTLKQIVKKLGEQFNKTKIVFNQSSGGDLEI
>2242_63:2_1_R5
DFNMWKNDMVEQMHEDIISLWDQSLKPCVKLTPLCVTLNCTNLNTTNLNATNTTVSSWETMKEGEIKNCSFN
VTTNIRDKVQKEYALFYTLDVVPIDNNDNTSYRLISCNTSVITQACPKVSFEPIPIHYCAPAGFAILKCRDN
KFNGKGPCTNVSTVQCTHGIKPVVSTQLLLNGSLAEEEVVIRSDNFTDNAKTIIVQLNETVEINCTRPNNNT
RKGIHIGPGRAFYTTGAIIGNIRQAHCNISRAKWNNTLKQIVKKLGEQFNKTKIVFNQSSGGDLEI
>2242_64_3_R5
DFNMWKNDMVEQMHEDIISLWDQSLKPCVKLTPLCVTLNCINLNTTNLNATNTTGSSWEKMKEGEIKNCSFN
VTTNIRDKVQKEYALFYKLDVVQIDDNDNTSYRLISCNTSVITQACPKVSFEPIPIHYCAPAGFAILKCRDN
KFNGKGPCTNVSTVQCTHGIKPVVSTQLLLNGSLAEEEVVIRSDNFTNNAKTIIVQLNETVEINCTRPNNNT
RKGIHIGPGRAFYTTGAIIGNIRQAHCNISRAKWNNTLKQIVKKLGEQFNKTTIVFNQSSGGDLEI
>2242_64_9_R5
DFNMWKNDMVEQMHEDIISLWDQSLKPCVKLTPLCVTLKCTNVNTTNLNVTNTTGSSWEKMEEGEIKNCSFN
VTTNIRDKVQKEYAFFYKLDVVQIDDNDNTSYRLISCNTSVITQACPKVSFEPIPIHYCAPAGFAILKCREN
KFNGKGPCTNVSTVQCTHGIKPVVSTQLLLNGSLAEEEVIIRSDNFTNNAKTIIVQLNETVEINCTRPNNNT
RKGIHIGPGRAFYTTGAIIGNIRQAHCNISRAKWNNTLKQIVKKLGEQFNKTKIVFNQSSGGDLEI
>2242_64_7_R5
DFNMWKNDMVEQMHEDIISLWDQSLKPCVKLTPLCVTLNCTNVNTTNLNVTNTTGSSWEKMEEGEIKNCSFN
VTTNIRDKVQKEYAFFYKLDVVQIDDNDNTSYRLISCNTSVITQACPKVSFEPIPIHYCAPAGFAILKCREN
KFNGKGPCTNVSTVQCTHGIKPVVSTQLLLNGSLAEEEVVIRSDNFTDNAKTIIVQLNETVEINCTRPNNNT
RKGIHIGPGSAFYTTGAIIGNIRQAHCNISRAKWNNTLKQIVKKLGEQFNKTKIVFNQSSGGDLEI
>2242_85_6_R5
DFNMWKNDMVEQMHEDIISLWDQSLKPCVKLTPLCVTLKCTNVNTTNLNVTNTTGSSWEKMEEGEIKNCSFN
VTTNIRDKVQKEYAFFYKLDVIQIDDNDNTSYRLISCNTSVITQACPKVSFEPIPIHYCAPAGFAILKCREN
KFSGKGPCTNVSTVQCTHGIKPVVSTQLLLNGSLAEEEVVIRSDNFTDNAKTIIVQLNETVEINCTRPNNNT
RKGIHIGPGSAFYTTGAIIGNIRQAHCNISRAKWNNTLKQIVKKLGEQFNKTKIVFNQSSGGDLEI
>2242_85_3_R5
DFNMWKNDMVEQMHEDIISLWDQSLKPCVKLTPLCVTLKCTNLNTTNVNTTNLNVTNTTVSSWETMKEGEIK
NCSFNVTTNIRGKVQKEYAFFYKLDVVQIDNTDNTSYRLISCNTSVITQACPKVSFEPIPIHYCAPAGFAIL
KCRENKFNGKGPCKNVSTVQCTHGIKPVVSTQLLLNGSLAEEDVVIRSDNFTDNAKTIIVQLNETVEINCTR
PNNNTRKGIHIGPGRAFYTTGAIIGNIRQAHCNISRAKWNNTLKQIVKKLGEQFNKTRIVFNQSSGGDLEI
>2242_84_6_R5
DFNMWKNDMVEQMHEDIISLWDQSLKPCVKLTPLCVTLKCTNLNTTNVNTTNLNVTNTTVSSWETMKEGEIK
NCSFNVTTNIRGKVQKEYAFFYKLDVVQIDNIDNTSYRLISCNTSVITQACPKVSFEPIPIHYCAPAGFATL
KCRENKFNGKGPCKNVSTVQCTHGIKPVVSTQLLLNGSLAEEDVVIRSDNFTDNAKTIIVQLNETVEINCTR
PNNNTRKGIHIGPGRAFYTTGAIIGNIRQAHCNISRAKWNNTLKQIVKKLGEQFNKTRIVFNQSSGGDLEI
>2242_85_7_R5
DFNMWRNDMVEQMHEDIISLWDQSLKPCVKLTPLCVTLKCTNVNTTNLNVINTTRNSWEIMKEGEIKNCSFN
VTTNIRGKVQKEYAFFYKLDVVQIDNTDNTSYRLISCNTSVITQACPKVSFEPIPIHYCAPAGFAILKCREN
KFNGKGPCKNVSTVQCTHGIKPVVSTQLLLNGSLAEEDVVIRSDNFTDNAKTIIVQLNETVEINCTRPNNNT
RKGIHIGPGRAFYTTGAIIGNIRQAHCNISRAKWNNTLKQIVKKLGEQFNKTKIVFNQSSGGDLEI
>2242_85_2_R5
DFNMWRNDMVEQMHEDIISLWDQSLKPCVKLTPLCVTLKCTNVNTTNLNVTNTTRNSWEIMKEGEIKNCSFN
VTTNIRGKVQKEYAFFYKLDVVQIDNTDNTSYRLISCNTSVITQACPKVSFEPIPIHYCAPAGFAILKCREN
KFNGKGPCKNVSTVQCTHGIKPVVSTQLLLNGSLAEEDVVIRSDNFTDNAKTIIVQLNETVEINCTRPNNNT
RKGIHIGPGRAFYTTGAIIGNIRQAHCNISRAKWNNTLKQIVKKLGEQFNKTKIVFNQSSGGDLEI
>2242_85_4_R5
DFNMWRNDMVEQMHEDIISLWDQSLKPCVKLTPLCVTLKCTNVNTTNLNVTNTTRNSWEIMKEGEIKNCSFN
VTTNIRGKVQKEYAFFYKLDVVQIDNTDNTSYRLISCNTSVITQACPKVSFEPIPIHYCAPAGFAILKCREN
KFNGKGPCKNVSTVQCTHGIKPVVSTQLLLNGSLAEEDVVIRSDNFTDNAKTIIVQLNETVEINCTRPNNNT
RKGIHIGPGRAFYTTGAIIGNIRQAHCNISRAKWNNTLKQIVKKLGEQFNKTKIVFNQSSGGDLEI
>2242_85_8_R5
DFNMWRNDMVEQMHEDIISLWDQSLKPCVKLTPLCVTLKCTNVNTTNLNVTNTTRNSWEIMKEGEIKSCSFN
VTTNIRGKVQKEYAFFYKLDVVQIDNTDNTSYRLISCNTSVITQACPKVSFEPIPIHYCAPAGFAILKCREN
KFNGKGPCKNVSTVQCTHGIKPVVSTQLLLNGSLAEEDVVIRSDNFTDNAKTIIVQLNETVEINCTRPNNNT
RKGIHIGPGRAFYTTGAIIGNIRQAHCNISRAKWNNTLKQIVKKLREQFNKTKIVFNQSSGGDLEI
>2242_85:2_1_R5
DFNMWRNDMVEQMHEDIISLWDQSLKPCVKLTPLCVTLKCTNVNTTNLNVTNTTRNSWEIMKEGEIKNCSFN
VTTNIRGKVQKEYAFFYKLDVVQIDNTDNTSYRLISCNTSVITQACPKVSFEPIPIHYCAPAGFAILKCREN
KFNGKGPCKNVSTVQCTHGIKPVVSTQLLLNGSLAEEDVVIRSDNFTDNAKTIIVQLNETVEINCTRPNNNT
RKGIHIGPGRAFYTTGAIIGNIRQAHCNISRAKWNNTLKQIVKKLREQFNKTKIVFNQSSGGDLEI
>2242_85:2_4_X4
DFNMWKNDMVEQMHEDIISLWDQSLEPCVKLTPLCVTLKCTNVNTTNLNVTNTTRNSWEIMKEGEIKNCSFN
VTTNIRGKVQKEYAFFYKLDVVQIDNTDNTSYRLISCNTSVITQACPKVSFEPIPIHYCAPAGFAILKCREN
KFNGKGPCKNVSTVQCTHGIKPVVSTQLLLNGSLAEEDVVIRSDNFTDNAKTIIVQLNETVEINCTRPNNYT
RKGIRIGPGRAIYTTGRIIGDIRQAHCNISRAKWNNTLKQIVKKLGEQFNKTKIVFNQSSGGDLEI
>2242_85:2_2_X4
DFNMWKNDMVEQMHEDIISLWDQSLKPCVKLTPLCVTLKCTNVNTTNLNVTNTTRNSWEMMKEGEIKNCSFN
VTTNIRGKVQKEYAFFYKLDVVQIDANDNTSYRLTSCNASVITQACPKVSFEPIPIHYCAPAGFAILKCREN
KFNGKGPCKNVSTVQCTHGIKPVVSTQLLLNGSLAEEDVVIRSDNFTDNAKTTIVQLNETVEINCTRPNNNT
RKGIRIGPGRAIYTTGRIIGDIRQAHCNISRAKWNNTLKQIVKKLGEQFNKTKIVFNQSSGGDLEI
>2242_85:2_5_X4
DFNMWKNDMVEQMHEDIISLWDQSLKPCVKLTPLCVTLKCTNVNTTNLNVTNTTRNSWEMMKEGEIKNCSFN
VTTNIRGKVQKEYAFFYKLDVVQIDANDNTSYRLTSCNASVITQACPKVSFEPIPIHYCAPAGFAILKCREN
KFNGKGPCKNVSTVQCTHGIKPVVSTQLLLNGSLAEEDVVIRSDNFTDNAKTIIVQLNETVEINCTRPNNNT
RKGIRIGPGRAIYTTGRIIGDIRQAHCNISRAKWNNTLKQIVKKLGEQFNKTKIVFNQSSGGDLEI
>2242_84_7_X4
DFNMWRNDMVEQMHEDIISLWDQSLKPCVKLTPLCVTLNCTNVNVTNTTRNSWEMMKEGEIKNCSFNVTTNI
RDKVQKEYAFFYKLDVVQIDANDNTSYRLTSCNASVITQACPKVSFEPIPIHYCAPAGFAILKCRDEKFNGK
GPCTNVSTVQCTHGIKPVVSTQLLLNGSLAEEEVVIRSDNFTDNAKTIIVQLNETVEINCTRPNNYTRKGIR
IGPGRAIYTTGRIIGDIRQAHCNISRAKWNNTLKQIVKKLGEQFNKTKIVFNQSSGGDLEI
>2242_85_5_X4
DFNMWKNDMVEQMHEDIISLWDQSLKPCVKLTPLCVTLKCTNVNTTNLNVTNTTRNSWEMMKEGEIKNCSFN
VTTNIRDKVQKEYAFFYKLDVVQIDANDNTSYRLTSCNASVITQACPKVSFEPIPIHYCAPAGFAILKCRDE
KFNGKGPCTNVSTVQCTHGIKPVVSTQLLLNGSLAEEEVVIRSDNFTDNAKTIIVQLNETVEINCTRPNNYT
RKGIRIGPGRAIYTTGRIIGDIRQAHCNISRAKWNNTLKQIVKKLGGQFNKTKIVFNQSSGGDLEI
>2242_85_1_X4
DFNMWKNDMVEQMHEDIISLWDQSLKPCVKLTPLCVTLKCTNVNTTNLNVTNTTRNSWEMMKEGEIKNCSFN
VTTNIRDKVQKEYAFFYKLDVVQIDANDNTSYRLTSCNASVITQACPKVSFEPIPIHYCAPAGFAILKCRDE
KFNGKGPCTNVSTVQCTHGIKPVVSTQLLLNGSLAEEEVVIRSDNFTDNAKTIIVQLNETVEINCTRPNNYT
RKGIRIGPGRAIYTTGRIIGDIRQAHCNISRAKWNNTLKQIVKKLGEQFNKTKIVFNQSSGGDLEI
>2242_85_9_X4
DFNMWKNDMVEQMHEDIISLWDQSLKPCVKLTPLCVTLKCTNVNTTNLNATNTTRNSWEMMKEGEIKNCSFN
VTTNIRDKVQKEYAFFYKLDVVQIDANDNTSYRLTSCNASVITQACPKVSFEPIPIHYCAPAGFAILKCRDE
KFNGKGPCTNVSTVQCTHGIKPVVSTQLLLNGSLAEEEVVIRSDNFTDNAKTIIVQLNETVEINCTRPNNYT
RKGIRIGPGRAIYTTGRIIGDIRQAHCNISRAKWNNTLKQIVKKLGEQFNKTKIVFNQSSGGDLEI
>2242_85:2_3_X4
DFNMWKNDMVEQMHEDIISLWDQSLKPCVKLTPLCVTLKCTNVNTTNLNVTNTTRNSWEMMKEGEIKNCSFN
VTTNIRDKVQKEYAFFYKLDVVQIDANDNTSYRLTSCNASVITQACPKVSFEPIPIHYCAPAGFAILKCRDE
KFNGKGPCTNVSTVQCTHGIKPVVSTQLLLNGSLAEEEVVIRSDNFTDNAKTIIVQLNETVEINCTGPNNYT
RKGIRIGPGRAIYTTGRIIGDIRQAHCNISRAKWNNTLKQIVKKLGEQFNKTKIVFNQSSGGDLEI
>2242_84_8_X4
DFNMWKNDMVEQMHEDIISLWDQSLKPCVKLTPLCVTLKCTNVNTTNLNVTNTTRNSWEMMKEGEIKNCSFN
VTTNIRDKVQKEYAFFYKLDVVQIDANDNTSYRLTSCNASVITQACPKVSFEPIPIHYCAPAGFAILKCRDE
KFNGKGPCTNVSTVQCTHGIKPVVSTQLLLNGSLAEEEVVIRSDNFTDNAKTIIVQLNETVEINCTRPNNYT
RKGIRIGPGRAIYTTGRIIGDIRQAHCNISRAKWNNTLKQIVKKLGEQFNKTKIVFNQSSGGDLEI
>2242_84_10_X4
DFNMWKNDMVEQMHEDIISLWDQSLKPCVKLTPLCVTLKCTNVNTTNLNVTNTTRNSWEIMKEGEIKNCSFN
VTTNRRDKVQKEYAFFYKLDVVQIDANDNTSYRLTRCNASVITQACPKVSFEPIPIHYCAPAGFAILKCRDK
KFNGKGPCTNVSTVQCTHGIKPVVSTQLLLNGSLAEEEVVIRSDNFTDNAKTIIVQLNETVEINCIRPNNNT
RKGIRIGPGRAIYTTGRIIGDIRQAHCNISRAKWNNTLKQIVKKLGGQFNKTKIVFNQSSGGDLEI
>2242_76_4_X4
DFNMWKNDMVEQMHEDIISLWDQSLKPCVKLTPLCVTLKCTNVNTTNLNVTNTTRNSWEIMKEGEIKNCSFN
VTTNRRDKVQKEYAFFYKLDVVQIDANDNTSYRLTRCNASVITQACPKVSFEPIPIHYCAPAGFAILKCRDK
KFNGKGPCTNVSTVQCTHGIKPVVSTQLLLNGSLAEEEVVIRSDNFTDNAKTIIVQLNETVEINCIRPNNNT
RKGIRIGPGRAIYTTGRIIGDIRQAHCNISRAKWNNTLKQIVKKLGGQFNKTKIVFNQSSGGDLEI
>2242_76_8_X4
DFNMWKNDMVEQMHEDIISLWDQSLKPCVKLTPLCVTLKCTNVNTTNLNVTNTTRNSWEMMKEGEIKNCSFN
VTTNIRDKVQKEYAFFYKLDVVQIDANDNTSYRLIRCNASVITQACPKVSFEPIPIHYCAPAGFAILKCRDE
KFNGKGPCTNVSTVQCTHGIKPVVSTQLLLNGSLAEEEVVIRSDNFTDNAKTIIVQLNETVEINCIRPNNNT
RKGIRIGPGRAIYTTGRIIGDIRQAHCNISRAKWNNTLKQIVKKLREQFGNKTIVFNQSSGGDLEI
>2242_76_3_X4
DFNMWKNDMVEQMHEDIISLWDQSLKPCVKLTPLCVTLKCTNVNTTNLNVTNTTRNSWEMMKEGEIKNCSFN
VTTNIRDKVQKEYAFFYKLDVVQIDANDNTSYRLIRCNASVITQACPKVSFEPIPIHYCAPAGFAILKCRDE
KFNGKGPCTNVSTVQCTHGIKPVVSTQLLLNGSLAEEEVVIRSDNFTDNAKTIIVQLNETVEINCIRPNNNT
RKGIRIGPGRAIYTTGRIIGNIRQAHCNISKAKWNNTLKQIVKKLREQFGNKTIVFNQSSGGDLEI
>2242_76_2_X4
DFNMWKNDMVEQMHEDIISLWDQSLKPCVKLTPLCVTLKCTNVNTTNLNVTNTTRNSWEMMKEGEIKNCSFN
VTTNIRDKVQKEYAFFYKLDVVQIDANDNTSYRLIRCNASVITQACPKVSFEPIPIHYCAPAGFAILKCRDE
KFNGKGPCTNVSTVQCTHGIKPVVSTQLLLNGSLAEEEVVIRSDNFTDNAKTIIVQLNETVEINCIRPNNNT
RKGIRIGPGRAIYTTGRIIGDIRQAHCNISKAKWNNTLKQIVKKLREQFGNKTIVFNQSSGGDLEI
>2242_76_7_X4
DFNMWKNDMVEQMHEDIISLWDQSLKPCVKLTPLCVTLKCTNVNTTNLNVTNTTRNSWEMMKEGEIKNCSFN
VTTNIRDKVQKEYAFFYKLDVVQIDANDNTSYRLIRCNASVITQACPKVSFEPIPIHYCAPAGFAILKCRDE
KFNGKGPCTNVSTVQCTHGIKPVVSTQLLLNGSLAEEEVVIRSDNFTDNAKTIIVQLNETVEINCIRPNNNT
RKGIRIGPGRAIYTTGRIIGDIRQAHCNISKAKWNNTLKQIVKKLREQFGNKTIVFNQSSGGDLEI
>2242_76_6_X4
DFNMWKNDMVEQMHEDIISLWDQSLKPCVKLTPLCVTLKCTNVNTTNLNVTNTTRNSWEMMKEGEIKNCSFN
VTTNIRDKVQKEYAFFYKLDVVQIDANDNTSYRLIRCNASVITQACPKVSFEPIPIHYCAPAGFAILKCRDE
KFNGKGPCTNVSTVQCTHGIKPVVSTQLLLNGSLAEEEVVIRSDNFTDNAKTIIVQLNETVEINCIRPNNNT
RKGIRIGPGRAIYTTGRIIGDIRQAHCNISKAKWNNTLKQIVKKLREQFGNKTIVFNQSSGGDLEI
>2242_76_10_X4
DFNMWKNDMVEQMHEDIISLWDQSLKPCVKLTPLCVTLKCTNVNTTNLNVTNTTRNSWEMMKEGEIKNCSFN
VTTNIRDKVQKEYAFFYKLDVVQIDANDNTSYRLIRCNASVITQACPKVSFEPIPIHYCAPAGFAILKCRDE
KFNGKGPCTNVSTVQCTHGIKPVVSTQLLLNGSLAEEEVVIRSDNFTDNAKTIIVQLNETVEINCIRPNNNT
RKGIRIGPGRAIYTTGRIIGDIRQAHCNISKAKWNNTLKQIVKKLREQFGNKTIVFNQSSGGDLEI
>2242_76_9_X4
DFNMWKNDMVEQMHEDIISLWDQSLKPCVKLTPLCVTLKCTNVNTTNLNVTNTTRNSWEMMKEGEIKNCSFN
VTTNIRDKVQKEYAFFYKLDVVQIDANDNTSYRLIRCNASVITQACPKVSFEPIPIHYCAPAGFAILKCRDE
KFNGKGPCTNVSTVQCTHGIKPVVSTQLLLNGSLAEEEVVIRSDNFTDNAKTIIVQLNETVEINCIRPNNNT
RKGIRIGPGRAIYTTGRIIGDIRQAHCNISKAKWNNTLKQVVKKLREQFGNKTIVFNQSSGGDLEI
>2242_76_5_X4
DFNMWKNDMVEQMHEDIISLWDQSLKPCVKLTPLCVTLKCTNVNTTNLNVTNTTRNSWEMMKEGEIKNCSFN
VTTNIRDKVQKEYAFFYKLDVVQIDANDNTSYRLIRCNASVITQACPKVSFEPIPIHYCAPAGFAILKCRDE
KFNGKGPCTNVSTVQCTHGIKPVVSTQLLLNGSLAEEEVVIRSDNFTDNAKTIIVQLNETVEINCIRPNNNT
RKGIRIGPGRAIYTTGRIIGDIRQAHCNISKAKWNNTLKQIVKKLREQFGNKTIVFNQSSGGDLEI
>2242_76_1_X4
DFNMWKNDMVEQMHEDIISLWDQSLKPCVKLTPLCVTLKCTNVNTTNLNVTNTTRNSWEMMKEGEIKNCSFN
VTTNIRDKVQKEYAFFYKLDVVQIDANDNTSYRLIRCNASVITQACPKVSFEPIPIHYCAPAGFAILKCRDE
KFNGKGPCTNVSTVQCTHGIKPVVSTQLLLNGSLAEEEVVIRSDNFTDNAKTIIVQLNETVEINCIRPNNNT
RKGIRIGPGRAIYTTGRIIGDIRQAHCNISKAKWNNTLKQIVKKLREQFGNKTIVFNQSSGGDLEI
>2242_63:2_4_R5
DFNMWKNDMVEQMHEDIISLWDQSLKPCVKLTPLCVTLKCTNVNTTNLNVTNTTRNSWEMMKEGEIKNCSFN
VTTNIRDKVQKEYAFFYKLDVVQIEDNDNTSYRLISCNTSVITQACPKISFEPIPIHYCAPAGFAILKCRDN
KFNGKGPCTNVSTVQCTHGIKPVVSTQLLLNGSLAEEEVVIRSDNFTDNAKTIIVQLNETVEINCTRPNNNT
RKGIHIGPGRAFYTTGAIIGNIRQAHCNISRAKWNNTLKQIVKKLGEQFNKTIVFNQSSGGDLEI
>2242_63:2_7_R5
DFNMWRNDMVEQMHEDIISLWDQSLKPCVKLTPLCVTLKCTNVNTTNLNVTNTTRNSWEMMKEGEIKNCSFN
VTTNLRDKVQKEYAFFYKLDVVQIDDNDNTSYRLISCNTSVITQACPKVSFEPIPIHYCAPAGFAILKCRDN
KFNGKGPCTNVSTVQCTHGIKPVVSTQLLLNGSLAEEEVVIRSDNFTNNAKTIIVQLNETVEINCTRPNNNT
RKGIHIGPGRAFYTTGAIIGNIRQAHCNISRAKWNNTLKQIVKKLGEQFNKTKIVFNQSSGGDLEI
>2242_63:2_5_R5
DFNMWKNDMVEQMHEDIISLWDQSLKPCVKLTPLCVTLNCTNLNTTNLNATNTTVSSWETMKEGEIKNCSFN
VTTNIRDKVQKEYAFFYKLDVVQIDDNDNTSYRLISCNTSVITQACPKVSFEPIPIHYCAPAGFAILKCRNN
KFNGKGPCTNVSTVQCTHGIKPVVSTQLLLNGSLAEEDVVIRSDNFTDNAKTIIIQLNETVEINCTRPNNNT
RKGIHIGPGRAFYTTGAIIGNIRQAHCNISRAKWNSTLKQIVKKLGEQFNKTTIVFNQSSGGDLEI
>2242_63:2_10_R5
DFNMWKNDMVEQMHEDIISLWDQSLKPCVKLTPLCVTLNCINLNTTNLNATNTTGSSWEKMEEGEIKNCSFN
VTTNIRDKVQKEYAFFYKLDVVQIDDNDNTSYRLISCNTSVITQACPKVSFEPIPIHYCAPAGFAILKCRDN
KFNGKGPCTNVSTVQCTHGIKPVVSTQLLLNGSLAEEDVVIRSDNFTDNAKTIIIQLNETVEISCTRPNNNT
RKGIHIGPGRAFYTTGAIIGNIRQAHCNISRAKWNNTLKQIVKKLGEQFNKTTIVFNQSSGGDLEI
>2242_63_4_R5
DFNMWKNDMVEQMHEDIISLWDQSLKPCVKLTPLCVTLNCINLNTTNLNATNTTGSSWEKMEEGEIKNCSFN
VTTNIRDKVQKEYAFFYKLDVVQIDDNDNTSYRLISCNTSVITQACPKVSFEPIPIHYCAPAGFAILKCRDN
KFNGKGPCTNVSTVQCTHGIKPVVSTQLLLNGSLAEEDVVIRSDNFTDNAKTIIIQLNETVEINCTRPNNNT
RKGIHIGPGRAFYTTGAIIGNIRQAHCNISRAKWNNTLKQIVKKLGEQFNKTTIVFNQSSGGDLEI
>2242_63_5_R5
DFNMWKNDMVEQMHEDIISLWDQSLKPCVKLTPLCVTLNCTNLNTTNLNATNTTESSWETMKEGEIKNCSFN
VTTNIRDKVQKEYALFYTLDVVPIDNNDNTSYRLISCNTSVITQACPKVSFEPIPIHYCAPAGFAILKCRDN
KFNGKGPCTNVSTVQCTHGIKPVVSTQLLLNGSLAEEEVVIRSDNFTDNAKTIIVQLNETVEINCTRPNNNT
RKGIHIGPGRAFYTTGAIIGNIRQAHCNISRAKWNNTLKQIVKKLGEQFNKTKIVFNQSSGGDLEI
>2242_63_3_R5
DFNMWKNDMVEQMHEDIISLWDQSLKPCVKLTPLCVTLNCTNLNTTNLNATNTTVSSWEMMKEGEIKNCSFN
VTTNIRDKVQKEYALFYTLDVVPIDNNDNTSYRLISCNTSVITQACPKVSFEPIPIHYCAPAGFAILKCRDN
KFNGKGPCTNVSTVQCTHGIKPVVSTQLLLNGSLAEEEVVIRSDNFTNNAKTIIVQLNETVEINCTRPNNNT
RKGIHIGPGRAFYTTGAIIGNIRHAHCNISRAKWNNTLKQIVKKLGEQFNKTKIVFNQSSGGDLEI
>2242_63_2_R5
DFNMWKNDMVEQMHEDIISLWDQSLKPCVKLTPLCVTLKCTNVNTTNLNVTNTTRNSWEMMKEGEIKNCSFN
VTTNIRDKVQKEYALFYTLDVVPIDNNDNTSYRLISCNTSVITQACPKVSFEPIPIHYCAPAGFAILKCRDN
KFNGKGPCTNVSTVQCTHGIKPVVSTQLLLNGSLAEEEVVIRSDNFTNNAKTIIVQLNETVEINCTRPNNNT
RKGIHIGPGRAFYTTGAIIGNIRQAHCNISRAKWNNTLKQIVKKLGEQFNKTKIVFNQSSGGDLEI
>2242_64_4_R5
DFNMWKNDMVEQMHEDIISLWDQSLKPCVKLTPLCVTLKCTNVNTTNLNVTNTTRNSWEMMKEGEIKNCSFN
VTTNIRDKVQKEYALFYTLDVVPIDNNDNTSYRLISCNTSVITQACPKVSFEPIPIHYCAPAGFAILKCRDN
KFNGKGPCTNVSTVQCTHGIKPVVSTQLLLNGSLAEEEVVIRSDNFTNNAKTIIVQLNETVEINCTRPNNNT
RKGIHIGPGRAFYTTGAIIGNIRQAHCNISRAKWNNTLKQIVKKLGEQFNKTKIVFNQSSGGDLEI
>2242_63:2_9_R5
DFNMWKNDMVEQMHEDIISLWDQSLKPCVKLTPLCVTLKCTNVNTTNLNVTNTTRNSWEMMKEGEIKNCSFN
VTTNIRDKVQKEYALFYTLDVVPIDNNDNTSYRLISCNTSVITQACPKISFEPIPIHYCAPAGFAILKCRDN
KFNGKGPCTNVSTVQCTHGIKPVVSTQLLLNGSLAEEEVVIRSDNFTNNAKTIIVQLNETVEINCTRPNNNT
RKGIHIGPGSAFYTTGAIIGNIRQAHCNISRAKWNNTLKQIVKKLGEQFNKTKIVFNQSSGGDLEI
>2242_63_10_R5
DFNMWKNDMVEQMHEDIISLWDQSLKPCVKLTPLCVTLKCTNVNTTNLNVTNTTRNSWEMMKEGEIKNCSFN
VTTNIRDKVQKEYALFYTLDVVPIDNNDNTSYRLISCNTSVITQACPKVSFEPIPIHYCAPAGFAILKCRDN
RFNGKGPCTNVSTVQCTHGIKPVVSTQLLLNGSLAEEEVVIRSDNFTDNAKTIIVQLNETVEINCTRPNNNT
RKGIHIGPGRAFYTTGAIIGNIRQAHCNISRAKWNNTLKQIVKKLGEQFNKTKIVFNQSSGGDLEI
>2242_63:2_2_R5
DFNMWKNDMVEQMHEDIISLWDQSLKPCVKLTPLCVTLKCTNVNTTNLNVTNTTRNSWEMMKEGEIKNCSFN
VTTNIRDKVQKEYALFYTLDVVPIDNNDNSSYRLISCNTSVITQACPKVSFEPIPIHYCAPAGFAILKCRDN
KFNGKGPCTNVSTVQCTHGIKPVVSTQLLLNGSLAEEEVVIRSDNFTDNAKTIIVQLNETVEINCTRPNNNT
RKGIHIGPGRAFYTTGAIIGNIRQAHCNISRAKWNNTLKQIVKKLGEQFNKTKIVFNQSSGGDLEI
>2242_63:2_6_R5
DFNMWKNDMVEQMHEDIISLWDQSLKPCVKLTPLCVTLSCTNLNTTNLNATNTTVSSWETMKEGEIKNCSFN
VTTNIRDKVQKEYALFYTLDVVPIDNNDNTSYRLISCNTSVITQACPKVSFEPIPIHYCAPAGFAILKCNNK
KFNGKGPCTNVSTVQCTHGIKPVVSTQLLLNGSLAEEEVVIRSDNFTNNAKTIIVHLNETVEINCTRPNNNT
RKGIHIGPGRAFYTTGAIIGNIRQAHCNISRAKWNNTLKQIVKKLGEQFNKTKIIFNQSSGGDLEI
>2242_63:2_3_R5
DFNMWKNDMVEQMHEDIISLWDQSLKPCVKLTPLCVTLNCTNLNTTNLNATNTTVSSWETMKEGEIKNCSFN
VTTNIRDKVQKEYAFFYTLDVVPIDNTDNTSYRLISCNTSVITQACPKVSFEPIPIHYCAPAGFAILKCRDN
KFNGKGPCTNVSTVQCTHGIKPVVSTQLLLNGSLAEEEVVIRSDNFTNNAKTIIVQLNETVKINCTRPNNNT
RKGIHIGPGRAFYTTGAIIGNIRQAHCNISRAKWNNTLKQIVKKLGEQFNKTKIVFNQSSGGDLEI
