# Supplementary material for: Protein structural disorder of the envelope V3 loop contributes to the switch in human immunodeficiency virus type 1 cell tropism
Source: PLoS One. 2017 Oct 19;12(10):e0185790. doi: 10.1371/journal.pone.0185790 (PMC5648111; doi:10.1371/journal.pone.0185790)
Supplement: S1 File — (ZIP) [file pone.0185790.s001.zip › sequences/Mild_data_set_V1_V3/sequence_patient_AA/Patient2282.fasta]

>2282_70_7_R5
DFNMWKNDMVEQMHEDIISLWDQSLKPCVKLTPLCVTLNCTNLNTTNLNATNTTVSSWETMKEGEIKSCSFN
VTTNIRDKVQKEYAFFYTLDVVPIDNTDNTSYRLISCNTSVITQACPKVSFEPIPIHYCAPAGFAILKCRDN
KFNGKGPCTNVSTVQCTHGIKPVVSTQLLLNGSLAEEEVVIRSDNFTNNAKTIIVQLNETVEINCTRPNNNT
RKGIHIGPGRAFFTTGAIIGNIRQAHCNISRAKWNNTLKQIVKKLGEQFNKTKIVFNQSSGGDLEI
>2282_70_4_R5
QSLKPCVKLTPLCVTLKCSNLRNDTNTNDMKNCSFNITTNMRDRVQKEYALFHKLDIVPINKKTNKNITNYI
LISCNTSTITQACPKVTFEPIPIHYCAPAGFAILKCNNKTFNGKGPCTNVSTVQCTHGIRPVVSTQLLLNGS
LAEGEVVIRSSNFTDNTKTIIVQLNESVVINCTRPNNNTRKSIHMGPGKAYYTTGQIIGDIRQAHCNLSSTK
WNNTLKQIVEKLREQFKNKTIVFKHS
>2282_63_7_X4
QSLKPCVKLTPLCVTLKCSNLRNDTNTNNNNEGMMEKGDMKNCSFNITTNMKDRVQKEYALFHKLDIVPINK
KTNKNITNYILISCNTSTITQACPKVTFEPIPIHYCAPAGFAILKCNNKTFNGKGPCTNVSTVQCTHGIRPV
VSTQLLLNGSLAEKEVVLRSDNFTDNTKTIIVQLNETVEINCTRPNNNTRRRIHMGPGRYVHTTKAIIGDIR
QAHCNLSSSKWNNTLKQIVTKLREQFKNKTIVFKHS
>2282_63_5_X4
QSLKPCVKLTPLCVTLNCGNLRNDTKTKNSSKGMMEKGDMKNCSFNITTNMRDRVQKEYALFHKLDIVPIDN
KTNKNITNTNYILISCNTSAITQACPKVTFEPIPIHYCAPAGFAILKCNNKTFNGKGPCTNVSTVQCTHGIR
PVVSTQLLLNGSLAEKEVVLRSDNFTDNTKTIIVQLNETVEINCTRPNNNTRKRIHMGPGRYVHTTKAIIGD
IRQAHCNLSSSKWNNTLKQIVTKLREQFKNKTIVFKHS
>2282_63_8_X4
QSLKPCVKLTPLCVTLNCRNLRNDTKTKNSSKGMMEKGDMKNCSFNITTNMRDRVQKEYALFYKLDIVPIDN
KTNKNITNTNYILISCNTSTITQACPKVTFEPIPIHYCAPAGFAILKCNNKTFNGKGPCTNVSTVQCTHGIR
PVVSTQLLLNGSLAEKEVVLRSDNFTDNTKTIIVQLNETVEINCTRPNNNTRRRIHMGPGRYVHTTKAIIGD
IRQAHCNLSSSKWNNTLKQIVTKLREQFKNKTIVFKHS
>2282_63_10_X4
QSLKPCVKLTPLCVTLNCSNLRNDTKTKNGSKGMMEKGDMKNCSFNITTNMRDRVQKEYALFYKLDIVPIDN
KTNKNITNTNYILISCNTSTITQACPKVTFEPIPIHYCAPAGFAILKCNNKTFNGKGPCTNVSTVQCTHGIR
PVVSTQLLLNGSLAEKEVVLRSDNFTDNTKTIIVQLNETVEIICTRPNNNTRRRIHMGPGRYVHTTKAIIGD
IRQAHCNLSSSKWNNTLKQIVTKLREQFKNKTIVFKHS
>2282_62_1_X4
QSLKPCVKLTPLCVTLSCSNLRNDTNTKNSNKGMMEKGDMKNCSFNITTNMRDRVQKEYALFYKLDIVPIDN
KTNKNITNTNYILISCNTSTITQACPKVTFEPIPIHYCAPAGFAILKCNNKTFNGKGPCTNVSTVQCTHGIR
PVVSTQLLLNGSLAEKEVVLRSDNFTDNTKTIIVQLNETVEINCTRPNNNTRRRIHMGPGRYVHTTKAIIGD
IRQAHCNLSSSKWNNTLKQIVTKLREQFKNKTIVFKHS
>2282_62_5_X4
QSLKPCVKLTPLCVTLSCSNLRNDTNTKNSSKGMMEKGDMKNCSFNITTNMRDRVQKEYALFYKLDIVPIDN
KTNKNITNANYILISCNTSTITQACPKVTFEPIPIHYCAPAGFAILKCNNKTFNGTGPCTNVSTVQCTHGIR
PVVSTQLLLNGSLAEKEVVLRSDNFTDNTKTIIVQLNETVEIICTRPNNNTRRRIHMGPGRYVHTTKAIIGD
IRQAHCNLSSSKWNNTLKQIVTKLRERFKNKTIVFKHS
>2282_63_3_X4
QSLKPCVKLTPLCVTLSCSNLRNDTNTKNSSKGMMEKGDMKNCSFNITTNMRDRVQKEYALFYKLDIVPIDN
KTNKNITNTNYILISCNTSTITQACPKVTFEPIPIHYCAPAGFAILKCNNKTFNGKGPCTNVSTVQCTHGIR
PVVSTQLLLNGSLAEKEVVLRSDNFTDNTKTIIVQLNETVEIICTRPNNNTRRRIHMGPGRYVHTTKAIIGD
IRQAHCNLSSSKWNNTLKQIVTKLREQFKNKTIVFKHS
>2282_62_8_X4
QSLKPCVKLTPLCVTLNCSNLRNDTNTNDMKNCSFNITTNMRDRVQKEYALFYKLDIVPIDNKTNKNITNTN
YILISCNTSTITQACPKVTFEPIPIHYCAPAGFAILKCNNKTFNGKGPCTNVSTVQCTHGIRPVVSTQLLLN
GSLAEKEVVLRSDNFTDNTKTIIVQLNETVEINCTRPNNNTRRRIHMGPGRYVHTTKAIIGDIRQAHCNLSS
SKWNNTLKQIVTKLREQFKNKTIVFKHS
>2282_62_4_X4
QSLKPCVKLTPLCVTLNCSNLRNDTNTNDMKNCSFNITTNMRDRVQKEYALFYKLDIVPIDNKTNKNITNTN
YILISCNTSAITQACPKVTFEPIPIHYCAPAGFAILKCNNKTFNGKGPCTNVSTVQCTHGIRPVVSTQLLLN
GSLAEEEVVLRSDNFTDNAKTIIVHLNETVEINCTRPNNNTRRRIHMGPGRYVHTTKAIIGDIRQAHCNLSS
TKWNNTLKQIVTKLREQFENKTIVFNHS
>2282_70_9_X4
QSLKPCVKLTPLCVTLNCSNLRNDTNTNDMKNCSFNITTNMRDRVQKEYALFYKLDIVPIDNKTNKNITNTN
YILISCNTSTITQACPKVTFEPIPIHYCAPAGFAILKCNNKTFNGKGPCTNVSTVQCTHGIRPVVSTQLLLN
GSLAEKEVVLRSDNFTDNTKTIIVQLNETVEINCTRPNNNTRRRIHMGPGRYVHTTKAIIGDIRQAHCNLSS
SKWNNTLKQIVTKLREQFKNKTIVFKHS
>2282_70_1_X4
QSLKPCVKLTPLCVTLNCSNLRNDTNTNDMKNCSFNITTNMRDRVKKEYALFHKLDIVPINKKTNKNITNYI
LISCNTSTITQACPKVTFEPIPIHYCAPAGFAILKCNNKTFNGKGPCTNVSTVQCTHGIRPVVSTQLLLNGS
LAEKEVVLRSDNFTDNTKTIIVQLNETVEINCTRPNNNTRRRIHMGPGRYVHTTKAIIGDIRQAHCNLSSSK
WNNTLKQIVTKLREQFKNKTIVFKHS
>2282_70_8_X4
QSLKPCVKLTPLCVTLKCSNLRNDTNTNDMKNCSFNITTNMRNKVQKEYALFHKLDIVPINKKTNKNITNYI
LISCNTSTITQACPKVTFEPIPIHYCAPAGFAILKCNNKTFNGKGPCTNVSTVQCTHGIRPVVSTQLLLNGS
LAEKEVVLRSDNFTDNTKTIIVQLNETVEINCTRPNNNTRRRIHMGPGRYVHTTKAIIGDIRQAHCNLSSSK
WNNTLKQIVTKLREQFKNKTIVFKHS
>2282_70_3_X4
QSLKPCVKLTPLCVTLKCSNLRNDTNTNDMKNCSFNITTNMKDRVQKEYALFHKLDIVPINKKTNKNITNYI
LISCNTSTITQACPKVTFEPIPIHYCAPAGFAILKCNNKTFNGKGPCTNVSTVQCTHGIRPVVSTQLLLNGS
LAEKEVVLRSDNFTDNTKTIIVHLNETVEINCTRPNNNTKRRIHMGPGRYVHTTKAIIGDIRQAHCNLSSSK
WNNTLKQIVTKLREQFKNKTIVFKHS
>2282_70_6_X4
QSLKPCVKLTPLCVTLKCSNLRNDTNTNDMKNCSFNITTNMRDRVQKEYALFHKLDIVPINKKTNKNITNYI
LISCNTSTITQACPKVTFEPIPIHYCAPAGFAILKCNNKTFNGKGPCTNVSTVQCTHGIRPVVSTQLLLNGS
LAEKEVVLRSDNFTDNTKTIIVQLNETVEINCTRPNNNTKRRIHMGPGRYVHTTKAIIGDIRQAHCNLSSSK
WNNTLKQIVTKLREQFKNKTIVFKHS
>2282_70_5_X4
QSLKPCVKLTPLCVTLKCSNLRNDTNTNDMKNCSFNITTNKKNRVQKKYALFHKLDIVPINKKTNKNITNYI
LISCNTSTITQACPKVTFEPIPIHYCAPAGFAILKCNNKTFNGKGPCTNVSTVQCTHGIRPVVSTQLLLNGS
LAEKEVVLRSDNFTDNTKTIIVQLNETVEINCTRPNNNTRRRIHMGPGRYVHTTKAIIGDIRQAHCNLSSSK
WNNTLKQIVTKLREQFKNKTIVFKHS
>2282_63_6_X4
QSLKPCVKLTPLCVTLKCSNLRNDTNTNDMKNCSFNITTNMRDRVQKEYALFHKLDIVPINKKTNKNITNYI
LISCNTSTITQACPKVTFEPIPIHYCAPAGFAILKCNNKTFNGKGPCTNVSTVQCTHGIRPVVSTQLLLNGS
LAEKEVVLRSDNFTDNTKTIIVQLNETVEINCTRPNNNTRRRIHMGPGRYVHTTKAIIGDIRQAHCNLSSSK
WNNTLKQIVTKLREQFKNKTIVFKHS
>2282_62_2_X4
QSLKPCVRLTPLCVTLNCSNLRNDTNTNNSGKGMMEKGDMKNCSFNITTNMKNRVQKEYALFYKLDVVPIDI
NNTNTSYRLISCNTSVITHACPKVNFEPIPIHYCAPAGFAILKCNNKTFNGKGPCTNVSTVQCTHGIRPVVS
TQLLLNGSLAEKEVVLRSDNFTDNTKTIIVQLNEAVEINCTRPNNNTRKRIHMGPGRYVHTTKAIIGDIRQA
HCNLSSSKWNNTLKQIVTKLREQFKNKTIVFKHS
>2282_47_1_X4
QSLKPCVRLTSLCVTLNCSNLRNDTNTNNSGKGMMEKGDMKNCSFNITTNMKNRVQKEYALFYKLDVVPIDI
NNTNTSYRLISCNTSVITHACPKVNFEPIPIHYCAPAGFAILKCNNKTFNGTGPCTNVSTVQCTHGIRPVVS
TQLLLNGSLAEKEVVLRSDNFTDNTKTIIVQLNESVEINCTRPNNNTRKRIHMGPGRSFHTTEAIIGDIRQA
HCNLSSSKWNNTLKQIVTKLREQFKNKTIVFKHS
>2282_47_8_R5
QSLKPCVKLTPLCVTLNCSNLRNGTNTNNRSKGMMEKGDMKNCSFNITTNMRDRVQKKYALFYKLDVVPIDI
NNTNTSYRLISCNTSVITQACPKVTFEPIPIHYCAPAGFAILKCNNKTFNGTGPCTNVSTVQCTHGIRPVVS
TQLLLNGSLAEEEVVLRSSNFTDNTKTIIVHLNESVVINCTRPNNNTRKSIHMGPGRAFYTTGQIIGDIRQA
HCNLSSTKWNNTLKQIVTKLREQFENKTIVFNHS
>2282_47_4_R5
QSLKPCVKLTPLCVTLNCRNLGDDTNTNHSSEGMMEKGEIKNCSFNITTSMRDRVQKEYALFYNLDVVPIDN
DNNTNTTYRLISCNTSVITQACPKVTFEPIPIHYCAPAGFAILKCNNKTFNGKGPCTNVSTVQCTHGIRPVV
STQLLLNGSLAEKEVVFRSNNFTDNTKTIIVQLNETVEINCTRPNNNTRKSIHMGPGRAFYTTGQIIGDIRQ
AHCNLSSTKWNNTLKQIVTKLREQFENKTIVFNHS
>2282_47_9_X4
QSLKPCVKLTPLCVTLNCTNLGNTTKTNHSSVGMMEKGEIKNCSFKITTSMRDRVQKEYALFYNLDVVPIDN
DTNTNYILISCNTSVITQACPKVTFEPIPIHYCAPAGFAILKCNNKTFNGKGPCTNVSTVQCTHGIRPVVST
QLLLNGSLAEKEVVLRSNNFTDNTKTIIVHLNETVEINCTRPNNNTRKSIHMGPGRFFHTTKAIIGDIRQAH
CNLSSAKWNNTLKQIVTKLREQFKNKTIVFKHS
>2282_47_5_X4
QSLKPCVELTPLCVTLNCTNLENATNTNNSRGGMMEKGEMKNCSFNITTNMRDRVQKEYALFYKLDVEPIDK
NTTNNNTDTSYRLISCNTSVITQTCPKVTFEPIPIHYCAPAGFAILKCNNKTFNGKGPCTNVSTVQCTHGIR
PVVSTQLLLNGSLAEKEVVLRSNNFTDNTKTIIVQLNETVEINCTRPNNNTRKSIHMGPGRFFHTTKAIIGD
IRQAHCNLSSAKWNNTLKQIVTKLREQFKNKTIVFKHS
>2282_47_3_X4
QSLKPCVKLTPLCVTLNCSNLRNDTNTNNSSEGMMEKGDMKNCSFNITTNMRDRVQKEYALFYKLDIIPIDN
KTNNDTNTNYILISCNTSVITQACPKVTFEPIPIHYCAPAGFAILKCNNKTFNGKGPCTNVSTVQCTHGIRP
VVSTQLLLNGSLAEKEVVLRSNNFTDNTKTIIVHLNETVEINCTRPNNNTRKSIHMGPGRFFHTTKAIIGDI
RQAHCNLSSAKWNNTLKQIVTKLREQFKNKTIVFKHS
>2282_10_4_X4
QSLKPCVKLTPLCVTLNCTNLGNTTNTNHSSVGMMEKGEIKNCSFNITTSMRDRVQKKYALFYKLDVVPIDN
KTNNDTNTNYILISCNTSVITQACPKVTFEPIPIHYCAPAGFAILKCNNKTFNGKGPCTNVSTVQCTHGIRP
VVSTQLLLNGSLAEKEVVLRSNNFTDNTKTIIVQLNETVEINCTRPNNNTRKSIHMGPGRFFHTTKAIIGDI
RQAHCNLSSAKWNNTLKQIVTKLREQFKNKTIVFNHS
>2282_10_8_R5
QSLKPCVKLTPLCVTLNCSNLGNATNTNNSSEGMMEKGEIKNCSFNITTSMRDRVQKEYALFYKLDVVPIDN
DNNNTTYRLISCNTSVITQACPKVTFEPIPIHYCAPAGFAILKCNNKTFNGKGPCTNVSTVQCTHGIRPVVS
TQLLLNGSLAEEEVVLRSDNFTDNTKTIIVQLNESVEINCTRPNNNTRKSIHIGPGRAFYTTGGIIGDIRQA
HCNLSSTKWNNTLKQIVKKLREQFENKTIVFNHS
>2282_10_2_R5
QSLKPCVKLTPLCVTLNCSNLGNATNTNNSSEGMMEKGEIKNCSFNITTSMRDRVQKEYALFYKLDIVPIDN
DNNNTNYRLISCNTSVITQACPKVTFEPIPIHYCAPAGFAILKCNNKTFNGKGPCTNVSTVQCTHGIRPVVS
TQLLLNGSLAEEEVVLRSDNFTDNTKTIIVQLNESVEINCTRPNNNTRKSIHIGPGRAFYTTGGIIGDIRQA
HCNLSSTKWNNTLKQIVKKLREQFENKTIVFNHS
>2282_10_5_R5
QSLKPCVKLTPLCVTLNCSNLGNATNTNNSSEGMMEKGEIKNCSFNITTSMRDRVQKEYALFYKLDIVPIDN
DNNNTNYRLISCNTSVITQACPKVTFEPIPIHYCAPAGFAILKCNNKTFNGKGPCTNVSTVQCTHGIRPVVS
TQLLLNGSLVEEEVVLRSDNFTDNTKTIIVQLNESVEINCTRPDNNTRKSIHIGPGRAFYTTGGIIGDIRQA
HCNLSSTKWNNTLKQIVKKLREQFENKTIVFNHS
>2282_10_9_R5
QSLKPCVKLTPLCVTLNCSNLGNATNTNNSSEGMMEKGEIKNCSFNITTSMRDRVQKEYALFYKLDIVPIDN
DNNNTNYRLISCNTSVITQACPKVTFEPIPIHYCAPAGFAILKCNNKTFNGKGPCTNVSTVQCTHGIRPVVS
TQLLLNGSLAEEEVVLRSDNFTDNTKTIIVQLNESVEINCTRPNNNTRKSIHIGPGRAFYTTGGIIGDIRQA
HCNLSSTKWNNTLKQIVKKLREQFENKTIVFNHS
>2282_10_10_R5
QSLKPCVKLTPLCVTLNCSNLGNATNTNNSSEGMMEKGEIKNCSFNITTSMRGRVQKEYALFYKLDIVPIDN
DNNNTNYRLISCNTSVITQACPKVTFEPIPIHYCAPAGFAILKCNNKTFNGKGPCTNVSTVQCTHGIRPVIS
TQLLLNGSLAEEEVVLRSDNFTDNTKTIIVQLNESVEINCTRPNNNTRKSIHIGPGRAFYTTGGIIGDIRQA
HCNLSSTKWNNTLKQIVKKLREQFENKTIVFNHS
>2282_10_7_R5
QSLKPCVKLTPLCVTLNCSNLGNATNTNNSSEGMMEKGEIKNCSFNITTSMRDRVQKEYALFYKLDIVPIDN
DNNNTNYRLISCNTSVITQACPKVTFEPIPIHYCAPAGFAILKCNNKTFNGKGPCTNVSTVQCTHGIRPVVS
TQLLLNGSLAEKEVVLRSDNFTDNTKTIIVQLNESVEINCTRPNNNTRKSIHIGPGRAFYTTGGIIGDIRQA
HCNLSSTKWNNTLKQIVKKLREQFENKTIVFNHS
>2282_10_1_R5
QSLKPCVKLTPLCVTLNCSNLGNATNTNNSSEGMMEKGEIKNCSFNITTSMRDRVQKEYALFYKLDVVPIDN
DNNTKYRLISCNTSVITQACPKVTFEPIPIHYCAPAGFAILKCNNKTFNGKGPCTNVSTVQCTHGIRPVVST
QLLLNGSLAEEEVVLRSDNFTDNTKTIIVQLNESVEINCTRPNNNTRKSIHIGPGRALYTTGGIIGDIRQAH
CNLSSTKWNNTLKQIVKKLREQFENKTIVFNHS
>2282_10_6_R5
QSLKPCVKLTPLCVTLNCSNLGNATNTNNSSEGMMEKGEIKNCSFNITTSMRDRVQKEYALFYKLDVVPIDN
DNNTKYRLISCNTSVITQACPKVTFEPIPIHYCAPAGFAILKCNNKTFNGKGPCTNVSTVQCTHGIRPVVST
QLLLNGSLAEKEVVLRSDNFTDNTRTIIVHLNESVEINCTRPNNNTRKSIHIGPGRAFYTTGGIIGDIRQAH
CNLSSTKWNNTLKQIVKKLREQFENKTIVFNHS
>2282_10_3_R5
QSLKPCVKLTPLCVTLNCSNLGNATNTNNSSEGMMEKGEIKNCSFNITTSMRDRVQKEYALFYKLDIVPIDN
DNNNTNYRLISCNTSVITQACPKVTFEPIPIHYCAPAGFAILKCNNKTFNGKGPCTNVSTVQCTHGIRPVVS
TQLLLNGSLAEEEVVLRSDNFTDNTKTIIVQLNEYVEINCTGPNNNTRKSIHIGPGRAFYTTGGIIGDIRQA
HCNLSSTKWNNTLKQIVKKLREQFENKTIVFNHS
>2282_24_8_R5
QSLKPCVKLTPLCVTLNCNNLGNDTNTNNSSEGMIEKGEIKNCSFNITTSMRDRVQKEYALFYKLDIVPIDN
DNNNTNYRLISCNTSVITQACPKVTFEPIPIHYCAPAGFAILKCNNKTFNGKGPCTNVSTVQCTHGIRPVVS
TQLLLNGSLAEEEVVLRSDNFTDNTKTIIVQLNESVEINCTRPNNNTRKSIHIGPGRALYTTGEIIGNIRQA
HCNLSSTKWNNTLKQIVKKLREQFENKTIVFNHS
>2282_24_4_R5
QSLKPCVKLTPLCVTLNCSNLGNDTNTNNSSEGMMEKGEIKNCSFNITTSMRDRVQKEYALFYNLDVVPIDN
DNNNTTYRLISCNTSVITQACPKVTFEPIPIHYCAPAGFAILKCNNKTFNGKGPCTNVSTVQCTHGIRPVVS
TQLLLNGSLAEEEVVLRSDNFTDNTKTIIVQLNESVVINCTRPNNNTRKSIHIGPGRAFYTTGGIIGDIRQA
HCNLSSTKWNNTLKQIVTKLREQFENKTIVFNHS
>2282_24_7_R5
QSLKPCVKLTPLCVTLNCTNLGNDTNTNNSSEGMMEKGEIKNCSFNITTSMRDRVQKEYALFYKLDVVPIDN
NNTNTSYRLISCNTSVITQACPKVTFEPIPIHYCAPAGFAILKCNNKTFNGKGPCTNVSTVQCTHGIRPVVS
TQLLLNGSLAEKEVVLRSDNFTDNTKNIIVQLNESVVINCTRPNNNTRKSIHIGPGRAFYTTGGIIGDIRQA
HCNLSSTKWNNTLKQIVTKLREQFENKTIVFNHS
>2282_24_2_R5
QSLKPCVKLTPLCVTLNCSNLGNDTNTNNSSEEMMEKGEIKNCSFNITTRMRDRVQKEYALFYKLDVVPIDN
DNNNTTYRLISCNTSVITHACPKVTFEPIPIHYCAPAGFAILKCNNKTFNGKGPCTNVSTVQCTHGIRPVVS
TQLLLNGSLAEEEVVLRSDNFTDNTKTIIVQLNESVVINCTRPNNNTRKSIHIGPGRAFYTTGGIIGDIRQA
HCNLSSTKWNNTLKQIVTKLREQFENKTIVFNHS
>2282_24_1_R5
QSLKPCVKLTPLCVTLNCSNLGNDTNTNNSSEGIMEKGEIKNCSFNITTSMRDRVQKEYALFYKLDVVPVDN
DIDNTTNYRLISCNTSVITHACPKVTFEPIPIHYCAPAGFAILKCNNKTFNGKGPCTNVSTVQCTHGIRPVV
STQLLLNGSLAEKEVVLRSDNFTDNTKTIIVQLNETVVINCTRPNNNTRKSIHIGPGRAFYTTGGIIGDIRQ
AHCNLSSTKWNNTLKQIVTKLREQFENKTIVFNHS
>2282_21_4_R5
QSLKPCVKLTPLCVTLNCSNLGNDTNTNNSSEGIMEKGEIKNCSFNITTSMRDRVQKEYALFYKLDVVPVDN
DIDNTTNYRLISCNTSVITHACPKVTFEPIPIHYCAPAGFAILKCNNKTFNGKGPCTNVSTVQCTHGIRPVV
STQLLLNGSLAEKEVVLRSDNFTDNTKTIIVQLNESVVINCTRPNNNTRKSIHIGPGRAFYTTGGIIGDIRQ
AHCNLSSTKWNNTLKQIVTKLREQFENKTIVFNHS
>2282_21_3_R5
QSLKPCVKLTPLCVTLNCSNLGNDTNTNNSSEGIMEKGEIKNCSFNITTSMRDRVQKEYALFYKLDVVPVDN
DIDNTTNYRLISCNTSVITHACPKVTFEPIPIHYCAPAGFAILKCNNKTFNGKGPCTNVSTVQCTHGIRPVV
STQLLLNGSLAEEEVVLRSDNFTDNTKTIIVQLNESVVINCTRPNNNTRKSIHIGPGRAFYTTGGIIGDIRQ
AHCNLSSTKWNNTLKQIVTKLREQFENKTIVFNHS
>2282_21_6_R5
QSLKPCVKLTPLCVTLNCSNLGNDTNTNNSSEGIMEKGEIKNCSFNITTSMRDRVQKEYALFYKLDVVPVDN
DIDNTTNYRLISCNTSVITHACPKVTFEPIPIHYCAPAGFAILKCNNKTFNGKGSCTNVSTVQCTHGIRPVV
STQLLLNGSLAEKEVVLRSDNFTDNTKTIIVQLNETVVINCTRPNNNTRKSIHIGPGRAFYTTGGIIGDIRQ
AHCNLSSTKWNNTLKQIVTKLREQFENKTIVFNHS
>2282_21_7_R5
QSLKPCVKLTPLCVTLNCSNLGNDTNTNNSSEGMMEKGEIKNCSFNITTSMRDRVQKEYALFYNLDVVPLDN
DNNNTNTGYRLISCNTSVITHACPKVTFEPIPIHYCAPAGFAILKCNNKTFNGKGPCTNVSTVQCTHGIRPV
VSTQLLLNGSLAEEEVVLRSDNFTDNTKTIIVQLNESVVINCTRPNNNTRKSIHIGPGRAFYTTGGIIGDIR
QAHCNLSSTKWNNTLKQIVTKLREQFENKTIVFNHS
>2282_21_8_R5
QSLKPCVKLTPLCVTLNCSNLGNDTNTNNSSEGMMEKGEIKNCSFNITTSMRDRVQKEYALFYNLDVVPIDN
DNNNTNTSYRLISCNTSVITHACPKVTFEPIPIHYCAPAGFAILKCNNKTFNGKGPCTNVSTVQCTHGIRPV
VSTQLLLNGSLAEEEVVLRSDNFTDNTKTIIVQLNESVVINCTRPNNNTRKSIHIGPGRAFYTTGGIIGDIR
QAHCNLSSTKWNNTLKQIVTKLREQFENKTIVFNHS
>2282_21_5_R5
QSLKPCVKLTPLCVTLNCSNLGNDTNTNNSSEGMMEKGEIKNCSFNITTSMRDRVQKEYALFYNLDVVPIDN
DNNNTNTSYRLISCNTSVITHACPKVTFEPIPIHYCAPAGFAILKCNNKTFNGKGPCTNVSTVQCTHGIRPV
VSTQLLLNGSLAEEEVVLRSDNFTDNTKTIIVQLNESVVINCTRPNNNTRKSIHIGPGRAFYTTGGIIGDIR
QAHCNLSSTKWNNTLKQIVTKLREQFENKTIVFNHS
>2282_24_6_R5
QSLKPCVKLTPLCVTLNCSNLGNDTNTNNSSEGMMEKGEIKNCSFNITTSMRDRVQKEYALFYNLDVVPIDN
DNNNTNTSYRLISCNTSVITHACPKVTFEPIPIHYCAPAGFAILKCNNKTFNGKGPCTNVSTVQCTHGIRPV
VSTQLLLNGSLAEEEVVLRSDNFTDNTKTIIVQLNESVVINCTRPNNNTRKSIHIGPGRAFYTTGGIIGDIR
QAHCNLSSTKWNNTLKQIVTKLREQFENKTIVFNHS
>2282_24_5_R5
QSLKPCVKLTPLCVTLNCSNLGNDTNTNNSSEGMMEKGEIKNCSFNITTSMRDRVQKEYALFYNLDVVPIDN
DNNNTNTSYRLISCNTSVITHACPKVTFEPIPIHYCAPAGFAILKCNNKTFNGKGPCTNVSTVQCTHGIRPV
VSTQLLLNGSLAEEEVVLRSDNFTDNTKTIIVQLNESVVINCTRPNNNTRKSIHIGPGRAFYTTGGIIGDIR
QAHCNLSSTKWNNTLKQIVTKLREQFENKTIVFNHS
>2282_21_2_R5
QSLKPCVKLTPLCVTLNCSNLGNDTNTNNSSEGMMEKGEIKNCSFNITTSMRDRVQKEYALFYNLDVVPIDN
DNNNTNTSYRLISCNTSVITHACPKVTFEPIPIHYCAPAGFAILKCNNKTFNGKGPCTNVSTVQCTHGIRPV
VSTQLLLNGSLAEEEVVLRSDNFTDNTKTIIVQLNESVVINCTRPNNNTRKSIHIGPGRAFYTTGGIIGDIR
QAHCNLSSTKWNNTLKQIVTKLREQFENKTIVFNHS
>2282_21_1_R5
QSLKPCVKLTPLCVTLNCSNLGNDTNTNNSSEGMMEKGEIKNCSFNITTSMRDRVQKEYALFYKLDVVPIDN
NNTNTSYRLISCNTSVITQACPKVTFESIPIHYCAPAGFAILKCNNKTFNGKGPCTNVSTVQCTHGIRPVVS
TQLLLNGSLAEKEVVLRSDNFTDNTKTIIVQLNETVEINCTRPNNNTRKGIHIGPGRAFYATGEIIGNIRQA
HCNLSSTKWNNTLKQIVTKLREQFENKTIVFNHS
>2282_47_2_R5
QSLKPCVKLTPLCVTLNCSNLGNDTNTNNSSEGIMEKGEIKNCSFNITTSMRDRVQKEYALFYKLDIVPIDN
NNTNTSYRLISCNTSVITQACPKVTFEPIPIHYCAPAGFAILKCNNKTFNGKGPCTNVSTVQCTHGIRPVVS
TQLLLNGSLAEKEVVLRSDNFTDNTKTIIVQLNETVEINCTRPNNNTRKGIHIGPGRAFYTTGGIIGDIRQA
HCNLSSTKWNNTLKQIVTKLREQFENKTIVFNHS
>2282_47_7_R5
QSLKPCVKLTPLCVTLNCTNLGNDTNTNNSSEGIMEKGEIKNCSFNITTRMRDRVQKEYALFYKLDVVSIDN
DNNNTTYRLISCNTSVITHACPKVTFEPIPIHYCAPAGFAILKCNNKTFNGKGPCANVSTVQCTHGIRPVVS
TQLLLNGSLAEKEVVLRSDNFTDNTKTIIVQLNETVVINCTRPNNNTRKSIHMGPGRAFYTTGQIIGDIRQA
HCNLSSTKWNNTLKQIVTKLREQFENKTIVFNHS
>2282_47_10_R5
QSLKPCVKLTPLCVTLNCSNLGNDTNTNNSSEGMIEEGEIKNCSFNITTRMRDRVQKEYALFYKLDVVSIDN
DNNNTTYRLISCNTSVITHACPKVTFEPIPIHYCAPAGFAILKCNNKTFNGKGPCANVSTVQCTHGIRPVVS
TQLLLNGSIAEEEVVLRSDNFTDNTKTIIVQLNESVVINCTRPNNNTRKSIHMGPGRAFYTTGQIIGDIRQA
HCNLSSTKWNNTLKQIVTKLREQFENKTIVFNHS
>2282_41_7_R5
QSLKPCVKLTPLCVTLNCTNLGNDTNTNNSSEGIMEKGDIKNCSFNITTRMRDRVQKEYALFYKLDVVSIDN
DNNNTTYRLISCNTSVITHACPKVTFEPIPIHYCAPAGFAILKCNNKTFNGKGPCANVSTVQCAHGIRPVVS
TQLLLNGSIAEEEVVLRSDNFTDNTKTIIVQLNETVVINCTRPNNNTRKSIHMGPGRAFYTTGQIIGDIRQA
HCNLSSTKWNNTLKQIVTKLREQFENKTIVFNHS
>2282_41_2_R5
QSLKPCVKLTPLCVTLNCSNLGNDTNTNNSSKGMMEEGEIKNCSFNITTSMRDRVQKEYALFYNLDVVPIDN
DNNNNTNTSYRLISCNTSVITHACPKVTFEPIPIHYCAPAGFAILKCNNKTFNGKGPCANVSTVQCTHGIRP
VVSTQLLLNGSLAEKEVVLRSDNFTDNTKTIIVHLNESVVINCTRPNNNTRKSIHMGPGRAFYATGEIIGNI
RQAHCNLSSTKWNNTLKKIVTKLREQFENKTIVFNHS
>2282_41_1_R5
QSLKPCVKLTPLCVTLNCSNLGNDTNTNNSSKGMMEEGEIKNCSFNITTSMRDRVQKEYALFYNLDVVPIDN
DNNTNTTYRLISCNTSVITHACPKVTFEPIPIHYCAPAGFAILKCNNKTFNGKGPCANVSTVQCTHGIRPVV
STQLLLNGSLAEKEVVLRSDNFTDNTKTIIVQLNETVVINCTRPNNNTRKSIHMGPGRAFYTTGQIIGDIRQ
AHCNLSSTKWNNTLKQIVTKLREQFENKTIVFNHS
>2282_41_6_R5
QSLKPCVKLTPLCVTLNCSNLGNDTNTNNSSKGMMEEGEIKNCSFNITTSMRDRVQKEYALFYNLDVVPIDN
DNNTNTTYRLISCNTSVITHACPKVTFEPIPIHYCAPAGFAILKCNNKTFNGKGPCANVSTVQCTHGIRPVV
STQLLLNGSLAEKEVVLRSDNFTDNTKTIIVQLNETVVINCTRPNNNTRKSIHMGPGRAFYTTGQIIGDIRQ
AHCNLSSTKWNNTLKQIVTKLREQFENKTIVFNHS
>2282_41_3_R5
QSLRPCVKLTPLCVTLNCTNLGNTTKTNHSSEGMMEKGEIKNCSFNITTSMRDRVQKEYALFYNLDVVPIDN
DNNNANTSYRLISCNTSVITHACPKVTFEPIPIHYCAPAGFAILKCNNKTFNGTGPCTNVSTVQCTHGIRPV
VSTQLLLNGSLAEEEVVLRSGNFTDNTKTIIVQLNETVVINCTRPNNNTRKSIHMGPGRAFYTTGQIIGDIR
QAHCNLSSTKWNNTLKQIVTKLREQFENKTIVFNHS
>2282_41_8_R5
QSLKPCVKLTPLCVTLNCTNLGNTTKTNHSSEGMMEKGDIKNCSFNITTSMRDRVQKEYALFYNLDVVPIDN
DNNNANTSYRLISCNTSVITHACPKVTFEPIPIHYCAPAGFAILKCNNKTFNGTGPCTNVSTVQCTHGIRPV
VSTQLLLNGSLAEEEVVLRSGNFTDNTKTIIVQLNETVVINCTRPNNNTRKSIHMGPGRAFYTTGQIIGDIR
QAHCNLSSTKWNNTLKQIVTKLREQFENKTIVFNHS
>2282_41_5_R5
QSLKPCVKLTPLCVTLNCTNLGNTTKTNHSSEGMMEKGEIKNCSFNITTSMRDRVQKEYALFYNLDVVPIDN
DNNTNTTYRLISCNTSVITHACPKVTFEPIPIHYCAPAGFAILKCNNKTFNGKGPCANVSTVQCTHGIRPVV
STQLLLNGSLAEKEVVLRSDNFTDNTKTIIVQLNETVVINCTRPNNNTRKSIHMGPGRAFYTTGQIIGDIRQ
AHCNLSSTKWNNTLKQIVTKLREQFENKTIVFNHS
>2282_41_9_R5
QSLKPCVKLTPLCVTLNCTNLGNTTKTNHSSEGMMEKGEIKNCSFNITTSMRDRVQKEYALFYNLDVVPIDN
DNNTNTTYRLISCNTSVITHACPKVTFEPIPIHYCAPAGFAILKCNNKTFNGKGPCANVSTVQCTHGIRPVV
STQLLLNGSLAEKEVVLRSDNFTDNTKTIIVQLNETVVINCTRPNNNTRKSIHMGPGRAFYTTGQIIGDIRQ
AHCNLSSTKWNNTLKQIVTKLREQFENKTIVFNHS
>2282_41_4_R5
QSLKPCVKLTPLCVTLNCTNLGNTTKTNHSSEGMMEKGEIKNCSFNITTSMRDRVQKEYALFYNLDVVPIDN
DNNTNTTYRLISCNTLVITHACPKVTFEPIPIHYCAPAGFAILKCNNKTFNGKGPCANVSTVQCTHGIRPVV
STQLLLNGSLAEKEVVLRSDNFKDNTKTIIVQLNETVVINCTRPNNNTRKSIHMGPGRAFYTTGQIIGDIRQ
AHCNLSSTKWNNILKQIVTKLREQFENKTIVFNHS
>2282_41_10_R5
QSLKPCVKLTPLCVTLNCTNLGNTTKTNHSSEGMMEKGEIKNCSFNITTNMRDRVQKEYALFYNLDVVPIDN
DNNTNTTYRLISCNTSVITHACPKVTFEPIPIHYCAPAGFAILKCNNKTFNGKGPCANVSTVQCTHGIRPVV
STQLLLNGSLAEKEVVLRSDNFTDNTKTIIVQLNETVVINCTRPNNNTRKSIHMGPGRAFYTTGQIIGDIRQ
AHCNLSSTKWNNTLKQIVTKLREQFENKTIVFNHS
>2282_62_9_R5
QSLKPCVKLTPLCVTLNCTNLRNTTKTNHSSEGMMEKGEIKNCSFNITTSMRDRVQKEYALFYNLDVVPIDN
DNNTNTTYRLISCNTSVITHACPKVTFEPIPIHYCAPAGFAILKCNNKTFNGKGPCANVSTVQCTHGIRPVV
STQLLLNGSLAEKEVVLRSDNFTDNTKTIIVQLNETVVINCTRPNNNTRKSIHMGPGRAFYTTGQIIGDIRQ
AHCNLSSTKWNNTLKQIVTKLREQFENKTIVFNHS
>2282_62_7_R5
QSLKPCVKLTPLCVTLNCSNLRNDTNTNNNSEGMMEKGDMKNCSFNITTNMKNRVQKEYALFYKLDVVPIDI
NNTNTSYRLISCNTSVITHACPKVNFEPIPIHYCAPAGSAILKCNNKTFNGKGPCTNVSTVQCTHGIRPVVS
TQLLLNGSLAEEEVVLRSGNFTDNTKTIIVQLNESVVINCTRPNNNTRKSIHMGPGKAFYTTGQIIGDIRQA
HCNLSSTKWNNTLKQIVTKLREQFENKTIVFNHS
>2282_70_2_R5
QSLKPCVRLTPLCVTLNCSNLRNDTNTNNSGKGMMEKGDMKNCSFNITTNMRNRVQKEYALFYKLDVVPIDI
NNTNTSYRLISCNTSVITHACPKVNFEPIPIHYCAPAGFAILKCNNKTFNGTGPCTNVSTIQCTHGIRPVVS
TQLLLNGSLAEEEVVLRSGNFTDNTKTIIVQLNESVVINCTRPNNNTRKSIHMGPGKAFYTTGQIIGDIRQA
HCNLSSTKWNNTLKQIVTKLREQFKNKTIVFNHS
>2282_63_2_R5
QSLKPCVRLTPLCVTLNCSNLRNDTNTTNSDKGMMEEGDMKNCSFNITTNMRNRVQKEYALFYKLDVVPIDI
NNTNTSYRLISCNTSVITHACPKVNFEPIPIHYCAPAGFAILKCNNKTFNGTGPCTNVSTVQCTHGIRPVVS
TQLLLNGSLAEEEVVLRSGNFTDNTKTIIVQLNESVVINCTRPNNNTRKSIHMGPGKAYYTTGQIIGDIRQA
HCNLSSTKWNNTLKQIVTKLREQFKNKTIVFNHS
>2282_70_10_R5
QSLKPCVRLTPLCVTLNCSNLRNDTNTNNSGKGMMEKGDMKNCSFNITTNMRNRVQKEYALFYKLDVIPIDI
NNTNTSYRLISCNTSVITHACPKVNFEPIPIHYCAPAGFAILKCNNKTFNGTGPCTNVSTVQCTHGIRPVVS
TQLLLNGSLAEGEVVLRSSNFTDNTKTIIVQLNESVVINCTRPNNNTRKSIHMGPGKAYYTTGQIIGDIRQA
HCNLSSTKWNNTLKQIVTKLREQFKNKTIVFNHS
>2282_62_6_R5
QSLKPCVRLTPLCVTLNCSNLRNDTNTNNNGKEMMEKGDMKNCSFNITTNMRNRVQKEYALFYKLDVIPIDI
NNTNTSYRLISCNTSVITHACPKVNFEPIPIHYCAPAGFAILKCNNKTFNGTGPCTNVSTVQCTHGIRPVVS
TQLLLNGSLAEGEVVIRSSNFTDNTKTIIVQLNESVVINCTRPNNNTRKSIHMGPGKAYYTTGQIIGDIRQA
HCNLSSTKWNNTLKQIVGKLREQFKNKTIVFNHS
>2282_63_1_R5
QSLKPCVRLTPLCVTLNCSNLRNDTNTNNSGKGMMEKGDMKNCSFNITTNMRNRVQKEYALFYKLDVIPIDI
NNTNTSYRLISCNTSVITHACPKVNFEPIPIHYCAPAGFAILKCNNKTFNGTGPCTNVSTVQCTHGIRPVVS
TQLLLNGSLAEGEVVLRSSNFTDNTKTIIVQLNESVVINCTRPNNNTRKSIHMGPGKAYYTTGQIIGDIRQA
HCNLSSTKWNNTLKQIVTKLREQFKNKTIVFNHS
>2282_63_4_R5
QSLKPCVRLTPLCVTLNCSNLRNDTNTNNSGKGMMEKGDMKNCSFNITTNMKNRVQKEYALFYKLDVVPIDI
NNTNTSYRLISCNTSVITHACPKVNFEPIPIHYCAPAGFAILKCNNQTFNGKGPCTNVSTVQCAHGIRPVVS
TQLLLNGSLAEEEVVLRSGNFTDNTKTIIVQLNESVVINCTRPNNNTRKSIHMGPGKAFYTTGQIIGDIRQA
HCNLSSTKWNNTLKQIVTKLREQFENKTIVFNHS
>2282_62_10_R5
QSLKPCVRLTPLCVTLNCSNLRNDTNTNNSGKGMMEKGDMKNCSFNITTNMKNRVQKEYALFYKLDVVPIDI
NNTNTSYRLISCNTSVITHACPKVNFEPIPIHYCAPAGFAILKCNNKTFNGTGPCTNVSTVQCTHGIRPVVS
TQLLLNGSLAEEEVVLRSGNFTDNTKTIIVQLNESVVINCTRPNNNTRKSIHMGPGKAFYTTGQIIGDIRQA
HCNLSSTKWNNTLKQIVTKLREQFENKTIVFNHS
