# Supplementary material for: Protein structural disorder of the envelope V3 loop contributes to the switch in human immunodeficiency virus type 1 cell tropism
Source: PLoS One. 2017 Oct 19;12(10):e0185790. doi: 10.1371/journal.pone.0185790 (PMC5648111; doi:10.1371/journal.pone.0185790)
Supplement: S1 File — (ZIP) [file pone.0185790.s001.zip › sequences/Mild_data_set_V1_V3/sequence_per_patient_AA_aligned/Patient1865.fasta.aln]

>1865_1680_9_R5
----------------------------------CTDL---GNTTNTTSGNGET---MEK
GEIKNCSFRITTSIEDKVQ-EYAFFYKLDVVPINGT-------NTSYRLLNCNTSVITQA
CPKVSFEPIPIHYCAPAGFALLKCKDKGFSGTGPCTNVSTVQCTHGIRPVVSTQLLLNGS
LAEEEVVIRSENFTNNVKTIIVQLNESVEINCTRPNNNTRKSIHMGP-GKAFYTTGEIIG
NIRQAHC---------------------------------
>1865_6912_5_X4
----------------------------------CINA----NATSATNTNSSI---TMV
QEMKNCSFNITTGVRDKVQKKYATFYKSDLVPIKSNVNARFNNNTRYRLISCKTSVITQA
CPKVSFEPIPIHFCAPAGFAILKCNDKKFQGRGPCKNVSTVQCTHGIRPVVSTQLLLNGS
LAEEEVAIRSANFSNNAKTIIVQLNKSVEINCIRSNYNIIKRVPIGPGGRSFYTTGQIIG
NIRQPHC---------------------------------
>1865_6912_11_X4
----------------------------------CINT----NATNATNTNSSI---TMV
QEMKNCSFNITTGVRDKVQKKYATFYKSDLVPIKSNVNARFNNNTRYRLISCNTSVITQA
CPKVSFEPIPIHFCAPAGFAILKCNDKKFQGRGPCKNVSTVQCTHGIRPVVSTQLLLNGS
LAEEEVAIRSANFSNNAKTIIVQLNKSVEINCIRSNYNIIKRVPIGPGGRSFYTTGQIIG
NIRQPHC---------------------------------
>1865_6912_2_X4
----------------------------------CINA----NATNAINTNSSI---TMV
QEMKNCSFNITTGVRDKVQKKYATFYKSDLVPIKSNVNARFNNNTRYRLISCNTSVITQA
CPKVSFEPIPIHFCAPAGFAILKCNDKKFQGRGPCKNVSTVQCTHGIRPVVSTQLLLNGS
LAEEEVAIRSANFSNNAKTIIVQLNKSVEINCIRSNYNIIKRVPIGPGGRSFYTTGQIIG
NIRQPHC---------------------------------
>1865_6912_1_X4
----------------------------------CINA----NATNATNTNSSI---TMV
QEMKNCSFNITTGVRDKVQKKYATFYKSDLVPIKSNVNARFNNNNRYRLISCNTSVITQA
CPKVSFEPIPIHFCAPAGFAILKCNDKKFQGRGPCKNVSTVQCTHGIRPVVSTQLLLNGS
LAEEEVAIRSANFSNNAKTIIVQLNKSVEINCIRSNYNIIKRVPIGPGGRSFYTTGQIIG
NIRQPHC---------------------------------
>1865_6912_12_X4
----------------------------------CINA----NATKATNTNSSI---TMV
QEMKNCSFNITTGVRDKVQKKYATFYKSDLVPIKSNVNARFNNNTRYRLISCNTSVITQA
CPKVSFEPIPIHFCAPAGFAILKCNDKKFQGRGPCKNVSTVQCTHGIRPVVSTQLLLNGS
LAEEEVAIRSANFSNNAKTIIVQLNKSVEINCIRSNYNIIKRVPIGPGGRSFYTTGQIIG
NIRQPHC---------------------------------
>1865_6912_3_X4
----------------------------------CINA----NATNATNTNSSI---TMV
QEMKNCSFNITTGVRDKVQKKYATFYKSDLVPIKSNVNARFNNNTRYRLISCNTSVTTQA
CPKVSFEPIPIHFCAPAGFAILKCNDKKFQGRGPCKNVSTVQCTHGIRPVVSTQLLLNGS
LAEEEVAIRSANFSNNAKTIIVQLNKSVEINCIRSNYNIIKRVPIGPGGRSFYTTGQIIG
NIRQPHC---------------------------------
>1865_6912_7_X4
----------------------------------CINA----NATNATNTNSSI---TMV
QEMKNCSFNITTGVRDKVQKKYATFYKSDLVPIKSNVNARFNNNTRYRLISCNTSVITQA
CPKVSFEPIPIHFCAPAGFAILKCNDKKFQGRGPCKNVSTVQCTHGIRPVVSTQLLLNGS
LAEEEVAIRSANFSNNAKTIIVQLNKSVEINCIRSNYNIIQRVPIGPGGRSFYTTGQIIG
NIRQPHC---------------------------------
>1865_6912_10_X4
----------------------------------CINA----NATNATNTNSSI---TMV
QEMKNCSFNITTGVRDKVQKKYATFYKSDLVPIKSNVNARFNNNTRYRLISCNTSVITQA
CPKVSFEPIPIHFCAPAGFAILKCNDKKFQGRGPCKNVSTVQCTHGIRPVVSTQLLLNGS
LAEEEVAIRSANFSNNAKTIIVQLNKSVEINCIRSNYNIIKRVPIGPGGRSFYTTGQIIG
NIRQPHC---------------------------------
>1865_6912_4_X4
----------------------------------CINA----NATNATNTNSSI---TMV
QEMKNCSFNITTGVRDKVQKKYATFYKSDLVPIKSNVNARFNNNTRYRLISCNTSVITQA
CPKVSFEPIPIHFCAPAGFAILKCNDKKFQGRGPCKNVSTVQCTHGIRPVVSTQLLLNGS
LAEEEVAIRSANFSNNAKTIIVQLNKSVEINCIRSNYNIIKRVPIGPGGRSFYTTGQIIG
NIRQPHC---------------------------------
>1865_49_2_X4
----------------------------------CINA----NATNATNTNSSI---TMV
QEMKNCSFNITTGVRDKVQKKYATFYKSDLVPIKSNVNARFNNNTRYRLISCNTSVITQA
CPKVSFEPIPIHFCAPAGFAILKCNDKKFQGRGPCKNVSTVQCTHGIRPVVSTQLLLNGS
LAEEEVAIRSANFSNNAKTIIVQLNKSVEINCIRSNYNIIKRVPIGPGGRSFYTTGQIIG
NIRQPHC---------------------------------
>1865_6912_6_X4
----------------------------------CINA----NATNATNANSSI---MEV
GERKNCSFNITTGVRDKVQKEYATFYKSDLVPIKSNVNARFNNNTRYRLISCNTSVITRA
CPKVSFEPIPIHFCAPAGFAILKCNDKKFQGRGPCKNVSTVQCTHGIRPVVSTQLLLNGS
LAEEEVVIRSANFSNNAKTIIVQLNKSVEINCIRSNYNIIKRVPIGPGGRAFYTTGQIIG
NIRQPHC---------------------------------
>1865_5565_5_X4
----------------------------------CINA----NATNATNTNSSI---MEV
GERKNCSFNITTGVRDKVQKEYATFYKSDLVPIKSNVNARFNNNTRYRLISCNTSVTTQA
CPKVSFEPIPIHFCAPAGFAILKCNDKKFQGRGPCKNVSTVQCTHGIRPVVSTQLLLNGS
LAEEEVVIRSANFSNNAKTIIVQLNKSVEINCIRSNYNIIKRVPIGPGGRAFYTTGQIIG
NIRQPHC---------------------------------
>1865_5565_12_X4
----------------------------------CINA----NATNATNTNSSI---MEV
GERKNCSFNITTGVRDKVQKEYATFYKSDLVPIKSNVNARFNNNTRYRLISCNTSVITQA
CPKVSFEPIPIHFCAPAGFAILKCNDKKFQGRGPCKNVSTVQCTHGIRPVVSTQLLLNGS
LAEEEVVIRSANFSNNAKTIIVQLNKSVEINCIRSNYNIIKRVPIGPGGRAFYTTGQIIG
NIRQPHC---------------------------------
>1865_5565_11_X4
----------------------------------CINT----NATNATNTNSSI---MEV
GERKNCSFNITTGVRDKVQKEYATFYKSDLVPIKSNVNARFNNNTRYRLISCNTSVITQA
CPKVSFEPIPIHFCAPAGFAILKCNDKKFQGRGPCKNVSTVQCTHGIRPVVSTQLLLNGS
LAEEEVVIRSANFSNNAKTIIVQLNKSVEINCIRSNYNIIKRVPIGPGGRAFYTTGQIIG
NIRQPHC---------------------------------
>1865_5565_6_X4
----------------------------------CINA----KATNATNTNSSI---MEV
GERKNCSFNITTGVRDKVQKEYATFYKSDLVPINSNVNARINNNTRYRLISCNTSVITQA
CPKVSFEPIPIHFCAPAGFAILKCNDKKFQGKGPCKNVSTVQCTHGIRPVVSTQLLLNGS
LAEEEVVIRSANFSNNAKTIIVQLNKSVEINCIRSNYNIIKRVPIGPGGRAFYTTGQIIG
NIRQPHC---------------------------------
>1865_5565_7_X4
----------------------------------CINA----NATNATNTNSSI---MGV
GERKNCSFNITTGVRDKVQKEYATFYKSDIVPINSNVNARINNNTRYRLISCNTSVITQA
CPKVSFEPIPIHFCAPAGFAILKCNDKKFQGKGPCKNVSTVQCTHGIRPVVSTQLLLNGS
LAEEEVVIRSANFSNNAKTIIVQLNKSVEINCIRSNYNIIKRVPIGPGGRAFYTTGQIIG
NIRQPHC---------------------------------
>1865_5565_4_X4
----------------------------------CINA----NATNATNTNSSI---MEV
GERKNCSFNITTGVRDKVQKEYATFYKSDIVPINSNVNARINNNTRYRLISCNTSVITQA
CPKVSFEPIPIHFCAPAGFAILKCNDKKFQGKGPCKNVSTVQCTHGIRPVVSTQLLLNGS
LAEEEVVIRSANFSSNAKTIIVQLNKSVEINCIRSNYNIIKRVPIGPGGRAFYTTGQIIG
NIRQPHC---------------------------------
>1865_5565_3_X4
----------------------------------CINA----NATNATNTNSSI---MEV
GERKNCSFNITTGVRDKVQKEYATFYKSDIVPINSNVNARINNNTRYRLISCNTSVITQA
CPKVSFEPIPIHFCAPAGFAILKCNDKKFQGKGPCKNVSTVQCTHGIRPVVSTQLLLNGS
LAEEDVVIRSANFSNNAKTIIVQLNKSVEINCIRSNYNIIKRVPIGPGGRAFYTTGQIIG
NIRQPHC---------------------------------
>1865_5565_10_X4
----------------------------------CINT----NATNATNTNSSI---MEV
GERKNCSFNITTGVRDKVQKEYATFYKSDIVPINSNVNARINNNTRYRLISCNTSVITQA
CPKVSFEPIPIHFCAPAGFAILKCNDKKFQGKGPCKNVSTVQCTHGIRPVVSTQLLLNGS
LAEEEVVIRSANFSNNAKTIIVQLNKSVEINCIRSNYNIIKRVPIGPGGRAFYTTGQIIG
NIRQPHC---------------------------------
>1865_5565_9_X4
----------------------------------CINA----NATNATNTNSSI---MEV
GERKNCSFNITTGVRDKVQKEYATFYKSDIVPINSNVNARINNNTRYKLISCNTSVITQA
CPKVSFEPIPIHFCAPAGFAILKCNDKKFQGKGPCKNVSTVQCTHGIRPVVSTQLLLNGS
LAEEEVVIRSANFSNNAKTIIVQLNKSVEINCIRSNYNIIKRVPIGPGGRAFYTTGQIIR
NIRQPHC---------------------------------
>1865_61_2_X4
KNNMVDQMHEDIISLWDQSLKPCVKLTPLCVTLNCINA----NATNATNTNSSM---MEV
GERQNCSFNITTGVRDKVQKEYATFYRSDIVPINDD-NNSSKDNTNYRLISCNTSVITQA
CPKVSFEPIPIHYCAPAGFAILKCNDKKFKGKGPCKNVSTVQCTHGIRPVVSTQLLLNGS
LAEEDVVIRSANFSNNAKTIIVQLNKSVEINCTRPNNNIIKRIPIGPGGRAFYTTGQIIG
NIRQAHCNISRAKWNNILKQIVEKLREIEQFKNKTIIAFN
>1865_61_1_X4
KNNMVEQMHEDIISLWDQSLKPCVKLTPLCVTLNCINA----NATNATNTNSSM---REV
GERKNCSFNITTGVRDKVQKEYATFYKSDIVPINDD-NTNSKDNTSYRLISCNTSVITQA
CPKVSFEPIPIHYCAPAGFAILKCKDKKFNGKGPCKNVSTVQCTHGIRPVVSTQLLLNGS
LAEEDVVIRSANFSNNAKTIIVQLNKSVEINCTRPNNNIIKRIPIGPGGRAFYTTGQIIG
NIRQAHCNISRAKWNNILKQIVEKLREIEQFKNKTIIAFN
>1865_61_3_X4
KNNMVEQMHEDIISLWDQSLKPCVKLTPLCVTLNCIDA----NATNATNTNSSM---TEV
GERKNCSFNITTGVRDKVQKEYATFYKSDIVPINDD-NNSSNGNTNYRLISCNTSVITQA
CPKVSFEPIPIHYCAPAGFAILKCNDKKFQGRGPCKNVSTVQCTHGIRPVVSTQLLLNGS
LAEEDVVIRSANFSNNAKTIIVQLNKSVEINCTRPNNNIIKRIPIGPGGRAFYTTGQIIG
NIRQAHCNISRAKWNNTLKQIVEKLR--EQFKNKT-IAFN
>1865_61_5_X4
KNNMVEQMHEDIISLWDQSLKPCVKLTPLCVTLNCINA----NATNATNTNSSM---TEV
GERQNCSFNITTGVRDKVQKEYATFYKSDIVPINDD-NNSLKNNTSYRLISCNTSVITQA
CPKVSFEPIPIHYCAPAGFAILKCNDKKFQGRGPCKNVSTVQCTHGIRPVVSTQLLLNGS
LAEEDVVIRSANFSNNAKTIIVQLNKSVEINCTRPNNNIIKRIPIGPGGRAFYTTGQIIG
NIRQAHCNISRAKWNNTLKQIVEKLR--EQFKNKT-IAFN
>1865_61_7_X4
KNNMVEQMHEDIINLWDQSLKPCVKLTPLCVTLNCINA----NATNATNTNSSI---MEV
GERKNCSFNITTGVRDKVQKEYATFYKSDIVPINDD-NNSLKNNTSYRLISCNTSVITQA
CPKVSFEPIPIHYCAPAGFAILKCNDKKFQGRGPCKNVSTVQCTHGIRPVVSTQLLLNGS
LAEEGVVIRSANFSNNAKTIIVQLNKSVEINCTRPNNNIIKRIPIGPGGRAFYTTGQIIG
NIRQAHCNISRAKWNNTLKQIVEKLR--EQFKNKT-IAFN
>1865_61_8_X4
KNNMVEQMHEDIISLWDQSLKPCVKLTPLCVTLNCINA----NATNATNTNSSI---MEV
GERKNCSFNITTGVRDKVQKEYATFYKSDIVPINDD-NNSLKNNTSYRLISCNTSVITQA
CPKVSFEPIPIHYCAPAGFAILKCNDKKFQGRGPCKNVSTVQCTHGIRPVVSTQLLLNGS
LAEEDVVIRSANFSNNAKTIIVQLNKSVEINCTRPNNNIIKRIPIGPGGRAFYTTGQIIG
NIRQAHCNISRAKWNNILKQIVEKLREIEQFKNKTIIAFN
>1865_61_10_X4
KNNMVEQMHEDIISLWDQSLKPCVKLTPLCVTLNCINA----NATNATNTNSSI---MEV
GERKNCSFNITTGVRDKVQKEYATFYKSDIVPINDD-NNSLKNNTSYRLISCNTSVITQA
CPKVSFEPIPIHYCAPAGFGILKCNDKKFQGRGPCKNVSTVQCTHGIRPVVSTQLLLNGS
LAEEDVVIRSANFSNNAKTIIVQLNKSVEINCTRPNNNIIKRIPIGPGGRAFYTTGQIIG
NIRQAHCNISRAKWNNTLKQIVEKLR--EQFKNKT-IAFN
>1865_70_3_X4
KNNMVEQMHEDIISLWDQSLKPCVKLTPLCVTLNCINA----NATNATNTNSSI---MEV
GERKNCSFNITTGVRDKVQKEYATFYKSDIVPINDD-NNSLKNNTSYRLISCNTSVITQA
CPKVSFEPIPIHYCAPAGFAILKCNDKKFQGRGPCKNVSTVQCTHGIRPVVSTQLLLNGS
LAEEDVVIRSANFSNNAKTIIVQLNKSVEINCTRPNNNIIKRIPIGPGGRAFYTTGQIIG
NIRQAHCNISRAKWNNTLKQIVEKLR--EQFKNKT-IAFN
>1865_61_4_X4
KNNMVEQMHEDIISLWDQSLKPCVKLTPLCVTLNCVNA----NATNATNTNSSM---MEV
GERKNCSFNITTGVRDKVQKEYATFYKSDIVPINND-------STSYRLISCNTSVITQA
CPKVSFEPIPIHYCAPAGFAILKCNDKKFKGKGPCKNVSTVQCTHGIRPVVSTQLLLNGS
LAEEDVVIRSANFSNNAKTIIVQLNKSVEINCTRPNNNIIKRIPIGPGGRAFYTTGQIIG
NIRQAHCNISRAKWNNILKQIVEKLREIEQFKNKTIIAFN
>1865_70_5_X4
KNNMVEQMHEDIISLWDQSLRPCVKLTPLCVTLNCINA----NATNATNTNSSI---MEV
GERKNCSFNITTGVRDKVQKEYATFYKSDIVPINND-------STSYRLISCNTSVITQA
CPKVSFEPIPIHYCAPAGFAILKCNDKKFKGKGPCKNVSTVQCTHGIRPVVSTQLLLNGS
LAEEDVVIRSANFSNNAKTIIVQLNKSVEINCTRPNNNIIKRIPIGPGGRAFYTTGQIIG
NIRQAHCNISRAKWNNILKQIVEKLREIEQFKNKTIIAFN
>1865_61_9_X4
KNNMVEQMHEDIINLWDQSLKPCVKLTPLCVTLNCINA----NATNATNTNSSM---TMV
EEMKNCSFNITTRVRDKMQKEYALFYKSDVVQIV---------NTSYRLISCNTSVITQA
CPKVSFEPIPIHYCAPAGFAILKCNDKKFKGKGPCKNVSTVQCTHGIRPVVSTQLLLNGS
LAEEDVVIRSANFSNNAKTIIVQLNKSVEINCTRSNYNIIKRIPIGPGGRAFYTTGQIIG
NIRQAHCNISRAKWNNILKQIVEKLGEIEQFKNKTIIAFN
>1865_70_8_X4
KNNMVEQMHEDIINLWDQSLKPCVKLTPLCVTLNCINA----NATKATNTNSSM---TMV
EEMKNCSFNITTRVRDKMQKEYATFYKSDLVPINSNVNARFNNNTRYRLISCNTSVITQA
CPKVSFEPIPIHFCAPAGFAILKCNDKKFQGKGPCKNVSTVQCTHGIRPVVSTQLLLNGS
LAEEDVVIRSANFSNNAKTIIVQLNKSVEINCIRSNYNIIKRIPIGPGGRAFYTTGQIIG
NIRQAHCNISRAKWNNILKQIVEKLGEIEQFKNKTIIAFN
>1865_70_1_X4
KNNMVEQMHEDIINLWDQSLKPCVKLTPLCVTLNCINA----NATNATNTNSSM---TEV
GERQNCSFNITTGVRDKVQKEYATFYKSDLVPINSNVNARFNNNTRYRLISCNTSVITQV
CPKVSFEPIPIHFCAPAGFAILKCNDKKFQGRGPCKNVSTVQCTHGIRPVVSTQLLLNGS
LAEEEVVIRSANFSNNAKTIIVQLNKSVEINCIRPNYNIIKRVPIGPGGRAFYTTGKIIG
NIRQAHCNISRAKWNNILKQIVEKLGEIEQFKNKTIIAFN
>1865_3017_12_X4
----------------------------------CINT----NATNATNTNSSM---IEV
GERQNCSFNITTRVRDKVQKEYATFYKSDLVPINSNVNARFNNNTSYRLISCNTSVITQA
CPKVSFEPIPIHYCAPAGFAILKCNDKKFQGKGPCKNVSTVQCTHGIRPVVSTQLLLNGS
LAEEDVVIRSANFSNNAKTIIVQLNKSIEINCTRSNYNIIKRIPIGPGGRAFYTTGQIIG
NIRQAHC---------------------------------
>1865_70_10_X4
KNNMVEQMHEDIINLWDQSLKPCVKLTPLCVTLNCIN-------TNTTNTNSSM---IEV
EERKNCSFNITTGVRDKVQKEYATFYKSDLVPINSNVNARINNNTRYRLISCNTSVITQA
CPKVSFEPIPIHFCAPAGFAILKCNDKKFQGRGPCKNVSTVQCTHGIRPVVSTQLLLNGS
LAEEDVVIRSANFSNNAKTIIVQLNKSVEINCTRSNYNIIKRIPIGPGGRAFYTTGKIIG
NIRQAHCNISRAKWNNILKQIVEKLGEIEQFKNKTIIAFN
>1865_3017_1_X4
----------------------------------CINA----NATNATNTNSSM---IEV
GERQNCSFNITTRVRDKVQKEYATFYKSDLVPINS---------TSYRLISCNTSVITQA
CPKVSFEPIPIHYCAPAGFAILKCNDKKFQGRGPCKNVSTVQCTHGIRPVVSTQLLLNGS
LAEEDVVIRSANFSNNAKTIIVQLNKSVEINCTRPNYNIIKRVPIGPGGRAFYTTGQIIG
NIRQAHC---------------------------------
>1865_5565_8_X4
----------------------------------CINA----NATNATNTNSSM---IEV
GERQNCSFNITTRVRDKVQKEYATFYKSDLVPINSNVNARFNNNTRYRLISCNTSVITQA
CPKVSFEPIPIHFCAPAGFAILKCNDKKFQGKGPCKNVSTVQCTHGIRPVVSTQLLLNGS
LAEEDVVIRSANFSNNAKTIIVQLNKSVEINCTRPNYNIIKRVPIGPGGRAFYTTGQIIG
NIRQTHC---------------------------------
>1865_3017_3_X4
----------------------------------CINA----NATNATNTNSSM---IEV
GERQNCSFNITTRVRDKVQKEYATFYKSDLVPINSNVNARFNNNTSYRLISCNTSVITQA
CPKVSFEPIPIHFCAPAGFAILKCNDKKFKGKGPCKNVSTVQCTHGIRPVVSTQLLLNGS
LAEEDVVIRSANFSNNAKTIIVQLNKSVEINCTRPNYNIIKRVPIGPGGRAFYTTGQIIG
NIRQAHC---------------------------------
>1865_3017_2_X4
----------------------------------CINA----NATNATNTNSSM---IEV
GERQNCSFNITTRVRDKVQKEYATFYKSDLVPINSNVNARFNNNTSYRLISCNTSVITQA
CPKVSFEPIPIHFCAPAGFAILKCNDKKFKGKGPCKNVSTVQCTHGIRPVVSTQLLLNGS
LAEEDVVIRSANFSNNAKTIIVQLNKSVEINCTRPNYNIIKRVPIGPGGRAFYTTGQIIG
NIRQTHC---------------------------------
>1865_3017_5_X4
----------------------------------CIN-----------DTNSSM---TEV
GERQNCSFNITTGVRDKVQKEYATFYKSDLVPINSNVNARFNNNTRYRLISCNTSVITQA
CPKVSFEPIPIHYCAPAGFAILKCNDKKFQGRGPCKNVSTVQCTHGIRPVVSTQLLLNGS
LAEEDVVIRSANFSNNAKTIIVQLNKSVEINCTRSNYNIIKRIPIGPGGRAFYTTGQIIG
NIRQAHC---------------------------------
>1865_70_7_X4
KNNMVEQMHEDIINLWDQSLKPCVKLTPLCVTLNCINA----NATNTTNTNSSM---IEV
GERQNCSFNITTGVRNKVQKEYATFYKSDLVPINSNVNARFNNNTRYRLISCNTSVITQA
CPKVSFEPIPIHFCAPAGFAILKCNDKKFKGKGPCKNVSTVQCTHGIRPVVSTQLLLNGS
LAEEEVVIRSANFSNNAKTIIVQLNKSVEINCIRPNYNIIKRVPIGPGGRAFYTTGQIIG
NIRQTHCNISRAKWNNILKQIVEKLGEIEQFKNKTIIAFN
>1865_70_11_X4
KNNMVEQMHEDIINLWDQSLKPCVKLTPLCVTLNCINA----NATNATNTNSSM---IEV
GERQNCSFNITTGVRDKVQKEYATFYKSDLVPINSNVNARFNNNTRYRLISCNTSVITQA
CPKVSFEPIPIHFCAPAGFAILKCNDKKFKGKGPCKNVSTVQCTHGIRPVVSTQLLLNGS
LAEEEVVIRSANFSNNAKTIIVQLNKSVEINCIRPNYNIIKRVPIGPGGRAFYTTGQIIG
NIRQTHCNISRAKWNNILKQIVKKLSEIEQFKNKTIIAFN
>1865_3017_10_X4
----------------------------------CI--------TNTTNTNSSM---IEV
GERQNCSFNITTGVRDKVQKEYATFYKSDLVPINSNVNARFNNNTRYRLISCNTSVITQA
CPKVSFEPIPIHFCAPAGFAILKCNDKKFKGKGPCKNVSTVQCTHGIRPVVSTQLLLNGS
LAEEEVVIRSANFSNNAKTIIVQLNKSVEINCTRSNYNIIKRVPIGPGGRAFYTTGQIIG
NIRQTHC---------------------------------
>1865_3017_11_X4
----------------------------------CIN-----------DTNSSM---TEV
GERQNCSFNITTGVRDKVQKEYATFYKSDLVPINSNVNARFNNNTRYRLISCNTSVITQA
CPKISFEPIPIHFCAPAGFAILKCNDKKFKGKGPCKNVSTVQCTHGIRPVVSTQLLLNGS
LAEEDVVIRSANFSNNAKTIIVQLNKSVEINCTRSNYNIIKRIPIGPGGRAFYTTGHIIG
NIRQAHC---------------------------------
>1865_70_6_X4
KNNMVEQMHEDIINLWDQSLKPCVKLTPLCVTLNCINA-------NATNTNSSM---TEV
GERQNCSFNITTGVRDKVQKEYATFYKSDLVPINSNVNARFNNNTRYRLISCNTSAITQA
CPKVSFEPIPIHFCAPAGFAILKCNDKKFQGKGPCKNVSTVQCTHGIRPVVSTQLLLNGS
LAEEDVVIRSANFSNNAKTIIVQLNKSVEINCTRSNYNIIKRIPIGPGGRAFYTTGQIIG
NIRQAHCNISRAKWNNILKQIVEKLGEIEQFKNKTIIAFN
>1865_70_2_X4
KNNMVEQMHEDIINLWDQSLKPCVKLTPLCVTLNCVDA----NATNATNTNSSM---IEV
GERQNCSFNITTGVRDKVQKEYATFYKSDLVPINSNVNARFNNNTRYRLISCNTSVITQA
CPKVSFEPIPIHFCAPAGFAILKCNDKKFKGKGPCKNVSTVQCTHGIRPVVSTQLLLNGS
LAEEDVVIRSANFSNNAKTIIVQLNKSVEINCTKSNYNIIKRIPIGPGGRAFYTTGQIIG
NIRQAHCNISRAKWNNILKQIVEKLGEIEQFKNKTIITFN
>1865_3017_8_X4
----------------------------------CM---------------------IEV
GEGQNCSFNITTGVRDKVQKEYATFYKSDLVPINSNVNARFNNNTRYRLISCNTSVITQA
CPKVSFEPIPIHFCAPAGFAILKCNDKKFKGKGPCKNVSTVQCTHGIRPVVSTQLLLNGS
LAEEDVVIRSANFSNNAKTIIVQLNKSVEINCTRSNYNIIKRIPIGPGGRAFYTTGQIIG
NIRQAHC---------------------------------
>1865_70_4_X4
KNNMVEQMHEDIINLWDQSLKPCVKLTPLCVTLNCINA----NATNTTNTNSSM---TEV
GERQNCSFNITTGVRDKVQKEYATFYKSDLVPINSNVNARFNNNTRYRLISCNTSVITQA
CPKVSFEPIPIHFCAPAGFAILKCNDKKFKGKGPCKNVSTVQCTHGIRPVVSTQLLLNGS
LAEEDVVIRSANFSNNAKTIIVQLNKSVEINCTRSNYNIIKRIPIGPGGRAFYTTGQIIG
NIRQAHCNISRAKWNNILKQIVEKLGEIEQFKNKTIIAFN
>1865_70_9_X4
KNNMVEQMHEDIINLWDQSLKPCVKLTPLCVTLNCINA----NATNTTNTNSSM---IEV
GERQNCSFNITTGVRDKVQKEYATFYKSDLVPINSNVNARFNNNTRYRLISCNTSVITQA
CPKVSFEPIPIHFCAPAGFAILKCNDKKFKGKGPCKNVSTVQCTHGIRPVVSTQLLLNGS
LAEEDVVIRSANFSNNAKTIIVQLNKSVEINCTRSNYNIIKRIPIGPGGRAFYTTGKIIG
NIRQAHCNISRAKWNNILKQIVEKLSEIEQFKNKTIIAFN
>1865_3017_4_X4
----------------------------------CINA----NATNTTNTNSSM---IEV
GERQNCSFNITTGARDKVQKEYATFYKSDLVPINSNVNARFNNNTRYRLISCNTSVITQA
CPKVSFEPIPIHFCAPAGFAILKCNDKKFKGKGPCKNVSTVQCTHGIRPVVSTQLLLNGS
LAEEDVVIRSANFSNNAKTIIVQLNKSVEINCTRSNYNIIKRIPIGPGGRAFYTTGQIIG
NIRQAHC---------------------------------
>1865_3017_6_X4
----------------------------------CM---------------------IEV
GERQNCSFNITTGVRDKVQKEYATFYKSDLVPINSNVNARFNNNTRYRLISCNTSVITQA
CPKVSFEPIPIHFCAPAGFAILKCNDKKFKGKGPCKNVSTVQCTHGIRPVVSTQLLLNGS
LAEEDVVIRSANFSNNAKTIIVQLNKSVEINCTRSNYNIIKRIPIGPGGRAFYTTGQIIG
NIRQAHC---------------------------------
>1865_3017_9_X4
----------------------------------CI--------TNTTNTNSSM---IEV
GERQNCSFNITTGVRDKVQKEYATFYKSDLVPINSNVNARFNNNTRYRLISCNTSVITQA
CPKVSFEPIPIHFCAPAGFAILKCNDKKFKGKGPCKNVSTVQCTHGIRPVVSTQLLLNGS
LAEEDVVIRSANFSNNAKTIIVQLNKSVEINCTRSNYNIIKRIPIGPGGRAFYTTGQIIG
NIRQAHC---------------------------------
>1865_1680_12_R5
----------------------------------CINA----NATNATNTNSSIEITMEV
GEIQNCSFNITTGVRDKVQKEYATFYKSDIVPIDNG-NTSFD-NTSYRLISCNTSVITQA
CPKVSFEPIPIHYCAPAGFAILKCKDKKFQGKGPCKNVSTVQCTHGIRPVVSTQLLLNGS
LAEEEVVIRSANFSNNAKTIIVQLNESVEINCTRPNNNAIKSIHIGP-GRAFYTTGQIIG
DIRQAHC---------------------------------
>1865_1680_10_R5
----------------------------------CINA----NATNATNTNSSIEITMEV
GEIRNCSFNITTGVRDKVQKEYATFYKSDIVPINND------NTSSYRLISCNTSVITQA
CPKVSFEPIPIHYCAPAGFAILKCKDKKFQGKGPCKNVSTVQCTHGIRPVVSTQLLLNGS
LAEEDVVIRSANFSNNAKTIIVQLNESVEINCTRPNNNTIKSIHIGP-GRAFHTTGQIIG
DIRQAHC---------------------------------
>1865_1680_11_R5
----------------------------------CINA----NATNATNTNSSIEITMEV
GEIQNCSFNITTGVRDKVQKEYATFYKSDIVPINND------NTSSYRLISCNTSVITQA
CPKVSFEPIPIHYCAPAGFAILKCKDKKFQGKGPCKNVSTVQCTHGIRPVVSTQLLLNGS
LAEEDVVIRSANFSNNAKTIIVQLNESVEINCTRPNNNTIKSIHIGP-GRAFYTTGQIIG
DIRQAHC---------------------------------
>1865_1680_6_R5
----------------------------------CINA----NATNATNTNSSIEITMEV
GEIQNCSFNITTGVRDKVQKEYATFYKSDIVPINND------NTSSYRLISCNTSVITQA
CPKVSFEPIPIHYCAPAGFAILKCKDKKFQGKGPCKNVSTVQCTHGIRPVVSTQLLLNGS
LAEEEVVIRSANFSNNAKTIIVQLNESVEINCTRPNNNTIKSIHIGP-GRAFYTTGQIIG
DIRQAHC---------------------------------
>1865_1680_4_R5
----------------------------------CINA----NATNATNTNSSIEITMEV
GEIQNCSFNITTGVRDKVQKEYATFYKSNIVPINND------NTSSYRLISCNTSVITQA
CPKVSFEPIPIHYCAPAGFAILKCKDKKFNGKGPCKNVSTVQCTHGIRPVVSTQLLLNGS
LAEEDVVIRSANFSNNAKTIIVQLNESVEINCTRPNNNTIKSIHIGP-GRAFYTTGQIIG
DIRQAHC---------------------------------
>1865_1680_8_R5
----------------------------------CINA----NATNATNTNSSIEITMEV
GEIQNCSFNITTGVRDKVQKEYATFYKSDIVPINND------NTSSYRLISCNTSVITQA
CPKVSFEPIPIHYCAPAGFAILKCKDKKFNGKGPCKNVSTVQCTHGIRPVVSTQLLLNGS
LAEEDVVIRSANFSNNAKTIIVQLNESVEINCTRPNNNTIKSIHIGP-GRAFYTTGQIIG
DIRQAHC---------------------------------
>1865_49_11_R5
KNNMVEQMHEDIISLWDQSLKPCVKLTPLCVTLNCINA----DATNANNTNNSSEGTMEV
GEIKNCSFNITTGVRDKVQKEYATFYKSDIVPIDNG-NTSFD---SYRLISCNTSVITQA
CPKVSFEPIPIHYCAPAGFAILKCNDKKFQGKGPCKNVSTVQCTHGIRPVVSTQLLLNGS
LAEEDVVIRSVNFSNNAKTIIVQLNESVEINCTRPNNNTIKSIHIGP-GRAFYTTGQIIG
DIRQAHCNISRAKWNNTLKQIVEKLR--EQFKNKTIIAFN
>1865_1680_2_R5
----------------------------------CINA----DATNANNTNNSIEGTMEV
GEIKNCSFNITTGVRDKVQKEYATFYKSDIVPINND------NTSSYRLISCNTSVITQA
CPKVSFEPIPIHYCAPAGFAILKCKDKKFKGKGPCKRVSTVQCTHGIRPVVSTQLLLNGS
LAEEDVVIRSANFSNNAKTIIVQLNESVEINCTRPNNNTIKSIHIGP-GRAFYTTGQIIG
DIRQAHC---------------------------------
>1865_1680_1_R5
----------------------------------CINA----DATNANNTNNSSEGTMEV
GEIKNCSFNITTGVRDKVQKEYAAFYKSDIVPINND------NTSSYRLISCNTSVITQA
CPKVSFEPIPIHYCAPAGFAILKCKDKKFKGKGPCKRVSTVQCTHGIRPVVSTQLLLNGS
LAEEDVVIRSANFSNNAKTIIVQLNESVEINCTRPNNNTIKSIHIGP-GRAFYTTGQIIG
DIRQAHC---------------------------------
>1865_55_6_R5
KNNMVEQMHEDIISLWDQSLKPCVKLTPLCVTLNCINATGTTNSINATSTTNSSESTMGE
GEIKNCSFNITTGVRDKVQKEYATFYKSDIVPIDNN-NTSFNDSTSYRLISCNTSVITQA
CPKVSFEPIPIHYCAPAGFAILKCKDKKFKGKGPCKRVSTVQCTHGIRPVVSTQLLLNGT
LAEEDVVIRSANFSNNAKTIIVQLNESVEINCTRPNNNTIKSIHIGP-GRAFYTTGQIIG
NIRQAHCNISRAKWNNTLKQIVEKLG--EQFRNKTTIAFN
>1865_49_6_R5
KNNMVEQMHEDIISLWDQSLKPCVKLTPLCVTLNCINATGTTNSINATSTTNSSESTMGE
GEIKNCSFNITTGVRDKVQKEYATFYKSDIVPIDNN-NTSFNDSTSYRLISCNTSVITQA
CPKVSFEPIPIHYCAPAGFAILKCNDKKFQGKGPCKKVSTVQCTHGIRPVVSTQLLLNGS
LAEEDVVIRSANFSNNAKTIIVQLNESVEINCTRPNNNTIKSIHIGP-GRAFYTTGQIIG
NIRQAHCNISRAKWNNTLKQIVEKLG--EQFRNKTTIVFN
>1865_49_7_R5
KNNMVEQMHEDIISLWDQSLKPCVKLTPLCVTLNCINATGTTNSINATSTTNSSESTMGE
GEIKNCSFNITTGVRDKVQKEYATFYKSDIVPIDSN-NTSFNDSTSYRLISCNTSVITQA
CPKVSFEPIPIHYCAPAGFAILKCNDKKFQGKGPCKNVSTVQCTHGIRPVVSTQLLLNGS
LAEEDVVIRSANFSNNAKTIIVQLNESVEINCIRPNNNTIKSIHIGP-GRAFYTTGQIIG
NIRQAHCNISRAKWNNTLKQIVEKLG--EQFRNKTTIAFN
>1865_49_3_R5
KNNMVEQMHEDIISLWDQSLKPCVKLTPLCVTLNCINATSTTNSINVTSTTNSSERTMEG
GEIKNCSFNITTGVRDKVQKEYATFYKSDIVPINNG-NTSFNNNTSYRLISCNTSVITQA
CPKVSFEPIPIHYCAPAGFAILKCNDKKFQGKGLCKNVSTVQCTHGIRPVVSTQLLLNGS
LAEEEVVIRSANFSNNAKTIIVQLNESVEINCTRPNNNTIKSIHIGP-GRAFYTTGQIIG
NIRQAHCNISRAKWNNTLKQIVEKLG--EQFRNKTTIAFN
>1865_49_5_R5
KNNMVEQMHEDIISLWDQSLKPCVKLTPLCVTLNCINATGTTNSINATSTTNSSESTMGE
GEIKNCSFNITTGVRDKVQKEYATFYKSDIVPINNG-NTSFNNNTSYRLISCNTSVITQA
CPKVSFEPIPIHYCAPAGFAILKCNDKKFQGKGPCKNVSTVQCTHGIRPVVSTQLLLNGS
LAEEEVVIRSANFSNNAKTIIVQLNESVEINCTRPNNNTIKSIHIGP-GRAFYTTGQIIG
NIRQAHCNISRAKWNNTLEQIVEKLG--EQFRNKTTIAFN
>1865_61_11_R5
KNNMVEQMHEDIISLWDQSLKPCVKLTPLCVTLNCINATGTTNSINATSTTNSSESTMGE
GEIKNCSFNITTGVRDKVQKEYATFYKSDIVPINNG-NTSFNNNTSYRLISCNTSVITQA
CPKVSFEPIPIHYCAPAGFAILKCNDEKFQGKGPCKNVSTVQCTHGIRPVVSTQLLLNGS
LAEEEVVIRSANFSNNAKTIIVQLNESVEINCTRPNNNTIKSIHIGP-GRAFYTTGQIIG
NIRQAHCNISRAKWNNTLKQIVEKLG--EQFRNKTTIAFN
>1865_49_4_R5
KNNMVEQMHEDIISLWDQSLKPCVKLTPLCVTLNCINATGTTNSINATSTTNSSESTMGE
GEIKNCSFNITTGVRDKVQKEYATFYKSDIVPINNG-NTSFNNNTSYRLISCNTSVITQA
CPKVSFEPIPIHYCAPAGFAILKCNDKKFQGKGPCKNVSTVQCTHGIRPVVSTQLLLNGS
LAEEEVVIRSANFSNNAKTIIVQLNESVEINCTRPNNNTIKSIHIGP-GRAFYTTGQIIG
NIRQAHCNISRAKWNNTLKQIVEKLG--EQFRNKTTIAFN
>1865_55_5_R5
KNNMVEQMHEDIISLWDQSLKPCVKLTPLCVTLNCINATSITNNINATNTNGT----TGE
GELKNCSFNITTGVRDKVQKEYATFYKSDIVPIDNG-NTSFD---SYRLISCNTSVITQA
CPKVSFEPIPIHYCAPAGFAILKCKDKKFQGKGPCRNVSTVQCTHGIRPVVSTQLLLNGS
LAEEEVVIRSANFSNNAKTIIVQLNESVEINCTRPNNNTVKSIHIGP-GRAFYTTGQIIG
NIRQAHCNISRAKWNNTLKQIVEKLG--EQFRNKTTIAFN
>1865_55_7_R5
KNNMVEQMHEDIISLWDQSLKPCVKLTPLCVTLNCINATSITNNINATNTNGT----TGG
GELKNCSFNITTGVRDKVQKEYATFYKSDIVPIDNG-NTSFD---SYRLISCNTSVITQA
CPKVSFEPIPIHYCAPAGFAILKCNDKKFQGKGPCRNVSTVQCTHGIRPVVSTQLLLNGS
LAEEEVVIRSANFSNNAKTIIVQLNESVEINCTRPNNNTIKSIHIGP-GRAFYTTGQIIG
NIRQAHCNISRAKWNNTLKQIVEKLG--EQFRNKTTIAFN
>1865_55_2_R5
KNNMVEQMHEDIISLWDQSLKPCVKLTPLCVTLNCINATSITNNINATNTNGT----TGE
GELKNCSFNITTGVRDKVQKEYATFYKSDIVPIDNG-NTSFD---SYRLISCNTSVITQA
CPKVSFEPIPIHYCAPAGFAILKCNDKKFQGKGPCRNVSTVQCTHGIRPVVSTQLLLNGS
LAEEEVVIRSANFSNNAKTIIVQLNESVEINCTRPNNNTIKSIHIGP-GRAFYTTGQIIG
NIRQAHCNISRAKWNNTLKQIVEKLG--EQFRNKTTIAFN
>1865_55_10_R5
KNNMVEQMHEDIISLWDQSLKPCVKLTPLCVTLNCINATSITNNINATNTNGT----TGE
GELKNCSFNITTGVRDKVQKEYATFYKSDIVPIDNG-NTSFD---SYRLISCNTSVITQA
CPKVSFEPIPIHYCAPAGFAILKCNDKKFQGKGPCRNVSTVQCTHGIRPVVSTQLLLNGS
LAEEEVVIRSANFSNNAKTIIVQLNESVEINCTRPNNNTIKSIHIGP-GRAFYTTGQIIG
NIRQAHCNISRAKWNNTLKQIVEKLG--EQFRNKTTIAFN
>1865_55_3_R5
KNNMVEQMHEDIISLWDQSLKPCVKLTPLCVTLNCINATSITNNINATNTNGT----TGE
GELKNCSFNITTGVRDKVQKEYATFYKSDIVPIDNG-NTSFD---SYRLISCNTSVITQA
CPKVSFEPIPIHYCAPAGFAILKCNDKKFQGKGPCRNVSTVQCTHGIRPVVSTQLLLNGS
LAEEEVVIRSANFSNNAKTIIVQLNESVEINCTRPNNNTIKSIHIGP-GRAFYTTGQIIG
NIRQAHCNISRAKWNNTLKQIVEKLG--EQFRNKTTIAFN
>1865_55_4_R5
KNNMVEQMHEDIISLWDQSLKPCVKLTPLCVTLNCINATSITNNINATNTNGT----TGE
GELKNCSFNITTGVRDKVQKEYATFYKSDIVPIDNG-NTSFD---SYRLISCNTSVITQA
CPKVSFEPIPIHYCAPAGFAILKCNDKKFQGKGPCRNVSTVQCTHGIRPVVSTQLLLNGS
LAEEEVVIRSANFSNNAKTIIVQLNESVEINCTRPNNNTIKSIHIGP-GRAFYTTGQIIG
NIRQAHCNISRAKWNNTLKQIVEKLG--EQFRNKTTIAFN
>1865_55_8_R5
KNNMVEQMHEDIISLWDQSLKPCVKLTPLCVTLNCINATSITNNINATNTNGT----TGE
GELKNCSFNITTGVRDKVQKEYATFYKSDIVPIDNG-NTSFD---SYRLISCNTSVITQA
CPKVSFEPIPIHYCAPAGFAILKCNDKKFQGKGPCRNVSTVQCTHGIRPVVSTQLLLNGS
LAEEEVVIRSANFSNNAKTIIVQLNESVEINCTRPNNNTIKSIHIGP-GRAFYTTGQIIG
NIRQAHCNISRAKWNNTLKQIVEKLG--EQFRNKTTIAFN
>1865_49_9_R5
KNNMVEQMHEDIISLWDQSLKPCVKLTPLCVTLNCINATSITNNINATNTNGT----TGE
GELKNCSFNITTGVRDKVQKEYATFYKSDIVPIDNG-NTSFD---SYRLISCNTSVITQA
CPKVSFEPIPIHYCAPAGFAILKCNDKKFQGKGPCRNVSTVQCTHGIRPVVSTQLLLNGS
LAEEEVVIRSANFSNNAKTIIVQLNESVEINCTRPNNNTIKSIHIGP-GRAFYTTGQIIG
NIRQAHCNISRAKWNNTLKQIVEKLG--EQFRNKTTIAFN
>1865_55_9_R5
KNNMVEQMHEDIISLWDQSLKPCVKLTPLCVTLNCINATSITNNINATNTNGT----TGE
GELKNCSFNITTGVRDKVQKEYATFYKSDIVPIDNG-NTSFD---SYRLMSCNTSVITQA
CPKVSFEPIPIHYCAPAGFAILKCNDKKFQGKGPCRNVSTVQCTHGIRPVVSTQLLLNGS
LAEEEVVIRSANFSNNAKTIIVQLNESVEINCTRPNNNTIKSIHIGP-GRAFYTTGQIIG
NIRQAHCNISRAKWNNTLKQIVEKLG--EQFRNKTTIAFN
>1865_49_10_R5
KNNMVDQMHEDIISLWDQSLKPCVKLTPLCVTLNCDNA---------TNTNGT----TGE
GELKNCSFNITTGVRDKVQKEYATFYKSDIVPIDSG-NTSFNDNTSYRLISCNTSVITQA
CPKVSFEPIPIHYCAPAGFAILKCKDKKFQGKGPCKNVNTVQCTHGIRPVVSTQLLLNGS
LAEEDVVIRSANFSNNAKTIIVQLNESVEINCIRPNNNTIKSIHIGP-GRAFYTTGQIIG
DIRQAHCNISRAKWNNTLEQIVKKLREIEQFRNKTTIAFN
>1865_49_8_R5
KNNMVDQMHEDIISLWDQSLKPCVKLTPLCVTLNCDNA---------TNTNGT----TGE
GELKNCSFNITTGVRDKVQKEYATFYKSDIVPIDSG-NTSFNDNTSYRLISCNTSVITQA
CPKVSFEPIPIHYCAPAGFAILKCKDKKFQGKGPCKNVSTVQCTHGIRPVVSTQLLLNGS
LAEEDVVIRSANFSNNAKTIIVQLNESLEINCIRPNNNTIKSIHIGP-GRAFYTTGQIIG
DIRQAHCNISRAKWNNTLEQIVKKLREIEQFRNKTTIAFN
>1865_1680_7_R5
----------------------------------CDNA---------TNTNGT----TGE
GELKNCSFNITTGVRDKVQKEYATFYKSDIVPIDSG-NTSLNNNTSYRLISCNTSVITQA
CPKVSFEPIPIHYCAPAGFAILKCNDKKFKGKGPCKNVSTVQCTHGIRPVVSTQLLLNGS
LAEEDVVIRSANFSNNAKTIIVQLNESVEINCTRPNNNTIKSIHIGP-GRAFYTTGQIIG
DIRQAHC---------------------------------
>1865_3017_7_R5
----------------------------------CDNA---------TNTNGT----TGE
GELKNCSFNITTGVRDKVQKEYATFYKSDIVPINND-------NTSYRLISCNTSVITQA
CPKVSFEPIPIHYCAPAGFAILKCKDKKFKGKGPCKNVSTVQCTHGIRPVVSTQLLLNGS
LAEEDVVIRSANFSNNAKTIIVQLNESVEINCTRPNNNTIKSIHIGP-GRAFYTTGQIIG
NIRQAHC---------------------------------
