# Supplementary material for: Protein structural disorder of the envelope V3 loop contributes to the switch in human immunodeficiency virus type 1 cell tropism
Source: PLoS One. 2017 Oct 19;12(10):e0185790. doi: 10.1371/journal.pone.0185790 (PMC5648111; doi:10.1371/journal.pone.0185790)
Supplement: S1 File — (ZIP) [file pone.0185790.s001.zip › sequences/Mild_data_set_V1_V3/sequence_per_patient_AA_aligned/Patient2239.fasta.aln]

>2239_68_3_X4
KNNMVEQMHEDIINLWDQSLKPCVKLTPLCVTLNCINANATNTTNTNSSM---MEVGERQ
NCSFNITTGVRDKVQKEYATFYKSDLVPI-------NSNVNARFNNNTRYRLISCNTSVI
TQACPKVSFEPIPIHFCAPAGFAILRCNDKKFKGKGPCKNVSTVQCTHGIRPVVSTQLLL
NGSLAEEDVVIRSANFSNNAKTIIVQLNKSVEINCTKSNYNIIKRIPIGPGGRAFYTTGQ
IIGNIRQTHCNISRAKWNNILKQIVEKLGEIEQFKNKTIIAFN
>2239_88_8_X4
-----------------------VKLTPLCVTLNCTD-DLKNVTFTNSSS--EMKKGEIK
NCSFYTSTSFRDKLQKQYALLYKLDIVPIDNDNNSSNNNNSSNNNNSSSYILISCNTSVI
TQACPKTSFEPIPIHYCAPAGFAILKCNNKTFNGTGPCTNVSTVQCTHGIRPVVSTQLLL
NGSLAEEEVVIRSANFTDNTKTIIVQLNESVEINCTRPNNNTNRGIHIGP-GRAFYATER
IIGNIRQAHCNLTRRKWNNTLKQIVRKLR--EQFGNKTIV---
>2239_88_6_X4
-----------------------VKLTPLCVTLNCTD-ELKNVTYANSSSVEKMEKGEIK
NCSFNISTNVRDKMQRTYALFYKLDVVPID------NDNNSSNNNNSSSYILISCNTSVI
TQACPKISFEPIPIHYCAPAGFAILKCNNKTFNGTGPCTNVSTVQCTHGIKPVVSTQLLL
NGSLAEEEVMIRSANFTDNAKIIIVQLNESVEINCTRPNNYTRKGIRTGP-GRAFYVT-K
TIGDIKQAHCNITREKWNNTLKQIVKKLR--EQFGNKTIV---
>2239_79_4_X4
-----------------------VKLTPLCVTLNCTD-DLKNVTFTNSSS--EMKKGEIK
NCSFYTSTSFRDKMQKQYALLYKLDIVPIDNDNNSSNNNNSSNNNNSSSYRLISCNTSVI
TQACPKISFEPIPIHYCAPAGFAILKCNNKTFNGTGPCTNVSTVQCTHGIRPVVSTQLLL
NGSLAEKEVVIRSANFTNNAKIIIVQLNESVEINCTRPNNYTRKGIRTGP-GRAFYVT-K
TIGDIKQAHCNITREKWNNTLKQIVEKLR--EQFGNKTIV---
>2239_68_8_X4
-----------------------VKLTPLCVTLNCTD-DLKNVTFTNSSS--EMKKGEIK
NCSFYTSTSFRDKMQKQYALLYKLDIVPIDNDNNSSNNNNSSNNNNSSSYRLISCNTSVI
TQACPKISFEPIPIHYCAPAGFAILKCNNKTFNGTGPCTNVSTVQCTHGIRPVVSTQLLL
NGSLAEKEVVIRSANFTNNAKIIIVQLNESVEINCTRPNNYTRKGIRTGP-GRAFYVT-K
TIGDIKQAHCNITREKWNNTLKQIVEKLR--EQFGNKTIV---
>2239_68_6_X4
-----------------------VKLTPLCVTLNCTD-DLKNVTFTNSSS--EMKKGEIK
NCSFYTSTSFRDKMQKQYALLYKLDIVPIDNDNNSSNNNNSSNNNNSSSYILISCNTSVI
TQACPKISFEPIPIHYCAPAGFAILKCNNKTFNGTGPCTNVSTVQCTHGIRPVVSTQLLL
NGSLAEKEVIIRSANFTNNAKIIIVQLNESVEINCTRPNNNTRKGIRTGP-GRAFYVT-K
TIGDVRQAHCNITREKWNNTLKQIVEKLR--EQFGNKTIV---
>2239_68_1_X4
-----------------------VKLTPLCVTLNCTD-DLKNVTFTNSSS--EMKKGEIK
NCSFYTSTSFRDKMQKQYALLYKLDIVPID------NDNNSSNNNNSSSYILISCNTSVI
TQACPKISFEPIPIHYCAPAGFAILKCNNKTFNGTGPCTNVSTVQCTHGIKPVVSTQLLL
NGSLAEEEVMIRSANFTDNAKTIIVQLNESVEINCTRPNNYTRKGIRTGP-GRAFYVT-K
TIGDIKQAHCNITREKWNNTLKQIVEKLR--EQFGNKTIV---
>2239_68_10_X4
-----------------------VKLTPLCVTLNCTD-DLKNVTFTNSSS--EMKKGEIK
NCSFYTSTSFRDKMQKQYALLYKLDIVPIDNDNNSSNNNNSINNNNSSSYRLISCNTSVI
TQACPKTSFEPIPIHYCAPAGFAILKCNNKTFNGTGPCTNVSTVQCTHGIKPVVSTQLLL
NGSLAEEEVMIRSANFTDNAKIIIVQLNESVEINCTRPNNYTRKGIRTGP-GRAFYVT-K
TIGDIKQAHCNITREKWNNTLKQIVEKLR--EQFGNKTIV---
>2239_68_5_X4
-----------------------VKLTPLCVTLNCTD-DLKNVTFTNSSS--EMKKGEIK
NCSFYTSTSFRDKMQKQYALLYKLDIVPIDNDNNSSNNNNSINNNNSSSYRLISCNTSVI
TQACPKTSFEPIPIHYCAPAGFAILKCNNKTFNGTGPCTNVSTVQCTHGIRPVVSTQLLL
NGSLAEEEVIIRSANFTDNTKTIIVQLNESVEINCTRPNNYTRKGIRTGP-GRAFYVT-K
TIGDIKQAHCNITREKWNNTLKQIVEKLR--EQFGNKTIA---
>2239_68_2_X4
-----------------------VKLTPLCVTLNCTD-DLKNVTFTNSSS--EMKKGEIK
NCSFYTSTSFRDKMQRQYALLYKLDIIPID------NNNNSINNNNSSSYRLISCNTSVI
TQACPKTSFEPIPIHYCAPAGFAILKCNNKTFNGTGPCTNVSTVQCTHGIRPVVSTQLLL
NGSLAEEEVIIRSANFTDNTKTIIVQLNESVEINCTRPNNYTRKGIRTGP-GRAFYVT-K
TIGDIKQAHCNITREKWNNTLKQIVEKLR--EQFGNKTIV---
>2239_88_3_X4
-----------------------VKLTPLCVTLNCTD-ELDNVTFTNSSS--DMKKGEIK
NCSFYTSTSYTDKLQKQYALLYKLDIVPIDNDNNSSNNNNSSNNNNSSSYILISCNTSVI
TQACPKTSFEPIPIHYCAPAGFAILKCNNKTFNGTGPCTNVSTVQCTHGIRPVVSTQLLL
NGSLAEGEVIIRSANFTDNTKTIIVQLNESVIINCTRPNNYTRKGIRTGP-GRAFYVT-K
RIGDVKQAHCNITREKSNNTLRQIVGKLR--EQFGNKTIV---
>2239_88_7_X4
-----------------------VKLTPLCVTLNCTD-ELDNVTFTNSSS--DMKKGEIK
NCSFYTSTSYTDKLQKQYALLYKLDIVPIDNDNNSSNNNNSSNNNNSSSYILISCNTSVI
TQACPKTSFEPIPIHYCAPAGFAILKCNNKTFNGTGPCTNVSTVQCTHGIRPVVSTQLLL
NGSLAEGEVIIRSANFTDNTKTIIVQLNESVIINCTRPNNYTRKGIRTGP-GRAFYVT-K
RIGDVKQAHCNITREKWNNTLKQIVEKLK--EQFGNKTIV---
>2239_88_9_X4
-----------------------VKLTPLCVTLNCTD-ELDNVTFTNSSS--DMKKGEIK
NCSFYTSTSYTDKLQKQYTLLYKLDIVPIDNDNNSSNNNNSSNNNNSSSYILISCNTSVI
TQACPKTSFEPIPIHYCAPAGFAILKCNNKTFNGTGPCTNVSTVQCTHGIRPVVSTQLLL
NGSLAEGEVIIRSANFTDNTKTIIVQLNESVIINCTRPNNYTRKGIRTGP-GRAFYVT-K
RIGDVKQAHCNITREKWNNTLKQIVEKLR--EQFGNKTIV---
>2239_88_4_X4
-----------------------VKLTPLCVTLNCTD-ELDNVTFTNSSS--DMKKGEVK
NCSFYTSTSYTDKLQKQYALLYKLDIVPIDNDNNSSNNNNSSNNNNSSSYILISCNTSVI
TQACPKTSFEPIPIHYCAPAGFAILKCNNKTFNGTGPCTNVSTVQCTHGIRPVVSTQLLL
NGSLAEGEVIIRSANFTDNTKTIIVQLNESVIINCTRPNNYTRKGIRTGP-GRAFYVT-K
RIGDVKQAHCNITREKWNNTLKQIVEKLR--EQFGNKTIV---
>2239_79_1_X4
-----------------------VKLTPLCVTLNCTD-ELDNVTFTNSSS--DMKKGEIK
NCSFYTSTSYTDKLQKQYALLYKLDIVPIDNDNNSSNNNNSSNNNNSSSYILISCNTSVI
TQACPKTSFEPIPIHYCAPAGFAILKCNNKTFNGTGPCTNVSTVQCTHGIRPVVSTQLLL
NGSLAEGEVIIRSANFTDNTKTIIVQLNESVIINCTRPNNYTRRGIRTGP-GRAFYVT-K
RIGDVKQAHCNITREKWNNTLKQIVEKLR--EQFGNKTIV---
>2239_88_5_X4
-----------------------VKLTPLCVTLNCTD-ELDNVTFTNSSS--DMKKGEIK
NCSFYTSTSYTDKLQKQYALLYKLDIVPIDNDNNSSNNNNSSNNNNSSSYILISCNTSVI
TQACPKTSFEPIPIHYCAPAGFAILKCNNKTFNGTGPCTNVSTVQCTHGIRPVASTQLLL
NGSLAEGEVIIRSANFTDNTKTIIVQLNESVIINCTRPNNYTRKGIRTGP-GRAFYVT-K
RIGDVKQAHCNITREKWNNTLKQIVEKLR--EQFGNKTIV---
>2239_79_9_X4
-----------------------VKLTPLCVTLNCTD-ELDNVTFTNSSS--DMKKGEIK
NCSFYTSTSFRDKLQKQYALLYKLDIVPIDNDNNSSNNNNSSNNNNSSSYILISCNTSVI
TQACPKTSFEPIPIHYCAPAGFAILKCNNKTFNGTGPCTNVSTVQCTHGIRPVASTQLLL
NGSLAEGEVIIRSANFTDNTKTIIVQLNESVVINCTRPNNYTRKGIRTGP-GRAFYVT-K
TIGDPRQAHCNITREKWNNTLRQIVEKLK--EQFGDKTIV---
>2239_79_2_X4
-----------------------VKLTPLCVTLNCTD-ELDNVTFTNSSS--DMKKGEIK
NCSFYTSTSFRDKLQKQYALLYKLDIVPIDNDNNSSNNNNSSNNNNSSSYILISCNTSVI
TQACPKTSFEPIPIHYCAPAGFAILKCNNKTFNGTGPCTNVSTVQCTHGIRPVASTQLLL
NGSLAEGEVIIRSANFTDNTKTIIVQLNESVVINCTRPNNYTRKGIRTGP-GRAFYVT-K
TIGDPRQAHCNITREKWNNTLRQIVEKLK--EQFGDKTIV---
>2239_79_8_X4
-----------------------VKLTPLCVTLNCTD-ELDNVTFTNSSS--DMKKGEIK
NCSFYTSTSFRDKLQKQYALLYKLDIVPIDNDNNSSNNNNSSNNNNSSSYILISCNTSVI
TQACPKTSFEPIPIHYCAPAGFAILKCNNKTFNGTGPCTNVSTVQCTHGIRPVASTQLLL
NGSLAEGEVIIRSANFTDNTKTIIVQLNESVVINCTRPNNYTRKGIRTGP-GRAFYVT-K
TIGDPRQAHCNITREKWNNTLRQIVEKLK--EQFGDKTIV---
>2239_79_10_X4
-----------------------VKLTPLCVTLNCTD-ELDNVTFTNSSS--DMKKGEIK
NCSFYTSTSFRDKLQKQYALLYKLDIVPIDNDNNSSNNNNSSNNNNSSSYILISCNTSVI
TQACPKTSFEPIPIHYCAPAGFAILKCNNKTFNGTGPCTNVSTVQCTHGIRPVASTQLLL
NGSLAEGEVIIRSANFTDNTKTIIVQLNESVVINCTRPNNYTRKGIRTGP-GRAFYVT-K
TIGDPRQAHCNITREKWNNTLRQIVEKLK--EQFGDKTIV---
>2239_79_7_X4
-----------------------VKLTPLCVTLNCTD-ELDNVTFTNSSS--DMKKGEIK
NCSFYTSTSFRDKLQKQYALLYKLDIVPIDNDNNSSNNNNSSNNNNSSSYILISCNTSVI
TQACPKTSFEPIPIHYCAPAGFAILKCNNKTFNGTGPCTNVSTVQCTHGIRPVASTQLLL
NGSLAEGEVIIRSANFTDNTKTIIVQLNESVVINCTRPNNYTRKGIRTGP-GRAFYVT-K
TIGDPRQAHCNITREKWNNTLRQIVEKLK--EQFGDKTIV---
>2239_79_5_X4
-----------------------VKLTPLCVTLNCTD-ELDNVTFTNSSS--DMKKGEIK
NCSFYTSTSFRDKLQKQYALLYKLDIVPIDNDNNSSNNNNSSNNNNSSSYILISCNTSVI
TQACPKTSFEPIPIHYCAPAGFAILKCNNKTFNGTGPCTNVSTVQCTHGIRPVASTQLLL
NGSLAEGEVIIRSANFTDNTKTIIVQLNESVVINCTRPNNYTRKGIRTGP-GRAFYVT-K
TIGDPRQAHCNITREKWNNTLRQIVEKLK--EQFGDKTIV---
>2239_79_3_X4
-----------------------VKLTPLCVTLNCTD-ELDNVTFTNSSS--DMKKGEIK
NCSFYTSTSFRDKLQKQYALLYKLDIVPIDNDNNSSNNNNSSNNNNSSSYILISCNTSVI
TQACPKTSFEPIPIHYCAPAGFAILKCNNKTFNGTGPCTNVSTVQCTHGIRPVASTQLLL
NGSLAEGEVIIRSANFTDNTKTIIVQLNESVVINCTRPNNYTRKGIRTGP-GRAFYVT-K
TIGDPRQAHCNITREKWNNTLRQIVEKLK--EQFGDKTIV---
>2239_68_4_X4
-----------------------VKLTPLCVTLNCTD-ELDNVTFTNSSS--DMKKGEIK
NCSFYTSTSFRDKLQKQYALLYKLDIVPIDNDNNSSNNNNSSNNNNSSSYILISCNTSVI
TQACPKTSFEPIPIHYCAPAGFAILKCNNKTFNGTGPCTNVSTVQCTHGIRPVASTQLLL
NGSLAEGEVIIRSANFTDNTKTIIVQLNESVVINCTRPNNYTRKGIRTGP-GRAFYVT-K
TIGDPRQAHCNITREKWNNTLRQIVEKLK--EQFGDKTIV---
>2239_79_6_X4
-----------------------VKLTPLCVTLNCTD-ELDNVTFTNSSS--DMKKGEIK
NCSFYTSTSFRDKLQKQYALLYKLDIVPID------NNNNSS-NNNSSSYILISCNTSVI
TQACPKTSFEPIPIHYCAPAGFAILKCNNKTFNGTGPCTNVSTVQCTHGIRPVASTQLLL
NGSLAEGEVIIRSANFTDNTKTIIVQLNESVVINCTRPNNYTRKGIRTGP-GRAFYVT-K
TIGDPRQAHCNITREKWNNTLRQIVEKLR--GQFGEKTIV---
>2239_25_8_X4
-----------------------VKLTPLCVTLNCTD-DLRNVTYTNSSE-GTMERGEIK
NCSFNITTRLRDKMQKGYALFYKLDIVPID------NNNNSS-SYNSSSYRLISCNTSVI
TQACPKTSFEPIPIHYCAPAGFAILKCNNKTFNGTGPCTNVSTVQCTHGIRPVVSTQLLL
NGSLAEKEVVIRSANFMDNAKIIIVQLNESVEINCTRPNNNTRKDIRIGP-GRAFYATGD
IIGDIRQAHCNPTRGKWNNTLKQIVKKLR--EQFGNKTIV---
>2239_25_5_R5
-----------------------VKLTPLCVTLNCTD-DLRNVTYTNSSE-GTMERGEIK
NCSFNITTRLRDKMQKGYALFYKLDIVPID------NNNNSS-SYNSSSYRLISCNTSVI
TQACPKTSFEPIPIHYCAPAGFAILKCNNKTFSGTGPCTNVSTVQCTHGIRPVVSTQLLL
NGSLAEKEVVIRSANFMDNAKIIIVQLNESVEINCTRPNNNTRKDIHIGP-GRAFYATGD
IIGDIRQAHCNLTRGKWNNTLKQIVKKLR--EQFGNKTIV---
>2239_25_2_R5
-----------------------VKLTPLCVTLNCTD-DLRNVTYTNSSE-GTMERGEIK
NCSFNITTRLRDKMQKGYALFYKLDIVPID------NNNNSS-SYNSSSYRLISCNTSVI
TQACPKTSFEPIPIHYCAPAGFAILKCNNKTFNGTGPCTNVSTVQCTHGIRPVVSTQLLL
NGSLAEKEVVIRSANFMDNAKIIIVQLNESVEINCTRPNNNTRKDIHIGP-GRAFYATGD
IIGDIRQAHCNLTRGKWNNTLKQIVKKLR--EQFGNKTIV---
>2239_25_4_R5
-----------------------VKLTPLCVTLNCTD-DLRNVTYTNSSE-GTMERGEIK
NCSFNITTRLRDKMQKGYALFYKLDIVPID------NNNNSS-SYNSSSYRLISCNTSVI
TQACPKTSFEPIPIHYCAPAGFAILKCNNKTFNGTGPCTNVSTVQCTHGIRPVVSTQLLL
NGSLAEKEVVIRSANFMDNAKIIIVQLNESVEINCTRPNNNTRKDIHIGP-GRAFYATGD
IIGDIRQAHCNLTRGKWNNTLKQIVKKLR--EQFGNKTIV---
>2239_25_9_R5
-----------------------VKLTPLCVTLNCTD-DLRNVTYTNSSE-GTMERGEIK
NCSFNITTRLRDKMQKGYALFYKLDIVPID------NNNNSS-SYNSSSYRLISCNTSVI
TQACPKTSFEPIPIHYCAPAGFAILKCNNKTFNGTGPCTNVSTVQCTHGIRPVVSTQLLL
NGSLAEKEVVIRSANFMDNAKIIIVQLNESVEINCTRPNNNTRKDIHIGP-GRAFYATGD
IIGDIRQAHCNLTRGKWNNTLKQIVKKLR--EQFGNKTIV---
>2239_25_10_R5
-----------------------VKLTPLCVTLNCTD-DLRNVTYTNSSE-GTMERGEIK
NCSFNITTRLRNKMQKGYALFYKLDIVPID------NNNNSS-SYNSSSYRLISCNTSVI
TQACPKTSFEPIPIHYCAPAGFAILKCNNKTFNGTGPCTNVSTVQCTHGIRPVVSTQLLL
NGSLAEKEVVIRSANFMDNAKIIIVQLNESVEINCTRPNNNTRKDIHIGP-GRAFYATGD
IIEDIRQAHCNLTRGKWNNTLKQIVKKLR--EQFGNKTIV---
>2239_25_7_R5
-----------------------VKLTPLCVTLNCTD-DLRNVTYTNSSE-GTMERGEIK
NCSFNITTRLRNKMQKGYALFYKLDIVPID------NNNNSS-SYNSSSYRLISCNTSVI
TQACPKTSFEPIPIHYCAPAGFAILKCNNKTFNGTGPCTNVSTVQCTHGIRPVVSTQLLL
NGSLAEKEVVIRSANFMDNAKIIIVQLNESVEINCTRPNNNTRKDIHIGP-GRAFYATGD
IIGDIRQAHCNLTRGKWNNTLKQIVKKLR--EQFGNKTIV---
>2239_25_1_R5
-----------------------VKLTPLCVTLNCTD-DLRNVTYTNSSE-GTMERGEIK
NCSFNITTRLRNKMQKGYALFYKLDIVPID------NNNNSS-SYNSSSYRLISCNTSVI
TQACPKTSFEPIPIHYCAPAGFAILKCNNKTFNGTGPCTNVSTVQCTHGIRPVVSTQLLL
NGSLAEKEVVIRSANFMDNAKIIIVQLNESVEINCTRPNNNTRKDIHIGP-GRAFYATGD
IIGDIRQAHCNLTRGKWNNTLKQIVKKLR--EQFGNKTIV---
>2239_45_9_R5
-----------------------VKLTPLCVTLNCTD-DLRNVTYTNSSE-GTMERGEIK
NCSFNITTRLRNKMQKGYALFYKLDIVPID------NNNNSS-SYNSSSYRLISCNTSVI
TQACPKTSFEPIPIHYCAPAGFAILKCNNKTFNGTGPCTNVSTVQCTHGIRPVVSTQLLL
NGSLAEKEVVIRSANFMDNAKIIIVQLNESVEINCTRPNNNTRKDIHIGP-GRAFYATGD
IIGDIRQAHCNLTRGKWNNTLKQIVKKLR--EQFGNKTIV---
>2239_88_1_R5
-----------------------VKLTPLCVTLNCTD-ELRNGTYTNSSI---REKGEIK
NCSFNISTDLRDKMQKVYSLFYKLDIVPIDNDNSSSNNNNSS----SSSYRLISCNTSVI
TQACPKISFEPIPIHYCAPAGFAILKCNNKTFNGTGPCTNVSTVQCTHGIRPVVSTQLLL
NGSLAEGEVIIRSANFTDNTKTIIVQLNESVEINCIRPNNNTRRDIHIGP-GRAFYAAGD
IIGDIRQAHCNITREKWNNTLRQIVGKLR--EQFGNKTIA---
>2239_45_7_R5
-----------------------VKLTPLCVTLNCTD-ELRNGTYTNSSI---REKEEIK
NCSFNISTDLRDKMQKVYSLFYKLDIVPIDNDNSSSNNNNSS----SSSYRLISCNTSVI
TQACPKISFEPIPIHYCAPAGFAILKCNNKTFNGTGPCTNVSTVQCTHGIRPVVSTQLLL
NGSLAEEEVVIRSANFTNNAKIIIVQLKESVEINCIRPNNNTRRDIHIGP-GRAFYAAGD
IIGDIRQAHCNITREKWNNTLRQIVGKLR--EQFGNKTIA---
>2239_88_2_R5
-----------------------VKLTPLCVTLNCTD-ELRNGTYTNSSM---VEKGEIK
NCSFNISTDLRDKMQKVYSLFYKLDIVPID------NDNNSS-SYNSNRYRLISCNTSVI
TQACPKISFEPIPIHYCAPAGFAILKCNNKTFNGTGPCTNVSTVQCTHGIRPVVSTQLLL
NGSLAEEEVVIRSANFTNNAKIIIVQLKESVEINCIRPNNNTRRDIHIGP-GRAFYAAGD
IIGDIRQAHCNITREKWNNTLRQIVRKLR--EQFGNKTIA---
>2239_88_10_R5
-----------------------VKLTPLCVTLNCTD-ELRNGTYTNSSM---VEKGEIK
NCSFNIRTDLRDKMQKVYSLFYKLDIVPINNNNNSSNDNNNS-SYNSSSYRLISCNTSVI
TQACPKISFEPIPIHYCAPAGFAILKCNNKTFNGTGPCTNVSTVQCTHGIRPVVSTQLLL
NGSLAEEEVVIRSANFTNNAKIIIVQLKESVEINCIRPNNNTRRDIHIGP-GRAFYAAGD
IIGDIRQAHCNITREKWNNTLRQIVEKLR--EQFGNKTIS---
>2239_45_1_R5
-----------------------VKLTPLCVTLNCTD-NLRNVTYTNSSSVVKMEKGEIK
NCSFNITTRLREKMQKEYALFYKLDIIPID---------NSS-RYNSSNYRLISCNTSVI
TQACPKTSFEPIPIHYCAPAGFAILKCNNKTFNGTGPCTNVSTVQCTHGIRPVVSTQLLL
NGSLAEEEVVIRSVNFTNNAKIIIVQLNESVEINCTRPNNNTRRDIHIGP-GRAFYATGG
IIGNIRQAHCNLTRKKWNNTLKQIVGKLR--EQFGNKTIV---
>2239_68_7_R5
-----------------------VKLTPLCVTLNCTD-NLRNVTYTNSSSVVKMEKGEIK
NCSFNITTRLREKMQKEYALFYKLDIIPID---------NSS-RYNSSNYRLISCNTSVI
TQACPKTSFEPIPIHYCAPAGFAILKCNNKTFNGTGPCTNVSTVQCTHGIRPVVSTQLLL
NGSLAEEEVVIRSVNFTNNAKIIIVQLNESVEINCTRPNNNTRRDIHIGP-GRAFYATGG
IIGNIRQAHCNLTRKKWNNTLKQIVGKLR--EQFGNKTIV---
>2239_45_8_R5
-----------------------VKLTPLCVTLNCTD-ELKNVTYANSGSVEKMEKGEIK
NCSFNISTDLRDKMQKVYALFYKLDIVPIDNDNNSSNDNNSS-SYNSSNYRLISCNTSVI
TQACPKTSFEPIPIHYCAPAGFAILKCNNKTFNGTGPCTNVSTVQCTHGIRPVVSTQLLL
NGSLAEEEVVIRSVNFTNNAKIIIVQLNESVEINCTRPNNNTRRDIHIGP-GRAFYATGG
IIGNIRQAHCNLTRKKWNNTLKQIVGKLR--EQFGNKTIV---
>2239_45_4_R5
-----------------------VKLTPLCVTLNCTD-NLRNITYTNSSSVVKMEKGEIK
NCSFNITTRLREKMQKVYALFYKLDIVPIDNDNNSSNDNNSS-SYNSSNYRLISCNTSVI
TQACPKTSFEPIPIHYCAPAGFAILKCNNKTFNGTGPCTNVSTVQCTHGIRPVVSTQLLL
NGSLAEEEVVIRSANFTNNAKIIIVQLNESVEINCTRPNNNTRRGIHIGP-GRAFYA-GD
VTGDIRQAHCNITREKWNNTLKQIVGKLR--EQFGKKTIV---
>2239_45_10_R5
-----------------------VKLTPLCVTLNCTD-NLRNVTYTNSSSVVKMEKGEIK
NCSFNITTRLREKMQKEYALFYKLDIVPID------NDNNSSNDNNSSSYRLISCNTSVI
TQACPKTSFEPIPIHYCAPAGFAILKCNNKTFNGTGPCTNVSTVQCTHGIRPVVSTQLLL
NGSLAEEEVVIRSANFTNNAKIIIVQLNESVEINCTRPNNNTRRGIHIGP-GRAFYA-GD
VTGDIRQAHCNITREKWNNTLKQIVGKLR--EQFGNKTIV---
>2239_45_2_R5
-----------------------VKLTPLCVTLNCTD-ELKNVTYANSSSVEKMEKGEIK
NCSFNISTDLRDKLRKTYALFYKLDIVSID------NDNNSSNDNNSSSYRLISCNTSVI
TQACPKTSFEPIPIHYCAPAGFAILKCNNKTFNGTGPCTNVSTVQCTHGIRPVVSTQLLL
NGSLAEEEVVIRSANFTNNAKIIIVQLNESVEINCTRPNNNTRRGIHIGP-GRAFYA-GD
VTGDIRQAHCNITREKWNNTLKQIVGKLR--EQFGNKTIV---
>2239_45_3_R5
-----------------------VKLTPLCVTLNCTD-ELKNVTYANSSSVEKMEKGEIK
NCSFNISTDLRDKMQKVYALFYKLDIVPIDNDNNSSNDNNSS-SYNSSNYRLISCNTSVI
TQACPKTSFEPIPIHYCAPAGFAILKCNNKTFNGTGPCTNVSTVQCTHGIRPVVSTQLLL
NGSLAEEEVVIRSANFTNNAKIIIVQLNESVEINCTRPNNNTRRGIHIGP-GRAFYA-GD
VTGDIRQAHCNITREKWNNTLKQIVGKLR--EQFGNKTIV---
>2239_45_6_R5
-----------------------VKLTPLCVTLNCTD-ELKNVTYANSSSVEKMEKGEIK
NCSFNISTDLRDKMQKVYALFYKLDIVPIDNDNNSSNDNNSS-SYNSSNYRLISCNTSVI
TQACPKTSFEPIPIHYCAPAGFAILKCNNKTFNGTGPCTNVSTVQCTHGIRPVVSTQLLL
NGSLAEEEVVIRSANFTNNAKIIIVQLNESVEINCTRPNNNTRRGIHIGP-GRAFYA-GD
VTGDIRQAHCNITREKWNNTLKQIVGKLR--EQFGNKTIV---
>2239_45_5_R5
-----------------------VKLTPLCVTLNCTD-ELKNVTYANSSSVEKMEKGEIK
NCSFNISTDLRDKMQKVYALFYKLDIVPIDNDNNSSNDNNSS-SYNSSNYRLISCNTSVI
TQACPKTSFEPIPIHYCAPAGFAILKCNNKTFNGTGPCTNVSTVQCTHGIRPVVSTQLLL
NGSLAEEEVVIRSANFTNNAKIIIVQLNESVEINCTRPNNNTRRGIHIGP-GRAFYA-GD
VTGDIRQAHCNITREKWNNTLKQIVGKLR--EQFGNKTIV---
>2239_25_3_R5
-----------------------VKLTPLCVTLNCTD-ELKNVTYANSSSVEKMEKGEIK
NCSFNISTDLRDKMQKVYALFYKLDIVPIDNDNNSSNDNNSS-SYNSSNYRLISCNTSVI
TQACPKTSFEPTPIHYCAPAGFAILKCNNKTFNGTGPCTNVSTVQCTHGIRPVVSTQLLL
NGSLAEEEVVIRSANFTNNAKIIIVQLNESVEINCTRPNNNTRRGIHIGP-GRAFYA-GD
VTGDIRQAHCNITREKWNNTLKQIVGKLR--EQFRNKTIV---
