# Supplementary material for: Protein structural disorder of the envelope V3 loop contributes to the switch in human immunodeficiency virus type 1 cell tropism
Source: PLoS One. 2017 Oct 19;12(10):e0185790. doi: 10.1371/journal.pone.0185790 (PMC5648111; doi:10.1371/journal.pone.0185790)
Supplement: S1 File — (ZIP) [file pone.0185790.s001.zip › sequences/Mild_data_set_V1_V3/sequence_per_patient_AA_aligned/Patient2242.fasta.aln]

>2242_45_8_X4
----------------------------VKLTPLCVTLNCTDDL------KNVTFTNSSS
E----MKKGEIKNCSFYTSTSFRDKMQKQYALLYKLDIIPIDNNNNSINNNNSSSYRLIS
CNTSVITQACPKTSFEPIPIHYCAPAGFAILKCNNKTFNGTGPCTNVSTVQCTHGIRPVV
STQLLLNGSLAEEEVIIRSANFTDNTKTIIVQLNESVEINCTRPNNYTRKGIRTGPGRAF
YVT-KTIGDIKQAHCNITREKWNNTLKQIVEKLREQFGNKTIV-----------
>2242_18_7_R5
HFNMWKNNMVEQMHEDIISLWDQSLKPCVKLTPLCVTLNCTNLG---------NATNTTS
SSGETMGGGEIKNCSFNITTNIRDKVQKEYALFYKLDVVPIEDNTN-------TSYRLIS
CNTSVITQACPKVSFEPIPIHYCAPAGFAILKCKDKKFNGKGPCTNVSTVQCTHGIKPVV
STQLLLNGSLAEEEVVIRSDNFTDNAKTIIVQLKEAVEINCTRPNNNTRKGIHIGPGRAF
YTTGEIIGDIRQAYCNISKAKWNNTLEQIVKKLREQFNKT-IVFNQSSGGDPEI
>2242_18_8_R5
NFNMWKNNMVEQMHEDIISLWDQSLKPCVKLTPLCVTLNCTNLG---------NATNTTK
SSGKMMEGGEIKNCSFNITTNIRDKVQKEYALFYKLDVVPIDNHN--------TSYRLIS
CNTSVITQACPKVSFEPIPIHYCAPAGFAILKCNDNKFNGKGQCKNVSTVQCTHGIKPVV
STQLLLNGSLAEEEVVIRSDNFTDNAKTIIVQLKEAVEINCTRPNNNTRKGIHIGPGRAF
YTTGEIIGDIRQAYRNISKAKWNNTLEQIVKKLREQFNKT-IVFNQSSGGDPEI
>2242_18_3_R5
NFNMWRNNMVEQMHEDIISLWDQSLKPCVKLTPLCVTLNCTNLG---------NATNTTK
SSGKMMEGGEIKNCSFNITTNIRDKVQKEYALFYKLDVVPIDNHN--------TSYRLIS
CNTSVITQACPKVSFEPIPIHYCAPAGFAILKCKDKKFNGKGQCKNVSTVQCTHGIKPVV
STQLLLNGSLAEEEVVIRSDNFTDNAKTIIVQLKEAVEINCTRPNNNTRKGIHIGPGRAF
YTTGEIIGDIRQAYCNISKAKWNNTLEQIVKKLREQFNKT-IVFNQSSGGDPEI
>2242_18_5_R5
NFNMWRNNMVEQMHEDIISLWDQSLKPCVKLTPLCVTLNCTNLG---------NATNTTK
SSGKMMEGGEIKNCSFNITTNIRDKVQKEYALFYKLDVVPIDNHN--------TSYRLIS
CNTSVITQACPKVSFEPIPIHYCAPAGFAILKCNDNKFNGKGQCKNVSTVQCTHGIKPVV
STQLLLNGSLAEEEVVIRSDNFTDNAKTIIVQLKEAVEINCTRPNNNTRKGIHIGPGRAF
YTTGEIIGDIRQAYCNISKAKWNNTLEQIVKKLREQFNKT-IVFNQSSGGDPEI
>2242_18_10_R5
NFNMWRNNMVEQMHEDIISLWDQSLKPCVKLTPLCVTLNCTNLG---------NATNTTK
SSGKMMEGGEIKNCSFNITTNIRDKVQKEYALFYKLDVVPIDNHN--------TSYRLIS
CNTSVITQACPKVSFEPIPIHYCAPAGFAILKCNDNKFNGKGQCKNVSTVQCTHGIKPVV
STQLLLNGSLAEEEVVIRSDNFTDNAKTIIVQLKEAVEINCTRPNNNTRKGIHIGPGRAF
YTTGEIIGDIRQAYCNISKAKWNNTLEQIVKKLREQFNKT-IVFNQSSGGDPEI
>2242_56_8_R5
NFNMWRNNMVEQMHEDIISLWDQSLKPCVKLTPLCVTLNCTNLG---------NATNTTK
SSGKMMEGGEIKNCSFNITTNIRDKVQKEYALFYKLDVVPIDNHN--------TSYRLIS
CNTSVITQACPKVSFEPIPIHYCAPAGFAILKCNDNKFNGKGQCKNVSTVQCTHGIKPVV
STQLLLNGSLTEEEVVIRSDNFTDNAKTIIVQLKEAVEINCTRPNNNTRKGIHIGPGRAF
YTTGEIIGDIRQAYCNISKAKWNNTLEQIVKKLREQFNKT-IVFNQSSGGDPEI
>2242_18_6_R5
IFNMWKNNMVEQMHEDIISLWDQSLKPCVKLTPLCVTLNCTNLG---------NATNTTK
SSGKMMEGGEIKNCSFNITTNIRDKVQKEYALFYKLDVVPIEDNTN-------TSYRLIS
CNTSVITQACPKVSFEPIPIHYCAPAGFAILKCNDNKFNGKGQCKNVSTVQCTHGIKPVV
STQLLLNGSLAEEEVVIRSDNFTDNAKTIIVQLKEAVEINCTRPNNNTRKGIHIGPGRAF
YTTGEIIGDIRQAYCNISKAKWNNTLEQIVKKLREQFNKT-IVFNQSSGGDPEI
>2242_18_1_R5
NFNMWRNNMVEQMHEDIISLWDQSLKPCVKLTPLCVTLNCTNLG---------NATNTTS
SSGEKMEGGEIKNCSFNITTNIRDKVQKEYALFYKLDVVPIEDNTN-------TSYRLIS
CNTSVITQACPKVSFEPIPIHYCAPAGFAILKCNDNKFNGKGQCKNVSTVQCTHGIKPVV
STQLLLNGSLAEEEVVIRSDNFTDNAKTIIVQLKEAVEINCTRPNNNTRKGIHIGPGRAF
YTTGEIIGDIRQAYCNISKAKWNNTLEQIVKKLREQFNKT-IVFNQSSGGDPEI
>2242_18_4_R5
IFNMWKNNMVEQMHEDIISLWDQSLKPCVKLTPLCVTLNCTNLG---------NATNTTS
SSGEKMEGGEIKNCSFNITTNIRDKVQKEYALFYKLDVVPIEDNTN-------TSYRLIS
CNTSVITQACPKVSFEPIPIHYCAPAGFAILKCNDNKFNGKGQCKNVSTVQCTHGIKPVV
STQLLLNGSLAEEEVVIRSDNFTDNAKTIIVQLKEAVEINCTRPNNNTRKGIHIGPGRAF
YTTGEIIGDIRQAYCNISKAKWNNTLEQIVKKLREQFNKT-IVFNQSSGGDPEI
>2242_18_2_R5
IFNMWKNNMVEQMHEDIISLWDQSLKPCVKLTPLCVTLNCTNLG---------NATNTTS
SSGEKMEGGEIKNCSFNITTNIRDKVQKEYALFYKLDVVPIEDNTN-------TSYRLIS
CNTSVITQACPKVSFEPIPIHYCAPAGFAILKCNDNKFNGKGQCKNVSTVQCTHGIKPVV
STQLLLNGSLAEEEVVIRSDNFTDNAKTIIVQLKEAVEINCTRPNNNTRKGIHIGPGRAF
YTTGEIIGDIRQAYCNISKAKWNNTLEQIVKKLREQFNKT-IVFNQSSGGDPEI
>2242_64_9_R5
DFNMWKNDMVEQMHEDIISLWDQSLKPCVKLTPLCVTLKCTNVN-----TTNLNVTNTTG
SSWEKMEEGEIKNCSFNVTTNIRDKVQKEYAFFYKLDVVQIDDNDN-------TSYRLIS
CNTSVITQACPKVSFEPIPIHYCAPAGFAILKCRENKFNGKGPCTNVSTVQCTHGIKPVV
STQLLLNGSLAEEEVIIRSDNFTNNAKTIIVQLNETVEINCTRPNNNTRKGIHIGPGRAF
YTTGAIIGNIRQAHCNISRAKWNNTLKQIVKKLGEQFNKTKIVFNQSSGGDLEI
>2242_64_7_R5
DFNMWKNDMVEQMHEDIISLWDQSLKPCVKLTPLCVTLNCTNVN-----TTNLNVTNTTG
SSWEKMEEGEIKNCSFNVTTNIRDKVQKEYAFFYKLDVVQIDDNDN-------TSYRLIS
CNTSVITQACPKVSFEPIPIHYCAPAGFAILKCRENKFNGKGPCTNVSTVQCTHGIKPVV
STQLLLNGSLAEEEVVIRSDNFTDNAKTIIVQLNETVEINCTRPNNNTRKGIHIGPGSAF
YTTGAIIGNIRQAHCNISRAKWNNTLKQIVKKLGEQFNKTKIVFNQSSGGDLEI
>2242_85_6_R5
DFNMWKNDMVEQMHEDIISLWDQSLKPCVKLTPLCVTLKCTNVN-----TTNLNVTNTTG
SSWEKMEEGEIKNCSFNVTTNIRDKVQKEYAFFYKLDVIQIDDNDN-------TSYRLIS
CNTSVITQACPKVSFEPIPIHYCAPAGFAILKCRENKFSGKGPCTNVSTVQCTHGIKPVV
STQLLLNGSLAEEEVVIRSDNFTDNAKTIIVQLNETVEINCTRPNNNTRKGIHIGPGSAF
YTTGAIIGNIRQAHCNISRAKWNNTLKQIVKKLGEQFNKTKIVFNQSSGGDLEI
>2242_63:2_5_R5
DFNMWKNDMVEQMHEDIISLWDQSLKPCVKLTPLCVTLNCTNLN-----TTNLNATNTTV
SSWETMKEGEIKNCSFNVTTNIRDKVQKEYAFFYKLDVVQIDDNDN-------TSYRLIS
CNTSVITQACPKVSFEPIPIHYCAPAGFAILKCRNNKFNGKGPCTNVSTVQCTHGIKPVV
STQLLLNGSLAEEDVVIRSDNFTDNAKTIIIQLNETVEINCTRPNNNTRKGIHIGPGRAF
YTTGAIIGNIRQAHCNISRAKWNSTLKQIVKKLGEQFNKTTIVFNQSSGGDLEI
>2242_64_3_R5
DFNMWKNDMVEQMHEDIISLWDQSLKPCVKLTPLCVTLNCINLN-----TTNLNATNTTG
SSWEKMKEGEIKNCSFNVTTNIRDKVQKEYALFYKLDVVQIDDNDN-------TSYRLIS
CNTSVITQACPKVSFEPIPIHYCAPAGFAILKCRDNKFNGKGPCTNVSTVQCTHGIKPVV
STQLLLNGSLAEEEVVIRSDNFTNNAKTIIVQLNETVEINCTRPNNNTRKGIHIGPGRAF
YTTGAIIGNIRQAHCNISRAKWNNTLKQIVKKLGEQFNKTTIVFNQSSGGDLEI
>2242_63:2_10_R5
DFNMWKNDMVEQMHEDIISLWDQSLKPCVKLTPLCVTLNCINLN-----TTNLNATNTTG
SSWEKMEEGEIKNCSFNVTTNIRDKVQKEYAFFYKLDVVQIDDNDN-------TSYRLIS
CNTSVITQACPKVSFEPIPIHYCAPAGFAILKCRDNKFNGKGPCTNVSTVQCTHGIKPVV
STQLLLNGSLAEEDVVIRSDNFTDNAKTIIIQLNETVEISCTRPNNNTRKGIHIGPGRAF
YTTGAIIGNIRQAHCNISRAKWNNTLKQIVKKLGEQFNKTTIVFNQSSGGDLEI
>2242_63_4_R5
DFNMWKNDMVEQMHEDIISLWDQSLKPCVKLTPLCVTLNCINLN-----TTNLNATNTTG
SSWEKMEEGEIKNCSFNVTTNIRDKVQKEYAFFYKLDVVQIDDNDN-------TSYRLIS
CNTSVITQACPKVSFEPIPIHYCAPAGFAILKCRDNKFNGKGPCTNVSTVQCTHGIKPVV
STQLLLNGSLAEEDVVIRSDNFTDNAKTIIIQLNETVEINCTRPNNNTRKGIHIGPGRAF
YTTGAIIGNIRQAHCNISRAKWNNTLKQIVKKLGEQFNKTTIVFNQSSGGDLEI
>2242_63:2_4_R5
DFNMWKNDMVEQMHEDIISLWDQSLKPCVKLTPLCVTLKCTNVN-----TTNLNVTNTTR
NSWEMMKEGEIKNCSFNVTTNIRDKVQKEYAFFYKLDVVQIEDNDN-------TSYRLIS
CNTSVITQACPKISFEPIPIHYCAPAGFAILKCRDNKFNGKGPCTNVSTVQCTHGIKPVV
STQLLLNGSLAEEEVVIRSDNFTDNAKTIIVQLNETVEINCTRPNNNTRKGIHIGPGRAF
YTTGAIIGNIRQAHCNISRAKWNNTLKQIVKKLGEQFNKT-IVFNQSSGGDLEI
>2242_63:2_7_R5
DFNMWRNDMVEQMHEDIISLWDQSLKPCVKLTPLCVTLKCTNVN-----TTNLNVTNTTR
NSWEMMKEGEIKNCSFNVTTNLRDKVQKEYAFFYKLDVVQIDDNDN-------TSYRLIS
CNTSVITQACPKVSFEPIPIHYCAPAGFAILKCRDNKFNGKGPCTNVSTVQCTHGIKPVV
STQLLLNGSLAEEEVVIRSDNFTNNAKTIIVQLNETVEINCTRPNNNTRKGIHIGPGRAF
YTTGAIIGNIRQAHCNISRAKWNNTLKQIVKKLGEQFNKTKIVFNQSSGGDLEI
>2242_63:2_9_R5
DFNMWKNDMVEQMHEDIISLWDQSLKPCVKLTPLCVTLKCTNVN-----TTNLNVTNTTR
NSWEMMKEGEIKNCSFNVTTNIRDKVQKEYALFYTLDVVPIDNNDN-------TSYRLIS
CNTSVITQACPKISFEPIPIHYCAPAGFAILKCRDNKFNGKGPCTNVSTVQCTHGIKPVV
STQLLLNGSLAEEEVVIRSDNFTNNAKTIIVQLNETVEINCTRPNNNTRKGIHIGPGSAF
YTTGAIIGNIRQAHCNISRAKWNNTLKQIVKKLGEQFNKTKIVFNQSSGGDLEI
>2242_63_2_R5
DFNMWKNDMVEQMHEDIISLWDQSLKPCVKLTPLCVTLKCTNVN-----TTNLNVTNTTR
NSWEMMKEGEIKNCSFNVTTNIRDKVQKEYALFYTLDVVPIDNNDN-------TSYRLIS
CNTSVITQACPKVSFEPIPIHYCAPAGFAILKCRDNKFNGKGPCTNVSTVQCTHGIKPVV
STQLLLNGSLAEEEVVIRSDNFTNNAKTIIVQLNETVEINCTRPNNNTRKGIHIGPGRAF
YTTGAIIGNIRQAHCNISRAKWNNTLKQIVKKLGEQFNKTKIVFNQSSGGDLEI
>2242_64_4_R5
DFNMWKNDMVEQMHEDIISLWDQSLKPCVKLTPLCVTLKCTNVN-----TTNLNVTNTTR
NSWEMMKEGEIKNCSFNVTTNIRDKVQKEYALFYTLDVVPIDNNDN-------TSYRLIS
CNTSVITQACPKVSFEPIPIHYCAPAGFAILKCRDNKFNGKGPCTNVSTVQCTHGIKPVV
STQLLLNGSLAEEEVVIRSDNFTNNAKTIIVQLNETVEINCTRPNNNTRKGIHIGPGRAF
YTTGAIIGNIRQAHCNISRAKWNNTLKQIVKKLGEQFNKTKIVFNQSSGGDLEI
>2242_63_10_R5
DFNMWKNDMVEQMHEDIISLWDQSLKPCVKLTPLCVTLKCTNVN-----TTNLNVTNTTR
NSWEMMKEGEIKNCSFNVTTNIRDKVQKEYALFYTLDVVPIDNNDN-------TSYRLIS
CNTSVITQACPKVSFEPIPIHYCAPAGFAILKCRDNRFNGKGPCTNVSTVQCTHGIKPVV
STQLLLNGSLAEEEVVIRSDNFTDNAKTIIVQLNETVEINCTRPNNNTRKGIHIGPGRAF
YTTGAIIGNIRQAHCNISRAKWNNTLKQIVKKLGEQFNKTKIVFNQSSGGDLEI
>2242_63:2_2_R5
DFNMWKNDMVEQMHEDIISLWDQSLKPCVKLTPLCVTLKCTNVN-----TTNLNVTNTTR
NSWEMMKEGEIKNCSFNVTTNIRDKVQKEYALFYTLDVVPIDNNDN-------SSYRLIS
CNTSVITQACPKVSFEPIPIHYCAPAGFAILKCRDNKFNGKGPCTNVSTVQCTHGIKPVV
STQLLLNGSLAEEEVVIRSDNFTDNAKTIIVQLNETVEINCTRPNNNTRKGIHIGPGRAF
YTTGAIIGNIRQAHCNISRAKWNNTLKQIVKKLGEQFNKTKIVFNQSSGGDLEI
>2242_63_7_R5
DFNMWKNDMVEQMHEDIISLWDQSLKPCVKLTPLCVTLSCTNVN-----TTNLNATNTTV
SSWETMKEGEIKNCSFNVTTNLRDKVQKEYALFYTLDVVPIDNNDN-------TSYRLIS
CNTSVITQACPKVSFEPIPIHYCAPAGFAILKCRDNKFNGKGPCTNVSTVQCTHGIKPVV
STQLLLNGSLAEEDVVIRSDNFTDNAKTIIVQLNETVEINCTRPNNNTRKGIHIGPGRAF
YTTGAIIGNIRQAHCNISRAKWNNTLKQIVKKLGEQFNKTKIVFNQSSGGDLEI
>2242_63:2_3_R5
DFNMWKNDMVEQMHEDIISLWDQSLKPCVKLTPLCVTLNCTNLN-----TTNLNATNTTV
SSWETMKEGEIKNCSFNVTTNIRDKVQKEYAFFYTLDVVPIDNTDN-------TSYRLIS
CNTSVITQACPKVSFEPIPIHYCAPAGFAILKCRDNKFNGKGPCTNVSTVQCTHGIKPVV
STQLLLNGSLAEEEVVIRSDNFTNNAKTIIVQLNETVKINCTRPNNNTRKGIHIGPGRAF
YTTGAIIGNIRQAHCNISRAKWNNTLKQIVKKLGEQFNKTKIVFNQSSGGDLEI
>2242_63_3_R5
DFNMWKNDMVEQMHEDIISLWDQSLKPCVKLTPLCVTLNCTNLN-----TTNLNATNTTV
SSWEMMKEGEIKNCSFNVTTNIRDKVQKEYALFYTLDVVPIDNNDN-------TSYRLIS
CNTSVITQACPKVSFEPIPIHYCAPAGFAILKCRDNKFNGKGPCTNVSTVQCTHGIKPVV
STQLLLNGSLAEEEVVIRSDNFTNNAKTIIVQLNETVEINCTRPNNNTRKGIHIGPGRAF
YTTGAIIGNIRHAHCNISRAKWNNTLKQIVKKLGEQFNKTKIVFNQSSGGDLEI
>2242_64_10_R5
DFNMWKNDMVEQMHEDIISLWDQSLKPCVKLTPLCVTLNCTNLN-----TTNLNATNTTV
SSWETMKEGEIKNCSFNVTTNIRDKVQKEYALFYTLDVVPIDNNDN-------TSYRLIS
CNTSVITQACPKVSFEPIPIHYCAPAGFAILKCRDNKFNGKGPCTNVSTVQCTHGIKPVV
STQLLLNGSLAEEEVVIRSDNFTNNAKTIIVQLNETVEINCTRPNNNTRKGIHIGPGRAF
YTTGAIIGNIRQAHCNISRAKWNNTLKQVVKKLGEQFNKTKIVFNQSSGGDLEI
>2242_63_6_R5
DFNMWKNDMVEQMHEDIISLWDQSLKPCVKLTPLCVTLNCTNLN-----TTNLNATNTTV
SSWETMKEGEIKNCSFNVTINIRDKVQKEYALFYTLDVVPIDNNDN-------TSYRLIS
CNTSVITQACPKVSFEPIPIHYCAPAGFAILKCRDNKFNGKGPCTNVSTVQCTHGIKPVV
STQLLLNGSLAEEEVVIRSDNFTDNAKTIIVQLNETVEINCTRPNNNTRKGIHIGPGRAF
YTTGAIIGNIRQAHCNISRAKWNNTLKQIVKKLGEQFNKTKIVFNQSSGGDLEI
>2242_63_1_R5
DFNMWKNDMVEQMHEDIISLWDQSLKPCVELTPLCVTLNCTNLN-----TTNLNATNTTV
SSWETMKEGEIKNCSFNVTTNIRDKVQKEYALFYTLDVVPIDNNDN-------TSYRLIS
CNTSVITQACPKVSFEPIPIHYCAPAGFAILKCRDNKFNGKGPCTNVSTVQCTHGIKPVV
STQLLLNGSLAEEEVVIRSDNFTDNAKTIIVQLNETVEINCTRPNNNTRKGIHIGPGRAF
YTTGAIIGNIRQAHCNISRAKWNNTLKQIVKKLGEQFNKTKIVFNQSSGGDLEI
>2242_63_5_R5
DFNMWKNDMVEQMHEDIISLWDQSLKPCVKLTPLCVTLNCTNLN-----TTNLNATNTTE
SSWETMKEGEIKNCSFNVTTNIRDKVQKEYALFYTLDVVPIDNNDN-------TSYRLIS
CNTSVITQACPKVSFEPIPIHYCAPAGFAILKCRDNKFNGKGPCTNVSTVQCTHGIKPVV
STQLLLNGSLAEEEVVIRSDNFTDNAKTIIVQLNETVEINCTRPNNNTRKGIHIGPGRAF
YTTGAIIGNIRQAHCNISRAKWNNTLKQIVKKLGEQFNKTKIVFNQSSGGDLEI
>2242_63:2_1_R5
DFNMWKNDMVEQMHEDIISLWDQSLKPCVKLTPLCVTLNCTNLN-----TTNLNATNTTV
SSWETMKEGEIKNCSFNVTTNIRDKVQKEYALFYTLDVVPIDNNDN-------TSYRLIS
CNTSVITQACPKVSFEPIPIHYCAPAGFAILKCRDNKFNGKGPCTNVSTVQCTHGIKPVV
STQLLLNGSLAEEEVVIRSDNFTDNAKTIIVQLNETVEINCTRPNNNTRKGIHIGPGRAF
YTTGAIIGNIRQAHCNISRAKWNNTLKQIVKKLGEQFNKTKIVFNQSSGGDLEI
>2242_56_3_R5
DFNMWKNDMVEQMHEDIISLWDQSLKPCVKLTPLCVTLNCTNLN-----TTNLNATNTTG
SSWETMKEGEIKNCSFNVTTNIRDKVQKEYALFYTLDVVPIDNNDN-------TSYRLIS
CNTSVITQACPKVSFEPIPIHYCAPAGFAILKCRDNKFNGKGPCTNVSTVQCTHGIKPVV
STQLLLNGSLAEEEVVIRSDNFTNNAKTIIVHLNETVEINCTRPNNNTRKGIHIGPGRAF
YTTGAIIGDIRQAHCNISRAKWNNTLKQIVKKLGEQFNKTTIVFNQSSGGDLEI
>2242_56_10_R5
DFNMWKNDMVEQMHEDIISLWDQSLKPCVKLTPLCVTLNC----------TNVNVTNTTR
NSWETMKEGEIKNCSFNVTTNIRDKVQKEYALFYTLDVVPIDNNDN-------TSYRLIS
CNTSVITQACPKVSFEPIPIHYCAPAGFAILKCRDNKFNGKGPCTNVSTVQCTHGIRPVV
STQLLLNGSLAEEEVVIRSDNFTNNAKTIIVQLNETVEINCTRPNNNTRKGIHIGPGRAF
YTTGAIIGDIRQAHCNISRAKWNNTLKQIVKKLGEQFNKTTIVFNQSSGGDLEI
>2242_63_8_R5
DFNMWKNDVVEQMQEDIISLWDQSLKPCVKLTPLCVTLNCTNLN-----TTNLNATNTTR
NSWETMKEGEIKNCSFNVTTNIRDKVQKEYALFYTLDVVPIDNNDN-------TSYRLIS
CNTSVITQACPKVSFEPIPIHYCAPAGFAILKCRDNKFNGKGPCTNVSTVQCTHGIRPVV
STQLLLNGSLAEEEVVIRSDNFTNNAKTIIVQLNETVEINCTRPNNNTRKGIHIGPGRAF
YTTGAIIGDIRQAHCNISRAKWNNTLKQIVKKLGEQFNKTTIVFNQSSGGDLEI
>2242_56_7_R5
DFNMWKNDMVERMHEDIISLWDQSLKPCVKLTPLCVTLNCTNLN-----TTNLNATNTTR
NSWETMKEGEIKNCSFNVTTNIRDKVQKEYALFYTLDVVPIDNNDN-------TSYRLIS
CNTSVITQACPKVSFEPIPIHYCAPAGFAILKCRDNKFNGKGPCTNVSTVQCTHGIRPVV
STQLLLNGSLAEEEVVIRSDNFTNNAKTIIVQLNETVEINCTRPNNNTRKGIHIGPGRAF
YTTGAIIGDIRQAHCNISRAKWNNTLGQIVKKLGEQFNKTTIVFNQSSGGDLEI
>2242_56_6_R5
DFNMWKNDMVEQMHEDIISLWDQSLKPCVKLTPLCVTLNCTNLN-----TTNLNATNTTR
NSWETMKEGEIKNCSFNVTTNIRDKVQKEYALFYTLDVVPIDNNDN-------TSYRLIS
CNTSVITQACPKVSFEPIPIHYCAPAGFAILKCRDNKFNGKGPCTNVSTVQCTHGIRPVV
STQLLLNGSLAEEEVVIRSDNFTNNAKTIIVQLNETVEINCTRPNNNTRKGIHIGPGRAF
YTTGAIIGDIRQAHCNISRAKWNNTLKQIVKKLGEQFNKTTIVFNQSSGGDLEI
>2242_56_2_R5
DFNMWKNDMVEQMHEDIISLWDQSLKPCVKLTPLCVTLNCTNLN-----TTNLNATNTTR
NSWETMKEGEIKNCSFNVTTNIRDKVQKEYALFYTLDVVPIDNNDN-------TSYRLIS
CNTSVITQACPKVSFEPIPIHYCAPAGFAILKCRDNKFNGKGPCTNVSTVQCTHGIRPVV
STQLLLNGSLAEEEVVIRSDNFTNNAKTIIVQLNETVEINCTRPNNNTRKGIHIGPGRAF
YTTGAIIGDIRQAHCNISRAKWNNTLKQIVKKLGEQFNKTTIVFNQSSGGDLEI
>2242_56_4_R5
DFNMWKNDMVEQMHEDIISLWDQSLKPCVKLTPLCVTLNCTNLN-----TTNLNATNTTV
SSWETMKEGEIKNCSFNVTTNIRDKVQKEYALFYTLDVVPIDNNDN-------TSYRLIS
CNTSVITQACPKVSFEPIPIHYCAPAGFAILKCNNKKFNGKGPCTNVSTVQCTHGIRPVV
STQLLLNGSLAEEEVVIRSDNFTNNAKTIIVHLNETVEINCTRPNNNTRKGIHIGPGRAF
YTTGAIIGDIRQAHCNISRAKWNNTLKQIVKKLGEQFNKTTIVFNQSSGGDLEI
>2242_63:2_6_R5
DFNMWKNDMVEQMHEDIISLWDQSLKPCVKLTPLCVTLSCTNLN-----TTNLNATNTTV
SSWETMKEGEIKNCSFNVTTNIRDKVQKEYALFYTLDVVPIDNNDN-------TSYRLIS
CNTSVITQACPKVSFEPIPIHYCAPAGFAILKCNNKKFNGKGPCTNVSTVQCTHGIKPVV
STQLLLNGSLAEEEVVIRSDNFTNNAKTIIVHLNETVEINCTRPNNNTRKGIHIGPGRAF
YTTGAIIGNIRQAHCNISRAKWNNTLKQIVKKLGEQFNKTKIIFNQSSGGDLEI
>2242_64_1_R5
DFNMWKNDMVEQMHEDIISLWDQSLKPCVKLTPLCVTLNCTNLN-----TTNLNATNTTV
SSWETMKEGEIKNCSFNVTTNIRDKVQKEYALFYTLDVVPIDNNDN-------TSYRLIS
CNTSVITQACPKVSFEPIPIHYCAPAGFAILKCNNKKFNGKGPCTNVSTVQCTHGIKPVV
STQLLLNGSLAEEEVVLRSDNFTNNAKTIIVQLNETVEINCTRPNNNTRKGIHIGPGRAF
YTTGAIIGNIRQAHCNISRAKWNNTLKQIVKKLGEQFNKTKIVFNQSSGGDLEI
>2242_64_8_R5
DFNMWKNDMVEQMHEDIISLWDQSLKPCVKLTPPCVTLNCTNLN-----TTNLNATNTTV
SSWETMKEGEIKNCSFNVTTNIRDKVQKEYALFYTLDVVPIDNNDN-------TSYRLIS
CNTSVITQACPKVSFEPIPIHYCAPAGFAILKCNEEKFNGKGPCTNVSTVQCTHGIKPVV
STQLLLNGSLAEEEVVIRSDNFTNNAKTIIVQLNETVEINCTRPNNNTRKGIHIGPGRAF
YTTGAIIGNIRQAHCNISRAKWNNTLKQIVKKLGEQFNKTKIVFNQSSGGDLEI
>2242_64_2_R5
DFNMWKNDMVEQMHEDIISLWDQSLKPCVKLTPLCVTLNCTNLN-----TTNLNATNTTV
SSWETMKEGEIKNCSFNVTTNIRDKVQKEYALFYTLDVVPIDNNDN-------SSYRLIS
CNTSVITQACPKVSFEPIPIHYCAPAGFAILKCNEEKFNGKGPCTNVSTVQCTHGIKPVV
STQLLLNGSLAEEEVVIRSDNFTNNAKTIIVQLNETVEINCTRPNNNTRKGIHIGPGRAF
YTTGAIIGSIRQAHCNISRAKWNNTLKQIVKKLGEQFNKTKIVFNQSSGGDLEI
>2242_63_9_R5
DFNMWKNDMVEQMHEDIISLWDQSLKPCVKLTPLCVTLNCTNLN-----TTNLNATNTTV
SSWETMKEGEIKNCSFNVTTNIRDKVQKEYALFYTLDVVPIDNNDN-------SSYRLIS
CNTSVITQACPKVSFEPIPIHYCAPAGFAILKCNEEKFNGKGPCTNVSTVQCTHGIKPVV
STQLLLNGSLAEEEVVIRSDNFTNNAKTIIVQLNETVEINCTRPNNNTRKGIHIGPGRAF
YTTGAIIGNIRQAHCNISRAKWNNTLKQIVKKLGEQFNKTKTVFNQSSGGDLEI
>2242_64_5_R5
DFNMWKNDMVEQMHEDIISLWDQSLKPCVKLTPLCVTLNCTNLN-----TTNLNATNTTV
SSWETMKEGEIKNCSFNVTTNIRDKVQKEYALFYTLDVVPIDNNDN-------SSYRLIS
CNTSVITQACPKVSFEPIPIHYCAPAGFAILKCNEEKFNGKGPCTNVSTVQCTHGIKPVV
STQLLLNGSLAEEEVVIRSDNFTNNAKTIIVQLNETVEINCTRPNNNTRKGIHIGPGRAF
YTTGAIIGNIRQAHCNISRAKWNNTLKQIVKKLGEQFNKTKIVFNQSSGGDLEI
>2242_45_2_R5
DFNMWKNDMVEQMHEDIISLWDQSLKPCVKLTPLCVTLNC----------TNVNATNTTR
NSWETMKEGEIKNCSFNVTTNIRDKVQKEYALFYTLDVVPIDNNDN-------TSYRLIS
CNTSVITQACPKVSFEPIPIHYCAPAGFAILKCRDTKFNGKGPCTNVSTVQCTHGIKPVV
STQLLLNGSLAEEEVVIRSDNFTDNAKTIIVQLKETVEINCTRPNNNTRKGIHMGPGRAF
YTTGAIIGDIRQAHCNISRAKWNNTLKQIVKKLGEQFNKTTIVFNQPSGGDPEI
>2242_45_10_R5
DFNMWKNDMVEQMHEDIISLWDQSLKPCVKLTPLCVTLNC----------TNLNATNTTR
SSWETMKEGEIKNCSFNITTNIRDKVQKEYALFYELDVVPIDNNDN-------TSYRLIS
CNTSVITQACPKVSFEPIPIHYCAPAGFAILKCNNKKFNGKGPCTNVSTVQCTHGIKPVV
STQLLLNGSLAEEEVVIRSDNFTNNAKTIIVQLKETVEINCTRPNNNTRKGIHMGPGRAF
YTTGAIIGDIRQAHCNISRAKWNNTLKQIVKKLGEQFNKTTIVFNQPSGGDPEI
>2242_45_7_R5
DFNMWKNDMVEQMHEDIISLWDQSLKPCVKLTPLCVTLNC----------TNLNATNTTK
NSWETMKEGEIKNCSFNVTTNIRDKVQKEYALFYTLDVVPIDNNDN-------TSYRLIS
CNTSVITQACPKVSFEPIPIHYCAPAGFAILKCNNKKFNGKGPCTNVSTVQCTHGIKPVV
STQLLLNGSLAEEEAVIRSDNFTNNAKTIIVQLKETVEINCTRPNNNTRKGIHMGPGRAF
YTTGAIIGDIRQAHCNISRAKWNNTLKQIVKKLGEQFNKTTIVFNQPSGGDPEI
>2242_85:2_9_R5
DFNMWKNDMVEQMHEDIISLWDQSLKPCVKLTPLCVTLNC----------TNLNATNTTR
NSWETMKEGEIKNCSFNVTTNIRDKVQKEYALFYELDVVPIDNNDN-------TSYRLIS
CNTSVITQACPKVSFEPIPIHYCAPAGFAILKCNNKKFNGKGPCTNVSTVQCTHGIKPVV
STQLLLNGSLAEEEVVIRSDNFTNNAKTIIVQLKETVEINCTRPNNNTRKGIHMGPGRAL
YTTGAIIGDIRQAHCNISRAKWNNTLKQIVKKLGEQFNKTTIVFNQPSGGDPEI
>2242_45_1_R5
DFNMWKNDMVEQMHEDIISLWDQSLKPCVKLTPLCVTLNC----------TNLNATNTTR
NSWETMKEGEIKNCSFNVTTNIRDKVQKEYALFYTLDVVPIDNNDN-------TSYRLIS
CNTSVITQACPKVSFEPIPIHYCAPAGFAILKCNNKKFNGKGPCTNVSTVQCTHGIKPVV
STQLLLNGSLAEEEVVIRSDNFTNNAKTIIVQLNETVEINCTRPNNNTRKGIHMGPGRAF
YTTGAIIGDIRQAHCNISRAKWNNTLKQIVKKLGEQFNKTTIVFNQPSGGDPEI
>2242_45_3_R5
DFNMWKNDMVEQMHEDIISLWDQSLKPCVKLTPLCVTLNC----------TNLNATNTTR
NSWETMKEGEIKNCSFNVTTNIRDKVQKEYALFYTLDVVPIDNNDN-------TSYRLIS
CNTSVITQACPKVSFEPIPIHYCAPAGFAILKCNNKKFNGKGPCTNVSTVQCTHGIKPVV
STQLLLNGSLAEEEVVIRSDNFTNNAKTIIVQLKETVEINCTRPNNNTRKGIHMGPGRAF
FTTGAIIGDIRQAHCNISRAKWNNTLKQIVKKLGEQFNKTTIVFNQPSGGDPEI
>2242_45_9_R5
DFNMWKNDMVEQMHEDIISLWDQSLKPCVKLTPLCVTLNC----------TNLNATNTTR
NSWETMKEGEIKNCSFNVTTNIRDKVQKEYALFYTLDVVPIDNNDN-------TSYRLIS
CNTSVITQACPKVSFEPIPIHYCAPAGFAILKCNNKKFNGKGPCTNVSTVQCTHGIKPVV
STQLLLNGSLAEEEVVIRSDNFTNNAKTIIVQLKETVEINCTRPNNNTRKGIHMGPGRAF
YTTGAIIGDIRQAHCNISRAKWNNTLKQIVKKLGEQFNKTTIVFNQPTGGDPEI
>2242_45_5_R5
DFNMWKNDMVEQMHEDIISLWDQSLKPCVKLTPLCVTLNC----------TNLNATNTTR
NSWETMKEGEIKNCSFNVTTNIRDKVQKEYALFYTLDVVPIDNNDN-------TSYRLIS
CNTSVITQACPKVSFEPIPIHYCAPAGFAILKCNNKKFNGKGPCTNVSTVQCTHGIKPVV
STQLLLNGSLAEEEVVIRSDNFTNNAKTIIVQLKETVEINCTRPNNNTRKGIHMGPGRAF
YTTGAIIGDIRQAHCNISRAKWNNTLKQIVKKLGEQFNKTTIVFNQPSGGDPEI
>2242_56_5_R5
DFNMWKNDMVEQMHEDIISLWDQSLKPCVKLTPLCVTLNCTNLN-----TTNLNATNTTR
NSWETMKEGEIKNCSFNVTTNIRDKVQKEYALFYTLDVVPIDNNDN-------TSYRLIS
CNTSVITQTCPKVSFEPIPIHYCAPAGFAILKCNNKKFNGKGPCTNVSTVQCTHGIKPVV
STQLLLNGSLAEEEVVIRSDNFTNNAKTIIVHLNETVEINCTRPNNNTRKGIHIGPGRAF
YTTGAIIGNIRQAHCNISRAKWNNTLKQIVKKLGEQFNKTTIVFNQSSGGDLEI
>2242_56_1_R5
DFNMWKNDMVEQMHEDIISLWDQSLKPCVKLTPLCVTLNCTNLN-----TTNLNTTNTTR
NSWETMKEGEIKNCSFNVTTNIRDKVQKEYALFYTLDVVPIDNNDN-------TSYRLIS
CNTSVITQACPKVSFEPIPIHYCAPAGFAILKCNNKKFNGKGPCTNVSTVQCTHGIKPVV
STQLLLNGSLAEEEVVIRSDNFTNNAKTIIVQLNETVEINCTRPNNNTRKGIHIGPGRAF
YTTGAIIGDIRQAHCNISRAKWNNTLKQIVKKLGEQFNKTTIVFNQSSGGDLEI
>2242_76_9_X4
DFNMWKNDMVEQMHEDIISLWDQSLKPCVKLTPLCVTLKCTNVN-----TTNLNVTNTTR
NSWEMMKEGEIKNCSFNVTTNIRDKVQKEYAFFYKLDVVQIDANDN-------TSYRLIR
CNASVITQACPKVSFEPIPIHYCAPAGFAILKCRDEKFNGKGPCTNVSTVQCTHGIKPVV
STQLLLNGSLAEEEVVIRSDNFTDNAKTIIVQLNETVEINCIRPNNNTRKGIRIGPGRAI
YTTGRIIGDIRQAHCNISKAKWNNTLKQVVKKLREQFGNKTIVFNQSSGGDLEI
>2242_76_3_X4
DFNMWKNDMVEQMHEDIISLWDQSLKPCVKLTPLCVTLKCTNVN-----TTNLNVTNTTR
NSWEMMKEGEIKNCSFNVTTNIRDKVQKEYAFFYKLDVVQIDANDN-------TSYRLIR
CNASVITQACPKVSFEPIPIHYCAPAGFAILKCRDEKFNGKGPCTNVSTVQCTHGIKPVV
STQLLLNGSLAEEEVVIRSDNFTDNAKTIIVQLNETVEINCIRPNNNTRKGIRIGPGRAI
YTTGRIIGNIRQAHCNISKAKWNNTLKQIVKKLREQFGNKTIVFNQSSGGDLEI
>2242_76_2_X4
DFNMWKNDMVEQMHEDIISLWDQSLKPCVKLTPLCVTLKCTNVN-----TTNLNVTNTTR
NSWEMMKEGEIKNCSFNVTTNIRDKVQKEYAFFYKLDVVQIDANDN-------TSYRLIR
CNASVITQACPKVSFEPIPIHYCAPAGFAILKCRDEKFNGKGPCTNVSTVQCTHGIKPVV
STQLLLNGSLAEEEVVIRSDNFTDNAKTIIVQLNETVEINCIRPNNNTRKGIRIGPGRAI
YTTGRIIGDIRQAHCNISKAKWNNTLKQIVKKLREQFGNKTIVFNQSSGGDLEI
>2242_76_7_X4
DFNMWKNDMVEQMHEDIISLWDQSLKPCVKLTPLCVTLKCTNVN-----TTNLNVTNTTR
NSWEMMKEGEIKNCSFNVTTNIRDKVQKEYAFFYKLDVVQIDANDN-------TSYRLIR
CNASVITQACPKVSFEPIPIHYCAPAGFAILKCRDEKFNGKGPCTNVSTVQCTHGIKPVV
STQLLLNGSLAEEEVVIRSDNFTDNAKTIIVQLNETVEINCIRPNNNTRKGIRIGPGRAI
YTTGRIIGDIRQAHCNISKAKWNNTLKQIVKKLREQFGNKTIVFNQSSGGDLEI
>2242_76_6_X4
DFNMWKNDMVEQMHEDIISLWDQSLKPCVKLTPLCVTLKCTNVN-----TTNLNVTNTTR
NSWEMMKEGEIKNCSFNVTTNIRDKVQKEYAFFYKLDVVQIDANDN-------TSYRLIR
CNASVITQACPKVSFEPIPIHYCAPAGFAILKCRDEKFNGKGPCTNVSTVQCTHGIKPVV
STQLLLNGSLAEEEVVIRSDNFTDNAKTIIVQLNETVEINCIRPNNNTRKGIRIGPGRAI
YTTGRIIGDIRQAHCNISKAKWNNTLKQIVKKLREQFGNKTIVFNQSSGGDLEI
>2242_76_10_X4
DFNMWKNDMVEQMHEDIISLWDQSLKPCVKLTPLCVTLKCTNVN-----TTNLNVTNTTR
NSWEMMKEGEIKNCSFNVTTNIRDKVQKEYAFFYKLDVVQIDANDN-------TSYRLIR
CNASVITQACPKVSFEPIPIHYCAPAGFAILKCRDEKFNGKGPCTNVSTVQCTHGIKPVV
STQLLLNGSLAEEEVVIRSDNFTDNAKTIIVQLNETVEINCIRPNNNTRKGIRIGPGRAI
YTTGRIIGDIRQAHCNISKAKWNNTLKQIVKKLREQFGNKTIVFNQSSGGDLEI
>2242_76_5_X4
DFNMWKNDMVEQMHEDIISLWDQSLKPCVKLTPLCVTLKCTNVN-----TTNLNVTNTTR
NSWEMMKEGEIKNCSFNVTTNIRDKVQKEYAFFYKLDVVQIDANDN-------TSYRLIR
CNASVITQACPKVSFEPIPIHYCAPAGFAILKCRDEKFNGKGPCTNVSTVQCTHGIKPVV
STQLLLNGSLAEEEVVIRSDNFTDNAKTIIVQLNETVEINCIRPNNNTRKGIRIGPGRAI
YTTGRIIGDIRQAHCNISKAKWNNTLKQIVKKLREQFGNKTIVFNQSSGGDLEI
>2242_76_1_X4
DFNMWKNDMVEQMHEDIISLWDQSLKPCVKLTPLCVTLKCTNVN-----TTNLNVTNTTR
NSWEMMKEGEIKNCSFNVTTNIRDKVQKEYAFFYKLDVVQIDANDN-------TSYRLIR
CNASVITQACPKVSFEPIPIHYCAPAGFAILKCRDEKFNGKGPCTNVSTVQCTHGIKPVV
STQLLLNGSLAEEEVVIRSDNFTDNAKTIIVQLNETVEINCIRPNNNTRKGIRIGPGRAI
YTTGRIIGDIRQAHCNISKAKWNNTLKQIVKKLREQFGNKTIVFNQSSGGDLEI
>2242_76_8_X4
DFNMWKNDMVEQMHEDIISLWDQSLKPCVKLTPLCVTLKCTNVN-----TTNLNVTNTTR
NSWEMMKEGEIKNCSFNVTTNIRDKVQKEYAFFYKLDVVQIDANDN-------TSYRLIR
CNASVITQACPKVSFEPIPIHYCAPAGFAILKCRDEKFNGKGPCTNVSTVQCTHGIKPVV
STQLLLNGSLAEEEVVIRSDNFTDNAKTIIVQLNETVEINCIRPNNNTRKGIRIGPGRAI
YTTGRIIGDIRQAHCNISRAKWNNTLKQIVKKLREQFGNKTIVFNQSSGGDLEI
>2242_85_2_R5
DFNMWRNDMVEQMHEDIISLWDQSLKPCVKLTPLCVTLKCTNVN-----TTNLNVTNTTR
NSWEIMKEGEIKNCSFNVTTNIRGKVQKEYAFFYKLDVVQIDNTDN-------TSYRLIS
CNTSVITQACPKVSFEPIPIHYCAPAGFAILKCRENKFNGKGPCKNVSTVQCTHGIKPVV
STQLLLNGSLAEEDVVIRSDNFTDNAKTIIVQLNETVEINCTRPNNNTRKGIHIGPGRAF
YTTGAIIGNIRQAHCNISRAKWNNTLKQIVKKLGEQFNKTKIVFNQSSGGDLEI
>2242_85_4_R5
DFNMWRNDMVEQMHEDIISLWDQSLKPCVKLTPLCVTLKCTNVN-----TTNLNVTNTTR
NSWEIMKEGEIKNCSFNVTTNIRGKVQKEYAFFYKLDVVQIDNTDN-------TSYRLIS
CNTSVITQACPKVSFEPIPIHYCAPAGFAILKCRENKFNGKGPCKNVSTVQCTHGIKPVV
STQLLLNGSLAEEDVVIRSDNFTDNAKTIIVQLNETVEINCTRPNNNTRKGIHIGPGRAF
YTTGAIIGNIRQAHCNISRAKWNNTLKQIVKKLGEQFNKTKIVFNQSSGGDLEI
>2242_85_7_R5
DFNMWRNDMVEQMHEDIISLWDQSLKPCVKLTPLCVTLKCTNVN-----TTNLNVINTTR
NSWEIMKEGEIKNCSFNVTTNIRGKVQKEYAFFYKLDVVQIDNTDN-------TSYRLIS
CNTSVITQACPKVSFEPIPIHYCAPAGFAILKCRENKFNGKGPCKNVSTVQCTHGIKPVV
STQLLLNGSLAEEDVVIRSDNFTDNAKTIIVQLNETVEINCTRPNNNTRKGIHIGPGRAF
YTTGAIIGNIRQAHCNISRAKWNNTLKQIVKKLGEQFNKTKIVFNQSSGGDLEI
>2242_85_8_R5
DFNMWRNDMVEQMHEDIISLWDQSLKPCVKLTPLCVTLKCTNVN-----TTNLNVTNTTR
NSWEIMKEGEIKSCSFNVTTNIRGKVQKEYAFFYKLDVVQIDNTDN-------TSYRLIS
CNTSVITQACPKVSFEPIPIHYCAPAGFAILKCRENKFNGKGPCKNVSTVQCTHGIKPVV
STQLLLNGSLAEEDVVIRSDNFTDNAKTIIVQLNETVEINCTRPNNNTRKGIHIGPGRAF
YTTGAIIGNIRQAHCNISRAKWNNTLKQIVKKLREQFNKTKIVFNQSSGGDLEI
>2242_85:2_1_R5
DFNMWRNDMVEQMHEDIISLWDQSLKPCVKLTPLCVTLKCTNVN-----TTNLNVTNTTR
NSWEIMKEGEIKNCSFNVTTNIRGKVQKEYAFFYKLDVVQIDNTDN-------TSYRLIS
CNTSVITQACPKVSFEPIPIHYCAPAGFAILKCRENKFNGKGPCKNVSTVQCTHGIKPVV
STQLLLNGSLAEEDVVIRSDNFTDNAKTIIVQLNETVEINCTRPNNNTRKGIHIGPGRAF
YTTGAIIGNIRQAHCNISRAKWNNTLKQIVKKLREQFNKTKIVFNQSSGGDLEI
>2242_84_6_R5
DFNMWKNDMVEQMHEDIISLWDQSLKPCVKLTPLCVTLKCTNLNTTNVNTTNLNVTNTTV
SSWETMKEGEIKNCSFNVTTNIRGKVQKEYAFFYKLDVVQIDNIDN-------TSYRLIS
CNTSVITQACPKVSFEPIPIHYCAPAGFATLKCRENKFNGKGPCKNVSTVQCTHGIKPVV
STQLLLNGSLAEEDVVIRSDNFTDNAKTIIVQLNETVEINCTRPNNNTRKGIHIGPGRAF
YTTGAIIGNIRQAHCNISRAKWNNTLKQIVKKLGEQFNKTRIVFNQSSGGDLEI
>2242_85_3_R5
DFNMWKNDMVEQMHEDIISLWDQSLKPCVKLTPLCVTLKCTNLNTTNVNTTNLNVTNTTV
SSWETMKEGEIKNCSFNVTTNIRGKVQKEYAFFYKLDVVQIDNTDN-------TSYRLIS
CNTSVITQACPKVSFEPIPIHYCAPAGFAILKCRENKFNGKGPCKNVSTVQCTHGIKPVV
STQLLLNGSLAEEDVVIRSDNFTDNAKTIIVQLNETVEINCTRPNNNTRKGIHIGPGRAF
YTTGAIIGNIRQAHCNISRAKWNNTLKQIVKKLGEQFNKTRIVFNQSSGGDLEI
>2242_85:2_4_X4
DFNMWKNDMVEQMHEDIISLWDQSLEPCVKLTPLCVTLKCTNVN-----TTNLNVTNTTR
NSWEIMKEGEIKNCSFNVTTNIRGKVQKEYAFFYKLDVVQIDNTDN-------TSYRLIS
CNTSVITQACPKVSFEPIPIHYCAPAGFAILKCRENKFNGKGPCKNVSTVQCTHGIKPVV
STQLLLNGSLAEEDVVIRSDNFTDNAKTIIVQLNETVEINCTRPNNYTRKGIRIGPGRAI
YTTGRIIGDIRQAHCNISRAKWNNTLKQIVKKLGEQFNKTKIVFNQSSGGDLEI
>2242_85:2_2_X4
DFNMWKNDMVEQMHEDIISLWDQSLKPCVKLTPLCVTLKCTNVN-----TTNLNVTNTTR
NSWEMMKEGEIKNCSFNVTTNIRGKVQKEYAFFYKLDVVQIDANDN-------TSYRLTS
CNASVITQACPKVSFEPIPIHYCAPAGFAILKCRENKFNGKGPCKNVSTVQCTHGIKPVV
STQLLLNGSLAEEDVVIRSDNFTDNAKTTIVQLNETVEINCTRPNNNTRKGIRIGPGRAI
YTTGRIIGDIRQAHCNISRAKWNNTLKQIVKKLGEQFNKTKIVFNQSSGGDLEI
>2242_85:2_5_X4
DFNMWKNDMVEQMHEDIISLWDQSLKPCVKLTPLCVTLKCTNVN-----TTNLNVTNTTR
NSWEMMKEGEIKNCSFNVTTNIRGKVQKEYAFFYKLDVVQIDANDN-------TSYRLTS
CNASVITQACPKVSFEPIPIHYCAPAGFAILKCRENKFNGKGPCKNVSTVQCTHGIKPVV
STQLLLNGSLAEEDVVIRSDNFTDNAKTIIVQLNETVEINCTRPNNNTRKGIRIGPGRAI
YTTGRIIGDIRQAHCNISRAKWNNTLKQIVKKLGEQFNKTKIVFNQSSGGDLEI
>2242_84_10_X4
DFNMWKNDMVEQMHEDIISLWDQSLKPCVKLTPLCVTLKCTNVN-----TTNLNVTNTTR
NSWEIMKEGEIKNCSFNVTTNRRDKVQKEYAFFYKLDVVQIDANDN-------TSYRLTR
CNASVITQACPKVSFEPIPIHYCAPAGFAILKCRDKKFNGKGPCTNVSTVQCTHGIKPVV
STQLLLNGSLAEEEVVIRSDNFTDNAKTIIVQLNETVEINCIRPNNNTRKGIRIGPGRAI
YTTGRIIGDIRQAHCNISRAKWNNTLKQIVKKLGGQFNKTKIVFNQSSGGDLEI
>2242_76_4_X4
DFNMWKNDMVEQMHEDIISLWDQSLKPCVKLTPLCVTLKCTNVN-----TTNLNVTNTTR
NSWEIMKEGEIKNCSFNVTTNRRDKVQKEYAFFYKLDVVQIDANDN-------TSYRLTR
CNASVITQACPKVSFEPIPIHYCAPAGFAILKCRDKKFNGKGPCTNVSTVQCTHGIKPVV
STQLLLNGSLAEEEVVIRSDNFTDNAKTIIVQLNETVEINCIRPNNNTRKGIRIGPGRAI
YTTGRIIGDIRQAHCNISRAKWNNTLKQIVKKLGGQFNKTKIVFNQSSGGDLEI
>2242_84_7_X4
DFNMWRNDMVEQMHEDIISLWDQSLKPCVKLTPLCVTLNC----------TNVNVTNTTR
NSWEMMKEGEIKNCSFNVTTNIRDKVQKEYAFFYKLDVVQIDANDN-------TSYRLTS
CNASVITQACPKVSFEPIPIHYCAPAGFAILKCRDEKFNGKGPCTNVSTVQCTHGIKPVV
STQLLLNGSLAEEEVVIRSDNFTDNAKTIIVQLNETVEINCTRPNNYTRKGIRIGPGRAI
YTTGRIIGDIRQAHCNISRAKWNNTLKQIVKKLGEQFNKTKIVFNQSSGGDLEI
>2242_85_5_X4
DFNMWKNDMVEQMHEDIISLWDQSLKPCVKLTPLCVTLKCTNVN-----TTNLNVTNTTR
NSWEMMKEGEIKNCSFNVTTNIRDKVQKEYAFFYKLDVVQIDANDN-------TSYRLTS
CNASVITQACPKVSFEPIPIHYCAPAGFAILKCRDEKFNGKGPCTNVSTVQCTHGIKPVV
STQLLLNGSLAEEEVVIRSDNFTDNAKTIIVQLNETVEINCTRPNNYTRKGIRIGPGRAI
YTTGRIIGDIRQAHCNISRAKWNNTLKQIVKKLGGQFNKTKIVFNQSSGGDLEI
>2242_85_9_X4
DFNMWKNDMVEQMHEDIISLWDQSLKPCVKLTPLCVTLKCTNVN-----TTNLNATNTTR
NSWEMMKEGEIKNCSFNVTTNIRDKVQKEYAFFYKLDVVQIDANDN-------TSYRLTS
CNASVITQACPKVSFEPIPIHYCAPAGFAILKCRDEKFNGKGPCTNVSTVQCTHGIKPVV
STQLLLNGSLAEEEVVIRSDNFTDNAKTIIVQLNETVEINCTRPNNYTRKGIRIGPGRAI
YTTGRIIGDIRQAHCNISRAKWNNTLKQIVKKLGEQFNKTKIVFNQSSGGDLEI
>2242_85_1_X4
DFNMWKNDMVEQMHEDIISLWDQSLKPCVKLTPLCVTLKCTNVN-----TTNLNVTNTTR
NSWEMMKEGEIKNCSFNVTTNIRDKVQKEYAFFYKLDVVQIDANDN-------TSYRLTS
CNASVITQACPKVSFEPIPIHYCAPAGFAILKCRDEKFNGKGPCTNVSTVQCTHGIKPVV
STQLLLNGSLAEEEVVIRSDNFTDNAKTIIVQLNETVEINCTRPNNYTRKGIRIGPGRAI
YTTGRIIGDIRQAHCNISRAKWNNTLKQIVKKLGEQFNKTKIVFNQSSGGDLEI
>2242_84_8_X4
DFNMWKNDMVEQMHEDIISLWDQSLKPCVKLTPLCVTLKCTNVN-----TTNLNVTNTTR
NSWEMMKEGEIKNCSFNVTTNIRDKVQKEYAFFYKLDVVQIDANDN-------TSYRLTS
CNASVITQACPKVSFEPIPIHYCAPAGFAILKCRDEKFNGKGPCTNVSTVQCTHGIKPVV
STQLLLNGSLAEEEVVIRSDNFTDNAKTIIVQLNETVEINCTRPNNYTRKGIRIGPGRAI
YTTGRIIGDIRQAHCNISRAKWNNTLKQIVKKLGEQFNKTKIVFNQSSGGDLEI
>2242_85:2_3_X4
DFNMWKNDMVEQMHEDIISLWDQSLKPCVKLTPLCVTLKCTNVN-----TTNLNVTNTTR
NSWEMMKEGEIKNCSFNVTTNIRDKVQKEYAFFYKLDVVQIDANDN-------TSYRLTS
CNASVITQACPKVSFEPIPIHYCAPAGFAILKCRDEKFNGKGPCTNVSTVQCTHGIKPVV
STQLLLNGSLAEEEVVIRSDNFTDNAKTIIVQLNETVEINCTGPNNYTRKGIRIGPGRAI
YTTGRIIGDIRQAHCNISRAKWNNTLKQIVKKLGEQFNKTKIVFNQSSGGDLEI
>2242_85:2_10_R5
DFNMWRNDMVEQMHEDIISLWDQSLKPCVKLTPLCVTLKCTNVN-----TTNLNVTNTTR
NSWEIMKEGEIKNCSFNVTTNIRGKVQKEYAFFYKLDVVQIDNTDN-------TSYRLIS
CNTSVITQACPKVSFEPIPIHYCAPAGFAILKCKETKFNGKGPCKNVSTVQCTHGIRPVV
STHLLLNGSLAEEEVVIRSDDFTNNAKTIIVQLNETVEINCTRPNNNTRKGIHLGPGRAF
YTTGGIIGDIRQAHCNISKAKWNNTLKQIVKKLREQFGNKTIVFSQPSGGDLEI
>2242_84_5_R5
DFNMWRNDMVEQMHEDIISLWDQSLKPCVKLTPLCVTLNC----------TNVNVTNTTR
DSWETMKEGEIKNCSFNVTTDIRDKVQKEYALFYTLDVVPIDNNDN-------TSYRLIS
CNTSVITQACPKVSFEPIPIHYCAPAGFAILKCKETKFNGKGPCKNVSTVQCTHGIRPVV
PTHLLLNGSLAEEEVVIRSDNFTNNAKTIIVQLNETVEINCTRPNNNTRKGIHIGPGRAF
YTTGAIIGDIRQAHCNISRAKWNNTLKQIVKRLREQFGNKTIVFDQSSGGDLEI
>2242_84_4_R5
DFNMWRNDMVEQMHEDIISLWDQSLKPCVKLTPLCVTLNC----------TNVNVTNTTR
DSWETMKEGEIKNCSFNVTADIRDKVQKEYALFYTLDVVPIDNNDN-------TSYRLIS
CNTSVITQACPKVSFEPIPIHYCAPAGFAILKCKETKFNGKGPCKNVSTVQCTHGIRPVV
STHLLLNGSLAEEEVVIRSDNFTNNAKTIIVQLNETVEINCTRPNNNTRKGIHIGPGRAF
YTTGAIIGDIRQAHCNISRAKWNNTLKQIVKKLREQFGNKTIVFDQSSGGDLEI
>2242_84_1_R5
DFNMWRNDMVEQMHEDIISLWDQSLKPCVKLTPLCVTLNC----------TNVNVTNTTR
DSWETMKEGEIKNCSFNVTTDIRDKVQKEYALFYTLDVVPIDNNDN-------TSYRLIS
CNTSVITQACPKVSFEPIPIHYCAPAGFAILKCKETKFNGKGPCKNVSTVQCTHGIRPVV
STHLLLNGSLAEEEVVIRSDNFTNNAKTIIVQLNETVEINCTRPNNNTRKGIHIGPGRAF
YTTGAIIGDIRQAHCNISRAKWNNTLKQIVKKLREQFGNKTIVFDQSSGGDLEI
>2242_84_2_R5
DFNMWRNDMVEQMHEDIISLWDQSLKPCVKLTPLCVTLNC----------TNVNVTNTTR
DSWETMKEGEIKNCSFNVTTDIRDKVQKEYALFYTLDVVPIDNNDN-------TSYRLIS
CNTSVITQACPKVSFEPIPIHYCAPAGFAILKCKETKFNGKGPCKNVSTVQCTHGIRPVV
STHLLLNGSLAEEEVVIRSDNFTNNAKTIIVQLNETVEINCTRPNNNTRKGIHIGPGRAF
YTTGAIIGDIRQAHCNISRAKWNNTLKQIVKKLREQFGNKTIVFDQSSGGDLEI
>2242_84_3_R5
DFNMWRNDMVEQMHEDIISLWDQSLKPCVKLTPLCVTLNC----------TNVNVTNTTR
DSWETMKEGEIKNCSFNVTTDIRDKVQKEYALFYTLDVVPIDNNDN-------TSYRLIS
CNTSVITQACPKVSFEPIPIHYCAPAGFAILKCKETKFNGKGPCKNVSTVQCTHGIRPVV
STHLLLNGSLAEEEVVIRSDNFTNNAKTIIVQLNETVEINCTRPNNNTRKGIHIGPGRAF
YTTGAIIGDIRQAHCNISRAKWNNTLKQIVKKLREQFGNKTIVFDQSSGGDLEI
>2242_18_9_R5
DFNMWRNDMVEQMHEDIISLWDQSLKPCVKLTPLCVTLNC----------TNVNVTNTTR
DSWETMKEGEIKNCSFNVTTDIRDKVQKEYALFYTLDVVPIDNNDN-------TSYRLIS
CNTSVITQACPKVSFEPIPIHYCAPAGFAILKCKETKFNGKGPCKNVSTVQCTHGIRPVV
STHLLLNGSLAEEEVVIRSDNFTNNAKTIIVQLNETVEINCTRPNNNTRKGIHIGPGRAF
YTTGAIIGDIRQAHCNISRAKWNNTLKQIVKKLREQFGNKTIVFDQSSGGDLEI
>2242_85:2_6_R5
DFNMWRSDMVEQMHEDIISLWDQSLKPCVKLTPLCVTLNC----------TNVNVTNTTR
DSWETMKEGEIKNCSFNVTTDIRDKVQKEYALFYTLDVVPIDNNDN-------TSYRLIS
CNTSVITQACPKVSFEPIPIHYCAPAGFAILKCKETKFNGKGPCKNVSTVQCTHGIRPVV
STQLLLNGSLAEEDVVIRSDDFTNNAKTIIVQLNETVEINCTRPNNNTRKGIHLGPGRAF
YTTGGIIGDIRQAHCNISKAKWNNTLKQIVKKLREQFGNKTIVFSQPSGGDLEI
>2242_85:2_7_R5
DFNMWRNDMVEQMHEDIISLWDQSLKPCVKLTPLCVTLNC----------TNVNVTNTTR
DSWETMKEGEIKNCSFNVTTDIRDKVQKEYALFYTLDVVPIDNNDN-------TSYRLIS
CNTSVITQACPKVSFEPIPIHYCAPAGFAILKCKETKFNGKGPCKNVSTVQCTHGIRPVV
STHLLLNGSLAEEEVVIRSDDFTNNAKTIIVQLNETVEINCTRPNNNTRKGIHLGPGRAF
YTTGGIIGDIRQAHCNISKAKWNNTLKQIVKKLREQFGNKTIVFSQPSGGDLEI
>2242_85:2_8_R5
DFNMWRNDMVEQMHEDIISLWDQSLKPCVKLTPLCVTLNC----------TNVNVTNTTR
DSWETMKEGEIKNCSFNVTTDIRDKVQKEYALFYTLDVVPIDNNDN-------TSYRLIS
CNTSVITQACPKVSFEPIPIHYCAPAGFAILKCKETKFNGKGPCKNVSTVQCTHGIRPVV
STHLLLNGSLAEEEVVIRSDDFTNNAKTIIVQLNETVEINCTRPNNNTRKGIHLGPGRAF
YTTGGIIGDIRQAHCNISKAKWNNTLKQIVKKLREQFGNKTIVFSQPSGGDLEI
>2242_84_9_R5
DFNMWRNDMVEQMHEDIISLWDQSLKPCVKLTPLCVTLNC----------TNVNVTNTTR
DSWETMKEGEIKNCSFNVTTDIRDKVQKEYALFYTLDVVPIDNNDN-------TSYRLIS
CNTSVITQACPKVSFEPIPIHYCAPAGFAILKCKETKFNGKGPCKNVSTVQCTHGIRPVV
STHLLLNGSLAEEEVVIRSDDFTNNAKTIIVQLNETVEINCTRPNNNTRKGIHLGPGRAF
YTTGGIIGDIRQAHCNISKAKWNNTLKQIVKKLREQFGNKTIVFSQPSGGDLEI
