# Supplementary material for: Protein structural disorder of the envelope V3 loop contributes to the switch in human immunodeficiency virus type 1 cell tropism
Source: PLoS One. 2017 Oct 19;12(10):e0185790. doi: 10.1371/journal.pone.0185790 (PMC5648111; doi:10.1371/journal.pone.0185790)
Supplement: S1 File — (ZIP) [file pone.0185790.s001.zip › sequences/Mild_data_set_V1_V3/sequence_per_patient_AA_aligned/Patient2282.fasta.aln]

>2282_70_7_R5
DFNMWKNDMVEQMHEDIISLWDQSLKPCVKLTPLCVTLNCTNLNTTNLNATNTTVSSWET
MKEGEIKSCSFNVTTNIRDKVQKEYAFFYTLDVVPID-----NTDNTSYRLISCNTSVIT
QACPKVSFEPIPIHYCAPAGFAILKCRDNKFNGKGPCTNVSTVQCTHGIKPVVSTQLLLN
GSLAEEEVVIRSDNFTNNAKTIIVQLNETVEINCTRPNNNTRKGIHIGPGRAFFTTGAII
GNIRQAHCNISRAKWNNTLKQIVKKLGEQFNKTKIVFNQSSGGDLEI
>2282_47_5_X4
----------------------QSLKPCVELTPLCVTLNCTNLE----NATNTNNSRGGM
MEKGEMKNCSFNITTNMRDRVQKEYALFYKLDVEPIDKNTTNNNTDTSYRLISCNTSVIT
QTCPKVTFEPIPIHYCAPAGFAILKCNNKTFNGKGPCTNVSTVQCTHGIRPVVSTQLLLN
GSLAEKEVVLRSNNFTDNTKTIIVQLNETVEINCTRPNNNTRKSIHMGPGRFFHTTKAII
GDIRQAHCNLSSAKWNNTLKQIVTKLREQFKNKTIVFKHS-------
>2282_21_1_R5
----------------------QSLKPCVKLTPLCVTLNCSNLG----NDTNTNNSSEGM
MEKGEIKNCSFNITTSMRDRVQKEYALFYKLDVVPID----NNNTNTSYRLISCNTSVIT
QACPKVTFESIPIHYCAPAGFAILKCNNKTFNGKGPCTNVSTVQCTHGIRPVVSTQLLLN
GSLAEKEVVLRSDNFTDNTKTIIVQLNETVEINCTRPNNNTRKGIHIGPGRAFYATGEII
GNIRQAHCNLSSTKWNNTLKQIVTKLREQFENKTIVFNHS-------
>2282_47_2_R5
----------------------QSLKPCVKLTPLCVTLNCSNLG----NDTNTNNSSEGI
MEKGEIKNCSFNITTSMRDRVQKEYALFYKLDIVPID----NNNTNTSYRLISCNTSVIT
QACPKVTFEPIPIHYCAPAGFAILKCNNKTFNGKGPCTNVSTVQCTHGIRPVVSTQLLLN
GSLAEKEVVLRSDNFTDNTKTIIVQLNETVEINCTRPNNNTRKGIHIGPGRAFYTTGGII
GDIRQAHCNLSSTKWNNTLKQIVTKLREQFENKTIVFNHS-------
>2282_21_3_R5
----------------------QSLKPCVKLTPLCVTLNCSNLG----NDTNTNNSSEGI
MEKGEIKNCSFNITTSMRDRVQKEYALFYKLDVVPVDND--IDN-TTNYRLISCNTSVIT
HACPKVTFEPIPIHYCAPAGFAILKCNNKTFNGKGPCTNVSTVQCTHGIRPVVSTQLLLN
GSLAEEEVVLRSDNFTDNTKTIIVQLNESVVINCTRPNNNTRKSIHIGPGRAFYTTGGII
GDIRQAHCNLSSTKWNNTLKQIVTKLREQFENKTIVFNHS-------
>2282_21_6_R5
----------------------QSLKPCVKLTPLCVTLNCSNLG----NDTNTNNSSEGI
MEKGEIKNCSFNITTSMRDRVQKEYALFYKLDVVPVDND--IDN-TTNYRLISCNTSVIT
HACPKVTFEPIPIHYCAPAGFAILKCNNKTFNGKGSCTNVSTVQCTHGIRPVVSTQLLLN
GSLAEKEVVLRSDNFTDNTKTIIVQLNETVVINCTRPNNNTRKSIHIGPGRAFYTTGGII
GDIRQAHCNLSSTKWNNTLKQIVTKLREQFENKTIVFNHS-------
>2282_24_1_R5
----------------------QSLKPCVKLTPLCVTLNCSNLG----NDTNTNNSSEGI
MEKGEIKNCSFNITTSMRDRVQKEYALFYKLDVVPVDND--IDN-TTNYRLISCNTSVIT
HACPKVTFEPIPIHYCAPAGFAILKCNNKTFNGKGPCTNVSTVQCTHGIRPVVSTQLLLN
GSLAEKEVVLRSDNFTDNTKTIIVQLNETVVINCTRPNNNTRKSIHIGPGRAFYTTGGII
GDIRQAHCNLSSTKWNNTLKQIVTKLREQFENKTIVFNHS-------
>2282_21_4_R5
----------------------QSLKPCVKLTPLCVTLNCSNLG----NDTNTNNSSEGI
MEKGEIKNCSFNITTSMRDRVQKEYALFYKLDVVPVDND--IDN-TTNYRLISCNTSVIT
HACPKVTFEPIPIHYCAPAGFAILKCNNKTFNGKGPCTNVSTVQCTHGIRPVVSTQLLLN
GSLAEKEVVLRSDNFTDNTKTIIVQLNESVVINCTRPNNNTRKSIHIGPGRAFYTTGGII
GDIRQAHCNLSSTKWNNTLKQIVTKLREQFENKTIVFNHS-------
>2282_24_7_R5
----------------------QSLKPCVKLTPLCVTLNCTNLG----NDTNTNNSSEGM
MEKGEIKNCSFNITTSMRDRVQKEYALFYKLDVVPID----NNNTNTSYRLISCNTSVIT
QACPKVTFEPIPIHYCAPAGFAILKCNNKTFNGKGPCTNVSTVQCTHGIRPVVSTQLLLN
GSLAEKEVVLRSDNFTDNTKNIIVQLNESVVINCTRPNNNTRKSIHIGPGRAFYTTGGII
GDIRQAHCNLSSTKWNNTLKQIVTKLREQFENKTIVFNHS-------
>2282_24_8_R5
----------------------QSLKPCVKLTPLCVTLNCNNLG----NDTNTNNSSEGM
IEKGEIKNCSFNITTSMRDRVQKEYALFYKLDIVPIDND--NN--NTNYRLISCNTSVIT
QACPKVTFEPIPIHYCAPAGFAILKCNNKTFNGKGPCTNVSTVQCTHGIRPVVSTQLLLN
GSLAEEEVVLRSDNFTDNTKTIIVQLNESVEINCTRPNNNTRKSIHIGPGRALYTTGEII
GNIRQAHCNLSSTKWNNTLKQIVKKLREQFENKTIVFNHS-------
>2282_24_2_R5
----------------------QSLKPCVKLTPLCVTLNCSNLG----NDTNTNNSSEEM
MEKGEIKNCSFNITTRMRDRVQKEYALFYKLDVVPIDND--NN--NTTYRLISCNTSVIT
HACPKVTFEPIPIHYCAPAGFAILKCNNKTFNGKGPCTNVSTVQCTHGIRPVVSTQLLLN
GSLAEEEVVLRSDNFTDNTKTIIVQLNESVVINCTRPNNNTRKSIHIGPGRAFYTTGGII
GDIRQAHCNLSSTKWNNTLKQIVTKLREQFENKTIVFNHS-------
>2282_24_4_R5
----------------------QSLKPCVKLTPLCVTLNCSNLG----NDTNTNNSSEGM
MEKGEIKNCSFNITTSMRDRVQKEYALFYNLDVVPIDND--NN--NTTYRLISCNTSVIT
QACPKVTFEPIPIHYCAPAGFAILKCNNKTFNGKGPCTNVSTVQCTHGIRPVVSTQLLLN
GSLAEEEVVLRSDNFTDNTKTIIVQLNESVVINCTRPNNNTRKSIHIGPGRAFYTTGGII
GDIRQAHCNLSSTKWNNTLKQIVTKLREQFENKTIVFNHS-------
>2282_21_7_R5
----------------------QSLKPCVKLTPLCVTLNCSNLG----NDTNTNNSSEGM
MEKGEIKNCSFNITTSMRDRVQKEYALFYNLDVVPLDND--NNNTNTGYRLISCNTSVIT
HACPKVTFEPIPIHYCAPAGFAILKCNNKTFNGKGPCTNVSTVQCTHGIRPVVSTQLLLN
GSLAEEEVVLRSDNFTDNTKTIIVQLNESVVINCTRPNNNTRKSIHIGPGRAFYTTGGII
GDIRQAHCNLSSTKWNNTLKQIVTKLREQFENKTIVFNHS-------
>2282_21_8_R5
----------------------QSLKPCVKLTPLCVTLNCSNLG----NDTNTNNSSEGM
MEKGEIKNCSFNITTSMRDRVQKEYALFYNLDVVPIDND--NNNTNTSYRLISCNTSVIT
HACPKVTFEPIPIHYCAPAGFAILKCNNKTFNGKGPCTNVSTVQCTHGIRPVVSTQLLLN
GSLAEEEVVLRSDNFTDNTKTIIVQLNESVVINCTRPNNNTRKSIHIGPGRAFYTTGGII
GDIRQAHCNLSSTKWNNTLKQIVTKLREQFENKTIVFNHS-------
>2282_21_5_R5
----------------------QSLKPCVKLTPLCVTLNCSNLG----NDTNTNNSSEGM
MEKGEIKNCSFNITTSMRDRVQKEYALFYNLDVVPIDND--NNNTNTSYRLISCNTSVIT
HACPKVTFEPIPIHYCAPAGFAILKCNNKTFNGKGPCTNVSTVQCTHGIRPVVSTQLLLN
GSLAEEEVVLRSDNFTDNTKTIIVQLNESVVINCTRPNNNTRKSIHIGPGRAFYTTGGII
GDIRQAHCNLSSTKWNNTLKQIVTKLREQFENKTIVFNHS-------
>2282_24_6_R5
----------------------QSLKPCVKLTPLCVTLNCSNLG----NDTNTNNSSEGM
MEKGEIKNCSFNITTSMRDRVQKEYALFYNLDVVPIDND--NNNTNTSYRLISCNTSVIT
HACPKVTFEPIPIHYCAPAGFAILKCNNKTFNGKGPCTNVSTVQCTHGIRPVVSTQLLLN
GSLAEEEVVLRSDNFTDNTKTIIVQLNESVVINCTRPNNNTRKSIHIGPGRAFYTTGGII
GDIRQAHCNLSSTKWNNTLKQIVTKLREQFENKTIVFNHS-------
>2282_24_5_R5
----------------------QSLKPCVKLTPLCVTLNCSNLG----NDTNTNNSSEGM
MEKGEIKNCSFNITTSMRDRVQKEYALFYNLDVVPIDND--NNNTNTSYRLISCNTSVIT
HACPKVTFEPIPIHYCAPAGFAILKCNNKTFNGKGPCTNVSTVQCTHGIRPVVSTQLLLN
GSLAEEEVVLRSDNFTDNTKTIIVQLNESVVINCTRPNNNTRKSIHIGPGRAFYTTGGII
GDIRQAHCNLSSTKWNNTLKQIVTKLREQFENKTIVFNHS-------
>2282_21_2_R5
----------------------QSLKPCVKLTPLCVTLNCSNLG----NDTNTNNSSEGM
MEKGEIKNCSFNITTSMRDRVQKEYALFYNLDVVPIDND--NNNTNTSYRLISCNTSVIT
HACPKVTFEPIPIHYCAPAGFAILKCNNKTFNGKGPCTNVSTVQCTHGIRPVVSTQLLLN
GSLAEEEVVLRSDNFTDNTKTIIVQLNESVVINCTRPNNNTRKSIHIGPGRAFYTTGGII
GDIRQAHCNLSSTKWNNTLKQIVTKLREQFENKTIVFNHS-------
>2282_10_6_R5
----------------------QSLKPCVKLTPLCVTLNCSNLG----NATNTNNSSEGM
MEKGEIKNCSFNITTSMRDRVQKEYALFYKLDVVPIDND---N--NTKYRLISCNTSVIT
QACPKVTFEPIPIHYCAPAGFAILKCNNKTFNGKGPCTNVSTVQCTHGIRPVVSTQLLLN
GSLAEKEVVLRSDNFTDNTRTIIVHLNESVEINCTRPNNNTRKSIHIGPGRAFYTTGGII
GDIRQAHCNLSSTKWNNTLKQIVKKLREQFENKTIVFNHS-------
>2282_10_1_R5
----------------------QSLKPCVKLTPLCVTLNCSNLG----NATNTNNSSEGM
MEKGEIKNCSFNITTSMRDRVQKEYALFYKLDVVPIDND---N--NTKYRLISCNTSVIT
QACPKVTFEPIPIHYCAPAGFAILKCNNKTFNGKGPCTNVSTVQCTHGIRPVVSTQLLLN
GSLAEEEVVLRSDNFTDNTKTIIVQLNESVEINCTRPNNNTRKSIHIGPGRALYTTGGII
GDIRQAHCNLSSTKWNNTLKQIVKKLREQFENKTIVFNHS-------
>2282_10_8_R5
----------------------QSLKPCVKLTPLCVTLNCSNLG----NATNTNNSSEGM
MEKGEIKNCSFNITTSMRDRVQKEYALFYKLDVVPIDND--NN--NTTYRLISCNTSVIT
QACPKVTFEPIPIHYCAPAGFAILKCNNKTFNGKGPCTNVSTVQCTHGIRPVVSTQLLLN
GSLAEEEVVLRSDNFTDNTKTIIVQLNESVEINCTRPNNNTRKSIHIGPGRAFYTTGGII
GDIRQAHCNLSSTKWNNTLKQIVKKLREQFENKTIVFNHS-------
>2282_10_5_R5
----------------------QSLKPCVKLTPLCVTLNCSNLG----NATNTNNSSEGM
MEKGEIKNCSFNITTSMRDRVQKEYALFYKLDIVPIDND--NN--NTNYRLISCNTSVIT
QACPKVTFEPIPIHYCAPAGFAILKCNNKTFNGKGPCTNVSTVQCTHGIRPVVSTQLLLN
GSLVEEEVVLRSDNFTDNTKTIIVQLNESVEINCTRPDNNTRKSIHIGPGRAFYTTGGII
GDIRQAHCNLSSTKWNNTLKQIVKKLREQFENKTIVFNHS-------
>2282_10_10_R5
----------------------QSLKPCVKLTPLCVTLNCSNLG----NATNTNNSSEGM
MEKGEIKNCSFNITTSMRGRVQKEYALFYKLDIVPIDND--NN--NTNYRLISCNTSVIT
QACPKVTFEPIPIHYCAPAGFAILKCNNKTFNGKGPCTNVSTVQCTHGIRPVISTQLLLN
GSLAEEEVVLRSDNFTDNTKTIIVQLNESVEINCTRPNNNTRKSIHIGPGRAFYTTGGII
GDIRQAHCNLSSTKWNNTLKQIVKKLREQFENKTIVFNHS-------
>2282_10_3_R5
----------------------QSLKPCVKLTPLCVTLNCSNLG----NATNTNNSSEGM
MEKGEIKNCSFNITTSMRDRVQKEYALFYKLDIVPIDND--NN--NTNYRLISCNTSVIT
QACPKVTFEPIPIHYCAPAGFAILKCNNKTFNGKGPCTNVSTVQCTHGIRPVVSTQLLLN
GSLAEEEVVLRSDNFTDNTKTIIVQLNEYVEINCTGPNNNTRKSIHIGPGRAFYTTGGII
GDIRQAHCNLSSTKWNNTLKQIVKKLREQFENKTIVFNHS-------
>2282_10_7_R5
----------------------QSLKPCVKLTPLCVTLNCSNLG----NATNTNNSSEGM
MEKGEIKNCSFNITTSMRDRVQKEYALFYKLDIVPIDND--NN--NTNYRLISCNTSVIT
QACPKVTFEPIPIHYCAPAGFAILKCNNKTFNGKGPCTNVSTVQCTHGIRPVVSTQLLLN
GSLAEKEVVLRSDNFTDNTKTIIVQLNESVEINCTRPNNNTRKSIHIGPGRAFYTTGGII
GDIRQAHCNLSSTKWNNTLKQIVKKLREQFENKTIVFNHS-------
>2282_10_2_R5
----------------------QSLKPCVKLTPLCVTLNCSNLG----NATNTNNSSEGM
MEKGEIKNCSFNITTSMRDRVQKEYALFYKLDIVPIDND--NN--NTNYRLISCNTSVIT
QACPKVTFEPIPIHYCAPAGFAILKCNNKTFNGKGPCTNVSTVQCTHGIRPVVSTQLLLN
GSLAEEEVVLRSDNFTDNTKTIIVQLNESVEINCTRPNNNTRKSIHIGPGRAFYTTGGII
GDIRQAHCNLSSTKWNNTLKQIVKKLREQFENKTIVFNHS-------
>2282_10_9_R5
----------------------QSLKPCVKLTPLCVTLNCSNLG----NATNTNNSSEGM
MEKGEIKNCSFNITTSMRDRVQKEYALFYKLDIVPIDND--NN--NTNYRLISCNTSVIT
QACPKVTFEPIPIHYCAPAGFAILKCNNKTFNGKGPCTNVSTVQCTHGIRPVVSTQLLLN
GSLAEEEVVLRSDNFTDNTKTIIVQLNESVEINCTRPNNNTRKSIHIGPGRAFYTTGGII
GDIRQAHCNLSSTKWNNTLKQIVKKLREQFENKTIVFNHS-------
>2282_47_4_R5
----------------------QSLKPCVKLTPLCVTLNCRNLG----DDTNTNHSSEGM
MEKGEIKNCSFNITTSMRDRVQKEYALFYNLDVVPIDND---NNTNTTYRLISCNTSVIT
QACPKVTFEPIPIHYCAPAGFAILKCNNKTFNGKGPCTNVSTVQCTHGIRPVVSTQLLLN
GSLAEKEVVFRSNNFTDNTKTIIVQLNETVEINCTRPNNNTRKSIHMGPGRAFYTTGQII
GDIRQAHCNLSSTKWNNTLKQIVTKLREQFENKTIVFNHS-------
>2282_47_7_R5
----------------------QSLKPCVKLTPLCVTLNCTNLG----NDTNTNNSSEGI
MEKGEIKNCSFNITTRMRDRVQKEYALFYKLDVVSIDND---NN-NTTYRLISCNTSVIT
HACPKVTFEPIPIHYCAPAGFAILKCNNKTFNGKGPCANVSTVQCTHGIRPVVSTQLLLN
GSLAEKEVVLRSDNFTDNTKTIIVQLNETVVINCTRPNNNTRKSIHMGPGRAFYTTGQII
GDIRQAHCNLSSTKWNNTLKQIVTKLREQFENKTIVFNHS-------
>2282_41_7_R5
----------------------QSLKPCVKLTPLCVTLNCTNLG----NDTNTNNSSEGI
MEKGDIKNCSFNITTRMRDRVQKEYALFYKLDVVSIDND---NN-NTTYRLISCNTSVIT
HACPKVTFEPIPIHYCAPAGFAILKCNNKTFNGKGPCANVSTVQCAHGIRPVVSTQLLLN
GSIAEEEVVLRSDNFTDNTKTIIVQLNETVVINCTRPNNNTRKSIHMGPGRAFYTTGQII
GDIRQAHCNLSSTKWNNTLKQIVTKLREQFENKTIVFNHS-------
>2282_47_10_R5
----------------------QSLKPCVKLTPLCVTLNCSNLG----NDTNTNNSSEGM
IEEGEIKNCSFNITTRMRDRVQKEYALFYKLDVVSIDND---NN-NTTYRLISCNTSVIT
HACPKVTFEPIPIHYCAPAGFAILKCNNKTFNGKGPCANVSTVQCTHGIRPVVSTQLLLN
GSIAEEEVVLRSDNFTDNTKTIIVQLNESVVINCTRPNNNTRKSIHMGPGRAFYTTGQII
GDIRQAHCNLSSTKWNNTLKQIVTKLREQFENKTIVFNHS-------
>2282_41_3_R5
----------------------QSLRPCVKLTPLCVTLNCTNLG----NTTKTNHSSEGM
MEKGEIKNCSFNITTSMRDRVQKEYALFYNLDVVPIDND--NNNANTSYRLISCNTSVIT
HACPKVTFEPIPIHYCAPAGFAILKCNNKTFNGTGPCTNVSTVQCTHGIRPVVSTQLLLN
GSLAEEEVVLRSGNFTDNTKTIIVQLNETVVINCTRPNNNTRKSIHMGPGRAFYTTGQII
GDIRQAHCNLSSTKWNNTLKQIVTKLREQFENKTIVFNHS-------
>2282_41_8_R5
----------------------QSLKPCVKLTPLCVTLNCTNLG----NTTKTNHSSEGM
MEKGDIKNCSFNITTSMRDRVQKEYALFYNLDVVPIDND--NNNANTSYRLISCNTSVIT
HACPKVTFEPIPIHYCAPAGFAILKCNNKTFNGTGPCTNVSTVQCTHGIRPVVSTQLLLN
GSLAEEEVVLRSGNFTDNTKTIIVQLNETVVINCTRPNNNTRKSIHMGPGRAFYTTGQII
GDIRQAHCNLSSTKWNNTLKQIVTKLREQFENKTIVFNHS-------
>2282_41_2_R5
----------------------QSLKPCVKLTPLCVTLNCSNLG----NDTNTNNSSKGM
MEEGEIKNCSFNITTSMRDRVQKEYALFYNLDVVPIDND-NNNNTNTSYRLISCNTSVIT
HACPKVTFEPIPIHYCAPAGFAILKCNNKTFNGKGPCANVSTVQCTHGIRPVVSTQLLLN
GSLAEKEVVLRSDNFTDNTKTIIVHLNESVVINCTRPNNNTRKSIHMGPGRAFYATGEII
GNIRQAHCNLSSTKWNNTLKKIVTKLREQFENKTIVFNHS-------
>2282_41_1_R5
----------------------QSLKPCVKLTPLCVTLNCSNLG----NDTNTNNSSKGM
MEEGEIKNCSFNITTSMRDRVQKEYALFYNLDVVPIDND---NNTNTTYRLISCNTSVIT
HACPKVTFEPIPIHYCAPAGFAILKCNNKTFNGKGPCANVSTVQCTHGIRPVVSTQLLLN
GSLAEKEVVLRSDNFTDNTKTIIVQLNETVVINCTRPNNNTRKSIHMGPGRAFYTTGQII
GDIRQAHCNLSSTKWNNTLKQIVTKLREQFENKTIVFNHS-------
>2282_41_6_R5
----------------------QSLKPCVKLTPLCVTLNCSNLG----NDTNTNNSSKGM
MEEGEIKNCSFNITTSMRDRVQKEYALFYNLDVVPIDND---NNTNTTYRLISCNTSVIT
HACPKVTFEPIPIHYCAPAGFAILKCNNKTFNGKGPCANVSTVQCTHGIRPVVSTQLLLN
GSLAEKEVVLRSDNFTDNTKTIIVQLNETVVINCTRPNNNTRKSIHMGPGRAFYTTGQII
GDIRQAHCNLSSTKWNNTLKQIVTKLREQFENKTIVFNHS-------
>2282_41_4_R5
----------------------QSLKPCVKLTPLCVTLNCTNLG----NTTKTNHSSEGM
MEKGEIKNCSFNITTSMRDRVQKEYALFYNLDVVPIDND---NNTNTTYRLISCNTLVIT
HACPKVTFEPIPIHYCAPAGFAILKCNNKTFNGKGPCANVSTVQCTHGIRPVVSTQLLLN
GSLAEKEVVLRSDNFKDNTKTIIVQLNETVVINCTRPNNNTRKSIHMGPGRAFYTTGQII
GDIRQAHCNLSSTKWNNILKQIVTKLREQFENKTIVFNHS-------
>2282_41_10_R5
----------------------QSLKPCVKLTPLCVTLNCTNLG----NTTKTNHSSEGM
MEKGEIKNCSFNITTNMRDRVQKEYALFYNLDVVPIDND---NNTNTTYRLISCNTSVIT
HACPKVTFEPIPIHYCAPAGFAILKCNNKTFNGKGPCANVSTVQCTHGIRPVVSTQLLLN
GSLAEKEVVLRSDNFTDNTKTIIVQLNETVVINCTRPNNNTRKSIHMGPGRAFYTTGQII
GDIRQAHCNLSSTKWNNTLKQIVTKLREQFENKTIVFNHS-------
>2282_62_9_R5
----------------------QSLKPCVKLTPLCVTLNCTNLR----NTTKTNHSSEGM
MEKGEIKNCSFNITTSMRDRVQKEYALFYNLDVVPIDND---NNTNTTYRLISCNTSVIT
HACPKVTFEPIPIHYCAPAGFAILKCNNKTFNGKGPCANVSTVQCTHGIRPVVSTQLLLN
GSLAEKEVVLRSDNFTDNTKTIIVQLNETVVINCTRPNNNTRKSIHMGPGRAFYTTGQII
GDIRQAHCNLSSTKWNNTLKQIVTKLREQFENKTIVFNHS-------
>2282_41_5_R5
----------------------QSLKPCVKLTPLCVTLNCTNLG----NTTKTNHSSEGM
MEKGEIKNCSFNITTSMRDRVQKEYALFYNLDVVPIDND---NNTNTTYRLISCNTSVIT
HACPKVTFEPIPIHYCAPAGFAILKCNNKTFNGKGPCANVSTVQCTHGIRPVVSTQLLLN
GSLAEKEVVLRSDNFTDNTKTIIVQLNETVVINCTRPNNNTRKSIHMGPGRAFYTTGQII
GDIRQAHCNLSSTKWNNTLKQIVTKLREQFENKTIVFNHS-------
>2282_41_9_R5
----------------------QSLKPCVKLTPLCVTLNCTNLG----NTTKTNHSSEGM
MEKGEIKNCSFNITTSMRDRVQKEYALFYNLDVVPIDND---NNTNTTYRLISCNTSVIT
HACPKVTFEPIPIHYCAPAGFAILKCNNKTFNGKGPCANVSTVQCTHGIRPVVSTQLLLN
GSLAEKEVVLRSDNFTDNTKTIIVQLNETVVINCTRPNNNTRKSIHMGPGRAFYTTGQII
GDIRQAHCNLSSTKWNNTLKQIVTKLREQFENKTIVFNHS-------
>2282_62_2_X4
----------------------QSLKPCVRLTPLCVTLNCSNLR----NDTNTNNSGKGM
MEKGDMKNCSFNITTNMKNRVQKEYALFYKLDVVPID----INNTNTSYRLISCNTSVIT
HACPKVNFEPIPIHYCAPAGFAILKCNNKTFNGKGPCTNVSTVQCTHGIRPVVSTQLLLN
GSLAEKEVVLRSDNFTDNTKTIIVQLNEAVEINCTRPNNNTRKRIHMGPGRYVHTTKAII
GDIRQAHCNLSSSKWNNTLKQIVTKLREQFKNKTIVFKHS-------
>2282_47_1_X4
----------------------QSLKPCVRLTSLCVTLNCSNLR----NDTNTNNSGKGM
MEKGDMKNCSFNITTNMKNRVQKEYALFYKLDVVPID----INNTNTSYRLISCNTSVIT
HACPKVNFEPIPIHYCAPAGFAILKCNNKTFNGTGPCTNVSTVQCTHGIRPVVSTQLLLN
GSLAEKEVVLRSDNFTDNTKTIIVQLNESVEINCTRPNNNTRKRIHMGPGRSFHTTEAII
GDIRQAHCNLSSSKWNNTLKQIVTKLREQFKNKTIVFKHS-------
>2282_47_8_R5
----------------------QSLKPCVKLTPLCVTLNCSNLR----NGTNTNNRSKGM
MEKGDMKNCSFNITTNMRDRVQKKYALFYKLDVVPID----INNTNTSYRLISCNTSVIT
QACPKVTFEPIPIHYCAPAGFAILKCNNKTFNGTGPCTNVSTVQCTHGIRPVVSTQLLLN
GSLAEEEVVLRSSNFTDNTKTIIVHLNESVVINCTRPNNNTRKSIHMGPGRAFYTTGQII
GDIRQAHCNLSSTKWNNTLKQIVTKLREQFENKTIVFNHS-------
>2282_62_7_R5
----------------------QSLKPCVKLTPLCVTLNCSNLR----NDTNTNNNSEGM
MEKGDMKNCSFNITTNMKNRVQKEYALFYKLDVVPID----INNTNTSYRLISCNTSVIT
HACPKVNFEPIPIHYCAPAGSAILKCNNKTFNGKGPCTNVSTVQCTHGIRPVVSTQLLLN
GSLAEEEVVLRSGNFTDNTKTIIVQLNESVVINCTRPNNNTRKSIHMGPGKAFYTTGQII
GDIRQAHCNLSSTKWNNTLKQIVTKLREQFENKTIVFNHS-------
>2282_62_6_R5
----------------------QSLKPCVRLTPLCVTLNCSNLR----NDTNTNNNGKEM
MEKGDMKNCSFNITTNMRNRVQKEYALFYKLDVIPID----INNTNTSYRLISCNTSVIT
HACPKVNFEPIPIHYCAPAGFAILKCNNKTFNGTGPCTNVSTVQCTHGIRPVVSTQLLLN
GSLAEGEVVIRSSNFTDNTKTIIVQLNESVVINCTRPNNNTRKSIHMGPGKAYYTTGQII
GDIRQAHCNLSSTKWNNTLKQIVGKLREQFKNKTIVFNHS-------
>2282_70_10_R5
----------------------QSLKPCVRLTPLCVTLNCSNLR----NDTNTNNSGKGM
MEKGDMKNCSFNITTNMRNRVQKEYALFYKLDVIPID----INNTNTSYRLISCNTSVIT
HACPKVNFEPIPIHYCAPAGFAILKCNNKTFNGTGPCTNVSTVQCTHGIRPVVSTQLLLN
GSLAEGEVVLRSSNFTDNTKTIIVQLNESVVINCTRPNNNTRKSIHMGPGKAYYTTGQII
GDIRQAHCNLSSTKWNNTLKQIVTKLREQFKNKTIVFNHS-------
>2282_63_1_R5
----------------------QSLKPCVRLTPLCVTLNCSNLR----NDTNTNNSGKGM
MEKGDMKNCSFNITTNMRNRVQKEYALFYKLDVIPID----INNTNTSYRLISCNTSVIT
HACPKVNFEPIPIHYCAPAGFAILKCNNKTFNGTGPCTNVSTVQCTHGIRPVVSTQLLLN
GSLAEGEVVLRSSNFTDNTKTIIVQLNESVVINCTRPNNNTRKSIHMGPGKAYYTTGQII
GDIRQAHCNLSSTKWNNTLKQIVTKLREQFKNKTIVFNHS-------
>2282_63_2_R5
----------------------QSLKPCVRLTPLCVTLNCSNLR----NDTNTTNSDKGM
MEEGDMKNCSFNITTNMRNRVQKEYALFYKLDVVPID----INNTNTSYRLISCNTSVIT
HACPKVNFEPIPIHYCAPAGFAILKCNNKTFNGTGPCTNVSTVQCTHGIRPVVSTQLLLN
GSLAEEEVVLRSGNFTDNTKTIIVQLNESVVINCTRPNNNTRKSIHMGPGKAYYTTGQII
GDIRQAHCNLSSTKWNNTLKQIVTKLREQFKNKTIVFNHS-------
>2282_70_2_R5
----------------------QSLKPCVRLTPLCVTLNCSNLR----NDTNTNNSGKGM
MEKGDMKNCSFNITTNMRNRVQKEYALFYKLDVVPID----INNTNTSYRLISCNTSVIT
HACPKVNFEPIPIHYCAPAGFAILKCNNKTFNGTGPCTNVSTIQCTHGIRPVVSTQLLLN
GSLAEEEVVLRSGNFTDNTKTIIVQLNESVVINCTRPNNNTRKSIHMGPGKAFYTTGQII
GDIRQAHCNLSSTKWNNTLKQIVTKLREQFKNKTIVFNHS-------
>2282_63_4_R5
----------------------QSLKPCVRLTPLCVTLNCSNLR----NDTNTNNSGKGM
MEKGDMKNCSFNITTNMKNRVQKEYALFYKLDVVPID----INNTNTSYRLISCNTSVIT
HACPKVNFEPIPIHYCAPAGFAILKCNNQTFNGKGPCTNVSTVQCAHGIRPVVSTQLLLN
GSLAEEEVVLRSGNFTDNTKTIIVQLNESVVINCTRPNNNTRKSIHMGPGKAFYTTGQII
GDIRQAHCNLSSTKWNNTLKQIVTKLREQFENKTIVFNHS-------
>2282_62_10_R5
----------------------QSLKPCVRLTPLCVTLNCSNLR----NDTNTNNSGKGM
MEKGDMKNCSFNITTNMKNRVQKEYALFYKLDVVPID----INNTNTSYRLISCNTSVIT
HACPKVNFEPIPIHYCAPAGFAILKCNNKTFNGTGPCTNVSTVQCTHGIRPVVSTQLLLN
GSLAEEEVVLRSGNFTDNTKTIIVQLNESVVINCTRPNNNTRKSIHMGPGKAFYTTGQII
GDIRQAHCNLSSTKWNNTLKQIVTKLREQFENKTIVFNHS-------
>2282_70_4_R5
----------------------QSLKPCVKLTPLCVTLKCSNLR----NDTNTN------
----DMKNCSFNITTNMRDRVQKEYALFHKLDIVPINKK--TNKNITNYILISCNTSTIT
QACPKVTFEPIPIHYCAPAGFAILKCNNKTFNGKGPCTNVSTVQCTHGIRPVVSTQLLLN
GSLAEGEVVIRSSNFTDNTKTIIVQLNESVVINCTRPNNNTRKSIHMGPGKAYYTTGQII
GDIRQAHCNLSSTKWNNTLKQIVEKLREQFKNKTIVFKHS-------
>2282_10_4_X4
----------------------QSLKPCVKLTPLCVTLNCTNLG----NTTNTNHSSVGM
MEKGEIKNCSFNITTSMRDRVQKKYALFYKLDVVPIDNKT-NNDTNTNYILISCNTSVIT
QACPKVTFEPIPIHYCAPAGFAILKCNNKTFNGKGPCTNVSTVQCTHGIRPVVSTQLLLN
GSLAEKEVVLRSNNFTDNTKTIIVQLNETVEINCTRPNNNTRKSIHMGPGRFFHTTKAII
GDIRQAHCNLSSAKWNNTLKQIVTKLREQFKNKTIVFNHS-------
>2282_47_9_X4
----------------------QSLKPCVKLTPLCVTLNCTNLG----NTTKTNHSSVGM
MEKGEIKNCSFKITTSMRDRVQKEYALFYNLDVVPIDND-----TNTNYILISCNTSVIT
QACPKVTFEPIPIHYCAPAGFAILKCNNKTFNGKGPCTNVSTVQCTHGIRPVVSTQLLLN
GSLAEKEVVLRSNNFTDNTKTIIVHLNETVEINCTRPNNNTRKSIHMGPGRFFHTTKAII
GDIRQAHCNLSSAKWNNTLKQIVTKLREQFKNKTIVFKHS-------
>2282_47_3_X4
----------------------QSLKPCVKLTPLCVTLNCSNLR----NDTNTNNSSEGM
MEKGDMKNCSFNITTNMRDRVQKEYALFYKLDIIPIDNKT-NNDTNTNYILISCNTSVIT
QACPKVTFEPIPIHYCAPAGFAILKCNNKTFNGKGPCTNVSTVQCTHGIRPVVSTQLLLN
GSLAEKEVVLRSNNFTDNTKTIIVHLNETVEINCTRPNNNTRKSIHMGPGRFFHTTKAII
GDIRQAHCNLSSAKWNNTLKQIVTKLREQFKNKTIVFKHS-------
>2282_62_4_X4
----------------------QSLKPCVKLTPLCVTLNCSNLR----NDTNTN------
----DMKNCSFNITTNMRDRVQKEYALFYKLDIVPIDNKTNKNITNTNYILISCNTSAIT
QACPKVTFEPIPIHYCAPAGFAILKCNNKTFNGKGPCTNVSTVQCTHGIRPVVSTQLLLN
GSLAEEEVVLRSDNFTDNAKTIIVHLNETVEINCTRPNNNTRRRIHMGPGRYVHTTKAII
GDIRQAHCNLSSTKWNNTLKQIVTKLREQFENKTIVFNHS-------
>2282_70_5_X4
----------------------QSLKPCVKLTPLCVTLKCSNLR----NDTNTN------
----DMKNCSFNITTNKKNRVQKKYALFHKLDIVPINKK--TNKNITNYILISCNTSTIT
QACPKVTFEPIPIHYCAPAGFAILKCNNKTFNGKGPCTNVSTVQCTHGIRPVVSTQLLLN
GSLAEKEVVLRSDNFTDNTKTIIVQLNETVEINCTRPNNNTRRRIHMGPGRYVHTTKAII
GDIRQAHCNLSSSKWNNTLKQIVTKLREQFKNKTIVFKHS-------
>2282_70_8_X4
----------------------QSLKPCVKLTPLCVTLKCSNLR----NDTNTN------
----DMKNCSFNITTNMRNKVQKEYALFHKLDIVPINKK--TNKNITNYILISCNTSTIT
QACPKVTFEPIPIHYCAPAGFAILKCNNKTFNGKGPCTNVSTVQCTHGIRPVVSTQLLLN
GSLAEKEVVLRSDNFTDNTKTIIVQLNETVEINCTRPNNNTRRRIHMGPGRYVHTTKAII
GDIRQAHCNLSSSKWNNTLKQIVTKLREQFKNKTIVFKHS-------
>2282_70_3_X4
----------------------QSLKPCVKLTPLCVTLKCSNLR----NDTNTN------
----DMKNCSFNITTNMKDRVQKEYALFHKLDIVPINKK--TNKNITNYILISCNTSTIT
QACPKVTFEPIPIHYCAPAGFAILKCNNKTFNGKGPCTNVSTVQCTHGIRPVVSTQLLLN
GSLAEKEVVLRSDNFTDNTKTIIVHLNETVEINCTRPNNNTKRRIHMGPGRYVHTTKAII
GDIRQAHCNLSSSKWNNTLKQIVTKLREQFKNKTIVFKHS-------
>2282_70_1_X4
----------------------QSLKPCVKLTPLCVTLNCSNLR----NDTNTN------
----DMKNCSFNITTNMRDRVKKEYALFHKLDIVPINKK--TNKNITNYILISCNTSTIT
QACPKVTFEPIPIHYCAPAGFAILKCNNKTFNGKGPCTNVSTVQCTHGIRPVVSTQLLLN
GSLAEKEVVLRSDNFTDNTKTIIVQLNETVEINCTRPNNNTRRRIHMGPGRYVHTTKAII
GDIRQAHCNLSSSKWNNTLKQIVTKLREQFKNKTIVFKHS-------
>2282_70_6_X4
----------------------QSLKPCVKLTPLCVTLKCSNLR----NDTNTN------
----DMKNCSFNITTNMRDRVQKEYALFHKLDIVPINKK--TNKNITNYILISCNTSTIT
QACPKVTFEPIPIHYCAPAGFAILKCNNKTFNGKGPCTNVSTVQCTHGIRPVVSTQLLLN
GSLAEKEVVLRSDNFTDNTKTIIVQLNETVEINCTRPNNNTKRRIHMGPGRYVHTTKAII
GDIRQAHCNLSSSKWNNTLKQIVTKLREQFKNKTIVFKHS-------
>2282_63_7_X4
----------------------QSLKPCVKLTPLCVTLKCSNLR----NDTNTNNNNEGM
MEKGDMKNCSFNITTNMKDRVQKEYALFHKLDIVPINKK--TNKNITNYILISCNTSTIT
QACPKVTFEPIPIHYCAPAGFAILKCNNKTFNGKGPCTNVSTVQCTHGIRPVVSTQLLLN
GSLAEKEVVLRSDNFTDNTKTIIVQLNETVEINCTRPNNNTRRRIHMGPGRYVHTTKAII
GDIRQAHCNLSSSKWNNTLKQIVTKLREQFKNKTIVFKHS-------
>2282_63_6_X4
----------------------QSLKPCVKLTPLCVTLKCSNLR----NDTNTN------
----DMKNCSFNITTNMRDRVQKEYALFHKLDIVPINKK--TNKNITNYILISCNTSTIT
QACPKVTFEPIPIHYCAPAGFAILKCNNKTFNGKGPCTNVSTVQCTHGIRPVVSTQLLLN
GSLAEKEVVLRSDNFTDNTKTIIVQLNETVEINCTRPNNNTRRRIHMGPGRYVHTTKAII
GDIRQAHCNLSSSKWNNTLKQIVTKLREQFKNKTIVFKHS-------
>2282_63_5_X4
----------------------QSLKPCVKLTPLCVTLNCGNLR----NDTKTKNSSKGM
MEKGDMKNCSFNITTNMRDRVQKEYALFHKLDIVPIDNKTNKNITNTNYILISCNTSAIT
QACPKVTFEPIPIHYCAPAGFAILKCNNKTFNGKGPCTNVSTVQCTHGIRPVVSTQLLLN
GSLAEKEVVLRSDNFTDNTKTIIVQLNETVEINCTRPNNNTRKRIHMGPGRYVHTTKAII
GDIRQAHCNLSSSKWNNTLKQIVTKLREQFKNKTIVFKHS-------
>2282_63_8_X4
----------------------QSLKPCVKLTPLCVTLNCRNLR----NDTKTKNSSKGM
MEKGDMKNCSFNITTNMRDRVQKEYALFYKLDIVPIDNKTNKNITNTNYILISCNTSTIT
QACPKVTFEPIPIHYCAPAGFAILKCNNKTFNGKGPCTNVSTVQCTHGIRPVVSTQLLLN
GSLAEKEVVLRSDNFTDNTKTIIVQLNETVEINCTRPNNNTRRRIHMGPGRYVHTTKAII
GDIRQAHCNLSSSKWNNTLKQIVTKLREQFKNKTIVFKHS-------
>2282_63_10_X4
----------------------QSLKPCVKLTPLCVTLNCSNLR----NDTKTKNGSKGM
MEKGDMKNCSFNITTNMRDRVQKEYALFYKLDIVPIDNKTNKNITNTNYILISCNTSTIT
QACPKVTFEPIPIHYCAPAGFAILKCNNKTFNGKGPCTNVSTVQCTHGIRPVVSTQLLLN
GSLAEKEVVLRSDNFTDNTKTIIVQLNETVEIICTRPNNNTRRRIHMGPGRYVHTTKAII
GDIRQAHCNLSSSKWNNTLKQIVTKLREQFKNKTIVFKHS-------
>2282_62_5_X4
----------------------QSLKPCVKLTPLCVTLSCSNLR----NDTNTKNSSKGM
MEKGDMKNCSFNITTNMRDRVQKEYALFYKLDIVPIDNKTNKNITNANYILISCNTSTIT
QACPKVTFEPIPIHYCAPAGFAILKCNNKTFNGTGPCTNVSTVQCTHGIRPVVSTQLLLN
GSLAEKEVVLRSDNFTDNTKTIIVQLNETVEIICTRPNNNTRRRIHMGPGRYVHTTKAII
GDIRQAHCNLSSSKWNNTLKQIVTKLRERFKNKTIVFKHS-------
>2282_62_8_X4
----------------------QSLKPCVKLTPLCVTLNCSNLR----NDTNTN------
----DMKNCSFNITTNMRDRVQKEYALFYKLDIVPIDNKTNKNITNTNYILISCNTSTIT
QACPKVTFEPIPIHYCAPAGFAILKCNNKTFNGKGPCTNVSTVQCTHGIRPVVSTQLLLN
GSLAEKEVVLRSDNFTDNTKTIIVQLNETVEINCTRPNNNTRRRIHMGPGRYVHTTKAII
GDIRQAHCNLSSSKWNNTLKQIVTKLREQFKNKTIVFKHS-------
>2282_70_9_X4
----------------------QSLKPCVKLTPLCVTLNCSNLR----NDTNTN------
----DMKNCSFNITTNMRDRVQKEYALFYKLDIVPIDNKTNKNITNTNYILISCNTSTIT
QACPKVTFEPIPIHYCAPAGFAILKCNNKTFNGKGPCTNVSTVQCTHGIRPVVSTQLLLN
GSLAEKEVVLRSDNFTDNTKTIIVQLNETVEINCTRPNNNTRRRIHMGPGRYVHTTKAII
GDIRQAHCNLSSSKWNNTLKQIVTKLREQFKNKTIVFKHS-------
>2282_62_1_X4
----------------------QSLKPCVKLTPLCVTLSCSNLR----NDTNTKNSNKGM
MEKGDMKNCSFNITTNMRDRVQKEYALFYKLDIVPIDNKTNKNITNTNYILISCNTSTIT
QACPKVTFEPIPIHYCAPAGFAILKCNNKTFNGKGPCTNVSTVQCTHGIRPVVSTQLLLN
GSLAEKEVVLRSDNFTDNTKTIIVQLNETVEINCTRPNNNTRRRIHMGPGRYVHTTKAII
GDIRQAHCNLSSSKWNNTLKQIVTKLREQFKNKTIVFKHS-------
>2282_63_3_X4
----------------------QSLKPCVKLTPLCVTLSCSNLR----NDTNTKNSSKGM
MEKGDMKNCSFNITTNMRDRVQKEYALFYKLDIVPIDNKTNKNITNTNYILISCNTSTIT
QACPKVTFEPIPIHYCAPAGFAILKCNNKTFNGKGPCTNVSTVQCTHGIRPVVSTQLLLN
GSLAEKEVVLRSDNFTDNTKTIIVQLNETVEIICTRPNNNTRRRIHMGPGRYVHTTKAII
GDIRQAHCNLSSSKWNNTLKQIVTKLREQFKNKTIVFKHS-------
