# Supplementary material for: Protein structural disorder of the envelope V3 loop contributes to the switch in human immunodeficiency virus type 1 cell tropism
Source: PLoS One. 2017 Oct 19;12(10):e0185790. doi: 10.1371/journal.pone.0185790 (PMC5648111; doi:10.1371/journal.pone.0185790)
Supplement: S1 File — (ZIP) [file pone.0185790.s001.zip › sequences/Mild_data_set_V1_V3/sequence_per_patient_AA_aligned/v3_Patient1865.fasta.aln]

>1865_1680_9_R5
CTRPNNNTRKSIHMGP-GKAFYTTGEIIGNIRQAHC
>1865_6912_5_X4
CIRSNYNIIKRVPIGPGGRSFYTTGQIIGNIRQPHC
>1865_6912_11_X4
CIRSNYNIIKRVPIGPGGRSFYTTGQIIGNIRQPHC
>1865_6912_2_X4
CIRSNYNIIKRVPIGPGGRSFYTTGQIIGNIRQPHC
>1865_6912_1_X4
CIRSNYNIIKRVPIGPGGRSFYTTGQIIGNIRQPHC
>1865_6912_12_X4
CIRSNYNIIKRVPIGPGGRSFYTTGQIIGNIRQPHC
>1865_6912_3_X4
CIRSNYNIIKRVPIGPGGRSFYTTGQIIGNIRQPHC
>1865_6912_7_X4
CIRSNYNIIQRVPIGPGGRSFYTTGQIIGNIRQPHC
>1865_6912_10_X4
CIRSNYNIIKRVPIGPGGRSFYTTGQIIGNIRQPHC
>1865_6912_4_X4
CIRSNYNIIKRVPIGPGGRSFYTTGQIIGNIRQPHC
>1865_49_2_X4
CIRSNYNIIKRVPIGPGGRSFYTTGQIIGNIRQPHC
>1865_6912_6_X4
CIRSNYNIIKRVPIGPGGRAFYTTGQIIGNIRQPHC
>1865_5565_5_X4
CIRSNYNIIKRVPIGPGGRAFYTTGQIIGNIRQPHC
>1865_5565_12_X4
CIRSNYNIIKRVPIGPGGRAFYTTGQIIGNIRQPHC
>1865_5565_11_X4
CIRSNYNIIKRVPIGPGGRAFYTTGQIIGNIRQPHC
>1865_5565_6_X4
CIRSNYNIIKRVPIGPGGRAFYTTGQIIGNIRQPHC
>1865_5565_7_X4
CIRSNYNIIKRVPIGPGGRAFYTTGQIIGNIRQPHC
>1865_5565_4_X4
CIRSNYNIIKRVPIGPGGRAFYTTGQIIGNIRQPHC
>1865_5565_3_X4
CIRSNYNIIKRVPIGPGGRAFYTTGQIIGNIRQPHC
>1865_5565_10_X4
CIRSNYNIIKRVPIGPGGRAFYTTGQIIGNIRQPHC
>1865_5565_9_X4
CIRSNYNIIKRVPIGPGGRAFYTTGQIIRNIRQPHC
>1865_61_2_X4
CTRPNNNIIKRIPIGPGGRAFYTTGQIIGNIRQAHC
>1865_61_1_X4
CTRPNNNIIKRIPIGPGGRAFYTTGQIIGNIRQAHC
>1865_61_3_X4
CTRPNNNIIKRIPIGPGGRAFYTTGQIIGNIRQAHC
>1865_61_5_X4
CTRPNNNIIKRIPIGPGGRAFYTTGQIIGNIRQAHC
>1865_61_7_X4
CTRPNNNIIKRIPIGPGGRAFYTTGQIIGNIRQAHC
>1865_61_8_X4
CTRPNNNIIKRIPIGPGGRAFYTTGQIIGNIRQAHC
>1865_61_10_X4
CTRPNNNIIKRIPIGPGGRAFYTTGQIIGNIRQAHC
>1865_70_3_X4
CTRPNNNIIKRIPIGPGGRAFYTTGQIIGNIRQAHC
>1865_61_4_X4
CTRPNNNIIKRIPIGPGGRAFYTTGQIIGNIRQAHC
>1865_70_5_X4
CTRPNNNIIKRIPIGPGGRAFYTTGQIIGNIRQAHC
>1865_61_9_X4
CTRSNYNIIKRIPIGPGGRAFYTTGQIIGNIRQAHC
>1865_70_8_X4
CIRSNYNIIKRIPIGPGGRAFYTTGQIIGNIRQAHC
>1865_70_1_X4
CIRPNYNIIKRVPIGPGGRAFYTTGKIIGNIRQAHC
>1865_3017_12_X4
CTRSNYNIIKRIPIGPGGRAFYTTGQIIGNIRQAHC
>1865_70_10_X4
CTRSNYNIIKRIPIGPGGRAFYTTGKIIGNIRQAHC
>1865_3017_1_X4
CTRPNYNIIKRVPIGPGGRAFYTTGQIIGNIRQAHC
>1865_5565_8_X4
CTRPNYNIIKRVPIGPGGRAFYTTGQIIGNIRQTHC
>1865_3017_3_X4
CTRPNYNIIKRVPIGPGGRAFYTTGQIIGNIRQAHC
>1865_3017_2_X4
CTRPNYNIIKRVPIGPGGRAFYTTGQIIGNIRQTHC
>1865_3017_5_X4
CTRSNYNIIKRIPIGPGGRAFYTTGQIIGNIRQAHC
>1865_70_7_X4
CIRPNYNIIKRVPIGPGGRAFYTTGQIIGNIRQTHC
>1865_70_11_X4
CIRPNYNIIKRVPIGPGGRAFYTTGQIIGNIRQTHC
>1865_3017_10_X4
CTRSNYNIIKRVPIGPGGRAFYTTGQIIGNIRQTHC
>1865_3017_11_X4
CTRSNYNIIKRIPIGPGGRAFYTTGHIIGNIRQAHC
>1865_70_6_X4
CTRSNYNIIKRIPIGPGGRAFYTTGQIIGNIRQAHC
>1865_70_2_X4
CTKSNYNIIKRIPIGPGGRAFYTTGQIIGNIRQAHC
>1865_3017_8_X4
CTRSNYNIIKRIPIGPGGRAFYTTGQIIGNIRQAHC
>1865_70_4_X4
CTRSNYNIIKRIPIGPGGRAFYTTGQIIGNIRQAHC
>1865_70_9_X4
CTRSNYNIIKRIPIGPGGRAFYTTGKIIGNIRQAHC
>1865_3017_4_X4
CTRSNYNIIKRIPIGPGGRAFYTTGQIIGNIRQAHC
>1865_3017_6_X4
CTRSNYNIIKRIPIGPGGRAFYTTGQIIGNIRQAHC
>1865_3017_9_X4
CTRSNYNIIKRIPIGPGGRAFYTTGQIIGNIRQAHC
>1865_1680_12_R5
CTRPNNNAIKSIHIGP-GRAFYTTGQIIGDIRQAHC
>1865_1680_10_R5
CTRPNNNTIKSIHIGP-GRAFHTTGQIIGDIRQAHC
>1865_1680_11_R5
CTRPNNNTIKSIHIGP-GRAFYTTGQIIGDIRQAHC
>1865_1680_6_R5
CTRPNNNTIKSIHIGP-GRAFYTTGQIIGDIRQAHC
>1865_1680_4_R5
CTRPNNNTIKSIHIGP-GRAFYTTGQIIGDIRQAHC
>1865_1680_8_R5
CTRPNNNTIKSIHIGP-GRAFYTTGQIIGDIRQAHC
>1865_49_11_R5
CTRPNNNTIKSIHIGP-GRAFYTTGQIIGDIRQAHC
>1865_1680_2_R5
CTRPNNNTIKSIHIGP-GRAFYTTGQIIGDIRQAHC
>1865_1680_1_R5
CTRPNNNTIKSIHIGP-GRAFYTTGQIIGDIRQAHC
>1865_55_6_R5
CTRPNNNTIKSIHIGP-GRAFYTTGQIIGNIRQAHC
>1865_49_6_R5
CTRPNNNTIKSIHIGP-GRAFYTTGQIIGNIRQAHC
>1865_49_7_R5
CIRPNNNTIKSIHIGP-GRAFYTTGQIIGNIRQAHC
>1865_49_3_R5
CTRPNNNTIKSIHIGP-GRAFYTTGQIIGNIRQAHC
>1865_49_5_R5
CTRPNNNTIKSIHIGP-GRAFYTTGQIIGNIRQAHC
>1865_61_11_R5
CTRPNNNTIKSIHIGP-GRAFYTTGQIIGNIRQAHC
>1865_49_4_R5
CTRPNNNTIKSIHIGP-GRAFYTTGQIIGNIRQAHC
>1865_55_5_R5
CTRPNNNTVKSIHIGP-GRAFYTTGQIIGNIRQAHC
>1865_55_7_R5
CTRPNNNTIKSIHIGP-GRAFYTTGQIIGNIRQAHC
>1865_55_2_R5
CTRPNNNTIKSIHIGP-GRAFYTTGQIIGNIRQAHC
>1865_55_10_R5
CTRPNNNTIKSIHIGP-GRAFYTTGQIIGNIRQAHC
>1865_55_3_R5
CTRPNNNTIKSIHIGP-GRAFYTTGQIIGNIRQAHC
>1865_55_4_R5
CTRPNNNTIKSIHIGP-GRAFYTTGQIIGNIRQAHC
>1865_55_8_R5
CTRPNNNTIKSIHIGP-GRAFYTTGQIIGNIRQAHC
>1865_49_9_R5
CTRPNNNTIKSIHIGP-GRAFYTTGQIIGNIRQAHC
>1865_55_9_R5
CTRPNNNTIKSIHIGP-GRAFYTTGQIIGNIRQAHC
>1865_49_10_R5
CIRPNNNTIKSIHIGP-GRAFYTTGQIIGDIRQAHC
>1865_49_8_R5
CIRPNNNTIKSIHIGP-GRAFYTTGQIIGDIRQAHC
>1865_1680_7_R5
CTRPNNNTIKSIHIGP-GRAFYTTGQIIGDIRQAHC
>1865_3017_7_R5
CTRPNNNTIKSIHIGP-GRAFYTTGQIIGNIRQAHC
