# Supplementary material for: Protein structural disorder of the envelope V3 loop contributes to the switch in human immunodeficiency virus type 1 cell tropism
Source: PLoS One. 2017 Oct 19;12(10):e0185790. doi: 10.1371/journal.pone.0185790 (PMC5648111; doi:10.1371/journal.pone.0185790)
Supplement: S1 File — (ZIP) [file pone.0185790.s001.zip › sequences/Mild_data_set_V1_V3/sequence_per_patient_AA_aligned/v3_Patient2239.fasta.aln]

>2239_68_3_X4
CTKSNYNIIKRIPIGPGGRAFYTTGQIIGNIRQTHC
>2239_88_8_X4
CTRPNNNTNRGIHIGP-GRAFYATERIIGNIRQAHC
>2239_88_6_X4
CTRPNNYTRKGIRTGP-GRAFYVT-KTIGDIKQAHC
>2239_79_4_X4
CTRPNNYTRKGIRTGP-GRAFYVT-KTIGDIKQAHC
>2239_68_8_X4
CTRPNNYTRKGIRTGP-GRAFYVT-KTIGDIKQAHC
>2239_68_6_X4
CTRPNNNTRKGIRTGP-GRAFYVT-KTIGDVRQAHC
>2239_68_1_X4
CTRPNNYTRKGIRTGP-GRAFYVT-KTIGDIKQAHC
>2239_68_10_X4
CTRPNNYTRKGIRTGP-GRAFYVT-KTIGDIKQAHC
>2239_68_5_X4
CTRPNNYTRKGIRTGP-GRAFYVT-KTIGDIKQAHC
>2239_68_2_X4
CTRPNNYTRKGIRTGP-GRAFYVT-KTIGDIKQAHC
>2239_88_3_X4
CTRPNNYTRKGIRTGP-GRAFYVT-KRIGDVKQAHC
>2239_88_7_X4
CTRPNNYTRKGIRTGP-GRAFYVT-KRIGDVKQAHC
>2239_88_9_X4
CTRPNNYTRKGIRTGP-GRAFYVT-KRIGDVKQAHC
>2239_88_4_X4
CTRPNNYTRKGIRTGP-GRAFYVT-KRIGDVKQAHC
>2239_79_1_X4
CTRPNNYTRRGIRTGP-GRAFYVT-KRIGDVKQAHC
>2239_88_5_X4
CTRPNNYTRKGIRTGP-GRAFYVT-KRIGDVKQAHC
>2239_79_9_X4
CTRPNNYTRKGIRTGP-GRAFYVT-KTIGDPRQAHC
>2239_79_2_X4
CTRPNNYTRKGIRTGP-GRAFYVT-KTIGDPRQAHC
>2239_79_8_X4
CTRPNNYTRKGIRTGP-GRAFYVT-KTIGDPRQAHC
>2239_79_10_X4
CTRPNNYTRKGIRTGP-GRAFYVT-KTIGDPRQAHC
>2239_79_7_X4
CTRPNNYTRKGIRTGP-GRAFYVT-KTIGDPRQAHC
>2239_79_5_X4
CTRPNNYTRKGIRTGP-GRAFYVT-KTIGDPRQAHC
>2239_79_3_X4
CTRPNNYTRKGIRTGP-GRAFYVT-KTIGDPRQAHC
>2239_68_4_X4
CTRPNNYTRKGIRTGP-GRAFYVT-KTIGDPRQAHC
>2239_79_6_X4
CTRPNNYTRKGIRTGP-GRAFYVT-KTIGDPRQAHC
>2239_25_8_X4
CTRPNNNTRKDIRIGP-GRAFYATGDIIGDIRQAHC
>2239_25_5_R5
CTRPNNNTRKDIHIGP-GRAFYATGDIIGDIRQAHC
>2239_25_2_R5
CTRPNNNTRKDIHIGP-GRAFYATGDIIGDIRQAHC
>2239_25_4_R5
CTRPNNNTRKDIHIGP-GRAFYATGDIIGDIRQAHC
>2239_25_9_R5
CTRPNNNTRKDIHIGP-GRAFYATGDIIGDIRQAHC
>2239_25_10_R5
CTRPNNNTRKDIHIGP-GRAFYATGDIIEDIRQAHC
>2239_25_7_R5
CTRPNNNTRKDIHIGP-GRAFYATGDIIGDIRQAHC
>2239_25_1_R5
CTRPNNNTRKDIHIGP-GRAFYATGDIIGDIRQAHC
>2239_45_9_R5
CTRPNNNTRKDIHIGP-GRAFYATGDIIGDIRQAHC
>2239_88_1_R5
CIRPNNNTRRDIHIGP-GRAFYAAGDIIGDIRQAHC
>2239_45_7_R5
CIRPNNNTRRDIHIGP-GRAFYAAGDIIGDIRQAHC
>2239_88_2_R5
CIRPNNNTRRDIHIGP-GRAFYAAGDIIGDIRQAHC
>2239_88_10_R5
CIRPNNNTRRDIHIGP-GRAFYAAGDIIGDIRQAHC
>2239_45_1_R5
CTRPNNNTRRDIHIGP-GRAFYATGGIIGNIRQAHC
>2239_68_7_R5
CTRPNNNTRRDIHIGP-GRAFYATGGIIGNIRQAHC
>2239_45_8_R5
CTRPNNNTRRDIHIGP-GRAFYATGGIIGNIRQAHC
>2239_45_4_R5
CTRPNNNTRRGIHIGP-GRAFYA-GDVTGDIRQAHC
>2239_45_10_R5
CTRPNNNTRRGIHIGP-GRAFYA-GDVTGDIRQAHC
>2239_45_2_R5
CTRPNNNTRRGIHIGP-GRAFYA-GDVTGDIRQAHC
>2239_45_3_R5
CTRPNNNTRRGIHIGP-GRAFYA-GDVTGDIRQAHC
>2239_45_6_R5
CTRPNNNTRRGIHIGP-GRAFYA-GDVTGDIRQAHC
>2239_45_5_R5
CTRPNNNTRRGIHIGP-GRAFYA-GDVTGDIRQAHC
>2239_25_3_R5
CTRPNNNTRRGIHIGP-GRAFYA-GDVTGDIRQAHC
