# Supplementary material for: Protein structural disorder of the envelope V3 loop contributes to the switch in human immunodeficiency virus type 1 cell tropism
Source: PLoS One. 2017 Oct 19;12(10):e0185790. doi: 10.1371/journal.pone.0185790 (PMC5648111; doi:10.1371/journal.pone.0185790)
Supplement: S1 File — (ZIP) [file pone.0185790.s001.zip › sequences/Mild_data_set_V1_V3/sequence_per_patient_AA_aligned/v3_Patient2242.fasta.aln]

>2242_45_8_X4
CTRPNNYTRKGIRTGPGRAFYVT-KTIGDIKQAHC
>2242_18_7_R5
CTRPNNNTRKGIHIGPGRAFYTTGEIIGDIRQAYC
>2242_18_8_R5
CTRPNNNTRKGIHIGPGRAFYTTGEIIGDIRQAYR
>2242_18_3_R5
CTRPNNNTRKGIHIGPGRAFYTTGEIIGDIRQAYC
>2242_18_5_R5
CTRPNNNTRKGIHIGPGRAFYTTGEIIGDIRQAYC
>2242_18_10_R5
CTRPNNNTRKGIHIGPGRAFYTTGEIIGDIRQAYC
>2242_56_8_R5
CTRPNNNTRKGIHIGPGRAFYTTGEIIGDIRQAYC
>2242_18_6_R5
CTRPNNNTRKGIHIGPGRAFYTTGEIIGDIRQAYC
>2242_18_1_R5
CTRPNNNTRKGIHIGPGRAFYTTGEIIGDIRQAYC
>2242_18_4_R5
CTRPNNNTRKGIHIGPGRAFYTTGEIIGDIRQAYC
>2242_18_2_R5
CTRPNNNTRKGIHIGPGRAFYTTGEIIGDIRQAYC
>2242_64_9_R5
CTRPNNNTRKGIHIGPGRAFYTTGAIIGNIRQAHC
>2242_64_7_R5
CTRPNNNTRKGIHIGPGSAFYTTGAIIGNIRQAHC
>2242_85_6_R5
CTRPNNNTRKGIHIGPGSAFYTTGAIIGNIRQAHC
>2242_63:2_5_R5
CTRPNNNTRKGIHIGPGRAFYTTGAIIGNIRQAHC
>2242_64_3_R5
CTRPNNNTRKGIHIGPGRAFYTTGAIIGNIRQAHC
>2242_63:2_10_R5
CTRPNNNTRKGIHIGPGRAFYTTGAIIGNIRQAHC
>2242_63_4_R5
CTRPNNNTRKGIHIGPGRAFYTTGAIIGNIRQAHC
>2242_63:2_4_R5
CTRPNNNTRKGIHIGPGRAFYTTGAIIGNIRQAHC
>2242_63:2_7_R5
CTRPNNNTRKGIHIGPGRAFYTTGAIIGNIRQAHC
>2242_63:2_9_R5
CTRPNNNTRKGIHIGPGSAFYTTGAIIGNIRQAHC
>2242_63_2_R5
CTRPNNNTRKGIHIGPGRAFYTTGAIIGNIRQAHC
>2242_64_4_R5
CTRPNNNTRKGIHIGPGRAFYTTGAIIGNIRQAHC
>2242_63_10_R5
CTRPNNNTRKGIHIGPGRAFYTTGAIIGNIRQAHC
>2242_63:2_2_R5
CTRPNNNTRKGIHIGPGRAFYTTGAIIGNIRQAHC
>2242_63_7_R5
CTRPNNNTRKGIHIGPGRAFYTTGAIIGNIRQAHC
>2242_63:2_3_R5
CTRPNNNTRKGIHIGPGRAFYTTGAIIGNIRQAHC
>2242_63_3_R5
CTRPNNNTRKGIHIGPGRAFYTTGAIIGNIRHAHC
>2242_64_10_R5
CTRPNNNTRKGIHIGPGRAFYTTGAIIGNIRQAHC
>2242_63_6_R5
CTRPNNNTRKGIHIGPGRAFYTTGAIIGNIRQAHC
>2242_63_1_R5
CTRPNNNTRKGIHIGPGRAFYTTGAIIGNIRQAHC
>2242_63_5_R5
CTRPNNNTRKGIHIGPGRAFYTTGAIIGNIRQAHC
>2242_63:2_1_R5
CTRPNNNTRKGIHIGPGRAFYTTGAIIGNIRQAHC
>2242_56_3_R5
CTRPNNNTRKGIHIGPGRAFYTTGAIIGDIRQAHC
>2242_56_10_R5
CTRPNNNTRKGIHIGPGRAFYTTGAIIGDIRQAHC
>2242_63_8_R5
CTRPNNNTRKGIHIGPGRAFYTTGAIIGDIRQAHC
>2242_56_7_R5
CTRPNNNTRKGIHIGPGRAFYTTGAIIGDIRQAHC
>2242_56_6_R5
CTRPNNNTRKGIHIGPGRAFYTTGAIIGDIRQAHC
>2242_56_2_R5
CTRPNNNTRKGIHIGPGRAFYTTGAIIGDIRQAHC
>2242_56_4_R5
CTRPNNNTRKGIHIGPGRAFYTTGAIIGDIRQAHC
>2242_63:2_6_R5
CTRPNNNTRKGIHIGPGRAFYTTGAIIGNIRQAHC
>2242_64_1_R5
CTRPNNNTRKGIHIGPGRAFYTTGAIIGNIRQAHC
>2242_64_8_R5
CTRPNNNTRKGIHIGPGRAFYTTGAIIGNIRQAHC
>2242_64_2_R5
CTRPNNNTRKGIHIGPGRAFYTTGAIIGSIRQAHC
>2242_63_9_R5
CTRPNNNTRKGIHIGPGRAFYTTGAIIGNIRQAHC
>2242_64_5_R5
CTRPNNNTRKGIHIGPGRAFYTTGAIIGNIRQAHC
>2242_45_2_R5
CTRPNNNTRKGIHMGPGRAFYTTGAIIGDIRQAHC
>2242_45_10_R5
CTRPNNNTRKGIHMGPGRAFYTTGAIIGDIRQAHC
>2242_45_7_R5
CTRPNNNTRKGIHMGPGRAFYTTGAIIGDIRQAHC
>2242_85:2_9_R5
CTRPNNNTRKGIHMGPGRALYTTGAIIGDIRQAHC
>2242_45_1_R5
CTRPNNNTRKGIHMGPGRAFYTTGAIIGDIRQAHC
>2242_45_3_R5
CTRPNNNTRKGIHMGPGRAFFTTGAIIGDIRQAHC
>2242_45_9_R5
CTRPNNNTRKGIHMGPGRAFYTTGAIIGDIRQAHC
>2242_45_5_R5
CTRPNNNTRKGIHMGPGRAFYTTGAIIGDIRQAHC
>2242_56_5_R5
CTRPNNNTRKGIHIGPGRAFYTTGAIIGNIRQAHC
>2242_56_1_R5
CTRPNNNTRKGIHIGPGRAFYTTGAIIGDIRQAHC
>2242_76_9_X4
CIRPNNNTRKGIRIGPGRAIYTTGRIIGDIRQAHC
>2242_76_3_X4
CIRPNNNTRKGIRIGPGRAIYTTGRIIGNIRQAHC
>2242_76_2_X4
CIRPNNNTRKGIRIGPGRAIYTTGRIIGDIRQAHC
>2242_76_7_X4
CIRPNNNTRKGIRIGPGRAIYTTGRIIGDIRQAHC
>2242_76_6_X4
CIRPNNNTRKGIRIGPGRAIYTTGRIIGDIRQAHC
>2242_76_10_X4
CIRPNNNTRKGIRIGPGRAIYTTGRIIGDIRQAHC
>2242_76_5_X4
CIRPNNNTRKGIRIGPGRAIYTTGRIIGDIRQAHC
>2242_76_1_X4
CIRPNNNTRKGIRIGPGRAIYTTGRIIGDIRQAHC
>2242_76_8_X4
CIRPNNNTRKGIRIGPGRAIYTTGRIIGDIRQAHC
>2242_85_2_R5
CTRPNNNTRKGIHIGPGRAFYTTGAIIGNIRQAHC
>2242_85_4_R5
CTRPNNNTRKGIHIGPGRAFYTTGAIIGNIRQAHC
>2242_85_7_R5
CTRPNNNTRKGIHIGPGRAFYTTGAIIGNIRQAHC
>2242_85_8_R5
CTRPNNNTRKGIHIGPGRAFYTTGAIIGNIRQAHC
>2242_85:2_1_R5
CTRPNNNTRKGIHIGPGRAFYTTGAIIGNIRQAHC
>2242_84_6_R5
CTRPNNNTRKGIHIGPGRAFYTTGAIIGNIRQAHC
>2242_85_3_R5
CTRPNNNTRKGIHIGPGRAFYTTGAIIGNIRQAHC
>2242_85:2_4_X4
CTRPNNYTRKGIRIGPGRAIYTTGRIIGDIRQAHC
>2242_85:2_2_X4
CTRPNNNTRKGIRIGPGRAIYTTGRIIGDIRQAHC
>2242_85:2_5_X4
CTRPNNNTRKGIRIGPGRAIYTTGRIIGDIRQAHC
>2242_84_10_X4
CIRPNNNTRKGIRIGPGRAIYTTGRIIGDIRQAHC
>2242_76_4_X4
CIRPNNNTRKGIRIGPGRAIYTTGRIIGDIRQAHC
>2242_84_7_X4
CTRPNNYTRKGIRIGPGRAIYTTGRIIGDIRQAHC
>2242_85_5_X4
CTRPNNYTRKGIRIGPGRAIYTTGRIIGDIRQAHC
>2242_85_9_X4
CTRPNNYTRKGIRIGPGRAIYTTGRIIGDIRQAHC
>2242_85_1_X4
CTRPNNYTRKGIRIGPGRAIYTTGRIIGDIRQAHC
>2242_84_8_X4
CTRPNNYTRKGIRIGPGRAIYTTGRIIGDIRQAHC
>2242_85:2_3_X4
CTGPNNYTRKGIRIGPGRAIYTTGRIIGDIRQAHC
>2242_85:2_10_R5
CTRPNNNTRKGIHLGPGRAFYTTGGIIGDIRQAHC
>2242_84_5_R5
CTRPNNNTRKGIHIGPGRAFYTTGAIIGDIRQAHC
>2242_84_4_R5
CTRPNNNTRKGIHIGPGRAFYTTGAIIGDIRQAHC
>2242_84_1_R5
CTRPNNNTRKGIHIGPGRAFYTTGAIIGDIRQAHC
>2242_84_2_R5
CTRPNNNTRKGIHIGPGRAFYTTGAIIGDIRQAHC
>2242_84_3_R5
CTRPNNNTRKGIHIGPGRAFYTTGAIIGDIRQAHC
>2242_18_9_R5
CTRPNNNTRKGIHIGPGRAFYTTGAIIGDIRQAHC
>2242_85:2_6_R5
CTRPNNNTRKGIHLGPGRAFYTTGGIIGDIRQAHC
>2242_85:2_7_R5
CTRPNNNTRKGIHLGPGRAFYTTGGIIGDIRQAHC
>2242_85:2_8_R5
CTRPNNNTRKGIHLGPGRAFYTTGGIIGDIRQAHC
>2242_84_9_R5
CTRPNNNTRKGIHLGPGRAFYTTGGIIGDIRQAHC
