# Supplementary material for: Protein structural disorder of the envelope V3 loop contributes to the switch in human immunodeficiency virus type 1 cell tropism
Source: PLoS One. 2017 Oct 19;12(10):e0185790. doi: 10.1371/journal.pone.0185790 (PMC5648111; doi:10.1371/journal.pone.0185790)
Supplement: S1 File — (ZIP) [file pone.0185790.s001.zip › sequences/Mild_data_set_V1_V3/sequence_per_patient_AA_aligned/v3_Patient2282.fasta.aln]

>2282_70_7_R5
CTRPNNNTRKGIHIGPGRAFFTTGAIIGNIRQAHC
>2282_47_5_X4
CTRPNNNTRKSIHMGPGRFFHTTKAIIGDIRQAHC
>2282_21_1_R5
CTRPNNNTRKGIHIGPGRAFYATGEIIGNIRQAHC
>2282_47_2_R5
CTRPNNNTRKGIHIGPGRAFYTTGGIIGDIRQAHC
>2282_21_3_R5
CTRPNNNTRKSIHIGPGRAFYTTGGIIGDIRQAHC
>2282_21_6_R5
CTRPNNNTRKSIHIGPGRAFYTTGGIIGDIRQAHC
>2282_24_1_R5
CTRPNNNTRKSIHIGPGRAFYTTGGIIGDIRQAHC
>2282_21_4_R5
CTRPNNNTRKSIHIGPGRAFYTTGGIIGDIRQAHC
>2282_24_7_R5
CTRPNNNTRKSIHIGPGRAFYTTGGIIGDIRQAHC
>2282_24_8_R5
CTRPNNNTRKSIHIGPGRALYTTGEIIGNIRQAHC
>2282_24_2_R5
CTRPNNNTRKSIHIGPGRAFYTTGGIIGDIRQAHC
>2282_24_4_R5
CTRPNNNTRKSIHIGPGRAFYTTGGIIGDIRQAHC
>2282_21_7_R5
CTRPNNNTRKSIHIGPGRAFYTTGGIIGDIRQAHC
>2282_21_8_R5
CTRPNNNTRKSIHIGPGRAFYTTGGIIGDIRQAHC
>2282_21_5_R5
CTRPNNNTRKSIHIGPGRAFYTTGGIIGDIRQAHC
>2282_24_6_R5
CTRPNNNTRKSIHIGPGRAFYTTGGIIGDIRQAHC
>2282_24_5_R5
CTRPNNNTRKSIHIGPGRAFYTTGGIIGDIRQAHC
>2282_21_2_R5
CTRPNNNTRKSIHIGPGRAFYTTGGIIGDIRQAHC
>2282_10_6_R5
CTRPNNNTRKSIHIGPGRAFYTTGGIIGDIRQAHC
>2282_10_1_R5
CTRPNNNTRKSIHIGPGRALYTTGGIIGDIRQAHC
>2282_10_8_R5
CTRPNNNTRKSIHIGPGRAFYTTGGIIGDIRQAHC
>2282_10_5_R5
CTRPDNNTRKSIHIGPGRAFYTTGGIIGDIRQAHC
>2282_10_10_R5
CTRPNNNTRKSIHIGPGRAFYTTGGIIGDIRQAHC
>2282_10_3_R5
CTGPNNNTRKSIHIGPGRAFYTTGGIIGDIRQAHC
>2282_10_7_R5
CTRPNNNTRKSIHIGPGRAFYTTGGIIGDIRQAHC
>2282_10_2_R5
CTRPNNNTRKSIHIGPGRAFYTTGGIIGDIRQAHC
>2282_10_9_R5
CTRPNNNTRKSIHIGPGRAFYTTGGIIGDIRQAHC
>2282_47_4_R5
CTRPNNNTRKSIHMGPGRAFYTTGQIIGDIRQAHC
>2282_47_7_R5
CTRPNNNTRKSIHMGPGRAFYTTGQIIGDIRQAHC
>2282_41_7_R5
CTRPNNNTRKSIHMGPGRAFYTTGQIIGDIRQAHC
>2282_47_10_R5
CTRPNNNTRKSIHMGPGRAFYTTGQIIGDIRQAHC
>2282_41_3_R5
CTRPNNNTRKSIHMGPGRAFYTTGQIIGDIRQAHC
>2282_41_8_R5
CTRPNNNTRKSIHMGPGRAFYTTGQIIGDIRQAHC
>2282_41_2_R5
CTRPNNNTRKSIHMGPGRAFYATGEIIGNIRQAHC
>2282_41_1_R5
CTRPNNNTRKSIHMGPGRAFYTTGQIIGDIRQAHC
>2282_41_6_R5
CTRPNNNTRKSIHMGPGRAFYTTGQIIGDIRQAHC
>2282_41_4_R5
CTRPNNNTRKSIHMGPGRAFYTTGQIIGDIRQAHC
>2282_41_10_R5
CTRPNNNTRKSIHMGPGRAFYTTGQIIGDIRQAHC
>2282_62_9_R5
CTRPNNNTRKSIHMGPGRAFYTTGQIIGDIRQAHC
>2282_41_5_R5
CTRPNNNTRKSIHMGPGRAFYTTGQIIGDIRQAHC
>2282_41_9_R5
CTRPNNNTRKSIHMGPGRAFYTTGQIIGDIRQAHC
>2282_62_2_X4
CTRPNNNTRKRIHMGPGRYVHTTKAIIGDIRQAHC
>2282_47_1_X4
CTRPNNNTRKRIHMGPGRSFHTTEAIIGDIRQAHC
>2282_47_8_R5
CTRPNNNTRKSIHMGPGRAFYTTGQIIGDIRQAHC
>2282_62_7_R5
CTRPNNNTRKSIHMGPGKAFYTTGQIIGDIRQAHC
>2282_62_6_R5
CTRPNNNTRKSIHMGPGKAYYTTGQIIGDIRQAHC
>2282_70_10_R5
CTRPNNNTRKSIHMGPGKAYYTTGQIIGDIRQAHC
>2282_63_1_R5
CTRPNNNTRKSIHMGPGKAYYTTGQIIGDIRQAHC
>2282_63_2_R5
CTRPNNNTRKSIHMGPGKAYYTTGQIIGDIRQAHC
>2282_70_2_R5
CTRPNNNTRKSIHMGPGKAFYTTGQIIGDIRQAHC
>2282_63_4_R5
CTRPNNNTRKSIHMGPGKAFYTTGQIIGDIRQAHC
>2282_62_10_R5
CTRPNNNTRKSIHMGPGKAFYTTGQIIGDIRQAHC
>2282_70_4_R5
CTRPNNNTRKSIHMGPGKAYYTTGQIIGDIRQAHC
>2282_10_4_X4
CTRPNNNTRKSIHMGPGRFFHTTKAIIGDIRQAHC
>2282_47_9_X4
CTRPNNNTRKSIHMGPGRFFHTTKAIIGDIRQAHC
>2282_47_3_X4
CTRPNNNTRKSIHMGPGRFFHTTKAIIGDIRQAHC
>2282_62_4_X4
CTRPNNNTRRRIHMGPGRYVHTTKAIIGDIRQAHC
>2282_70_5_X4
CTRPNNNTRRRIHMGPGRYVHTTKAIIGDIRQAHC
>2282_70_8_X4
CTRPNNNTRRRIHMGPGRYVHTTKAIIGDIRQAHC
>2282_70_3_X4
CTRPNNNTKRRIHMGPGRYVHTTKAIIGDIRQAHC
>2282_70_1_X4
CTRPNNNTRRRIHMGPGRYVHTTKAIIGDIRQAHC
>2282_70_6_X4
CTRPNNNTKRRIHMGPGRYVHTTKAIIGDIRQAHC
>2282_63_7_X4
CTRPNNNTRRRIHMGPGRYVHTTKAIIGDIRQAHC
>2282_63_6_X4
CTRPNNNTRRRIHMGPGRYVHTTKAIIGDIRQAHC
>2282_63_5_X4
CTRPNNNTRKRIHMGPGRYVHTTKAIIGDIRQAHC
>2282_63_8_X4
CTRPNNNTRRRIHMGPGRYVHTTKAIIGDIRQAHC
>2282_63_10_X4
CTRPNNNTRRRIHMGPGRYVHTTKAIIGDIRQAHC
>2282_62_5_X4
CTRPNNNTRRRIHMGPGRYVHTTKAIIGDIRQAHC
>2282_62_8_X4
CTRPNNNTRRRIHMGPGRYVHTTKAIIGDIRQAHC
>2282_70_9_X4
CTRPNNNTRRRIHMGPGRYVHTTKAIIGDIRQAHC
>2282_62_1_X4
CTRPNNNTRRRIHMGPGRYVHTTKAIIGDIRQAHC
>2282_63_3_X4
CTRPNNNTRRRIHMGPGRYVHTTKAIIGDIRQAHC
