# Supplementary material for: Protein structural disorder of the envelope V3 loop contributes to the switch in human immunodeficiency virus type 1 cell tropism
Source: PLoS One. 2017 Oct 19;12(10):e0185790. doi: 10.1371/journal.pone.0185790 (PMC5648111; doi:10.1371/journal.pone.0185790)
Supplement: S1 File — (ZIP) [file pone.0185790.s001.zip › sequences/Mild_data_set_V1_V3/sequence_per_patient_NA/Patient1865.fasta]

>1865_1680_9_R5
TGCACTGATTTGGGGAATACTACTAATACCACTAGTGGTAATGGGGAAACGATGGAGAAAGGAGAAATAAAA
AACTGCTCTTTCCGGATAACCACAAGCATAGAAGATAAGGTGCAGGAATATGCATTTTTTTATAAACTTGAT
GTAGTACCAATAAATGGTACTAATACCAGTTATAGGTTGCTAAATTGCAACACCTCAGTCATTACACAGGCC
TGTCCAAAGGTATCCTTTGAACCAATTCCCATACATTATTGTGCCCCTGCTGGTTTTGCGCTTCTAAAATGT
AAAGATAAGGGGTTCAGTGGAACAGGACCATGTACAAATGTCAGCACAGTACAATGTACACATGGAATTAGG
CCAGTAGTATCAACTCAACTACTGTTAAATGGCAGTCTAGCAGAAGAAGAGGTAGTAATTAGATCTGAAAAT
TTCACGAACAATGTTAAAACCATAATAGTACAGCTGAATGAATCTGTAGAAATTAATTGTACAAGACCCAAC
AACAATACAAGAAAAAGTATACATATGGGACCTGGGAAAGCATTTTATACAACTGGAGAAATAATAGGAAAT
ATAAGACAAGCACATTGT
>1865_1680_12_R5
TGCATTAATGCAAATGCTACTAATGCTACTAATACCAATAGTAGTATCGAGATAACGATGGAGGTAGGAGAA
ATACAAAACTGCTCTTTCAATATCACCACAGGGGTAAGAGATAAGGTGCAGAAAGAATATGCAACCTTTTAT
AAATCTGATATAGTACCAATAGATAATGGTAATACCAGCTTTGATAATACCAGCTATAGATTGATAAGTTGT
AATACCTCAGTCATTACACAGGCCTGTCCAAAGGTATCCTTTGAGCCAATTCCCATACATTATTGTGCCCCG
GCTGGTTTTGCGATTCTAAAGTGTAAAGATAAGAAGTTCCAGGGAAAAGGACCATGTAAAAATGTCAGCACA
GTACAATGTACACATGGGATTAGGCCAGTAGTATCAACTCAACTACTGTTAAATGGCAGTTTAGCAGAAGAG
GAGGTAGTAATTAGATCTGCCAATTTCAGTAACAATGCTAAAACCATAATAGTGCAGCTGAACGAATCTGTA
GAAATTAATTGTACAAGACCCAACAACAATGCAATAAAAAGTATACATATAGGACCAGGGAGAGCATTTTAT
ACAACAGGACAAATAATAGGAGATATAAGACAAGCACATTGT
>1865_1680_11_R5
TGCATTAATGCAAATGCTACTAATGCTACTAATACCAATAGTAGTATCGAGATAACGATGGAGGTAGGAGAA
ATACAAAACTGCTCTTTCAATATCACCACAGGGGTAAGAGATAAGGTGCAGAAAGAATATGCAACTTTTTAT
AAATCTGATATAGTGCCAATAAATAATGATAATACCAGCAGCTATAGATTGATAAGTTGTAATACCTCAGTC
ATTACACAGGCCTGTCCAAAGGTATCCTTTGAGCCAATTCCCATACATTATTGTGCCCCGGCTGGTTTTGCG
ATTCTAAAGTGTAAAGATAAGAAGTTCCAGGGAAAAGGACCATGTAAAAATGTCAGCACAGTACAATGTACA
CATGGGATTAGGCCGGTAGTATCAACTCAGCTACTGTTAAATGGCAGTTTAGCAGAAGAGGATGTAGTAATT
AGATCTGCCAATTTCAGTAACAATGCTAAAACCATAATAGTGCAGCTGAACGAATCTGTAGAAATTAATTGT
ACAAGACCCAACAACAATACAATAAAAAGTATACATATAGGACCAGGGAGAGCATTTTATACAACAGGACAA
ATAATAGGAGATATAAGACAAGCACATTGT
>1865_1680_10_R5
TGCATTAATGCAAATGCTACTAATGCTACTAATACCAATAGTAGTATCGAGATAACGATGGAGGTAGGAGAA
ATACGAAACTGCTCTTTCAATATCACCACAGGGGTAAGAGATAAGGTGCAGAAAGAATATGCAACTTTTTAT
AAATCTGATATAGTGCCAATAAATAATGATAATACCAGCAGCTATAGATTGATAAGTTGTAATACCTCAGTC
ATTACACAGGCCTGTCCAAAGGTATCCTTTGAGCCAATTCCCATACATTATTGTGCCCCGGCTGGTTTTGCG
ATTCTAAAGTGTAAAGATAAGAAGTTCCAGGGAAAAGGACCATGTAAAAATGTCAGCACAGTACAATGTACA
CATGGGATTAGGCCAGTAGTATCAACTCAACTACTGTTAAATGGCAGTTTAGCAGAAGAGGATGTAGTAATT
AGATCTGCCAATTTCAGTAACAATGCTAAAACCATAATAGTGCAGCTGAACGAATCTGTAGAAATTAATTGT
ACAAGACCCAACAACAATACAATAAAAAGTATACATATAGGACCAGGGAGAGCATTTCATACAACAGGACAA
ATAATAGGAGATATAAGACAAGCACATTGT
>1865_1680_6_R5
TGCATTAATGCAAATGCTACTAATGCTACTAATACCAATAGTAGTATCGAGATAACGATGGAGGTAGGAGAA
ATACAAAACTGCTCTTTCAATATCACCACAGGGGTAAGAGATAAGGTGCAGAAAGAATATGCAACTTTTTAT
AAATCTGATATAGTGCCAATAAATAATGATAATACCAGCAGCTATAGATTGATAAGTTGTAATACCTCAGTC
ATTACACAGGCCTGTCCAAAGGTATCCTTTGAGCCAATTCCCATACATTATTGTGCCCCGGCTGGTTTTGCG
ATTCTAAAGTGTAAAGATAAGAAGTTCCAGGGAAAAGGACCATGTAAAAATGTCAGCACAGTACAATGTACA
CATGGGATTAGGCCAGTAGTATCAACTCAACTACTGTTAAATGGCAGTTTAGCAGAAGAGGAGGTAGTAATT
AGATCTGCCAATTTCAGTAACAATGCTAAAACCATAATAGTGCAGCTGAACGAATCTGTAGAAATTAATTGT
ACAAGACCCAACAACAATACAATAAAAAGTATACATATAGGACCAGGGAGAGCATTTTATACAACAGGACAA
ATAATAGGAGATATAAGACAAGCACATTGT
>1865_1680_4_R5
TGCATTAATGCAAATGCTACTAATGCTACTAATACCAATAGTAGTATCGAGATAACGATGGAGGTAGGAGAA
ATACAAAACTGCTCTTTCAATATCACCACAGGGGTAAGAGATAAGGTGCAAAAAGAATATGCAACTTTTTAT
AAATCTAATATAGTGCCAATAAATAATGATAATACCAGCAGCTATAGATTGATAAGTTGTAATACCTCAGTC
ATTACACAGGCCTGTCCAAAGGTATCCTTTGAGCCAATTCCCATACATTATTGTGCCCCGGCTGGTTTTGCG
ATTCTAAAGTGTAAGGATAAGAAGTTCAATGGAAAAGGTCCATGTAAAAATGTCAGCACAGTACAATGTACA
CATGGGATTAGGCCAGTAGTATCAACTCAACTACTGTTAAATGGCAGTTTAGCAGAAGAGGATGTAGTAATT
AGATCTGCCAATTTCAGTAACAATGCTAAAACCATAATAGTGCAGCTGAACGAATCTGTAGAAATTAATTGT
ACAAGACCCAACAACAATACAATAAAAAGTATACATATAGGACCAGGGAGAGCATTTTATACAACAGGACAA
ATAATAGGAGATATAAGACAAGCACATTGT
>1865_1680_8_R5
TGCATTAATGCAAATGCTACTAATGCTACTAATACCAATAGTAGTATCGAGATAACGATGGAGGTAGGAGAA
ATACAAAACTGCTCTTTCAATATCACCACAGGGGTAAGAGATAAGGTGCAGAAAGAATATGCAACTTTTTAT
AAATCTGATATAGTGCCAATAAATAATGATAATACCAGCAGCTATAGATTGATAAGTTGTAATACCTCAGTC
ATTACACAGGCCTGTCCAAAGGTATCCTTTGAGCCAATTCCCATACATTATTGTGCCCCGGCTGGTTTTGCG
ATTCTAAAGTGTAAAGATAAGAAGTTCAATGGAAAAGGTCCATGTAAAAATGTCAGCACAGTACAATGTACA
CATGGGATTAGGCCAGTAGTATCAACTCAACTACTGTTAAATGGCAGTTTAGCAGAAGAGGATGTAGTAATT
AGATCTGCCAATTTCAGTAACAATGCTAAAACCATAATAGTGCAGCTGAACGAATCTGTAGAAATTAATTGT
ACAAGACCCAACAACAATACAATAAAAAGTATACATATAGGACCAGGGAGAGCATTTTATACAACAGGACAA
ATAATAGGAGATATAAGACAAGCACATTGT
>1865_1680_2_R5
TGCATTAATGCAGATGCTACTAATGCTAATAATACCAATAATAGTATCGAAGGAACGATGGAGGTAGGAGAA
ATAAAAAACTGCTCTTTCAATATCACCACAGGGGTAAGAGATAAGGTGCAGAAAGAATATGCAACTTTTTAT
AAATCTGATATAGTGCCAATAAATAATGATAATACCAGCAGCTATAGATTGATAAGTTGTAATACCTCAGTC
ATTACACAGGCCTGTCCAAAGGTATCCTTTGAGCCAATTCCCATACATTATTGTGCCCCGGCTGGTTTTGCG
ATTCTAAAGTGTAAAGATAAGAAGTTCAAGGGAAAAGGACCATGTAAAAGGGTCAGCACAGTACAATGTACA
CATGGGATTAGGCCAGTAGTATCAACTCAACTACTGTTAAATGGCAGTTTAGCAGAAGAGGACGTAGTAATT
AGATCTGCCAATTTCAGTAACAATGCTAAAACCATAATAGTGCAGCTGAACGAATCTGTAGAAATTAATTGT
ACAAGACCCAACAACAATACAATAAAAAGTATACATATAGGACCAGGGAGAGCATTTTATACAACAGGACAA
ATAATAGGAGATATAAGACAAGCACATTGT
>1865_1680_1_R5
TGCATTAATGCAGATGCTACTAATGCTAATAATACCAATAATAGTAGCGAAGGAACGATGGAGGTAGGAGAA
ATAAAAAACTGCTCTTTCAATATCACCACAGGGGTAAGAGATAAGGTGCAGAAAGAATATGCAGCTTTTTAT
AAATCTGATATAGTGCCAATAAATAATGATAATACCAGCAGCTATAGATTGATAAGTTGTAATACCTCAGTC
ATTACACAGGCCTGTCCAAAGGTATCCTTTGAGCCAATTCCCATACATTATTGTGCCCCGGCTGGTTTTGCG
ATTCTAAAGTGTAAAGATAAGAAGTTCAAGGGAAAAGGACCATGTAAAAGGGTCAGCACAGTACAATGTACA
CATGGGATTAGACCAGTAGTATCAACTCAGCTACTGTTAAATGGCAGTTTAGCAGAAGAGGATGTAGTAATT
AGATCTGCCAATTTCAGTAACAATGCTAAAACCATAATAGTGCAGCTGAACGAATCTGTAGAAATTAATTGT
ACAAGACCCAACAACAATACAATAAAAAGTATACATATAGGACCAGGGAGAGCATTTTATACAACAGGACAA
ATAATAGGAGATATAAGACAAGCACATTGT
>1865_1680_7_R5
TGCGATAATGCTACTAATACCAATGGAACGACGGGGGAAGGAGAACTAAAAAACTGCTCTTTCAATATCACC
ACAGGGGTAAGAGATAAGGTGCAGAAAGAATATGCAACTTTTTATAAATCTGATATAGTACCAATAGATAGT
GGTAATACCAGCCTTAATAATAATACCAGCTATAGATTGATAAGTTGTAATACCTCAGTCATTACACAGGCC
TGTCCAAAGGTATCCTTTGAACCAATTCCCATACATTATTGTGCCCCGGCTGGTTTTGCGATTCTAAAATGT
AATGATAAGAAGTTCAAGGGAAAAGGACCATGTAAAAATGTCAGCACAGTACAATGTACACATGGGATTAGG
CCAGTAGTATCAACTCAACTACTGTTAAATGGCAGTTTAGCAGAAGAGGACGTAGTAATTAGATCTGCCAAT
TTCAGTAACAATGCTAAAACCATAATAGTGCAGCTGAACGAATCTGTAGAAATTAATTGTACAAGACCCAAC
AACAATACAATAAAAAGTATACATATAGGACCAGGAAGAGCATTTTATACAACAGGACAAATAATAGGAGAT
ATAAGACAAGCACATTGT
>1865_3017_7_R5
TGCGATAATGCTACTAATACCAATGGAACGACGGGGGAAGGAGAACTAAAAAACTGCTCTTTCAATATCACC
ACAGGGGTAAGAGATAAGGTGCAGAAAGAATATGCAACTTTTTATAAATCTGATATAGTGCCAATAAATAAT
GATAATACCAGCTATAGATTGATAAGTTGTAACACCTCAGTCATTACACAGGCCTGTCCAAAGGTATCCTTT
GAGCCAATTCCCATACATTATTGTGCCCCGGCTGGTTTTGCGATTCTAAAGTGTAAAGATAAGAAGTTCAAG
GGAAAAGGACCATGTAAAAATGTCAGCACAGTACAATGTACACATGGGATTAGACCAGTAGTATCAACTCAA
CTACTGTTAAATGGCAGTTTAGCAGAAGAGGATGTAGTAATTAGATCTGCCAATTTCAGTAACAATGCTAAA
ACCATAATAGTGCAGCTGAACGAATCTGTAGAAATTAATTGTACAAGACCCAACAACAATACAATAAAAAGT
ATACATATAGGACCAGGGAGAGCATTTTATACAACAGGACAAATAATAGGAAATATAAGACAAGCACATTGT
>1865_3017_3_X4
TGCATTAATGCAAATGCTACTAATGCTACTAATACCAATAGTAGTATGATTGAGGTAGGAGAAAGACAAAAC
TGCTCTTTCAATATCACCACAAGGGTAAGAGATAAGGTGCAAAAAGAATATGCAACTTTTTATAAATCTGAT
CTAGTACCAATAAATAGTAATGTTAATGCCAGATTTAATAATAATACCAGCTATAGATTGATAAGTTGTAAC
ACCTCAGTCATTACACAGGCCTGTCCAAAGGTATCCTTTGAGCCAATTCCCATACATTTTTGTGCCCCGGCT
GGTTTTGCGATTCTAAAGTGTAATGATAAGAAGTTCAAGGGAAAAGGACCATGTAAAAATGTCAGCACAGTA
CAATGTACACATGGGATTAGGCCAGTAGTATCAACTCAACTACTGTTAAATGGCAGTTTAGCAGAAGAGGAC
GTAGTAATTAGATCTGCCAATTTCAGTAACAATGCTAAAACCATAATAGTGCAGCTGAACAAATCTGTAGAA
ATTAATTGTACAAGACCCAACTACAATATAATAAAAAGAGTACCTATAGGACCAGGAGGGAGAGCATTTTAT
ACAACAGGACAAATAATAGGAAATATAAGACAAGCACATTGT
>1865_3017_1_X4
TGCATTAATGCAAATGCTACTAATGCTACTAATACCAATAGTAGTATGATTGAGGTAGGAGAAAGACAAAAC
TGCTCTTTCAATATCACCACAAGGGTAAGAGATAAGGTGCAAAAAGAATATGCAACTTTTTATAAATCTGAT
CTAGTACCAATAAATAGTACCAGCTATAGATTGATAAGTTGTAACACCTCAGTCATTACACAGGCCTGTCCA
AAGGTATCCTTTGAGCCAATTCCCATACATTATTGTGCCCCGGCTGGTTTTGCGATTCTAAAGTGTAATGAT
AAGAAGTTCCAGGGAAGAGGACCATGTAAAAATGTCAGCACAGTACAATGTACACATGGGATTAGGCCAGTA
GTATCAACTCAACTACTGTTAAATGGCAGTTTAGCAGAAGAGGACGTAGTAATTAGATCTGCCAATTTCAGT
AACAATGCTAAAACCATAATAGTGCAGCTGAACAAATCTGTAGAAATTAATTGTACAAGACCCAACTACAAT
ATAATAAAAAGAGTACCTATAGGACCAGGAGGGAGAGCATTTTATACAACAGGACAAATAATAGGAAATATA
AGACAAGCACATTGT
>1865_3017_2_X4
TGCATTAATGCAAATGCTACTAATGCTACTAATACCAATAGTAGTATGATTGAGGTAGGAGAAAGACAAAAC
TGCTCTTTCAATATCACCACAAGGGTAAGAGATAAGGTGCAAAAAGAATATGCAACTTTTTATAAATCTGAT
CTAGTACCAATAAATAGTAATGTTAATGCCAGATTTAATAATAATACCAGCTATAGATTGATAAGTTGTAAC
ACCTCAGTCATTACACAGGCCTGTCCAAAGGTATCCTTTGAGCCAATTCCCATACATTTTTGTGCCCCGGCT
GGTTTTGCGATTCTAAAGTGTAATGATAAGAAGTTCAAGGGAAAAGGACCATGTAAAAATGTCAGCACAGTA
CAATGTACACATGGGATTAGGCCAGTAGTATCAACTCAACTACTGTTAAATGGCAGTTTAGCAGAAGAGGAC
GTAGTAATTAGATCTGCCAATTTCAGTAACAATGCTAAAACCATAATAGTGCAGCTGAACAAATCTGTAGAA
ATTAATTGTACAAGACCCAACTACAATATAATAAAAAGAGTACCTATAGGACCAGGAGGGAGAGCATTTTAT
ACAACAGGACAAATAATAGGAAATATAAGACAAACACATTGT
>1865_3017_12_X4
TGCATTAATACAAATGCTACTAATGCTACTAATACCAATAGTAGTATGATTGAGGTAGGAGAAAGACAAAAC
TGCTCTTTCAATATCACCACAAGGGTAAGAGATAAGGTGCAAAAAGAATATGCAACTTTTTATAAATCTGAT
CTAGTACCAATAAATAGTAATGTTAATGCCAGATTTAATAATAATACCAGCTATAGATTGATAAGTTGTAAC
ACCTCAGTCATTACACAGGCCTGTCCAAAGGTATCCTTTGAGCCAATTCCCATACATTATTGTGCCCCGGCT
GGTTTTGCGATTCTAAAGTGTAATGATAAGAAGTTCCAGGGAAAAGGACCATGTAAAAATGTCAGCACAGTA
CAATGTACACATGGGATTAGGCCAGTAGTATCAACTCAACTACTGTTAAATGGCAGTTTAGCAGAGGAGGAT
GTAGTAATTAGATCTGCCAATTTCAGTAATAATGCTAAAACCATAATAGTGCAGCTGAACAAATCTATAGAA
ATTAATTGTACAAGATCCAATTACAATATAATAAAAAGAATACCTATAGGACCAGGAGGGAGAGCATTTTAT
ACAACAGGACAAATAATAGGAAATATAAGACAAGCACATTGT
>1865_3017_8_X4
TGCATGATTGAGGTAGGAGAAGGACAAAACTGCTCTTTCAATATCACCACAGGGGTAAGAGATAAGGTGCAG
AAAGAATATGCAACTTTTTATAAATCTGATCTAGTACCAATAAATAGTAATGTTAATGCCAGATTTAATAAT
AATACCAGATATAGATTGATAAGTTGTAACACCTCAGTCATTACACAGGCCTGTCCAAAGGTATCCTTTGAG
CCAATTCCCATACATTTTTGCGCCCCGGCTGGTTTTGCGATTCTAAAGTGTAATGATAAGAAGTTCAAGGGA
AAAGGACCATGTAAAAATGTCAGCACAGTACAATGTACACATGGGATTAGACCAGTAGTATCAACTCAACTA
CTGTTAAATGGCAGTTTAGCAGAAGAGGACGTAGTAATTAGATCTGCCAATTTCAGTAACAATGCTAAAACC
ATAATAGTGCAGCTGAACAAATCTGTAGAAATTAATTGTACAAGATCCAACTACAATATAATAAAAAGAATA
CCTATAGGACCAGGAGGGAGAGCATTTTATACAACAGGACAAATAATAGGAAATATAAGACAAGCACATTGT
>1865_3017_6_X4
TGCATGATTGAGGTAGGAGAAAGACAAAACTGCTCTTTCAATATCACCACAGGGGTAAGAGATAAGGTGCAG
AAAGAATATGCAACTTTTTATAAATCTGATCTAGTACCAATAAATAGTAATGTTAATGCCAGATTTAATAAT
AATACCAGATATAGATTGATAAGTTGTAACACCTCAGTCATTACACAGGCCTGTCCAAAGGTATCCTTTGAG
CCAATTCCCATACATTTTTGTGCCCCGGCTGGTTTTGCGATTCTAAAGTGTAATGATAAGAAGTTCAAGGGA
AAAGGACCATGTAAAAATGTCAGCACAGTACAATGTACACATGGGATTAGACCAGTAGTATCAACTCAACTA
CTGTTAAATGGCAGTTTAGCAGAAGAGGACGTAGTAATTAGATCTGCCAATTTCAGTAACAATGCTAAAACC
ATAATAGTGCAGCTGAACAAATCTGTAGAAATTAATTGTACAAGATCCAACTACAATATAATAAAAAGAATA
CCTATAGGACCAGGAGGGAGAGCATTTTATACAACAGGACAAATAATAGGAAATATAAGACAAGCACATTGT
>1865_3017_10_X4
TGCATTACTAATACTACTAATACCAATAGTAGTATGATTGAGGTAGGAGAAAGACAAAACTGCTCTTTCAAT
ATCACCACAGGGGTAAGAGATAAGGTGCAGAAAGAATATGCAACTTTTTATAAATCTGATCTAGTACCAATA
AATAGTAATGTTAATGCCAGATTTAATAATAATACCAGATATAGATTGATAAGTTGTAACACCTCAGTCATT
ACACAGGCCTGTCCAAAGGTATCCTTTGAGCCAATTCCCATACATTTTTGTGCCCCGGCTGGTTTTGCGATT
CTAAAGTGTAATGATAAGAAGTTCAAGGGAAAAGGACCATGTAAAAATGTCAGCACAGTACAATGTACACAT
GGGATTAGGCCAGTAGTATCAACTCAACTACTGTTAAATGGCAGTTTAGCAGAAGAGGAGGTAGTAATTAGA
TCTGCCAATTTCAGTAACAATGCTAAAACCATAATAGTGCAGCTGAACAAATCTGTAGAAATTAATTGTACA
AGATCCAACTACAATATAATAAAAAGAGTACCTATAGGACCAGGAGGGAGAGCATTTTATACAACAGGACAA
ATAATAGGAAATATAAGACAAACACATTGT
>1865_3017_5_X4
TGCATTAATGATACCAATAGTAGTATGACGGAGGTAGGAGAAAGACAAAACTGCTCTTTCAATATCACCACA
GGGGTAAGAGATAAGGTGCAGAAAGAATATGCAACTTTTTATAAATCTGATCTAGTACCAATAAATAGTAAT
GTTAATGCCAGATTTAATAATAATACCAGATATAGATTGATAAGTTGTAACACCTCAGTCATTACACAGGCC
TGTCCAAAGGTATCCTTTGAGCCAATTCCCATACATTATTGTGCCCCGGCTGGTTTTGCGATTCTAAAGTGT
AATGATAAGAAGTTCCAGGGAAGAGGACCATGTAAAAATGTCAGCACAGTACAATGTACACATGGGATTAGG
CCAGTAGTATCAACTCAACTACTGTTAAATGGCAGTTTAGCAGAAGAGGACGTAGTAATTAGATCTGCCAAT
TTCAGTAACAATGCTAAAACCATAATAGTGCAGCTGAACAAATCTGTAGAAATTAATTGTACAAGATCCAAT
TACAATATAATAAAAAGAATACCTATAGGACCAGGAGGGAGAGCATTTTATACAACAGGACAAATAATAGGA
AATATAAGACAAGCACATTGT
>1865_3017_11_X4
TGCATTAATGATACCAATAGTAGTATGACGGAGGTAGGAGAAAGACAAAACTGCTCTTTCAATATCACCACA
GGGGTAAGAGATAAGGTGCAGAAAGAATATGCAACTTTTTATAAATCTGATCTAGTACCAATAAATAGTAAT
GTTAATGCCAGATTTAATAATAATACCAGATATAGATTGATAAGTTGTAACACCTCAGTCATTACACAGGCC
TGTCCAAAGATATCCTTTGAACCAATTCCCATACATTTTTGTGCCCCGGCTGGTTTTGCGATTCTAAAGTGT
AATGATAAGAAGTTCAAGGGAAAAGGACCATGTAAAAATGTCAGCACAGTACAATGTACACATGGGATTAGG
CCAGTAGTATCAACTCAACTACTGTTAAATGGCAGTTTAGCAGAAGAGGACGTAGTAATTAGATCTGCCAAT
TTCAGTAACAATGCTAAAACCATAATAGTGCAGCTGAACAAATCTGTAGAAATTAATTGTACAAGATCCAAT
TACAATATAATAAAAAGAATACCTATAGGACCAGGAGGGAGAGCATTTTATACAACAGGACACATAATAGGA
AATATAAGACAAGCACATTGT
>1865_3017_4_X4
TGCATTAATGCAAATGCTACTAATACTACTAATACCAATAGTAGTATGATTGAGGTAGGAGAAAGACAAAAC
TGCTCTTTCAATATCACCACAGGGGCAAGAGATAAGGTGCAGAAAGAATATGCAACTTTTTATAAATCTGAT
CTAGTACCAATAAATAGTAATGTTAATGCCAGATTTAATAATAATACCAGATATAGATTGATAAGTTGTAAC
ACCTCAGTCATTACACAGGCCTGTCCAAAGGTATCCTTTGAGCCAATTCCCATACATTTTTGTGCCCCGGCT
GGTTTTGCGATTCTAAAGTGTAATGATAAGAAGTTCAAGGGAAAAGGACCATGTAAAAATGTCAGCACAGTA
CAATGTACACATGGGATTAGACCAGTAGTATCAACTCAACTACTGTTAAATGGCAGTTTAGCAGAAGAGGAC
GTAGTAATTAGATCTGCCAATTTCAGTAACAATGCTAAAACCATAATAGTGCAGCTGAACAAATCTGTAGAA
ATTAATTGTACAAGATCCAACTACAATATAATAAAAAGAATACCTATAGGACCAGGAGGGAGAGCATTTTAT
ACAACAGGACAAATAATAGGAAATATAAGACAAGCACATTGT
>1865_3017_9_X4
TGCATTACTAATACTACTAATACCAATAGTAGTATGATTGAGGTAGGAGAAAGACAAAACTGCTCTTTCAAT
ATCACCACAGGGGTAAGAGATAAGGTGCAGAAAGAATATGCAACTTTTTATAAATCTGATCTAGTACCAATA
AATAGTAATGTTAATGCCAGATTTAATAATAATACCAGATATAGATTGATAAGTTGTAACACCTCAGTCATT
ACACAGGCCTGTCCAAAGGTATCCTTTGAGCCAATTCCCATACATTTTTGTGCCCCGGCTGGTTTTGCGATT
CTAAAGTGTAATGATAAGAAGTTCAAGGGAAAAGGACCATGTAAAAATGTCAGCACAGTACAATGTACACAT
GGGATTAGGCCAGTAGTATCAACTCAACTACTGTTAAATGGCAGTTTAGCAGAAGAGGACGTAGTAATTAGA
TCTGCCAATTTCAGTAACAATGCTAAAACCATAATAGTGCAGCTGAACAAATCTGTAGAAATTAATTGTACA
AGATCCAATTACAATATAATAAAAAGAATACCTATAGGACCAGGAGGGAGAGCATTTTATACAACAGGACAA
ATAATAGGAAATATAAGACAAGCACATTGT
>1865_5565_8_X4
TGCATTAATGCAAATGCTACTAATGCTACTAATACCAATAGTAGTATGATTGAGGTAGGAGAAAGACAAAAC
TGCTCTTTCAATATCACCACAAGGGTAAGAGATAAGGTGCAAAAAGAATATGCAACTTTTTATAAATCTGAT
CTAGTACCAATAAATAGTAATGTTAATGCCAGATTTAATAATAATACCAGATATAGATTGATAAGTTGTAAC
ACCTCAGTCATTACACAGGCCTGTCCAAAGGTATCCTTTGAGCCAATTCCCATACATTTTTGTGCCCCGGCT
GGTTTTGCGATTCTAAAGTGTAATGATAAGAAGTTCCAGGGAAAAGGACCATGTAAAAATGTCAGCACAGTA
CAATGTACACATGGGATTAGGCCAGTAGTATCAACTCAACTACTGTTAAATGGCAGTTTAGCAGAAGAGGAC
GTAGTAATTAGATCTGCCAATTTCAGTAACAATGCTAAAACCATAATAGTGCAGCTGAACAAATCTGTAGAA
ATTAATTGTACAAGACCCAACTACAATATAATAAAAAGAGTACCTATAGGACCAGGAGGGAGAGCATTTTAT
ACAACAGGACAAATAATAGGAAATATAAGACAAACACATTGT
>1865_5565_3_X4
TGCATTAATGCAAATGCTACTAATGCTACTAATACCAATAGTAGTATAATGGAGGTAGGAGAAAGAAAAAAC
TGCTCTTTCAATATCACCACAGGGGTAAGAGATAAAGTGCAGAAAGAATATGCAACTTTTTATAAATCTGAT
ATAGTACCAATAAATAGTAATGTTAATGCCAGAATTAATAATAATACCAGATATAGATTGATAAGTTGTAAC
ACCTCAGTCATTACACAGGCCTGTCCAAAGGTATCCTTTGAGCCAATTCCCATACATTTTTGTGCCCCGGCT
GGTTTTGCGATTCTAAAATGTAATGATAAGAAGTTCCAGGGAAAAGGACCATGTAAAAATGTCAGCACAGTA
CAATGTACACATGGGATTAGGCCAGTAGTATCAACTCAACTACTGTTAAATGGCAGTTTAGCAGAAGAGGAC
GTAGTAATTAGATCTGCCAATTTCAGTAACAATGCTAAAACCATAATAGTGCAGCTGAACAAATCTGTAGAA
ATTAATTGTATAAGATCCAACTACAATATAATAAAAAGAGTACCTATAGGACCAGGAGGGAGAGCATTTTAT
ACAACAGGACAAATAATAGGAAATATAAGACAACCACATTGT
>1865_5565_6_X4
TGCATTAATGCAAAAGCTACTAATGCTACTAATACCAATAGTAGTATAATGGAGGTAGGAGAAAGAAAAAAC
TGCTCTTTCAATATCACCACAGGGGTAAGAGATAAAGTGCAGAAAGAATATGCAACTTTTTATAAATCTGAT
CTAGTACCAATAAATAGTAATGTTAATGCCAGAATTAATAATAATACCAGATATAGATTGATAAGTTGTAAC
ACCTCAGTCATTACACAGGCCTGTCCAAAGGTATCCTTTGAGCCAATTCCCATACATTTTTGTGCCCCGGCT
GGTTTTGCGATTCTAAAATGTAATGATAAGAAGTTCCAGGGAAAAGGACCATGTAAAAATGTCAGCACAGTA
CAATGTACACATGGGATTAGGCCAGTAGTATCAACTCAACTACTGTTAAATGGCAGTTTAGCAGAAGAGGAG
GTAGTAATTAGATCGGCCAATTTCAGTAACAATGCTAAAACCATAATAGTGCAGCTGAACAAATCTGTAGAA
ATTAATTGTATAAGATCCAACTACAATATAATAAAAAGAGTACCTATAGGACCAGGAGGGAGAGCATTTTAT
ACAACAGGACAAATAATAGGAAATATAAGACAACCACATTGT
>1865_5565_9_X4
TGCATTAATGCAAATGCTACTAATGCTACTAATACCAATAGTAGTATAATGGAGGTAGGAGAAAGAAAAAAC
TGCTCTTTCAATATCACCACAGGGGTAAGAGATAAAGTGCAGAAAGAATATGCAACTTTTTATAAATCTGAT
ATAGTACCAATAAATAGTAATGTTAATGCCAGAATTAATAATAATACCAGATATAAATTGATAAGTTGTAAC
ACCTCAGTCATTACACAGGCCTGTCCAAAGGTATCCTTTGAGCCAATTCCCATACATTTTTGTGCCCCGGCT
GGTTTTGCGATTCTAAAATGTAATGATAAGAAGTTCCAGGGAAAAGGACCATGTAAAAATGTCAGCACAGTA
CAATGTACACATGGGATTAGGCCAGTAGTATCAACTCAACTACTGTTAAATGGCAGTTTAGCAGAAGAGGAG
GTAGTAATTAGATCGGCCAATTTCAGTAACAATGCTAAAACCATAATAGTGCAGCTGAACAAATCTGTAGAA
ATTAATTGTATAAGATCCAACTACAATATAATAAAAAGAGTACCTATAGGACCAGGAGGGAGAGCATTTTAT
ACAACAGGACAAATAATAAGAAATATAAGACAACCACATTGT
>1865_5565_10_X4
TGCATTAATACAAATGCTACTAATGCTACTAATACCAATAGTAGTATAATGGAGGTAGGAGAAAGAAAAAAC
TGCTCTTTCAATATCACCACAGGGGTAAGAGATAAAGTGCAGAAAGAATATGCAACTTTTTATAAATCTGAT
ATAGTACCAATAAATAGTAATGTTAATGCCAGAATTAATAATAATACCAGATATAGATTGATAAGTTGTAAC
ACCTCAGTCATTACACAGGCCTGTCCAAAGGTATCCTTTGAGCCAATTCCCATACATTTTTGTGCCCCGGCT
GGTTTTGCGATTCTAAAATGTAATGATAAGAAGTTCCAGGGAAAAGGACCATGTAAAAATGTCAGCACAGTA
CAATGTACACATGGGATTAGGCCAGTAGTATCCACTCAACTACTGTTAAATGGCAGTTTAGCAGAAGAGGAG
GTAGTAATTAGATCGGCCAATTTCAGTAACAATGCTAAAACCATAATAGTGCAGCTGAACAAATCTGTAGAA
ATTAATTGTATAAGATCCAACTACAATATAATAAAAAGAGTACCTATAGGACCAGGAGGGAGAGCATTTTAT
ACAACAGGACAAATAATAGGAAATATAAGACAACCACATTGT
>1865_5565_4_X4
TGCATTAATGCAAATGCTACTAATGCTACTAATACCAATAGTAGTATAATGGAGGTAGGAGAAAGAAAAAAC
TGCTCTTTCAATATCACCACAGGGGTAAGAGATAAAGTGCAGAAAGAATATGCAACTTTTTATAAATCTGAT
ATAGTACCAATAAATAGTAATGTTAATGCCAGAATTAATAATAATACCAGATATAGATTGATAAGTTGTAAC
ACCTCAGTCATTACACAGGCCTGTCCAAAGGTATCCTTTGAGCCAATTCCCATACATTTTTGTGCCCCGGCT
GGTTTTGCGATTCTAAAATGTAATGATAAGAAGTTCCAGGGAAAAGGACCATGTAAAAATGTCAGCACAGTA
CAATGTACACATGGGATTAGGCCAGTAGTATCAACTCAACTACTGTTAAATGGCAGTTTAGCAGAAGAGGAG
GTAGTAATTAGATCGGCCAATTTCAGTAGCAATGCTAAAACCATAATAGTGCAGCTGAACAAATCTGTAGAA
ATTAATTGTATAAGATCCAACTACAATATAATAAAAAGAGTACCTATAGGACCAGGAGGGAGAGCATTTTAT
ACAACAGGACAAATAATAGGAAATATAAGACAACCACATTGT
>1865_5565_7_X4
TGCATTAATGCAAATGCTACTAATGCTACTAATACCAATAGTAGTATAATGGGGGTAGGAGAAAGAAAAAAC
TGCTCTTTCAATATCACCACAGGGGTAAGAGATAAAGTGCAGAAAGAATATGCGACTTTTTATAAATCTGAT
ATAGTACCAATAAATAGTAATGTTAATGCCAGAATTAATAATAATACCAGATATAGATTGATAAGTTGTAAC
ACCTCAGTCATTACACAGGCCTGTCCAAAGGTATCCTTTGAGCCAATTCCCATACATTTTTGTGCCCCGGCT
GGTTTTGCGATTCTAAAATGTAATGATAAGAAGTTCCAGGGAAAAGGACCATGTAAAAATGTCAGCACAGTA
CAATGTACACATGGGATTAGGCCAGTAGTATCAACTCAACTACTGTTAAATGGCAGTTTAGCAGAAGAGGAG
GTAGTAATTAGATCGGCCAATTTCAGTAACAATGCTAAAACCATAATAGTGCAGCTGAACAAATCTGTAGAA
ATTAATTGTATAAGATCCAACTACAATATAATAAAAAGAGTACCTATAGGACCAGGAGGGAGAGCATTTTAT
ACAACAGGACAAATAATAGGAAATATAAGACAACCACATTGT
>1865_5565_12_X4
TGCATTAATGCAAATGCTACTAATGCTACTAATACCAATAGTAGTATAATGGAGGTAGGAGAAAGAAAAAAC
TGCTCTTTCAATATCACCACAGGGGTAAGAGATAAGGTGCAGAAAGAATATGCAACTTTTTATAAATCTGAT
CTAGTACCAATAAAAAGTAATGTTAATGCCAGATTTAATAATAATACCAGATATAGATTGATAAGTTGTAAC
ACCTCAGTCATTACACAGGCCTGTCCAAAGGTATCCTTTGAGCCAATTCCCATACATTTTTGTGCCCCGGCT
GGTTTTGCGATTCTAAAGTGTAATGATAAGAAGTTCCAGGGAAGAGGACCATGTAAAAATGTCAGCACAGTA
CAATGTACACATGGGATTAGGCCAGTAGTATCAACTCAACTACTGTTAAATGGCAGTTTAGCAGAAGAGGAG
GTAGTAATTAGATCTGCCAATTTCAGTAACAATGCTAAAACCATAATAGTGCAGCTGAACAAATCTGTAGAA
ATTAATTGTATAAGATCCAACTACAATATAATAAAAAGAGTACCTATAGGACCAGGAGGGAGAGCATTTTAT
ACAACAGGACAAATAATAGGAAATATAAGACAACCACATTGT
>1865_5565_11_X4
TGCATTAATACAAATGCTACTAATGCTACTAATACCAATAGTAGTATAATGGAGGTAGGAGAAAGAAAAAAC
TGCTCTTTCAATATCACCACAGGGGTAAGAGATAAGGTGCAGAAAGAATATGCAACTTTTTATAAATCTGAT
CTAGTACCAATAAAAAGTAATGTTAATGCCAGATTTAATAATAATACCAGATATAGATTGATAAGTTGTAAC
ACCTCAGTCATTACACAGGCCTGTCCAAAGGTATCCTTTGAGCCAATTCCCATACATTTTTGTGCCCCGGCT
GGTTTTGCGATCCTAAAGTGTAATGATAAGAAGTTCCAGGGAAGAGGACCATGTAAAAATGTCAGCACAGTA
CAATGTACGCATGGGATTAGGCCAGTAGTATCAACTCAACTACTGTTAAATGGCAGTTTAGCAGAAGAGGAG
GTAGTAATTAGATCTGCCAATTTCAGTAACAATGCTAAAACCATAATAGTGCAGCTGAACAAATCTGTAGAA
ATTAATTGTATAAGATCCAACTACAATATAATAAAAAGAGTACCTATAGGACCAGGAGGGAGAGCATTTTAT
ACAACAGGACAAATAATAGGAAATATAAGACAACCACATTGT
>1865_5565_5_X4
TGCATTAATGCAAATGCTACTAATGCTACTAATACCAATAGTAGTATAATGGAGGTAGGAGAAAGAAAAAAC
TGCTCTTTCAATATCACCACAGGGGTAAGAGATAAGGTGCAGAAAGAATATGCAACTTTTTATAAATCTGAT
CTAGTACCAATAAAAAGTAATGTTAATGCCAGATTTAATAATAATACCAGATATAGATTGATAAGTTGTAAC
ACCTCAGTCACTACACAGGCCTGTCCAAAGGTATCCTTTGAGCCAATTCCCATACATTTTTGTGCCCCGGCT
GGTTTTGCGATTCTAAAGTGTAATGATAAGAAGTTCCAGGGAAGAGGACCATGTAAAAATGTCAGCACAGTA
CAATGTACACATGGGATTAGGCCAGTAGTATCAACTCAACTACTGTTAAATGGCAGTTTAGCAGAAGAGGAG
GTAGTAATTAGATCTGCCAATTTCAGTAACAATGCTAAAACCATAATAGTGCAGCTGAACAAATCTGTAGAA
ATTAATTGTATAAGATCCAACTACAATATAATAAAAAGAGTACCTATAGGACCAGGAGGGAGAGCATTTTAT
ACAACAGGACAAATAATAGGAAATATAAGACAACCACATTGT
>1865_6912_6_X4
TGCATTAATGCAAATGCTACTAATGCTACTAATGCCAATAGTAGTATAATGGAGGTAGGAGAAAGAAAAAAC
TGCTCTTTCAATATCACCACAGGGGTAAGAGATAAGGTGCAGAAAGAATATGCAACTTTTTATAAATCTGAT
CTAGTACCAATAAAAAGTAATGTTAATGCCAGATTTAATAATAATACCAGATATAGATTGATAAGTTGTAAC
ACCTCAGTCATTACACGGGCCTGTCCAAAGGTATCCTTTGAGCCAATTCCCATACATTTTTGTGCCCCGGCT
GGTTTTGCGATTCTAAAGTGTAATGATAAGAAGTTCCAGGGAAGAGGACCATGTAAAAATGTCAGCACAGTA
CAATGTACGCATGGGATTAGGCCAGTAGTATCAACTCAACTACTGTTAAATGGCAGTTTAGCAGAAGAGGAG
GTAGTAATTAGATCGGCCAATTTCAGTAACAATGCTAAAACCATAATAGTGCAGCTGAACAAATCTGTAGAA
ATTAATTGTATAAGATCCAACTACAATATAATAAAAAGAGTACCTATAGGACCAGGAGGGAGAGCATTTTAT
ACAACAGGACAAATAATAGGAAATATAAGACAACCACATTGT
>1865_6912_2_X4
TGCATTAATGCAAATGCCACTAATGCTATTAATACCAATAGTAGTATAACGATGGTACAAGAAATGAAAAAC
TGCTCTTTCAATATCACCACAGGGGTAAGAGATAAGGTGCAGAAAAAATATGCAACTTTTTATAAATCTGAT
CTAGTACCAATAAAAAGTAATGTTAATGCCAGATTTAATAATAATACCAGATATAGATTGATAAGTTGTAAC
ACCTCAGTCATTACACAGGCCTGTCCAAAGGTATCCTTTGAGCCAATTCCCATACATTTTTGTGCCCCGGCT
GGTTTTGCGATTCTAAAGTGTAATGATAAGAAGTTCCAGGGAAGAGGACCATGTAAAAATGTCAGCACAGTA
CAATGTACACATGGGATTAGGCCAGTAGTATCAACTCAACTACTGTTAAATGGCAGTTTAGCAGAAGAGGAG
GTAGCAATTAGATCTGCCAATTTCAGTAACAATGCTAAAACCATAATAGTGCAGCTGAACAAATCTGTAGAA
ATTAATTGTATAAGATCCAACTACAATATAATAAAAAGAGTACCTATAGGACCAGGAGGGAGATCATTTTAT
ACAACAGGACAAATAATAGGAAATATAAGACAACCACATTGT
>1865_6912_10_X4
TGCATTAATGCAAATGCCACTAATGCTACTAATACCAATAGTAGTATAACGATGGTACAAGAAATGAAAAAC
TGCTCTTTCAATATCACCACAGGGGTAAGAGATAAGGTGCAGAAAAAATATGCAACTTTTTATAAATCTGAT
CTAGTACCAATAAAAAGTAATGTTAATGCCAGATTTAATAATAATACCAGATATAGATTGATAAGTTGTAAC
ACCTCAGTCATTACACAGGCCTGTCCAAAGGTATCCTTTGAGCCAATTCCCATACATTTTTGTGCCCCGGCT
GGTTTTGCGATTCTAAAGTGTAATGATAAGAAGTTCCAGGGAAGAGGACCATGTAAAAATGTCAGCACAGTA
CAATGTACACATGGGATTAGGCCAGTAGTATCAACTCAACTACTGTTAAATGGCAGTTTAGCAGAAGAGGAG
GTAGCAATTAGATCTGCCAATTTCAGTAACAATGCTAAAACCATAATAGTGCAGCTGAACAAATCTGTAGAA
ATTAATTGTATAAGATCCAACTACAATATAATAAAAAGAGTACCTATAGGACCAGGAGGGAGATCATTTTAT
ACAACAGGACAAATAATAGGAAATATAAGACAACCACATTGT
>1865_6912_4_X4
TGCATTAATGCAAATGCCACTAATGCTACTAATACCAATAGTAGTATAACGATGGTACAAGAAATGAAAAAC
TGCTCTTTCAATATCACCACAGGGGTAAGAGATAAGGTGCAGAAAAAATATGCAACTTTTTATAAATCTGAT
CTAGTACCAATAAAAAGTAATGTTAATGCCAGATTTAATAATAATACCAGATATAGATTGATAAGTTGTAAC
ACCTCAGTCATTACACAGGCCTGTCCAAAGGTATCCTTTGAGCCAATTCCCATACATTTTTGTGCCCCGGCT
GGTTTTGCGATTCTAAAGTGTAATGATAAGAAGTTCCAGGGAAGAGGACCATGTAAAAATGTCAGCACAGTA
CAATGTACACATGGGATTAGGCCAGTAGTATCAACTCAACTACTGTTAAATGGCAGTTTAGCAGAAGAGGAG
GTAGCAATTAGATCTGCCAATTTCAGTAACAATGCTAAAACCATAATAGTGCAGCTGAACAAATCTGTAGAA
ATTAATTGTATAAGATCCAACTACAATATAATAAAAAGAGTACCTATAGGACCAGGAGGGAGATCATTTTAT
ACAACAGGACAAATAATAGGAAATATAAGACAACCACATTGT
>1865_6912_1_X4
TGCATTAATGCAAATGCCACTAATGCTACTAATACCAATAGTAGTATAACGATGGTACAAGAAATGAAAAAC
TGCTCTTTCAATATCACCACAGGGGTAAGAGATAAGGTGCAGAAAAAATATGCAACTTTTTATAAATCTGAT
CTAGTACCAATAAAAAGTAATGTTAATGCCAGATTTAATAATAATAACAGATATAGATTGATAAGTTGTAAC
ACCTCAGTCATTACACAGGCCTGTCCAAAGGTATCCTTTGAGCCAATTCCCATACATTTTTGTGCCCCGGCT
GGTTTTGCGATTCTAAAGTGTAATGATAAGAAGTTCCAGGGAAGAGGACCATGTAAAAATGTCAGCACAGTA
CAATGTACACATGGGATTAGGCCAGTAGTATCAACTCAACTACTGTTAAATGGCAGTTTAGCAGAAGAGGAG
GTAGCAATTAGATCTGCCAATTTCAGTAACAATGCTAAAACCATAATAGTGCAGCTGAACAAATCTGTAGAA
ATTAATTGTATAAGATCCAACTACAATATAATAAAAAGAGTACCTATAGGACCAGGAGGGAGATCATTTTAT
ACAACAGGACAAATAATAGGAAATATAAGACAACCACATTGT
>1865_6912_12_X4
TGCATTAATGCAAATGCCACTAAGGCTACTAATACCAATAGTAGTATAACGATGGTACAAGAAATGAAAAAC
TGCTCTTTCAATATCACCACAGGGGTAAGAGATAAGGTGCAGAAAAAATATGCAACTTTTTATAAATCTGAT
CTAGTACCAATAAAAAGTAATGTTAATGCCAGATTTAATAATAATACCAGATATAGATTGATAAGTTGTAAC
ACCTCAGTCATTACACAGGCCTGTCCAAAGGTATCCTTTGAGCCAATTCCCATACATTTTTGTGCCCCGGCT
GGTTTTGCGATTCTAAAGTGTAATGATAAGAAGTTCCAGGGAAGAGGACCATGTAAAAATGTCAGCACAGTA
CAATGTACACATGGGATTAGGCCAGTAGTATCAACTCAACTACTGTTAAATGGCAGTTTAGCAGAAGAGGAG
GTAGCAATTAGATCTGCCAATTTCAGTAACAATGCTAAAACCATAATAGTGCAGCTGAACAAATCTGTAGAA
ATTAATTGTATAAGATCCAACTACAATATAATAAAAAGAGTACCTATAGGACCAGGAGGGAGATCATTTTAT
ACAACAGGACAAATAATAGGAAATATAAGACAACCACATTGT
>1865_6912_11_X4
TGCATTAATACAAATGCCACTAATGCTACTAATACCAATAGTAGTATAACGATGGTACAAGAAATGAAAAAC
TGCTCTTTCAATATCACCACAGGGGTAAGAGATAAGGTGCAGAAAAAATATGCAACTTTTTATAAATCTGAT
CTAGTACCAATAAAAAGTAATGTTAATGCCAGATTTAATAATAATACCAGATATAGATTGATAAGTTGTAAC
ACCTCAGTCATTACACAGGCCTGTCCAAAGGTATCCTTTGAGCCAATTCCCATACATTTTTGTGCCCCGGCT
GGTTTTGCGATTCTAAAGTGTAATGATAAGAAGTTCCAGGGAAGAGGACCATGTAAAAATGTCAGCACAGTA
CAATGTACACATGGGATTAGGCCAGTAGTATCAACTCAACTACTGTTAAATGGCAGTTTAGCAGAAGAGGAG
GTAGCAATTAGATCTGCCAATTTCAGTAACAATGCTAAAACCATAATAGTGCAGCTGAACAAATCTGTAGAA
ATTAATTGTATAAGATCCAACTACAATATAATAAAAAGAGTACCTATAGGACCGGGAGGGAGATCATTTTAT
ACAACAGGACAAATAATAGGAAATATAAGACAACCACATTGC
>1865_6912_3_X4
TGCATTAATGCAAATGCCACTAATGCTACTAATACCAATAGTAGTATAACGATGGTACAAGAAATGAAAAAC
TGCTCTTTCAATATCACCACAGGGGTAAGAGATAAGGTGCAGAAAAAATATGCAACTTTTTATAAATCTGAT
CTAGTACCAATAAAAAGTAATGTTAATGCCAGATTTAATAATAATACCAGATATAGATTGATAAGTTGTAAC
ACCTCAGTCACTACACAGGCCTGTCCAAAGGTATCCTTTGAGCCAATTCCCATACATTTTTGTGCCCCGGCT
GGTTTTGCGATTCTAAAGTGTAATGATAAGAAGTTCCAGGGAAGAGGACCATGTAAAAATGTCAGCACAGTA
CAATGTACACATGGGATTAGGCCAGTAGTATCAACTCAACTACTGTTAAATGGCAGTTTAGCAGAAGAGGAG
GTAGCAATTAGATCTGCCAATTTCAGTAACAATGCTAAAACCATAATAGTGCAGCTGAACAAATCTGTAGAA
ATTAATTGTATAAGATCCAACTACAATATAATAAAAAGAGTACCTATAGGACCAGGAGGGAGATCATTTTAT
ACAACAGGACAAATAATAGGAAATATAAGACAACCACATTGT
>1865_6912_7_X4
TGCATTAATGCAAATGCCACTAATGCTACTAATACCAATAGTAGTATAACGATGGTACAAGAAATGAAAAAC
TGCTCTTTCAATATCACCACAGGGGTAAGAGATAAGGTGCAGAAAAAATATGCAACTTTTTATAAATCTGAT
CTAGTACCAATAAAAAGTAATGTTAATGCCAGATTTAATAATAATACCAGATATAGATTGATAAGTTGTAAC
ACCTCAGTCATTACACAGGCCTGTCCAAAGGTATCCTTTGAGCCAATTCCCATACATTTTTGTGCCCCGGCT
GGTTTTGCGATTCTAAAGTGTAATGATAAGAAGTTCCAGGGAAGAGGACCATGTAAAAATGTCAGCACAGTA
CAATGTACACATGGGATTAGGCCAGTAGTATCAACTCAACTACTGTTAAATGGCAGTTTAGCAGAAGAGGAG
GTAGCAATTAGATCTGCCAATTTCAGTAACAATGCTAAAACCATAATAGTGCAGCTGAACAAATCTGTAGAA
ATTAATTGTATAAGATCCAACTACAATATAATACAAAGAGTACCTATAGGACCAGGAGGGAGATCATTTTAT
ACAACAGGACAAATAATAGGAAATATAAGACAACCACATTGT
>1865_6912_5_X4
TGCATTAATGCAAATGCCACTAGTGCTACTAATACCAATAGTAGTATAACGATGGTACAAGAAATGAAAAAC
TGCTCTTTCAATATCACCACAGGGGTAAGAGATAAGGTGCAGAAAAAATATGCAACTTTTTATAAATCTGAT
CTAGTACCAATAAAAAGTAATGTTAATGCCAGATTTAATAATAATACCAGATATAGATTGATAAGTTGTAAA
ACCTCAGTCATTACACAGGCCTGTCCAAAGGTATCCTTTGAGCCAATTCCCATACATTTTTGTGCCCCGGCT
GGTTTTGCGATTCTAAAGTGTAATGATAAGAAGTTCCAGGGAAGAGGACCATGTAAAAATGTCAGCACAGTA
CAATGTACACATGGGATTAGGCCAGTAGTATCAACTCAACTACTGTTAAATGGCAGTTTAGCAGAAGAGGAG
GTAGCAATTAGATCTGCCAATTTCAGTAACAATGCTAAAACCATAATAGTGCAGCTGAACAAATCTGTAGAA
ATTAATTGTATAAGATCCAACTACAATATAATAAAAAGAGTACCTATAGGACCAGGAGGGAGATCATTTTAT
ACAACAGGACAAATAATAGGAAATATAAGACAACCACATTGT
>1865_49_2_X4
TGCATTAATGCAAATGCCACTAATGCTACTAATACCAATAGTAGTATAACGATGGTACAAGAAATGAAAAAC
TGCTCTTTCAATATCACCACAGGGGTAAGAGATAAGGTGCAGAAAAAATATGCAACTTTTTATAAATCTGAT
CTAGTACCAATAAAAAGTAATGTTAATGCCAGATTTAATAATAATACCAGATATAGATTGATAAGTTGTAAC
ACCTCAGTCATTACACAGGCCTGTCCAAAGGTATCCTTTGAGCCAATTCCCATACATTTTTGTGCCCCGGCT
GGTTTTGCGATTCTAAAGTGTAATGATAAGAAGTTCCAGGGAAGAGGACCATGTAAAAATGTCAGCACAGTA
CAATGTACACATGGGATTAGGCCAGTAGTATCAACTCAACTACTGTTAAATGGCAGTTTAGCAGAAGAGGAG
GTAGCAATTAGATCTGCCAATTTCAGTAACAATGCTAAAACCATAATAGTGCAGCTGAACAAATCTGTAGAA
ATTAATTGTATAAGATCCAACTACAATATAATAAAAAGAGTACCTATAGGACCAGGAGGGAGATCATTTTAT
ACAACAGGACAAATAATAGGAAATATAAGACAACCACATTGT
>1865_49_11_R5
AAAAATAACATGGTAGAACAGATGCATGAGGATATAATCAGTTTATGGGATCAAAGCCTAAAGCCATGTGTA
AAATTAACCCCACTCTGTGTAACTTTAAATTGCATTAATGCAGATGCTACTAATGCTAATAATACCAATAAT
AGTAGCGAAGGAACGATGGAGGTAGGAGAAATAAAAAACTGCTCTTTCAATATCACCACAGGGGTAAGAGAT
AAGGTGCAGAAAGAATATGCAACTTTTTATAAATCTGATATAGTACCAATAGATAATGGTAATACCAGCTTT
GATAGCTATAGATTGATAAGTTGTAATACCTCAGTCATTACACAGGCCTGTCCAAAGGTATCCTTTGAGCCA
ATTCCCATACATTATTGTGCCCCGGCTGGTTTTGCGATTCTAAAGTGTAATGATAAGAAGTTCCAGGGAAAA
GGACCATGTAAAAATGTCAGCACAGTACAATGTACACATGGGATTAGACCAGTAGTATCAACTCAACTACTG
TTAAATGGCAGTTTAGCAGAAGAGGATGTAGTAATTAGATCTGTCAATTTCAGTAACAATGCTAAAACCATA
ATAGTGCAGCTGAACGAATCTGTAGAAATTAATTGTACAAGACCCAACAACAATACAATAAAAAGTATACAT
ATAGGACCAGGAAGAGCATTTTATACAACAGGACAAATAATAGGAGATATAAGACAAGCACATTGTAACATT
AGTAGAGCAAAATGGAATAACACTTTAAAACAAATAGTTGAAAAATTAAGAGAACAATTTAAGAATAAAACA
ATCATAGCCTTTAATCG
>1865_49_10_R5
AAAAATAACATGGTAGACCAGATGCATGAGGATATAATTAGCTTATGGGATCAAAGCCTAAAGCCATGTGTA
AAATTAACCCCACTCTGTGTTACTTTAAATTGCGATAATGCTACTAATACCAATGGAACGACGGGGGAAGGA
GAACTAAAAAACTGCTCTTTCAATATCACCACAGGGGTAAGAGATAAGGTGCAGAAAGAATATGCAACTTTT
TATAAATCTGATATAGTACCAATAGATAGTGGTAATACCAGCTTTAATGATAATACCAGCTATAGATTGATA
AGTTGTAACACCTCAGTCATTACACAGGCCTGTCCAAAGGTATCCTTTGAGCCAATTCCCATACATTATTGT
GCCCCGGCTGGTTTTGCGATTCTAAAGTGTAAAGATAAGAAGTTCCAGGGAAAAGGACCATGTAAAAATGTC
AACACAGTACAATGTACACATGGGATTAGGCCAGTAGTATCAACTCAACTACTGTTAAATGGCAGTTTAGCA
GAAGAGGACGTAGTAATTAGATCTGCCAATTTCAGTAACAATGCTAAAACCATAATAGTGCAGCTGAACGAA
TCTGTAGAAATTAATTGTATAAGACCCAACAACAATACAATAAAAAGTATACATATAGGACCAGGGAGAGCA
TTTTATACAACAGGACAAATAATAGGAGATATAAGACAAGCACATTGTAACATTAGTAGAGCAAAATGGAAT
AACACTTTAGAACAGATAGTTAAAAAATTAAGAGAAATAGAACAATTTAGGAATAAAACAACAATAGCCTTT
AATCG
>1865_49_8_R5
AAAAATAACATGGTAGACCAGATGCATGAGGATATAATTAGCTTATGGGATCAAAGCCTAAAGCCATGTGTA
AAATTAACCCCACTCTGTGTTACTTTAAATTGCGATAATGCTACTAATACCAATGGAACGACGGGGGAAGGA
GAACTAAAAAACTGCTCTTTCAATATCACCACAGGGGTAAGAGATAAGGTGCAGAAAGAATATGCAACTTTT
TATAAATCTGATATAGTACCAATAGATAGTGGTAATACCAGCTTTAATGATAATACCAGCTATAGATTGATA
AGTTGTAACACCTCAGTCATTACACAGGCCTGTCCAAAGGTATCCTTTGAGCCAATTCCCATACATTATTGT
GCCCCGGCTGGTTTTGCGATTCTAAAGTGTAAAGATAAGAAGTTCCAGGGAAAAGGACCATGTAAAAATGTC
AGCACAGTACAATGTACACATGGGATTAGGCCAGTAGTATCAACTCAACTACTGTTAAATGGCAGTTTAGCA
GAAGAGGACGTAGTAATTAGATCTGCCAATTTCAGTAACAATGCTAAAACCATAATAGTGCAGCTGAACGAA
TCTCTAGAAATTAATTGTATAAGACCCAACAACAATACAATAAAAAGTATACATATAGGACCAGGGAGAGCA
TTTTATACAACAGGACAAATAATAGGAGATATAAGACAAGCACATTGTAACATTAGTAGAGCAAAATGGAAT
AACACTTTAGAACAGATAGTTAAAAAATTAAGAGAAATAGAACAATTTAGGAATAAAACAACAATAGCCTTT
AATCG
>1865_49_7_R5
AAAAATAACATGGTAGAACAGATGCATGAGGATATAATCAGTTTATGGGATCAAAGCCTAAAGCCATGTGTA
AAATTAACCCCACTCTGTGTTACTTTAAATTGCATTAATGCTACTGGTACCACTAATAGCATTAATGCTACT
AGTACCACTAATAGTAGCGAGAGCACGATGGGGGAAGGAGAAATAAAAAACTGCTCTTTCAATATCACCACA
GGGGTAAGAGATAAGGTGCAGAAAGAATATGCAACTTTTTATAAATCTGATATAGTACCAATAGATAGTAAT
AATACCAGCTTTAATGATAGTACTAGCTATAGATTGATAAGTTGTAACACCTCAGTCATTACACAGGCCTGT
CCAAAGGTATCCTTTGAGCCAATTCCCATACATTATTGTGCCCCGGCTGGTTTTGCGATTCTAAAGTGTAAT
GATAAGAAGTTCCAGGGAAAAGGACCATGTAAAAATGTCAGCACAGTACAATGTACACATGGGATTAGGCCA
GTAGTATCAACTCAACTACTGTTAAATGGCAGTTTAGCAGAAGAGGATGTAGTAATTAGATCCGCCAATTTC
AGTAACAATGCTAAAACCATAATAGTGCAGCTGAACGAATCTGTAGAAATTAATTGTATAAGACCCAACAAC
AATACAATAAAAAGTATACATATAGGACCAGGGAGAGCATTTTATACAACAGGACAAATAATAGGAAATATA
AGACAAGCACATTGTAACATTAGTAGAGCAAAATGGAATAACACTTTAAAACAGATAGTTGAAAAATTAGGA
GAACAATTTAGGAATAAAACAACAATAGCCTTTAATCG
>1865_49_6_R5
AAAAATAACATGGTAGAACAGATGCATGAGGATATAATCAGTTTATGGGATCAAAGCCTAAAGCCATGTGTA
AAATTAACCCCACTCTGTGTTACTTTAAATTGCATTAATGCTACTGGTACCACTAATAGCATTAATGCTACT
AGTACCACTAATAGTAGCGAGAGCACGATGGGGGAAGGAGAAATAAAAAACTGCTCTTTCAATATCACCACA
GGGGTAAGAGATAAGGTGCAGAAAGAATATGCAACTTTTTATAAATCTGATATAGTACCAATAGATAATAAT
AATACCAGTTTTAATGATAGTACCAGCTATAGATTGATAAGTTGTAACACCTCAGTCATTACACAGGCCTGT
CCAAAGGTATCCTTTGAGCCAATTCCCATACATTATTGTGCCCCGGCTGGTTTTGCGATTCTAAAGTGTAAT
GATAAGAAGTTCCAGGGAAAAGGACCATGTAAAAAGGTCAGCACAGTACAATGTACACATGGGATTAGACCA
GTAGTATCAACTCAACTACTGTTAAATGGCAGTTTAGCAGAGGAGGATGTAGTAATTAGATCTGCCAATTTC
AGTAACAATGCTAAAACCATAATAGTGCAGCTGAACGAATCTGTAGAAATTAATTGTACAAGACCCAACAAC
AACACAATAAAAAGTATACATATAGGACCAGGGAGAGCATTTTATACAACAGGACAAATAATAGGAAATATA
AGACAAGCACATTGTAACATTAGTAGAGCAAAATGGAATAACACTTTAAAACAGATAGTTGAAAAATTAGGA
GAACAATTTAGGAATAAAACAACAATAGTCTTTAATCG
>1865_55_6_R5
AAAAATAACATGGTAGAACAGATGCATGAGGATATAATCAGTTTATGGGATCAAAGCCTAAAGCCATGTGTA
AAATTAACCCCACTCTGTGTTACTTTAAATTGCATTAATGCTACTGGTACCACTAATAGCATTAATGCTACT
AGTACCACTAATAGTAGCGAGAGCACGATGGGGGAAGGAGAAATAAAAAACTGCTCTTTCAATATCACCACA
GGGGTAAGAGATAAGGTGCAGAAAGAATATGCAACTTTTTATAAATCTGATATAGTACCAATAGATAATAAT
AATACCAGTTTTAATGATAGTACCAGCTATAGATTGATAAGTTGTAACACCTCAGTCATTACACAGGCCTGT
CCAAAGGTATCCTTTGAGCCAATTCCCATACATTATTGTGCCCCGGCTGGTTTTGCGATTCTAAAGTGTAAA
GATAAGAAGTTCAAGGGAAAAGGACCATGTAAAAGGGTCAGCACAGTACAATGTACACATGGGATTAGACCA
GTAGTATCAACTCAACTACTGTTAAATGGCACTTTAGCAGAAGAGGACGTAGTAATTAGATCTGCCAATTTC
AGTAACAATGCTAAAACCATAATAGTGCAGCTGAACGAATCTGTAGAAATTAATTGCACAAGACCCAACAAC
AATACAATAAAAAGTATACATATAGGACCAGGGAGAGCATTTTATACAACAGGACAAATAATAGGAAATATA
AGACAAGCACATTGTAACATTAGTAGAGCAAAATGGAATAACACTTTAAAACAGATAGTTGAAAAATTAGGA
GAACAATTTAGGAATAAAACAACAATAGCCTTTAATCG
>1865_55_2_R5
AAAAATAACATGGTAGAACAGATGCATGAGGATATAATCAGTTTATGGGATCAAAGCCTAAAGCCATGTGTA
AAATTAACCCCACTCTGTGTTACTTTAAATTGCATTAATGCTACTAGTATCACTAATAACATTAATGCTACT
AATACCAATGGAACGACGGGGGAAGGAGAACTAAAAAACTGCTCTTTCAATATCACCACAGGGGTAAGAGAT
AAGGTGCAGAAAGAATATGCAACTTTTTATAAATCTGATATAGTACCAATAGATAATGGTAATACCAGCTTT
GATAGCTATAGATTGATAAGTTGTAATACCTCAGTCATTACACAGGCCTGTCCAAAGGTATCCTTTGAGCCA
ATTCCCATACATTATTGTGCCCCGGCTGGTTTTGCGATTCTAAAGTGTAATGATAAGAAGTTCCAGGGAAAA
GGACCATGTAGAAATGTCAGCACAGTACAATGTACACATGGGATTAGACCAGTAGTATCAACTCAACTACTG
TTAAATGGCAGTTTAGCAGAAGAGGAGGTAGTAATTAGATCTGCCAATTTCAGTAACAATGCTAAAACCATA
ATAGTGCAGCTGAACGAATCTGTAGAAATTAATTGTACAAGACCCAACAACAATACAATAAAAAGTATACAT
ATAGGACCAGGGAGAGCATTTTATACAACAGGACAAATAATAGGAAATATAAGACAAGCACATTGTAACATT
AGTAGAGCAAAATGGAATAACACTTTAAAACAGATAGTTGAAAAATTAGGAGAACAATTTAGGAATAAAACA
ACAATAGCCTTTAATCG
>1865_55_7_R5
AAAAATAACATGGTAGAACAGATGCATGAGGATATAATCAGTTTATGGGATCAAAGCCTAAAGCCATGTGTA
AAATTAACCCCACTCTGTGTTACTTTAAATTGCATTAATGCTACTAGTATCACTAATAACATTAATGCTACT
AATACCAATGGAACGACGGGGGGAGGAGAACTAAAAAACTGCTCTTTCAATATCACCACAGGGGTAAGAGAT
AAGGTGCAGAAAGAATATGCAACTTTTTATAAATCTGATATAGTACCAATAGATAATGGTAATACCAGCTTT
GATAGCTATAGATTGATAAGTTGTAATACCTCAGTCATTACACAGGCCTGTCCAAAGGTATCCTTTGAGCCA
ATTCCCATACATTATTGTGCCCCGGCTGGTTTTGCGATTCTAAAGTGTAATGATAAGAAGTTCCAGGGAAAA
GGACCATGTAGAAATGTCAGCACAGTACAATGTACACATGGGATTAGACCAGTAGTATCAACTCAACTACTG
TTAAATGGCAGTTTAGCAGAAGAGGAGGTAGTAATTAGATCTGCCAATTTCAGTAACAATGCTAAAACCATA
ATAGTGCAGCTGAACGAATCTGTAGAAATTAATTGTACAAGACCCAACAACAATACAATAAAAAGTATACAT
ATAGGACCAGGGAGAGCATTTTATACAACAGGACAAATAATAGGAAATATAAGACAAGCACATTGTAACATT
AGTAGAGCAAAATGGAATAACACTTTAAAACAGATAGTTGAAAAATTAGGAGAACAATTTAGGAATAAAACA
ACAATAGCCTTTAATCG
>1865_55_10_R5
AAAAATAACATGGTAGAACAGATGCATGAGGATATAATCAGTTTATGGGATCAAAGCCTAAAGCCATGTGTA
AAATTAACCCCACTCTGTGTTACTTTAAATTGCATTAATGCTACTAGTATCACTAATAACATTAATGCTACT
AATACCAATGGAACGACGGGGGAAGGAGAACTAAAAAACTGCTCTTTCAATATCACCACAGGGGTAAGAGAT
AAGGTGCAGAAAGAATATGCAACTTTTTATAAATCTGATATAGTACCAATAGATAATGGTAATACCAGCTTT
GATAGCTATAGATTGATAAGTTGTAATACCTCAGTCATTACACAGGCCTGTCCAAAGGTATCCTTTGAGCCA
ATTCCCATACATTATTGTGCCCCGGCTGGTTTTGCGATTCTAAAGTGTAATGATAAGAAGTTCCAGGGAAAA
GGACCATGTAGAAATGTCAGCACAGTACAATGTACACATGGGATTAGACCAGTAGTATCAACTCAACTACTG
TTAAATGGCAGTTTAGCAGAAGAGGAGGTAGTAATTAGATCTGCCAATTTCAGTAACAATGCTAAAACCATA
ATAGTGCAGCTGAACGAATCTGTAGAAATTAATTGTACAAGACCCAACAACAATACAATAAAAAGTATACAT
ATAGGACCAGGGAGAGCATTTTATACAACAGGACAAATAATAGGAAATATAAGACAAGCACATTGTAACATT
AGTAGAGCAAAATGGAATAACACTTTAAAACAGATAGTTGAAAAATTAGGAGAACAATTTAGGAATAAAACA
ACAATAGCCTTTAATCG
>1865_55_9_R5
AAAAATAACATGGTAGAACAGATGCATGAGGATATAATCAGTTTATGGGATCAAAGCCTAAAGCCATGTGTA
AAATTAACCCCACTCTGTGTTACTTTAAATTGCATTAATGCTACTAGTATCACTAATAACATTAATGCTACT
AATACCAATGGAACGACGGGGGAAGGAGAACTAAAAAACTGCTCTTTCAATATCACCACAGGGGTAAGAGAT
AAGGTGCAGAAAGAATATGCAACTTTTTATAAATCTGATATAGTACCAATAGATAATGGTAATACCAGCTTT
GATAGCTATAGATTGATGAGTTGTAATACCTCAGTAATTACACAGGCCTGTCCAAAGGTATCCTTTGAGCCA
ATTCCCATACATTATTGTGCCCCGGCTGGTTTTGCGATTCTAAAGTGTAATGATAAGAAGTTCCAGGGAAAA
GGACCATGTAGAAATGTCAGCACAGTACAATGTACACATGGGATTAGACCAGTAGTATCAACTCAACTACTG
TTAAATGGCAGTTTAGCAGAAGAGGAGGTAGTAATTAGATCTGCCAATTTCAGTAACAATGCTAAAACCATA
ATAGTGCAGCTGAACGAATCTGTAGAAATTAATTGTACAAGACCCAACAACAATACAATAAAAAGTATACAT
ATAGGACCAGGGAGAGCATTTTATACAACAGGACAAATAATAGGAAATATAAGACAAGCACATTGTAACATT
AGTAGAGCAAAATGGAATAACACTTTAAAACAGATAGTTGAAAAATTAGGAGAACAATTTAGGAATAAAACA
ACAATAGCCTTTAATCG
>1865_55_3_R5
AAAAATAACATGGTAGAACAGATGCATGAGGATATAATCAGTTTATGGGATCAAAGCCTAAAGCCATGTGTA
AAATTAACCCCACTCTGTGTTACTTTAAATTGCATTAATGCTACTAGTATCACTAATAACATTAATGCTACT
AATACCAATGGAACGACGGGGGAAGGAGAACTAAAAAACTGCTCTTTCAATATCACCACAGGGGTAAGAGAT
AAGGTGCAGAAAGAATATGCAACTTTTTATAAATCTGATATAGTACCAATAGATAATGGTAATACCAGCTTT
GATAGCTATAGATTGATAAGTTGTAATACCTCAGTCATTACACAGGCCTGTCCAAAGGTATCCTTTGAGCCA
ATTCCCATACATTATTGTGCCCCGGCTGGTTTTGCGATTCTAAAGTGTAATGATAAGAAGTTCCAGGGAAAA
GGACCATGTAGAAATGTCAGCACAGTACAATGTACACATGGGATTAGACCAGTAGTATCAACTCAACTACTG
TTAAATGGCAGTTTAGCAGAAGAGGAGGTAGTAATTAGATCTGCCAATTTCAGTAACAATGCTAAAACCATA
ATAGTGCAGCTGAACGAATCTGTAGAAATTAATTGTACAAGACCCAACAACAATACAATAAAAAGTATACAT
ATAGGACCAGGGAGAGCATTTTATACAACAGGACAAATAATAGGAAATATAAGACAAGCACATTGTAACATT
AGTAGAGCAAAATGGAATAACACTTTAAAACAGATAGTTGAAAAATTAGGAGAACAATTTAGGAATAAAACA
ACAATAGCCTTTAATCG
>1865_55_4_R5
AAAAATAACATGGTAGAACAGATGCATGAGGATATAATCAGTTTATGGGATCAAAGCCTAAAGCCATGTGTA
AAATTAACCCCACTCTGTGTTACTTTAAATTGCATTAATGCTACTAGTATCACTAATAACATTAATGCTACT
AATACCAATGGAACGACGGGGGAAGGAGAACTAAAAAACTGCTCTTTCAATATCACCACAGGGGTAAGAGAT
AAGGTGCAGAAAGAATATGCAACTTTTTATAAATCTGATATAGTACCAATAGATAATGGTAATACCAGCTTT
GATAGCTATAGATTGATAAGTTGTAATACCTCAGTCATTACACAGGCCTGTCCAAAGGTATCCTTTGAGCCA
ATTCCCATACATTATTGTGCCCCGGCTGGTTTTGCGATTCTAAAGTGTAATGATAAGAAGTTCCAGGGAAAA
GGACCATGTAGAAATGTCAGCACAGTACAATGTACACATGGGATTAGACCAGTAGTATCAACTCAACTACTG
TTAAATGGCAGTTTAGCAGAAGAGGAGGTAGTAATTAGATCTGCCAATTTCAGTAACAATGCTAAAACCATA
ATAGTGCAGCTGAACGAATCTGTAGAAATTAATTGTACAAGACCCAACAACAATACAATAAAAAGTATACAT
ATAGGACCAGGGAGAGCATTTTATACAACAGGACAAATAATAGGAAATATAAGACAAGCACATTGTAACATT
AGTAGAGCAAAATGGAATAACACTTTAAAACAGATAGTTGAAAAATTAGGAGAACAATTTAGGAATAAAACA
ACAATAGCCTTTAATCG
>1865_55_8_R5
AAAAATAACATGGTAGAACAGATGCATGAGGATATAATCAGTTTATGGGATCAAAGCCTAAAGCCATGTGTA
AAATTAACCCCACTCTGTGTTACTTTAAATTGCATTAATGCTACTAGTATCACTAATAACATTAATGCTACT
AATACCAATGGAACGACGGGGGAAGGAGAACTAAAAAACTGCTCTTTCAATATCACCACAGGGGTAAGAGAT
AAGGTGCAGAAAGAATATGCAACTTTTTATAAATCTGATATAGTACCAATAGATAATGGTAATACCAGCTTT
GATAGCTATAGATTGATAAGTTGTAATACCTCAGTCATTACACAGGCCTGTCCAAAGGTATCCTTTGAGCCA
ATTCCCATACATTATTGTGCCCCGGCTGGTTTTGCGATTCTAAAGTGTAATGATAAGAAGTTCCAGGGAAAA
GGACCATGTAGAAATGTCAGCACAGTACAATGTACACATGGGATTAGACCAGTAGTATCAACTCAACTACTG
TTAAATGGCAGTTTAGCAGAAGAGGAGGTAGTAATTAGATCTGCCAATTTCAGTAACAATGCTAAAACCATA
ATAGTGCAGCTGAACGAATCTGTAGAAATTAATTGTACAAGACCCAACAACAATACAATAAAAAGTATACAT
ATAGGACCAGGGAGAGCATTTTATACAACAGGACAAATAATAGGAAATATAAGACAAGCACATTGTAACATT
AGTAGAGCAAAATGGAATAACACTTTAAAACAGATAGTTGAAAAATTAGGAGAACAATTTAGGAATAAAACA
ACAATAGCCTTTAATCG
>1865_55_5_R5
AAAAATAACATGGTAGAACAGATGCATGAGGATATAATCAGTTTATGGGATCAAAGCCTAAAGCCATGTGTA
AAATTAACCCCACTCTGTGTTACTTTAAATTGCATTAATGCTACTAGTATCACTAATAACATTAATGCTACT
AATACCAATGGAACGACGGGGGAAGGAGAACTAAAAAACTGCTCTTTCAATATCACCACAGGGGTAAGAGAT
AAGGTGCAGAAAGAATATGCAACTTTTTATAAATCTGATATAGTACCAATAGATAATGGTAATACCAGCTTT
GATAGCTATAGATTGATAAGTTGTAATACCTCAGTCATTACACAGGCCTGTCCAAAGGTATCCTTTGAGCCA
ATTCCCATACATTATTGTGCCCCGGCTGGTTTTGCGATTCTAAAGTGTAAAGATAAGAAGTTCCAGGGAAAA
GGACCATGTAGAAATGTCAGCACAGTACAATGTACACATGGGATTAGACCAGTAGTATCAACTCAACTACTG
TTAAATGGCAGTTTAGCAGAAGAGGAGGTAGTAATTAGATCTGCCAATTTCAGTAACAATGCTAAAACCATA
ATAGTGCAGCTGAACGAATCTGTAGAAATTAATTGTACAAGACCCAACAACAATACAGTAAAAAGTATACAT
ATAGGACCAGGGAGAGCATTTTATACAACAGGACAAATAATAGGAAATATAAGACAAGCACATTGTAACATT
AGTAGAGCAAAATGGAATAACACTTTAAAACAGATAGTTGAAAAATTAGGAGAACAATTTAGGAATAAAACA
ACAATAGCCTTTAATCG
>1865_49_9_R5
AAAAATAACATGGTAGAACAGATGCATGAGGATATAATCAGTTTATGGGATCAAAGCCTAAAGCCATGTGTA
AAATTAACCCCACTCTGTGTTACTTTAAATTGCATTAATGCTACTAGTATCACTAATAACATTAATGCTACT
AATACCAATGGAACGACGGGGGAAGGAGAACTAAAAAACTGCTCTTTCAATATCACCACAGGGGTAAGAGAT
AAGGTGCAGAAAGAATATGCAACTTTTTATAAATCTGATATAGTACCAATAGATAATGGTAATACCAGCTTT
GATAGCTATAGATTGATAAGTTGTAATACCTCAGTCATTACACAGGCCTGTCCAAAGGTATCCTTTGAGCCA
ATTCCCATACATTATTGTGCCCCGGCTGGTTTTGCGATTCTAAAGTGTAATGATAAGAAGTTCCAGGGAAAA
GGACCATGTAGAAATGTCAGCACAGTACAATGTACACATGGGATTAGACCAGTAGTATCAACTCAACTACTG
TTAAATGGCAGTTTAGCAGAAGAGGAGGTAGTAATTAGATCTGCCAATTTCAGTAACAATGCTAAAACCATA
ATAGTGCAGCTGAACGAATCTGTAGAAATTAATTGTACAAGACCCAACAACAATACAATAAAAAGTATACAT
ATAGGACCAGGGAGAGCATTTTATACAACAGGACAAATAATAGGAAATATAAGACAAGCACATTGTAACATT
AGTAGAGCAAAATGGAATAACACTTTAAAACAGATAGTTGAAAAATTAGGAGAACAATTTAGGAATAAAACA
ACAATAGCCTTTAATCG
>1865_49_4_R5
AAAAATAACATGGTAGAACAGATGCATGAGGATATAATCAGTTTATGGGATCAAAGCCTAAAGCCATGTGTA
AAATTAACCCCACTCTGTGTTACTTTAAATTGCATTAATGCTACTGGTACCACTAATAGCATTAATGCTACT
AGTACCACTAATAGTAGCGAGAGCACGATGGGGGAAGGAGAAATAAAAAACTGCTCTTTCAATATCACCACA
GGGGTAAGAGATAAGGTGCAGAAAGAATATGCAACTTTTTATAAATCTGATATAGTACCAATAAATAATGGT
AATACCAGCTTTAATAATAATACCAGCTATAGATTGATAAGTTGTAACACCTCAGTCATTACACAGGCCTGT
CCAAAGGTATCCTTTGAGCCAATTCCCATACATTATTGTGCCCCGGCTGGTTTTGCGATTCTAAAGTGTAAT
GATAAGAAGTTCCAGGGAAAAGGACCATGTAAAAATGTCAGCACAGTACAATGTACACATGGGATTAGACCA
GTAGTATCAACTCAACTATTGTTAAATGGCAGTTTAGCAGAAGAGGAGGTAGTAATTAGATCTGCCAATTTC
AGTAACAATGCTAAAACCATAATAGTGCAGTTGAACGAATCTGTAGAAATTAATTGTACAAGACCCAACAAC
AATACAATAAAAAGTATACATATAGGACCAGGGAGAGCATTTTATACAACAGGACAAATAATAGGAAATATA
AGACAAGCACATTGTAACATTAGCAGAGCAAAATGGAATAACACTTTAAAACAGATAGTTGAAAAATTAGGA
GAACAATTTAGGAATAAAACAACAATAGCCTTTAATCG
>1865_49_5_R5
AAAAATAACATGGTAGAGCAGATGCATGAGGATATAATCAGTTTATGGGATCAAAGCCTAAAGCCATGTGTA
AAATTAACCCCACTCTGTGTTACTTTAAATTGCATTAATGCTACTGGTACCACTAATAGCATTAATGCTACT
AGTACCACTAATAGTAGCGAGAGCACGATGGGGGAAGGAGAAATAAAAAACTGCTCTTTCAATATCACCACA
GGGGTAAGAGATAAGGTGCAGAAAGAATATGCAACTTTTTATAAATCTGATATAGTACCAATAAATAATGGT
AATACCAGCTTTAATAATAATACCAGCTATAGATTGATAAGTTGTAACACCTCAGTCATTACACAGGCCTGT
CCAAAGGTATCCTTTGAGCCAATTCCCATACATTATTGTGCCCCGGCTGGTTTTGCGATTCTAAAGTGTAAT
GATAAGAAGTTCCAGGGAAAAGGACCATGTAAAAATGTCAGCACAGTACAATGTACACATGGGATTAGACCA
GTAGTATCAACTCAACTATTGTTAAATGGCAGTTTAGCAGAAGAGGAGGTAGTAATTAGATCTGCCAATTTC
AGTAACAATGCTAAAACCATAATAGTGCAGCTGAACGAATCTGTAGAAATTAATTGTACAAGACCCAACAAC
AATACAATAAAAAGTATACATATAGGACCAGGGAGAGCATTTTATACAACAGGACAAATAATAGGAAATATA
AGACAAGCACATTGTAACATTAGCAGAGCAAAATGGAATAACACTTTGGAACAGATAGTTGAAAAATTAGGA
GAACAATTTAGGAATAAAACAACAATAGCCTTTAATCG
>1865_49_3_R5
AAAAATAACATGGTAGAACAGATGCATGAGGATATAATCAGTTTATGGGATCAAAGCCTAAAGCCATGTGTA
AAATTAACCCCACTCTGTGTTACTTTAAATTGCATTAATGCTACTAGTACTACTAATAGCATTAATGTTACT
AGTACCACTAATAGTAGCGAGAGAACGATGGAGGGAGGAGAAATAAAAAACTGCTCTTTCAATATCACCACA
GGGGTAAGAGATAAGGTGCAGAAAGAATATGCAACTTTTTATAAATCTGATATAGTACCAATAAATAATGGT
AATACCAGCTTTAATAATAATACCAGCTATAGATTGATAAGTTGTAATACCTCAGTCATTACACAGGCCTGT
CCAAAGGTATCCTTTGAGCCAATTCCCATACATTATTGTGCCCCGGCTGGTTTTGCGATTCTAAAGTGTAAT
GATAAGAAGTTCCAGGGAAAAGGACTATGTAAAAATGTCAGCACAGTACAATGTACACATGGGATTAGACCA
GTAGTATCAACTCAACTACTGTTAAATGGCAGTTTAGCAGAAGAGGAGGTAGTAATTAGATCTGCCAATTTC
AGTAACAATGCTAAAACCATAATAGTGCAGCTGAACGAATCTGTAGAAATTAATTGTACAAGACCCAACAAC
AATACAATAAAAAGTATACATATAGGACCAGGGAGAGCATTTTATACAACAGGACAAATAATAGGAAATATA
AGACAAGCACATTGTAACATTAGTAGAGCAAAATGGAATAACACTTTAAAACAGATAGTTGAAAAATTAGGA
GAACAATTTAGGAATAAAACAACAATAGCCTTTAATCG
>1865_61_11_R5
AAAAATAACATGGTAGAACAGATGCATGAGGATATAATCAGTTTATGGGATCAAAGCCTAAAGCCATGTGTA
AAATTAACCCCACTCTGTGTTACTTTAAATTGCATTAATGCTACTGGTACCACTAATAGCATTAATGCTACT
AGTACCACTAATAGTAGCGAGAGCACGATGGGGGAAGGAGAAATAAAAAACTGCTCTTTCAATATCACCACA
GGGGTAAGAGATAAGGTGCAGAAAGAATATGCAACTTTTTATAAATCTGATATAGTACCAATAAATAATGGT
AATACCAGCTTTAATAATAATACCAGCTATAGATTGATAAGTTGTAACACCTCAGTCATTACACAGGCCTGT
CCAAAGGTATCCTTTGAGCCAATTCCCATACATTATTGTGCCCCGGCTGGTTTTGCGATTCTAAAGTGTAAT
GATGAGAAGTTCCAGGGAAAAGGACCATGTAAAAATGTCAGCACAGTACAATGTACACATGGGATTAGACCA
GTAGTATCAACTCAACTATTGTTAAATGGCAGTTTAGCAGAAGAGGAGGTAGTAATTAGATCTGCCAATTTC
AGTAACAATGCTAAAACCATAATAGTGCAGCTGAACGAATCTGTAGAAATTAATTGTACAAGACCCAACAAC
AATACAATAAAAAGTATACATATAGGACCAGGGAGAGCATTTTATACAACAGGACAAATAATAGGAAATATA
AGACAAGCACATTGTAACATTAGCAGAGCAAAATGGAATAACACTTTAAAACAGATAGTTGAAAAATTAGGA
GAACAATTTAGGAATAAAACAACAATAGCCTTTAATCG
>1865_61_4_X4
AAAAATAACATGGTAGAACAGATGCATGAGGATATAATTAGTTTATGGGATCAAAGCCTAAAGCCATGTGTA
AAATTAACCCCACTCTGTGTTACTTTAAATTGCGTTAATGCAAATGCTACTAATGCTACTAATACCAATAGT
AGTATGATGGAGGTAGGAGAAAGAAAAAACTGCTCTTTCAATATCACCACAGGGGTAAGAGATAAGGTGCAG
AAAGAATATGCAACTTTTTATAAATCTGATATAGTGCCAATAAATAATGATAGTACCAGCTATAGATTGATA
AGTTGTAATACCTCAGTCATTACACAGGCCTGTCCAAAGGTATCCTTTGAGCCAATTCCCATACATTATTGT
GCCCCGGCTGGTTTTGCGATTCTAAAGTGTAATGATAAGAAGTTCAAGGGAAAAGGACCATGTAAAAATGTC
AGCACAGTACAATGTACACATGGGATTAGGCCAGTAGTATCAACTCAACTACTGTTAAATGGCAGTTTAGCA
GAAGAGGACGTAGTAATTAGATCTGCCAATTTCAGTAACAATGCTAAAACCATAATAGTGCAGCTGAACAAA
TCTGTAGAAATTAATTGTACAAGACCCAACAACAATATAATAAAAAGAATACCTATAGGACCAGGAGGGAGA
GCATTTTATACAACAGGACAAATAATAGGAAATATAAGACAAGCACATTGTAACATTAGTAGAGCAAAATGG
AATAACATTTTAAAACAGATAGTTGAAAAATTAAGAGAAATAGAACAATTTAAGAATAAAACAATCATAGCC
TTTAATCG
>1865_70_5_X4
AAAAATAACATGGTAGAACAGATGCATGAGGATATAATTAGTTTATGGGATCAAAGCCTAAGGCCATGTGTA
AAATTAACCCCACTCTGTGTTACTTTAAATTGCATTAATGCAAATGCTACTAATGCTACTAATACCAATAGT
AGTATAATGGAGGTAGGAGAAAGAAAAAACTGCTCTTTCAATATCACCACAGGGGTAAGAGATAAGGTGCAG
AAAGAATATGCAACTTTTTATAAATCTGATATAGTGCCAATAAATAATGATAGTACCAGCTATAGATTGATA
AGTTGTAATACCTCAGTCATTACACAGGCCTGTCCAAAGGTATCCTTTGAGCCAATTCCCATACATTATTGT
GCCCCGGCTGGTTTTGCAATTCTAAAGTGTAATGATAAGAAGTTCAAGGGAAAAGGACCATGTAAAAATGTC
AGCACAGTACAATGTACACATGGGATTAGGCCAGTAGTATCAACTCAACTACTGTTAAATGGCAGTTTAGCA
GAAGAGGACGTAGTAATTAGATCTGCCAATTTCAGTAACAATGCTAAAACCATAATAGTGCAGCTGAACAAA
TCTGTAGAAATTAATTGTACAAGACCCAACAACAATATAATAAAAAGAATACCTATAGGACCAGGAGGGAGA
GCATTTTATACAACAGGACAAATAATAGGAAATATAAGACAAGCACATTGTAACATTAGTAGAGCAAAATGG
AATAACATTTTAAAACAGATAGTTGAAAAATTAAGAGAAATAGAACAATTTAAGAATAAAACAATCATAGCC
TTTAATCG
>1865_61_9_X4
AAAAATAACATGGTAGAACAGATGCATGAGGATATAATCAATTTATGGGATCAAAGCCTAAAGCCATGTGTA
AAATTAACCCCACTCTGTGTTACTTTAAATTGCATTAATGCAAATGCTACTAATGCTACTAATACCAATAGT
AGTATGACGATGGTAGAAGAAATGAAAAACTGCTCTTTCAATATCACCACAAGGGTAAGAGATAAGATGCAG
AAAGAATATGCACTTTTTTATAAATCTGATGTAGTACAAATAGTTAATACCAGCTATAGATTGATAAGTTGT
AATACCTCAGTCATTACACAGGCCTGTCCAAAGGTATCCTTTGAGCCAATTCCCATACATTATTGTGCCCCG
GCTGGTTTTGCGATTCTAAAGTGTAATGATAAGAAGTTCAAGGGAAAAGGACCATGTAAAAATGTCAGCACA
GTACAATGTACACATGGGATTAGGCCAGTAGTATCAACTCAACTACTGTTAAATGGCAGTTTAGCAGAAGAG
GACGTAGTAATTAGATCTGCCAATTTCAGTAACAATGCTAAAACCATAATAGTGCAGCTGAACAAATCTGTA
GAAATTAATTGTACAAGATCCAACTACAATATAATAAAAAGAATACCTATAGGACCAGGAGGGAGAGCATTT
TATACAACAGGACAAATAATAGGAAATATAAGACAAGCACATTGTAACATTAGTAGAGCAAAATGGAATAAC
ATTTTAAAACAGATAGTTGAAAAATTAGGAGAAATAGAACAATTTAAGAATAAAACAATCATAGCCTTTAAT
CG
>1865_61_2_X4
AAAAATAACATGGTAGACCAGATGCATGAGGATATAATTAGCTTATGGGATCAAAGCCTAAAGCCATGTGTA
AAATTAACCCCACTCTGTGTTACTTTAAATTGCATTAATGCAAATGCTACTAATGCTACTAATACCAATAGT
AGTATGATGGAGGTAGGAGAAAGACAAAACTGCTCTTTCAATATCACCACAGGGGTAAGAGATAAGGTGCAG
AAAGAATATGCAACTTTTTATAGATCTGATATAGTACCAATAAATGATGATAATAACAGCTCTAAAGATAAT
ACCAACTATAGATTGATAAGTTGTAATACCTCAGTCATTACACAGGCCTGTCCAAAGGTATCCTTTGAACCA
ATTCCCATACATTATTGTGCCCCGGCTGGTTTTGCGATTCTAAAGTGTAATGATAAGAAGTTCAAGGGAAAA
GGACCATGTAAAAATGTCAGCACAGTACAATGTACACATGGGATTAGACCAGTAGTATCAACTCAACTACTG
TTAAATGGCAGTTTAGCAGAAGAGGACGTAGTAATTAGATCTGCCAATTTCAGTAACAATGCTAAAACCATA
ATAGTGCAGCTGAACAAATCTGTAGAAATTAATTGTACAAGACCCAACAACAATATAATAAAAAGAATACCT
ATAGGACCAGGAGGGAGAGCATTTTATACAACAGGACAAATAATAGGAAATATAAGACAAGCACATTGTAAC
ATTAGTAGAGCAAAATGGAATAACATTTTAAAACAGATAGTTGAAAAATTAAGAGAAATAGAACAATTTAAG
AATAAAACAATCATAGCCTTTAATCG
>1865_61_1_X4
AAAAATAACATGGTAGAACAGATGCATGAGGATATAATTAGTTTATGGGATCAAAGCCTAAAGCCATGTGTA
AAATTAACCCCACTCTGTGTTACTTTAAATTGCATTAATGCAAATGCTACTAATGCTACTAATACCAATAGT
AGTATGAGGGAGGTAGGAGAAAGAAAAAACTGCTCTTTCAATATCACCACAGGGGTAAGAGATAAGGTGCAG
AAAGAATATGCAACTTTTTATAAATCTGATATAGTACCAATAAATGATGATAATACCAACTCTAAGGATAAT
ACCAGCTATAGATTGATAAGTTGTAATACCTCAGTCATTACACAGGCCTGTCCAAAGGTATCCTTTGAGCCA
ATTCCCATACATTATTGTGCCCCGGCTGGTTTTGCGATTCTAAAGTGTAAAGATAAGAAGTTCAATGGAAAA
GGTCCATGTAAAAATGTCAGCACAGTACAATGTACACATGGGATTAGGCCAGTAGTATCAACTCAACTACTG
TTAAATGGCAGTTTAGCAGAAGAGGACGTAGTAATTAGATCTGCCAATTTCAGTAACAATGCTAAAACCATA
ATAGTGCAGCTGAACAAATCTGTAGAAATTAATTGTACAAGACCCAACAACAATATAATAAAAAGAATACCT
ATAGGACCAGGAGGGAGAGCATTTTATACAACAGGACAAATAATAGGAAATATAAGACAAGCACATTGTAAC
ATTAGTAGAGCAAAATGGAATAACATTTTAAAACAGATAGTTGAAAAATTAAGAGAAATAGAACAATTTAAG
AATAAAACAATCATAGCCTTTAATCG
>1865_61_8_X4
AAAAATAACATGGTAGAACAGATGCATGAGGATATAATTAGTTTATGGGATCAAAGCCTAAAGCCATGTGTA
AAATTAACCCCACTCTGTGTTACTTTAAATTGCATTAATGCAAATGCTACTAATGCTACTAATACCAATAGT
AGTATAATGGAGGTAGGAGAAAGAAAAAACTGCTCTTTCAATATCACCACAGGGGTAAGAGATAAGGTGCAG
AAAGAATATGCAACTTTTTATAAATCTGATATAGTACCAATAAATGATGATAATAACAGCTTGAAGAATAAT
ACCAGCTATAGATTGATAAGTTGTAATACCTCAGTCATTACACAGGCCTGTCCAAAGGTATCCTTTGAGCCA
ATTCCCATACATTATTGTGCCCCGGCTGGTTTTGCGATTCTAAAGTGTAATGATAAGAAGTTCCAGGGAAGA
GGACCATGTAAAAATGTCAGCACAGTACAATGTACACATGGGATTAGGCCAGTAGTATCAACTCAACTACTG
TTAAATGGCAGTTTAGCAGAAGAGGACGTAGTAATTAGATCTGCCAATTTCAGTAACAATGCTAAAACCATA
ATAGTGCAGCTGAACAAATCTGTAGAAATTAATTGTACAAGACCCAACAACAATATAATAAAAAGAATACCT
ATAGGACCAGGAGGGAGAGCATTTTATACAACAGGACAAATAATAGGAAATATAAGACAAGCACATTGTAAC
ATTAGTAGAGCAAAATGGAATAACATTTTAAAACAGATAGTTGAAAAATTAAGAGAAATAGAACAATTTAAG
AATAAAACAATCATAGCCTTTAATCG
>1865_61_3_X4
AAAAATAACATGGTAGAACAGATGCATGAGGATATAATTAGTTTATGGGATCAAAGCCTAAAGCCATGTGTA
AAATTAACCCCACTCTGTGTTACTTTAAATTGCATTGATGCAAATGCTACTAATGCTACTAATACCAACAGT
AGTATGACGGAGGTAGGAGAAAGAAAAAACTGCTCTTTCAATATCACCACAGGGGTAAGAGATAAGGTGCAG
AAAGAATATGCAACTTTTTATAAATCTGATATAGTACCAATAAATGATGATAATAACAGCTCTAATGGTAAT
ACCAACTATAGATTGATAAGTTGTAATACCTCAGTCATTACACAGGCCTGTCCAAAGGTATCCTTTGAGCCA
ATTCCCATACATTATTGTGCCCCGGCTGGTTTTGCGATTCTAAAGTGTAATGATAAGAAGTTCCAGGGAAGA
GGACCATGTAAAAATGTCAGCACAGTACAATGTACACATGGGATTAGGCCAGTAGTATCAACTCAACTACTG
TTAAATGGCAGTTTAGCAGAAGAGGACGTAGTAATTAGATCTGCCAATTTCAGTAACAATGCTAAAACCATA
ATAGTGCAGCTGAACAAATCTGTAGAAATTAATTGTACAAGACCCAACAACAATATAATAAAAAGAATACCT
ATAGGACCAGGAGGGAGAGCATTTTATACAACAGGACAAATAATAGGAAATATAAGACAAGCACATTGTAAC
ATTAGTAGAGCAAAATGGAATAACACTTTAAAACAGATAGTTGAAAAATTAAGAGAACAATTTAAGAATAAG
ACAATAGCCTTTAATCG
>1865_61_5_X4
AAAAATAACATGGTAGAACAGATGCATGAGGATATAATTAGTTTATGGGATCAAAGCCTAAAGCCATGTGTA
AAATTAACCCCACTCTGTGTTACTTTAAATTGCATTAATGCAAATGCTACTAATGCTACTAATACCAATAGT
AGTATGACGGAGGTAGGAGAAAGACAAAACTGCTCTTTCAATATCACCACAGGGGTAAGAGATAAGGTGCAG
AAAGAATATGCAACTTTTTATAAATCTGATATAGTACCAATAAATGATGATAATAACAGCTTGAAGAATAAT
ACCAGCTATAGATTGATAAGTTGTAATACCTCAGTCATTACACAGGCCTGTCCAAAGGTATCCTTTGAGCCA
ATTCCCATACATTATTGTGCCCCGGCTGGTTTTGCGATTCTAAAGTGTAATGATAAGAAGTTCCAGGGAAGA
GGACCATGTAAAAATGTCAGCACAGTACAATGTACACATGGGATTAGGCCAGTAGTATCAACTCAACTACTG
TTAAATGGCAGTTTAGCAGAAGAGGACGTAGTAATTAGATCTGCCAATTTCAGTAACAATGCTAAAACCATA
ATAGTGCAGCTGAACAAATCTGTAGAAATTAATTGTACAAGACCCAACAACAATATAATAAAAAGAATACCT
ATAGGACCAGGAGGGAGAGCATTTTATACAACAGGACAAATAATAGGAAATATAAGACAAGCACATTGTAAC
ATTAGTAGAGCAAAATGGAATAACACTTTAAAACAGATAGTTGAAAAATTAAGAGAACAATTTAAGAATAAG
ACAATAGCCTTTAATCG
>1865_61_10_X4
AAAAATAACATGGTAGAACAGATGCATGAGGATATAATTAGTTTATGGGATCAAAGCCTAAAGCCATGTGTA
AAATTAACCCCACTCTGTGTTACTTTAAATTGCATTAATGCAAATGCTACTAATGCTACTAATACCAATAGT
AGTATAATGGAGGTAGGAGAAAGAAAAAACTGCTCTTTCAATATCACCACAGGGGTAAGAGATAAGGTGCAG
AAAGAATATGCAACTTTTTATAAATCTGATATAGTACCAATAAATGATGATAATAACAGCTTGAAGAATAAT
ACCAGCTATAGATTGATAAGTTGTAATACCTCAGTCATTACACAGGCCTGTCCAAAGGTATCCTTTGAGCCA
ATTCCCATACATTATTGTGCCCCGGCTGGTTTTGGGATTCTAAAGTGTAATGATAAGAAGTTCCAGGGAAGA
GGACCATGTAAAAATGTCAGCACAGTACAATGTACACATGGGATTAGGCCAGTAGTATCAACTCAACTACTG
TTAAATGGCAGTTTAGCAGAAGAGGACGTAGTAATTAGATCTGCCAATTTCAGTAACAATGCTAAAACCATA
ATAGTGCAGCTGAACAAATCTGTAGAAATTAATTGTACAAGACCCAACAACAATATAATAAAAAGAATACCT
ATAGGACCAGGAGGGAGAGCATTTTATACAACAGGACAAATAATAGGAAATATAAGACAAGCACATTGTAAC
ATTAGTAGAGCAAAATGGAATAACACTTTAAAACAGATAGTTGAAAAATTAAGAGAACAATTTAAGAATAAG
ACAATAGCCTTTAATCG
>1865_61_7_X4
AAAAATAACATGGTAGAACAGATGCATGAGGATATAATCAATTTATGGGATCAAAGCCTAAAGCCATGTGTA
AAATTAACCCCACTCTGTGTTACTTTAAATTGCATTAATGCAAATGCTACTAATGCTACTAATACCAATAGT
AGTATAATGGAGGTAGGAGAAAGAAAAAACTGCTCTTTCAATATCACCACAGGGGTAAGAGATAAGGTGCAG
AAAGAATATGCAACTTTTTATAAATCTGATATAGTACCAATAAATGATGATAATAACAGCTTGAAGAATAAT
ACCAGCTATAGATTGATAAGTTGTAATACCTCAGTCATTACACAGGCCTGTCCAAAGGTATCCTTTGAGCCA
ATTCCCATACATTATTGTGCCCCGGCTGGTTTTGCGATTCTAAAGTGTAATGATAAGAAGTTCCAGGGAAGA
GGACCATGTAAAAATGTCAGCACAGTACAATGTACACATGGGATTAGGCCAGTAGTATCAACTCAACTACTG
TTAAATGGCAGTTTAGCAGAAGAGGGCGTAGTAATTAGATCTGCCAATTTCAGTAACAATGCTAAAACCATA
ATAGTGCAGCTGAACAAATCTGTAGAAATTAATTGTACAAGACCCAACAACAATATAATAAAAAGAATACCT
ATAGGACCAGGAGGGAGAGCATTTTATACAACAGGACAAATAATAGGAAATATAAGACAAGCACATTGTAAC
ATTAGTAGAGCAAAATGGAATAACACTTTAAAACAGATAGTTGAAAAATTAAGAGAACAATTTAAGAATAAG
ACAATAGCCTTTAATCG
>1865_70_3_X4
AAAAATAACATGGTAGAACAGATGCATGAGGATATAATTAGTTTATGGGATCAAAGCCTAAAGCCATGTGTA
AAATTAACCCCACTCTGTGTTACTTTAAATTGCATTAATGCAAATGCTACTAATGCTACTAATACCAATAGT
AGTATAATGGAGGTAGGAGAAAGAAAAAACTGCTCTTTCAATATCACCACAGGGGTAAGAGATAAGGTGCAG
AAAGAATATGCAACTTTTTATAAATCTGATATAGTACCAATAAATGATGATAATAACAGCTTGAAGAATAAT
ACCAGCTATAGATTGATAAGTTGTAATACCTCAGTCATTACACAGGCCTGTCCAAAGGTATCCTTTGAGCCA
ATTCCCATACATTATTGTGCCCCGGCTGGTTTTGCGATTCTAAAGTGTAATGATAAGAAGTTCCAGGGAAGA
GGACCATGTAAAAATGTCAGCACAGTACAATGTACACATGGGATTAGGCCAGTAGTATCAACTCAACTACTG
TTAAATGGCAGTTTAGCAGAAGAGGACGTAGTAATTAGATCTGCCAATTTCAGTAACAATGCTAAAACCATA
ATAGTGCAGCTGAACAAATCTGTAGAAATTAATTGTACAAGACCCAACAACAATATAATAAAAAGAATACCT
ATAGGACCAGGAGGGAGAGCATTTTATACAACAGGACAAATAATAGGAAATATAAGACAAGCACATTGTAAC
ATTAGTAGAGCAAAATGGAATAACACTTTAAAACAGATAGTTGAAAAATTAAGAGAACAATTTAAGAATAAG
ACAATAGCCTTTAATCG
>1865_70_1_X4
AAAAATAACATGGTAGAACAGATGCATGAGGATATAATTAATTTATGGGATCAAAGCCTAAAGCCATGTGTA
AAATTAACCCCACTCTGTGTTACTTTAAATTGCATTAATGCAAATGCTACTAATGCTACTAATACCAATAGT
AGTATGACGGAGGTAGGAGAAAGACAAAACTGCTCTTTCAATATCACCACAGGGGTAAGAGATAAGGTGCAG
AAAGAATATGCAACTTTTTATAAATCTGATCTAGTACCAATAAATAGTAATGTTAATGCCAGATTTAATAAT
AATACCAGATATAGATTGATAAGTTGTAACACCTCAGTCATTACACAGGTCTGTCCAAAGGTATCCTTTGAG
CCAATTCCCATACATTTTTGTGCCCCGGCTGGTTTTGCGATTCTAAAGTGTAATGATAAGAAGTTCCAGGGA
AGAGGACCATGTAAAAATGTCAGCACAGTACAATGTACACATGGGATTAGGCCAGTAGTATCAACTCAACTA
CTGTTAAATGGCAGTTTAGCAGAAGAGGAGGTAGTAATTAGATCTGCCAATTTCAGTAACAATGCTAAAACC
ATAATAGTGCAGCTGAACAAATCTGTAGAAATTAATTGTATAAGACCCAACTACAATATAATAAAAAGAGTA
CCTATAGGACCAGGAGGGAGAGCATTTTATACAACAGGAAAAATAATAGGAAATATAAGACAAGCACATTGT
AACATTAGTAGAGCAAAATGGAATAACATTTTAAAACAGATAGTTGAAAAATTAGGAGAAATAGAACAATTT
AAGAATAAAACAATCATAGCCTTTAATCG
>1865_70_6_X4
AAAAATAACATGGTAGAACAGATGCATGAGGATATAATTAATTTATGGGATCAAAGCCTAAAGCCATGTGTA
AAATTAACCCCACTCTGTGTTACTTTAAATTGCATTAATGCAAATGCTACTAATACCAATAGTAGTATGACG
GAGGTAGGAGAAAGACAAAACTGCTCTTTCAATATCACCACAGGGGTAAGAGATAAGGTGCAGAAAGAATAT
GCAACTTTTTATAAATCTGATCTAGTACCAATAAATAGTAATGTTAATGCCAGATTTAATAATAATACCAGA
TATAGATTGATAAGTTGTAACACCTCAGCCATTACACAGGCCTGTCCAAAGGTATCCTTTGAGCCAATTCCC
ATACATTTTTGTGCCCCGGCTGGTTTTGCGATTCTAAAGTGTAATGATAAGAAGTTCCAGGGAAAAGGACCA
TGTAAAAATGTCAGCACAGTACAATGTACACATGGGATTAGGCCAGTAGTATCAACTCAACTACTGTTAAAT
GGCAGTTTAGCAGAAGAGGACGTAGTAATTAGATCTGCCAATTTCAGTAACAATGCTAAAACCATAATAGTG
CAGCTGAACAAATCTGTAGAAATTAATTGTACAAGATCCAATTACAATATAATAAAAAGAATACCTATAGGA
CCAGGAGGGAGAGCATTTTATACAACAGGACAAATAATAGGAAATATAAGACAAGCACATTGTAACATTAGT
AGAGCAAAATGGAATAACATTTTAAAACAGATAGTTGAAAAATTAGGAGAAATAGAACAATTTAAGAATAAA
ACAATCATAGCCTTTAATCG
>1865_70_8_X4
AAAAATAACATGGTAGAACAGATGCATGAGGATATAATCAATTTATGGGATCAAAGCCTAAAGCCATGTGTA
AAATTAACCCCACTCTGTGTTACTTTAAATTGCATTAATGCAAATGCTACTAAAGCTACTAATACCAATAGT
AGTATGACGATGGTAGAAGAAATGAAAAACTGCTCTTTCAATATCACCACAAGGGTAAGAGATAAGATGCAG
AAAGAATATGCAACTTTTTATAAATCTGATCTAGTACCAATAAATAGTAATGTTAATGCCAGATTTAATAAT
AATACCAGATATAGATTGATAAGTTGTAACACCTCAGTCATTACACAGGCCTGTCCAAAGGTATCCTTTGAG
CCAATTCCCATACATTTTTGTGCCCCGGCTGGTTTTGCGATTCTAAAGTGTAATGATAAGAAGTTCCAGGGA
AAAGGACCATGTAAAAATGTCAGCACAGTACAATGTACACATGGGATTAGGCCAGTAGTATCAACTCAACTA
CTGTTAAATGGCAGTTTAGCAGAAGAGGACGTAGTAATTAGATCTGCCAATTTCAGTAACAATGCTAAAACC
ATAATAGTGCAACTGAACAAATCTGTAGAAATTAATTGTATAAGATCCAATTACAATATAATAAAAAGAATA
CCTATAGGACCAGGAGGGAGAGCATTTTATACAACAGGACAAATAATAGGAAATATAAGACAAGCACATTGT
AACATTAGTAGAGCAAAATGGAATAACATTTTAAAACAGATAGTTGAAAAATTAGGAGAAATAGAACAATTT
AAGAATAAAACAATCATAGCCTTTAATCG
>1865_70_7_X4
AAAAATAACATGGTAGAACAGATGCATGAGGATATAATCAATTTATGGGATCAAAGCCTAAAGCCATGTGTA
AAATTAACCCCACTCTGTGTTACTTTAAATTGCATTAATGCAAATGCTACTAATACTACTAATACCAATAGT
AGTATGATTGAGGTAGGAGAAAGACAAAACTGCTCTTTCAATATCACCACAGGGGTAAGAAATAAGGTGCAG
AAAGAATATGCAACTTTTTATAAATCTGATCTAGTACCAATAAATAGTAATGTTAATGCCAGATTTAATAAT
AATACCAGATATAGATTGATAAGTTGTAACACCTCAGTCATTACACAGGCCTGTCCGAAGGTATCCTTTGAG
CCAATTCCCATACATTTTTGTGCCCCGGCTGGTTTTGCGATTCTAAAGTGTAATGATAAGAAGTTCAAGGGA
AAAGGACCATGTAAAAATGTCAGCACAGTACAATGTACACATGGGATTAGGCCAGTAGTATCAACTCAACTA
CTGTTAAATGGCAGTTTAGCAGAAGAGGAGGTAGTAATTAGATCTGCCAATTTCAGTAACAATGCTAAAACC
ATAATAGTGCAGCTGAACAAATCTGTAGAAATTAATTGTATAAGACCCAATTACAATATAATAAAAAGAGTA
CCTATAGGACCAGGAGGGAGAGCATTTTATACAACAGGACAAATAATAGGAAATATAAGACAAACACATTGT
AACATTAGTAGAGCAAAATGGAATAACATTTTAAAACAGATAGTTGAAAAATTAGGAGAAATAGAACAATTT
AAGAATAAAACAATCATAGCCTTTAATCG
>1865_70_11_X4
AAAAATAACATGGTAGAACAGATGCATGAGGATATAATCAATTTATGGGATCAAAGCCTAAAGCCATGTGTA
AAATTAACCCCACTCTGTGTTACTTTAAATTGCATTAATGCAAATGCTACTAATGCTACTAATACCAATAGT
AGTATGATTGAGGTAGGAGAAAGACAAAACTGCTCTTTCAATATCACCACAGGGGTAAGAGATAAGGTGCAG
AAAGAATATGCAACTTTTTATAAATCTGATCTAGTACCAATAAATAGTAATGTTAATGCCAGATTTAATAAT
AATACCAGATATAGATTGATAAGTTGTAACACCTCAGTCATTACACAGGCCTGTCCAAAGGTATCCTTTGAG
CCAATTCCCATACATTTTTGTGCCCCGGCTGGTTTTGCGATTCTAAAGTGTAATGATAAGAAGTTCAAGGGA
AAAGGACCATGTAAAAATGTCAGCACAGTACAATGTACACATGGGATTAGGCCAGTAGTATCAACTCAACTA
CTGCTAAATGGCAGTTTAGCAGAAGAGGAGGTAGTAATTAGATCTGCCAATTTCAGTAACAATGCTAAAACC
ATAATAGTGCAGCTGAACAAATCTGTAGAAATTAATTGTATAAGACCCAATTACAATATAATAAAAAGAGTA
CCTATAGGACCAGGAGGGAGAGCATTTTATACAACAGGACAAATAATAGGAAATATAAGACAAACACATTGT
AACATTAGTAGAGCAAAATGGAATAACATTTTAAAACAGATAGTTAAAAAATTAAGTGAAATAGAACAATTT
AAGAATAAAACAATCATAGCCTTTAATCG
>1865_70_9_X4
AAAAATAACATGGTAGAACAGATGCATGAGGATATAATCAATTTATGGGATCAAAGCCTAAAGCCATGTGTA
AAATTAACCCCACTCTGTGTTACTTTAAATTGCATTAATGCAAATGCTACTAATACTACTAATACCAATAGT
AGTATGATTGAGGTAGGAGAAAGACAAAACTGCTCTTTCAATATCACCACAGGGGTAAGGGATAAGGTGCAG
AAAGAATATGCAACTTTTTATAAATCTGATCTAGTACCAATAAATAGTAATGTTAATGCCAGATTTAATAAT
AATACCAGATATAGATTGATAAGTTGTAACACCTCAGTCATTACACAGGCCTGTCCAAAGGTATCCTTTGAG
CCAATTCCCATACATTTTTGTGCCCCGGCTGGTTTTGCGATTCTAAAGTGTAATGATAAGAAGTTCAAGGGA
AAAGGACCATGTAAAAATGTCAGCACAGTACAATGTACACATGGGATTAGGCCAGTAGTATCAACTCAACTA
CTGTTAAATGGCAGTTTAGCAGAAGAGGACGTAGTAATTAGATCTGCCAATTTCAGTAACAATGCTAAAACC
ATAATAGTGCAGCTGAACAAATCTGTAGAAATTAATTGTACAAGATCCAACTACAATATAATAAAAAGAATA
CCTATAGGACCAGGAGGGAGAGCATTTTATACAACAGGAAAAATAATAGGAAATATAAGACAAGCACATTGT
AACATTAGTAGAGCAAAATGGAATAACATTTTAAAACAGATAGTTGAAAAATTAAGTGAAATAGAACAATTT
AAGAATAAAACAATCATAGCCTTTAATCG
>1865_70_4_X4
AAAAATAACATGGTAGAACAGATGCATGAGGATATAATCAATTTATGGGATCAAAGCCTAAAGCCATGTGTA
AAATTAACCCCACTCTGTGTTACTTTAAATTGCATTAATGCAAATGCTACTAATACTACTAATACCAATAGT
AGTATGACTGAGGTAGGAGAAAGACAAAACTGCTCTTTCAATATCACCACAGGGGTAAGGGATAAGGTGCAG
AAAGAATATGCAACTTTTTATAAATCTGATCTAGTACCAATAAATAGTAATGTTAATGCCAGATTTAATAAT
AATACCAGATATAGATTGATAAGTTGTAACACCTCAGTCATTACACAGGCCTGTCCAAAGGTATCCTTTGAG
CCAATTCCCATACATTTTTGTGCCCCGGCTGGTTTTGCGATTCTAAAGTGTAATGATAAGAAGTTCAAGGGA
AAAGGACCATGTAAAAATGTCAGCACAGTACAATGTACACATGGGATTAGGCCAGTAGTATCAACTCAACTA
CTGTTAAATGGCAGTTTAGCAGAAGAGGACGTAGTAATTAGATCTGCCAATTTCAGTAACAATGCTAAAACC
ATAATAGTGCAGCTGAACAAATCTGTAGAAATTAATTGTACAAGATCCAATTACAATATAATAAAAAGAATA
CCTATAGGACCAGGAGGGAGAGCATTTTATACAACAGGACAAATAATAGGAAATATAAGACAAGCACATTGT
AACATTAGTAGAGCAAAATGGAATAACATTTTAAAACAGATAGTTGAAAAATTAGGAGAAATAGAACAATTT
AAGAATAAAACAATCATAGCCTTTAATCG
>1865_70_10_X4
AAAAATAACATGGTAGAACAGATGCATGAGGATATAATCAATTTATGGGATCAAAGCCTAAAGCCATGTGTA
AAATTAACCCCACTCTGTGTTACTTTAAATTGCATTAATACTAATACTACTAATACCAATAGTAGTATGATA
GAGGTAGAAGAAAGAAAAAACTGCTCTTTCAATATCACCACAGGGGTAAGAGATAAGGTGCAGAAAGAATAT
GCAACTTTTTATAAATCTGATCTAGTACCAATAAATAGTAATGTTAATGCCAGAATTAATAATAATACCAGA
TATAGATTGATAAGTTGTAACACCTCAGTCATTACACAGGCCTGTCCAAAGGTATCCTTTGAGCCAATTCCC
ATACATTTTTGTGCCCCGGCTGGTTTTGCGATTCTAAAGTGTAATGATAAGAAGTTCCAGGGAAGAGGACCA
TGTAAAAATGTCAGCACAGTACAATGTACACATGGGATTAGGCCAGTAGTATCAACTCAACTACTGTTAAAT
GGCAGCTTAGCAGAAGAGGACGTAGTAATTAGATCTGCCAATTTCAGTAACAATGCTAAAACCATAATAGTG
CAGCTGAACAAATCTGTAGAAATTAATTGTACAAGATCCAACTACAATATAATAAAAAGAATACCTATAGGA
CCAGGAGGGAGAGCATTTTATACAACAGGAAAAATAATAGGAAATATAAGACAAGCACATTGTAACATTAGT
AGAGCAAAATGGAATAACATTTTAAAACAGATAGTTGAAAAATTAGGAGAAATAGAACAATTTAAGAATAAA
ACAATCATAGCCTTTAATCG
>1865_70_2_X4
AAAAATAACATGGTAGAACAGATGCATGAGGATATAATCAATTTATGGGATCAAAGCCTAAAACCATGTGTA
AAATTAACCCCACTCTGTGTTACTTTAAATTGCGTTGATGCAAATGCTACTAATGCTACTAATACCAATAGT
AGTATGATTGAGGTAGGAGAAAGACAAAACTGCTCTTTCAATATCACCACAGGGGTAAGGGATAAGGTGCAG
AAAGAATATGCAACTTTTTATAAATCTGATCTAGTACCAATAAATAGTAATGTTAATGCCAGATTTAATAAT
AATACCAGATATAGATTGATAAGTTGTAACACCTCAGTCATTACACAGGCCTGTCCAAAGGTATCCTTTGAG
CCAATTCCCATACATTTTTGTGCCCCGGCTGGTTTTGCGATTCTAAAGTGTAATGATAAGAAGTTCAAGGGA
AAAGGACCATGTAAAAATGTCAGCACAGTACAATGTACACATGGGATTAGGCCAGTAGTATCAACTCAACTA
CTGTTAAATGGCAGTTTAGCAGAAGAGGACGTAGTAATTAGATCTGCCAATTTCAGTAACAATGCTAAAACC
ATAATAGTGCAGCTGAACAAATCTGTAGAAATTAATTGTACAAAATCCAACTACAATATAATAAAAAGAATA
CCTATAGGACCAGGAGGGAGAGCATTTTATACAACAGGACAAATAATAGGAAATATAAGACAAGCACATTGT
AACATTAGTAGAGCAAAATGGAATAACATTTTAAAACAGATAGTTGAAAAATTAGGAGAAATAGAACAATTT
AAGAATAAAACAATCATAACCTTTAATCG
