# Supplementary material for: Protein structural disorder of the envelope V3 loop contributes to the switch in human immunodeficiency virus type 1 cell tropism
Source: PLoS One. 2017 Oct 19;12(10):e0185790. doi: 10.1371/journal.pone.0185790 (PMC5648111; doi:10.1371/journal.pone.0185790)
Supplement: S1 File — (ZIP) [file pone.0185790.s001.zip › sequences/Mild_data_set_V1_V3/sequence_per_patient_NA/Patient2239.fasta]

>2239_68_3_X4
AAAAATAACATGGTAGAACAGATGCATGAGGATATAATCAATTTATGGGATCAAAGCCTAAAGCCATGTGTA
AAATTAACCCCACTCTGTGTTACTTTAAATTGCATTAATGCAAATGCTACTAATACTACTAATACCAATAGT
AGTATGATGGAGGTAGGAGAAAGACAAAACTGCTCTTTCAATATCACCACAGGGGTAAGAGATAAGGTGCAG
AAAGAATATGCAACTTTTTATAAATCTGATCTAGTACCAATAAATAGTAATGTTAATGCCAGATTTAATAAT
AATACCAGATATAGATTGATAAGTTGTAACACCTCAGTCATTACACAGGCCTGTCCAAAGGTATCCTTTGAG
CCAATTCCCATACATTTTTGTGCCCCGGCTGGTTTTGCGATTCTAAGGTGTAATGATAAGAAGTTCAAGGGA
AAAGGACCATGTAAAAATGTCAGCACAGTACAATGTACACATGGGATTAGGCCAGTAGTATCAACTCAACTA
CTGTTAAATGGCAGTTTAGCAGAAGAGGACGTAGTAATTAGATCTGCCAATTTCAGTAACAATGCTAAAACC
ATAATAGTGCAGCTGAACAAATCTGTAGAAATTAATTGTACAAAATCCAACTACAATATAATAAAAAGAATA
CCTATAGGACCAGGAGGGAGAGCATTTTATACAACAGGACAAATAATAGGAAATATAAGACAAACACATTGT
AACATTAGTAGAGCAAAATGGAATAACATTTTAAAACAGATAGTTGAAAAATTAGGAGAAATAGAACAATTT
AAGAATAAAACAATCATAGCCTTTAATCG
>2239_88_6_X4
GTAAAATTAACCCCACTCTGTGTTACTTTAAATTGCACTGATGAGTTGAAGAATGTTACTTATGCCAATAGT
AGTAGTGTGGAAAAGATGGAGAAAGGAGAAATAAAAAACTGTTCTTTCAATATCAGCACAAATGTAAGAGAT
AAGATGCAGAGAACATATGCACTTTTCTATAAACTTGATGTAGTACCAATAGATAATGATAATAATAGTAGC
AATAATAATAATAGTAGCAGCTATATATTGATAAGTTGTAACACCTCAGTCATTACACAAGCCTGTCCAAAG
ATATCCTTTGAGCCAATTCCCATACATTATTGTGCCCCGGCTGGTTTTGCGATTCTAAAGTGTAATAATAAG
ACATTCAATGGAACAGGACCATGTACAAATGTCAGCACAGTACAATGTACACATGGAATTAAGCCAGTAGTA
TCAACTCAACTGCTGTTAAATGGCAGTCTAGCAGAAGAAGAGGTAATGATTAGATCTGCCAATTTCACGGAC
AATGCTAAAATCATAATAGTACAGCTGAATGAATCTGTAGAAATTAATTGTACAAGACCCAACAACTATACA
AGAAAAGGTATACGTACAGGACCAGGGAGAGCATTCTATGTAACAAAAACAATAGGAGATATAAAACAAGCA
CATTGTAACATTACTAGAGAAAAATGGAATAACACTTTAAAACAGATAGTTAAAAAATTAAGAGAACAATTT
GGGAATAAAACAATAGTCT
>2239_88_2_R5
GTAAAATTAACCCCACTCTGTGTTACTTTAAATTGCACTGATGAGTTGAGGAATGGTACCTATACCAATAGT
AGTATGGTGGAGAAAGGAGAGATAAAAAACTGCTCTTTCAATATCAGCACAGACTTAAGAGATAAGATGCAG
AAAGTATATTCACTTTTCTATAAACTTGATATAGTACCAATAGATAATGATAATAATAGTAGCAGCTATAAT
AGTAACAGATATAGGTTGATAAGTTGTAACACCTCAGTCATTACACAAGCCTGTCCAAAGATATCCTTTGAG
CCAATTCCCATACATTATTGTGCCCCGGCTGGTTTTGCGATTCTAAAGTGTAATAATAAGACATTCAATGGA
ACAGGACCATGTACAAATGTCAGCACAGTACAATGTACACATGGAATTAGGCCAGTAGTATCAACTCAACTG
CTGTTAAATGGCAGTCTAGCAGAAGAAGAGGTAGTAATTAGATCTGCCAATTTCACGAACAATGCTAAAATC
ATAATAGTACAGCTGAAGGAATCTGTAGAAATTAATTGTATAAGACCCAACAACAATACAAGAAGAGATATA
CACATAGGACCAGGGAGAGCATTCTATGCAGCAGGAGATATAATAGGAGATATAAGACAAGCACATTGTAAC
ATTACTAGAGAAAAATGGAATAACACTTTAAGACAGATAGTTAGGAAATTAAGAGAACAATTTGGGAATAAA
ACAATAGCCT
>2239_88_10_R5
GTAAAATTAACCCCACTCTGTGTTACTTTGAATTGCACTGATGAGTTGAGGAATGGTACTTATACCAATAGT
AGTATGGTGGAGAAAGGAGAAATAAAAAACTGCTCTTTCAATATTAGAACAGACTTAAGAGATAAGATGCAG
AAAGTATATTCACTTTTCTATAAACTTGATATAGTACCCATAAATAATAATAATAATAGTAGTAATGATAAT
AATAATAGCAGCTATAATAGTAGTAGCTATAGGTTGATAAGTTGTAACACCTCAGTCATTACACAAGCCTGT
CCAAAGATATCCTTTGAGCCAATTCCCATACATTATTGTGCCCCGGCTGGTTTTGCGATTCTAAAGTGTAAT
AATAAGACGTTCAATGGAACAGGACCATGTACAAATGTCAGCACAGTACAATGTACACATGGAATTAGGCCA
GTAGTATCAACTCAACTGCTGTTAAATGGCAGTCTAGCAGAAGAAGAGGTAGTAATTAGATCTGCCAATTTC
ACGAACAATGCTAAAATCATAATAGTACAGCTGAAGGAATCTGTAGAAATTAATTGTATTAGACCCAACAAC
AATACAAGAAGAGATATACACATAGGACCAGGGAGAGCATTCTATGCAGCAGGAGATATAATAGGAGATATA
AGACAAGCACATTGTAACATTACTAGAGAAAAATGGAATAACACTTTAAGACAGATAGTTGAAAAATTAAGG
GAACAATTTGGGAATAAAACAATATCCT
>2239_88_1_R5
GTAAAATTAACCCCACTCTGTGTTACTTTAAATTGCACTGATGAGTTAAGGAATGGTACTTATACCAATAGT
AGTATAAGGGAGAAAGGAGAAATAAAAAACTGCTCTTTCAATATCAGCACAGACTTAAGAGATAAGATGCAG
AAGGTATATTCACTTTTTTATAAGCTTGATATAGTACCAATAGATAATGATAATAGTAGTAGCAATAATAAT
AATAGTAGCAGTAGCAGCTATAGGTTGATAAGTTGTAACACCTCAGTCATTACACAAGCCTGTCCAAAGATA
TCCTTTGAGCCAATTCCCATACATTATTGTGCCCCGGCTGGTTTTGCGATTCTAAAGTGTAATAATAAGACA
TTCAATGGAACAGGACCATGCACAAATGTCAGCACAGTACAATGTACACATGGAATTAGGCCAGTAGTATCA
ACTCAACTGCTGTTAAATGGCAGTCTAGCAGAAGGAGAGGTAATAATTAGATCTGCCAATTTCACAGACAAT
ACTAAAACCATAATAGTACAGCTGAATGAATCTGTAGAAATTAATTGTATAAGACCCAACAACAATACAAGA
AGAGATATACACATAGGACCAGGGAGAGCATTCTATGCAGCAGGAGATATAATAGGAGATATAAGACAAGCA
CATTGTAACATTACTAGAGAAAAATGGAATAACACTTTAAGACAGATAGTTGGAAAATTAAGAGAACAATTT
GGGAATAAAACAATAGCCT
>2239_45_7_R5
GTAAAATTAACCCCACTCTGTGTTACTTTAAATTGCACTGATGAGTTAAGGAATGGTACTTATACCAATAGT
AGTATAAGGGAGAAAGAAGAAATAAAAAACTGCTCTTTCAATATCAGCACAGACTTAAGAGATAAGATGCAG
AAGGTATATTCACTTTTTTATAAGCTTGATATAGTACCAATAGATAATGATAATAGTAGTAGCAATAATAAT
AATAGTAGCAGTAGCAGCTATAGGTTGATAAGTTGTAACACCTCAGTCATTACACAAGCCTGTCCAAAGATA
TCCTTTGAGCCAATTCCCATACATTATTGTGCCCCGGCTGGTTTTGCGATTCTAAAGTGTAATAATAAGACA
TTCAATGGAACAGGACCATGTACAAATGTCAGCACAGTACAATGTACACATGGAATTAGGCCAGTAGTATCA
ACTCAACTGCTGTTAAATGGCAGTCTAGCAGAAGAAGAGGTAGTAATTAGATCTGCCAATTTCACGAACAAT
GCTAAAATCATAATAGTACAGCTGAAGGAATCTGTAGAAATTAATTGTATAAGACCCAACAACAATACAAGA
AGAGATATACACATAGGACCAGGGAGAGCATTCTATGCAGCAGGAGATATAATAGGAGATATAAGACAAGCA
CATTGTAACATTACTAGAGAAAAATGGAATAACACTTTAAGACAGATAGTTGGAAAATTAAGAGAACAATTT
GGGAATAAAACAATAGCCT
>2239_45_8_R5
GTAAAATTAACCCCACTCTGTGTTACTTTAAATTGCACTGATGAGTTGAAGAATGTTACTTATGCCAATAGT
GGTAGTGTAGAAAAGATGGAGAAAGGAGAAATAAAAAACTGCTCTTTCAATATCAGCACAGACTTAAGAGAT
AAGATGCAGAAAGTATATGCACTTTTCTATAAGCTTGATATAGTACCAATAGATAATGATAATAATAGTAGC
AATGATAATAATAGTAGCAGCTATAATAGTAGCAACTATAGGTTGATAAGTTGTAACACCTCAGTCATTACA
CAAGCCTGTCCAAAGACATCCTTTGAGCCAATTCCCATACATTATTGTGCCCCGGCTGGTTTTGCGATTCTA
AAGTGTAATAATAAGACGTTCAATGGAACAGGACCATGCACAAATGTCAGCACAGTACAATGTACACATGGA
ATTAGGCCAGTAGTATCAACTCAACTGCTGTTAAATGGCAGTCTAGCAGAAGAAGAGGTAGTAATTAGATCT
GTCAATTTCACGAACAATGCTAAAATCATAATAGTACAGCTGAATGAATCTGTAGAAATTAATTGTACAAGA
CCCAACAACAATACAAGAAGAGATATACATATAGGACCAGGGAGAGCATTCTATGCAACAGGAGGAATAATA
GGAAATATAAGACAAGCACATTGTAACCTTACTAGAAAAAAATGGAATAACACTTTAAAACAGATAGTTGGA
AAATTAAGAGAACAATTTGGGAATAAAACAATAGTCT
>2239_45_2_R5
GTAAAATTAACCCCACTCTGTGTTACTTTAAATTGCACTGATGAGTTGAAGAATGTTACTTATGCCAATAGT
AGTAGCGTGGAAAAGATGGAGAAAGGAGAAATAAAAAACTGCTCTTTCAATATCAGCACAGACTTAAGAGAT
AAGTTGCGGAAAACATATGCACTTTTCTATAAACTTGATATAGTATCAATAGATAATGATAATAATAGTAGC
AATGATAATAATAGTAGCAGCTATAGGTTGATAAGTTGTAACACCTCAGTCATTACACAAGCCTGTCCAAAG
ACATCCTTTGAGCCAATTCCCATACATTATTGTGCCCCGGCTGGTTTTGCGATTCTAAAGTGTAATAATAAG
ACGTTCAATGGAACAGGACCATGTACAAATGTCAGCACAGTACAATGTACACATGGAATTAGGCCAGTAGTA
TCAACTCAACTGCTGTTAAATGGCAGTCTAGCAGAAGAGGAGGTAGTAATTAGATCTGCCAATTTCACGAAC
AATGCTAAAATCATAATAGTACAGCTGAATGAATCTGTAGAAATTAATTGTACAAGACCCAATAACAATACA
AGAAGAGGTATACATATAGGACCAGGGAGAGCATTCTATGCAGGAGATGTAACAGGAGATATAAGACAAGCA
CATTGTAACATTACTAGAGAAAAATGGAATAACACTTTAAAACAGATAGTTGGAAAATTAAGAGAACAATTT
GGGAATAAAACAATAGTCT
>2239_45_3_R5
GTAAAATTAACCCCACTCTGTGTTACTTTAAATTGCACTGATGAGTTGAAGAATGTTACTTATGCCAATAGT
AGTAGTGTAGAAAAGATGGAGAAAGGAGAAATAAAAAACTGCTCTTTCAATATCAGCACAGACTTAAGAGAT
AAGATGCAGAAAGTATATGCACTTTTCTATAAGCTTGATATAGTACCAATAGATAATGATAATAATAGTAGC
AATGATAATAATAGTAGCAGCTATAATAGTAGCAACTATAGGTTGATAAGTTGTAACACCTCAGTCATTACA
CAAGCCTGTCCAAAGACATCCTTTGAGCCAATTCCCATACATTATTGTGCCCCGGCTGGTTTTGCGATTCTA
AAGTGTAATAATAAGACGTTCAATGGAACAGGACCATGCACAAATGTCAGCACAGTACAATGTACACATGGA
ATTAGGCCAGTAGTATCAACTCAACTGCTGTTAAATGGCAGTCTAGCAGAAGAGGAGGTAGTAATTAGATCT
GCCAATTTCACGAACAATGCTAAAATCATAATAGTACAGCTGAATGAATCTGTAGAAATTAATTGTACAAGA
CCCAATAACAATACAAGAAGAGGTATACATATAGGACCAGGGAGAGCATTCTATGCAGGAGATGTAACAGGA
GATATAAGACAAGCACATTGTAACATTACTAGAGAAAAATGGAATAACACTTTAAAACAGATAGTTGGAAAA
TTAAGAGAACAATTTGGGAATAAAACAATAGTCT
>2239_45_6_R5
GTAAAATTAACCCCACTCTGTGTTACTTTAAATTGCACTGATGAGTTGAAGAATGTTACTTATGCCAATAGT
AGTAGTGTAGAAAAGATGGAGAAAGGAGAAATAAAAAACTGCTCTTTCAATATCAGCACAGACTTAAGAGAT
AAGATGCAGAAAGTATATGCACTTTTCTATAAGCTTGATATAGTACCAATAGATAATGATAATAATAGTAGC
AATGATAATAATAGTAGCAGCTATAATAGTAGCAACTATAGGTTGATAAGTTGTAACACCTCAGTCATTACA
CAAGCCTGTCCAAAGACATCCTTTGAGCCAATTCCCATACATTATTGTGCTCCGGCTGGTTTTGCGATTCTA
AAGTGTAATAATAAGACGTTCAATGGAACAGGACCATGTACAAATGTCAGCACAGTACAATGTACACATGGA
ATTAGGCCAGTAGTATCAACTCAACTGCTGTTAAATGGCAGTCTAGCAGAAGAGGAGGTAGTAATTAGATCT
GCCAATTTCACGAACAATGCTAAAATCATAATAGTACAGCTGAATGAATCTGTAGAAATTAATTGTACAAGA
CCCAATAACAATACAAGAAGAGGTATACATATAGGACCAGGGAGAGCATTCTATGCAGGAGATGTAACAGGA
GATATAAGACAAGCACATTGTAACATTACTAGAGAAAAATGGAATAACACTTTAAAACAGATAGTTGGAAAA
TTAAGAGAACAATTTGGGAATAAAACAATAGTCT
>2239_45_5_R5
GTAAAATTAACCCCACTCTGTGTTACTTTAAATTGCACTGATGAGTTGAAGAATGTTACTTATGCCAATAGT
AGTAGTGTAGAAAAGATGGAGAAAGGAGAAATAAAAAACTGCTCTTTCAATATCAGCACAGACTTAAGAGAT
AAGATGCAGAAAGTATATGCACTTTTCTATAAGCTTGATATAGTACCAATAGATAATGATAATAATAGTAGC
AATGATAATAATAGTAGCAGCTATAATAGTAGCAACTATAGGTTGATAAGTTGTAACACCTCAGTCATTACA
CAAGCCTGTCCAAAGACATCCTTTGAGCCAATTCCCATACATTATTGTGCCCCGGCTGGTTTTGCGATTCTA
AAGTGTAATAATAAGACGTTCAATGGAACAGGACCATGCACAAATGTCAGCACAGTACAATGTACACATGGA
ATTAGGCCAGTAGTATCAACTCAACTGCTGTTAAATGGCAGTCTAGCAGAAGAGGAGGTAGTAATTAGATCT
GCCAATTTCACGAACAATGCTAAAATCATAATAGTACAGCTGAATGAATCTGTAGAAATTAATTGTACAAGA
CCCAATAACAATACAAGAAGAGGTATACATATAGGACCAGGGAGAGCATTCTATGCAGGAGATGTAACAGGA
GATATAAGACAAGCACATTGTAACATTACTAGAGAAAAATGGAATAACACTTTAAAACAGATAGTTGGAAAA
TTAAGAGAACAATTTGGGAATAAAACAATAGTCT
>2239_25_3_R5
GTAAAATTAACCCCACTCTGTGTTACTTTAAATTGCACTGATGAGTTGAAGAATGTTACTTATGCCAATAGT
AGTAGTGTAGAAAAGATGGAGAAAGGAGAAATAAAAAACTGCTCTTTCAATATCAGCACAGACTTAAGAGAT
AAGATGCAGAAAGTATATGCACTTTTCTATAAGCTTGATATAGTACCAATAGATAATGATAATAATAGTAGC
AATGATAATAATAGTAGCAGCTATAATAGTAGCAACTATAGGTTGATAAGTTGTAACACCTCAGTCATTACA
CAAGCCTGTCCAAAGACATCCTTTGAGCCAACTCCCATACATTATTGTGCCCCGGCTGGTTTTGCGATTCTA
AAGTGTAATAATAAGACGTTCAATGGAACAGGACCATGCACAAATGTCAGCACAGTACAATGTACACATGGA
ATTAGGCCAGTAGTATCAACTCAACTGCTGTTAAATGGCAGTCTAGCAGAAGAGGAGGTAGTAATTAGATCT
GCCAATTTCACGAACAATGCTAAAATCATAATAGTACAGCTGAATGAATCTGTAGAAATTAATTGTACAAGA
CCCAATAACAATACAAGAAGAGGTATACATATAGGACCAGGGAGAGCATTCTATGCAGGAGATGTAACAGGA
GATATAAGACAAGCACATTGTAACATTACTAGAGAAAAATGGAATAACACTTTAAAACAGATAGTTGGAAAA
TTAAGAGAACAATTTAGGAATAAAACAATAGTCT
>2239_25_8_X4
GTAAAATTAACCCCACTCTGTGTTACTTTAAATTGCACTGATGATTTGAGGAATGTTACTTATACCAATAGT
AGCGAGGGAACGATGGAGAGAGGAGAAATAAAAAACTGCTCTTTCAATATCACCACAAGATTAAGAGATAAG
ATGCAGAAAGGATATGCACTTTTCTATAAACTTGATATAGTACCAATAGATAATAATAATAATAGTAGCAGC
TATAATAGTAGCAGCTATAGGTTGATAAGTTGTAACACCTCAGTCATTACACAAGCCTGTCCAAAGACATCC
TTTGAGCCAATTCCCATACATTATTGTGCCCCGGCTGGTTTTGCGATTCTAAAGTGTAATAATAAGACGTTC
AATGGAACAGGACCATGCACAAATGTCAGCACAGTACAATGTACACATGGAATTAGGCCAGTAGTATCAACT
CAACTGCTGTTAAATGGCAGTCTAGCAGAAAAAGAGGTAGTAATTAGATCTGCCAATTTCATGGACAATGCT
AAAATCATAATAGTACAGCTGAATGAATCTGTAGAAATTAATTGTACAAGACCCAACAACAATACAAGAAAA
GATATACGTATAGGACCAGGGAGAGCATTCTATGCAACCGGAGATATAATAGGAGATATAAGACAAGCACAT
TGTAACCCTACTAGAGGAAAATGGAATAACACTTTAAAACAGATAGTTAAAAAATTAAGAGAACAATTTGGG
AATAAAACAATAGTCT
>2239_25_7_R5
GTAAAATTAACCCCACTCTGTGTTACTTTAAATTGCACTGATGATTTGAGGAATGTTACTTATACCAATAGT
AGCGAGGGAACGATGGAGAGAGGAGAAATAAAAAACTGCTCTTTCAATATCACCACAAGATTAAGAAATAAG
ATGCAGAAAGGATATGCACTTTTCTATAAACTTGATATAGTACCAATAGATAATAATAATAATAGTAGCAGC
TATAATAGTAGCAGCTATAGGTTGATAAGTTGTAACACCTCAGTCATTACACAAGCCTGTCCAAAGACATCC
TTTGAGCCAATTCCCATACATTATTGTGCCCCGGCTGGTTTTGCGATTCTAAAGTGTAATAATAAGACGTTC
AATGGAACAGGACCATGCACAAATGTCAGCACAGTACAATGTACACATGGAATTAGGCCAGTAGTATCAACT
CAACTGCTGTTAAATGGCAGTCTAGCAGAAAAAGAGGTAGTAATTAGATCTGCCAATTTCATGGACAATGCT
AAAATCATAATAGTACAGCTGAATGAATCTGTAGAAATTAATTGTACAAGACCCAACAACAATACAAGAAAA
GATATACATATAGGACCAGGGAGAGCATTCTATGCAACCGGAGATATAATAGGAGATATAAGACAAGCACAT
TGTAACCTTACTAGAGGAAAATGGAATAACACTTTAAAACAGATAGTTAAAAAATTAAGAGAACAATTTGGG
AATAAAACAATAGTCT
>2239_25_10_R5
GTAAAATTAACCCCACTCTGTGTTACTTTAAATTGCACTGATGATTTGAGGAATGTTACTTATACCAATAGT
AGCGAGGGAACGATGGAGAGAGGAGAAATAAAAAACTGCTCTTTCAATATCACCACAAGATTAAGAAATAAG
ATGCAGAAAGGATATGCACTTTTCTATAAACTTGATATAGTACCAATAGATAATAATAATAATAGTAGCAGC
TATAATAGTAGCAGCTATAGGTTGATAAGTTGTAACACCTCAGTCATTACACAAGCCTGTCCAAAGACATCC
TTTGAGCCAATTCCCATACATTACTGTGCCCCGGCTGGTTTTGCGATTCTAAAGTGTAATAATAAGACGTTC
AATGGAACAGGACCATGCACAAATGTCAGCACAGTACAATGTACACATGGAATTAGGCCAGTAGTATCAACT
CAACTGCTGTTAAATGGCAGTCTAGCAGAAAAAGAGGTAGTAATTAGATCTGCCAATTTCATGGACAATGCT
AAAATCATAATAGTACAGCTGAATGAATCTGTAGAAATTAATTGTACAAGACCCAACAACAATACAAGAAAA
GATATACATATAGGACCAGGGAGAGCATTCTATGCAACCGGAGATATAATAGAAGATATAAGACAAGCACAT
TGTAACCTTACTAGAGGAAAATGGAATAACACTTTAAAACAGATAGTTAAAAAATTAAGAGAACAATTTGGG
AATAAAACAATAGTCT
>2239_25_2_R5
GTAAAATTAACCCCACTCTGTGTTACTTTAAATTGCACTGATGATTTGAGGAATGTTACTTATACCAATAGT
AGCGAGGGAACGATGGAGAGAGGAGAAATAAAAAACTGCTCTTTCAATATCACCACAAGATTAAGAGATAAG
ATGCAGAAAGGATATGCACTTTTCTATAAACTTGATATAGTACCAATAGATAATAATAATAATAGTAGCAGC
TATAATAGTAGCAGCTATAGGTTGATAAGTTGTAACACCTCAGTCATTACACAAGCCTGTCCAAAGACATCC
TTTGAGCCAATTCCCATACATTATTGTGCCCCGGCTGGTTTTGCGATTCTAAAGTGTAATAATAAGACGTTC
AATGGAACAGGACCATGCACAAATGTCAGCACAGTACAATGTACACATGGAATTAGGCCAGTAGTATCAACT
CAACTGCTGTTAAATGGCAGTCTAGCAGAAAAAGAGGTAGTAATTAGATCTGCCAATTTCATGGACAATGCT
AAAATCATAATAGTACAGCTGAATGAATCTGTAGAAATTAATTGTACAAGACCCAACAACAATACAAGAAAA
GATATACATATAGGACCAGGGAGAGCATTCTATGCAACCGGAGATATAATAGGAGATATAAGACAAGCACAT
TGTAACCTTACTAGAGGAAAATGGAATAACACTTTAAAACAGATAGTTAAAAAATTAAGAGAACAATTTGGG
AATAAAACAATAGTCT
>2239_25_4_R5
GTAAAATTAACCCCACTCTGTGTTACTTTAAATTGCACTGATGATTTGAGGAATGTTACTTATACCAATAGT
AGCGAGGGAACGATGGAGAGAGGAGAAATAAAAAACTGCTCTTTCAATATCACCACAAGATTAAGAGATAAG
ATGCAGAAAGGATATGCACTTTTCTATAAACTTGATATAGTACCAATAGATAATAATAATAATAGTAGCAGC
TATAATAGTAGCAGCTATAGGTTGATAAGTTGTAACACCTCAGTCATTACACAAGCCTGTCCAAAGACATCC
TTTGAGCCAATTCCCATACATTATTGTGCCCCGGCTGGTTTTGCGATTCTAAAGTGTAATAATAAGACGTTC
AATGGAACAGGACCATGCACAAATGTCAGCACAGTACAATGTACACATGGAATTAGGCCAGTAGTATCAACT
CAACTGCTGTTAAATGGCAGTCTAGCAGAAAAAGAGGTAGTAATTAGATCTGCCAATTTCATGGACAATGCT
AAAATCATAATAGTACAGCTGAATGAATCTGTAGAAATTAATTGTACAAGACCCAACAACAATACAAGAAAA
GATATACATATAGGACCAGGGAGAGCATTCTATGCAACCGGAGATATAATAGGAGATATAAGACAAGCACAT
TGTAACCTTACTAGAGGAAAATGGAATAACACTTTAAAACAGATAGTTAAAAAATTAAGAGAACAATTTGGG
AATAAAACAATAGTCT
>2239_25_5_R5
GTAAAATTAACCCCACTCTGTGTTACTTTAAATTGCACTGATGATTTGAGGAATGTTACTTATACCAATAGT
AGCGAGGGAACGATGGAGAGAGGAGAAATAAAAAACTGCTCTTTCAATATCACCACAAGATTAAGAGATAAG
ATGCAGAAAGGATATGCACTTTTCTATAAACTTGATATAGTACCAATAGATAATAATAATAATAGTAGCAGC
TATAATAGTAGCAGCTATAGGTTGATAAGTTGTAACACCTCAGTCATTACACAAGCCTGTCCAAAGACATCC
TTTGAGCCAATTCCCATACATTATTGTGCCCCGGCTGGTTTTGCGATTCTAAAGTGTAATAATAAGACGTTC
AGTGGAACAGGACCATGCACAAATGTCAGCACAGTACAATGTACACATGGAATTAGGCCAGTAGTATCAACT
CAACTGCTGTTAAATGGCAGTCTAGCAGAAAAAGAGGTAGTAATTAGATCTGCCAATTTCATGGACAATGCT
AAAATCATAATAGTACAGCTGAATGAATCTGTAGAAATTAATTGTACAAGACCCAACAACAATACAAGAAAA
GATATACATATAGGACCAGGGAGAGCATTCTATGCAACCGGAGATATAATAGGAGATATAAGACAAGCACAT
TGTAACCTTACTAGAGGAAAATGGAATAACACTTTAAAACAGATAGTTAAAAAATTAAGAGAACAATTTGGG
AATAAAACAATAGTCT
>2239_25_9_R5
GTAAAATTAACCCCACTCTGTGTTACTTTAAATTGCACTGATGATTTGAGGAATGTTACTTATACCAATAGT
AGCGAGGGAACGATGGAGAGAGGAGAAATAAAAAACTGCTCTTTCAATATCACCACAAGATTAAGAGATAAG
ATGCAGAAAGGATATGCACTTTTCTATAAACTTGATATAGTACCAATAGATAATAATAATAATAGTAGCAGC
TATAATAGTAGCAGCTATAGGTTGATAAGTTGTAACACCTCAGTCATTACACAAGCCTGTCCAAAGACATCC
TTTGAGCCAATTCCCATACATTATTGTGCCCCGGCTGGTTTTGCGATTCTAAAGTGTAATAATAAGACGTTC
AATGGAACAGGACCATGCACAAATGTCAGCACAGTACAATGTACACATGGAATTAGGCCAGTAGTATCAACT
CAACTGCTGTTAAATGGCAGTCTAGCAGAAAAAGAGGTAGTAATTAGATCTGCCAATTTCATGGACAATGCT
AAAATCATAATAGTACAGCTGAATGAATCTGTAGAAATTAATTGTACAAGACCCAACAACAATACAAGAAAA
GATATACATATAGGACCAGGGAGAGCATTCTATGCAACCGGAGATATAATAGGAGATATAAGACAAGCACAT
TGTAACCTTACTAGAGGAAAATGGAATAACACTTTAAAACAGATAGTTAAAAAATTAAGAGAACAATTTGGG
AATAAAACAATAGTCT
>2239_25_1_R5
GTAAAATTAACCCCACTCTGTGTTACTTTAAATTGCACTGATGATTTGAGGAATGTTACTTATACCAATAGT
AGCGAGGGAACGATGGAGAGAGGAGAAATAAAAAACTGCTCTTTCAATATCACCACAAGATTAAGAAATAAG
ATGCAGAAAGGATATGCACTTTTCTATAAACTTGATATAGTACCAATAGATAATAATAATAATAGTAGCAGC
TATAATAGTAGCAGCTATAGGTTGATAAGTTGTAACACCTCAGTCATTACACAAGCCTGTCCAAAGACATCC
TTTGAGCCAATTCCCATACATTATTGTGCCCCGGCTGGTTTTGCGATTCTAAAGTGTAATAATAAGACGTTC
AATGGAACAGGACCATGCACAAATGTCAGCACAGTACAATGTACACATGGAATTAGGCCAGTAGTATCAACT
CAACTGCTGTTAAATGGCAGTCTAGCAGAAAAAGAGGTAGTAATTAGATCTGCCAATTTCATGGACAATGCT
AAAATCATAATAGTACAGCTGAATGAATCTGTAGAAATTAATTGTACAAGACCCAACAACAATACAAGAAAA
GATATACATATAGGACCAGGGAGAGCATTCTATGCAACCGGAGATATAATAGGAGATATAAGACAAGCACAT
TGTAACCTTACTAGAGGAAAATGGAATAACACTTTAAAACAGATAGTTAAAAAATTAAGAGAACAATTTGGG
AATAAAACAATAGTCT
>2239_45_9_R5
GTAAAATTAACCCCACTCTGTGTTACTTTAAATTGCACTGATGATTTGAGGAATGTTACTTATACCAATAGT
AGCGAGGGAACGATGGAGAGAGGAGAAATAAAAAACTGCTCTTTCAATATCACCACAAGATTAAGAAATAAG
ATGCAGAAAGGATATGCACTTTTCTATAAACTTGATATAGTACCAATAGATAATAATAATAATAGTAGCAGC
TATAATAGTAGCAGCTATAGGTTGATAAGTTGTAACACCTCAGTCATTACACAAGCCTGTCCAAAGACATCC
TTTGAGCCAATTCCCATACATTATTGTGCCCCGGCTGGTTTTGCGATTCTAAAGTGTAATAATAAGACGTTC
AATGGAACAGGACCATGCACAAATGTCAGCACAGTACAATGTACACATGGAATTAGGCCAGTAGTATCAACT
CAACTGCTGTTAAATGGCAGTCTAGCAGAAAAAGAGGTAGTAATTAGATCTGCCAATTTCATGGACAATGCT
AAAATCATAATAGTACAGCTGAATGAATCTGTAGAAATTAATTGTACAAGACCCAACAACAATACAAGAAAA
GATATACATATAGGACCGGGGAGAGCATTCTATGCAACCGGAGATATAATAGGAGATATAAGACAAGCACAT
TGTAACCTTACTAGAGGAAAATGGAATAACACTTTAAAACAGATAGTTAAAAAATTAAGAGAACAATTTGGG
AATAAAACAATAGTCT
>2239_45_4_R5
GTAAAATTAACCCCACTCTGTGTTACTTTAAATTGCACTGATAATTTGAGGAATATTACTTATACCAATAGT
AGTAGCGTGGTAAAGATGGAGAAAGGAGAAATAAAAAACTGCTCTTTCAATATCACCACAAGATTAAGAGAG
AAGATGCAGAAAGTATATGCACTTTTCTATAAGCTTGATATAGTACCAATAGATAATGATAATAATAGTAGC
AATGATAATAATAGTAGCAGCTATAATAGTAGCAACTATAGGTTGATAAGTTGTAACACCTCAGTCATTACA
CAAGCCTGTCCAAAGACATCCTTTGAGCCAATTCCCATACATTATTGTGCCCCGGCTGGTTTTGCGATTCTA
AAGTGTAATAATAAGACGTTCAATGGAACAGGACCATGCACAAATGTCAGCACAGTACAATGTACACATGGA
ATTAGGCCAGTAGTATCAACTCAACTGCTGTTAAATGGCAGTCTAGCAGAAGAGGAGGTAGTAATTAGATCT
GCCAATTTCACGAACAATGCTAAAATCATAATAGTACAGCTGAATGAATCTGTAGAAATTAATTGTACAAGA
CCCAATAACAATACAAGAAGAGGTATACATATAGGACCAGGGAGAGCATTCTATGCAGGAGATGTAACAGGA
GATATAAGACAAGCACATTGTAACATTACTAGAGAAAAATGGAATAACACTTTAAAACAGATAGTTGGAAAA
TTAAGAGAACAATTTGGGAAGAAAACAATAGTCT
>2239_45_10_R5
GTAAAATTAACCCCACTCTGTGTTACTTTAAATTGCACCGATAATTTGAGGAATGTTACTTATACCAATAGT
AGTAGCGTGGTAAAGATGGAGAAAGGAGAAATAAAAAACTGCTCTTTCAATATCACCACAAGATTAAGAGAG
AAGATGCAGAAAGAATATGCACTTTTCTATAAACTTGATATAGTACCAATAGATAATGATAATAATAGTAGC
AATGATAATAATAGTAGCAGCTATAGGTTGATAAGTTGTAACACCTCAGTCATTACACAAGCCTGTCCAAAG
ACATCCTTTGAGCCAATTCCCATACATTATTGTGCCCCGGCTGGTTTTGCGATTCTAAAGTGTAATAATAAG
ACGTTCAATGGAACAGGACCATGTACAAATGTCAGCACAGTACAATGTACACATGGAATTAGGCCAGTAGTA
TCAACTCAACTGCTGTTAAATGGCAGTCTAGCAGAAGAGGAGGTAGTAATTAGATCTGCCAATTTCACGAAC
AATGCTAAAATCATAATAGTACAGCTGAATGAATCTGTAGAAATTAATTGTACAAGACCCAATAACAATACA
AGAAGAGGTATACATATAGGACCAGGGAGAGCATTCTATGCAGGAGATGTAACAGGAGATATAAGACAAGCA
CATTGTAACATTACTAGAGAAAAATGGAATAACACTTTAAAACAGATAGTTGGAAAATTAAGAGAACAATTT
GGGAATAAAACAATAGTCT
>2239_45_1_R5
GTAAAATTAACCCCACTCTGTGTTACTTTAAATTGCACTGATAATTTGAGGAATGTTACTTATACCAATAGT
AGTAGCGTGGTAAAGATGGAGAAAGGAGAAATAAAAAACTGCTCTTTCAATATCACCACAAGATTAAGAGAG
AAGATGCAGAAAGAATATGCACTTTTCTATAAACTTGATATAATACCAATAGATAATAGTAGCAGATATAAT
AGTAGCAACTATAGGTTGATAAGTTGTAACACCTCAGTCATTACACAAGCCTGTCCAAAGACATCCTTTGAG
CCAATTCCCATACATTATTGTGCCCCGGCTGGTTTTGCGATTCTAAAGTGTAATAATAAGACGTTCAATGGG
ACAGGACCATGCACAAATGTCAGCACAGTACAATGTACACATGGAATTAGGCCAGTAGTATCAACTCAACTG
CTGCTAAATGGCAGTCTAGCAGAAGAAGAGGTAGTAATTAGATCTGTCAATTTCACGAACAATGCTAAAATC
ATAATAGTACAGCTGAATGAATCTGTAGAAATTAATTGTACAAGACCCAACAACAATACAAGAAGAGATATA
CATATAGGACCAGGGAGAGCATTCTATGCAACAGGAGGAATAATAGGAAATATAAGACAAGCACATTGTAAC
CTTACTAGAAAAAAATGGAATAACACTTTAAAACAGATAGTTGGAAAATTAAGAGAACAATTTGGGAATAAA
ACAATAGTCT
>2239_68_7_R5
GTAAAATTAACCCCACTCTGTGTTACTTTAAATTGCACTGATAATTTGAGGAATGTTACTTATACCAATAGT
AGTAGCGTGGTAAAGATGGAGAAAGGAGAAATAAAAAACTGCTCTTTCAATATCACCACAAGATTAAGAGAG
AAGATGCAGAAAGAATATGCACTTTTCTATAAACTTGATATAATACCAATAGATAATAGTAGCAGATATAAT
AGTAGCAACTATAGGTTGATAAGTTGTAACACCTCAGTCATTACACAAGCCTGTCCAAAGACATCCTTTGAG
CCAATTCCCATACATTATTGTGCCCCGGCTGGTTTTGCGATTCTAAAGTGTAATAATAAGACGTTCAATGGA
ACAGGACCATGCACAAATGTCAGCACAGTACAATGTACACATGGAATTAGGCCAGTAGTATCAACTCAACTG
CTGTTAAATGGCAGTCTAGCAGAAGAAGAGGTAGTAATTAGATCTGTCAATTTCACGAACAATGCTAAAATC
ATAATAGTACAGCTGAATGAATCTGTAGAAATTAATTGTACAAGACCCAACAACAATACAAGAAGAGATATA
CATATAGGACCAGGGAGAGCATTCTATGCAACAGGAGGAATAATAGGAAATATAAGACAAGCACATTGTAAC
CTTACTAGAAAAAAATGGAATAACACTTTAAAACAGATAGTTGGAAAATTAAGAGAACAATTTGGGAATAAA
ACAATAGTCT
>2239_68_1_X4
GTAAAATTAACCCCACTCTGTGTTACTTTAAATTGCACTGATGATTTGAAGAATGTTACTTTTACCAATAGT
AGTAGTGAGATGAAGAAAGGAGAAATAAAAAACTGCTCTTTCTATACCAGCACAAGCTTCAGAGATAAGATG
CAGAAACAATATGCACTTCTCTATAAACTTGATATAGTACCAATAGATAATGATAATAATAGTAGCAATAAT
AATAATAGTAGCAGCTATATATTGATAAGTTGTAACACCTCAGTCATTACACAAGCCTGTCCAAAGATATCC
TTTGAGCCAATTCCCATACATTATTGTGCCCCGGCTGGTTTTGCGATTCTAAAGTGTAATAATAAGACATTC
AATGGAACAGGACCATGTACAAATGTCAGCACAGTACAATGTACACATGGAATTAAGCCAGTAGTATCAACT
CAACTGCTGTTAAATGGCAGTCTAGCAGAAGAAGAGGTAATGATTAGATCTGCCAATTTCACGGACAATGCT
AAAACCATAATAGTACAGCTGAATGAATCTGTAGAAATTAATTGTACAAGACCCAACAACTATACAAGAAAA
GGTATACGTACAGGACCAGGGAGAGCATTCTATGTAACAAAAACAATAGGAGATATAAAACAAGCACATTGT
AACATTACTAGAGAAAAATGGAATAACACTTTAAAACAGATAGTTGAAAAATTAAGAGAACAATTTGGGAAT
AAAACAATAGTCT
>2239_88_8_X4
GTAAAATTAACCCCACTCTGTGTTACTTTAAATTGCACTGATGATTTGAAGAATGTTACTTTTACCAATAGT
AGTAGTGAGATGAAGAAAGGAGAAATAAAAAACTGCTCTTTCTATACCAGCACAAGCTTCAGAGATAAGCTG
CAGAAACAATATGCACTTCTCTATAAACTTGATATAGTACCAATAGATAATGATAATAATAGTAGCAATAAT
AATAATAGTAGCAATAATAATAATAGTAGCAGCTATATATTGATAAGTTGTAACACCTCAGTCATTACACAA
GCCTGTCCAAAGACATCCTTTGAGCCAATTCCCATACATTATTGTGCCCCGGCTGGTTTTGCGATTTTAAAG
TGTAATAATAAGACGTTCAATGGAACAGGACCATGTACAAATGTCAGCACAGTACAATGTACACATGGAATT
AGACCAGTAGTATCAACTCAACTGCTGTTAAATGGCAGTCTAGCAGAAGAAGAGGTAGTAATTAGATCTGCC
AATTTCACGGACAATACTAAAACCATAATAGTACAGCTGAATGAATCTGTAGAAATTAACTGTACAAGACCC
AATAACAATACAAATAGAGGTATACATATAGGACCAGGGAGAGCATTCTATGCAACAGAAAGAATAATAGGA
AATATAAGACAAGCACATTGTAACCTGACTAGAAGAAAATGGAATAACACTTTAAAACAGATAGTTAGAAAA
TTAAGAGAACAATTTGGGAATAAAACAATAGTCT
>2239_88_3_X4
GTAAAATTAACCCCACTCTGTGTTACCTTAAATTGCACTGATGAGTTAGACAATGTTACTTTTACCAATAGT
AGTAGTGATATGAAGAAAGGAGAAATAAAAAACTGCTCTTTCTATACCAGCACAAGCTACACAGATAAGCTG
CAGAAACAATATGCACTTCTCTATAAACTTGATATAGTACCAATAGATAATGATAATAATAGTAGCAATAAT
AATAATAGTAGCAATAATAATAATAGTAGCAGCTATATATTGATAAGTTGTAACACCTCAGTCATTACACAA
GCCTGTCCAAAGACATCCTTTGAGCCAATTCCCATACATTATTGTGCCCCGGCTGGTTTTGCGATTCTAAAG
TGTAATAATAAGACATTCAATGGAACAGGACCATGCACAAATGTCAGCACAGTACAATGTACACATGGAATT
AGGCCAGTAGTATCAACTCAACTGCTGTTAAATGGCAGTCTAGCAGAAGGAGAGGTAATAATTAGATCTGCC
AATTTCACAGACAATACTAAAACCATAATAGTACAGCTGAATGAATCTGTAATAATTAATTGTACAAGACCC
AACAACTATACAAGAAAAGGTATACGTACAGGACCAGGGAGAGCATTCTATGTAACAAAAAGAATAGGAGAT
GTAAAACAGGCACATTGTAACATTACTAGAGAAAAATCGAATAACACTTTAAGACAGATAGTTGGAAAATTA
AGAGAACAATTTGGGAATAAAACAATAGTCT
>2239_88_7_X4
GTAAAATTAACCCCACTCTGTGTTACCTTAAATTGCACTGATGAGTTAGACAATGTTACTTTTACCAATAGT
AGTAGTGATATGAAGAAAGGAGAAATAAAAAACTGCTCTTTCTATACCAGCACAAGCTACACAGATAAGCTG
CAGAAACAATATGCACTTCTCTATAAACTTGATATAGTACCAATAGATAATGATAATAATAGTAGCAATAAT
AATAATAGTAGCAATAATAATAATAGTAGCAGCTATATATTGATAAGTTGTAACACCTCAGTCATTACACAA
GCCTGTCCAAAGACATCCTTTGAGCCAATTCCCATACATTATTGTGCCCCGGCTGGTTTTGCGATTCTAAAG
TGTAATAATAAGACATTCAATGGAACAGGACCATGCACAAATGTCAGCACAGTACAATGTACACATGGAATT
AGGCCAGTAGTATCAACTCAACTGCTGTTAAATGGCAGTCTAGCAGAAGGAGAGGTAATAATTAGATCTGCC
AATTTCACAGACAATACTAAAACCATAATAGTACAGCTGAATGAATCTGTAATAATTAATTGTACAAGACCC
AACAACTATACAAGAAAAGGTATACGTACAGGACCAGGGAGAGCATTCTATGTAACAAAAAGAATAGGAGAT
GTAAAACAGGCACATTGTAACATTACTAGAGAAAAATGGAATAACACTTTAAAACAGATAGTTGAAAAATTA
AAAGAACAATTTGGGAATAAAACAATAGTCT
>2239_88_5_X4
GTAAAATTAACCCCACTCTGTGTTACCTTAAATTGCACTGATGAGTTAGACAATGTTACTTTTACCAATAGT
AGTAGTGATATGAAGAAAGGAGAAATAAAAAACTGCTCTTTCTATACCAGCACAAGCTACACAGATAAGCTG
CAGAAACAATATGCACTTCTCTATAAACTTGATATAGTACCAATAGATAATGATAATAATAGTAGCAATAAT
AATAATAGTAGCAATAATAATAATAGTAGCAGCTATATATTGATAAGTTGTAACACCTCAGTCATTACACAA
GCCTGTCCAAAGACATCCTTTGAGCCAATTCCCATACATTATTGTGCCCCGGCTGGTTTTGCGATTCTAAAG
TGTAATAATAAGACATTCAATGGAACAGGACCATGCACAAATGTCAGCACAGTACAATGTACACATGGAATT
AGGCCAGTAGCATCAACTCAACTGCTGTTAAATGGCAGTCTAGCAGAAGGAGAGGTAATAATTAGATCTGCC
AATTTCACAGACAATACTAAAACCATAATAGTACAGCTGAATGAATCTGTAATAATTAATTGTACAAGACCC
AACAACTATACAAGAAAAGGTATACGTACAGGACCAGGGAGAGCATTCTATGTAACAAAAAGAATAGGAGAT
GTAAAACAGGCACATTGTAACATTACTAGAGAAAAATGGAATAACACTTTAAAACAGATAGTTGAAAAATTA
AGAGAACAATTTGGGAATAAAACAATAGTCT
>2239_88_9_X4
GTAAAATTAACCCCACTCTGTGTTACCTTAAATTGCACTGATGAGTTAGACAATGTTACTTTTACCAATAGT
AGTAGTGATATGAAGAAAGGAGAAATAAAAAACTGCTCTTTCTATACCAGCACAAGCTACACAGATAAGCTG
CAGAAACAATATACACTTCTCTATAAACTTGATATAGTACCAATAGATAATGATAATAATAGTAGCAATAAT
AATAATAGTAGCAATAATAATAATAGTAGCAGCTATATATTGATAAGTTGTAACACCTCAGTCATTACACAA
GCCTGTCCAAAGACATCCTTTGAGCCAATTCCCATACATTATTGTGCCCCGGCTGGTTTTGCGATTCTAAAG
TGTAATAATAAGACATTCAATGGAACAGGACCATGCACAAATGTCAGCACAGTACAATGTACACATGGAATT
AGGCCAGTAGTATCAACTCAACTGCTGTTAAATGGCAGTCTAGCAGAAGGAGAGGTAATAATTAGATCTGCC
AATTTCACAGACAATACTAAAACCATAATAGTACAGCTGAATGAATCTGTAATAATTAATTGTACAAGACCC
AACAACTATACAAGAAAAGGTATACGTACAGGACCAGGGAGAGCATTCTATGTAACAAAAAGAATAGGAGAT
GTAAAACAGGCACATTGTAACATTACTAGAGAAAAATGGAATAACACTTTAAAACAGATAGTTGAAAAATTA
AGAGAACAATTTGGGAATAAAACAATAGTCT
>2239_88_4_X4
GTAAAATTAACCCCACTCTGTGTTACCTTAAATTGCACTGATGAGTTAGACAATGTTACTTTTACCAATAGT
AGTAGTGATATGAAGAAAGGAGAAGTAAAAAACTGCTCTTTCTATACCAGCACAAGCTACACAGATAAGCTG
CAGAAACAATATGCACTTCTCTATAAACTTGATATAGTACCAATAGATAATGATAATAATAGTAGCAATAAT
AATAATAGTAGCAATAATAATAATAGTAGCAGCTATATATTGATAAGTTGTAACACCTCAGTCATTACACAA
GCCTGTCCAAAGACATCCTTTGAGCCAATTCCCATACATTATTGTGCCCCGGCTGGTTTTGCGATTCTAAAG
TGTAATAATAAGACATTCAATGGAACAGGACCATGCACAAATGTCAGCACAGTACAATGTACACATGGAATT
AGGCCAGTAGTATCAACTCAACTGCTGTTAAATGGCAGTCTAGCAGAAGGAGAGGTAATAATTAGATCTGCC
AATTTCACAGACAATACTAAAACCATAATAGTACAGCTGAATGAATCTGTAATAATTAATTGTACAAGACCC
AACAACTATACAAGAAAAGGTATACGTACAGGACCAGGGAGAGCATTCTATGTAACAAAAAGAATAGGAGAT
GTAAAACAGGCACATTGTAACATTACTAGAGAAAAATGGAATAACACTTTAAAACAGATAGTTGAAAAATTA
AGAGAACAATTTGGGAATAAAACAATAGTCT
>2239_79_1_X4
GTAAAATTAACCCCACTCTGTGTTACCTTAAATTGCACTGATGAGTTAGACAATGTTACTTTTACCAATAGT
AGTAGTGATATGAAGAAAGGAGAAATAAAAAACTGCTCTTTCTATACCAGCACAAGCTACACAGATAAGCTG
CAGAAACAATATGCACTTCTCTATAAACTTGATATAGTACCAATAGATAATGATAATAATAGTAGCAATAAT
AATAATAGTAGCAATAATAATAATAGTAGCAGCTATATATTGATAAGTTGTAACACCTCAGTCATTACACAA
GCCTGTCCAAAGACATCCTTTGAGCCAATTCCCATACATTATTGTGCCCCGGCTGGTTTTGCGATTCTAAAG
TGTAATAATAAGACATTCAATGGAACAGGACCATGCACAAATGTCAGCACAGTACAATGTACACATGGAATT
AGGCCAGTAGTATCAACTCAACTGCTGTTAAATGGCAGTCTAGCAGAAGGAGAGGTAATAATTAGATCTGCC
AATTTCACAGACAATACTAAAACCATAATAGTACAGCTGAATGAATCTGTAATAATTAATTGTACAAGACCC
AACAACTATACAAGAAGAGGTATACGTACAGGACCAGGGAGAGCATTCTATGTAACAAAAAGAATAGGAGAT
GTAAAACAGGCACATTGTAACATTACTAGAGAAAAATGGAATAACACTTTAAAACAGATAGTTGAAAAATTA
AGAGAACAATTTGGGAATAAAACAATAGTCT
>2239_79_9_X4
GTAAAATTAACCCCACTCTGTGTTACCTTAAATTGCACTGATGAGTTAGACAATGTTACTTTTACCAATAGT
AGTAGTGATATGAAGAAAGGAGAAATAAAAAACTGCTCTTTCTATACCAGCACAAGCTTCAGAGATAAGCTG
CAGAAACAATATGCACTTCTCTATAAACTTGATATAGTACCAATAGATAATGATAATAATAGTAGCAATAAT
AATAATAGTAGCAATAATAATAATAGTAGCAGCTATATATTGATAAGTTGTAACACCTCAGTCATTACACAA
GCCTGTCCAAAGACATCCTTTGAGCCAATTCCCATACATTATTGTGCCCCGGCTGGTTTTGCGATTCTAAAG
TGTAATAATAAGACATTCAATGGAACAGGACCATGCACAAATGTCAGCACAGTACAATGTACACATGGAATT
AGGCCAGTAGCATCAACTCAACTGCTGTTAAATGGCAGTCTAGCAGAAGGAGAGGTAATAATTAGATCTGCC
AATTTCACGGACAATACTAAAACCATAATAGTGCAGCTGAATGAATCTGTAGTAATTAATTGTACAAGACCC
AACAACTATACAAGAAAGGGTATACGTACAGGACCAGGGAGAGCATTCTATGTAACAAAAACAATAGGAGAT
CCAAGACAAGCACATTGTAACATTACTAGAGAAAAATGGAATAACACTTTAAGACAAATAGTTGAAAAATTA
AAAGAACAATTTGGGGATAAAACAATAGTCT
>2239_79_2_X4
GTAAAATTAACCCCACTCTGTGTTACCTTAAATTGCACTGATGAGTTAGACAATGTTACTTTTACCAATAGT
AGTAGTGATATGAAGAAAGGAGAAATAAAAAACTGCTCTTTCTATACCAGCACAAGCTTCAGAGATAAGCTG
CAGAAACAATATGCACTTCTCTATAAACTTGATATAGTACCAATAGATAATGATAATAATAGTAGCAATAAT
AATAATAGTAGCAATAATAATAATAGTAGCAGCTATATATTGATAAGTTGTAACACCTCAGTCATTACACAA
GCCTGTCCAAAGACATCCTTTGAGCCAATTCCCATACATTATTGTGCCCCGGCTGGTTTTGCGATTCTAAAG
TGTAATAATAAGACATTCAATGGAACAGGACCATGCACAAATGTCAGCACAGTACAATGTACACATGGAATT
AGGCCAGTAGCATCAACTCAACTGCTGTTAAATGGCAGTCTAGCAGAAGGAGAGGTAATAATTAGATCTGCC
AATTTCACGGACAATACTAAAACCATAATAGTGCAGCTGAATGAATCTGTAGTAATTAATTGTACAAGACCC
AACAACTATACAAGAAAAGGTATACGTACAGGACCAGGGAGAGCATTCTATGTAACAAAAACAATAGGAGAT
CCAAGACAAGCACATTGTAACATTACTAGAGAAAAATGGAATAACACTTTAAGACAAATAGTTGAAAAATTA
AAAGAACAATTTGGGGATAAAACAATAGTCT
>2239_79_8_X4
GTAAAATTAACCCCACTCTGTGTTACCTTAAATTGCACTGATGAGTTAGACAATGTTACTTTTACCAATAGT
AGTAGTGATATGAAGAAAGGAGAAATAAAAAACTGCTCTTTCTATACCAGCACAAGCTTCAGAGATAAGCTG
CAGAAACAATATGCACTTCTCTATAAACTTGATATAGTACCAATAGATAATGATAATAATAGTAGCAATAAT
AATAATAGTAGCAATAATAATAATAGTAGCAGCTATATATTGATAAGTTGTAACACCTCAGTCATTACACAA
GCCTGTCCAAAGACATCCTTTGAGCCAATTCCCATACATTATTGTGCCCCGGCTGGTTTTGCGATTCTAAAG
TGTAATAATAAGACATTCAATGGAACAGGACCATGCACAAATGTCAGCACAGTACAATGTACACATGGAATT
AGGCCAGTAGCATCAACTCAACTGCTGTTAAATGGCAGTCTAGCAGAAGGAGAGGTAATAATTAGATCTGCC
AATTTCACGGACAATACTAAAACCATAATAGTGCAGCTGAATGAATCTGTAGTAATTAATTGTACAAGACCC
AACAACTATACAAGAAAAGGTATACGTACAGGACCAGGGAGAGCATTCTATGTAACAAAAACAATAGGAGAT
CCAAGACAAGCACATTGTAACATTACTAGAGAAAAATGGAATAACACTTTAAGACAAATAGTTGAAAAATTA
AAAGAACAATTTGGGGATAAAACAATAGTCT
>2239_79_10_X4
GTAAAATTAACCCCACTCTGTGTTACCTTAAATTGCACTGATGAGTTAGACAATGTTACTTTTACCAATAGT
AGTAGTGATATGAAGAAAGGAGAAATAAAAAACTGCTCTTTCTATACCAGCACAAGCTTCAGAGATAAGCTG
CAGAAACAATATGCACTTCTCTATAAACTTGATATAGTACCAATAGATAATGATAATAATAGTAGCAATAAT
AATAATAGTAGCAATAATAATAATAGTAGCAGCTATATATTGATAAGTTGTAACACCTCAGTCATTACACAA
GCCTGTCCAAAGACATCCTTTGAGCCAATTCCCATACATTATTGTGCCCCGGCTGGTTTTGCGATTCTAAAG
TGTAATAATAAGACATTCAATGGAACAGGACCATGCACAAATGTCAGCACAGTACAATGTACACATGGAATT
AGGCCAGTAGCATCAACTCAACTGCTGTTAAATGGCAGTCTAGCAGAAGGAGAGGTAATAATTAGATCTGCC
AATTTCACGGACAATACTAAAACCATAATAGTGCAGCTGAATGAATCTGTAGTAATTAATTGTACAAGACCC
AACAACTATACAAGAAAAGGTATACGTACAGGACCAGGGAGAGCATTCTATGTAACAAAAACAATAGGAGAT
CCAAGACAAGCACATTGTAACATTACTAGAGAAAAATGGAATAACACTTTAAGACAAATAGTTGAAAAATTA
AAAGAACAATTTGGGGATAAAACAATAGTCT
>2239_79_6_X4
GTAAAATTAACCCCACTCTGTGTTACCTTAAATTGCACTGATGAGTTAGACAATGTTACTTTTACCAATAGT
AGTAGTGATATGAAGAAAGGAGAAATAAAAAACTGCTCTTTCTATACCAGCACAAGCTTCAGAGATAAGCTG
CAGAAACAATATGCACTTCTCTATAAACTTGATATAGTACCAATAGATAATAATAATAATAGTAGCAATAAT
AATAGTAGCAGCTATATATTGATAAGTTGTAACACCTCAGTCATTACACAAGCCTGTCCAAAGACATCCTTT
GAGCCAATTCCCATACATTATTGTGCCCCGGCTGGTTTTGCGATTCTAAAGTGTAATAATAAGACATTCAAT
GGAACAGGACCATGCACAAATGTCAGCACAGTACAATGTACACATGGAATTAGGCCAGTAGCATCAACTCAA
CTGCTGTTAAATGGCAGTCTAGCAGAAGGAGAGGTAATAATTAGATCTGCCAATTTCACGGACAATACTAAA
ACCATAATAGTGCAGCTGAATGAATCTGTAGTAATTAATTGTACAAGACCCAACAACTATACAAGAAAAGGT
ATACGTACAGGACCAGGGAGAGCATTCTATGTAACAAAAACAATAGGAGATCCAAGACAAGCACATTGTAAC
ATTACTAGAGAAAAATGGAATAACACTTTAAGACAAATAGTTGAAAAATTAAGAGGACAATTTGGGGAAAAA
ACAATAGTCT
>2239_79_7_X4
GTAAAATTAACCCCACTCTGTGTTACCTTAAATTGCACTGATGAGTTAGACAATGTTACTTTTACCAATAGT
AGTAGTGATATGAAGAAAGGAGAAATAAAAAACTGCTCTTTCTATACCAGCACAAGCTTCAGAGATAAGCTG
CAGAAACAATATGCACTTCTCTATAAACTTGATATAGTACCAATAGATAATGATAATAATAGTAGCAATAAT
AATAATAGTAGCAATAATAATAATAGTAGCAGCTATATATTGATAAGTTGTAACACCTCAGTCATTACACAA
GCCTGTCCAAAGACATCCTTTGAGCCAATTCCCATACATTATTGTGCCCCGGCTGGTTTTGCGATTCTAAAG
TGTAATAATAAGACATTCAATGGAACAGGACCATGCACAAATGTCAGCACAGTACAATGTACACATGGAATT
AGGCCAGTAGCATCAACTCAACTGCTGTTAAATGGCAGTCTAGCAGAAGGAGAGGTAATAATTAGATCTGCC
AATTTCACGGACAATACTAAAACCATAATAGTGCAGCTGAATGAATCTGTAGTAATTAATTGTACAAGACCC
AACAACTATACAAGAAAAGGTATACGTACAGGACCAGGGAGAGCATTCTATGTAACAAAAACAATAGGAGAT
CCAAGACAAGCACATTGTAACATTACTAGAGAAAAATGGAATAACACTTTAAGACAAATAGTTGAAAAATTA
AAAGAACAATTTGGGGATAAAACAATAGTCT
>2239_79_5_X4
GTAAAATTAACCCCACTCTGTGTTACCTTAAATTGCACTGATGAGTTAGACAATGTTACTTTTACCAATAGT
AGTAGTGATATGAAGAAAGGAGAAATAAAAAACTGCTCTTTCTATACCAGCACAAGCTTCAGAGATAAGCTG
CAGAAACAATATGCACTTCTCTATAAACTTGATATAGTACCAATAGATAATGATAATAATAGTAGCAATAAT
AATAATAGTAGCAATAATAATAATAGTAGCAGCTATATATTGATAAGTTGTAACACCTCAGTCATTACACAA
GCCTGTCCAAAGACATCCTTTGAGCCAATTCCCATACATTATTGTGCCCCGGCTGGTTTTGCGATTCTAAAG
TGTAATAATAAGACATTCAATGGAACAGGACCATGCACAAATGTCAGCACAGTACAATGTACACATGGAATT
AGGCCAGTAGCATCAACTCAACTGCTGTTAAATGGCAGTCTAGCAGAAGGAGAGGTAATAATTAGATCTGCC
AATTTCACGGACAATACTAAAACCATAATAGTGCAGCTGAATGAATCTGTAGTAATTAATTGTACAAGACCC
AACAACTATACAAGAAAAGGTATACGTACAGGACCAGGGAGAGCATTCTATGTAACAAAAACAATAGGAGAT
CCAAGACAAGCACATTGTAACATTACTAGAGAAAAATGGAATAACACTTTAAGACAAATAGTTGAAAAATTA
AAAGAACAATTTGGGGATAAAACAATAGTCT
>2239_79_3_X4
GTAAAATTAACCCCACTCTGTGTTACCTTAAATTGCACTGATGAGTTAGACAATGTTACTTTTACCAATAGT
AGTAGTGATATGAAGAAAGGAGAAATAAAAAACTGCTCTTTCTATACCAGCACAAGCTTCAGAGATAAGCTG
CAGAAACAATATGCACTTCTCTATAAACTTGATATAGTACCAATAGATAATGATAATAATAGTAGCAATAAT
AATAATAGTAGCAATAATAATAATAGTAGCAGCTATATATTGATAAGTTGTAACACCTCAGTCATTACACAA
GCCTGTCCAAAGACATCCTTTGAGCCAATTCCCATACATTATTGTGCCCCGGCTGGTTTTGCGATTCTAAAG
TGTAATAATAAGACATTCAATGGAACAGGACCATGCACAAATGTCAGCACAGTACAATGTACACATGGAATT
AGGCCAGTAGCATCAACTCAACTGCTGTTAAATGGCAGTCTAGCAGAAGGAGAGGTAATAATTAGATCTGCC
AATTTCACGGACAATACTAAAACCATAATAGTGCAGCTGAATGAATCTGTAGTAATTAATTGTACAAGACCC
AACAACTATACAAGAAAAGGTATACGTACAGGACCAGGGAGAGCATTCTATGTAACAAAAACAATAGGAGAT
CCAAGACAAGCACATTGTAACATTACTAGAGAAAAATGGAATAACACTTTAAGACAAATAGTTGAAAAATTA
AAAGAACAATTTGGGGATAAAACAATAGTCT
>2239_68_4_X4
GTAAAATTAACCCCACTCTGTGTTACCTTAAATTGCACTGATGAGTTAGACAATGTTACTTTTACCAATAGT
AGTAGTGATATGAAGAAAGGAGAAATAAAAAACTGCTCTTTCTATACCAGCACAAGCTTCAGAGATAAGCTG
CAGAAACAATATGCACTTCTCTATAAACTTGATATAGTACCAATAGATAATGATAATAATAGTAGCAATAAT
AATAATAGTAGCAATAATAATAATAGTAGCAGCTATATATTGATAAGTTGTAACACCTCAGTCATTACACAA
GCCTGTCCAAAGACATCCTTTGAGCCAATTCCCATACATTATTGTGCCCCGGCTGGTTTTGCGATTCTAAAG
TGTAATAATAAGACATTCAATGGAACAGGACCATGCACAAATGTCAGCACAGTACAATGTACACATGGAATT
AGGCCAGTAGCATCAACTCAACTGCTGTTAAATGGCAGTCTAGCAGAAGGAGAGGTAATAATTAGATCTGCC
AATTTCACGGACAATACTAAAACCATAATAGTGCAGCTGAATGAATCTGTAGTAATTAATTGTACAAGACCC
AACAACTATACAAGAAAAGGTATACGTACAGGACCAGGGAGAGCATTCTATGTAACAAAAACAATAGGAGAT
CCAAGACAAGCACATTGTAACATTACTAGAGAAAAATGGAATAACACTTTAAGACAAATAGTTGAAAAATTA
AAAGAACAATTTGGGGATAAAACAATAGTCT
>2239_68_10_X4
GTAAAATTAACCCCACTCTGTGTTACTTTAAATTGCACTGATGATTTGAAGAATGTTACTTTTACCAATAGT
AGTAGTGAGATGAAGAAAGGAGAAATAAAAAACTGCTCTTTCTATACCAGCACAAGCTTCAGAGATAAGATG
CAGAAACAATATGCACTTCTCTATAAACTTGATATAGTACCAATAGATAATGATAATAATAGTAGCAATAAT
AATAATAGTATTAATAATAATAATAGTAGCAGCTATAGGTTGATAAGTTGTAACACCTCAGTCATTACACAA
GCCTGTCCAAAGACATCCTTTGAGCCAATTCCCATACATTATTGTGCCCCGGCTGGTTTTGCGATTCTAAAG
TGTAATAATAAGACATTCAATGGAACAGGACCATGTACAAATGTCAGCACAGTACAATGTACACATGGAATT
AAGCCAGTAGTATCAACTCAACTGCTGTTAAATGGCAGTCTAGCAGAAGAAGAGGTAATGATTAGATCTGCC
AATTTCACGGACAATGCTAAAATCATAATAGTACAGCTGAATGAATCTGTAGAAATTAATTGTACAAGACCC
AACAACTATACAAGAAAAGGTATACGTACAGGACCAGGGAGAGCATTCTATGTAACAAAAACAATAGGAGAT
ATAAAACAAGCACATTGTAACATTACTAGAGAAAAATGGAATAACACTTTAAAACAGATAGTTGAAAAATTA
AGAGAACAATTTGGGAATAAAACAATAGTCT
>2239_68_6_X4
GTAAAATTAACCCCACTCTGTGTTACTTTAAATTGCACTGATGATTTGAAGAATGTTACTTTTACCAATAGT
AGTAGTGAGATGAAGAAAGGAGAAATAAAAAACTGCTCTTTCTATACCAGCACAAGCTTCAGAGATAAGATG
CAGAAACAATATGCACTTCTCTATAAACTTGATATAGTACCAATAGATAATGATAATAATAGTAGCAATAAT
AATAATAGTAGCAATAATAATAATAGTAGCAGCTATATATTGATAAGTTGTAACACCTCAGTCATTACACAA
GCCTGTCCAAAGATATCCTTTGAGCCAATTCCCATACATTATTGTGCCCCGGCTGGTTTTGCGATTCTAAAG
TGTAATAATAAGACATTCAATGGAACAGGACCATGTACAAATGTCAGCACAGTACAATGTACACATGGAATT
AGGCCAGTAGTATCAACTCAACTGCTGTTAAATGGCAGTCTAGCAGAAAAAGAGGTAATAATTAGATCTGCC
AATTTCACGAACAATGCTAAAATCATAATAGTACAGCTGAATGAATCTGTAGAAATTAACTGTACAAGACCC
AACAACAATACAAGAAAAGGTATACGTACAGGACCAGGGAGAGCATTCTATGTAACAAAAACAATAGGAGAT
GTAAGACAAGCACATTGTAACATTACTAGAGAAAAATGGAATAACACTTTAAAACAGATAGTTGAAAAATTA
AGAGAACAATTTGGGAATAAAACAATAGTCT
>2239_79_4_X4
GTAAAATTAACCCCACTCTGTGTTACTTTAAATTGCACTGATGATTTGAAGAATGTTACTTTTACCAATAGT
AGTAGTGAGATGAAAAAAGGAGAAATAAAAAACTGCTCTTTCTATACCAGCACAAGCTTCAGAGATAAGATG
CAGAAACAATATGCACTTCTCTATAAACTTGATATAGTACCAATAGATAATGATAATAATAGTAGCAATAAT
AATAATAGTAGCAATAATAATAATAGTAGCAGCTATAGGTTGATAAGTTGTAACACCTCAGTCATTACACAA
GCCTGTCCAAAGATATCCTTTGAGCCAATTCCCATACATTATTGTGCCCCGGCTGGTTTTGCGATTCTAAAG
TGTAATAATAAGACGTTCAATGGAACAGGACCATGTACAAATGTCAGCACAGTACAATGTACACATGGAATT
AGGCCAGTAGTATCAACTCAACTGCTGTTAAATGGCAGTCTAGCAGAAAAGGAGGTAGTAATTAGATCTGCC
AATTTCACGAACAATGCTAAAATCATAATAGTACAGCTGAATGAATCTGTAGAAATTAATTGTACAAGACCC
AACAACTATACAAGAAAAGGTATACGTACAGGACCAGGGAGAGCATTCTATGTAACAAAAACAATAGGAGAT
ATAAAACAAGCACATTGTAACATTACTAGAGAAAAATGGAATAACACTTTAAAACAGATAGTTGAAAAATTA
AGAGAACAATTTGGGAATAAAACAATAGTCT
>2239_68_8_X4
GTAAAATTAACCCCACTCTGTGTTACTTTAAATTGCACTGATGATTTGAAGAATGTTACTTTTACCAATAGT
AGTAGTGAGATGAAAAAAGGAGAAATAAAAAACTGCTCTTTCTATACCAGCACAAGCTTCAGAGATAAGATG
CAGAAACAATATGCACTTCTCTATAAACTTGATATAGTACCAATAGATAATGATAATAATAGTAGCAATAAT
AATAATAGTAGCAATAATAATAATAGTAGCAGCTATAGGTTGATAAGTTGTAACACCTCAGTCATTACACAA
GCCTGTCCAAAGATATCCTTTGAGCCAATTCCCATACATTATTGTGCCCCGGCTGGTTTTGCGATTCTAAAG
TGTAATAATAAGACGTTCAATGGAACAGGACCATGTACAAATGTCAGCACAGTACAATGTACACATGGAATT
AGGCCAGTAGTATCAACTCAACTGCTGTTAAATGGCAGTCTAGCAGAAAAGGAGGTAGTAATTAGATCTGCC
AATTTCACGAACAATGCTAAAATCATAATAGTACAGCTGAATGAATCTGTAGAAATTAATTGTACAAGACCC
AACAACTATACAAGAAAAGGTATACGTACAGGACCAGGGAGAGCATTCTATGTAACAAAAACAATAGGAGAT
ATAAAACAAGCACATTGTAACATTACTAGAGAAAAATGGAATAACACTTTAAAACAGATAGTTGAAAAATTA
AGAGAACAATTTGGGAATAAAACAATAGTCT
>2239_68_5_X4
GTAAAATTAACCCCACTCTGTGTTACTTTAAATTGCACTGATGATTTGAAGAATGTTACTTTTACCAATAGT
AGTAGTGAGATGAAGAAAGGAGAAATAAAAAACTGCTCTTTCTATACCAGCACAAGCTTCAGAGATAAGATG
CAGAAACAATATGCACTTCTCTATAAACTTGATATAGTACCAATAGATAATGATAATAATAGTAGCAATAAT
AATAATAGTATTAATAATAATAATAGTAGCAGCTATAGGTTGATAAGTTGTAACACCTCAGTCATTACACAA
GCCTGTCCAAAGACATCCTTTGAGCCAATTCCCATACATTATTGTGCCCCGGCTGGTTTTGCGATTCTAAAG
TGTAATAATAAGACATTCAATGGAACAGGACCATGCACAAATGTCAGCACAGTACAATGTACACATGGAATT
AGGCCAGTAGTATCAACTCAATTGCTGTTAAATGGCAGTCTAGCAGAAGAAGAGGTAATAATTAGATCTGCC
AATTTCACGGACAATACTAAAACCATAATAGTACAGCTGAATGAATCTGTAGAAATTAATTGTACAAGACCC
AACAACTATACAAGAAAAGGTATACGTACAGGACCAGGGAGAGCATTCTATGTAACAAAAACAATAGGAGAT
ATAAAACAAGCACATTGTAACATTACTAGAGAAAAATGGAATAACACTCTAAAACAGATAGTTGAAAAATTA
AGAGAACAATTTGGGAATAAAACAATAGCCT
>2239_68_2_X4
GTAAAATTAACCCCACTCTGTGTTACTTTAAATTGCACTGATGATTTGAAGAATGTTACTTTTACCAATAGT
AGTAGTGAGATGAAGAAAGGAGAAATAAAAAACTGCTCTTTCTATACCAGCACAAGCTTCAGAGATAAGATG
CAGAGACAATATGCACTTCTCTATAAACTTGATATAATACCAATAGATAATAATAATAATAGTATTAATAAT
AATAATAGTAGCAGCTATAGGTTGATAAGTTGTAACACCTCAGTCATTACACAAGCCTGTCCAAAGACATCC
TTTGAGCCAATTCCCATACATTATTGTGCCCCGGCTGGTTTTGCGATTCTAAAGTGTAATAATAAGACATTC
AATGGAACAGGACCATGCACAAATGTCAGCACAGTACAATGTACACATGGAATTAGGCCAGTAGTATCAACT
CAATTGCTGTTAAATGGCAGTCTAGCAGAAGAAGAGGTAATAATTAGATCTGCCAATTTCACGGACAATACT
AAAACCATAATAGTACAGCTGAATGAATCTGTAGAAATTAATTGTACAAGACCCAACAACTATACAAGAAAA
GGTATACGTACAGGACCAGGGAGAGCATTCTATGTAACAAAAACAATAGGAGATATAAAACAAGCACATTGT
AACATTACTAGAGAAAAATGGAATAACACTTTAAAACAGATAGTTGAAAAATTAAGAGAACAATTTGGGAAT
AAAACAATAGTCT
