# Supplementary material for: Protein structural disorder of the envelope V3 loop contributes to the switch in human immunodeficiency virus type 1 cell tropism
Source: PLoS One. 2017 Oct 19;12(10):e0185790. doi: 10.1371/journal.pone.0185790 (PMC5648111; doi:10.1371/journal.pone.0185790)
Supplement: S1 File — (ZIP) [file pone.0185790.s001.zip › sequences/Mild_data_set_V1_V3/sequence_per_patient_NA/Patient2242.fasta]

>2242_45_8_X4
GTAAAATTAACCCCACTCTGTGTTACTTTAAATTGCACTGATGATTTGAAGAATGTTACTTTTACCAATAGT
AGTAGTGAGATGAAGAAAGGAGAAATAAAAAACTGCTCTTTCTATACCAGCACAAGCTTCAGAGATAAGATG
CAGAAACAATATGCACTTCTCTATAAACTTGATATAATACCAATAGATAATAATAATAATAGTATCAATAAT
AATAATAGTAGCAGCTATAGGTTGATAAGTTGTAACACCTCAGTCATTACACAAGCCTGTCCAAAGACATCC
TTTGAGCCAATTCCCATACATTATTGTGCCCCGGCTGGTTTTGCGATTCTAAAGTGTAATAATAAGACATTC
AATGGAACAGGACCATGCACAAATGTCAGCACAGTACAATGTACACATGGAATTAGGCCAGTAGTATCAACT
CAATTGCTGTTAAATGGCAGTCTAGCAGAAGAAGAGGTAATAATTAGATCTGCCAATTTCACGGACAATACT
AAAACCATAATAGTACAGCTGAATGAATCTGTAGAAATTAATTGTACAAGACCCAACAACTATACAAGAAAA
GGTATACGTACAGGACCAGGGAGAGCATTCTATGTAACAAAAACAATAGGAGATATAAAACAAGCACATTGT
AACATTACTAGAGAAAAATGGAATAACACTTTAAAACAGATAGTTGAAAAATTAAGAGAACAATTTGGGAAT
AAAACAATAGTCT
>2242_45_2_R5
GATTTTAACATGTGGAAAAATGACATGGTAGAACAGATGCATGAGGATATAATCAGTTTATGGGATCAGAGC
CTAAAGCCATGTGTAAAATTAACCCCACTCTGTGTTACTCTAAATTGCACCAATGTGAATGCTACTAATACC
ACTAGGAATAGCTGGGAAACGATGAAGGAAGGAGAAATAAAAAACTGCTCTTTCAATGTCACCACAAACATA
AGAGATAAGGTGCAGAAAGAATATGCCCTTTTTTATACACTTGATGTAGTACCAATAGATAATAATGATAAT
ACCAGCTATAGGTTGATAAGTTGTAACACCTCAGTCATTACACAGGCCTGTCCAAAGGTATCCTTTGAGCCA
ATTCCCATACATTATTGTGCCCCGGCTGGTTTTGCGATTCTAAAGTGTAGAGATACGAAGTTCAATGGAAAA
GGACCATGTACAAATGTCAGCACAGTACAATGTACACATGGAATTAAGCCAGTAGTATCAACTCAACTGTTG
TTAAATGGCAGCCTAGCAGAAGAAGAGGTAGTAATTAGATCTGACAATTTCACGGACAATGCTAAAACCATA
ATAGTACAGCTGAAAGAAACTGTAGAAATTAATTGTACAAGACCCAACAACAATACAAGAAAAGGTATACAT
ATGGGACCAGGGAGAGCATTTTATACAACAGGAGCAATAATAGGAGATATAAGACAAGCACATTGTAACATT
AGCAGAGCAAAATGGAATAACACTTTAAAACAGATAGTTAAAAAATTAGGAGAACAATTTAATAAAACAACA
ATAGTCTTTAATCAACCCTCAGGAGGGGACCCAGAAATTAC
>2242_45_1_R5
GATTTTAACATGTGGAAAAATGACATGGTAGAACAGATGCATGAGGATATAATCAGTTTATGGGATCAAAGC
CTAAAGCCATGTGTAAAATTAACCCCACTCTGTGTTACTTTAAATTGCACCAATTTGAATGCTACTAATACC
ACTAGGAATAGCTGGGAAACGATGAAGGAAGGAGAAATAAAAAACTGCTCTTTCAATGTCACCACAAACATA
AGAGATAAGGTGCAGAAAGAATATGCCCTTTTTTATACACTTGATGTAGTACCAATAGATAATAATGATAAT
ACCAGCTATAGGTTGATAAGTTGTAACACCTCAGTCATTACACAGGCCTGTCCAAAGGTATCCTTTGAGCCA
ATTCCCATACATTATTGTGCCCCGGCTGGTTTTGCGATTCTAAAGTGTAACAATAAGAAGTTCAATGGAAAA
GGACCATGTACAAATGTCAGCACAGTACAATGTACACATGGAATTAAGCCAGTAGTATCAACTCAACTGTTG
TTAAATGGCAGCCTAGCAGAAGAAGAGGTAGTAATTAGATCTGACAATTTCACGAACAATGCTAAAACCATA
ATAGTACAGCTGAACGAAACTGTAGAAATTAATTGTACAAGACCCAACAACAATACAAGAAAAGGTATACAT
ATGGGACCAGGGAGAGCATTTTATACAACAGGAGCAATAATAGGAGATATAAGACAAGCACATTGTAACATT
AGCAGAGCAAAATGGAATAACACTTTAAAACAGATAGTTAAAAAATTAGGAGAACAATTTAATAAAACAACA
ATAGTCTTTAATCAACCCTCAGGAGGGGACCCAGAAATTAC
>2242_45_9_R5
GATTTTAACATGTGGAAAAATGACATGGTAGAACAGATGCATGAGGATATAATCAGTTTATGGGATCAAAGC
TTAAAGCCATGTGTAAAATTAACCCCACTCTGTGTTACTTTAAATTGCACCAATTTGAATGCTACTAATACC
ACTAGGAATAGCTGGGAAACGATGAAGGAAGGAGAAATAAAAAACTGCTCTTTCAATGTCACCACAAACATA
AGAGATAAGGTGCAGAAAGAATATGCCCTTTTTTATACACTTGATGTAGTACCAATAGATAATAATGATAAT
ACCAGCTATAGGTTGATAAGTTGTAACACCTCAGTCATTACACAGGCCTGTCCAAAGGTATCCTTTGAGCCA
ATTCCCATACATTATTGTGCCCCGGCTGGTTTTGCGATCCTAAAGTGTAACAATAAGAAGTTCAATGGAAAA
GGACCATGTACAAATGTCAGCACAGTACAATGTACACATGGAATTAAGCCAGTAGTATCAACTCAACTGTTG
TTAAATGGCAGCCTAGCAGAAGAAGAGGTAGTAATTAGATCTGACAATTTCACGAACAATGCTAAAACCATA
ATAGTACAGCTGAAAGAAACTGTAGAAATTAATTGTACAAGACCCAACAACAATACAAGAAAAGGTATACAT
ATGGGACCAGGGAGAGCATTTTATACAACAGGAGCAATAATAGGAGATATAAGACAAGCACATTGTAACATT
AGCAGAGCAAAATGGAATAACACTTTAAAACAGATAGTTAAAAAATTAGGAGAACAATTTAATAAAACAACA
ATAGTCTTTAATCAACCCACAGGAGGGGACCCAGAAATTAC
>2242_45_5_R5
GATTTTAACATGTGGAAAAATGACATGGTAGAACAGATGCATGAGGATATAATCAGTTTATGGGATCAAAGC
TTAAAGCCATGTGTAAAATTAACCCCACTCTGTGTTACTTTAAATTGCACCAATTTGAATGCTACTAATACC
ACTAGGAATAGCTGGGAAACGATGAAGGAAGGAGAAATAAAAAACTGCTCTTTCAATGTCACCACAAACATA
AGAGATAAGGTGCAGAAAGAATATGCCCTTTTTTATACACTTGATGTAGTACCAATAGATAATAATGATAAT
ACCAGCTATAGGTTGATAAGTTGTAACACCTCAGTCATTACACAGGCCTGTCCAAAGGTATCCTTTGAGCCA
ATTCCCATACATTATTGTGCCCCGGCTGGTTTTGCGATTCTAAAGTGTAACAATAAGAAGTTCAATGGAAAA
GGACCATGTACAAATGTCAGCACAGTACAATGTACACATGGAATTAAGCCAGTAGTATCAACTCAACTGTTG
TTAAATGGCAGCCTAGCAGAAGAAGAGGTAGTAATTAGATCTGACAATTTCACGAACAATGCTAAAACCATA
ATAGTACAGCTGAAAGAAACTGTAGAAATTAATTGTACAAGACCCAACAACAATACAAGAAAAGGTATACAT
ATGGGACCAGGGAGAGCATTTTATACAACAGGAGCAATAATAGGAGATATAAGACAAGCACATTGTAACATT
AGCAGAGCAAAATGGAATAACACTTTAAAACAGATAGTTAAAAAATTAGGAGAACAATTTAATAAAACAACA
ATAGTCTTTAATCAACCCTCAGGAGGGGACCCAGAAATTAC
>2242_45_3_R5
GATTTTAACATGTGGAAAAATGACATGGTAGAACAGATGCATGAGGATATAATCAGTTTATGGGATCAAAGC
TTAAAGCCATGTGTAAAATTAACCCCACTCTGTGTTACTTTAAATTGCACCAATTTGAATGCTACTAATACC
ACTAGGAATAGCTGGGAAACGATGAAGGAAGGAGAAATAAAAAACTGCTCTTTCAATGTCACCACAAACATA
AGAGATAAGGTGCAGAAAGAATATGCCCTTTTTTATACACTTGATGTAGTACCAATAGATAATAATGATAAT
ACCAGCTATAGGTTGATAAGTTGTAACACCTCAGTCATTACACAGGCCTGTCCAAAGGTATCCTTTGAGCCA
ATTCCCATACATTATTGTGCCCCGGCTGGTTTTGCGATTCTAAAGTGTAACAATAAGAAGTTCAATGGAAAA
GGACCATGTACAAATGTCAGCACAGTACAATGTACACATGGAATTAAGCCAGTAGTATCAACTCAACTGTTG
TTAAATGGCAGCCTAGCAGAAGAAGAGGTAGTAATTAGATCTGACAATTTCACGAACAATGCTAAAACCATA
ATAGTACAGCTGAAAGAAACTGTAGAAATTAATTGTACAAGACCCAACAACAATACAAGAAAAGGTATACAT
ATGGGACCAGGGAGAGCATTTTTTACAACAGGAGCAATAATAGGAGATATAAGACAAGCACATTGTAACATT
AGCAGAGCAAAATGGAATAACACTTTAAAACAGATAGTTAAAAAATTAGGAGAACAATTTAATAAAACAACA
ATAGTCTTTAATCAACCCTCAGGAGGGGACCCAGAAATTAC
>2242_45_7_R5
GATTTTAACATGTGGAAAAATGACATGGTAGAACAGATGCATGAGGATATAATCAGTTTATGGGATCAAAGC
TTAAAGCCATGTGTAAAATTAACCCCACTCTGTGTTACTTTAAATTGCACCAATTTGAATGCTACTAATACC
ACTAAGAATAGCTGGGAAACGATGAAGGAAGGAGAAATAAAAAACTGCTCTTTCAATGTCACCACAAACATA
AGAGATAAGGTGCAGAAAGAATATGCCCTTTTTTATACACTTGATGTAGTACCAATAGATAATAATGATAAT
ACCAGCTATAGGTTGATAAGTTGTAACACCTCAGTCATTACACAGGCCTGTCCAAAGGTATCCTTTGAGCCA
ATTCCCATACATTATTGTGCCCCGGCTGGTTTTGCGATTCTAAAGTGTAACAATAAGAAGTTCAATGGAAAA
GGACCATGTACAAATGTCAGCACAGTACAATGTACACATGGAATTAAGCCAGTAGTATCAACTCAACTGTTG
TTAAATGGCAGCCTGGCAGAAGAAGAGGCGGTAATTAGATCTGACAATTTCACGAACAATGCTAAAACCATA
ATAGTACAGCTGAAAGAAACTGTAGAAATTAATTGTACAAGACCCAACAACAATACAAGAAAAGGTATACAT
ATGGGACCAGGGAGAGCATTTTATACAACAGGAGCAATAATAGGAGATATAAGACAAGCACATTGTAACATT
AGCAGAGCAAAATGGAATAACACTTTAAAACAGATAGTTAAAAAATTAGGAGAACAATTTAATAAAACAACA
ATAGTCTTTAATCAACCCTCAGGAGGGGACCCAGAAATTAC
>2242_45_10_R5
GATTTTAACATGTGGAAAAATGACATGGTAGAACAGATGCATGAGGATATAATCAGCTTATGGGATCAAAGC
CTAAAGCCATGTGTAAAATTAACCCCACTCTGTGTTACTCTAAATTGCACCAATTTGAATGCTACTAATACC
ACTAGGAGTAGCTGGGAAACGATGAAGGAAGGGGAAATAAAAAACTGCTCTTTCAATATCACCACAAACATA
AGAGATAAGGTGCAGAAAGAATATGCCCTTTTTTATGAACTTGATGTAGTACCAATAGATAATAATGATAAT
ACTAGCTATAGGTTGATAAGTTGTAACACCTCAGTCATCACACAGGCCTGTCCAAAGGTATCCTTTGAGCCA
ATTCCCATACATTATTGTGCCCCGGCTGGTTTTGCGATTCTAAAGTGTAACAATAAGAAGTTCAATGGAAAA
GGACCATGTACAAATGTCAGCACAGTACAATGTACACATGGAATTAAGCCAGTAGTATCAACTCAACTGTTG
TTAAATGGCAGCCTAGCAGAAGAAGAGGTAGTAATTAGATCTGACAATTTCACGAACAATGCTAAAACCATA
ATAGTACAGCTGAAAGAAACTGTAGAAATTAATTGTACAAGACCCAACAACAATACAAGAAAAGGTATACAT
ATGGGACCAGGGAGAGCATTTTATACAACAGGAGCAATAATAGGAGATATAAGACAAGCACATTGTAACATT
AGCAGAGCAAAATGGAATAACACTTTAAAACAGATAGTTAAAAAATTAGGAGAACAATTTAATAAAACAACA
ATAGTCTTTAATCAACCCTCAGGAGGGGACCCAGAAATTAC
>2242_85:2_9_R5
GATTTTAACATGTGGAAAAATGACATGGTAGAACAGATGCATGAGGATATAATCAGCTTATGGGATCAAAGC
TTAAAGCCATGTGTAAAATTAACCCCACTCTGTGTTACTTTAAATTGCACCAATTTGAATGCTACTAATACC
ACTAGGAATAGCTGGGAAACGATGAAGGAAGGAGAAATAAAAAACTGCTCTTTCAATGTCACCACAAACATA
AGAGATAAGGTGCAGAAAGAATATGCCCTTTTTTATGAACTTGATGTAGTACCAATAGATAATAATGATAAT
ACTAGCTATAGGTTGATAAGTTGTAACACCTCAGTCATTACACAGGCCTGTCCAAAGGTATCCTTTGAGCCA
ATTCCCATACATTATTGTGCCCCGGCTGGTTTTGCGATTCTAAAGTGTAACAATAAGAAGTTCAATGGAAAA
GGACCATGTACAAATGTCAGCACAGTACAATGTACACATGGAATTAAGCCAGTAGTATCAACTCAACTGTTG
TTAAATGGCAGCCTAGCAGAAGAAGAGGTAGTAATTAGATCTGACAATTTCACGAACAATGCTAAAACCATA
ATAGTACAGCTGAAAGAAACTGTAGAAATTAATTGTACAAGACCCAACAACAATACAAGAAAAGGTATACAT
ATGGGACCAGGGAGAGCATTGTATACAACAGGAGCAATAATAGGAGATATAAGACAAGCACATTGTAACATT
AGCAGAGCAAAATGGAATAACACTTTAAAACAGATAGTTAAAAAATTAGGAGAACAATTTAATAAAACAACA
ATAGTCTTTAATCAACCCTCAGGAGGGGACCCAGAAATTAC
>2242_85:2_10_R5
GATTTTAACATGTGGAGAAATGACATGGTAGAACAGATGCATGAGGATATAATCAGCTTATGGGATCAAAGC
CTAAAGCCATGTGTAAAATTAACCCCACTCTGTGTGACTTTAAAGTGCACCAATGTGAATACTACCAATTTG
AATGTTACTAATACCACTAGGAATAGCTGGGAAATAATGAAGGAAGGAGAAATAAAAAACTGCTCTTTCAAT
GTCACCACAAACATAAGAGGTAAGGTGCAGAAAGAATATGCCTTTTTTTATAAGCTTGATGTAGTGCAAATA
GATAATACTGATAATACTAGCTATAGGTTGATAAGTTGTAATACCTCAGTCATTACACAGGCCTGTCCAAAG
GTATCCTTTGAGCCAATTCCCATACATTATTGTGCCCCGGCTGGTTTTGCGATTCTAAAGTGTAAAGAAACG
AAGTTCAATGGAAAAGGACCATGTAAAAATGTCAGCACAGTACAATGTACACATGGAATTAGGCCAGTAGTG
TCAACTCATCTGTTGTTAAATGGCAGCCTAGCAGAAGAAGAGGTAGTAATTAGATCTGACGATTTCACGAAC
AATGCTAAAACCATAATAGTACAGCTGAACGAAACTGTAGAAATTAATTGTACAAGACCCAACAACAATACA
AGAAAAGGTATACATCTAGGACCAGGGAGAGCATTTTATACAACAGGAGGAATAATAGGAGATATAAGACAA
GCACATTGTAACATTAGTAAAGCAAAATGGAATAACACTTTAAAACAGATAGTTAAAAAATTAAGAGAACAA
TTTGGTAATAAAACAATAGTCTTTAGTCAACCCTCAGGAGGGGACCTAGAAATTGT
>2242_85:2_6_R5
GATTTTAACATGTGGAGAAGTGACATGGTAGAACAGATGCATGAGGATATAATCAGCTTATGGGATCAAAGC
TTAAAGCCATGTGTAAAATTAACCCCACTCTGTGTTACTCTAAATTGCACCAATGTGAATGTTACTAATACC
ACTAGGGATAGCTGGGAAACGATGAAGGAAGGAGAAATAAAAAACTGCTCTTTCAATGTCACCACAGACATT
AGAGATAAGGTGCAGAAAGAATATGCCCTTTTTTATACACTTGATGTAGTACCAATAGATAATAATGATAAT
ACTAGCTATAGGTTGATAAGTTGTAACACCTCAGTCATTACACAGGCCTGTCCAAAGGTATCCTTTGAGCCA
ATTCCCATACATTATTGTGCCCCGGCTGGTTTTGCGATTCTAAAGTGTAAAGAAACGAAGTTCAATGGAAAA
GGACCATGTAAAAATGTCAGCACAGTACAATGTACACATGGAATTAGGCCAGTAGTATCAACTCAACTGTTG
TTAAATGGCAGCCTAGCAGAAGAAGATGTAGTAATTAGATCTGACGATTTCACGAACAATGCTAAAACCATA
ATAGTACAGCTGAACGAAACTGTAGAAATTAATTGTACAAGACCCAACAACAATACAAGAAAAGGTATACAT
CTAGGACCAGGGAGAGCATTTTATACAACAGGAGGAATAATAGGAGATATAAGACAAGCACATTGTAACATT
AGTAAAGCAAAATGGAATAACACTTTAAAACAGATAGTTAAAAAATTAAGAGAACAATTTGGTAATAAAACA
ATAGTCTTTAGTCAACCCTCAGGAGGGGACCTAGAAATTGT
>2242_85:2_7_R5
GATTTTAACATGTGGAGAAATGACATGGTAGAACAGATGCATGAGGATATAATCAGCTTATGGGATCAAAGC
TTAAAGCCATGTGTAAAATTAACCCCACTCTGTGTTACTCTAAATTGCACCAATGTGAATGTTACTAATACC
ACTAGGGATAGCTGGGAAACGATGAAGGAAGGAGAAATAAAAAACTGCTCTTTCAATGTCACCACAGACATT
AGAGATAAGGTGCAGAAAGAATATGCCCTTTTTTATACACTTGATGTAGTACCAATAGATAATAATGATAAT
ACTAGCTATAGGTTGATAAGTTGTAACACCTCAGTCATTACACAGGCCTGTCCAAAGGTATCCTTTGAGCCA
ATTCCCATACATTATTGTGCCCCGGCTGGTTTTGCGATTCTAAAGTGTAAAGAAACGAAGTTCAATGGAAAA
GGACCATGTAAAAATGTCAGCACAGTACAATGTACACATGGAATTAGGCCAGTAGTGTCAACTCATCTGTTG
TTAAATGGCAGCCTAGCAGAAGAAGAGGTAGTAATTAGATCTGACGATTTCACGAACAATGCTAAAACCATA
ATAGTACAGCTGAACGAAACTGTAGAAATTAATTGTACAAGACCCAACAACAATACAAGAAAAGGTATACAT
CTAGGACCAGGGAGAGCATTTTATACAACAGGAGGAATAATAGGAGATATAAGACAAGCACATTGTAACATT
AGTAAAGCAAAATGGAATAACACTTTAAAACAGATAGTTAAAAAATTAAGAGAACAATTTGGTAATAAAACA
ATAGTCTTTAGTCAACCCTCAGGAGGGGACCTAGAAATTGT
>2242_85:2_8_R5
GATTTTAACATGTGGAGAAATGACATGGTAGAACAGATGCATGAGGATATAATCAGCTTATGGGATCAAAGC
TTAAAGCCATGTGTAAAATTAACCCCACTCTGTGTTACTCTAAATTGCACCAATGTGAATGTTACTAATACC
ACTAGGGATAGCTGGGAAACGATGAAGGAAGGAGAAATAAAAAACTGCTCTTTCAATGTCACCACAGACATT
AGAGATAAGGTGCAGAAAGAATATGCCCTTTTTTATACACTTGATGTAGTACCAATAGATAATAATGATAAT
ACTAGCTATAGGTTAATAAGTTGTAACACCTCAGTCATTACACAGGCCTGTCCAAAGGTATCCTTTGAGCCA
ATTCCCATACATTATTGTGCCCCGGCTGGTTTTGCGATTCTAAAGTGTAAAGAAACGAAGTTCAATGGAAAA
GGACCATGTAAAAATGTCAGCACAGTACAATGTACACATGGAATTAGGCCAGTAGTGTCAACTCATCTGTTG
TTAAATGGCAGCCTAGCAGAAGAAGAGGTAGTAATTAGATCTGACGATTTCACGAACAATGCTAAAACCATA
ATAGTACAGCTGAACGAAACTGTAGAAATTAATTGTACAAGACCCAACAACAATACAAGAAAAGGTATACAT
CTAGGACCAGGGAGAGCATTTTATACAACAGGAGGAATAATAGGAGATATAAGACAAGCACATTGTAACATT
AGTAAAGCAAAATGGAATAACACTTTAAAACAGATAGTTAAAAAATTAAGAGAACAATTTGGTAATAAAACA
ATAGTCTTTAGTCAACCCTCAGGAGGGGACCTAGAAATTGT
>2242_84_9_R5
GATTTTAACATGTGGAGAAATGACATGGTAGAACAGATGCATGAGGATATAATCAGCTTATGGGATCAAAGC
TTAAAGCCATGTGTAAAATTAACCCCACTCTGTGTTACTCTAAATTGCACCAATGTGAATGTTACTAATACC
ACTAGGGATAGCTGGGAAACGATGAAGGAAGGAGAAATAAAAAACTGCTCTTTCAATGTCACCACAGACATT
AGAGATAAGGTGCAGAAAGAATATGCCCTTTTTTATACACTTGATGTAGTACCAATAGATAATAATGATAAT
ACTAGCTATAGGTTGATAAGTTGTAACACCTCAGTCATTACACAGGCCTGTCCAAAGGTATCCTTTGAGCCA
ATTCCCATACATTATTGTGCCCCGGCTGGTTTTGCGATTCTAAAGTGTAAAGAAACGAAGTTCAATGGAAAA
GGACCATGTAAAAATGTCAGCACAGTACAATGTACACATGGAATTAGGCCAGTAGTGTCAACTCATCTGTTG
TTAAATGGCAGCCTAGCAGAAGAAGAGGTAGTAATTAGATCTGACGATTTCACGAACAATGCTAAAACCATA
ATAGTACAGCTGAACGAAACTGTAGAAATTAATTGTACAAGACCCAACAACAATACAAGAAAAGGTATACAT
CTAGGACCAGGGAGAGCATTTTATACAACAGGAGGAATAATAGGAGATATAAGACAAGCACATTGTAACATT
AGTAAAGCAAAATGGAATAACACTTTAAAACAGATAGTTAAAAAATTAAGAGAACAATTTGGTAATAAAACA
ATAGTCTTTAGTCAACCCTCAGGAGGGGACCTAGAAATTGT
>2242_84_4_R5
GATTTTAACATGTGGAGAAATGACATGGTAGAACAGATGCATGAGGATATAATCAGCTTATGGGATCAAAGC
CTAAAGCCATGTGTAAAATTAACCCCACTCTGTGTTACTCTAAATTGCACCAATGTGAATGTTACTAATACC
ACTAGGGATAGCTGGGAAACAATGAAGGAAGGAGAAATAAAAAACTGCTCTTTCAATGTCACCGCAGACATT
AGAGATAAGGTGCAGAAAGAATATGCCCTTTTTTATACACTTGATGTAGTACCAATAGATAATAATGATAAT
ACTAGCTATAGGTTGATAAGTTGTAACACCTCAGTCATTACACAGGCCTGTCCAAAGGTATCCTTTGAGCCA
ATTCCCATACATTATTGTGCCCCGGCTGGTTTTGCGATTCTAAAGTGTAAAGAAACGAAGTTCAATGGAAAA
GGACCATGTAAAAATGTCAGCACAGTACAATGTACACATGGAATTAGGCCAGTAGTATCAACTCATCTGTTG
TTAAATGGTAGCCTAGCAGAAGAAGAGGTAGTAATTAGATCTGACAATTTCACAAACAATGCTAAAACCATA
ATAGTACAGCTGAACGAAACTGTAGAAATTAATTGTACAAGACCCAACAACAATACAAGAAAAGGTATACAT
ATAGGACCAGGGAGAGCATTTTACACAACAGGAGCAATAATAGGAGATATAAGACAAGCACATTGTAACATT
AGCAGAGCAAAATGGAATAACACTTTAAAACAGATAGTTAAAAAATTAAGAGAACAATTTGGTAATAAAACA
ATAGTCTTTGATCAATCCTCAGGAGGGGACCTAGAAATTGT
>2242_84_1_R5
GATTTTAACATGTGGAGAAATGACATGGTAGAACAGATGCATGAGGATATAATCAGCTTATGGGATCAAAGC
CTAAAGCCATGTGTAAAATTAACCCCACTCTGTGTTACTCTAAATTGCACCAATGTGAATGTTACTAATACC
ACTAGGGATAGCTGGGAAACAATGAAGGAAGGAGAAATAAAAAACTGCTCTTTCAATGTCACCACAGACATT
AGAGATAAGGTGCAGAAAGAATATGCCCTTTTTTATACACTTGATGTAGTACCAATAGATAATAATGATAAT
ACTAGCTATAGGTTGATAAGTTGTAACACCTCAGTCATTACACAGGCCTGTCCAAAGGTATCCTTTGAGCCA
ATTCCCATACATTATTGTGCCCCGGCTGGTTTTGCGATTCTAAAGTGTAAAGAAACGAAGTTCAATGGAAAA
GGACCATGTAAAAATGTCAGCACAGTACAATGTACACATGGAATTAGGCCAGTAGTATCAACTCATCTGTTG
TTAAATGGTAGCCTAGCAGAAGAAGAGGTAGTAATTAGATCTGACAATTTCACAAACAATGCTAAAACCATA
ATAGTACAGCTGAACGAAACTGTAGAAATTAATTGTACAAGACCCAACAACAATACAAGAAAAGGTATACAT
ATAGGACCAGGGAGAGCATTTTACACAACAGGAGCAATAATAGGAGATATAAGACAAGCACATTGTAACATT
AGCAGAGCAAAATGGAATAACACTTTAAAACAGATAGTTAAAAAATTAAGAGAACAATTTGGTAATAAAACA
ATAGTCTTTGATCAATCCTCAGGAGGGGACCTAGAAATTGT
>2242_84_2_R5
GATTTTAACATGTGGAGAAATGACATGGTAGAACAGATGCATGAGGATATAATCAGCTTATGGGATCAAAGC
CTAAAGCCATGTGTAAAATTAACCCCACTCTGTGTTACTCTAAATTGCACCAATGTGAATGTTACTAATACC
ACTAGGGATAGCTGGGAAACAATGAAGGAAGGAGAAATAAAAAACTGCTCTTTCAATGTCACCACAGACATT
AGAGATAAGGTGCAGAAAGAATATGCCCTTTTTTATACACTTGATGTAGTACCAATAGATAATAATGATAAT
ACTAGCTATAGGTTGATAAGTTGTAACACCTCAGTCATTACACAGGCCTGTCCAAAGGTATCCTTTGAGCCA
ATTCCCATACATTATTGTGCCCCGGCTGGTTTTGCGATTCTAAAGTGTAAAGAAACGAAGTTCAATGGAAAA
GGACCATGTAAAAATGTCAGCACAGTACAATGTACACATGGAATTAGGCCAGTAGTATCAACTCATCTGTTG
TTAAATGGTAGCCTAGCAGAAGAAGAGGTAGTAATTAGATCTGACAATTTCACAAACAATGCTAAAACCATA
ATAGTACAGCTGAACGAAACTGTAGAAATTAATTGTACAAGACCCAACAACAATACAAGAAAAGGTATACAT
ATAGGACCAGGGAGAGCATTTTACACAACAGGAGCAATAATAGGAGATATAAGACAAGCACATTGTAACATT
AGCAGAGCAAAATGGAATAACACTTTAAAACAGATAGTTAAAAAATTAAGAGAACAATTTGGTAATAAAACA
ATAGTCTTTGATCAATCCTCAGGAGGGGACCTAGAAATTGT
>2242_84_5_R5
GATTTTAACATGTGGAGAAATGACATGGTAGAACAGATGCATGAGGATATAATCAGCTTATGGGATCAAAGC
CTAAAGCCATGTGTAAAATTAACCCCACTCTGTGTTACTCTAAATTGCACCAATGTGAATGTTACTAATACC
ACTAGGGATAGCTGGGAAACAATGAAGGAAGGAGAAATAAAAAACTGCTCTTTCAATGTCACCACAGACATT
AGAGATAAGGTGCAGAAAGAATATGCCCTTTTTTATACACTTGATGTAGTACCAATAGATAATAATGATAAT
ACTAGCTATAGGTTGATAAGTTGTAACACCTCAGTCATTACACAGGCCTGTCCAAAGGTATCCTTTGAGCCA
ATTCCCATACATTATTGTGCCCCGGCTGGTTTTGCGATTCTAAAGTGTAAAGAAACGAAGTTCAATGGAAAA
GGACCATGTAAGAATGTCAGCACAGTACAATGTACACATGGAATTAGGCCAGTAGTACCAACTCATCTGTTG
TTAAATGGTAGCCTAGCAGAAGAAGAGGTAGTAATTAGATCTGACAATTTCACAAACAATGCTAAAACCATA
ATAGTACAGCTGAACGAAACTGTAGAAATTAATTGTACAAGACCCAACAACAATACAAGAAAAGGTATACAT
ATAGGACCAGGGAGAGCATTTTACACAACAGGAGCAATAATAGGAGATATAAGACAAGCACATTGTAACATT
AGCAGAGCAAAATGGAATAACACTTTAAAACAGATAGTTAAAAGATTAAGAGAACAATTTGGTAATAAAACA
ATAGTCTTTGATCAATCCTCAGGAGGGGACCTAGAAATTGT
>2242_84_3_R5
GATTTTAACATGTGGAGAAATGACATGGTAGAACAGATGCATGAGGATATAATCAGCTTATGGGATCAAAGC
CTAAAGCCATGTGTAAAATTAACCCCACTCTGTGTTACTCTAAATTGCACCAATGTGAATGTTACTAATACC
ACTAGGGATAGCTGGGAAACAATGAAGGAAGGAGAAATAAAAAACTGCTCTTTCAATGTCACCACAGACATT
AGAGATAAGGTGCAGAAAGAATATGCCCTTTTTTATACACTTGATGTAGTACCAATAGATAATAATGATAAT
ACTAGCTATAGGTTGATAAGTTGTAACACCTCAGTCATTACACAGGCCTGTCCAAAGGTATCCTTTGAGCCA
ATTCCCATACATTATTGTGCCCCGGCTGGTTTTGCGATTCTAAAGTGTAAAGAAACGAAGTTCAATGGAAAA
GGACCATGTAAAAATGTCAGCACAGTACAATGTACACATGGAATTAGGCCAGTAGTATCAACTCATCTGTTG
TTAAATGGTAGCCTAGCAGAAGAAGAGGTAGTAATTAGATCTGACAATTTCACAAACAATGCTAAAACCATA
ATAGTACAGCTGAACGAAACTGTAGAAATTAATTGTACAAGACCCAACAACAATACAAGAAAAGGTATACAT
ATAGGACCAGGGAGAGCATTTTACACAACAGGAGCAATAATAGGAGATATAAGACAAGCACATTGTAACATT
AGCAGAGCAAAATGGAATAACACTTTAAAACAGATAGTTAAAAAATTAAGAGAACAATTTGGTAATAAAACA
ATAGTCTTTGATCAATCCTCAGGAGGGGACCTAGAAATTGT
>2242_18_9_R5
GATTTTAACATGTGGAGAAATGACATGGTAGAACAGATGCATGAGGATATAATCAGCTTATGGGATCAAAGC
CTAAAGCCATGTGTAAAATTAACCCCACTCTGTGTTACTCTAAATTGCACCAATGTGAATGTTACTAATACC
ACTAGGGATAGCTGGGAAACAATGAAGGAAGGAGAAATAAAAAACTGCTCTTTCAATGTCACCACAGACATT
AGAGATAAGGTGCAGAAAGAATATGCCCTTTTTTATACACTTGATGTAGTACCAATAGATAATAATGATAAT
ACTAGCTATAGGTTGATAAGTTGTAACACCTCAGTCATTACACAGGCCTGTCCAAAGGTATCCTTTGAGCCA
ATTCCCATACATTATTGTGCCCCGGCTGGTTTTGCGATTCTAAAGTGTAAAGAAACGAAGTTCAATGGAAAA
GGACCATGTAAAAATGTCAGCACAGTACAATGTACACATGGAATTAGGCCAGTAGTATCAACTCATCTGTTG
TTAAATGGTAGCCTAGCAGAAGAAGAGGTAGTAATTAGATCTGACAATTTCACAAACAATGCTAAAACCATA
ATAGTACAGCTGAACGAAACTGTAGAAATTAATTGTACAAGACCCAACAACAATACAAGAAAAGGTATACAT
ATAGGACCAGGGAGAGCATTTTACACAACAGGAGCGATAATAGGAGATATAAGACAAGCACATTGTAACATT
AGCAGAGCAAAATGGAATAACACTTTAAAACAGATAGTTAAAAAATTAAGAGAACAATTTGGTAATAAAACA
ATAGTCTTTGATCAATCCTCAGGAGGGGACCTAGAAATTGT
>2242_18_7_R5
CATTTTAACATGTGGAAAAATAACATGGTAGAACAGATGCATGAGGATATAATCAGTTTATGGGATCAAAGC
CTAAAGCCATGTGTAAAATTAACCCCACTCTGTGTTACTTTAAATTGCACCAATTTGGGGAATGCTACTAAT
ACCACTAGTAGTAGCGGGGAAACGATGGGGGGAGGAGAAATAAAAAACTGCTCTTTCAATATCACCACAAAC
ATAAGAGATAAAGTGCAGAAAGAATATGCCCTTTTTTATAAACTTGATGTAGTGCCAATAGAGGATAATACT
AATACCAGCTATAGATTGATAAGTTGTAACACCTCAGTCATTACACAGGCCTGTCCAAAGGTATCCTTTGAG
CCAATTCCCATACATTATTGTGCCCCGGCTGGTTTTGCGATTCTAAAGTGTAAAGATAAGAAGTTCAATGGA
AAAGGACCATGTACAAATGTCAGCACAGTACAATGTACACATGGAATTAAGCCAGTAGTATCAACTCAACTG
TTGTTAAATGGCAGCTTAGCAGAAGAAGAGGTAGTAATTAGATCTGACAATTTCACGGACAATGCTAAAACC
ATAATAGTACAGCTGAAAGAAGCTGTAGAAATTAATTGTACAAGACCCAACAACAATACAAGAAAAGGTATA
CATATAGGACCAGGGAGAGCATTTTATACAACAGGAGAAATAATAGGAGATATAAGACAAGCATATTGTAAC
ATTAGTAAAGCAAAATGGAATAACACTTTAGAACAGATAGTTAAAAAATTAAGAGAACAATTTAATAAAACA
ATAGTCTTTAATCAATCCTCAGGAGGGGACCCAGAAATTGT
>2242_18_1_R5
AATTTTAACATGTGGAGAAATAACATGGTAGAACAGATGCATGAGGATATAATCAGTTTATGGGATCAAAGC
CTAAAGCCATGTGTAAAATTAACCCCACTCTGTGTTACTTTAAATTGCACCAATTTGGGGAATGCTACTAAT
ACCACTAGTAGTAGCGGGGAAAAGATGGAGGGAGGAGAAATAAAAAACTGCTCTTTCAATATCACCACAAAC
ATAAGAGATAAAGTGCAGAAAGAATATGCCCTTTTTTATAAACTTGATGTAGTACCAATAGAGGATAATACT
AATACCAGCTATAGGTTGATAAGTTGTAACACCTCAGTCATTACACAGGCCTGTCCAAAGGTATCCTTTGAG
CCAATTCCCATACATTATTGTGCCCCGGCTGGTTTTGCGATTCTAAAGTGTAACGATAACAAGTTCAATGGA
AAAGGACAATGTAAAAATGTCAGCACAGTACAATGTACACATGGAATTAAGCCAGTAGTATCAACTCAATTG
TTGTTAAATGGCAGCCTAGCAGAAGAAGAGGTAGTAATTAGATCTGACAATTTCACGGACAATGCTAAAACC
ATAATAGTACAGCTGAAAGAAGCTGTAGAAATTAATTGTACAAGACCCAACAACAATACAAGAAAAGGTATA
CATATAGGACCAGGGAGAGCATTTTATACAACAGGAGAAATAATAGGAGATATAAGACAAGCATATTGTAAC
ATTAGTAAAGCAAAATGGAATAACACTTTAGAACAGATAGTTAAAAAATTAAGAGAACAATTTAATAAAACA
ATAGTCTTTAATCAATCCTCAGGAGGGGACCCAGAAATTGT
>2242_18_6_R5
ATTTTTAACATGTGGAAAAATAACATGGTAGAACAGATGCATGAGGATATAATCAGTTTATGGGATCAAAGC
CTAAAGCCATGTGTAAAATTAACCCCACTCTGTGTTACTTTAAATTGCACCAATTTGGGGAATGCTACCAAT
ACCACTAAGAGTAGCGGGAAAATGATGGAGGGAGGAGAAATAAAAAACTGCTCTTTCAATATCACCACAAAC
ATAAGAGATAAAGTGCAGAAAGAATATGCCCTTTTTTATAAACTTGATGTAGTACCAATAGAGGATAATACT
AATACCAGCTATAGGTTGATAAGTTGTAACACCTCAGTCATTACACAGGCCTGTCCAAAGGTATCCTTTGAG
CCAATTCCCATACATTATTGTGCCCCGGCTGGTTTTGCGATTCTAAAGTGTAACGATAACAAGTTCAATGGA
AAAGGACAATGTAAAAATGTCAGCACAGTACAATGTACACATGGAATTAAGCCAGTAGTATCAACTCAATTG
TTGTTAAATGGCAGCCTAGCAGAAGAAGAGGTAGTAATTAGATCTGACAATTTCACGGACAATGCTAAAACC
ATAATAGTACAGCTGAAAGAAGCTGTAGAAATTAATTGTACAAGACCCAACAACAATACAAGAAAAGGTATA
CATATAGGACCAGGGAGAGCATTTTATACAACAGGAGAAATAATAGGAGATATAAGACAAGCATATTGTAAC
ATTAGTAAAGCAAAATGGAATAACACTTTAGAACAGATAGTTAAAAAATTAAGAGAACAATTTAATAAAACA
ATAGTCTTTAATCAATCCTCAGGAGGGGACCCAGAAATTGT
>2242_18_4_R5
ATTTTTAACATGTGGAAAAATAACATGGTAGAACAGATGCATGAGGATATAATCAGTTTATGGGATCAAAGC
CTAAAGCCATGTGTAAAATTAACCCCACTCTGTGTTACTTTAAATTGCACCAATTTGGGGAATGCTACTAAT
ACCACTAGTAGTAGCGGGGAGAAGATGGAGGGAGGAGAAATAAAAAACTGCTCTTTCAATATCACCACAAAC
ATAAGAGATAAAGTGCAGAAAGAATATGCCCTTTTTTATAAACTTGATGTAGTACCAATAGAGGATAATACT
AATACCAGCTATAGGTTGATAAGTTGTAACACCTCAGTCATTACACAGGCCTGTCCAAAGGTATCCTTTGAG
CCAATTCCCATACATTATTGTGCCCCGGCTGGTTTTGCGATTCTAAAGTGTAACGATAACAAGTTCAATGGA
AAAGGACAATGTAAAAATGTCAGCACAGTACAATGTACACATGGAATTAAGCCAGTAGTATCAACTCAATTG
TTGTTAAATGGCAGCCTAGCAGAAGAAGAGGTAGTAATTAGATCTGACAATTTCACGGACAATGCTAAAACC
ATAATAGTACAGCTGAAAGAAGCTGTAGAAATTAATTGTACAAGACCCAACAACAATACAAGAAAAGGTATA
CATATAGGACCAGGGAGAGCATTTTATACAACAGGAGAAATAATAGGAGATATAAGACAAGCATATTGTAAC
ATTAGTAAAGCAAAATGGAATAACACTTTAGAACAGATAGTTAAAAAATTAAGAGAACAATTTAATAAAACA
ATAGTCTTTAATCAATCCTCAGGAGGGGACCCAGAAATTGT
>2242_18_2_R5
ATTTTTAACATGTGGAAAAATAACATGGTAGAACAGATGCATGAGGATATAATCAGTTTATGGGATCAAAGC
CTAAAGCCATGTGTAAAATTAACCCCACTCTGTGTTACTTTAAATTGCACCAATTTGGGGAATGCTACTAAT
ACCACTAGTAGTAGCGGGGAAAAGATGGAGGGAGGAGAAATAAAAAACTGCTCTTTCAATATCACCACAAAC
ATAAGAGATAAAGTGCAGAAAGAATATGCCCTTTTTTATAAACTTGATGTAGTACCAATAGAGGATAATACT
AATACCAGCTATAGGTTGATAAGTTGTAACACCTCAGTCATTACACAGGCCTGTCCAAAGGTATCCTTTGAG
CCAATTCCCATACATTATTGTGCCCCGGCTGGTTTTGCGATTCTAAAGTGTAACGATAACAAGTTCAATGGA
AAAGGACAATGTAAAAATGTCAGCACAGTACAATGTACACATGGAATTAAGCCAGTAGTATCAACTCAATTG
TTGTTAAATGGCAGCCTAGCAGAAGAAGAGGTAGTAATTAGATCTGACAATTTCACGGACAATGCTAAAACC
ATAATAGTACAGCTGAAAGAAGCTGTAGAAATTAATTGTACAAGACCCAACAACAATACAAGAAAAGGTATA
CATATAGGACCAGGGAGAGCATTTTATACAACAGGAGAAATAATAGGAGATATAAGACAAGCATATTGTAAC
ATTAGTAAAGCAAAATGGAATAACACTTTAGAACAGATAGTTAAAAAATTAAGAGAACAATTTAATAAAACA
ATAGTCTTTAATCAATCCTCAGGAGGGGACCCAGAAATTGT
>2242_18_3_R5
AATTTTAACATGTGGAGAAATAACATGGTAGAACAGATGCATGAGGATATAATCAGTTTATGGGATCAAAGC
CTAAAGCCATGTGTAAAATTAACCCCACTCTGTGTTACTTTAAATTGCACCAATTTGGGGAATGCTACCAAT
ACCACTAAGAGTAGCGGGAAAATGATGGAGGGAGGAGAAATAAAAAACTGCTCTTTCAATATCACCACAAAC
ATAAGAGATAAAGTACAGAAAGAATATGCCCTTTTTTATAAACTTGATGTAGTACCAATAGATAATCATAAT
ACCAGCTATAGGTTGATAAGTTGTAACACCTCAGTCATTACACAGGCCTGTCCAAAGGTATCCTTTGAGCCA
ATTCCCATACATTATTGTGCCCCGGCTGGTTTTGCGATTCTAAAGTGTAAAGATAAGAAGTTCAATGGAAAA
GGACAATGTAAAAATGTCAGCACAGTACAATGTACACATGGAATTAAGCCAGTAGTATCAACTCAACTGTTG
TTAAATGGCAGCCTAGCAGAAGAAGAGGTAGTAATTAGATCTGACAATTTCACGGACAATGCTAAAACCATA
ATAGTACAGCTGAAAGAAGCTGTAGAAATTAATTGTACAAGACCCAACAACAATACAAGAAAAGGTATACAT
ATAGGACCAGGGAGAGCATTTTATACAACAGGAGAAATAATAGGAGATATAAGACAAGCATATTGTAACATT
AGTAAAGCAAAATGGAATAACACTTTAGAACAGATAGTTAAAAAATTAAGAGAACAATTTAATAAAACAATA
GTCTTTAATCAATCCTCAGGAGGGGACCCAGAAATTGT
>2242_18_8_R5
AATTTTAACATGTGGAAAAATAACATGGTAGAACAGATGCATGAGGATATAATCAGTTTATGGGATCAAAGC
CTAAAGCCATGTGTAAAATTAACCCCACTCTGTGTTACTTTAAATTGCACCAATTTGGGGAATGCTACCAAT
ACCACTAAGAGTAGCGGGAAAATGATGGAGGGAGGAGAAATAAAAAACTGCTCTTTCAATATCACCACAAAC
ATAAGAGATAAAGTACAGAAAGAATATGCCCTTTTTTATAAACTTGATGTAGTACCAATAGATAATCATAAT
ACCAGCTATAGGTTGATAAGTTGTAACACCTCAGTCATTACACAGGCCTGTCCAAAGGTATCCTTTGAGCCA
ATTCCCATACATTATTGTGCCCCGGCTGGTTTTGCGATTCTAAAGTGTAACGATAACAAGTTCAATGGAAAA
GGACAATGTAAAAATGTCAGCACAGTACAATGTACACATGGAATTAAGCCAGTAGTATCAACTCAACTGTTG
TTAAATGGCAGCCTAGCAGAAGAAGAGGTAGTAATTAGATCTGACAATTTCACGGACAATGCTAAAACCATA
ATAGTACAGCTGAAAGAAGCTGTAGAAATTAATTGTACAAGACCCAACAACAATACAAGAAAAGGTATACAT
ATAGGACCAGGGAGAGCATTTTATACAACAGGGGAAATAATAGGAGATATAAGACAAGCATATCGTAACATT
AGTAAAGCAAAATGGAATAACACTTTAGAACAGATAGTTAAAAAATTAAGAGAACAATTTAATAAAACAATA
GTCTTTAATCAATCCTCAGGAGGGGACCCAGAAATTGT
>2242_18_5_R5
AATTTTAACATGTGGAGAAATAACATGGTAGAACAGATGCATGAGGATATAATCAGTTTATGGGATCAAAGC
CTAAAGCCATGTGTAAAATTAACCCCACTCTGTGTTACTTTAAATTGCACCAATTTGGGGAATGCTACCAAT
ACCACTAAGAGTAGCGGGAAAATGATGGAGGGAGGAGAAATAAAAAACTGCTCTTTCAATATCACCACAAAC
ATAAGAGATAAAGTACAGAAAGAATATGCCCTTTTTTATAAACTTGATGTAGTACCAATAGATAATCATAAT
ACCAGCTATAGGTTGATAAGTTGTAACACCTCAGTCATTACACAGGCCTGTCCAAAGGTATCCTTTGAGCCA
ATTCCCATACATTATTGTGCCCCGGCTGGTTTTGCGATTCTAAAGTGTAACGATAACAAGTTCAATGGAAAA
GGACAATGTAAAAATGTCAGCACAGTACAATGTACACATGGAATTAAGCCAGTAGTATCAACTCAATTGTTG
TTAAATGGCAGCCTAGCAGAAGAAGAGGTAGTAATTAGATCTGACAATTTCACGGACAATGCTAAAACCATA
ATAGTACAGCTGAAAGAAGCTGTAGAAATTAATTGTACAAGACCCAACAACAATACAAGAAAAGGTATACAT
ATAGGACCAGGGAGAGCATTTTATACAACAGGAGAAATAATAGGAGATATAAGACAAGCATATTGTAACATT
AGTAAAGCAAAATGGAATAACACTTTAGAACAGATAGTTAAAAAATTAAGAGAACAATTTAATAAAACAATA
GTCTTTAATCAATCCTCAGGAGGGGACCCAGAAATTGT
>2242_18_10_R5
AATTTTAACATGTGGAGAAATAACATGGTAGAACAGATGCATGAGGATATAATCAGTTTATGGGATCAAAGC
CTAAAGCCATGTGTAAAATTAACCCCACTCTGCGTTACTTTAAATTGCACCAATTTGGGGAATGCTACCAAT
ACCACTAAGAGTAGCGGGAAAATGATGGAGGGAGGAGAAATAAAAAACTGCTCTTTCAATATCACCACAAAC
ATAAGAGATAAAGTACAGAAAGAATATGCCCTTTTTTATAAACTTGATGTAGTACCAATAGATAATCATAAT
ACCAGCTATAGGTTGATAAGTTGTAACACCTCAGTCATTACACAGGCCTGTCCAAAGGTATCCTTTGAGCCA
ATTCCCATACATTATTGTGCCCCGGCTGGTTTTGCGATTCTAAAGTGTAACGATAACAAGTTCAATGGAAAA
GGACAATGTAAAAATGTCAGCACAGTACAATGTACACATGGAATTAAGCCAGTAGTATCAACTCAATTGTTG
TTAAATGGCAGCCTAGCAGAAGAAGAGGTAGTAATTAGATCTGACAATTTCACGGACAATGCTAAAACCATA
ATAGTACAGCTGAAAGAAGCTGTAGAAATTAATTGTACAAGACCCAACAACAATACAAGAAAAGGTATACAT
ATAGGACCAGGGAGAGCATTTTATACAACAGGAGAAATAATAGGAGATATAAGACAAGCATATTGTAACATT
AGTAAAGCAAAATGGAATAACACTTTAGAACAGATAGTTAAAAAATTAAGAGAACAATTTAATAAAACAATA
GTCTTTAATCAATCCTCAGGAGGGGACCCAGAAATTGT
>2242_56_8_R5
AATTTTAACATGTGGAGAAATAACATGGTAGAACAGATGCATGAGGATATAATCAGTTTATGGGATCAAAGC
CTAAAGCCATGTGTAAAATTAACCCCACTCTGTGTTACTTTAAATTGCACCAATTTGGGGAATGCTACCAAT
ACCACTAAGAGTAGCGGGAAAATGATGGAGGGAGGAGAAATAAAAAACTGCTCTTTCAATATCACCACAAAC
ATAAGAGATAAAGTACAGAAAGAATATGCCCTTTTTTATAAACTTGATGTAGTACCAATAGATAATCATAAT
ACCAGCTATAGGTTGATAAGTTGTAACACCTCAGTCATTACACAGGCCTGTCCAAAGGTATCCTTTGAGCCA
ATTCCCATACATTATTGTGCCCCGGCTGGTTTTGCGATTCTAAAGTGTAACGATAACAAGTTCAATGGAAAA
GGACAATGTAAAAATGTCAGCACAGTACAATGTACACATGGAATTAAGCCAGTAGTATCAACTCAATTGTTG
TTAAATGGCAGCCTAACAGAAGAAGAGGTAGTAATTAGATCTGACAATTTCACGGACAATGCTAAAACCATA
ATAGTACAGCTGAAAGAAGCTGTAGAAATTAATTGTACAAGACCCAACAACAATACAAGAAAAGGTATACAT
ATAGGACCAGGGAGAGCATTTTATACAACAGGAGAAATAATAGGAGATATAAGACAAGCATATTGTAACATT
AGTAAAGCAAAATGGAATAACACTTTAGAACAGATAGTTAAAAAATTAAGAGAACAATTTAATAAAACAATA
GTCTTTAATCAATCCTCAGGAGGGGACCCAGAAATTGT
>2242_56_5_R5
GATTTTAACATGTGGAAAAATGACATGGTAGAACAGATGCATGAGGATATAATCAGCTTATGGGATCAAAGC
TTAAAGCCATGTGTAAAATTAACCCCACTCTGTGTGACTTTAAATTGCACCAATTTGAATACTACCAATTTG
AATGCTACTAATACCACTAGGAATAGCTGGGAAACGATGAAGGAAGGAGAAATAAAAAACTGTTCTTTCAAT
GTCACCACAAACATAAGAGATAAGGTGCAGAAAGAATATGCCCTTTTTTATACACTTGATGTGGTACCAATA
GATAATAATGATAATACTAGCTATAGGTTGATAAGTTGTAACACCTCAGTCATTACACAGACCTGTCCAAAG
GTATCCTTTGAGCCAATTCCCATACATTATTGTGCCCCGGCTGGTTTTGCGATTCTAAAGTGTAACAATAAG
AAGTTCAATGGAAAAGGACCATGTACAAATGTCAGCACAGTACAATGTACACATGGAATTAAGCCAGTAGTA
TCAACTCAACTGTTGTTAAATGGCAGCCTAGCAGAAGAAGAGGTAGTAATTAGATCTGACAATTTCACGAAC
AATGCTAAAACCATAATAGTACATCTGAACGAAACTGTAGAAATTAATTGTACAAGACCCAACAACAATACA
AGAAAAGGTATACATATAGGACCAGGGAGAGCATTTTATACAACAGGAGCAATAATAGGAAATATAAGACAA
GCACATTGTAACATTAGCAGAGCAAAATGGAATAACACTTTAAAACAGATAGTTAAAAAATTAGGAGAACAA
TTTAATAAAACAACAATAGTCTTTAATCAATCCTCAGGAGGGGACCTAGAAATTAT
>2242_56_4_R5
GATTTTAACATGTGGAAAAATGACATGGTAGAACAGATGCATGAGGATATAATCAGCTTATGGGATCAAAGC
TTAAAGCCATGTGTAAAATTAACCCCACTCTGTGTGACTTTAAATTGCACCAATTTGAATACTACCAATTTG
AATGCTACTAATACCACCGTGAGTAGCTGGGAAACGATGAAGGAAGGAGAAATAAAAAACTGCTCTTTCAAT
GTCACCACAAACATAAGAGATAAGGTGCAGAAAGAATATGCCCTTTTTTATACACTTGATGTAGTACCAATA
GATAATAATGATAATACCAGCTATAGGTTGATAAGTTGTAACACCTCAGTCATTACACAGGCCTGTCCAAAG
GTATCCTTTGAGCCAATTCCCATACATTATTGTGCCCCGGCTGGTTTTGCGATTCTAAAGTGTAACAATAAG
AAGTTCAATGGAAAAGGACCATGTACAAATGTCAGCACAGTACAATGTACACATGGAATTAGGCCAGTAGTA
TCAACTCAACTGTTGTTAAATGGCAGCCTAGCAGAAGAAGAGGTAGTAATTAGATCTGACAATTTCACGAAC
AATGCTAAAACCATAATAGTACATCTGAACGAAACTGTAGAAATTAATTGTACAAGACCCAACAACAATACA
AGAAAAGGTATACATATAGGACCAGGGAGAGCATTTTATACAACAGGAGCAATAATAGGAGATATAAGACAA
GCACATTGTAACATTAGCAGAGCAAAATGGAATAACACTTTAAAACAGATAGTTAAAAAATTAGGAGAACAA
TTTAATAAAACAACAATAGTCTTTAATCAATCCTCAGGAGGGGACCTAGAAATTGT
>2242_56_1_R5
GATTTTAACATGTGGAAAAATGACATGGTAGAACAGATGCATGAGGATATAATCAGCTTATGGGATCAAAGC
TTAAAGCCATGTGTAAAATTAACCCCGCTCTGTGTGACTTTAAATTGCACCAATTTGAATACTACCAATTTG
AATACTACTAATACCACTAGGAATAGCTGGGAAACGATGAAGGAAGGAGAAATAAAAAACTGCTCTTTCAAT
GTCACCACAAACATAAGAGATAAGGTGCAGAAAGAATATGCCCTTTTTTATACACTTGATGTAGTACCAATA
GATAATAATGATAATACCAGCTATAGGTTGATAAGTTGTAACACCTCAGTCATTACACAGGCCTGTCCAAAG
GTATCCTTTGAGCCAATTCCCATACATTATTGTGCCCCGGCTGGTTTTGCGATCCTAAAGTGTAACAATAAG
AAGTTCAATGGAAAAGGACCATGTACAAATGTCAGCACAGTACAATGTACACATGGAATTAAGCCAGTAGTA
TCAACTCAACTGTTGTTAAATGGCAGCCTAGCAGAAGAAGAGGTAGTAATTAGATCTGACAATTTCACGAAC
AATGCTAAAACCATAATAGTACAGCTGAACGAAACTGTAGAAATTAATTGTACAAGACCCAACAACAATACA
AGAAAAGGTATACATATAGGACCAGGGAGAGCATTTTATACAACAGGAGCAATAATAGGAGATATAAGACAA
GCACATTGTAACATTAGCAGAGCAAAATGGAATAACACTTTAAAACAGATAGTTAAAAAATTAGGAGAACAA
TTTAATAAAACAACAATAGTCTTTAATCAATCCTCAGGAGGGGACCTAGAAATTGT
>2242_56_3_R5
GATTTTAACATGTGGAAAAATGACATGGTAGAACAGATGCATGAGGATATAATCAGCTTATGGGATCAAAGC
TTAAAGCCATGTGTAAAATTAACCCCGCTCTGTGTGACTTTAAATTGCACCAATTTGAATACTACCAATTTG
AATGCTACTAATACCACTGGGAGTAGCTGGGAAACGATGAAGGAAGGAGAAATAAAAAACTGTTCTTTCAAT
GTCACCACAAACATAAGAGATAAGGTGCAGAAAGAATATGCCCTTTTTTATACACTTGATGTAGTACCAATA
GATAATAATGATAATACTAGCTATAGGTTGATAAGTTGTAACACCTCAGTCATTACACAGGCCTGTCCAAAG
GTATCCTTTGAGCCAATTCCCATTCATTATTGTGCCCCGGCTGGTTTTGCGATTCTAAAGTGTAGAGATAAC
AAGTTCAATGGAAAAGGACCATGTACAAATGTCAGCACAGTACAATGTACACATGGAATTAAGCCAGTAGTA
TCAACTCAACTGTTGTTAAATGGCAGCCTAGCAGAAGAAGAGGTAGTAATTAGATCTGACAATTTCACGAAC
AATGCTAAAACCATAATAGTACATCTGAACGAAACTGTAGAAATTAATTGTACAAGACCCAACAACAATACA
AGAAAAGGTATACATATAGGACCAGGGAGAGCATTTTATACAACAGGAGCAATAATAGGAGATATAAGACAA
GCACATTGTAACATTAGCAGAGCAAAATGGAATAACACTTTAAAACAGATAGTTAAAAAATTAGGAGAACAA
TTTAATAAAACAACAATAGTCTTTAATCAATCCTCAGGAGGGGACCTAGAAATTGT
>2242_56_7_R5
GATTTTAACATGTGGAAAAATGACATGGTAGAACGGATGCATGAGGATATAATCAGCTTATGGGATCAAAGC
TTAAAGCCATGTGTAAAATTAACCCCACTCTGTGTGACTTTAAATTGCACCAATTTGAATACTACCAATTTG
AATGCTACTAATACCACTAGGAATAGCTGGGAAACGATGAAGGAAGGAGAAATAAAAAACTGTTCTTTCAAT
GTCACCACAAACATAAGAGATAAGGTGCAGAAAGAATATGCCCTTTTTTATACACTTGATGTAGTACCAATA
GATAATAATGATAATACTAGTTATAGGTTGATAAGTTGTAACACCTCAGTCATTACACAGGCCTGTCCAAAG
GTATCCTTTGAGCCAATTCCCATTCATTATTGTGCCCCGGCTGGTTTTGCGATTCTAAAGTGTAGAGATAAC
AAGTTCAATGGAAAAGGACCATGTACAAATGTCAGCACAGTACAATGTACACATGGAATTAGGCCAGTAGTA
TCAACTCAACTGTTGTTAAATGGCAGCCTAGCAGAAGAAGAGGTAGTAATTAGATCTGACAATTTCACGAAC
AATGCTAAAACCATAATAGTACAGCTGAACGAAACTGTAGAAATTAATTGTACAAGACCCAACAACAATACA
AGAAAAGGTATACATATAGGACCAGGGAGAGCATTTTATACAACAGGAGCAATAATAGGAGATATAAGACAA
GCACATTGTAACATTAGCAGAGCAAAATGGAATAACACTTTAGGACAGATAGTTAAAAAATTAGGAGAACAA
TTTAATAAAACAACAATAGTCTTTAATCAATCCTCAGGAGGGGACCTAGAAATTAT
>2242_56_10_R5
GATTTTAACATGTGGAAAAATGACATGGTAGAACAGATGCATGAGGATATAATCAGTTTATGGGATCAAAGC
CTAAAGCCATGTGTAAAATTAACCCCACTCTGTGTTACTCTAAATTGCACCAATGTGAATGTTACTAATACC
ACTAGGAATAGCTGGGAAACGATGAAGGAAGGAGAAATAAAAAACTGTTCTTTCAATGTCACCACAAACATA
AGAGATAAGGTGCAGAAAGAATATGCCCTTTTTTATACACTTGATGTAGTACCAATAGATAATAATGATAAT
ACTAGCTATAGGTTGATAAGTTGTAACACCTCAGTCATTACACAGGCCTGTCCAAAGGTATCCTTTGAGCCA
ATTCCCATTCATTATTGTGCCCCGGCTGGTTTTGCGATTCTAAAGTGTAGAGATAACAAGTTCAATGGAAAA
GGACCATGTACAAATGTCAGCACAGTACAATGTACACATGGAATTAGGCCAGTAGTATCAACTCAACTGTTG
TTAAATGGCAGCCTAGCAGAAGAAGAGGTAGTAATTAGATCTGACAATTTCACGAACAATGCTAAAACCATA
ATAGTACAGCTGAACGAAACTGTAGAAATTAATTGTACAAGACCCAACAACAATACAAGAAAAGGTATACAT
ATAGGACCAGGGAGAGCATTTTATACAACAGGAGCAATAATAGGAGATATAAGACAAGCACATTGTAACATT
AGCAGAGCAAAATGGAATAACACTTTAAAACAGATAGTTAAAAAATTAGGAGAACAATTTAATAAAACAACA
ATAGTCTTTAATCAATCCTCAGGAGGGGACCTAGAAATTGT
>2242_56_6_R5
GATTTTAACATGTGGAAAAATGACATGGTAGAACAGATGCATGAGGATATAATCAGCTTATGGGATCAAAGC
TTAAAGCCATGTGTAAAATTAACCCCACTCTGTGTGACTTTAAATTGCACCAATTTGAATACTACCAATTTG
AATGCTACTAATACCACTAGGAATAGCTGGGAAACGATGAAGGAAGGAGAAATAAAAAACTGTTCTTTCAAT
GTCACCACAAACATAAGAGATAAGGTGCAGAAAGAATATGCCCTTTTTTATACACTTGATGTAGTACCAATA
GATAATAATGATAATACTAGCTATAGGTTGATAAGTTGTAACACCTCAGTCATTACACAGGCCTGTCCAAAG
GTATCCTTTGAGCCAATTCCCATTCATTATTGTGCCCCGGCTGGTTTTGCGATTCTAAAGTGTAGAGATAAC
AAGTTCAATGGAAAAGGACCATGTACAAATGTCAGCACAGTACAATGTACACATGGAATTAGGCCAGTAGTA
TCAACTCAACTGTTGTTAAATGGCAGCCTAGCAGAAGAAGAGGTAGTAATTAGATCTGACAATTTCACGAAC
AATGCTAAAACCATAATAGTACAGCTGAACGAAACTGTAGAAATTAATTGTACAAGACCCAACAACAATACA
AGAAAAGGTATACATATAGGACCAGGGAGAGCATTTTATACAACAGGAGCAATAATAGGAGATATAAGACAA
GCACATTGTAACATTAGCAGAGCAAAATGGAATAACACTTTAAAACAGATAGTTAAAAAATTAGGAGAACAA
TTTAATAAAACAACAATAGTCTTTAATCAATCCTCAGGAGGGGACCTAGAAATTGT
>2242_56_2_R5
GATTTTAACATGTGGAAAAATGACATGGTAGAACAGATGCATGAGGATATAATCAGCTTATGGGATCAAAGC
TTAAAGCCATGTGTAAAATTAACCCCACTCTGTGTGACTTTAAATTGCACCAATTTGAATACTACCAATTTG
AATGCTACTAATACCACTAGGAATAGCTGGGAAACGATGAAGGAAGGAGAAATAAAAAACTGTTCTTTCAAT
GTCACCACAAACATAAGAGATAAGGTGCAGAAAGAATATGCCCTTTTTTATACACTTGATGTAGTACCAATA
GATAATAATGATAATACTAGCTATAGGTTGATAAGTTGTAACACCTCAGTCATTACACAGGCCTGTCCAAAG
GTATCCTTTGAGCCAATTCCCATTCATTATTGTGCCCCGGCTGGTTTTGCGATTCTAAAGTGTAGAGATAAC
AAGTTCAATGGAAAAGGACCATGTACAAATGTCAGCACAGTACAATGTACACATGGAATTAGGCCAGTAGTA
TCAACTCAACTGTTGTTAAATGGCAGCCTAGCAGAAGAAGAGGTAGTAATTAGATCTGACAATTTCACGAAC
AATGCTAAAACCATAATAGTACAGCTGAACGAAACTGTAGAAATTAATTGTACAAGACCCAACAACAATACA
AGAAAAGGTATACATATAGGACCAGGGAGAGCATTTTATACAACAGGAGCAATAATAGGAGATATAAGACAA
GCACATTGTAACATTAGCAGAGCAAAATGGAATAACACTTTAAAACAGATAGTTAAAAAATTAGGAGAACAA
TTTAATAAAACAACAATAGTCTTTAATCAATCCTCAGGAGGGGACCTAGAAATTGT
>2242_63_8_R5
GATTTTAACATGTGGAAAAATGACGTGGTAGAACAGATGCAGGAGGATATAATCAGCTTATGGGATCAAAGC
TTAAAGCCATGTGTAAAATTAACCCCACTCTGTGTGACTTTAAATTGCACCAATTTGAATACTACCAATTTG
AATGCTACTAATACCACTAGGAATAGCTGGGAAACGATGAAGGAAGGAGAAATAAAAAACTGTTCTTTCAAT
GTCACCACAAACATAAGAGATAAGGTGCAGAAAGAATATGCCCTTTTTTATACACTTGATGTAGTACCAATA
GATAATAATGATAATACTAGCTATAGGTTGATAAGTTGTAACACCTCAGTCATTACACAGGCCTGTCCAAAG
GTATCCTTTGAGCCAATTCCCATTCATTATTGTGCCCCGGCTGGTTTTGCGATTCTAAAGTGTAGAGATAAC
AAGTTCAATGGAAAAGGACCATGTACAAATGTCAGCACAGTACAATGTACACATGGAATTAGGCCAGTAGTA
TCAACTCAACTGTTGTTAAATGGCAGCCTAGCAGAAGAAGAGGTAGTAATTAGATCTGACAATTTCACGAAC
AATGCTAAAACCATAATAGTACAGCTGAACGAAACTGTAGAAATTAATTGTACAAGACCCAACAACAATACA
AGAAAAGGTATACATATAGGACCAGGGAGAGCATTTTATACAACAGGAGCAATAATAGGAGATATAAGACAA
GCACATTGTAACATTAGCAGAGCAAAATGGAATAACACTTTAAAACAGATAGTTAAAAAATTAGGAGAACAA
TTTAATAAAACAACAATAGTCTTTAATCAATCCTCAGGAGGGGACCTAGAAATTGT
>2242_64_1_R5
GATTTTAACATGTGGAAAAATGACATGGTAGAACAGATGCATGAGGATATAATCAGTTTATGGGATCAAAGC
TTAAAGCCATGTGTAAAATTAACCCCACTCTGTGTGACTTTAAATTGCACCAATTTGAATACTACCAATTTG
AATGCTACTAATACCACTGTAAGTAGCTGGGAAACGATGAAGGAAGGAGAAATAAAAAACTGCTCTTTCAAT
GTCACCACAAACATAAGAGATAAGGTGCAGAAAGAATATGCTCTTTTTTATACACTTGATGTAGTACCAATA
GATAATAATGATAATACCAGCTATAGGTTGATAAGTTGCAACACCTCAGTCATTACACAGGCCTGTCCAAAG
GTATCCTTTGAGCCAATTCCCATACATTATTGTGCCCCGGCTGGTTTTGCGATTCTAAAGTGTAACAATAAG
AAGTTCAATGGAAAAGGACCATGTACAAATGTCAGCACAGTACAATGTACACATGGAATTAAGCCAGTAGTA
TCAACTCAACTGTTGTTAAATGGCAGCCTAGCAGAAGAAGAGGTAGTACTTAGATCTGACAATTTCACGAAC
AATGCTAAAACCATAATAGTACAGCTGAATGAAACTGTAGAAATTAATTGTACAAGACCCAACAACAATACA
AGAAAAGGTATACATATAGGACCAGGGAGAGCATTTTATACAACAGGAGCAATAATAGGAAATATAAGACAA
GCACATTGTAACATTAGCAGAGCAAAATGGAATAACACTTTAAAACAGATAGTTAAAAAATTAGGAGAACAA
TTTAATAAAACAAAAATAGTCTTTAATCAATCCTCAGGAGGGGACCTAGAAATTGT
>2242_64_8_R5
GATTTTAACATGTGGAAAAATGACATGGTAGAACAGATGCATGAGGATATAATCAGTTTATGGGATCAAAGC
CTAAAGCCATGTGTAAAATTAACCCCACCCTGTGTGACTTTAAATTGCACCAATTTGAATACTACCAATTTG
AATGCTACTAATACCACTGTGAGTAGCTGGGAAACGATGAAGGAAGGAGAAATAAAAAACTGCTCGTTCAAT
GTCACCACAAACATAAGAGATAAGGTGCAGAAAGAATATGCCCTTTTTTATACACTTGATGTAGTACCAATA
GATAATAATGATAATACCAGTTATAGGTTGATAAGTTGTAATACCTCAGTCATCACACAGGCCTGTCCAAAG
GTATCCTTTGAGCCAATTCCCATACATTATTGTGCCCCGGCTGGTTTTGCGATTCTAAAGTGTAACGAGGAG
AAGTTCAATGGAAAAGGACCATGTACAAATGTCAGCACAGTACAATGTACACATGGAATTAAGCCAGTAGTA
TCAACTCAACTGTTGTTAAATGGCAGCCTAGCAGAAGAAGAGGTAGTAATTAGATCTGACAATTTCACGAAC
AATGCTAAAACCATAATAGTACAGCTGAATGAAACTGTAGAAATTAATTGTACAAGACCCAACAACAATACA
AGAAAAGGTATACATATAGGACCAGGGAGAGCATTTTATACAACAGGAGCAATAATAGGAAATATAAGACAA
GCACATTGTAACATTAGCAGAGCAAAATGGAATAACACTTTAAAACAGATAGTTAAAAAATTAGGAGAACAA
TTTAATAAAACAAAAATAGTCTTTAATCAATCCTCAGGAGGGGACCTAGAAATTAT
>2242_64_5_R5
GATTTTAACATGTGGAAAAATGACATGGTAGAACAGATGCATGAGGATATAATCAGTTTATGGGATCAAAGC
CTAAAGCCATGTGTAAAATTAACCCCACTCTGTGTGACTTTAAATTGCACCAATTTGAATACTACCAATTTG
AATGCTACTAATACCACTGTGAGTAGCTGGGAAACGATGAAGGAAGGAGAAATAAAAAACTGCTCTTTCAAT
GTCACCACAAACATAAGAGATAAGGTGCAGAAAGAATACGCCCTTTTTTATACACTTGATGTAGTACCAATA
GATAATAATGATAATAGCAGCTATAGGTTGATAAGTTGTAATACCTCAGTCATCACACAGGCCTGTCCAAAG
GTATCCTTTGAGCCAATTCCCATACATTATTGTGCCCCGGCTGGTTTTGCGATTCTAAAGTGTAACGAGGAG
AAGTTCAATGGAAAAGGACCATGTACAAATGTCAGCACAGTACAATGTACACATGGAATTAAGCCAGTAGTA
TCAACTCAACTGTTGTTAAATGGCAGCCTAGCAGAAGAAGAGGTAGTAATTAGATCTGACAATTTCACGAAC
AATGCTAAAACCATAATAGTACAGCTGAATGAAACTGTAGAAATTAATTGTACAAGACCCAACAACAATACA
AGAAAAGGTATACATATAGGACCAGGGAGAGCATTTTATACAACAGGAGCAATAATAGGAAATATAAGACAA
GCACATTGTAACATTAGCAGAGCAAAATGGAATAACACTTTAAAACAGATAGTTAAAAAATTAGGAGAACAA
TTTAATAAAACAAAAATAGTCTTTAATCAATCCTCAGGAGGGGACCTAGAAATTAT
>2242_64_2_R5
GATTTTAACATGTGGAAAAATGACATGGTAGAACAGATGCATGAGGATATAATCAGTTTATGGGATCAAAGC
CTAAAGCCATGTGTAAAATTAACCCCACTCTGTGTGACTTTAAATTGCACCAATTTGAATACTACCAATTTG
AATGCTACTAATACCACTGTGAGTAGCTGGGAAACGATGAAGGAAGGAGAAATAAAAAACTGCTCTTTCAAT
GTCACCACAAACATAAGAGATAAGGTGCAGAAAGAATACGCCCTTTTTTATACACTTGATGTAGTACCAATA
GATAATAATGATAATAGCAGCTATAGGTTGATAAGTTGTAATACCTCAGTCATCACACAGGCCTGTCCAAAG
GTATCCTTTGAGCCAATTCCCATACATTATTGTGCCCCGGCTGGTTTTGCGATTCTAAAGTGTAACGAGGAG
AAGTTCAATGGAAAAGGACCATGTACAAATGTCAGCACAGTACAATGTACACATGGAATTAAGCCAGTAGTA
TCAACTCAACTGTTGTTAAATGGCAGCCTAGCAGAAGAAGAGGTAGTAATTAGATCTGACAATTTCACGAAC
AATGCTAAAACCATAATAGTACAGCTGAATGAAACTGTAGAAATTAATTGTACAAGACCCAACAACAATACA
AGAAAAGGTATACATATAGGACCAGGGAGAGCATTTTATACAACAGGAGCAATAATAGGAAGTATAAGACAA
GCACATTGTAACATTAGCAGAGCAAAATGGAATAACACTTTAAAACAGATAGTTAAAAAATTAGGAGAACAA
TTTAATAAAACAAAAATAGTCTTTAATCAATCCTCAGGAGGGGACCTAGAAATTAT
>2242_63_9_R5
GATTTTAACATGTGGAAAAATGACATGGTAGAACAGATGCATGAGGATATAATCAGTTTATGGGATCAAAGC
CTAAAGCCATGTGTAAAATTAACCCCACTCTGTGTGACTTTAAATTGCACCAATTTGAATACTACCAATTTG
AATGCTACTAATACCACTGTGAGTAGCTGGGAAACGATGAAGGAAGGAGAAATAAAAAACTGCTCTTTCAAT
GTCACCACAAACATAAGAGATAAGGTGCAGAAAGAATACGCCCTTTTTTATACACTTGATGTAGTACCAATA
GATAATAATGATAATAGCAGCTATAGGTTGATAAGTTGTAATACCTCAGTCATCACACAGGCCTGTCCAAAG
GTATCCTTTGAGCCAATTCCCATACATTATTGTGCCCCGGCTGGTTTTGCGATTCTAAAGTGTAACGAGGAG
AAGTTCAATGGAAAAGGACCATGTACAAATGTCAGCACAGTACAATGTACACATGGAATTAAGCCAGTAGTA
TCAACTCAACTGTTGTTAAATGGCAGCCTAGCAGAAGAAGAGGTAGTAATTAGATCTGACAATTTCACGAAC
AATGCTAAAACCATAATAGTACAGCTGAATGAAACTGTAGAAATTAATTGTACAAGACCCAACAACAATACA
AGAAAAGGTATACATATAGGACCAGGGAGAGCATTTTATACAACAGGAGCAATAATAGGAAATATAAGACAA
GCACATTGTAACATTAGCAGAGCAAAATGGAATAACACTTTAAAACAGATAGTTAAAAAATTAGGAGAACAA
TTTAATAAAACAAAAACAGTCTTTAATCAATCCTCAGGAGGGGACCTAGAAATTAT
>2242_64_10_R5
GATTTTAACATGTGGAAAAATGACATGGTAGAACAGATGCATGAGGATATAATCAGTTTATGGGATCAAAGC
TTAAAGCCATGTGTAAAATTAACCCCACTCTGTGTGACTTTAAATTGCACCAATTTGAATACTACCAATTTG
AATGCTACTAATACCACTGTAAGTAGCTGGGAAACGATGAAGGAAGGAGAAATAAAAAACTGCTCTTTCAAT
GTCACCACAAACATAAGAGATAAGGTGCAGAAAGAATATGCCCTTTTTTATACACTTGATGTAGTACCAATA
GATAATAATGATAATACCAGCTATAGGTTGATAAGTTGTAACACCTCAGTCATTACACAGGCCTGTCCAAAG
GTATCCTTTGAGCCAATTCCCATACATTATTGTGCCCCGGCTGGTTTTGCGATTCTAAAGTGTAGAGATAAC
AAGTTCAATGGAAAAGGACCATGTACAAATGTCAGCACAGTACAATGTACACATGGAATTAAGCCAGTAGTA
TCAACTCAACTGTTGTTAAATGGCAGCCTAGCAGAAGAAGAGGTAGTAATTAGATCTGACAATTTCACGAAC
AATGCTAAAACCATAATAGTACAGCTGAATGAAACTGTAGAAATTAATTGTACAAGACCCAACAACAATACA
AGAAAAGGTATACATATAGGACCAGGGAGAGCATTTTATACAACAGGAGCAATAATAGGAAATATAAGACAA
GCACATTGTAACATTAGCAGAGCAAAATGGAATAACACTTTAAAACAGGTAGTTAAAAAATTAGGAGAACAA
TTTAATAAAACAAAAATAGTCTTTAATCAATCCTCAGGAGGGGACCTAGAAATTAT
>2242_63_7_R5
GATTTTAACATGTGGAAAAATGACATGGTAGAACAGATGCATGAGGATATAATCAGTTTATGGGATCAAAGC
TTAAAGCCATGTGTAAAATTAACCCCACTCTGTGTGACTTTAAGTTGCACCAATGTGAATACTACCAATTTG
AATGCTACTAATACCACTGTAAGTAGCTGGGAAACGATGAAGGAAGGAGAAATAAAAAACTGCTCTTTTAAT
GTCACCACAAACTTAAGAGATAAGGTGCAGAAAGAATATGCCCTTTTTTATACACTTGATGTAGTACCAATA
GATAATAATGATAATACCAGCTATAGGTTGATAAGTTGTAACACCTCAGTCATTACACAGGCCTGTCCAAAG
GTATCCTTTGAGCCAATTCCCATTCATTATTGTGCCCCGGCTGGTTTTGCGATTCTAAAGTGTAGAGATAAC
AAGTTCAATGGAAAAGGACCATGTACAAATGTCAGCACAGTACAATGTACACATGGAATTAAGCCAGTAGTA
TCAACTCAACTGTTGTTAAATGGCAGCCTAGCAGAAGAAGATGTAGTAATTAGATCTGATAATTTCACGGAC
AATGCTAAAACCATAATAGTACAGCTGAATGAAACTGTAGAAATTAATTGTACAAGACCCAACAACAATACA
AGAAAAGGTATACATATAGGACCAGGGAGAGCATTTTATACAACAGGAGCAATAATAGGAAATATAAGACAA
GCACATTGTAACATTAGCAGAGCAAAATGGAATAACACTTTAAAACAGATAGTTAAAAAATTAGGAGAACAA
TTTAATAAAACAAAAATAGTCTTTAATCAATCCTCAGGAGGGGACCTAGAAATTAT
>2242_63_6_R5
GATTTTAACATGTGGAAAAATGACATGGTAGAACAGATGCATGAGGATATAATCAGTTTATGGGATCAAAGC
TTAAAGCCATGTGTAAAATTAACCCCACTCTGTGTGACTTTAAATTGCACCAATTTGAATACTACCAATTTG
AATGCTACTAATACCACTGTAAGTAGCTGGGAAACGATGAAGGAAGGAGAAATAAAAAACTGCTCTTTCAAT
GTCACCATAAACATAAGAGATAAGGTGCAGAAAGAATATGCTCTTTTTTATACACTTGATGTAGTACCAATA
GATAATAATGATAATACCAGCTATAGGTTGATAAGTTGTAACACCTCAGTCATTACACAGGCCTGTCCAAAG
GTATCCTTTGAGCCAATTCCCATTCATTATTGTGCCCCGGCTGGTTTTGCGATTCTAAAGTGTAGAGATAAC
AAGTTCAATGGAAAAGGACCATGTACAAATGTCAGCACAGTACAATGTACACATGGAATTAAGCCAGTAGTA
TCAACTCAACTATTGTTAAATGGCAGCCTAGCAGAAGAAGAGGTAGTAATTAGATCTGACAATTTCACGGAC
AATGCTAAAACCATAATAGTACAGCTGAATGAAACTGTAGAAATTAATTGTACAAGACCCAACAACAATACA
AGAAAAGGTATACATATAGGACCAGGGAGAGCATTTTATACAACAGGAGCAATAATAGGAAATATAAGACAA
GCACATTGTAACATTAGCAGAGCAAAATGGAATAACACTTTAAAACAGATAGTTAAAAAATTAGGAGAACAA
TTTAATAAAACAAAAATAGTCTTTAATCAATCCTCAGGAGGGGACCTAGAAATTAT
>2242_63_1_R5
GATTTTAACATGTGGAAAAATGACATGGTAGAACAGATGCATGAGGATATAATCAGTTTATGGGATCAAAGC
TTAAAGCCATGTGTAGAATTAACCCCACTCTGTGTGACTTTAAATTGCACCAATTTGAATACTACCAATTTG
AATGCTACTAATACCACTGTAAGTAGCTGGGAAACGATGAAGGAAGGAGAAATAAAAAACTGCTCTTTCAAT
GTCACCACAAACATAAGAGATAAGGTGCAGAAAGAATATGCTCTTTTTTATACACTTGATGTAGTACCAATA
GATAATAATGATAATACCAGCTATAGGTTGATAAGTTGTAACACCTCAGTCATTACACAGGCCTGTCCAAAG
GTATCCTTTGAGCCAATTCCCATTCATTATTGTGCCCCGGCTGGTTTTGCGATTCTAAAGTGTAGAGATAAC
AAGTTCAATGGAAAAGGACCATGTACAAATGTCAGCACAGTACAATGTACACATGGAATTAAGCCAGTAGTA
TCAACTCAACTATTGTTAAATGGCAGCCTAGCAGAAGAAGAGGTAGTAATTAGATCTGACAATTTCACGGAC
AATGCTAAAACCATAATAGTACAGCTGAATGAAACTGTAGAAATTAATTGTACAAGACCCAACAACAATACA
AGAAAAGGTATACATATAGGACCAGGGAGAGCATTTTATACAACAGGAGCAATAATAGGAAATATAAGACAA
GCACATTGTAACATTAGCAGAGCAAAATGGAATAACACTTTAAAACAGATAGTTAAAAAATTAGGAGAACAA
TTTAATAAAACAAAAATAGTCTTTAATCAATCCTCAGGAGGGGACCTAGAAATTAT
>2242_63:2_1_R5
GATTTTAACATGTGGAAAAATGACATGGTAGAACAGATGCATGAGGATATAATCAGTTTATGGGATCAAAGC
TTAAAGCCATGTGTAAAATTAACCCCACTCTGTGTGACTTTAAATTGCACCAATTTGAATACTACCAATTTG
AATGCTACTAATACCACTGTAAGTAGCTGGGAAACGATGAAGGAAGGAGAAATAAAAAACTGCTCTTTCAAT
GTCACCACAAACATAAGAGATAAGGTGCAGAAAGAATATGCTCTTTTTTATACACTTGATGTGGTACCAATA
GATAATAATGATAATACCAGCTATAGGTTGATAAGTTGTAACACCTCAGTCATTACACAGGCCTGTCCAAAG
GTATCCTTTGAGCCAATTCCCATTCATTATTGTGCCCCGGCTGGTTTTGCGATTCTAAAGTGTAGAGATAAC
AAGTTCAATGGAAAAGGACCATGTACAAATGTCAGCACAGTACAATGTACACATGGAATTAAGCCAGTAGTA
TCAACTCAACTATTGTTAAATGGCAGCCTAGCAGAAGAAGAGGTAGTAATTAGATCTGACAATTTCACGGAC
AATGCTAAAACCATAATAGTACAGCTGAATGAAACTGTAGAAATTAATTGTACAAGACCCAACAACAATACA
AGAAAAGGTATACATATAGGACCAGGGAGAGCATTTTATACAACAGGAGCAATAATAGGAAATATAAGACAA
GCACATTGTAACATTAGCAGAGCAAAATGGAATAACACTTTAAAACAGATAGTTAAAAAATTAGGAGAACAA
TTTAATAAAACAAAAATAGTCTTTAATCAATCCTCAGGAGGGGACCTAGAAATTAT
>2242_64_3_R5
GATTTTAACATGTGGAAAAATGACATGGTAGAACAGATGCATGAGGATATAATCAGTTTATGGGATCAAAGC
TTAAAGCCATGTGTAAAATTAACCCCACTCTGTGTGACTTTAAATTGCATCAATTTGAATACTACCAATTTG
AATGCTACTAATACCACTGGGAGTAGCTGGGAAAAGATGAAGGAAGGAGAAATAAAAAACTGCTCTTTCAAT
GTCACCACAAACATAAGAGATAAGGTGCAGAAAGAATATGCCCTTTTTTATAAGCTTGATGTAGTACAAATA
GATGATAATGATAATACCAGTTATAGGTTGATAAGTTGTAATACCTCAGTCATTACACAGGCCTGTCCAAAG
GTATCCTTTGAGCCAATTCCCATACATTATTGTGCCCCGGCTGGTTTTGCGATTCTAAAGTGTAGAGATAAC
AAGTTCAATGGAAAAGGACCATGTACAAATGTCAGCACAGTACAATGTACACATGGAATTAAGCCAGTAGTA
TCAACTCAACTGTTGTTAAATGGCAGCCTAGCAGAAGAAGAGGTAGTAATTAGATCTGACAATTTCACGAAC
AATGCTAAAACCATAATAGTACAGCTGAACGAAACTGTAGAAATTAATTGTACAAGACCCAACAACAATACA
AGAAAAGGTATACATATAGGACCAGGGAGAGCATTTTATACAACAGGAGCAATAATAGGAAATATAAGACAA
GCACATTGTAACATTAGCAGAGCAAAATGGAATAACACATTAAAACAGATAGTTAAAAAATTAGGAGAACAA
TTTAATAAAACAACAATAGTCTTTAATCAATCCTCAGGAGGGGACCTAGAAATTAT
>2242_64_9_R5
GATTTTAACATGTGGAAAAATGACATGGTAGAACAAATGCATGAGGATATAATCAGCTTATGGGATCAAAGC
TTAAAGCCATGTGTAAAATTAACCCCACTCTGTGTGACTTTAAAGTGCACCAATGTGAATACTACCAATTTG
AATGTTACTAATACCACTGGGAGTAGCTGGGAAAAGATGGAGGAAGGGGAAATAAAAAACTGCTCTTTCAAT
GTCACCACAAACATAAGAGATAAGGTGCAGAAAGAATATGCCTTTTTTTATAAGCTTGATGTAGTACAAATA
GATGATAATGATAATACCAGCTATAGGTTGATAAGTTGTAACACCTCAGTCATTACACAGGCCTGTCCAAAG
GTATCCTTTGAGCCAATTCCCATACATTATTGTGCCCCGGCTGGTTTTGCGATTCTAAAGTGTAGAGAGAAC
AAGTTCAATGGAAAAGGACCATGTACAAATGTCAGCACAGTACAATGTACACATGGAATTAAGCCAGTAGTA
TCAACTCAACTGTTGTTAAATGGCAGCCTAGCAGAAGAAGAGGTAATAATTAGATCTGACAATTTCACGAAC
AATGCTAAAACCATAATAGTACAGCTGAACGAAACTGTAGAAATTAATTGTACAAGACCCAACAACAATACA
AGAAAAGGTATACATATAGGACCAGGGAGAGCATTTTATACAACAGGAGCAATAATAGGAAATATAAGACAA
GCACATTGTAACATTAGCAGAGCAAAATGGAATAACACTTTAAAACAGATAGTTAAAAAATTAGGAGAACAA
TTTAATAAAACAAAAATAGTCTTTAATCAATCCTCAGGAGGGGACCTAGAAATTAT
>2242_64_7_R5
GATTTTAACATGTGGAAAAATGACATGGTAGAACAGATGCATGAGGATATAATCAGCTTATGGGATCAAAGC
TTAAAGCCATGTGTAAAATTAACCCCACTCTGTGTGACTTTAAATTGTACCAATGTGAATACTACCAATTTG
AATGTTACTAATACCACTGGGAGTAGCTGGGAAAAGATGGAGGAAGGGGAAATAAAAAACTGCTCTTTCAAT
GTCACCACAAACATAAGAGATAAGGTGCAGAAAGAATATGCCTTTTTTTATAAGCTTGATGTAGTACAAATA
GATGATAATGATAATACCAGCTATAGGTTGATAAGTTGTAACACCTCAGTCATTACACAGGCCTGTCCAAAG
GTATCCTTTGAGCCAATTCCCATACATTATTGTGCCCCGGCTGGTTTTGCGATTCTAAAGTGTAGAGAGAAC
AAGTTCAATGGAAAAGGACCATGTACAAATGTCAGCACAGTACAATGTACACATGGAATTAAGCCAGTAGTA
TCAACTCAACTGTTGTTAAATGGCAGCCTAGCAGAAGAAGAGGTAGTAATTAGATCTGACAATTTCACGGAC
AATGCTAAAACCATAATAGTACAGCTGAATGAAACTGTAGAAATTAATTGTACAAGACCCAACAATAATACA
AGAAAAGGTATACATATAGGACCAGGGAGCGCATTTTATACAACAGGAGCAATAATAGGAAATATAAGACAA
GCACATTGTAACATTAGCAGAGCAAAATGGAATAACACTTTAAAACAGATAGTTAAAAAATTAGGAGAACAA
TTTAATAAAACAAAAATAGTCTTTAATCAATCCTCAGGAGGGGACCTAGAAATTAT
>2242_85_6_R5
GATTTTAACATGTGGAAAAATGACATGGTAGAACAAATGCATGAGGATATAATCAGCTTATGGGATCAAAGC
TTAAAGCCATGTGTAAAATTAACCCCACTCTGTGTGACTTTAAAGTGCACCAATGTGAATACTACCAATTTG
AATGTTACTAATACCACTGGGAGTAGCTGGGAAAAGATGGAGGAAGGGGAAATAAAAAACTGCTCTTTCAAT
GTCACCACAAACATAAGAGATAAGGTGCAGAAAGAATATGCCTTTTTTTATAAGCTTGATGTAATACAAATA
GATGATAATGATAATACCAGCTATAGGTTGATAAGTTGTAACACCTCAGTCATTACACAGGCCTGTCCAAAG
GTATCCTTTGAGCCAATTCCCATACATTATTGTGCCCCGGCTGGTTTTGCGATTCTAAAGTGTAGAGAGAAC
AAGTTCAGTGGAAAAGGACCATGTACAAATGTCAGCACAGTACAATGTACACATGGAATTAAGCCAGTAGTA
TCAACTCAACTGTTGTTAAATGGCAGCCTAGCAGAAGAAGAGGTAGTAATTAGATCTGACAATTTCACGGAC
AATGCTAAAACCATAATAGTGCAGCTGAATGAAACTGTAGAAATTAATTGTACAAGACCCAACAACAATACA
AGAAAAGGTATACATATAGGACCAGGGAGCGCATTTTATACAACAGGAGCAATAATAGGAAATATAAGACAA
GCACATTGTAACATTAGCAGAGCAAAATGGAATAACACTTTAAAACAGATAGTTAAAAAATTAGGAGAACAA
TTTAATAAAACAAAAATAGTCTTTAATCAATCCTCAGGAGGGGACCTAGAAATTAT
>2242_85_3_R5
GATTTTAACATGTGGAAAAATGACATGGTAGAACAGATGCATGAGGATATAATCAGTTTATGGGATCAAAGC
TTAAAGCCATGTGTAAAATTAACCCCACTCTGTGTGACTTTAAAGTGTACCAATTTGAATACTACCAATGTG
AATACTACCAATTTGAATGTTACTAATACCACTGTAAGTAGCTGGGAAACGATGAAGGAAGGAGAAATAAAA
AACTGCTCTTTCAATGTCACCACAAACATAAGAGGTAAGGTGCAGAAAGAATATGCCTTTTTTTATAAGCTT
GATGTAGTGCAAATAGATAATACTGATAATACTAGCTATAGGTTGATAAGTTGTAATACCTCAGTCATTACA
CAGGCCTGTCCAAAGGTATCCTTTGAGCCAATTCCCATTCATTATTGTGCCCCGGCTGGTTTTGCGATTCTA
AAGTGTAGAGAGAACAAGTTCAATGGAAAAGGACCATGTAAAAATGTCAGCACAGTACAATGTACACATGGA
ATTAAGCCAGTAGTATCAACTCAACTGTTGTTAAATGGCAGCCTAGCAGAAGAAGATGTAGTAATTAGATCT
GACAATTTCACGGACAATGCTAAAACCATAATAGTACAGCTGAATGAAACTGTAGAAATTAATTGTACAAGA
CCCAACAACAATACAAGAAAGGGTATACATATAGGACCAGGGAGAGCATTTTATACAACAGGAGCAATAATA
GGAAATATAAGACAAGCACATTGTAACATTAGCAGAGCAAAATGGAATAACACTTTAAAACAGATAGTTAAA
AAATTAGGAGAACAATTTAATAAAACAAGAATAGTCTTTAATCAATCCTCAGGAGGGGACCTAGAAATTGT
>2242_84_6_R5
GATTTTAACATGTGGAAAAATGACATGGTAGAACAGATGCATGAGGATATAATCAGTTTATGGGATCAAAGC
TTAAAGCCATGTGTAAAATTAACCCCACTCTGTGTGACTTTAAAGTGTACCAATTTGAATACTACCAATGTG
AATACTACCAATTTGAATGTTACTAATACCACTGTAAGTAGCTGGGAAACGATGAAGGAAGGAGAAATAAAA
AACTGCTCTTTCAATGTCACCACAAACATAAGAGGTAAGGTGCAGAAAGAATATGCCTTTTTTTATAAGCTT
GATGTAGTGCAAATAGATAATATTGATAATACTAGCTATAGGTTGATAAGTTGTAATACCTCAGTCATTACA
CAGGCCTGTCCAAAGGTATCCTTTGAGCCAATTCCCATTCATTATTGTGCCCCGGCTGGTTTTGCGACTCTA
AAGTGTAGAGAGAACAAGTTCAATGGAAAAGGACCATGTAAAAATGTCAGCACAGTACAATGTACACATGGA
ATTAAGCCAGTAGTATCAACTCAACTGTTGTTAAATGGCAGCCTAGCAGAAGAAGATGTAGTAATTAGATCT
GACAATTTCACGGACAATGCTAAAACCATAATAGTACAGCTGAATGAAACTGTAGAAATTAATTGTACAAGA
CCCAACAACAATACAAGAAAGGGTATACATATAGGACCAGGGAGAGCATTTTATACAACAGGAGCAATAATA
GGAAATATAAGACAAGCACATTGTAACATTAGCAGAGCAAAATGGAATAACACTTTAAAACAGATAGTTAAA
AAATTAGGAGAACAATTTAATAAAACAAGAATAGTCTTTAATCAATCCTCAGGAGGGGACCTAGAAATTGT
>2242_85_7_R5
GATTTTAACATGTGGAGAAATGACATGGTAGAACAGATGCATGAGGATATAATCAGCTTATGGGATCAAAGC
TTAAAGCCATGTGTAAAATTAACCCCACTCTGTGTGACTTTAAAATGCACCAATGTGAATACTACCAATTTG
AATGTTATTAATACCACTAGGAATAGTTGGGAAATAATGAAGGAAGGAGAAATAAAAAACTGCTCTTTCAAT
GTCACCACAAACATAAGAGGTAAGGTGCAGAAAGAATATGCCTTTTTTTATAAGCTTGATGTAGTGCAAATA
GATAATACTGATAATACTAGCTATAGGTTGATAAGTTGTAATACCTCAGTCATTACACAGGCCTGTCCAAAG
GTATCCTTTGAGCCAATTCCCATTCATTATTGTGCCCCGGCTGGTTTTGCGATTCTAAAGTGTAGAGAGAAC
AAGTTCAATGGAAAAGGACCATGTAAAAATGTCAGCACAGTACAATGTACACATGGAATTAAGCCAGTAGTA
TCAACTCAACTGTTGTTAAATGGCAGCCTAGCAGAAGAAGATGTAGTAATTAGATCTGACAATTTCACGGAC
AATGCTAAAACCATAATAGTACAGCTGAATGAAACTGTAGAAATTAATTGTACAAGACCCAACAACAATACA
AGAAAAGGTATACACATAGGACCAGGGAGAGCATTTTATACAACAGGAGCAATAATAGGAAATATAAGACAA
GCACATTGTAACATTAGCAGAGCAAAATGGAATAACACTTTAAAACAGATAGTTAAAAAATTAGGAGAACAA
TTTAATAAAACAAAAATAGTCTTTAATCAATCCTCAGGAGGGGACCTAGAAATTAT
>2242_85_2_R5
GATTTTAACATGTGGAGAAATGACATGGTAGAACAGATGCATGAGGATATAATCAGCTTATGGGATCAAAGC
CTAAAGCCATGTGTAAAATTAACCCCACTCTGTGTGACTTTAAAGTGCACCAATGTGAATACTACCAATTTG
AATGTTACTAATACCACTAGGAATAGCTGGGAAATAATGAAGGAAGGAGAAATAAAAAACTGCTCTTTCAAT
GTCACCACAAACATAAGAGGTAAGGTGCAGAAAGAATATGCCTTTTTTTATAAGCTTGATGTAGTGCAAATA
GATAATACTGATAATACTAGCTATAGGTTGATAAGTTGTAATACCTCAGTCATTACACAGGCCTGTCCAAAG
GTATCCTTTGAGCCAATTCCCATTCATTATTGTGCCCCGGCTGGTTTTGCGATTCTAAAGTGTAGAGAGAAC
AAGTTCAATGGAAAAGGACCATGTAAAAATGTCAGCACAGTACAATGTACACATGGAATTAAGCCAGTAGTA
TCAACTCAACTGTTGTTAAATGGCAGCCTAGCAGAAGAAGATGTAGTAATTAGATCTGACAATTTCACGGAC
AATGCTAAAACCATAATAGTACAGCTGAATGAAACTGTAGAAATTAATTGTACAAGACCCAACAACAATACA
AGAAAAGGTATACACATAGGACCAGGGAGAGCATTTTATACAACAGGAGCAATAATAGGAAATATAAGACAA
GCACATTGTAACATTAGCAGAGCAAAATGGAATAACACTTTAAAACAGATAGTTAAAAAATTAGGAGAACAA
TTTAATAAAACAAAAATAGTCTTTAATCAATCCTCAGGAGGGGACCTAGAAATTAT
>2242_85_4_R5
GATTTTAACATGTGGAGAAATGACATGGTAGAACAGATGCATGAGGATATAATCAGCTTATGGGATCAAAGC
CTAAAGCCATGTGTAAAATTAACCCCACTCTGTGTGACTTTAAAGTGCACCAATGTGAATACTACCAATTTG
AATGTTACTAATACCACTAGGAATAGCTGGGAAATAATGAAGGAAGGAGAAATAAAAAACTGCTCTTTCAAT
GTCACCACAAACATAAGAGGTAAGGTGCAGAAAGAATATGCCTTTTTTTATAAGCTTGATGTAGTGCAAATA
GATAATACTGATAATACTAGCTATAGGTTGATAAGTTGTAATACCTCAGTCATTACACAGGCCTGTCCAAAG
GTATCCTTTGAGCCAATTCCCATTCATTATTGTGCCCCGGCTGGTTTTGCGATTCTAAAGTGTAGAGAGAAC
AAGTTCAATGGAAAAGGACCATGTAAAAATGTCAGCACAGTACAATGTACACATGGAATTAAGCCAGTAGTA
TCAACTCAACTGTTGTTAAATGGCAGCCTAGCAGAAGAAGATGTAGTAATTAGATCTGACAATTTCACGGAC
AATGCTAAAACCATAATAGTACAGCTGAATGAAACTGTAGAAATTAATTGTACAAGACCCAACAACAATACA
AGAAAAGGTATACACATAGGACCAGGGAGAGCATTTTATACAACAGGAGCAATAATAGGAAATATAAGACAA
GCACATTGTAACATTAGCAGAGCAAAATGGAATAACACTTTAAAACAGATAGTTAAAAAATTAGGAGAACAA
TTTAATAAAACAAAAATAGTCTTTAATCAATCCTCAGGAGGGGACCTAGAAATTAT
>2242_85_8_R5
GATTTTAACATGTGGAGAAATGACATGGTAGAACAGATGCATGAGGATATAATCAGCTTATGGGATCAAAGC
CTAAAGCCATGTGTAAAATTAACCCCACTCTGTGTGACTTTAAAGTGCACCAATGTGAATACTACCAATTTG
AATGTTACTAATACCACTAGGAATAGCTGGGAAATAATGAAGGAAGGAGAAATAAAAAGCTGCTCTTTCAAT
GTCACCACAAACATAAGAGGTAAGGTGCAGAAAGAATATGCCTTTTTTTATAAGCTTGATGTAGTGCAAATA
GATAATACTGATAATACTAGCTATAGGTTGATAAGTTGTAATACCTCAGTCATTACACAGGCCTGTCCAAAG
GTATCCTTTGAGCCAATTCCCATTCATTATTGTGCCCCGGCTGGTTTTGCGATTCTAAAGTGTAGAGAGAAC
AAGTTCAATGGAAAAGGACCATGTAAAAATGTCAGCACAGTACAATGTACACATGGAATTAAGCCAGTAGTA
TCAACTCAACTGTTGTTAAATGGCAGCCTAGCAGAAGAAGATGTAGTAATTAGATCTGACAATTTCACGGAC
AATGCTAAAACCATAATAGTACAGCTGAATGAAACTGTAGAAATTAATTGTACAAGACCCAACAACAATACA
AGAAAAGGTATACACATAGGACCAGGGAGAGCATTTTATACAACAGGAGCAATAATAGGAAATATAAGACAA
GCACATTGTAACATTAGCAGAGCAAAATGGAATAACACTTTAAAACAGATAGTTAAAAAATTAAGAGAACAA
TTTAATAAAACAAAAATAGTCTTTAATCAATCCTCAGGAGGGGACCTAGAAATTAT
>2242_85:2_1_R5
GATTTTAACATGTGGAGAAATGACATGGTAGAACAGATGCATGAGGATATAATCAGCTTATGGGATCAAAGC
CTAAAGCCATGTGTAAAATTAACCCCACTCTGTGTGACTTTAAAGTGCACCAATGTGAATACTACCAATTTG
AATGTTACTAATACCACTAGGAATAGCTGGGAAATAATGAAGGAAGGAGAAATAAAAAACTGCTCTTTCAAT
GTCACCACAAACATAAGAGGTAAGGTGCAGAAAGAATATGCCTTTTTTTATAAGCTTGATGTAGTGCAAATA
GATAATACTGATAATACTAGCTATAGGTTGATAAGTTGTAATACCTCAGTCATTACACAGGCCTGTCCAAAG
GTATCCTTTGAGCCAATTCCCATTCATTATTGTGCCCCGGCTGGTTTTGCGATTCTAAAGTGTAGAGAGAAC
AAGTTCAATGGAAAAGGACCATGTAAAAATGTCAGCACAGTACAATGTACACATGGAATTAAGCCAGTAGTA
TCAACTCAACTGTTGTTAAATGGCAGCCTAGCAGAAGAAGATGTAGTAATTAGATCTGACAATTTCACGGAC
AATGCTAAAACCATAATAGTACAGCTGAATGAAACTGTAGAAATTAATTGTACAAGACCCAACAACAATACA
AGAAAAGGTATACACATAGGACCAGGGAGAGCATTTTATACAACAGGAGCAATAATAGGAAATATAAGACAA
GCACATTGTAACATTAGCAGAGCAAAATGGAATAACACTTTAAAACAGATAGTTAAAAAATTAAGAGAACAA
TTTAATAAAACAAAAATAGTCTTTAATCAATCCTCAGGAGGGGACCTAGAAATTAT
>2242_85:2_4_X4
GATTTTAACATGTGGAAAAATGACATGGTAGAACAGATGCATGAGGATATAATCAGCTTATGGGATCAAAGC
TTAGAACCATGTGTAAAATTAACCCCACTCTGTGTGACTTTAAAGTGCACCAATGTGAATACTACCAATTTG
AATGTTACTAATACCACTAGGAATAGCTGGGAAATAATGAAGGAAGGAGAAATAAAAAACTGCTCTTTCAAT
GTCACCACAAACATAAGAGGTAAGGTGCAGAAAGAATATGCCTTTTTTTATAAGCTTGATGTAGTGCAAATA
GATAATACTGATAATACTAGCTATAGGTTGATAAGTTGTAATACCTCAGTCATTACACAGGCCTGTCCAAAG
GTATCCTTTGAGCCAATTCCCATTCATTATTGTGCCCCGGCTGGTTTTGCGATTCTAAAGTGTAGAGAGAAC
AAGTTCAATGGAAAAGGACCATGTAAAAATGTCAGCACAGTACAATGTACACATGGAATTAAGCCAGTAGTA
TCAACTCAACTGTTGTTAAATGGCAGCCTAGCAGAAGAAGATGTAGTAATTAGATCTGACAATTTCACGGAC
AATGCTAAAACCATAATAGTACAGCTGAATGAAACTGTAGAAATTAATTGTACAAGACCCAACAACTATACA
AGAAAAGGTATACGTATAGGACCGGGGAGAGCAATTTATACAACAGGAAGAATAATAGGAGATATAAGACAA
GCACATTGTAACATTAGCAGAGCAAAATGGAATAACACTTTAAAACAGATAGTTAAAAAATTAGGAGAACAA
TTTAATAAAACAAAAATAGTCTTTAATCAATCCTCAGGAGGGGACCTAGAAATTAT
>2242_85:2_2_X4
GATTTTAACATGTGGAAAAATGACATGGTAGAACAAATGCATGAGGATATAATCAGCTTATGGGATCAAAGC
TTAAAACCATGTGTAAAATTAACCCCACTCTGTGTGACTTTAAAGTGCACCAATGTGAATACTACCAATTTG
AATGTTACTAATACCACTAGGAATAGCTGGGAAATGATGAAGGAAGGAGAAATAAAAAACTGCTCTTTCAAT
GTCACCACAAACATAAGAGGTAAGGTGCAGAAAGAATATGCCTTTTTTTATAAGCTTGATGTAGTACAAATA
GATGCTAATGATAATACCAGCTATAGGTTGACAAGTTGTAACGCCTCAGTCATTACACAGGCCTGTCCAAAG
GTATCCTTTGAGCCAATTCCCATTCATTATTGTGCCCCGGCTGGTTTTGCGATTCTAAAGTGTAGAGAGAAC
AAGTTCAATGGAAAAGGACCATGTAAAAATGTCAGCACAGTACAATGTACACATGGAATTAAGCCAGTAGTA
TCAACTCAACTGTTGTTAAATGGCAGCCTAGCAGAAGAAGATGTAGTAATTAGATCTGACAATTTCACGGAC
AATGCTAAAACCACAATAGTACAGCTGAATGAAACTGTAGAAATTAATTGTACAAGACCCAACAACAATACA
AGAAAAGGTATACGTATAGGACCGGGGAGAGCAATTTATACAACAGGAAGAATAATAGGAGATATAAGACAA
GCACATTGTAACATTAGCAGAGCAAAATGGAATAACACTTTAAAACAGATAGTTAAAAAATTAGGAGAACAA
TTTAATAAAACAAAAATAGTCTTTAATCAATCCTCAGGAGGGGACCTAGAAATTAT
>2242_85:2_5_X4
GATTTTAACATGTGGAAAAATGACATGGTAGAACAAATGCATGAGGATATAATCAGCTTATGGGATCAAAGC
TTAAAACCATGTGTAAAATTAACCCCACTCTGTGTGACTTTAAAGTGCACCAATGTGAATACTACCAATTTG
AATGTTACTAATACCACTAGGAATAGCTGGGAAATGATGAAGGAAGGAGAAATAAAAAACTGCTCTTTCAAT
GTCACCACAAACATAAGAGGTAAGGTGCAGAAAGAATATGCCTTTTTTTATAAGCTTGATGTAGTACAAATA
GATGCTAATGATAATACCAGCTATAGGTTGACAAGTTGTAACGCCTCAGTCATTACACAGGCCTGTCCAAAG
GTATCCTTTGAGCCAATTCCCATTCATTATTGTGCCCCGGCTGGTTTTGCGATTCTAAAGTGTAGAGAGAAC
AAGTTCAATGGAAAAGGACCATGTAAAAATGTCAGCACAGTACAATGTACACATGGAATTAAGCCAGTAGTA
TCAACTCAACTGTTGTTAAATGGCAGCCTAGCAGAAGAAGATGTAGTAATTAGATCTGACAATTTCACGGAC
AATGCTAAAACCATAATAGTACAGCTGAATGAAACTGTAGAAATTAATTGTACAAGACCCAACAACAATACA
AGAAAAGGTATACGTATAGGACCGGGGAGAGCAATTTATACAACAGGAAGAATAATAGGAGATATAAGACAA
GCACATTGTAACATTAGCAGAGCAAAATGGAATAACACTTTAAAACAGATAGTTAAAAAATTAGGAGAACAA
TTTAATAAAACAAAAATAGTCTTTAATCAATCCTCAGGAGGGGACCTAGAAATTAT
>2242_84_7_X4
GATTTTAACATGTGGAGAAATGACATGGTAGAACAGATGCATGAGGATATAATCAGCTTATGGGATCAAAGC
TTAAAGCCATGTGTAAAATTAACCCCACTCTGTGTTACTCTAAATTGCACCAATGTGAATGTTACTAATACC
ACTAGGAATAGCTGGGAAATGATGAAGGAAGGAGAAATAAAAAACTGCTCTTTCAATGTCACCACAAACATA
AGAGATAAGGTGCAGAAAGAATATGCCTTTTTTTATAAGCTTGATGTAGTACAAATAGATGCTAATGATAAT
ACCAGCTATAGGTTGACAAGTTGTAACGCCTCAGTCATTACACAGGCCTGTCCAAAGGTATCCTTTGAGCCA
ATTCCCATACATTATTGTGCCCCGGCTGGTTTTGCGATTCTAAAGTGTAGAGATGAGAAGTTCAATGGAAAA
GGACCATGTACAAATGTCAGCACAGTACAATGTACACATGGAATTAAGCCAGTAGTATCAACTCAACTGTTG
TTAAATGGCAGCCTAGCAGAAGAAGAGGTAGTAATTAGATCTGACAATTTCACAGACAATGCTAAGACCATA
ATAGTACAGCTAAATGAAACTGTAGAAATTAATTGTACAAGACCCAACAACTATACAAGAAAAGGTATACGT
ATAGGACCGGGGAGAGCAATTTATACAACAGGAAGAATAATAGGAGATATAAGACAAGCACATTGTAACATT
AGCAGAGCAAAATGGAATAACACTTTAAAACAGATAGTTAAAAAATTAGGAGAACAATTTAATAAAACAAAA
ATAGTCTTTAATCAATCCTCAGGAGGGGACCTAGAAATTGT
>2242_85_5_X4
GATTTTAACATGTGGAAAAATGACATGGTAGAACAGATGCATGAGGATATAATCAGCTTATGGGATCAAAGC
TTAAAACCATGTGTAAAATTAACCCCACTCTGTGTGACTTTAAAGTGCACCAATGTGAATACTACCAATTTG
AATGTTACTAATACCACTAGGAATAGCTGGGAAATGATGAAGGAAGGAGAAATAAAAAACTGCTCTTTCAAT
GTCACCACAAACATAAGAGATAAGGTGCAGAAAGAATATGCCTTTTTTTATAAGCTTGATGTAGTACAAATA
GATGCTAATGATAATACCAGCTATAGGTTGACAAGTTGTAACGCCTCAGTCATTACACAGGCCTGTCCAAAG
GTATCCTTTGAGCCAATTCCCATACATTATTGTGCCCCGGCTGGTTTTGCGATTCTAAAGTGTAGAGATGAG
AAGTTCAATGGAAAAGGACCATGTACAAATGTCAGCACAGTACAATGTACACATGGAATTAAGCCAGTAGTA
TCAACTCAACTGTTGTTAAATGGCAGCCTAGCAGAAGAAGAGGTAGTAATTAGATCTGACAATTTCACAGAC
AATGCTAAGACCATAATAGTACAGCTAAATGAAACTGTAGAAATTAATTGTACAAGACCCAACAACTATACA
AGAAAAGGTATACGTATAGGACCGGGGAGAGCAATTTATACAACAGGAAGAATAATAGGAGATATAAGACAA
GCACATTGTAACATTAGCAGAGCAAAATGGAATAACACTTTAAAACAGATAGTTAAAAAATTAGGAGGACAA
TTTAATAAAACAAAAATAGTCTTTAATCAATCCTCAGGAGGGGACCTAGAAATTAT
>2242_85_1_X4
GATTTTAACATGTGGAAAAATGACATGGTAGAACAGATGCATGAGGATATAATCAGCTTATGGGATCAAAGC
TTAAAACCATGTGTAAAATTAACCCCACTCTGTGTGACTTTAAAGTGCACCAATGTGAATACTACCAATTTG
AATGTTACTAATACCACTAGGAATAGCTGGGAAATGATGAAGGAAGGAGAAATAAAAAACTGCTCTTTCAAT
GTCACCACAAACATAAGAGATAAGGTGCAGAAAGAATATGCCTTTTTTTATAAGCTTGATGTAGTACAAATA
GATGCTAATGATAATACCAGCTATAGGTTGACAAGTTGTAACGCCTCAGTCATTACACAGGCCTGTCCAAAG
GTATCCTTTGAGCCAATTCCCATACATTATTGTGCCCCGGCTGGTTTTGCGATTCTAAAGTGTAGAGATGAG
AAGTTCAATGGAAAAGGACCATGTACAAATGTCAGCACAGTACAATGTACACATGGAATTAAGCCAGTAGTA
TCAACTCAACTGTTGTTAAATGGCAGCCTAGCAGAAGAAGAGGTAGTAATTAGATCTGACAATTTCACAGAC
AATGCTAAAACCATAATAGTACAGCTAAATGAAACTGTAGAAATTAATTGTACAAGACCCAACAACTATACA
AGAAAAGGTATACGTATAGGACCGGGGAGAGCAATTTATACAACAGGAAGAATAATAGGAGATATAAGACAA
GCACATTGTAACATTAGCAGAGCAAAATGGAATAACACTTTAAAACAGATAGTTAAAAAATTAGGAGAACAA
TTTAATAAAACAAAAATAGTCTTTAATCAATCCTCAGGAGGGGACCTAGAAATTGT
>2242_85_9_X4
GATTTTAACATGTGGAAAAATGACATGGTAGAACAGATGCATGAGGATATAATCAGCTTATGGGATCAAAGC
TTAAAACCATGTGTAAAATTAACCCCACTCTGTGTGACTTTAAAGTGCACCAATGTGAATACTACCAATTTG
AATGCTACTAATACCACTAGGAATAGCTGGGAAATGATGAAGGAAGGAGAAATAAAAAACTGCTCTTTCAAT
GTCACCACAAACATAAGAGATAAGGTGCAGAAAGAATATGCCTTTTTTTATAAGCTTGATGTAGTACAAATA
GATGCTAATGATAATACCAGCTATAGGTTGACAAGTTGTAACGCCTCAGTCATTACACAGGCCTGTCCAAAG
GTATCCTTTGAGCCAATTCCCATACATTATTGTGCCCCGGCTGGTTTTGCGATTCTAAAGTGTAGAGATGAG
AAGTTCAATGGAAAAGGACCATGTACAAATGTCAGCACAGTACAATGTACACATGGAATTAAGCCAGTAGTA
TCAACTCAACTGTTGTTAAATGGCAGCCTAGCAGAAGAAGAGGTAGTAATTAGATCTGACAATTTCACAGAC
AATGCTAAAACCATAATAGTACAGCTAAATGAAACTGTAGAAATTAATTGTACAAGACCCAACAACTATACA
AGAAAAGGTATACGTATAGGACCGGGGAGAGCAATTTATACAACAGGAAGAATAATAGGAGATATAAGACAA
GCACATTGTAACATTAGCAGAGCAAAATGGAATAACACTTTAAAACAGATAGTTAAAAAATTAGGAGAACAA
TTTAATAAAACAAAAATAGTCTTTAATCAATCCTCAGGAGGGGACCTAGAAATTGT
>2242_85:2_3_X4
GATTTTAACATGTGGAAAAATGACATGGTAGAACAGATGCATGAGGATATAATCAGCTTATGGGATCAAAGC
TTAAAACCATGTGTAAAATTAACCCCACTCTGTGTGACTTTAAAGTGCACCAATGTGAATACTACCAATTTG
AATGTTACTAATACCACTAGGAATAGCTGGGAAATGATGAAGGAAGGAGAAATAAAAAACTGCTCTTTCAAT
GTCACCACAAACATAAGAGATAAGGTGCAGAAAGAATATGCCTTTTTTTATAAGCTTGATGTAGTACAAATA
GATGCTAATGATAATACCAGCTATAGGTTGACAAGTTGTAACGCCTCAGTCATTACACAGGCCTGTCCAAAG
GTATCCTTTGAGCCAATTCCCATACATTATTGTGCCCCGGCTGGTTTTGCGATTCTAAAGTGTAGAGATGAG
AAGTTCAATGGAAAAGGACCATGTACAAATGTCAGCACAGTACAATGTACACATGGAATTAAGCCAGTAGTA
TCAACTCAACTGTTGTTAAATGGCAGCCTAGCAGAAGAAGAGGTAGTAATTAGATCTGACAATTTCACAGAC
AATGCTAAAACCATAATAGTACAGCTAAATGAAACTGTAGAAATTAATTGTACAGGACCCAACAACTATACA
AGAAAAGGTATACGTATAGGACCGGGGAGAGCAATTTATACAACAGGAAGAATAATAGGAGATATAAGACAA
GCACATTGTAACATTAGCAGAGCAAAATGGAATAACACTTTAAAACAGATAGTTAAAAAATTAGGAGAACAA
TTTAATAAAACAAAAATAGTCTTTAATCAATCCTCAGGAGGGGACCTAGAAATTGT
>2242_84_8_X4
GATTTTAACATGTGGAAAAATGACATGGTAGAACAAATGCATGAGGATATAATCAGCTTATGGGATCAAAGC
TTAAAACCATGTGTAAAATTAACCCCACTCTGTGTGACTTTAAAGTGCACCAATGTGAATACTACCAATTTG
AATGTTACTAATACCACTAGGAATAGCTGGGAAATGATGAAGGAAGGAGAAATAAAAAACTGCTCTTTCAAT
GTCACCACAAACATAAGAGATAAGGTGCAGAAAGAATATGCCTTTTTTTATAAGCTTGATGTAGTACAAATA
GATGCTAATGATAATACCAGCTATAGGTTGACAAGTTGTAACGCCTCAGTCATTACACAGGCCTGTCCAAAG
GTATCCTTTGAGCCAATTCCCATACATTATTGTGCCCCGGCTGGTTTTGCGATTCTAAAGTGTAGAGATGAG
AAGTTCAATGGAAAAGGACCATGTACAAATGTCAGCACAGTACAATGTACACATGGAATTAAGCCAGTAGTA
TCAACTCAACTGTTGTTAAATGGCAGCCTAGCAGAAGAAGAGGTAGTAATTAGATCTGACAATTTCACAGAC
AATGCTAAGACCATAATAGTACAGCTAAATGAAACTGTAGAAATTAATTGTACAAGACCCAACAACTATACA
AGAAAAGGTATACGTATAGGACCGGGGAGAGCAATTTATACAACAGGAAGAATAATAGGAGATATAAGACAA
GCACATTGTAACATTAGCAGAGCAAAATGGAATAACACTTTAAAACAGATAGTTAAAAAATTAGGAGAACAA
TTTAATAAAACAAAAATAGTCTTTAATCAATCCTCAGGAGGGGACCTAGAAATTGT
>2242_84_10_X4
GATTTTAACATGTGGAAAAATGACATGGTAGAACAGATGCATGAGGATATAATCAGCTTATGGGATCAAAGC
TTAAAGCCATGTGTAAAATTAACCCCACTCTGTGTGACTTTAAAGTGCACCAATGTGAATACTACCAATTTG
AATGTTACTAATACCACTAGGAATAGCTGGGAAATAATGAAGGAAGGAGAAATAAAAAACTGCTCTTTCAAT
GTCACCACAAACAGAAGAGATAAGGTGCAGAAAGAATATGCCTTTTTTTATAAGCTTGATGTAGTACAAATA
GATGCTAATGACAATACCAGCTATAGGTTGACACGTTGTAACGCCTCAGTCATTACACAGGCCTGTCCAAAG
GTATCCTTTGAGCCAATTCCCATACATTATTGTGCCCCGGCTGGTTTTGCGATTCTAAAGTGTAGAGATAAG
AAGTTCAATGGAAAAGGACCATGTACAAATGTCAGCACAGTACAATGTACACATGGAATTAAGCCAGTAGTA
TCAACTCAACTGTTGTTAAATGGCAGCCTAGCAGAAGAAGAGGTAGTAATTAGATCTGACAATTTCACGGAC
AATGCTAAAACCATAATAGTACAGCTGAACGAAACTGTAGAAATTAATTGTATAAGACCCAACAACAATACA
AGAAAAGGTATACGTATAGGACCGGGGAGAGCAATTTATACAACAGGAAGAATAATAGGAGATATAAGACAA
GCACATTGTAACATTAGCAGAGCAAAATGGAATAACACTTTAAAACAGATAGTTAAAAAATTAGGAGGACAA
TTTAATAAAACAAAAATAGTCTTTAATCAATCCTCAGGAGGGGACCTAGAAATTAT
>2242_76_4_X4
GATTTTAACATGTGGAAAAATGACATGGTAGAACAGATGCATGAGGATATAATCAGCTTATGGGATCAAAGC
TTAAAGCCATGTGTAAAATTAACCCCACTCTGTGTGACTTTAAAGTGCACCAATGTGAATACTACCAATTTG
AATGTTACTAATACCACTAGGAATAGCTGGGAAATAATGAAGGAAGGAGAAATAAAAAACTGCTCTTTCAAT
GTCACCACAAACAGAAGAGATAAGGTGCAGAAAGAATATGCCTTTTTTTATAAGCTTGATGTAGTACAAATA
GATGCTAATGACAATACCAGCTATAGGTTGACACGTTGTAACGCCTCAGTCATTACACAGGCCTGTCCAAAG
GTATCCTTTGAGCCAATTCCCATACATTATTGTGCCCCGGCTGGTTTTGCGATTCTAAAGTGTAGAGATAAG
AAGTTCAATGGAAAAGGACCATGTACAAATGTCAGCACAGTACAATGTACACATGGAATTAAGCCAGTAGTA
TCAACTCAACTGTTGTTAAATGGCAGCCTAGCAGAAGAAGAGGTAGTAATTAGATCTGACAATTTCACGGAC
AATGCTAAAACCATAATAGTACAGCTGAACGAAACTGTAGAAATTAATTGTATAAGACCCAACAACAATACA
AGAAAAGGTATACGTATAGGACCGGGGAGAGCAATTTATACAACAGGAAGAATAATAGGAGATATAAGACAA
GCACATTGTAACATTAGCAGAGCAAAATGGAATAACACTTTAAAACAGATAGTTAAAAAATTAGGAGGACAA
TTTAATAAAACAAAAATAGTCTTTAATCAATCTTCAGGAGGGGACCTAGAAATTAT
>2242_76_8_X4
GATTTTAACATGTGGAAAAATGACATGGTAGAACAGATGCATGAGGATATAATCAGCTTATGGGATCAAAGC
TTAAAGCCATGTGTAAAATTAACCCCACTCTGTGTGACTTTAAAGTGCACCAATGTGAATACTACCAATTTG
AATGTTACTAATACCACTAGGAATAGCTGGGAAATGATGAAGGAAGGAGAAATAAAAAACTGCTCTTTCAAT
GTCACCACAAACATAAGAGATAAGGTGCAGAAAGAATATGCCTTTTTTTATAAGCTTGATGTAGTACAAATA
GATGCTAATGACAATACCAGCTATAGGTTGATACGTTGTAACGCCTCAGTCATTACACAGGCCTGTCCAAAG
GTATCCTTTGAGCCAATTCCCATACATTATTGTGCCCCGGCTGGTTTTGCGATTCTAAAGTGTAGAGATGAG
AAGTTCAATGGAAAAGGACCATGTACAAATGTCAGCACAGTACAATGTACACATGGAATTAAGCCAGTAGTA
TCAACTCAACTGTTGTTAAATGGCAGCCTAGCAGAAGAAGAGGTAGTAATTAGATCTGACAATTTCACGGAC
AATGCTAAAACCATAATAGTACAGCTGAACGAAACTGTAGAAATTAATTGTATAAGACCCAACAACAATACA
AGAAAAGGTATACGTATAGGACCGGGGAGAGCAATTTATACAACAGGAAGAATAATAGGAGATATAAGACAA
GCACATTGTAACATTAGCAGAGCAAAATGGAATAACACTTTAAAACAGATAGTTAAAAAATTAAGAGAACAA
TTTGGTAATAAAACAATAGTCTTTAATCAATCCTCAGGAGGGGACCTAGAAATTGT
>2242_76_3_X4
GATTTTAACATGTGGAAAAATGACATGGTAGAACAGATGCATGAGGATATAATCAGCTTATGGGATCAAAGC
TTAAAGCCATGTGTAAAATTAACCCCACTCTGTGTGACTTTAAAGTGCACCAATGTGAATACTACCAATTTG
AATGTTACTAATACCACTAGGAATAGCTGGGAAATGATGAAGGAAGGAGAAATAAAAAACTGCTCTTTCAAT
GTCACCACAAACATAAGAGATAAGGTGCAGAAAGAATATGCCTTTTTTTATAAGCTTGATGTAGTACAAATA
GATGCTAATGACAATACCAGCTATAGGTTGATACGTTGTAACGCCTCAGTCATTACACAGGCCTGTCCAAAG
GTATCCTTTGAGCCAATTCCCATACATTATTGTGCCCCGGCTGGTTTTGCGATTCTAAAGTGTAGAGATGAG
AAGTTCAATGGAAAAGGACCATGTACAAATGTCAGCACAGTACAATGTACACATGGAATTAAGCCAGTAGTA
TCAACTCAACTGTTGTTAAATGGCAGCCTAGCAGAAGAAGAGGTAGTAATTAGATCTGACAATTTCACGGAC
AATGCTAAAACCATAATAGTACAGCTGAACGAAACTGTAGAAATTAATTGTATAAGACCCAACAACAATACA
AGAAAAGGTATACGTATAGGACCGGGGAGAGCAATTTATACAACAGGAAGAATAATAGGAAATATAAGACAA
GCACATTGTAACATTAGTAAAGCAAAATGGAATAACACTTTAAAACAGATAGTTAAAAAATTAAGAGAACAA
TTTGGTAATAAAACAATAGTCTTTAATCAATCCTCAGGAGGGGACCTAGAAATTGT
>2242_76_2_X4
GATTTTAACATGTGGAAAAATGACATGGTAGAACAGATGCATGAGGATATAATCAGCTTATGGGATCAAAGC
TTAAAGCCATGTGTAAAATTAACCCCACTCTGTGTGACTTTAAAGTGCACCAATGTGAATACTACCAATTTG
AATGTTACTAATACCACCAGGAATAGCTGGGAAATGATGAAGGAAGGAGAAATAAAAAACTGCTCCTTCAAT
GTCACCACAAACATAAGAGATAAGGTGCAGAAAGAATATGCCTTTTTTTATAAGCTTGATGTAGTACAAATA
GATGCTAATGACAATACCAGCTATAGGTTGATACGTTGTAACGCCTCAGTCATTACACAGGCCTGTCCAAAG
GTATCCTTTGAGCCAATTCCCATACATTATTGTGCCCCGGCTGGTTTTGCGATTCTAAAGTGTAGAGATGAG
AAGTTCAATGGAAAAGGACCATGTACAAATGTCAGCACAGTACAATGTACACATGGAATTAAGCCAGTAGTA
TCAACTCAACTGTTGTTAAATGGCAGCCTAGCAGAAGAAGAGGTAGTAATTAGATCTGACAATTTCACGGAC
AATGCTAAAACCATAATAGTACAGCTGAACGAAACTGTAGAAATTAATTGTATAAGACCCAACAACAATACA
AGAAAAGGTATACGTATAGGACCGGGGAGAGCAATTTATACAACAGGAAGAATAATAGGAGATATAAGACAA
GCACATTGTAACATTAGTAAAGCAAAATGGAATAACACTTTAAAACAGATAGTTAAAAAATTAAGAGAACAA
TTTGGTAATAAAACAATAGTCTTTAATCAATCCTCAGGAGGGGACCTAGAAATTGT
>2242_76_7_X4
GATTTTAACATGTGGAAAAATGACATGGTAGAACAGATGCATGAGGATATAATCAGCTTATGGGATCAAAGC
TTAAAGCCATGTGTAAAATTAACCCCACTCTGTGTGACTTTAAAGTGCACCAATGTGAATACTACCAATTTG
AATGTTACTAATACCACTAGGAATAGCTGGGAAATGATGAAGGAAGGAGAAATAAAAAACTGCTCTTTCAAT
GTCACCACAAACATAAGAGATAAGGTGCAGAAAGAATATGCCTTTTTTTATAAGCTTGATGTAGTACAAATA
GATGCTAATGACAATACCAGCTATAGGTTGATACGTTGTAACGCCTCAGTCATTACACAGGCCTGTCCAAAG
GTATCCTTTGAGCCAATTCCCATACATTATTGTGCCCCGGCTGGTTTTGCGATTCTAAAGTGTAGAGATGAG
AAGTTCAATGGAAAAGGACCATGTACAAATGTCAGCACAGTACAATGTACACATGGAATTAAGCCAGTAGTA
TCAACTCAACTGTTGTTAAATGGCAGCCTAGCAGAAGAAGAGGTAGTAATTAGATCTGACAATTTCACGGAC
AATGCTAAAACCATAATAGTACAGCTGAACGAAACTGTAGAAATTAATTGTATAAGACCCAACAACAATACA
AGAAAAGGTATACGTATAGGACCGGGGAGAGCAATTTATACAACAGGAAGAATAATAGGAGATATAAGACAA
GCACATTGTAACATTAGTAAAGCAAAATGGAATAACACTTTAAAACAGATAGTTAAAAAATTAAGAGAACAA
TTTGGTAATAAAACAATAGTCTTTAATCAATCCTCAGGAGGGGACCTAGAAATTGT
>2242_76_6_X4
GATTTTAACATGTGGAAAAATGACATGGTAGAACAGATGCATGAGGATATAATCAGCTTATGGGATCAAAGC
TTAAAGCCATGTGTAAAATTAACCCCACTCTGTGTGACTTTAAAGTGCACCAATGTGAATACTACCAATTTG
AATGTTACTAATACCACTAGGAATAGCTGGGAAATGATGAAGGAAGGAGAAATAAAAAACTGCTCTTTCAAT
GTCACCACAAACATAAGAGATAAGGTGCAGAAAGAATATGCCTTTTTTTATAAGCTTGATGTAGTACAAATA
GATGCTAATGACAATACCAGCTATAGGTTGATACGTTGTAACGCCTCAGTCATTACACAGGCCTGTCCAAAG
GTATCCTTTGAGCCAATTCCCATACATTATTGTGCCCCGGCTGGTTTTGCGATTCTAAAGTGTAGAGATGAG
AAGTTCAATGGAAAAGGACCATGTACAAATGTCAGCACAGTACAATGTACACATGGAATTAAGCCAGTAGTA
TCAACTCAACTGTTGTTAAATGGCAGCCTAGCAGAAGAAGAGGTAGTAATTAGATCTGACAATTTCACGGAC
AATGCTAAAACCATAATAGTACAGCTGAACGAAACTGTAGAAATTAATTGTATAAGACCCAACAACAATACA
AGAAAAGGTATACGTATAGGACCGGGGAGAGCAATTTATACAACAGGAAGAATAATAGGAGATATAAGACAA
GCACATTGTAACATTAGTAAAGCAAAATGGAATAACACTTTAAAACAGATAGTTAAAAAATTAAGAGAACAA
TTTGGTAATAAAACAATAGTCTTTAATCAATCCTCAGGAGGGGACCTAGAAATTGT
>2242_76_10_X4
GATTTTAACATGTGGAAAAATGACATGGTAGAACAGATGCATGAGGATATAATCAGCTTATGGGATCAAAGC
TTAAAGCCATGTGTAAAATTAACCCCACTCTGTGTGACTTTAAAGTGCACCAATGTGAATACTACCAATTTG
AATGTTACTAATACCACTAGGAATAGCTGGGAAATGATGAAGGAAGGAGAAATAAAAAACTGCTCTTTCAAT
GTCACCACAAACATAAGAGATAAGGTGCAGAAAGAATATGCCTTTTTTTATAAGCTTGATGTAGTACAAATA
GATGCTAATGACAATACCAGCTATAGGTTGATACGTTGTAACGCCTCAGTCATTACACAGGCCTGTCCAAAG
GTATCCTTTGAGCCAATTCCCATACATTATTGTGCCCCGGCTGGTTTTGCGATTCTAAAGTGTAGAGATGAG
AAGTTCAATGGAAAAGGACCATGTACAAATGTCAGCACAGTACAATGTACACATGGAATTAAGCCAGTAGTA
TCAACTCAACTGTTGTTAAATGGCAGCCTAGCAGAAGAAGAGGTAGTAATTAGATCTGACAATTTCACGGAC
AATGCTAAAACCATAATAGTACAGCTGAACGAAACTGTAGAAATTAATTGTATAAGACCCAACAACAATACA
AGAAAAGGTATACGTATAGGACCGGGGAGAGCAATTTATACAACAGGAAGAATAATAGGGGATATAAGACAA
GCACATTGTAACATTAGTAAAGCAAAATGGAATAACACTTTAAAACAGATAGTTAAAAAATTAAGAGAACAA
TTTGGTAATAAAACAATAGTCTTTAATCAATCGTCAGGAGGGGACCTAGAAATTGT
>2242_76_9_X4
GATTTTAACATGTGGAAAAATGACATGGTAGAACAGATGCATGAGGATATAATCAGCTTATGGGATCAAAGC
TTAAAGCCATGTGTAAAATTAACCCCACTCTGTGTGACTTTAAAGTGCACCAATGTGAATACTACCAATTTG
AATGTTACTAATACCACTAGGAATAGCTGGGAAATGATGAAGGAAGGAGAAATAAAAAACTGCTCTTTCAAT
GTCACCACAAACATAAGAGATAAGGTGCAGAAAGAATATGCCTTTTTTTATAAGCTTGATGTAGTACAAATA
GATGCTAATGACAATACCAGCTATAGGTTGATACGTTGTAACGCCTCAGTCATTACACAGGCCTGTCCAAAG
GTATCCTTTGAGCCAATTCCCATACATTATTGTGCCCCGGCTGGTTTTGCGATTCTAAAGTGTAGAGATGAG
AAGTTCAATGGAAAAGGACCATGTACAAATGTCAGCACAGTACAATGTACACATGGAATTAAGCCAGTAGTA
TCAACTCAACTGTTGTTAAATGGCAGCCTAGCAGAAGAAGAGGTAGTAATTAGATCTGACAATTTCACGGAC
AATGCTAAAACCATAATAGTACAGCTGAACGAAACTGTAGAAATTAATTGTATAAGACCCAACAACAATACA
AGAAAAGGTATACGTATAGGACCGGGGAGAGCAATTTATACAACAGGAAGAATAATAGGAGATATAAGACAA
GCACATTGTAACATTAGTAAAGCAAAATGGAATAACACTTTAAAACAGGTAGTTAAAAAATTAAGAGAACAA
TTTGGTAATAAAACAATAGTCTTTAATCAATCCTCAGGAGGGGACCTAGAAATTGT
>2242_76_5_X4
GATTTTAACATGTGGAAAAATGACATGGTAGAACAGATGCATGAGGATATAATCAGCTTATGGGATCAAAGC
TTAAAGCCATGTGTAAAATTAACCCCACTCTGTGTGACTTTAAAGTGCACCAATGTGAATACTACCAATTTG
AATGTTACTAATACCACTAGGAATAGCTGGGAAATGATGAAGGAAGGAGAAATAAAAAACTGCTCTTTCAAT
GTCACCACAAACATAAGAGATAAGGTGCAGAAAGAATATGCCTTTTTTTATAAGCTTGATGTAGTACAAATA
GATGCTAATGACAATACCAGCTATAGGTTGATACGTTGTAACGCCTCAGTCATTACACAGGCCTGTCCAAAG
GTATCCTTTGAGCCAATTCCCATACATTATTGTGCCCCGGCTGGTTTTGCGATTCTAAAGTGTAGAGATGAG
AAGTTCAATGGAAAAGGACCATGTACAAATGTCAGCACAGTACAATGTACACATGGAATTAAGCCAGTAGTA
TCAACTCAACTGTTGTTAAATGGCAGCCTAGCAGAAGAAGAGGTAGTAATTAGATCTGACAATTTCACGGAC
AATGCTAAAACCATAATAGTACAGCTGAACGAAACTGTAGAAATTAATTGTATAAGACCCAACAACAATACA
AGAAAAGGTATACGTATAGGACCGGGGAGAGCAATTTATACAACAGGAAGAATAATAGGAGATATAAGACAA
GCACATTGTAACATTAGTAAAGCAAAATGGAATAACACTTTAAAACAGATAGTTAAAAAATTAAGAGAACAA
TTTGGTAATAAAACAATAGTCTTTAATCAATCCTCAGGAGGGGACCTAGAAATTGT
>2242_76_1_X4
GATTTTAACATGTGGAAAAATGACATGGTAGAACAGATGCATGAGGATATAATCAGCTTATGGGATCAAAGC
TTAAAGCCATGTGTAAAATTAACCCCACTCTGTGTGACTTTAAAGTGCACCAATGTGAATACTACCAATTTG
AATGTTACTAATACCACTAGGAATAGCTGGGAAATGATGAAGGAAGGAGAAATAAAAAACTGCTCTTTCAAT
GTCACCACAAACATAAGAGATAAGGTGCAGAAAGAATATGCCTTTTTTTATAAGCTTGATGTAGTACAAATA
GATGCTAATGACAATACCAGCTATAGGTTGATACGTTGTAACGCCTCAGTCATTACACAGGCCTGTCCAAAG
GTATCCTTTGAGCCAATTCCCATACATTATTGTGCCCCGGCTGGTTTTGCGATTCTAAAGTGTAGAGATGAG
AAGTTCAATGGAAAAGGACCATGTACAAATGTCAGCACAGTACAATGTACACATGGAATTAAGCCAGTAGTA
TCAACTCAACTGTTGTTAAATGGCAGCCTAGCAGAAGAAGAGGTAGTAATTAGATCTGACAATTTCACGGAC
AATGCTAAAACCATAATAGTACAGCTGAACGAAACTGTAGAAATTAATTGTATAAGACCCAACAACAATACA
AGAAAAGGTATACGTATAGGACCGGGGAGAGCAATTTATACAACAGGAAGAATAATAGGAGATATAAGACAA
GCACATTGTAACATTAGTAAAGCAAAATGGAATAACACTTTAAAACAGATAGTTAAAAAATTAAGAGAACAA
TTTGGTAATAAAACAATAGTCTTTAATCAATCCTCAGGAGGGGACCTAGAAATTGT
>2242_63:2_4_R5
GATTTTAACATGTGGAAAAATGACATGGTAGAACAGATGCATGAGGATATAATCAGTTTATGGGATCAAAGC
TTAAAGCCATGTGTAAAATTAACCCCACTCTGTGTGACTTTAAAGTGCACCAATGTGAATACTACCAATTTG
AATGTTACTAATACCACTAGGAATAGCTGGGAAATGATGAAGGAAGGAGAAATAAAAAACTGCTCTTTCAAT
GTCACCACAAACATAAGAGATAAGGTGCAGAAAGAATATGCCTTTTTTTATAAGCTTGATGTAGTACAAATA
GAGGATAATGATAATACCAGCTATAGGTTGATAAGTTGTAACACCTCAGTCATTACACAGGCCTGTCCAAAG
ATATCCTTTGAGCCAATTCCCATACATTATTGTGCCCCGGCTGGTTTTGCGATTCTAAAGTGTAGAGATAAC
AAGTTCAATGGAAAAGGACCATGTACAAATGTCAGCACAGTACAATGTACACATGGAATTAAGCCAGTAGTA
TCAACTCAACTGTTGTTAAATGGCAGCCTAGCAGAAGAAGAGGTAGTAATTAGATCTGACAATTTCACGGAC
AATGCTAAAACCATAATAGTACAGCTGAACGAAACTGTAGAAATTAATTGTACAAGACCCAACAACAATACA
AGAAAAGGTATACATATAGGACCAGGGAGAGCATTTTATACAACAGGAGCAATAATAGGAAATATAAGACAA
GCACATTGTAACATTAGCAGAGCAAAATGGAATAACACTTTAAAACAGATAGTTAAAAAATTAGGAGAACAA
TTTAATAAAACAATAGTCTTTAATCAATCCTCAGGAGGGGACCTAGAAATTGT
>2242_63:2_7_R5
GATTTTAACATGTGGAGAAATGACATGGTAGAACAAATGCATGAGGATATAATCAGCTTATGGGATCAAAGC
TTAAAGCCATGTGTAAAATTAACCCCACTCTGTGTGACTTTAAAGTGCACCAATGTGAATACTACCAATTTG
AATGTTACTAATACCACTAGGAATAGCTGGGAAATGATGAAGGAAGGAGAAATAAAAAACTGCTCTTTTAAT
GTCACCACAAACTTAAGAGATAAGGTGCAGAAAGAATATGCCTTTTTTTATAAGCTTGATGTAGTACAAATA
GATGATAATGATAATACTAGCTATAGGTTGATAAGTTGTAATACCTCAGTCATTACACAGGCCTGTCCAAAG
GTATCCTTTGAGCCAATTCCCATACATTATTGTGCCCCGGCTGGTTTTGCGATTCTAAAGTGTAGAGATAAC
AAGTTCAATGGAAAAGGACCATGTACAAATGTCAGCACAGTACAATGTACACATGGAATTAAGCCAGTAGTA
TCAACTCAACTGTTGTTAAATGGCAGCCTAGCAGAAGAAGAGGTAGTAATTAGATCTGACAATTTCACGAAC
AATGCTAAAACCATAATAGTACAGCTGAACGAAACTGTAGAAATTAATTGTACAAGACCCAACAACAATACA
AGAAAAGGTATACATATAGGACCAGGGAGAGCATTTTATACAACAGGAGCAATAATAGGAAATATAAGACAA
GCACATTGTAACATTAGCAGAGCAAAATGGAATAACACTTTAAAACAGATAGTTAAAAAATTAGGAGAACAA
TTTAATAAAACAAAAATAGTCTTTAATCAATCCTCAGGAGGGGACCTAGAAATTGT
>2242_63:2_5_R5
GATTTTAACATGTGGAAAAATGACATGGTAGAACAGATGCATGAGGATATAATCAGCTTATGGGATCAAAGC
TTAAAGCCATGTGTAAAATTAACCCCACTCTGTGTGACTTTAAATTGCACCAATTTGAATACTACCAATCTG
AATGCTACTAATACCACTGTAAGTAGCTGGGAAACGATGAAGGAAGGAGAAATAAAAAACTGCTCTTTCAAT
GTCACCACAAACATAAGAGATAAGGTGCAGAAAGAATATGCCTTTTTTTATAAGCTTGATGTAGTACAAATA
GATGATAATGATAATACCAGCTATAGGTTGATAAGTTGCAACACCTCAGTCATTACACAGGCCTGTCCAAAG
GTATCCTTTGAGCCAATTCCCATACATTATTGTGCCCCGGCTGGTTTTGCGATTCTAAAGTGTAGAAATAAC
AAGTTCAATGGAAAAGGACCATGTACAAATGTCAGCACAGTACAATGTACACATGGAATTAAGCCAGTAGTA
TCAACTCAACTGTTGTTAAATGGCAGCCTAGCAGAAGAAGATGTAGTAATTAGATCCGACAATTTCACGGAC
AATGCTAAAACCATAATAATACAGCTGAACGAAACTGTAGAAATTAATTGTACAAGACCCAACAACAATACA
AGAAAAGGTATACATATAGGACCAGGGAGAGCATTTTATACAACAGGAGCAATAATAGGAAATATAAGACAG
GCACATTGTAACATTAGCAGAGCAAAATGGAATAGCACTTTAAAACAGATAGTTAAAAAATTAGGAGAACAA
TTTAATAAAACAACAATAGTCTTTAATCAATCCTCAGGAGGGGACCTAGAAATTAT
>2242_63:2_10_R5
GATTTTAACATGTGGAAAAATGACATGGTAGAACAGATGCATGAGGATATAATCAGCTTATGGGATCAAAGC
TTAAAGCCATGTGTAAAATTAACCCCGCTCTGTGTGACTTTAAATTGCATCAATTTGAATACTACCAATTTG
AATGCTACTAATACCACTGGGAGTAGCTGGGAAAAGATGGAGGAAGGGGAAATAAAAAACTGCTCTTTCAAT
GTCACCACAAACATAAGAGATAAGGTGCAGAAAGAATATGCCTTTTTTTATAAGCTTGATGTAGTACAAATA
GATGATAATGATAATACCAGCTATAGGTTGATAAGTTGTAACACCTCAGTCATTACACAGGCCTGTCCAAAG
GTATCCTTTGAGCCAATTCCCATACATTATTGTGCCCCGGCTGGTTTTGCGATTCTAAAGTGTAGAGATAAC
AAGTTCAATGGAAAAGGACCATGTACAAATGTCAGCACAGTACAATGTACACATGGAATTAAGCCAGTAGTA
TCAACTCAACTGTTGTTAAATGGCAGCCTAGCAGAAGAAGATGTAGTAATTAGATCTGACAATTTCACGGAC
AATGCTAAAACCATAATAATACAGCTGAACGAAACTGTAGAAATTAGTTGTACAAGACCCAACAACAATACA
AGAAAAGGTATACATATAGGACCAGGGAGAGCATTTTATACAACAGGAGCAATAATAGGAAATATAAGACAA
GCACATTGTAACATTAGCAGAGCAAAATGGAATAACACTTTAAAACAGATAGTTAAAAAATTAGGAGAACAA
TTTAATAAAACAACAATAGTCTTTAATCAATCCTCAGGAGGGGACCTAGAAATTAT
>2242_63_4_R5
GATTTTAACATGTGGAAAAATGACATGGTAGAACAGATGCATGAGGATATAATCAGCTTATGGGATCAAAGC
TTAAAGCCATGTGTAAAATTAACCCCGCTCTGTGTGACTTTAAATTGCATCAATTTGAATACTACCAATTTG
AATGCTACTAATACCACTGGGAGTAGCTGGGAAAAGATGGAGGAAGGGGAAATAAAAAACTGCTCTTTCAAT
GTCACCACAAACATAAGAGATAAGGTGCAGAAAGAATATGCCTTTTTTTATAAGCTTGATGTAGTACAAATA
GATGATAATGATAATACCAGCTATAGGTTGATAAGTTGTAACACCTCAGTCATTACACAGGCCTGTCCAAAG
GTATCCTTTGAGCCAATTCCCATACATTATTGTGCCCCGGCTGGTTTTGCGATTCTAAAGTGTAGAGATAAC
AAGTTCAATGGAAAAGGACCATGTACAAATGTCAGCACAGTACAATGTACACATGGAATTAAGCCAGTAGTA
TCAACTCAACTGTTGTTAAATGGCAGCCTAGCAGAAGAAGATGTAGTAATTAGATCTGACAATTTCACGGAC
AATGCTAAAACCATAATAATACAGCTGAACGAAACTGTAGAAATTAATTGTACAAGACCCAACAACAATACA
AGAAAAGGTATACATATAGGACCAGGGAGAGCATTTTATACAACAGGAGCAATAATAGGAAATATAAGACAA
GCACATTGTAACATTAGCAGAGCAAAATGGAATAACACTTTAAAACAGATAGTTAAAAAATTAGGAGAACAA
TTTAATAAAACAACAATAGTCTTTAATCAATCCTCAGGAGGGGACCTAGAAATTAT
>2242_63_5_R5
GATTTTAACATGTGGAAAAATGACATGGTAGAACAAATGCATGAGGATATAATCAGCTTATGGGATCAAAGC
TTAAAGCCATGTGTAAAATTAACCCCACTCTGTGTGACTTTAAATTGCACCAATTTGAATACTACCAATTTG
AATGCTACTAATACCACTGAGAGTAGCTGGGAAACGATGAAGGAAGGAGAAATAAAAAACTGTTCTTTCAAT
GTCACCACAAACATAAGAGATAAGGTGCAGAAAGAATATGCCCTTTTTTATACACTTGATGTAGTACCAATA
GATAATAATGATAATACCAGTTATAGGTTGATAAGTTGTAATACCTCAGTCATTACACAGGCCTGTCCAAAG
GTATCCTTTGAGCCAATTCCCATACATTATTGTGCCCCGGCTGGTTTTGCGATTCTAAAGTGTAGAGATAAC
AAGTTCAATGGAAAAGGACCATGTACAAATGTCAGCACAGTACAATGTACACATGGAATTAAGCCAGTAGTG
TCAACTCAACTATTGTTAAATGGCAGCCTAGCAGAAGAAGAGGTAGTAATTAGATCTGACAATTTCACGGAC
AATGCTAAAACCATAATAGTACAGCTGAATGAAACTGTAGAAATTAATTGTACAAGACCCAACAACAATACA
AGAAAAGGTATACATATAGGACCAGGGAGAGCATTTTATACAACAGGAGCAATAATAGGAAATATAAGACAA
GCACATTGTAACATTAGCAGAGCAAAATGGAATAACACTTTAAAACAGATAGTTAAAAAATTAGGAGAACAA
TTTAATAAAACAAAAATAGTCTTTAATCAATCCTCAGGAGGGGACCTAGAAATTAT
>2242_63_3_R5
GATTTTAACATGTGGAAAAATGACATGGTAGAACAAATGCATGAGGATATAATCAGCTTATGGGATCAAAGC
TTAAAGCCATGTGTAAAATTAACCCCACTCTGTGTGACTTTAAATTGCACCAATTTGAATACTACCAATTTG
AATGCTACTAATACCACTGTAAGTAGCTGGGAAATGATGAAGGAAGGAGAAATAAAAAACTGCTCTTTCAAT
GTCACCACAAACATAAGAGATAAGGTGCAGAAAGAATATGCCCTTTTTTATACACTTGATGTAGTACCAATA
GATAATAATGATAATACCAGTTATAGGTTGATAAGTTGTAATACCTCAGTCATTACACAGGCCTGTCCAAAG
GTATCCTTTGAGCCAATTCCCATACATTATTGTGCCCCGGCTGGTTTTGCGATTCTAAAGTGTAGAGATAAC
AAGTTCAATGGAAAAGGACCATGTACAAATGTCAGCACAGTACAATGTACACATGGAATTAAGCCAGTAGTA
TCAACTCAACTGTTGTTAAATGGCAGCCTAGCAGAAGAAGAGGTAGTAATTAGATCTGACAATTTCACGAAC
AATGCTAAAACCATAATAGTACAGCTGAACGAAACTGTAGAAATTAATTGTACAAGACCCAACAACAATACA
AGAAAAGGTATACATATAGGACCAGGGAGAGCATTTTATACAACAGGAGCAATAATAGGAAATATAAGACAC
GCACATTGTAACATTAGCAGAGCAAAATGGAATAACACTTTAAAACAGATAGTTAAAAAATTAGGAGAACAA
TTTAATAAAACAAAAATAGTCTTTAATCAATCCTCAGGAGGGGACCTAGAAATTAT
>2242_63_2_R5
GATTTTAACATGTGGAAAAATGACATGGTAGAACAAATGCATGAGGATATAATCAGCTTATGGGATCAAAGC
CTAAAGCCATGTGTAAAATTAACCCCACTCTGTGTGACTTTAAAGTGCACCAATGTGAATACTACCAATTTG
AATGTTACTAATACCACTAGGAATAGCTGGGAAATGATGAAGGAAGGAGAAATAAAAAACTGCTCTTTCAAT
GTCACCACAAACATAAGAGATAAGGTGCAGAAAGAATATGCCCTTTTTTATACACTTGATGTAGTACCAATA
GATAATAATGATAATACCAGTTATAGGTTGATAAGTTGTAATACCTCAGTCATTACACAGGCCTGTCCAAAG
GTATCCTTTGAGCCAATTCCCATACATTATTGTGCCCCGGCTGGTTTTGCGATTCTAAAGTGTAGAGATAAC
AAGTTCAATGGAAAAGGACCATGTACAAATGTCAGCACAGTACAATGTACACATGGAATTAAGCCAGTAGTA
TCAACTCAACTGTTGTTAAATGGCAGCCTAGCAGAAGAAGAGGTAGTAATTAGATCTGACAATTTCACGAAC
AATGCTAAAACCATAATAGTACAGCTGAACGAAACTGTAGAAATTAATTGTACAAGACCCAACAACAATACA
AGAAAAGGTATACATATAGGACCAGGGAGAGCATTTTATACAACAGGAGCAATAATAGGAAATATAAGACAA
GCACATTGTAACATTAGCAGAGCAAAATGGAATAACACTTTAAAACAGATAGTTAAAAAATTAGGAGAACAA
TTTAATAAAACAAAAATAGTCTTTAATCAATCCTCAGGAGGGGACCTAGAAATTGT
>2242_64_4_R5
GATTTTAACATGTGGAAAAATGACATGGTAGAACAAATGCATGAGGATATAATCAGCTTATGGGATCAAAGC
CTAAAGCCATGTGTAAAATTAACCCCACTCTGTGTGACTTTAAAGTGCACCAATGTGAATACTACCAATTTG
AATGTTACTAATACCACTAGGAATAGCTGGGAAATGATGAAGGAAGGAGAAATAAAAAACTGCTCTTTCAAT
GTCACCACAAACATAAGAGATAAGGTGCAGAAAGAATATGCCCTTTTTTATACACTTGATGTAGTACCAATA
GATAATAATGATAATACCAGTTATAGGTTGATAAGTTGTAATACCTCAGTCATTACACAGGCCTGTCCAAAG
GTATCCTTTGAGCCAATTCCCATACATTATTGTGCCCCGGCTGGTTTTGCGATTCTAAAGTGTAGAGATAAC
AAGTTCAATGGAAAAGGACCATGTACAAATGTCAGCACAGTACAATGTACACATGGAATTAAGCCAGTAGTA
TCAACTCAACTGTTGTTAAATGGCAGCCTAGCAGAAGAAGAGGTAGTAATTAGATCTGACAATTTCACGAAC
AATGCTAAAACCATAATAGTACAGCTGAACGAAACTGTAGAAATTAATTGTACAAGACCCAACAACAATACA
AGAAAAGGTATACATATAGGACCAGGGAGAGCATTTTATACAACAGGAGCAATAATAGGAAATATAAGACAA
GCACATTGTAACATTAGCAGAGCAAAATGGAATAACACTTTAAAACAGATAGTTAAAAAATTAGGAGAACAA
TTTAATAAAACAAAAATAGTCTTTAATCAATCCTCAGGAGGGGACCTAGAAATTGT
>2242_63:2_9_R5
GATTTTAACATGTGGAAAAATGACATGGTAGAACAAATGCATGAGGATATAATCAGCTTATGGGATCAAAGC
TTAAAGCCATGTGTAAAATTAACCCCACTCTGTGTGACTTTAAAGTGCACCAATGTGAATACTACCAATTTG
AATGTTACTAATACCACTAGGAATAGCTGGGAAATGATGAAGGAAGGAGAAATAAAAAACTGCTCGTTCAAT
GTCACCACAAACATAAGAGATAAGGTGCAGAAAGAATATGCCCTTTTTTATACACTTGATGTAGTACCAATA
GATAATAATGATAATACCAGTTATAGGTTGATAAGTTGTAATACCTCAGTCATTACACAGGCCTGTCCAAAG
ATATCCTTTGAGCCAATTCCCATACATTATTGTGCCCCGGCTGGTTTTGCGATTCTAAAGTGTAGAGATAAC
AAGTTCAATGGAAAAGGACCATGTACAAATGTCAGCACAGTACAATGTACACATGGAATTAAGCCAGTAGTA
TCAACTCAACTGTTGTTAAATGGCAGCCTAGCAGAAGAAGAGGTAGTAATTAGATCTGACAATTTCACGAAC
AATGCTAAAACCATAATAGTACAGCTGAACGAAACTGTAGAAATTAATTGTACAAGACCCAACAACAATACA
AGAAAAGGTATACATATAGGACCAGGGAGCGCATTTTATACAACAGGAGCAATAATAGGAAATATAAGACAA
GCACATTGTAACATTAGCAGAGCAAAATGGAATAACACTTTAAAACAGATAGTTAAAAAATTAGGAGAACAA
TTTAATAAAACAAAAATAGTCTTTAATCAATCCTCAGGAGGGGACCTAGAAATTAT
>2242_63_10_R5
GATTTTAACATGTGGAAAAATGACATGGTAGAACAAATGCATGAGGATATAATCAGCTTATGGGATCAAAGC
TTAAAGCCATGTGTAAAATTAACCCCACTCTGTGTGACTTTAAAGTGCACCAATGTGAATACTACCAATTTG
AATGTTACTAATACCACTAGGAATAGCTGGGAAATGATGAAGGAAGGAGAAATAAAAAACTGCTCTTTCAAT
GTCACCACAAACATAAGAGATAAGGTGCAGAAAGAATATGCCCTTTTTTATACACTTGATGTAGTACCAATA
GATAATAATGATAATACCAGTTATAGGTTAATAAGTTGTAATACCTCAGTCATTACACAGGCCTGTCCAAAG
GTATCCTTTGAGCCAATTCCCATACATTATTGTGCCCCGGCTGGTTTTGCGATTCTAAAGTGTAGAGATAAC
AGGTTCAATGGAAAAGGACCATGTACAAATGTCAGCACAGTACAATGTACACATGGAATTAAGCCAGTAGTA
TCAACTCAACTGTTGTTAAATGGTAGCCTAGCAGAAGAAGAGGTAGTAATTAGATCTGACAATTTCACGGAC
AATGCTAAAACCATAATAGTACAGCTGAACGAAACTGTAGAAATTAATTGTACAAGACCCAACAACAATACA
AGAAAAGGTATACATATAGGACCAGGGAGAGCATTTTATACAACAGGAGCAATAATAGGAAATATAAGACAA
GCACATTGTAACATTAGCAGAGCAAAATGGAATAACACTTTAAAACAGATAGTTAAAAAATTAGGAGAACAA
TTTAATAAAACAAAAATAGTCTTTAATCAATCCTCAGGAGGGGACCTAGAAATTGT
>2242_63:2_2_R5
GATTTTAACATGTGGAAAAATGACATGGTAGAACAAATGCATGAGGATATAATCAGCTTATGGGATCAAAGC
TTAAAGCCATGTGTAAAATTAACCCCACTCTGTGTGACTTTAAAGTGCACCAATGTGAATACTACCAATTTG
AATGTTACTAATACCACTAGGAATAGCTGGGAAATGATGAAGGAAGGAGAAATAAAAAACTGCTCTTTCAAT
GTCACCACAAACATAAGAGATAAGGTGCAGAAAGAATATGCCCTTTTTTATACACTTGATGTAGTACCAATA
GATAATAATGATAATTCCAGTTATAGGTTGATAAGTTGTAATACCTCAGTCATTACACAGGCCTGTCCAAAG
GTATCCTTTGAGCCAATTCCCATACATTATTGTGCCCCGGCTGGTTTTGCGATTCTAAAGTGTAGAGATAAC
AAGTTCAATGGAAAAGGACCATGTACAAATGTCAGCACAGTACAATGTACACATGGAATTAAGCCAGTAGTA
TCAACTCAACTGTTGTTAAATGGCAGCCTAGCAGAAGAAGAGGTAGTAATTAGATCTGACAATTTCACGGAC
AATGCTAAAACCATAATAGTACAGCTGAATGAAACTGTAGAAATTAATTGTACAAGACCCAACAACAATACA
AGAAAAGGTATACATATAGGACCAGGGAGAGCATTTTATACAACAGGAGCAATAATAGGAAATATAAGACAA
GCACATTGTAACATTAGCAGAGCAAAATGGAATAACACTTTAAAACAGATAGTTAAAAAATTAGGAGAACAA
TTTAATAAAACAAAAATAGTCTTTAATCAATCCTCAGGAGGGGACCTAGAAATTAT
>2242_63:2_6_R5
GATTTTAACATGTGGAAAAATGACATGGTAGAACAAATGCATGAGGATATAATCAGCTTATGGGATCAAAGC
TTAAAGCCATGTGTAAAATTAACCCCACTCTGTGTGACTTTAAGTTGCACCAATTTGAATACTACCAATCTG
AATGCTACTAATACCACTGTAAGTAGCTGGGAAACGATGAAGGAAGGAGAAATAAAAAACTGCTCTTTCAAT
GTCACCACAAACATAAGAGATAAGGTGCAGAAAGAATATGCCCTTTTTTATACACTTGATGTAGTACCAATA
GATAATAATGATAATACCAGCTATAGGTTGATAAGTTGTAACACCTCAGTCATTACACAGGCCTGTCCAAAG
GTATCCTTTGAGCCAATTCCCATACATTATTGTGCCCCGGCTGGTTTTGCGATTCTAAAGTGTAACAATAAG
AAGTTCAATGGAAAAGGACCATGTACAAATGTCAGCACAGTACAATGTACACATGGAATTAAGCCAGTAGTA
TCAACTCAACTGTTGTTAAATGGCAGCCTAGCAGAAGAAGAGGTAGTAATTAGATCTGACAATTTCACGAAC
AATGCTAAAACCATAATAGTACATCTGAACGAAACTGTAGAAATTAATTGTACAAGACCCAACAACAATACA
AGAAAAGGTATACATATAGGACCAGGGAGAGCATTTTATACAACAGGAGCCATAATAGGAAATATAAGACAA
GCACATTGTAACATTAGCAGAGCAAAATGGAATAACACTTTAAAACAGATAGTTAAAAAATTAGGAGAACAA
TTTAATAAAACAAAAATAATCTTTAATCAATCCTCAGGAGGGGACCTAGAAATTAT
>2242_63:2_3_R5
GATTTTAACATGTGGAAAAATGACATGGTAGAACAGATGCATGAGGATATAATCAGCTTATGGGATCAAAGC
TTAAAGCCATGTGTAAAATTAACCCCACTCTGTGTGACTTTAAATTGCACCAATTTGAATACTACCAATCTG
AATGCTACTAATACCACTGTAAGTAGCTGGGAAACGATGAAGGAAGGAGAAATAAAAAACTGCTCTTTCAAT
GTCACCACAAACATAAGAGATAAGGTGCAGAAAGAATATGCCTTTTTTTATACACTTGATGTAGTACCAATA
GATAATACTGATAATACTAGCTATAGGTTGATAAGTTGTAATACCTCAGTCATTACACAGGCCTGTCCAAAG
GTATCCTTTGAGCCAATTCCCATACATTATTGTGCCCCGGCTGGTTTTGCGATTCTAAAGTGTAGAGATAAC
AAGTTCAATGGAAAAGGACCATGTACAAATGTCAGCACAGTACAATGTACACATGGAATTAAGCCAGTAGTA
TCAACTCAACTGTTGTTAAATGGCAGCCTAGCAGAAGAAGAGGTAGTAATTAGATCTGACAATTTCACGAAC
AATGCTAAAACCATAATAGTACAGCTGAACGAAACTGTAAAAATTAATTGTACAAGACCCAACAACAATACA
AGAAAAGGTATACATATAGGACCAGGGAGAGCATTTTATACAACAGGAGCAATAATAGGAAATATAAGACAA
GCACATTGTAACATTAGCAGAGCAAAATGGAATAACACTTTAAAACAGATAGTTAAAAAATTAGGAGAACAA
TTTAATAAAACAAAAATAGTCTTTAATCAATCCTCAGGAGGGGACCTAGAAATTAT
