# Supplementary material for: Protein structural disorder of the envelope V3 loop contributes to the switch in human immunodeficiency virus type 1 cell tropism
Source: PLoS One. 2017 Oct 19;12(10):e0185790. doi: 10.1371/journal.pone.0185790 (PMC5648111; doi:10.1371/journal.pone.0185790)
Supplement: S1 File — (ZIP) [file pone.0185790.s001.zip › sequences/Mild_data_set_V1_V3/sequence_per_patient_NA/Patient2282.fasta]

>2282_70_7_R5
GATTTTAACATGTGGAAAAATGACATGGTAGAACAGATGCATGAGGATATAATCAGCTTATGGGATCAAAGC
TTAAAGCCATGTGTAAAATTAACCCCACTCTGTGTGACTTTAAATTGCACCAATTTGAATACTACCAATCTG
AATGCTACTAATACCACTGTAAGTAGCTGGGAAACGATGAAGGAAGGAGAAATAAAAAGCTGCTCTTTCAAT
GTCACCACAAACATAAGAGATAAGGTGCAGAAAGAATATGCCTTTTTTTATACACTTGATGTAGTACCAATA
GATAATACTGATAATACTAGCTATAGGTTGATAAGTTGTAATACCTCAGTCATTACACAGGCCTGTCCAAAG
GTATCCTTTGAGCCAATTCCCATACATTATTGTGCCCCGGCTGGTTTTGCGATTCTAAAGTGTAGAGATAAC
AAGTTCAATGGAAAAGGACCATGTACAAATGTCAGCACAGTACAATGTACACATGGAATTAAGCCAGTAGTA
TCAACTCAACTGTTGTTAAATGGCAGCCTAGCAGAAGAAGAGGTAGTAATTAGATCTGACAATTTCACGAAC
AATGCTAAAACCATAATAGTACAGCTGAACGAAACTGTAGAAATTAATTGTACAAGACCCAACAACAATACA
AGAAAAGGTATACATATAGGACCAGGGAGAGCATTTTTTACAACAGGAGCAATAATAGGAAATATAAGACAA
GCACATTGTAACATTAGCAGAGCAAAATGGAATAACACTTTAAAACAGATAGTTAAAAAATTAGGAGAACAA
TTTAATAAAACAAAAATAGTCTTTAATCAATCCTCAGGAGGGGACCTAGAAATTAT
>2282_70_4_R5
CAAAGCCTAAAGCCATGTGTAAAATTAACTCCACTCTGCGTTACTTTAAAATGCAGTAATTTGAGAAATGAT
ACTAATACCAATGACATGAAAAACTGCTCTTTCAATATCACCACAAACATGAGAGATAGGGTGCAGAAAGAA
TATGCATTGTTTCATAAACTTGATATAGTACCAATAAATAAAAAAACTAATAAGAATATTACTAACTATATT
TTGATAAGTTGTAACACCTCAACCATTACACAGGCCTGTCCAAAGGTAACCTTTGAGCCAATTCCCATACAT
TATTGTGCCCCGGCTGGTTTTGCGATTCTAAAGTGTAACAATAAGACTTTCAATGGAAAAGGACCATGTACA
AATGTCAGCACAGTACAATGTACACATGGAATTAGGCCAGTAGTATCAACTCAACTGTTGTTAAATGGCAGT
CTAGCAGAAGGAGAGGTAGTAATTAGATCTAGCAATTTCACGGACAATACTAAAACCATAATAGTACAGCTG
AACGAATCTGTAGTAATTAATTGTACAAGACCCAACAACAATACAAGAAAAAGTATACATATGGGACCAGGG
AAAGCATATTATACAACAGGACAAATAATAGGAGATATAAGACAAGCACATTGTAACCTTAGTAGTACAAAA
TGGAATAACACTTTAAAACAGATAGTTGAAAAATTAAGAGAACAATTTAAGAATAAAACAATAGTCTTTAAG
CATTCC
>2282_63_7_X4
CAAAGCCTAAAGCCATGTGTAAAATTAACTCCACTCTGTGTTACTTTAAAATGTAGTAATTTGAGAAATGAT
ACTAATACCAATAATAATAACGAGGGAATGATGGAGAAGGGAGACATGAAAAACTGCTCTTTCAATATCACC
ACAAACATGAAAGATAGGGTGCAGAAAGAATATGCATTGTTTCATAAACTTGATATAGTACCAATAAATAAA
AAAACTAATAAGAATATTACTAACTATATTTTGATAAGTTGTAACACCTCAACCATTACACAGGCCTGTCCA
AAGGTAACCTTTGAGCCAATTCCCATACATTATTGTGCCCCGGCTGGTTTTGCGATTCTAAAGTGTAACAAT
AAGACTTTCAATGGAAAAGGACCATGTACAAATGTCAGCACAGTACAATGTACACATGGAATTAGGCCAGTA
GTATCAACTCAACTGTTGTTAAATGGCAGTCTAGCAGAAAAAGAGGTAGTACTTAGATCTGACAATTTCACG
GATAATACTAAAACCATAATAGTACAGTTGAATGAAACTGTAGAAATTAATTGTACAAGACCCAACAACAAT
ACAAGAAGAAGGATACATATGGGACCAGGGAGATACGTTCATACAACAAAAGCAATAATAGGAGACATAAGA
CAAGCACATTGTAACCTTAGTAGTTCAAAATGGAATAACACTTTAAAACAGATAGTTACAAAATTAAGAGAA
CAATTTAAGAATAAAACAATAGTCTTTAAGCATTCC
>2282_63_5_X4
CAAAGCCTAAAGCCATGTGTAAAATTAACTCCACTCTGTGTTACTTTAAATTGCGGTAATTTGAGAAATGAT
ACTAAGACCAAGAATAGTAGCAAGGGAATGATGGAGAAGGGAGACATGAAAAACTGCTCTTTCAATATCACC
ACAAACATGAGAGATAGGGTGCAGAAAGAATATGCATTGTTTCATAAACTTGATATAGTACCAATAGATAAT
AAAACTAATAAGAATATTACTAATACCAACTATATTTTGATAAGTTGTAACACCTCAGCCATTACACAGGCC
TGTCCAAAGGTAACCTTTGAGCCAATTCCCATACATTATTGTGCCCCGGCTGGTTTTGCGATTCTAAAGTGT
AACAATAAGACTTTCAATGGAAAAGGACCATGTACAAATGTCAGCACAGTACAATGTACACATGGAATTAGG
CCAGTAGTATCAACTCAACTGTTGTTAAATGGCAGTCTAGCAGAAAAAGAGGTAGTACTTAGATCTGACAAT
TTCACGGATAATACTAAAACCATAATAGTACAGCTGAATGAAACTGTAGAAATTAATTGTACAAGACCCAAC
AACAATACAAGAAAAAGGATACATATGGGACCAGGGAGATACGTTCATACAACAAAAGCAATAATAGGAGAT
ATAAGACAAGCACATTGTAACCTTAGTAGTTCAAAATGGAATAACACTTTAAAACAGATAGTTACAAAATTA
AGAGAACAATTTAAGAATAAAACAATAGTCTTTAAGCATTCC
>2282_63_8_X4
CAAAGCCTAAAGCCATGTGTAAAATTAACTCCACTCTGTGTTACTTTAAATTGCAGAAATTTGAGAAATGAT
ACTAAGACCAAGAATAGTAGCAAGGGAATGATGGAGAAGGGAGACATGAAAAACTGCTCTTTCAATATCACC
ACAAACATGAGAGATAGGGTGCAGAAAGAATATGCATTGTTTTATAAACTTGATATAGTACCAATAGATAAT
AAAACTAATAAGAATATTACTAATACCAACTATATTTTGATAAGTTGTAACACCTCAACCATTACACAGGCC
TGTCCAAAGGTAACCTTTGAGCCAATTCCCATACATTATTGTGCCCCGGCTGGTTTTGCGATTCTAAAGTGT
AACAATAAGACTTTCAATGGAAAAGGACCATGTACAAATGTCAGCACAGTACAATGTACACATGGAATTAGG
CCAGTAGTATCAACTCAACTGTTGTTAAATGGCAGTCTAGCAGAAAAAGAGGTAGTACTTAGATCTGACAAT
TTCACGGACAATACTAAAACCATAATAGTACAGCTGAATGAAACTGTAGAAATTAATTGTACAAGACCCAAC
AACAATACAAGAAGAAGGATACATATGGGACCAGGGAGATACGTTCATACAACAAAAGCAATAATAGGAGAT
ATAAGACAAGCACATTGTAACCTTAGTAGTTCAAAATGGAATAACACTTTAAAACAGATAGTTACAAAATTA
AGAGAACAATTTAAGAATAAAACAATAGTCTTTAAGCATTCC
>2282_63_10_X4
CAAAGCCTAAAGCCATGTGTAAAATTAACTCCACTCTGTGTTACTTTAAATTGCAGTAATTTGAGAAATGAT
ACTAAGACCAAGAATGGTAGCAAGGGAATGATGGAGAAGGGAGACATGAAAAACTGCTCTTTCAATATCACC
ACAAACATGAGAGATAGGGTGCAGAAAGAATATGCATTGTTTTATAAACTTGATATAGTACCAATAGATAAT
AAAACTAATAAGAATATTACTAATACCAACTATATTTTGATAAGTTGTAACACCTCAACCATTACACAGGCC
TGTCCAAAGGTAACCTTTGAGCCAATTCCCATACATTATTGCGCCCCGGCTGGTTTTGCGATTCTAAAGTGT
AACAATAAGACTTTCAATGGAAAAGGACCATGTACAAATGTCAGCACAGTACAATGTACACATGGAATTAGG
CCAGTAGTATCAACTCAACTGTTGTTAAATGGCAGTCTAGCAGAAAAAGAGGTAGTACTTAGATCTGACAAT
TTCACGGACAATACTAAAACCATAATAGTACAGCTGAATGAAACTGTAGAAATTATTTGTACAAGACCCAAC
AACAATACAAGAAGAAGGATACATATGGGACCAGGGAGATACGTTCATACAACAAAAGCAATAATAGGAGAT
ATAAGACAAGCACATTGTAACCTTAGTAGTTCAAAATGGAATAACACTTTAAAACAGATAGTTACAAAATTA
AGAGAACAATTTAAGAATAAAACAATAGTCTTTAAGCATTCC
>2282_62_1_X4
CAAAGCCTAAAGCCATGTGTAAAATTAACTCCACTCTGTGTTACTTTAAGTTGTAGTAATTTGAGAAATGAT
ACTAATACCAAGAATAGTAACAAGGGAATGATGGAGAAGGGAGACATGAAAAACTGCTCTTTCAATATCACC
ACAAATATGAGAGATAGGGTGCAGAAAGAATATGCATTGTTTTATAAACTTGATATAGTACCAATAGATAAT
AAAACTAATAAGAATATTACTAATACCAACTATATTTTGATAAGTTGTAACACCTCAACCATTACACAGGCC
TGTCCAAAGGTAACCTTTGAGCCAATTCCCATACATTATTGTGCCCCGGCTGGTTTTGCGATTCTAAAGTGT
AACAATAAGACTTTCAATGGAAAAGGACCATGTACAAATGTCAGCACAGTACAATGTACACATGGAATTAGG
CCAGTAGTATCAACTCAACTGTTGTTAAATGGCAGTCTAGCAGAAAAAGAGGTAGTACTTAGATCTGACAAT
TTCACGGATAATACTAAAACCATAATAGTACAGCTGAATGAAACTGTAGAAATTAATTGTACAAGACCCAAC
AACAATACAAGAAGAAGGATACATATGGGACCAGGGAGATACGTTCATACAACAAAAGCAATAATAGGAGAT
ATAAGACAAGCACATTGTAACCTTAGTAGTTCAAAATGGAATAACACTTTAAAACAGATAGTTACAAAATTA
AGAGAACAATTTAAGAATAAAACAATAGTCTTTAAGCATTCC
>2282_62_5_X4
CAAAGCCTAAAGCCATGTGTAAAATTAACTCCACTCTGTGTTACTTTAAGTTGTAGTAATTTGAGAAATGAT
ACTAATACCAAGAATAGTAGCAAGGGAATGATGGAGAAGGGAGACATGAAAAACTGCTCTTTCAATATCACC
ACAAACATGAGAGATAGGGTGCAGAAAGAATATGCATTGTTTTATAAACTTGATATAGTACCAATAGATAAT
AAAACTAATAAGAATATTACTAATGCCAACTATATTTTGATAAGTTGTAACACCTCAACCATTACACAGGCC
TGTCCAAAGGTAACCTTTGAGCCAATTCCCATACATTATTGTGCCCCGGCTGGTTTTGCGATTCTAAAGTGT
AACAATAAGACGTTCAATGGAACAGGACCATGTACAAATGTCAGCACAGTACAATGTACACATGGAATTAGG
CCAGTAGTATCAACTCAACTGTTGTTAAATGGCAGTCTAGCAGAAAAAGAGGTAGTACTTAGATCTGACAAT
TTCACGGACAATACTAAAACCATAATAGTACAGCTGAATGAAACTGTAGAAATTATTTGTACAAGACCCAAC
AACAATACAAGAAGAAGGATACATATGGGACCAGGGAGATACGTTCATACAACAAAAGCAATAATAGGAGAT
ATAAGACAAGCACATTGTAACCTTAGTAGTTCAAAATGGAATAACACTTTAAAACAGATAGTTACAAAATTA
AGAGAACGATTTAAGAATAAAACAATAGTCTTTAAGCATTCC
>2282_63_3_X4
CAAAGCCTAAAGCCATGTGTAAAATTAACTCCACTCTGTGTTACTTTAAGTTGTAGTAATTTGAGAAATGAT
ACTAATACCAAGAATAGTAGCAAGGGAATGATGGAGAAGGGAGACATGAAAAACTGCTCTTTCAATATCACC
ACAAACATGAGAGATAGGGTGCAGAAAGAATATGCATTGTTTTATAAACTTGATATAGTACCAATAGATAAT
AAAACTAATAAGAATATTACTAATACCAACTATATTTTGATAAGTTGTAACACCTCAACCATTACACAGGCC
TGTCCAAAGGTAACCTTTGAGCCAATTCCCATACATTATTGTGCCCCGGCTGGTTTTGCGATTCTAAAGTGT
AACAATAAGACTTTCAATGGAAAAGGACCATGTACAAATGTCAGCACAGTACAATGTACACATGGAATTAGG
CCAGTAGTATCAACTCAACTGTTGTTAAATGGCAGTCTAGCAGAAAAAGAGGTAGTACTTAGATCTGACAAT
TTCACGGACAATACTAAAACCATAATAGTACAGCTGAATGAAACTGTAGAAATTATTTGTACAAGACCCAAC
AACAATACAAGAAGAAGGATACATATGGGACCAGGGAGATACGTTCATACAACAAAAGCAATAATAGGAGAT
ATAAGACAAGCACATTGTAACCTTAGTAGTTCAAAATGGAATAACACTTTAAAACAGATAGTTACAAAATTA
AGAGAACAATTTAAGAATAAAACAATAGTCTTTAAGCATTCC
>2282_62_8_X4
CAAAGCCTAAAGCCATGTGTAAAATTAACTCCACTCTGTGTTACTTTAAATTGCAGTAATTTGAGAAATGAT
ACTAATACCAATGACATGAAAAACTGCTCTTTCAATATCACCACAAACATGAGAGATAGGGTGCAGAAAGAA
TATGCATTGTTTTATAAACTTGATATAGTACCAATAGATAATAAAACTAATAAGAATATTACTAATACCAAC
TATATTTTGATAAGTTGTAACACCTCAACCATTACACAGGCCTGTCCAAAGGTAACCTTTGAGCCAATTCCC
ATACATTATTGTGCCCCGGCTGGTTTTGCGATTCTAAAGTGTAACAATAAGACTTTCAATGGAAAAGGACCA
TGTACAAATGTCAGCACAGTACAATGTACACATGGAATTAGGCCAGTAGTATCAACTCAACTGTTGTTAAAT
GGCAGTCTAGCAGAAAAAGAGGTAGTACTTAGATCTGACAATTTCACGGATAATACTAAAACCATAATAGTA
CAGCTGAATGAAACTGTAGAAATTAATTGTACAAGACCCAACAACAATACAAGAAGAAGGATACATATGGGA
CCAGGGAGATACGTTCATACAACAAAAGCAATAATAGGAGATATAAGACAAGCACATTGTAACCTTAGTAGT
TCAAAATGGAATAACACTTTAAAACAGATAGTTACAAAATTAAGAGAACAATTTAAGAATAAAACAATAGTC
TTTAAGCATTCC
>2282_62_4_X4
CAAAGCCTAAAGCCATGTGTAAAATTAACTCCACTCTGTGTTACTTTAAATTGCAGTAATTTGAGAAATGAT
ACTAATACCAATGACATGAAAAACTGCTCTTTCAATATCACCACAAACATGAGAGATAGGGTGCAGAAAGAA
TATGCATTGTTTTATAAACTTGATATAGTACCAATAGATAATAAAACTAATAAGAATATTACTAATACCAAC
TATATTTTGATAAGTTGTAACACCTCAGCCATTACACAGGCCTGTCCAAAGGTAACCTTTGAGCCAATTCCC
ATACATTATTGTGCCCCGGCTGGTTTTGCGATTCTAAAGTGTAACAATAAGACTTTCAATGGAAAAGGACCA
TGTACAAATGTCAGCACAGTACAATGTACACATGGAATTAGGCCAGTAGTATCAACTCAACTGTTGTTAAAT
GGCAGTCTAGCAGAAGAAGAGGTAGTACTTAGATCTGACAATTTCACGGACAATGCTAAAACCATAATAGTA
CATCTGAATGAAACTGTAGAAATTAATTGTACAAGACCCAACAACAATACAAGAAGAAGGATACATATGGGA
CCAGGGAGATACGTTCATACAACAAAAGCAATAATAGGAGATATAAGACAAGCACATTGTAACCTTAGTAGT
ACAAAATGGAATAACACTTTAAAACAGATAGTTACAAAATTAAGAGAACAATTTGAGAATAAAACAATAGTC
TTTAATCATTCC
>2282_70_9_X4
CAAAGCCTAAAGCCATGTGTAAAATTAACTCCACTCTGTGTTACTTTAAATTGCAGTAATTTGAGAAATGAT
ACTAATACCAATGACATGAAAAACTGCTCTTTCAATATCACCACAAATATGAGAGATAGGGTGCAGAAAGAA
TATGCATTGTTTTATAAACTTGATATAGTACCAATAGATAATAAAACTAATAAGAATATTACTAATACCAAC
TATATTTTGATAAGTTGTAACACCTCAACCATTACACAGGCCTGTCCAAAGGTAACCTTTGAGCCAATTCCC
ATACATTATTGTGCCCCGGCTGGTTTTGCGATTCTAAAGTGTAACAATAAGACTTTCAATGGAAAAGGACCA
TGTACAAATGTCAGCACAGTACAATGTACACATGGAATTAGGCCAGTAGTATCAACTCAACTGTTGTTAAAT
GGCAGTCTAGCAGAAAAAGAGGTAGTACTTAGATCTGACAATTTCACGGATAATACTAAAACCATAATAGTA
CAGCTGAATGAAACTGTAGAAATTAATTGTACAAGACCCAACAACAATACAAGAAGAAGGATACATATGGGA
CCAGGGAGATACGTTCATACAACAAAAGCAATAATAGGAGATATAAGACAAGCACATTGTAACCTTAGTAGT
TCAAAATGGAATAACACTTTAAAACAGATAGTTACAAAATTAAGAGAACAATTTAAGAATAAAACAATAGTC
TTTAAGCATTCC
>2282_70_1_X4
CAAAGCCTAAAGCCATGTGTAAAATTAACTCCACTCTGTGTTACTTTAAATTGCAGTAATTTGAGAAATGAT
ACTAATACCAATGACATGAAAAACTGCTCTTTCAATATCACCACAAACATGAGAGATAGGGTGAAGAAAGAA
TATGCATTGTTTCATAAACTTGATATAGTACCAATAAATAAAAAAACTAATAAGAATATTACTAACTATATT
TTGATAAGTTGTAACACCTCAACCATTACACAGGCCTGTCCAAAGGTAACCTTTGAGCCAATTCCCATACAT
TATTGTGCCCCGGCTGGTTTTGCGATTCTAAAGTGTAACAATAAGACTTTCAATGGAAAAGGACCATGTACA
AATGTCAGCACAGTACAATGTACACATGGAATTAGGCCAGTAGTATCAACTCAACTGTTGTTAAATGGCAGT
CTAGCAGAAAAAGAGGTAGTACTTAGATCTGACAATTTCACGGATAATACTAAAACCATAATAGTACAGTTG
AATGAAACTGTAGAAATTAATTGTACAAGACCCAACAACAATACAAGAAGAAGGATACATATGGGACCAGGG
AGATACGTTCATACAACAAAAGCAATAATAGGAGATATAAGACAAGCACATTGTAACCTTAGTAGTTCAAAA
TGGAATAACACTTTAAAACAGATAGTTACAAAATTAAGAGAACAATTTAAGAATAAAACAATAGTCTTTAAG
CATTCC
>2282_70_8_X4
CAAAGCCTAAAGCCATGTGTAAAATTAACTCCACTCTGTGTTACTTTAAAATGCAGTAATTTGAGAAATGAT
ACTAATACCAATGACATGAAAAACTGCTCTTTCAATATCACCACAAACATGAGAAATAAGGTGCAGAAAGAA
TATGCATTGTTTCATAAACTTGATATAGTACCAATAAATAAAAAAACTAATAAGAATATTACTAACTATATT
TTGATAAGTTGTAACACCTCAACCATTACACAGGCCTGTCCAAAGGTAACCTTTGAGCCAATTCCCATACAT
TATTGTGCCCCGGCTGGTTTTGCGATTCTAAAGTGTAACAATAAGACTTTCAATGGAAAAGGACCATGTACA
AATGTCAGCACAGTACAATGTACACATGGAATTAGGCCAGTAGTATCAACTCAACTGTTGTTAAATGGCAGT
CTAGCAGAAAAAGAGGTAGTACTTAGATCTGACAATTTCACGGATAATACTAAAACCATAATAGTACAGCTG
AATGAAACTGTAGAAATTAATTGTACAAGACCCAACAACAATACAAGAAGAAGGATACATATGGGACCAGGG
AGATACGTTCATACAACAAAAGCAATAATAGGAGATATAAGACAAGCACATTGTAACCTTAGTAGTTCAAAA
TGGAATAACACTTTAAAACAGATAGTTACAAAATTAAGAGAACAATTTAAGAATAAAACAATAGTCTTTAAG
CATTCC
>2282_70_3_X4
CAAAGCCTAAAGCCATGTGTAAAATTAACTCCACTCTGTGTTACTTTAAAGTGCAGTAATTTGAGAAATGAT
ACTAATACCAATGACATGAAAAACTGCTCTTTCAATATCACCACAAACATGAAAGATAGGGTGCAGAAAGAA
TATGCATTGTTTCATAAACTTGATATAGTACCAATAAATAAAAAAACTAATAAGAATATTACTAACTATATT
TTGATAAGTTGTAACACCTCAACCATTACACAGGCCTGTCCAAAGGTAACCTTTGAGCCAATTCCCATACAT
TATTGTGCCCCGGCTGGTTTTGCGATTCTAAAGTGTAACAATAAGACTTTCAATGGAAAAGGACCATGTACA
AATGTCAGCACAGTACAATGTACACATGGAATTAGGCCAGTAGTATCAACTCAACTGTTGTTAAATGGCAGT
CTAGCAGAAAAAGAGGTAGTACTTAGATCTGACAATTTCACGGATAATACTAAAACCATAATAGTACATCTG
AATGAAACTGTAGAAATTAATTGTACAAGACCCAACAACAATACAAAAAGAAGGATACATATGGGACCAGGG
AGATACGTTCATACAACAAAAGCAATAATAGGAGATATAAGACAAGCACATTGTAACCTTAGTAGTTCAAAA
TGGAATAACACTTTAAAACAGATAGTTACAAAATTAAGAGAACAATTTAAGAATAAAACAATAGTCTTTAAG
CATTCC
>2282_70_6_X4
CAAAGCCTAAAGCCATGTGTAAAATTAACTCCACTCTGTGTTACTTTAAAGTGCAGTAATTTGAGAAATGAT
ACTAATACTAATGACATGAAAAACTGCTCTTTCAATATCACCACAAACATGAGAGATAGGGTGCAGAAAGAA
TATGCATTGTTTCATAAACTTGATATAGTACCAATAAATAAAAAAACTAATAAGAATATTACTAACTATATT
TTGATAAGTTGTAACACCTCAACCATTACACAGGCCTGTCCAAAGGTAACCTTTGAGCCAATTCCCATACAT
TATTGTGCCCCGGCTGGTTTTGCGATTCTAAAGTGTAACAATAAGACTTTCAATGGAAAAGGACCATGTACA
AATGTCAGCACAGTACAATGTACACATGGAATTAGGCCAGTAGTATCAACTCAACTGTTGTTAAATGGCAGT
CTAGCAGAAAAAGAGGTAGTACTTAGATCTGACAATTTCACGGATAATACTAAAACCATAATAGTACAGCTG
AATGAAACTGTAGAAATTAATTGTACAAGACCCAACAACAATACAAAAAGAAGGATACATATGGGACCAGGG
AGATACGTTCATACAACAAAAGCAATAATAGGAGATATAAGACAAGCACATTGTAACCTTAGTAGTTCAAAA
TGGAATAACACTTTAAAACAGATAGTTACAAAATTAAGAGAACAATTTAAGAATAAAACAATAGTCTTTAAG
CATTCC
>2282_70_5_X4
CAAAGCCTAAAGCCATGTGTAAAATTAACTCCACTCTGTGTTACTTTAAAGTGCAGTAATTTGAGAAATGAT
ACTAATACTAATGACATGAAAAACTGCTCTTTCAATATCACCACAAACAAGAAAAATAGGGTGCAGAAAAAA
TATGCATTGTTTCATAAACTTGATATAGTACCAATAAATAAAAAAACTAATAAGAATATTACTAACTATATT
TTGATAAGTTGTAACACTTCAACCATTACACAGGCCTGTCCAAAGGTAACCTTTGAGCCAATTCCCATACAT
TATTGTGCCCCGGCTGGTTTTGCGATTCTAAAGTGTAACAATAAGACTTTCAATGGAAAAGGACCATGTACA
AATGTCAGCACAGTACAATGTACACATGGAATTAGGCCAGTAGTATCAACTCAGCTGTTGTTAAATGGCAGT
CTAGCAGAAAAAGAGGTAGTACTTAGATCTGACAATTTCACGGATAATACTAAAACCATAATAGTACAGCTA
AATGAAACTGTAGAAATTAATTGTACAAGACCCAACAACAATACAAGAAGAAGGATACATATGGGACCAGGG
AGATACGTTCATACAACAAAAGCAATAATAGGAGATATAAGACAAGCACATTGTAACCTTAGTAGTTCAAAA
TGGAATAACACTTTAAAACAGATAGTTACAAAATTAAGAGAACAATTTAAGAATAAAACAATAGTCTTTAAG
CATTCC
>2282_63_6_X4
CAAAGCCTAAAGCCATGTGTAAAATTAACTCCACTCTGTGTTACTTTAAAGTGCAGTAATTTGAGAAATGAT
ACTAATACTAATGACATGAAAAACTGCTCTTTCAATATCACCACAAACATGAGAGATAGGGTGCAGAAAGAA
TATGCATTGTTTCATAAACTTGATATAGTACCAATAAATAAAAAAACTAATAAGAATATTACTAACTATATT
TTGATAAGTTGTAACACCTCAACCATTACACAGGCCTGTCCAAAGGTAACCTTTGAGCCAATTCCCATACAT
TATTGTGCCCCGGCTGGTTTTGCGATTCTAAAGTGTAACAATAAGACTTTCAATGGAAAAGGACCATGTACA
AATGTCAGCACAGTACAATGTACACATGGAATTAGGCCAGTAGTATCAACTCAACTGTTGTTAAATGGCAGT
CTAGCAGAAAAAGAAGTAGTACTTAGATCTGACAATTTCACGGATAATACTAAAACCATAATAGTACAGCTG
AATGAAACTGTAGAAATTAATTGTACAAGACCCAACAACAATACAAGAAGAAGGATACATATGGGACCAGGG
AGATACGTTCATACAACAAAAGCAATAATAGGAGATATAAGACAAGCACATTGTAACCTTAGTAGTTCAAAA
TGGAATAACACTTTAAAACAGATAGTTACAAAATTAAGAGAACAATTTAAGAATAAAACAATAGTCTTTAAG
CATTCC
>2282_62_2_X4
CAAAGCCTAAAGCCATGTGTAAGATTAACTCCACTCTGTGTTACTTTAAATTGCAGTAATTTGAGAAATGAT
ACTAATACCAATAATAGTGGCAAGGGAATGATGGAGAAGGGAGACATGAAGAACTGCTCTTTCAATATCACC
ACAAACATGAAAAATAGGGTGCAGAAAGAATATGCATTGTTTTATAAACTTGATGTAGTACCAATAGATATT
AATAATACTAATACTAGCTATAGGTTGATAAGTTGTAACACCTCAGTCATTACACATGCCTGTCCAAAGGTA
AACTTTGAGCCAATTCCCATACATTATTGTGCCCCGGCTGGTTTTGCGATTCTAAAGTGTAACAATAAGACT
TTCAATGGAAAAGGACCATGTACAAATGTCAGCACAGTACAATGTACACATGGAATTAGGCCAGTAGTATCA
ACTCAACTGTTGTTAAATGGCAGTCTAGCAGAAAAAGAGGTAGTACTTAGATCTGACAATTTCACGGACAAT
ACTAAAACCATAATAGTACAGCTGAATGAAGCTGTAGAAATTAATTGTACAAGACCCAACAACAATACAAGA
AAAAGGATACATATGGGACCAGGGAGATACGTTCATACAACAAAAGCAATAATAGGAGATATAAGACAAGCA
CATTGTAACCTTAGTAGTTCAAAATGGAATAACACTTTAAAACAGATAGTTACAAAATTAAGAGAACAATTT
AAGAATAAAACAATAGTCTTTAAGCATTCC
>2282_47_1_X4
CAAAGCCTAAAGCCATGTGTAAGATTAACTTCACTCTGTGTTACTTTAAATTGCAGTAATTTGAGAAATGAT
ACTAATACCAATAATAGTGGCAAGGGAATGATGGAGAAGGGAGACATGAAGAACTGCTCTTTCAATATCACC
ACAAACATGAAAAATAGGGTGCAGAAAGAATATGCATTGTTTTATAAACTTGATGTAGTACCAATAGATATT
AATAATACTAATACTAGCTATAGGTTGATAAGTTGTAACACCTCAGTCATTACACATGCCTGTCCAAAGGTA
AACTTTGAGCCAATTCCCATACATTATTGTGCCCCGGCTGGTTTTGCGATTCTAAAGTGTAACAATAAGACG
TTCAATGGAACAGGACCATGTACAAATGTCAGCACAGTACAATGTACACATGGAATTAGGCCAGTAGTATCA
ACTCAACTGTTGTTAAATGGCAGTCTAGCAGAAAAAGAGGTAGTACTTAGATCTGACAATTTCACGGATAAT
ACTAAAACCATAATAGTACAGCTGAATGAATCTGTAGAAATTAATTGTACAAGACCCAACAACAATACAAGA
AAAAGGATACATATGGGACCAGGGAGATCCTTTCATACAACAGAAGCAATAATAGGAGATATAAGACAAGCA
CATTGTAACCTTAGTAGTTCAAAATGGAATAACACTTTAAAACAGATAGTTACAAAATTAAGAGAACAATTT
AAGAATAAAACAATAGTCTTTAAGCATTCC
>2282_47_8_R5
CAAAGCCTAAAGCCATGTGTAAAATTAACTCCACTCTGTGTTACTTTAAATTGCAGTAATTTGAGAAATGGT
ACTAATACTAATAATAGAAGCAAGGGAATGATGGAGAAGGGAGACATGAAAAACTGCTCTTTCAATATCACC
ACAAACATGAGAGATAGGGTGCAGAAAAAATATGCATTGTTTTATAAACTTGATGTAGTACCAATAGATATT
AATAATACTAATACCAGCTATAGGTTGATAAGTTGTAACACCTCAGTCATTACACAGGCCTGTCCAAAGGTA
ACCTTTGAGCCAATTCCCATACATTATTGTGCCCCGGCTGGTTTTGCGATTCTAAAGTGTAACAATAAGACG
TTCAATGGAACAGGACCATGTACAAATGTCAGCACAGTACAATGTACCCATGGAATTAGGCCAGTAGTATCA
ACTCAACTGTTGTTAAATGGCAGTCTAGCAGAAGAAGAGGTAGTACTTAGATCTAGCAATTTCACGGATAAT
ACTAAAACCATAATAGTACATCTGAACGAATCTGTAGTAATCAATTGTACAAGACCCAACAACAATACAAGA
AAAAGTATACATATGGGACCAGGGAGAGCATTTTATACAACAGGACAAATAATAGGAGATATAAGACAAGCA
CATTGTAACCTTAGTAGTACAAAATGGAATAACACTTTAAAACAGATAGTTACAAAATTAAGAGAACAATTT
GAGAATAAAACAATAGTCTTTAATCATTCC
>2282_47_4_R5
CAAAGCCTAAAGCCATGTGTAAAATTAACTCCACTCTGTGTTACTTTAAATTGCAGGAATTTGGGGGATGAT
ACTAATACCAATCATAGTAGCGAGGGAATGATGGAGAAAGGAGAAATAAAAAACTGCTCTTTCAATATCACC
ACAAGCATGAGAGATAGGGTGCAGAAAGAATATGCATTGTTTTATAATCTTGATGTAGTGCCAATAGATAAT
GATAATAATACTAATACTACCTATAGGTTGATAAGTTGTAACACCTCAGTCATTACACAAGCCTGTCCAAAG
GTAACCTTTGAGCCAATTCCCATACATTATTGTGCCCCGGCTGGTTTTGCGATTCTAAAGTGTAACAATAAG
ACTTTCAATGGAAAAGGACCATGTACAAATGTCAGCACAGTACAATGTACACATGGAATTAGGCCAGTAGTA
TCAACTCAACTGTTGTTAAATGGCAGTCTAGCAGAAAAAGAGGTAGTATTTAGATCTAACAATTTCACGGAC
AATACTAAAACCATAATAGTACAGCTGAATGAAACTGTAGAAATTAATTGTACAAGACCCAACAACAATACA
AGAAAAAGTATACATATGGGACCAGGGAGAGCATTTTATACAACAGGACAAATAATAGGAGACATAAGACAA
GCACATTGTAACCTTAGTAGTACAAAATGGAATAACACTTTAAAGCAGATAGTTACAAAATTAAGAGAACAA
TTTGAGAATAAAACAATAGTCTTTAATCATTCC
>2282_47_9_X4
CAAAGCCTAAAGCCATGTGTAAAATTAACTCCACTCTGTGTTACTTTAAATTGCACTAATTTGGGGAATACT
ACTAAAACCAATCATAGTAGCGTGGGAATGATGGAGAAAGGAGAAATAAAAAACTGCTCTTTCAAAATCACC
ACAAGCATGAGAGATAGGGTGCAGAAAGAATATGCATTATTTTATAATCTTGATGTAGTACCAATAGATAAT
GATACTAATACCAACTATATTTTGATAAGTTGTAACACCTCAGTCATTACACAGGCCTGTCCAAAGGTAACC
TTTGAACCAATTCCCATACATTATTGTGCCCCGGCTGGTTTTGCGATTCTAAAGTGTAACAATAAGACTTTC
AATGGAAAAGGACCATGTACAAATGTCAGCACAGTACAATGTACACATGGAATTAGGCCAGTAGTATCAACT
CAACTGTTGTTAAATGGCAGTCTAGCAGAAAAAGAGGTAGTACTTAGATCTAACAATTTCACGGACAATACT
AAAACCATAATAGTACATCTGAATGAGACTGTAGAAATTAATTGTACAAGACCCAACAACAATACAAGAAAA
AGTATACATATGGGACCAGGGAGATTCTTTCATACAACAAAAGCAATAATAGGAGATATAAGACAAGCACAT
TGTAACCTTAGTAGTGCAAAATGGAATAACACTTTAAAACAGATAGTTACAAAATTAAGAGAACAATTTAAG
AATAAAACAATAGTCTTTAAGCATTCC
>2282_47_5_X4
CAAAGCCTAAAGCCATGTGTAGAATTAACTCCACTCTGTGTTACTTTAAATTGCACTAATTTGGAGAATGCT
ACTAATACCAATAATAGTAGAGGGGGAATGATGGAGAAAGGAGAAATGAAAAACTGCTCTTTCAATATCACC
ACAAACATGAGAGATAGGGTGCAGAAAGAATATGCATTGTTTTATAAACTTGATGTAGAACCAATAGACAAG
AATACTACTAATAATAATACTGATACCAGCTATAGGTTGATAAGTTGTAACACCTCAGTCATTACACAGACC
TGTCCAAAGGTAACCTTTGAGCCAATTCCCATACATTATTGTGCCCCGGCTGGTTTTGCGATTCTAAAGTGT
AACAATAAGACTTTCAATGGAAAAGGACCATGTACAAATGTCAGCACAGTACAATGTACACATGGAATTAGG
CCAGTAGTATCAACTCAACTGTTGTTAAATGGCAGTCTAGCAGAAAAAGAGGTAGTACTTAGATCTAACAAT
TTCACGGATAATACTAAAACCATAATAGTACAGCTGAATGAAACTGTAGAAATTAATTGTACAAGACCCAAC
AACAATACAAGAAAAAGTATACATATGGGACCAGGGAGATTCTTTCATACAACAAAAGCAATAATAGGAGAT
ATAAGACAAGCACATTGTAACCTTAGTAGTGCAAAATGGAATAACACTTTAAAACAGATAGTTACAAAATTA
AGAGAACAATTTAAGAATAAAACAATAGTCTTTAAGCATTCC
>2282_47_3_X4
CAAAGCCTAAAGCCATGTGTAAAATTAACTCCACTCTGTGTTACTTTAAATTGCAGTAATTTGAGAAATGAT
ACTAATACCAATAATAGTAGCGAGGGAATGATGGAAAAGGGAGACATGAAAAACTGCTCTTTCAATATCACC
ACAAACATGAGAGATAGGGTGCAGAAAGAATATGCATTGTTTTATAAACTTGATATAATACCAATAGATAAT
AAAACTAATAATGATACTAATACCAACTATATTTTGATAAGTTGTAACACCTCAGTCATTACACAGGCCTGT
CCAAAGGTAACCTTTGAGCCAATTCCCATACATTATTGTGCCCCGGCTGGTTTTGCGATTCTAAAGTGTAAC
AATAAGACTTTCAATGGAAAAGGACCATGTACAAATGTCAGCACAGTACAATGTACACATGGAATTAGGCCA
GTAGTATCAACTCAACTGTTGTTAAATGGCAGTCTAGCAGAAAAAGAGGTAGTACTTAGATCTAACAATTTC
ACGGACAATACTAAAACCATAATAGTACATCTGAATGAGACTGTAGAAATTAATTGTACAAGACCCAACAAC
AATACAAGAAAAAGTATACATATGGGACCAGGGAGATTCTTTCATACAACAAAAGCAATAATAGGAGATATA
AGACAAGCACATTGTAACCTTAGTAGTGCAAAATGGAATAACACTTTAAAACAGATAGTTACAAAATTAAGA
GAACAATTTAAGAATAAAACAATAGTCTTTAAGCATTCC
>2282_10_4_X4
CAAAGCCTAAAGCCATGTGTAAAATTAACTCCACTCTGTGTTACTTTAAATTGCACTAATTTGGGGAATACT
ACTAATACCAATCATAGTAGCGTGGGAATGATGGAGAAAGGAGAAATAAAAAACTGCTCTTTCAATATCACC
ACAAGCATGAGAGATAGGGTGCAGAAAAAATATGCATTGTTTTATAAACTTGATGTAGTACCAATAGATAAT
AAAACTAATAATGATACTAATACCAACTATATTTTGATAAGTTGTAACACCTCAGTCATTACGCAGGCCTGT
CCAAAGGTAACCTTTGAGCCAATTCCCATACATTATTGTGCCCCGGCTGGTTTTGCGATTCTAAAGTGTAAC
AATAAGACTTTCAATGGAAAAGGACCATGTACAAATGTCAGCACAGTACAATGTACACATGGAATTAGGCCA
GTAGTATCAACTCAACTGTTGTTAAATGGCAGTCTAGCAGAAAAAGAGGTAGTACTTAGATCTAACAATTTC
ACGGACAATACTAAAACCATAATAGTACAGCTGAATGAAACTGTAGAAATTAATTGTACAAGACCCAACAAC
AATACAAGAAAAAGTATACATATGGGACCAGGGAGATTCTTTCATACAACAAAAGCAATAATAGGAGATATA
AGACAAGCACATTGTAACCTTAGTAGTGCAAAATGGAATAACACTTTAAAACAGATAGTTACAAAATTAAGA
GAACAATTTAAGAATAAAACAATAGTCTTTAATCATTCC
>2282_10_8_R5
CAAAGCCTAAAGCCATGTGTAAAATTAACTCCACTCTGTGTTACTTTAAATTGCAGTAATTTGGGGAATGCT
ACTAATACCAATAATAGTAGCGAGGGAATGATGGAGAAAGGAGAAATAAAAAACTGCTCTTTCAATATCACC
ACAAGCATGAGAGATAGGGTGCAGAAAGAATATGCATTGTTTTATAAACTTGATGTAGTACCAATAGATAAT
GATAATAATAATACTACCTATAGGTTGATAAGTTGTAACACCTCAGTCATTACACAGGCCTGTCCAAAGGTA
ACCTTTGAGCCAATTCCCATACATTATTGTGCCCCGGCTGGTTTTGCGATTCTAAAGTGTAACAATAAGACG
TTCAATGGAAAAGGACCATGTACAAATGTCAGCACAGTACAATGTACACATGGAATTAGGCCAGTAGTATCA
ACTCAGCTGTTGTTAAATGGCAGTCTAGCAGAAGAAGAGGTAGTACTTAGATCTGACAATTTCACGGACAAT
ACTAAAACCATAATAGTACAGCTGAACGAATCTGTAGAAATTAATTGTACAAGACCCAACAACAATACAAGA
AAAAGTATACATATAGGACCAGGGAGAGCATTTTATACAACAGGAGGAATAATAGGAGATATAAGACAAGCA
CATTGTAACCTTAGTAGTACAAAATGGAATAACACTTTAAAACAGATAGTTAAAAAATTAAGAGAACAATTT
GAGAATAAAACAATAGTCTTTAATCATTCC
>2282_10_2_R5
CAAAGCCTAAAGCCATGTGTAAAATTAACTCCACTCTGTGTTACTTTAAATTGCAGTAATTTGGGGAATGCT
ACTAATACCAATAATAGTAGCGAGGGAATGATGGAGAAAGGAGAAATAAAAAACTGCTCTTTCAATATCACC
ACAAGCATGAGAGATAGGGTGCAGAAAGAATATGCATTGTTTTATAAACTTGATATAGTACCAATAGATAAT
GATAATAATAATACCAACTATAGGTTGATAAGTTGTAACACCTCAGTCATTACACAGGCCTGTCCAAAGGTA
ACCTTTGAGCCAATTCCCATACATTATTGTGCCCCGGCTGGTTTTGCGATTCTAAAGTGTAACAATAAGACG
TTCAATGGAAAAGGACCATGTACAAATGTCAGCACAGTACAATGTACACATGGAATTAGGCCAGTAGTATCA
ACTCAACTGTTGTTAAATGGCAGTCTAGCAGAAGAAGAGGTAGTACTTAGATCTGACAATTTCACGGACAAT
ACTAAAACCATAATAGTACAGCTGAACGAATCTGTAGAAATTAATTGTACAAGACCCAACAACAATACAAGA
AAAAGTATACATATAGGACCAGGGAGAGCATTTTATACAACAGGAGGAATAATAGGAGATATAAGACAAGCA
CATTGTAACCTTAGTAGTACAAAATGGAATAACACTTTAAAACAGATAGTTAAAAAATTAAGAGAACAATTT
GAGAATAAAACAATAGTCTTTAATCATTCC
>2282_10_5_R5
CAAAGCCTAAAGCCATGTGTAAAATTAACTCCACTCTGTGTTACTTTAAATTGCAGTAATTTGGGGAATGCT
ACTAATACCAATAATAGTAGCGAGGGAATGATGGAGAAAGGAGAAATAAAAAACTGCTCTTTCAATATCACC
ACAAGCATGAGAGATAGGGTGCAGAAAGAATATGCATTGTTTTATAAACTTGATATAGTACCAATAGATAAT
GATAATAATAATACCAACTATAGGTTGATAAGTTGTAACACCTCAGTCATTACACAGGCCTGTCCAAAGGTA
ACCTTTGAGCCAATTCCCATACATTATTGTGCCCCGGCTGGTTTTGCGATTCTAAAGTGTAACAATAAGACG
TTCAATGGAAAAGGACCATGTACAAATGTCAGCACAGTACAATGTACACATGGAATTAGGCCAGTAGTATCA
ACTCAACTGTTGTTAAATGGCAGTCTAGTAGAAGAAGAGGTAGTACTTAGATCTGACAATTTCACGGACAAT
ACTAAAACCATAATAGTACAGCTGAACGAATCTGTAGAAATTAATTGTACAAGACCCGACAACAATACAAGA
AAAAGTATACATATAGGACCAGGGAGAGCATTTTATACAACAGGAGGAATAATAGGAGATATAAGACAAGCA
CATTGTAACCTTAGTAGTACAAAATGGAATAACACTTTAAAACAGATAGTTAAAAAATTAAGAGAACAATTT
GAGAATAAAACAATAGTCTTTAATCATTCC
>2282_10_9_R5
CAAAGCCTAAAGCCATGTGTAAAATTAACTCCACTCTGTGTTACTTTAAATTGCAGTAATTTGGGGAATGCT
ACTAATACCAATAATAGTAGCGAGGGAATGATGGAGAAAGGAGAAATAAAAAACTGCTCTTTCAATATCACC
ACAAGCATGAGAGATAGGGTGCAGAAAGAATATGCATTGTTTTATAAACTTGATATAGTACCAATAGATAAT
GATAATAATAATACCAACTATAGGTTGATAAGTTGTAACACCTCAGTCATTACACAGGCCTGTCCAAAGGTA
ACCTTTGAGCCAATTCCCATACATTATTGTGCCCCGGCTGGTTTTGCGATTCTAAAGTGTAACAATAAGACG
TTCAATGGAAAAGGACCATGTACAAATGTCAGCACAGTACAATGTACACATGGAATTAGGCCAGTAGTATCA
ACTCAACTGTTGTTAAATGGCAGTCTAGCAGAAGAAGAGGTAGTACTTAGATCTGACAATTTCACGGACAAT
ACTAAAACCATAATAGTACAGCTGAACGAATCTGTAGAAATTAATTGTACAAGACCCAACAACAATACAAGA
AAAAGTATACATATAGGACCAGGGAGAGCATTTTATACAACAGGAGGAATAATAGGAGATATAAGACAAGCA
CATTGTAACCTTAGTAGTACAAAATGGAATAACACTTTAAAACAGATAGTTAAAAAATTAAGAGAACAATTT
GAGAATAAAACAATAGTCTTTAATCATTCC
>2282_10_10_R5
CAAAGCCTAAAGCCATGTGTAAAATTAACTCCACTCTGTGTTACTTTAAATTGCAGTAATTTGGGGAATGCT
ACTAATACCAATAATAGTAGCGAGGGAATGATGGAGAAAGGAGAAATAAAAAACTGCTCTTTCAATATCACC
ACAAGCATGAGAGGTAGGGTGCAGAAAGAATATGCATTGTTTTATAAACTTGATATAGTACCAATAGATAAT
GATAATAATAATACCAACTATAGGTTGATAAGTTGTAACACCTCAGTCATTACACAGGCCTGTCCAAAGGTA
ACCTTTGAGCCAATTCCCATACATTATTGTGCCCCGGCTGGTTTTGCGATTCTAAAGTGTAACAATAAGACG
TTCAATGGAAAAGGACCATGTACAAATGTCAGCACAGTACAATGTACACATGGAATTAGGCCAGTAATATCA
ACTCAACTGTTGTTAAATGGCAGTCTAGCAGAAGAAGAGGTAGTACTTAGATCTGACAATTTCACGGACAAT
ACTAAAACCATAATAGTACAGCTGAACGAATCTGTAGAAATTAATTGTACAAGACCCAACAACAATACAAGA
AAAAGTATACATATAGGACCAGGGAGAGCATTTTATACAACAGGAGGAATAATAGGAGATATAAGACAAGCA
CATTGTAACCTTAGTAGTACAAAATGGAATAACACTTTAAAACAGATAGTTAAAAAATTAAGAGAACAATTT
GAGAATAAAACAATAGTCTTTAATCATTCC
>2282_10_7_R5
CAAAGCCTAAAGCCATGTGTAAAATTAACTCCACTCTGTGTTACTTTAAATTGCAGTAATTTGGGGAATGCT
ACTAATACCAATAATAGTAGCGAGGGAATGATGGAGAAAGGAGAAATAAAAAACTGCTCTTTCAATATCACC
ACAAGCATGAGAGATAGGGTGCAGAAAGAATATGCATTGTTTTATAAACTTGATATAGTACCAATAGATAAT
GATAATAATAATACCAACTATAGGTTGATAAGTTGTAACACCTCAGTCATTACACAGGCCTGTCCAAAGGTA
ACCTTTGAGCCAATTCCCATACATTATTGTGCCCCGGCTGGTTTTGCGATTCTAAAGTGTAACAATAAGACG
TTCAATGGAAAAGGACCATGTACAAATGTCAGCACAGTACAATGTACACATGGAATTAGGCCAGTAGTATCA
ACTCAACTGTTGTTAAATGGCAGTCTAGCAGAAAAAGAGGTAGTACTTAGATCTGACAATTTCACGGACAAT
ACTAAAACCATAATAGTACAGCTGAACGAATCTGTAGAAATTAATTGTACAAGACCCAACAACAATACAAGA
AAAAGTATACATATAGGACCAGGGAGAGCATTTTATACAACAGGAGGAATAATAGGAGATATAAGACAAGCA
CATTGTAACCTTAGTAGTACAAAATGGAATAACACTTTAAAACAGATAGTTAAAAAATTAAGAGAACAATTT
GAGAATAAAACAATAGTCTTTAATCATTCC
>2282_10_1_R5
CAAAGCCTAAAGCCATGCGTAAAATTAACTCCACTCTGTGTTACTTTAAATTGCAGTAATTTGGGGAATGCT
ACTAATACCAATAATAGTAGCGAGGGAATGATGGAGAAAGGAGAAATAAAAAACTGCTCTTTCAATATCACC
ACAAGCATGAGAGATAGGGTGCAGAAAGAATATGCATTGTTTTATAAACTTGATGTAGTACCAATAGATAAT
GATAATAATACCAAATATAGGTTGATAAGTTGTAACACCTCAGTCATTACACAGGCCTGTCCAAAGGTAACC
TTTGAGCCAATTCCCATACATTATTGTGCCCCGGCTGGTTTTGCGATTCTAAAGTGTAACAATAAGACGTTC
AATGGAAAAGGACCATGTACAAATGTCAGCACAGTACAATGTACACATGGAATTAGGCCAGTAGTATCAACT
CAACTGTTGTTAAATGGCAGTCTAGCAGAAGAGGAGGTAGTACTTAGATCTGACAATTTCACGGACAATACT
AAAACCATAATAGTACAGCTGAACGAATCTGTAGAAATTAATTGTACAAGACCCAACAACAATACAAGAAAA
AGTATACATATAGGACCAGGGAGAGCACTTTATACAACAGGAGGAATAATAGGAGATATAAGACAAGCACAT
TGTAACCTTAGTAGTACAAAATGGAATAACACTTTAAAACAGATAGTTAAAAAATTAAGAGAACAATTTGAG
AATAAAACAATAGTCTTTAATCATTCC
>2282_10_6_R5
CAAAGCCTAAAGCCATGTGTAAAATTAACTCCACTCTGTGTTACTTTAAATTGCAGTAATTTGGGGAATGCT
ACTAATACCAATAATAGTAGCGAGGGAATGATGGAGAAAGGAGAAATAAAAAACTGCTCTTTCAATATCACC
ACAAGCATGAGAGATAGGGTGCAGAAAGAATATGCATTGTTTTATAAACTTGATGTAGTACCAATAGATAAT
GATAATAATACCAAATATAGGTTGATAAGTTGTAACACCTCAGTCATTACACAGGCCTGTCCAAAGGTAACC
TTTGAGCCAATTCCCATACATTATTGTGCCCCGGCTGGTTTTGCGATTCTAAAGTGTAACAATAAGACGTTC
AATGGAAAAGGACCATGTACAAATGTCAGCACAGTACAATGTACACATGGAATTAGGCCAGTAGTATCAACT
CAACTGTTGTTAAATGGCAGTCTAGCAGAAAAAGAGGTAGTACTTAGATCTGACAATTTCACGGACAATACT
AGAACCATAATAGTACATCTGAACGAATCTGTAGAAATTAATTGTACAAGACCCAACAACAATACAAGAAAA
AGTATACATATAGGACCAGGGAGAGCATTTTATACAACAGGAGGAATAATAGGAGATATAAGACAAGCACAT
TGTAACCTTAGTAGTACAAAATGGAATAACACTTTAAAACAGATAGTTAAAAAATTAAGAGAACAATTTGAG
AATAAAACAATAGTCTTTAATCATTCC
>2282_10_3_R5
CAAAGCCTAAAGCCATGTGTAAAATTAACTCCACTCTGTGTTACTTTAAATTGCAGTAATTTGGGGAATGCT
ACTAATACCAATAATAGTAGCGAGGGAATGATGGAGAAAGGAGAAATAAAAAACTGCTCTTTCAATATCACC
ACAAGCATGAGAGATAGGGTGCAGAAAGAATATGCATTGTTCTATAAACTTGATATAGTACCAATAGATAAT
GATAATAATAATACCAACTATAGGTTGATAAGTTGTAACACCTCAGTCATTACACAGGCCTGTCCAAAGGTA
ACCTTTGAGCCAATTCCCATACATTATTGTGCCCCGGCTGGTTTTGCGATTCTAAAGTGTAACAATAAGACG
TTCAATGGAAAAGGACCATGTACAAATGTCAGCACAGTACAATGTACACATGGAATTAGGCCAGTAGTATCA
ACTCAACTGTTGTTAAATGGCAGTCTAGCAGAAGAAGAGGTAGTACTTAGATCTGACAATTTCACGGACAAT
ACTAAAACCATAATAGTACAGCTGAACGAATATGTAGAAATTAATTGTACAGGACCCAATAACAATACAAGA
AAAAGTATACATATAGGACCAGGGAGAGCATTTTATACAACAGGAGGAATAATAGGAGATATAAGACAAGCA
CATTGTAACCTTAGTAGTACAAAATGGAATAACACTTTAAAACAGATAGTTAAAAAATTAAGAGAACAATTT
GAGAATAAAACAATAGTCTTTAATCATTCC
>2282_24_8_R5
CAAAGCCTAAAGCCATGTGTAAAATTAACTCCCCTCTGTGTTACTTTAAATTGCAATAATTTGGGGAATGAT
ACTAATACCAATAATAGTAGCGAGGGAATGATAGAGAAAGGAGAAATAAAAAACTGCTCTTTCAATATCACC
ACAAGCATGAGAGATAGGGTGCAGAAAGAATATGCATTGTTTTATAAACTTGATATAGTACCAATAGATAAT
GATAATAATAATACCAACTATAGGTTGATAAGTTGTAACACCTCAGTCATTACACAGGCCTGTCCAAAGGTA
ACCTTTGAGCCAATTCCCATACATTATTGTGCCCCGGCTGGTTTTGCGATTCTAAAGTGTAATAATAAGACG
TTCAATGGAAAAGGACCATGTACAAATGTCAGCACAGTACAATGTACACATGGAATTAGGCCAGTAGTATCA
ACTCAACTATTGTTAAATGGCAGTCTAGCAGAAGAAGAGGTAGTACTTAGATCTGACAATTTCACGGACAAT
ACTAAAACTATAATAGTACAGCTGAACGAATCTGTAGAAATTAATTGTACAAGACCCAACAACAATACAAGA
AAAAGTATACATATAGGACCAGGGAGAGCATTGTATACAACAGGAGAAATAATAGGAAATATAAGACAAGCA
CATTGTAACCTTAGTAGTACAAAATGGAATAACACTCTAAAACAGATAGTTAAAAAATTAAGAGAACAATTT
GAGAATAAAACAATAGTCTTTAATCATTCC
>2282_24_4_R5
CAAAGCCTAAAGCCATGTGTAAAATTAACTCCACTCTGTGTTACTTTAAATTGCAGTAATTTGGGGAATGAT
ACTAATACCAATAATAGTAGCGAGGGAATGATGGAGAAAGGAGAAATAAAAAACTGCTCTTTCAATATCACC
ACAAGCATGAGAGATAGGGTGCAGAAAGAATATGCATTGTTTTATAATCTTGATGTAGTACCAATAGATAAT
GATAATAATAATACTACCTATAGGTTGATAAGTTGTAACACCTCAGTCATTACACAGGCCTGTCCAAAGGTA
ACCTTTGAGCCAATTCCCATACATTATTGTGCCCCGGCTGGTTTTGCGATTCTAAAGTGTAACAATAAGACG
TTCAATGGAAAAGGACCATGTACAAATGTCAGCACAGTACAATGTACACATGGAATCAGGCCAGTAGTATCA
ACTCAACTATTGTTAAATGGCAGTCTAGCAGAAGAAGAGGTAGTACTTAGATCTGACAATTTCACGGACAAT
ACTAAAACCATAATAGTACAGCTGAACGAATCTGTAGTAATTAATTGTACAAGACCCAACAACAATACAAGA
AAAAGTATACATATAGGACCAGGAAGAGCATTTTATACAACAGGAGGAATAATAGGAGATATAAGACAAGCA
CATTGTAACCTTAGTAGTACAAAATGGAATAACACTTTAAAACAGATAGTTACAAAATTAAGAGAACAATTT
GAGAATAAAACAATAGTCTTTAATCATTCC
>2282_24_7_R5
CAAAGCCTAAAGCCATGTGTAAAATTAACTCCACTCTGTGTTACTTTAAATTGCACTAATTTGGGGAATGAT
ACTAATACCAATAATAGTAGCGAGGGAATGATGGAGAAAGGAGAAATAAAAAACTGCTCTTTCAATATCACC
ACAAGCATGAGAGATAGGGTGCAGAAAGAATATGCATTGTTTTATAAACTTGATGTAGTACCAATAGATAAT
AATAATACTAATACCAGCTATAGGTTGATAAGTTGTAACACCTCAGTCATTACACAGGCCTGTCCAAAGGTA
ACCTTTGAGCCAATTCCCATACATTATTGTGCCCCGGCTGGTTTTGCGATTCTAAAGTGTAACAATAAGACG
TTCAATGGAAAAGGACCATGTACAAATGTCAGCACAGTACAATGTACACATGGAATTAGGCCAGTAGTATCA
ACTCAACTATTGTTAAATGGCAGTCTAGCAGAAAAAGAGGTAGTACTTAGATCTGACAATTTCACGGACAAT
ACTAAAAACATAATAGTACAGCTGAACGAATCTGTAGTAATTAATTGTACAAGACCCAACAACAATACAAGA
AAAAGTATACATATAGGACCAGGAAGAGCATTTTATACAACAGGAGGAATAATAGGAGATATAAGACAAGCA
CATTGTAACCTTAGTAGTACAAAATGGAATAACACTTTAAAACAGATAGTTACAAAATTAAGAGAACAATTT
GAGAATAAAACAATAGTCTTTAATCATTCC
>2282_24_2_R5
CAAAGCCTAAAGCCATGTGTAAAATTAACTCCACTCTGTGTTACTTTAAATTGCAGTAATTTGGGGAATGAT
ACTAATACCAATAATAGTAGCGAGGAAATGATGGAGAAAGGAGAAATAAAAAACTGCTCTTTCAATATCACC
ACAAGAATGAGAGATAGGGTGCAGAAAGAATATGCATTGTTTTATAAACTTGATGTAGTACCAATAGATAAT
GATAATAATAATACTACCTATAGGTTGATAAGTTGTAACACCTCAGTCATTACACATGCCTGTCCAAAGGTA
ACCTTTGAGCCAATTCCCATACATTATTGTGCCCCGGCTGGTTTTGCGATTCTAAAGTGTAACAATAAGACG
TTCAATGGAAAAGGACCATGTACAAATGTCAGCACAGTACAATGTACACATGGAATTAGGCCAGTAGTATCA
ACTCAACTATTGTTAAATGGCAGTCTAGCAGAAGAAGAGGTAGTACTTAGATCTGACAATTTCACGGACAAT
ACTAAAACCATAATAGTACAGCTGAACGAATCTGTAGTAATTAATTGTACAAGACCCAACAACAATACAAGA
AAAAGTATACATATAGGACCAGGAAGAGCATTTTATACAACAGGAGGAATAATAGGAGATATAAGACAAGCA
CATTGTAACCTTAGTAGTACAAAATGGAATAACACTTTAAAACAGATAGTTACAAAATTAAGAGAACAATTT
GAGAATAAAACAATAGTCTTTAATCATTCC
>2282_24_1_R5
CAAAGCCTAAAGCCATGTGTAAAATTAACTCCACTCTGTGTTACTTTAAATTGCAGTAATTTGGGGAATGAT
ACTAATACCAATAATAGTAGCGAGGGAATAATGGAGAAAGGGGAAATAAAAAACTGCTCTTTCAATATCACC
ACAAGCATGAGAGATAGGGTGCAGAAAGAATATGCATTGTTTTATAAACTTGATGTAGTACCAGTAGATAAT
GATATTGATAATACTACTAACTATAGGTTGATAAGTTGTAACACCTCAGTCATTACACATGCCTGTCCAAAG
GTAACCTTTGAGCCAATTCCCATACATTATTGTGCCCCGGCTGGTTTTGCGATTCTAAAGTGTAACAATAAG
ACGTTCAATGGAAAAGGACCATGTACAAATGTCAGCACAGTACAATGTACACATGGAATTAGGCCAGTAGTA
TCAACTCAACTATTGTTAAATGGCAGTCTAGCAGAAAAAGAGGTAGTACTTAGATCTGACAATTTCACGGAC
AATACTAAAACCATAATAGTACAGCTGAACGAAACTGTAGTAATTAATTGTACAAGACCCAACAACAATACA
AGAAAAAGTATACATATAGGACCAGGAAGAGCATTTTATACAACAGGAGGAATAATAGGAGATATAAGACAA
GCACATTGTAACCTTAGTAGTACAAAATGGAATAACACTTTAAAACAGATAGTTACAAAATTAAGAGAACAA
TTTGAGAATAAAACAATAGTCTTTAATCATTCC
>2282_21_4_R5
CAAAGCCTAAAGCCATGTGTAAAATTAACTCCACTCTGTGTTACTTTAAATTGCAGTAATTTGGGGAATGAT
ACTAATACCAATAATAGTAGCGAGGGAATAATGGAGAAAGGGGAAATAAAAAACTGCTCTTTCAATATCACC
ACAAGCATGAGAGATAGGGTGCAGAAAGAATATGCATTGTTTTATAAACTTGATGTAGTACCAGTAGATAAT
GATATTGATAATACTACTAACTATAGGTTGATAAGTTGTAACACCTCAGTCATTACACATGCCTGTCCAAAG
GTAACCTTTGAGCCAATTCCCATACATTATTGTGCCCCGGCTGGTTTTGCGATTCTAAAGTGTAACAATAAG
ACGTTCAATGGAAAAGGACCATGTACAAATGTCAGCACAGTACAATGTACACATGGAATTAGGCCAGTAGTA
TCAACTCAACTATTGTTAAATGGCAGTCTAGCAGAAAAAGAGGTAGTACTTAGATCTGACAATTTCACGGAC
AATACTAAAACCATAATAGTACAGCTGAACGAATCTGTAGTAATTAATTGTACAAGACCCAACAACAATACA
AGAAAAAGTATACATATAGGACCAGGAAGAGCATTTTATACAACAGGAGGAATAATAGGAGATATAAGACAA
GCACATTGTAACCTTAGTAGTACAAAATGGAATAACACTTTAAAACAGATAGTTACAAAATTAAGAGAACAA
TTTGAGAATAAAACAATAGTCTTTAATCATTCC
>2282_21_3_R5
CAAAGCCTAAAGCCATGTGTAAAATTAACTCCACTCTGTGTTACTTTAAATTGCAGTAATTTGGGGAATGAT
ACTAATACCAATAATAGTAGCGAGGGAATAATGGAGAAAGGAGAAATAAAAAACTGCTCTTTCAATATCACC
ACAAGCATGAGAGATAGGGTGCAGAAAGAATATGCATTGTTTTATAAACTTGATGTAGTACCAGTAGATAAT
GATATTGATAATACTACTAACTATAGGTTGATAAGTTGTAACACCTCAGTCATTACACATGCCTGTCCAAAG
GTAACCTTTGAGCCAATTCCCATACATTATTGTGCCCCGGCTGGTTTTGCGATTCTAAAGTGTAACAATAAG
ACGTTCAATGGAAAAGGACCATGTACAAATGTCAGTACAGTACAATGTACACATGGAATTAGGCCAGTAGTA
TCAACTCAACTATTGTTAAATGGCAGTCTAGCAGAAGAAGAGGTAGTACTTAGATCTGACAATTTCACGGAC
AATACTAAAACCATAATAGTACAGCTGAACGAATCTGTAGTAATTAATTGTACAAGACCCAACAACAATACA
AGAAAAAGTATACATATAGGACCAGGAAGAGCATTTTATACAACAGGAGGAATAATAGGAGATATAAGACAA
GCACATTGTAACCTTAGTAGTACAAAATGGAATAACACTTTAAAACAGATAGTTACAAAATTAAGAGAACAA
TTTGAGAATAAAACAATAGTCTTTAATCATTCC
>2282_21_6_R5
CAAAGCCTAAAGCCATGTGTAAAATTAACTCCACTCTGTGTTACTTTAAATTGCAGTAATTTGGGGAATGAT
ACTAATACCAATAATAGTAGCGAGGGAATAATGGAGAAAGGAGAAATAAAAAACTGCTCTTTCAATATCACC
ACAAGCATGAGAGATAGGGTGCAGAAAGAATATGCATTGTTTTATAAACTTGATGTAGTACCAGTAGATAAT
GATATTGATAATACTACTAACTATAGGTTGATAAGTTGTAACACCTCAGTCATTACACATGCCTGTCCAAAG
GTAACCTTTGAGCCAATTCCCATACATTATTGTGCCCCAGCTGGTTTTGCGATTCTAAAGTGTAACAATAAG
ACGTTCAATGGAAAAGGATCATGTACAAATGTCAGCACAGTACAATGTACACATGGAATTAGGCCAGTAGTG
TCAACTCAACTGTTGTTAAATGGCAGTCTAGCAGAAAAAGAGGTAGTACTTAGATCTGACAATTTCACGGAC
AATACTAAAACCATAATAGTACAGCTGAACGAAACTGTAGTAATTAATTGTACAAGACCCAACAACAATACA
AGAAAAAGTATACATATAGGACCAGGAAGAGCATTTTATACAACAGGAGGAATAATAGGAGATATAAGACAA
GCACATTGTAACCTTAGTAGTACAAAATGGAATAACACTTTAAAACAGATAGTTACAAAATTAAGAGAACAA
TTTGAGAATAAAACAATAGTCTTTAATCATTCC
>2282_21_7_R5
CAAAGCCTAAAGCCATGTGTAAAATTAACTCCACTCTGTGTTACTTTAAATTGCAGTAATTTGGGGAATGAT
ACTAATACCAATAATAGTAGCGAGGGAATGATGGAGAAAGGAGAAATAAAAAACTGCTCTTTCAATATCACC
ACAAGCATGAGAGATAGGGTGCAGAAAGAATATGCATTGTTTTATAATCTTGATGTAGTACCATTAGATAAT
GATAATAATAATACTAATACCGGCTATAGGTTGATAAGTTGTAACACCTCAGTCATTACACATGCCTGTCCA
AAGGTAACCTTTGAGCCAATTCCCATACATTATTGTGCCCCGGCTGGTTTTGCGATTCTAAAGTGTAACAAT
AAGACGTTCAATGGAAAAGGACCATGTACAAATGTCAGCACAGTACAATGTACACATGGAATTAGGCCAGTA
GTATCAACTCAACTATTGTTAAATGGCAGTCTAGCAGAAGAAGAGGTAGTACTTAGATCTGACAATTTCACG
GACAATACTAAAACCATAATAGTACAGCTGAACGAATCTGTAGTAATTAATTGTACAAGACCCAACAACAAT
ACAAGAAAAAGTATACATATAGGACCAGGAAGAGCATTTTATACAACAGGAGGAATAATAGGAGATATAAGA
CAAGCACATTGTAACCTTAGTAGTACAAAATGGAATAACACTTTAAAACAGATAGTTACAAAATTAAGAGAA
CAATTTGAGAATAAAACAATAGTCTTTAATCATTCC
>2282_21_8_R5
CAAAGCCTAAAGCCATGTGTAAAATTAACTCCACTCTGTGTTACTTTAAATTGCAGTAATTTGGGGAATGAT
ACTAATACCAATAATAGTAGCGAGGGAATGATGGAGAAAGGAGAAATAAAAAACTGCTCTTTCAATATCACC
ACAAGCATGAGAGATAGGGTGCAGAAAGAATATGCATTGTTTTATAATCTTGATGTAGTACCAATAGATAAT
GATAATAATAATACTAATACCAGCTATAGGTTGATAAGTTGTAACACCTCAGTCATTACACATGCCTGTCCA
AAGGTAACCTTTGAGCCAATTCCCATACATTATTGTGCCCCGGCTGGTTTTGCGATTCTAAAGTGTAACAAT
AAGACGTTCAATGGAAAAGGACCATGTACAAATGTCAGCACAGTACAATGTACACATGGAATTAGGCCAGTA
GTATCAACTCAACTATTGTTAAATGGCAGTCTAGCAGAAGAAGAGGTAGTACTTAGATCTGACAATTTCACG
GACAATACTAAAACCATAATAGTACAGCTGAACGAATCTGTAGTAATTAATTGTACAAGACCCAACAACAAT
ACAAGAAAAAGTATACATATAGGACCAGGAAGAGCATTTTATACAACAGGAGGAATAATAGGAGATATAAGA
CAAGCACATTGTAACCTTAGTAGTACAAAATGGAATAACACTTTAAAACAGATAGTTACAAAATTAAGAGAA
CAATTTGAGAATAAAACAATAGTCTTTAATCATTCC
>2282_21_5_R5
CAAAGCCTAAAGCCATGTGTAAAATTAACTCCACTCTGTGTTACTTTAAATTGCAGTAATTTGGGGAATGAT
ACTAATACCAATAATAGTAGCGAGGGAATGATGGAGAAAGGAGAAATAAAAAACTGCTCTTTCAATATCACC
ACAAGCATGAGAGATAGGGTGCAGAAAGAATATGCATTGTTTTATAATCTTGATGTAGTACCAATAGATAAT
GATAATAATAATACTAATACCAGCTATAGGTTGATAAGTTGTAACACCTCAGTCATTACACATGCCTGTCCA
AAGGTAACCTTTGAGCCAATTCCCATACATTATTGTGCCCCGGCTGGTTTTGCGATTCTAAAGTGTAACAAT
AAGACGTTCAATGGAAAAGGACCATGTACAAACGTCAGCACAGTACAATGTACACATGGAATTAGGCCAGTA
GTATCAACTCAACTATTGTTAAATGGCAGTCTAGCAGAAGAAGAGGTAGTACTTAGATCTGACAATTTCACG
GACAATACTAAAACCATAATAGTACAGCTGAACGAATCTGTAGTAATTAATTGTACAAGACCCAACAACAAT
ACAAGAAAAAGTATACATATAGGACCAGGAAGAGCATTTTATACAACAGGAGGAATAATAGGAGATATAAGA
CAAGCACATTGTAACCTTAGTAGTACAAAATGGAATAACACTTTAAAACAGATAGTTACAAAATTAAGAGAA
CAATTTGAGAATAAAACAATAGTCTTTAATCATTCC
>2282_24_6_R5
CAAAGCCTAAAGCCATGTGTAAAATTAACTCCACTCTGTGTTACTTTAAATTGCAGTAATTTGGGGAATGAT
ACTAATACCAATAATAGTAGCGAGGGAATGATGGAGAAAGGAGAAATAAAAAACTGCTCTTTCAATATCACC
ACAAGCATGAGAGATAGGGTGCAGAAAGAATATGCATTGTTTTATAATCTTGATGTAGTACCAATAGATAAT
GATAATAATAATACTAATACCAGCTATAGGTTGATAAGTTGTAACACCTCAGTCATTACACATGCCTGTCCA
AAGGTAACCTTTGAGCCAATTCCCATACATTATTGTGCCCCGGCTGGTTTTGCGATTCTAAAGTGTAACAAT
AAGACGTTCAATGGAAAAGGACCATGTACAAATGTCAGCACAGTACAATGTACACATGGAATTAGGCCAGTA
GTATCAACTCAACTATTGTTAAATGGCAGTCTAGCAGAAGAAGAGGTAGTACTTAGATCTGACAATTTCACG
GACAATACTAAAACCATAATAGTACAGCTGAACGAATCTGTAGTAATTAATTGTACAAGACCCAACAACAAT
ACAAGAAAAAGTATACATATAGGACCAGGAAGAGCATTTTATACAACAGGAGGAATAATAGGAGATATAAGA
CAAGCACATTGTAACCTTAGTAGTACAAAATGGAATAACACTTTAAAACAGATAGTTACAAAATTAAGAGAA
CAATTTGAGAATAAAACAATAGTCTTTAATCATTCC
>2282_24_5_R5
CAAAGCCTAAAGCCATGTGTAAAATTAACTCCACTCTGTGTTACTTTAAATTGCAGTAATTTGGGGAATGAT
ACTAATACCAATAATAGTAGCGAGGGAATGATGGAGAAAGGAGAAATAAAAAACTGCTCTTTCAATATCACC
ACAAGCATGAGAGATAGGGTGCAGAAAGAATATGCATTGTTTTATAATCTTGATGTAGTACCAATAGATAAT
GATAATAATAATACTAATACCAGCTATAGGTTGATAAGTTGTAACACCTCAGTCATTACACATGCCTGTCCA
AAGGTAACCTTTGAGCCAATTCCCATACATTATTGTGCCCCGGCTGGTTTTGCGATTCTAAAGTGTAACAAT
AAGACGTTCAATGGAAAAGGACCATGTACAAATGTCAGCACAGTACAATGTACACATGGAATTAGGCCAGTA
GTATCAACTCAACTATTGTTAAATGGCAGTCTAGCAGAAGAAGAGGTAGTACTTAGATCTGACAATTTCACG
GACAATACTAAAACCATAATAGTACAGCTGAACGAATCTGTAGTAATTAATTGTACAAGACCCAACAACAAT
ACAAGAAAAAGTATACATATAGGACCAGGAAGAGCATTTTATACAACAGGAGGAATAATAGGAGATATAAGA
CAAGCACATTGTAACCTTAGTAGTACAAAATGGAATAACACTTTAAAACAGATAGTTACAAAATTAAGAGAA
CAATTTGAGAATAAAACAATAGTCTTTAATCATTCC
>2282_21_2_R5
CAAAGCCTAAAGCCATGTGTAAAATTAACTCCACTCTGTGTTACTTTAAATTGCAGTAATTTGGGGAATGAT
ACTAATACCAATAATAGTAGCGAGGGAATGATGGAGAAAGGAGAAATAAAAAACTGCTCTTTCAATATCACC
ACAAGCATGAGAGATAGGGTGCAGAAAGAATATGCATTGTTTTATAATCTTGATGTAGTACCAATAGATAAT
GATAATAATAATACTAATACCAGCTATAGGTTGATAAGTTGTAACACCTCAGTCATTACACATGCCTGTCCA
AAGGTAACCTTTGAGCCAATTCCCATACATTATTGTGCCCCGGCTGGTTTTGCGATTCTAAAGTGTAACAAT
AAGACGTTCAATGGAAAAGGACCATGTACAAATGTCAGCACAGTACAATGTACACATGGAATTAGGCCAGTA
GTATCAACTCAACTATTGTTAAATGGCAGTCTAGCAGAAGAAGAGGTAGTACTTAGATCTGACAATTTCACG
GACAATACTAAAACCATAATAGTACAGCTGAACGAATCTGTAGTAATTAATTGTACAAGACCCAACAACAAT
ACAAGAAAAAGTATACATATAGGACCAGGAAGAGCATTTTATACAACAGGAGGAATAATAGGAGATATAAGA
CAAGCACATTGTAACCTTAGTAGTACAAAATGGAATAACACTTTAAAACAGATAGTTACAAAATTAAGAGAA
CAATTTGAGAATAAAACAATAGTCTTTAATCATTCC
>2282_21_1_R5
CAAAGCCTAAAGCCATGTGTAAAATTAACTCCACTCTGTGTTACTTTAAATTGCAGTAATTTGGGGAATGAT
ACTAATACCAATAATAGTAGCGAGGGAATGATGGAGAAAGGAGAAATAAAAAACTGCTCTTTCAATATCACC
ACAAGCATGAGAGATAGGGTGCAGAAAGAATATGCATTGTTTTATAAACTTGATGTAGTACCAATAGATAAT
AATAATACTAATACCAGCTATAGGTTGATAAGTTGTAACACCTCAGTCATTACACAGGCCTGTCCAAAGGTA
ACCTTTGAGTCAATTCCCATACATTATTGTGCCCCGGCTGGTTTTGCGATTCTAAAGTGTAACAATAAGACG
TTCAATGGAAAAGGACCATGTACAAATGTCAGCACAGTACAATGTACACATGGAATTAGGCCAGTAGTATCA
ACTCAACTATTGTTAAATGGCAGTCTAGCAGAAAAAGAGGTAGTACTTAGATCTGACAATTTCACGGACAAT
ACTAAAACCATAATAGTACAGCTGAACGAAACTGTAGAAATTAATTGTACAAGACCCAACAACAATACAAGA
AAAGGTATACATATAGGACCAGGGAGAGCATTTTATGCAACAGGAGAAATAATAGGAAATATAAGACAAGCA
CATTGTAACCTTAGTAGTACAAAATGGAATAACACTTTAAAACAGATAGTTACAAAATTAAGAGAACAATTT
GAGAATAAAACAATAGTCTTTAATCATTCC
>2282_47_2_R5
CAAAGCCTAAAGCCATGTGTAAAATTAACTCCACTCTGTGTTACTTTAAATTGCAGTAATTTGGGGAATGAT
ACTAATACCAATAATAGTAGCGAGGGAATAATGGAGAAAGGGGAAATAAAAAACTGCTCTTTCAATATCACC
ACAAGCATGAGAGATAGGGTGCAGAAAGAATATGCATTGTTTTATAAACTTGATATAGTACCAATAGATAAT
AATAATACTAATACCAGCTATAGGTTGATAAGTTGTAACACCTCAGTCATTACACAGGCCTGTCCAAAGGTA
ACCTTTGAGCCAATTCCCATACATTATTGTGCCCCGGCTGGTTTTGCGATTCTAAAGTGTAACAATAAGACG
TTCAATGGAAAAGGACCATGTACAAATGTCAGCACAGTACAATGTACACATGGAATTAGGCCAGTAGTATCA
ACTCAACTATTGTTAAATGGCAGTCTAGCAGAAAAAGAGGTAGTACTTAGATCTGACAATTTCACGGACAAT
ACTAAAACCATAATAGTACAGCTGAACGAAACTGTAGAAATTAATTGTACAAGACCCAACAACAATACAAGA
AAAGGTATACATATAGGACCAGGGAGAGCATTTTATACAACAGGAGGAATAATAGGAGATATAAGACAAGCA
CATTGTAACCTTAGTAGTACAAAATGGAATAACACTTTAAAACAGATAGTTACAAAATTAAGAGAACAATTT
GAGAATAAAACAATAGTCTTTAATCATTCC
>2282_47_7_R5
CAAAGCCTAAAGCCATGTGTAAAATTAACTCCACTCTGTGTTACTTTAAATTGCACTAATTTGGGGAATGAT
ACTAATACCAATAATAGTAGCGAGGGAATAATGGAGAAAGGAGAAATAAAAAACTGCTCTTTCAATATCACC
ACAAGAATGAGAGATAGGGTACAGAAAGAATATGCATTGTTTTATAAACTTGATGTAGTATCAATAGATAAT
GATAATAATAATACTACCTATAGGTTGATAAGTTGTAACACCTCAGTCATTACACATGCCTGTCCAAAGGTA
ACCTTTGAACCAATTCCCATACATTATTGTGCCCCGGCTGGTTTTGCGATTCTAAAGTGTAACAATAAGACG
TTCAATGGAAAAGGACCATGTGCAAATGTCAGCACAGTACAATGTACACATGGAATTAGGCCAGTAGTATCA
ACTCAACTATTGTTGAATGGCAGTCTAGCAGAAAAAGAGGTAGTACTTAGATCTGACAATTTCACGGATAAT
ACTAAAACCATAATAGTACAGCTGAACGAAACTGTAGTAATCAATTGTACAAGACCCAACAACAATACAAGA
AAAAGTATACATATGGGACCAGGGAGAGCATTTTATACAACAGGACAAATAATAGGAGATATAAGACAAGCA
CATTGTAACCTTAGTAGTACAAAATGGAATAACACTTTAAAACAGATAGTTACAAAATTAAGAGAACAATTT
GAGAATAAAACAATAGTCTTTAATCATTCC
>2282_47_10_R5
CAAAGCCTAAAGCCATGTGTAAAATTAACTCCACTCTGTGTTACTTTAAATTGCAGTAATTTGGGGAATGAT
ACTAATACCAATAATAGTAGCGAAGGAATGATAGAGGAAGGAGAAATAAAAAACTGCTCTTTCAATATCACC
ACAAGAATGAGAGATAGGGTACAGAAAGAATATGCATTGTTTTATAAACTTGATGTAGTATCAATAGATAAT
GATAATAATAATACTACCTATAGGTTGATAAGTTGTAACACCTCAGTCATTACACATGCCTGTCCAAAGGTA
ACCTTTGAGCCAATTCCCATACATTATTGTGCCCCGGCTGGTTTTGCGATTCTAAAGTGTAACAATAAGACG
TTCAATGGAAAAGGACCATGTGCAAATGTCAGTACAGTACAATGTACACATGGAATTAGGCCAGTAGTATCA
ACTCAACTATTGTTAAATGGCAGTATAGCAGAAGAAGAGGTAGTACTTAGATCTGACAATTTCACGGACAAT
ACTAAAACCATAATAGTACAGCTGAACGAATCTGTAGTAATCAATTGTACAAGACCCAACAACAATACAAGA
AAAAGTATACATATGGGACCAGGGAGAGCATTTTATACAACAGGACAAATAATAGGAGATATAAGACAAGCA
CATTGTAACCTTAGTAGTACAAAATGGAACAACACTTTAAAACAGATAGTTACAAAATTAAGAGAACAATTT
GAGAATAAAACAATAGTCTTTAATCATTCC
>2282_41_7_R5
CAAAGCCTAAAGCCATGTGTAAAATTAACTCCACTCTGTGTTACTTTAAATTGCACTAATTTGGGGAATGAT
ACTAATACCAATAATAGTAGCGAGGGAATAATGGAGAAAGGAGACATAAAAAACTGCTCTTTCAATATCACC
ACAAGAATGAGAGATAGGGTACAGAAAGAATATGCATTGTTTTATAAACTTGATGTAGTATCAATAGATAAT
GATAATAATAATACTACCTATAGGTTGATAAGTTGTAACACCTCAGTCATTACACATGCCTGTCCAAAGGTA
ACCTTTGAGCCAATTCCCATACATTATTGTGCCCCGGCTGGTTTTGCGATTCTAAAGTGTAACAATAAGACG
TTCAATGGAAAAGGACCATGTGCAAATGTCAGTACAGTACAATGTGCACATGGAATTAGGCCAGTAGTATCA
ACTCAACTATTGTTAAATGGCAGTATAGCAGAAGAAGAGGTAGTACTTAGATCTGACAATTTCACGGACAAT
ACTAAAACCATAATAGTACAGCTGAACGAAACTGTAGTAATCAATTGTACAAGACCCAACAACAATACAAGA
AAAAGTATACATATGGGACCAGGGAGAGCATTTTATACAACAGGACAAATAATAGGAGATATAAGACAAGCA
CATTGTAACCTTAGTAGTACAAAATGGAATAACACTTTAAAACAGATAGTTACAAAATTAAGAGAACAATTT
GAGAATAAAACAATAGTCTTTAATCATTCC
>2282_41_2_R5
CAAAGCCTAAAGCCATGTGTAAAATTAACTCCACTCTGTGTTACTTTAAATTGCAGTAATTTGGGGAATGAT
ACTAATACCAATAATAGTAGCAAGGGAATGATGGAGGAAGGAGAAATAAAAAACTGCTCTTTCAATATCACC
ACAAGCATGAGAGATAGGGTGCAGAAAGAATATGCATTGTTTTATAATCTTGATGTAGTACCAATAGATAAT
GATAATAATAATAATACTAATACCAGCTATAGGTTGATAAGTTGTAACACCTCAGTCATTACACATGCCTGT
CCAAAGGTAACCTTTGAGCCAATTCCCATACATTATTGTGCCCCGGCTGGTTTTGCGATTCTAAAGTGTAAC
AATAAGACGTTCAATGGAAAAGGACCATGTGCAAATGTCAGCACAGTACAATGTACACATGGAATTAGGCCA
GTAGTATCAACCCAACTGTTGTTAAATGGCAGTCTAGCAGAAAAAGAGGTAGTACTTAGATCTGACAATTTC
ACGGACAATACTAAAACCATAATAGTACACCTGAACGAATCTGTAGTAATCAATTGTACAAGACCCAACAAC
AATACAAGAAAAAGTATACATATGGGACCAGGAAGAGCATTTTATGCAACAGGAGAAATAATAGGAAATATA
AGACAAGCACATTGTAACCTTAGTAGTACAAAATGGAATAACACTTTAAAAAAGATAGTTACAAAATTAAGA
GAACAATTTGAGAATAAAACAATAGTCTTTAATCATTCC
>2282_41_1_R5
CAAAGCCTAAAGCCATGTGTAAAATTAACTCCACTCTGTGTTACTTTAAATTGCAGTAATTTGGGGAATGAT
ACTAATACCAATAATAGTAGCAAGGGAATGATGGAGGAAGGAGAAATAAAAAACTGCTCTTTCAATATCACC
ACAAGCATGAGAGATAGGGTGCAGAAAGAATATGCATTGTTTTATAATCTTGATGTAGTACCAATAGATAAT
GATAATAATACTAATACTACCTATAGGTTGATAAGTTGTAACACCTCAGTCATTACACATGCCTGTCCAAAG
GTAACCTTTGAGCCAATTCCCATACATTATTGTGCCCCGGCTGGTTTTGCGATTCTAAAGTGTAACAATAAG
ACGTTCAATGGAAAAGGACCATGTGCAAATGTTAGCACAGTACAATGTACACATGGAATTAGGCCAGTAGTA
TCAACTCAACTGTTGTTAAATGGCAGTCTAGCAGAAAAAGAGGTAGTACTTAGATCTGACAATTTCACGGAC
AATACTAAAACCATAATAGTACAGCTGAACGAAACTGTAGTAATCAATTGTACAAGACCCAACAACAATACA
AGAAAAAGTATACATATGGGACCAGGGAGAGCATTTTATACAACAGGACAAATAATAGGAGATATAAGACAA
GCACATTGTAACCTTAGTAGTACAAAATGGAATAACACTTTAAAACAGATAGTTACAAAATTAAGGGAACAA
TTTGAGAATAAAACAATAGTCTTTAATCATTCC
>2282_41_6_R5
CAAAGCCTAAAGCCATGTGTAAAATTAACTCCACTCTGTGTTACTTTAAATTGCAGTAATTTGGGGAATGAT
ACTAATACCAATAATAGTAGCAAGGGAATGATGGAGGAAGGAGAAATAAAAAACTGCTCTTTCAATATCACC
ACAAGCATGAGAGATAGGGTGCAGAAAGAATATGCATTGTTTTATAATCTTGATGTAGTACCAATAGATAAT
GATAATAATACTAATACTACCTATAGGTTGATAAGTTGTAACACCTCAGTCATTACACATGCCTGTCCAAAG
GTAACCTTTGAGCCAATTCCCATACATTATTGTGCCCCGGCTGGTTTTGCGATTCTAAAGTGTAACAATAAG
ACGTTCAATGGAAAAGGACCATGTGCAAATGTCAGCACAGTACAATGTACACATGGAATTAGGCCAGTAGTA
TCAACTCAACTGTTGTTAAATGGCAGTCTAGCAGAAAAAGAGGTAGTACTTAGATCTGACAATTTCACGGAC
AATACTAAAACCATAATAGTACAGCTGAACGAAACTGTAGTAATCAATTGTACAAGACCCAACAACAATACA
AGAAAAAGTATACATATGGGACCAGGGAGAGCATTTTATACAACAGGACAAATAATAGGAGATATAAGACAA
GCACATTGTAACCTTAGTAGTACAAAATGGAATAACACTTTAAAACAGATAGTTACAAAATTAAGAGAACAA
TTTGAGAATAAAACAATAGTCTTTAATCATTCC
>2282_41_3_R5
CAAAGCCTAAGGCCATGTGTAAAATTAACTCCACTCTGTGTTACTTTAAATTGCACTAATTTGGGGAATACT
ACTAAAACCAATCATAGTAGCGAGGGAATGATGGAGAAAGGAGAAATAAAAAACTGCTCTTTCAATATCACC
ACAAGCATGAGAGATAGGGTGCAGAAAGAATATGCATTGTTTTATAACCTTGATGTAGTACCAATAGATAAT
GATAATAATAATGCTAATACCAGCTATAGGTTGATAAGTTGTAACACCTCAGTCATTACACATGCCTGTCCA
AAGGTAACCTTTGAGCCAATTCCCATACATTATTGTGCCCCGGCTGGTTTTGCGATTCTAAAGTGTAACAAT
AAGACGTTCAATGGAACAGGACCATGTACAAATGTCAGCACAGTACAATGTACACATGGAATTAGGCCAGTA
GTATCAACTCAACTGTTGTTAAATGGCAGTCTAGCAGAAGAAGAGGTAGTACTTAGATCTGGCAATTTCACG
GACAATACTAAAACCATAATAGTACAGCTGAACGAAACTGTAGTAATCAATTGTACAAGACCCAACAACAAT
ACAAGAAAAAGTATACATATGGGACCAGGGAGAGCATTTTATACAACAGGACAAATAATAGGAGATATAAGA
CAAGCACATTGTAACCTTAGTAGTACAAAATGGAATAACACTTTAAAACAGATAGTTACAAAATTAAGAGAA
CAATTTGAGAATAAAACAATAGTCTTTAATCATTCC
>2282_41_8_R5
CAAAGCCTAAAGCCATGTGTAAAATTAACTCCACTCTGTGTTACTTTAAATTGCACTAATTTGGGGAATACT
ACTAAAACCAATCATAGTAGCGAGGGAATGATGGAGAAAGGAGACATAAAAAACTGCTCTTTCAATATCACC
ACAAGCATGAGAGATAGGGTGCAGAAAGAATATGCATTGTTTTATAACCTTGATGTAGTACCAATAGATAAT
GATAATAATAATGCTAATACCAGCTATAGGTTGATAAGTTGTAACACCTCAGTCATTACACATGCCTGTCCA
AAGGTAACCTTTGAGCCAATTCCCATACATTATTGTGCCCCGGCTGGTTTTGCGATTCTAAAGTGTAACAAT
AAGACGTTCAATGGAACAGGACCATGTACAAATGTCAGCACAGTACAATGTACACATGGAATTAGGCCAGTA
GTATCAACTCAACTGTTGTTAAATGGCAGTCTAGCAGAAGAAGAGGTAGTACTTAGATCTGGCAATTTCACG
GACAATACTAAAACCATAATAGTACAGCTGAACGAAACTGTAGTAATCAATTGTACAAGACCCAACAACAAT
ACAAGAAAAAGTATACATATGGGACCAGGGAGAGCATTTTATACAACAGGACAAATAATAGGAGATATAAGA
CAAGCACATTGTAACCTTAGTAGTACAAAATGGAATAACACTTTAAAACAGATAGTTACAAAATTAAGAGAA
CAATTTGAGAATAAAACAATAGTCTTTAATCATTCC
>2282_41_5_R5
CAAAGCCTAAAGCCATGTGTAAAATTAACTCCACTCTGTGTTACTTTAAATTGCACTAATTTGGGGAATACT
ACTAAAACCAATCATAGTAGCGAGGGGATGATGGAGAAAGGAGAAATAAAAAACTGCTCTTTCAATATCACC
ACAAGCATGAGAGATAGGGTGCAGAAAGAATATGCATTGTTTTATAATCTTGATGTAGTACCAATAGATAAT
GATAATAATACTAATACTACCTATAGGTTGATAAGTTGTAACACCTCAGTCATTACACATGCCTGTCCAAAG
GTAACCTTTGAGCCAATTCCCATACATTATTGTGCCCCGGCTGGTTTTGCGATTCTAAAGTGTAACAATAAG
ACGTTCAATGGAAAAGGACCATGTGCAAATGTCAGCACAGTACAATGTACACATGGAATTAGGCCAGTAGTA
TCAACTCAACTGTTGTTAAATGGCAGTCTAGCAGAAAAAGAGGTAGTACTTAGATCTGACAATTTCACGGAC
AATACTAAAACCATAATAGTACAGCTGAACGAAACTGTAGTAATCAATTGTACAAGACCCAACAACAATACA
AGAAAAAGTATACATATGGGACCAGGGAGAGCATTTTATACAACAGGACAAATAATAGGAGATATAAGACAA
GCACATTGTAACCTTAGTAGTACAAAATGGAATAACACTTTAAAACAGATAGTTACAAAATTAAGAGAACAA
TTTGAGAATAAAACAATAGTCTTTAATCATTCC
>2282_41_9_R5
CAAAGCCTAAAGCCATGTGTAAAATTAACTCCACTCTGTGTTACTTTAAATTGCACTAATTTGGGGAATACT
ACTAAAACCAATCATAGTAGCGAGGGAATGATGGAGAAAGGAGAAATAAAAAACTGCTCTTTCAATATCACC
ACAAGCATGAGAGATAGGGTGCAGAAAGAATATGCATTGTTTTATAATCTTGATGTAGTACCAATAGATAAT
GATAATAATACTAATACTACCTATAGGTTGATAAGTTGTAACACCTCAGTCATTACACATGCCTGTCCAAAG
GTAACCTTTGAGCCAATTCCCATACATTATTGTGCCCCGGCTGGTTTTGCGATTCTAAAGTGTAACAATAAG
ACGTTCAATGGAAAAGGACCATGTGCAAATGTCAGCACAGTACAATGTACACATGGAATTAGGCCAGTAGTA
TCAACTCAACTGTTGTTAAATGGCAGTCTAGCAGAAAAAGAGGTAGTACTTAGATCTGACAATTTCACGGAC
AATACTAAAACCATAATAGTACAGCTGAACGAAACTGTAGTAATCAATTGTACAAGACCCAACAACAATACA
AGAAAAAGTATACATATGGGACCAGGGAGAGCATTTTATACAACAGGACAAATAATAGGAGATATAAGACAA
GCACATTGTAACCTTAGTAGTACAAAATGGAATAACACTTTAAAACAGATAGTTACAAAATTAAGAGAACAA
TTTGAGAATAAAACAATAGTCTTTAATCATTCC
>2282_41_4_R5
CAAAGCCTAAAGCCATGTGTAAAATTAACTCCACTCTGTGTTACTTTAAATTGCACTAATTTGGGGAATACT
ACTAAAACCAATCATAGTAGCGAGGGAATGATGGAGAAAGGAGAAATAAAAAACTGCTCTTTCAATATCACC
ACAAGCATGAGAGATAGGGTGCAGAAAGAATATGCATTGTTTTATAATCTTGATGTAGTACCAATAGATAAT
GATAATAATACTAATACTACCTATAGGTTGATAAGTTGTAACACCTTAGTCATTACACATGCCTGTCCAAAG
GTAACCTTTGAGCCAATTCCCATACATTATTGTGCCCCGGCTGGTTTTGCGATTCTAAAGTGTAACAATAAG
ACGTTCAATGGAAAAGGACCATGTGCAAATGTCAGCACAGTACAATGTACACATGGAATTAGGCCAGTAGTA
TCAACTCAACTGTTGTTAAATGGCAGTCTAGCAGAAAAAGAGGTAGTACTTAGATCTGACAATTTCAAGGAC
AATACTAAAACCATAATAGTACAGCTGAACGAAACTGTAGTAATCAATTGTACAAGACCCAACAACAATACA
AGAAAAAGTATACATATGGGACCAGGGAGAGCATTTTATACAACAGGACAAATAATAGGAGATATAAGACAA
GCACATTGTAACCTTAGTAGTACAAAATGGAATAACATTTTAAAACAGATAGTTACAAAATTAAGAGAACAA
TTTGAGAATAAAACAATAGTCTTTAATCATTCC
>2282_41_10_R5
CAAAGCCTAAAGCCATGTGTAAAATTAACTCCACTCTGTGTTACTTTAAATTGCACTAATTTGGGGAATACT
ACTAAAACCAATCATAGTAGCGAGGGAATGATGGAGAAAGGAGAAATAAAAAACTGCTCTTTCAATATCACC
ACAAACATGAGAGATAGGGTGCAGAAAGAATATGCATTGTTTTATAATCTTGATGTAGTACCAATAGATAAT
GATAATAATACTAATACTACCTATAGGTTGATAAGTTGTAACACCTCAGTCATTACACATGCCTGTCCAAAG
GTAACCTTTGAGCCAATTCCCATACATTATTGTGCCCCGGCTGGTTTTGCGATTCTAAAGTGTAACAATAAG
ACGTTCAATGGAAAAGGACCATGTGCAAATGTCAGCACAGTACAATGTACACATGGAATTAGGCCAGTAGTA
TCAACTCAACTGTTGTTAAATGGCAGTCTAGCAGAAAAAGAGGTAGTACTTAGATCTGACAATTTCACGGAC
AATACTAAAACCATAATAGTACAGCTGAACGAAACTGTAGTAATCAATTGTACAAGACCCAACAACAATACA
AGAAAAAGTATACATATGGGACCAGGGAGAGCATTTTATACAACAGGACAAATAATAGGAGATATAAGACAA
GCACATTGTAACCTTAGTAGTACAAAATGGAATAACACTTTAAAACAGATAGTTACAAAATTAAGAGAACAA
TTTGAGAATAAAACAATAGTCTTTAATCATTCC
>2282_62_9_R5
CAAAGCCTAAAGCCATGTGTAAAATTAACTCCACTCTGTGTTACTTTAAATTGCACTAATTTGAGGAATACT
ACTAAAACCAATCATAGTAGCGAGGGAATGATGGAGAAAGGAGAAATAAAAAACTGCTCTTTCAATATCACC
ACAAGCATGAGAGATAGGGTGCAGAAAGAATATGCATTGTTTTATAATCTTGATGTAGTACCAATAGATAAT
GATAATAATACTAATACTACCTATAGGTTGATAAGTTGTAACACCTCAGTCATTACACATGCCTGTCCAAAG
GTAACCTTTGAGCCAATTCCCATACATTATTGTGCCCCGGCTGGTTTTGCGATTCTAAAGTGTAACAATAAG
ACGTTCAATGGAAAAGGACCATGTGCAAATGTCAGCACAGTACAATGTACACATGGAATTAGGCCAGTAGTA
TCAACTCAACTGTTGTTAAATGGCAGTCTAGCAGAAAAAGAGGTAGTACTTAGATCTGACAATTTCACGGAC
AATACTAAAACCATAATAGTACAGCTGAACGAAACTGTAGTAATCAATTGTACAAGACCCAACAACAATACA
AGAAAAAGTATACATATGGGACCAGGGAGAGCATTTTATACAACAGGACAAATAATAGGAGATATAAGACAA
GCACATTGTAACCTTAGTAGTACAAAATGGAATAACACTTTAAAACAGATAGTTACAAAATTAAGAGAACAA
TTTGAGAATAAAACAATAGTCTTTAATCATTCC
>2282_62_7_R5
CAAAGCCTAAAGCCATGTGTAAAATTAACTCCACTCTGTGTTACTTTAAATTGCAGTAATTTGAGGAATGAT
ACTAATACCAATAATAATAGCGAGGGAATGATGGAGAAGGGAGACATGAAAAACTGCTCTTTCAATATCACC
ACAAACATGAAAAATAGGGTGCAGAAAGAATATGCATTGTTTTATAAACTTGATGTAGTACCAATAGATATT
AATAATACTAATACTAGCTATAGGTTGATAAGTTGTAACACCTCAGTCATTACACATGCCTGTCCAAAGGTA
AACTTTGAGCCAATTCCCATACATTATTGTGCCCCGGCTGGTTCTGCGATTCTAAAGTGTAACAATAAGACT
TTCAATGGAAAAGGACCATGTACAAATGTCAGCACAGTACAATGTACACATGGAATTAGGCCAGTAGTATCA
ACTCAACTGTTGTTAAATGGCAGTCTAGCAGAAGAAGAGGTAGTACTTAGATCTGGCAATTTCACGGACAAT
ACTAAAACCATAATAGTACAGCTGAACGAATCTGTAGTAATTAATTGTACAAGACCCAACAACAATACAAGA
AAAAGTATACATATGGGACCAGGGAAAGCATTTTATACAACAGGACAAATAATAGGAGATATAAGACAAGCA
CATTGTAACCTTAGTAGTACAAAATGGAATAACACTTTAAAACAGATAGTTACAAAATTAAGAGAACAATTT
GAGAATAAAACAATAGTCTTTAATCACTCC
>2282_70_2_R5
CAAAGCCTAAAGCCATGTGTAAGATTAACTCCACTCTGTGTTACTTTAAATTGCAGTAATTTGAGAAATGAT
ACTAATACCAATAATAGTGGCAAGGGAATGATGGAGAAGGGAGACATGAAAAACTGCTCTTTCAATATCACC
ACAAACATGAGAAATAGGGTGCAGAAAGAATATGCATTGTTTTATAAACTTGATGTAGTACCAATAGATATT
AATAATACTAATACCAGCTATAGGTTGATAAGTTGTAACACCTCAGTCATTACACATGCCTGTCCAAAGGTA
AACTTTGAGCCAATTCCCATACATTATTGTGCCCCGGCTGGTTTTGCGATTCTAAAGTGTAACAATAAGACG
TTCAATGGAACAGGACCATGTACAAATGTCAGCACAATACAATGTACACATGGAATTAGGCCAGTAGTATCA
ACTCAACTGTTGTTAAATGGCAGTCTAGCAGAAGAAGAGGTAGTACTTAGATCTGGCAATTTCACGGACAAT
ACTAAAACCATAATAGTACAGCTGAACGAATCTGTAGTAATTAATTGTACAAGACCCAACAACAATACAAGA
AAAAGTATACATATGGGACCAGGGAAAGCATTTTATACAACAGGACAAATAATAGGAGATATAAGACAAGCA
CATTGTAACCTTAGTAGTACAAAATGGAATAACACTTTAAAACAGATAGTTACAAAATTAAGAGAACAATTT
AAGAATAAAACAATAGTCTTTAATCATTCC
>2282_63_2_R5
CAAAGCCTAAAGCCATGTGTAAGATTAACTCCACTCTGTGTTACTTTAAATTGCAGTAATTTGAGAAATGAT
ACTAATACCACTAATAGTGACAAGGGAATGATGGAGGAGGGAGACATGAAAAACTGCTCTTTCAATATCACC
ACAAACATGAGAAATAGGGTACAGAAAGAATATGCATTGTTTTATAAACTTGATGTAGTACCAATAGATATT
AATAATACTAATACTAGCTATAGGTTGATAAGTTGTAACACCTCAGTCATTACACATGCCTGTCCAAAGGTA
AACTTTGAGCCAATTCCCATACATTATTGTGCCCCGGCTGGTTTTGCGATTCTAAAGTGTAACAATAAGACG
TTCAATGGAACAGGACCATGTACAAATGTCAGCACAGTACAATGTACACATGGAATTAGGCCAGTAGTATCA
ACTCAACTGTTGTTAAATGGCAGTCTAGCAGAAGAAGAGGTAGTACTTAGATCTGGCAATTTCACGGACAAT
ACTAAAACCATAATAGTACAGCTGAACGAATCTGTAGTAATTAATTGTACAAGACCCAACAACAATACAAGA
AAAAGTATACATATGGGACCAGGGAAAGCATATTATACAACAGGACAAATAATAGGAGATATAAGACAAGCA
CATTGTAACCTTAGTAGTACAAAATGGAATAACACTTTAAAACAGATAGTTACAAAATTAAGAGAACAATTT
AAGAATAAAACAATAGTCTTTAATCATTCC
>2282_70_10_R5
CAAAGCCTAAAGCCATGTGTAAGATTAACTCCACTCTGTGTTACTTTAAATTGCAGTAATTTGAGAAATGAT
ACTAATACCAATAATAGTGGCAAGGGAATGATGGAGAAGGGAGACATGAAAAACTGCTCTTTCAATATCACC
ACAAACATGAGAAATAGGGTGCAGAAAGAATATGCATTGTTTTATAAACTTGATGTAATACCAATAGATATT
AATAATACTAATACTAGCTATAGGTTGATAAGTTGTAACACCTCAGTCATTACACATGCCTGTCCAAAGGTA
AACTTTGAGCCAATTCCCATACATTATTGTGCCCCGGCTGGTTTTGCGATTCTAAAGTGTAACAATAAGACG
TTCAATGGAACAGGACCATGTACAAATGTCAGCACAGTACAATGTACACATGGAATTAGGCCAGTAGTATCA
ACTCAACTGTTGTTAAATGGCAGTCTAGCAGAAGGAGAGGTAGTACTTAGATCTAGCAATTTCACGGACAAT
ACTAAAACCATAATAGTACAGCTGAACGAATCTGTAGTAATTAATTGTACAAGACCCAACAACAATACAAGA
AAAAGTATACATATGGGACCAGGGAAAGCATATTATACAACAGGACAAATAATAGGAGATATAAGACAAGCA
CATTGTAACCTTAGTAGTACAAAATGGAATAACACTTTAAAACAGATAGTTACAAAATTAAGAGAACAATTT
AAGAATAAAACAATAGTCTTTAATCATTCC
>2282_62_6_R5
CAAAGCCTAAAGCCATGTGTAAGATTAACTCCACTCTGTGTTACTTTAAATTGCAGTAATTTGAGAAATGAT
ACTAATACCAATAATAATGGCAAGGAAATGATGGAGAAGGGAGACATGAAAAACTGCTCTTTCAATATCACC
ACAAACATGAGAAATAGGGTGCAGAAAGAATATGCATTGTTTTATAAACTTGATGTAATACCAATAGATATT
AATAATACTAATACTAGCTATAGGTTGATAAGTTGTAACACCTCAGTCATTACACATGCCTGTCCAAAGGTA
AACTTTGAGCCAATTCCCATACATTATTGTGCCCCGGCTGGTTTTGCGATTCTAAAGTGTAACAATAAGACG
TTCAATGGAACAGGACCATGTACAAATGTCAGCACAGTACAATGTACACATGGAATTAGGCCAGTAGTATCA
ACTCAACTGTTGTTAAATGGCAGTCTAGCAGAAGGAGAGGTAGTAATTAGATCTAGCAATTTCACGGACAAT
ACTAAAACCATAATAGTACAGCTGAACGAATCTGTAGTAATTAATTGTACAAGACCCAACAACAATACAAGA
AAAAGTATACATATGGGACCAGGGAAAGCATATTATACAACAGGACAAATAATAGGAGATATAAGACAAGCA
CATTGTAACCTTAGTAGTACAAAATGGAATAACACTTTAAAACAGATAGTTGGAAAATTAAGAGAACAATTT
AAGAATAAAACAATAGTCTTTAATCATTCC
>2282_63_1_R5
CAAAGCCTAAAGCCATGTGTAAGATTAACTCCACTCTGTGTTACTTTAAATTGCAGTAATTTGAGAAATGAT
ACTAATACCAATAATAGTGGCAAGGGAATGATGGAGAAGGGAGACATGAAAAACTGCTCTTTCAATATCACC
ACAAACATGAGAAATAGGGTGCAGAAAGAATATGCATTGTTTTATAAACTTGATGTAATACCAATAGATATT
AATAATACTAATACTAGCTATAGGTTGATAAGTTGTAACACCTCAGTCATTACACATGCCTGTCCAAAGGTA
AACTTTGAGCCAATTCCCATACATTATTGTGCCCCGGCTGGTTTTGCGATTCTAAAGTGTAACAATAAGACG
TTCAATGGAACAGGACCATGTACAAATGTCAGCACAGTACAATGTACACATGGAATTAGGCCAGTAGTATCA
ACTCAACTGTTGTTAAATGGCAGTCTAGCAGAAGGAGAGGTAGTACTTAGATCTAGCAATTTCACGGACAAT
ACTAAAACCATAATAGTACAGCTGAACGAATCTGTAGTAATTAATTGTACAAGACCCAACAACAATACAAGA
AAAAGTATACATATGGGACCAGGGAAAGCATATTATACAACAGGACAAATAATAGGAGATATAAGACAAGCA
CATTGTAACCTTAGTAGTACAAAATGGAATAACACTTTAAAACAGATAGTTACAAAATTAAGAGAACAATTT
AAGAATAAAACAATAGTCTTTAATCATTCC
>2282_63_4_R5
CAAAGCCTAAAGCCATGTGTAAGATTAACTCCACTCTGTGTTACTTTAAATTGCAGTAATTTGAGAAATGAT
ACTAATACCAATAATAGTGGCAAGGGAATGATGGAGAAGGGAGACATGAAGAACTGCTCTTTCAATATCACC
ACAAACATGAAAAATAGGGTGCAGAAAGAATATGCATTGTTTTATAAACTTGATGTAGTACCAATAGATATT
AATAATACTAATACTAGCTATAGGTTGATAAGTTGTAACACCTCAGTCATTACACATGCCTGTCCAAAGGTA
AACTTTGAGCCAATTCCCATACATTATTGTGCCCCGGCTGGTTTTGCGATTCTAAAGTGTAACAATCAGACT
TTCAATGGAAAAGGACCATGTACAAATGTCAGCACAGTACAATGTGCACATGGAATTAGGCCAGTAGTATCA
ACTCAACTGTTGTTAAATGGCAGTCTAGCAGAAGAAGAGGTAGTACTTAGATCTGGCAATTTCACGGACAAT
ACTAAAACCATAATAGTACAGCTGAACGAATCTGTAGTAATTAATTGTACAAGACCCAACAACAATACAAGA
AAAAGTATACATATGGGACCAGGGAAAGCATTTTATACAACAGGACAAATAATAGGAGATATAAGACAAGCA
CATTGTAACCTTAGTAGTACAAAATGGAATAACACTTTAAAACAGATAGTTACAAAATTAAGAGAACAATTT
GAGAATAAAACAATAGTCTTTAATCACTCC
>2282_62_10_R5
CAAAGCCTAAAGCCATGTGTAAGATTAACTCCACTCTGTGTTACTTTAAATTGCAGTAATTTGAGAAATGAT
ACTAATACCAATAATAGTGGCAAGGGAATGATGGAGAAGGGAGACATGAAGAACTGCTCTTTCAATATCACC
ACAAACATGAAAAATAGGGTGCAGAAAGAATATGCATTGTTTTATAAACTTGATGTAGTACCAATAGATATT
AATAATACTAATACTAGCTATAGGTTGATAAGTTGTAACACCTCAGTCATTACACATGCCTGTCCAAAGGTA
AACTTTGAGCCAATTCCCATACATTATTGTGCCCCGGCTGGTTTTGCGATTCTAAAGTGTAACAATAAGACG
TTCAATGGAACAGGACCATGTACAAATGTCAGCACAGTACAATGTACACATGGAATTAGGCCAGTAGTATCA
ACTCAACTGTTGTTAAATGGCAGTCTAGCAGAAGAAGAGGTAGTACTTAGATCTGGCAACTTCACGGACAAT
ACTAAAACCATAATAGTACAGCTGAACGAATCTGTAGTAATTAATTGTACAAGACCCAACAACAATACAAGA
AAAAGTATACATATGGGACCAGGGAAAGCATTTTATACAACAGGACAAATAATAGGAGATATAAGACAAGCA
CATTGTAACCTTAGTAGTACAAAATGGAATAACACTTTAAAACAGATAGTTACAAAATTAAGAGAACAATTT
GAGAATAAAACAATAGTCTTTAATCACTCC
