# Supplementary material for: Protein structural disorder of the envelope V3 loop contributes to the switch in human immunodeficiency virus type 1 cell tropism
Source: PLoS One. 2017 Oct 19;12(10):e0185790. doi: 10.1371/journal.pone.0185790 (PMC5648111; doi:10.1371/journal.pone.0185790)
Supplement: S1 File — (ZIP) [file pone.0185790.s001.zip › sequences/Mild_data_set_V1_V3/sequence_per_patient_NA/V1_V3.fa]

>1047_8679_9	R5
TGCGAAGATATAGGGAATGATACTACTACCCAGAATGCTACTAATACCACTAGTAGTGGCTGGAACAACATA
ATGGAGAAAGGAGAAATAAAAAACTGCTCTTTCAATGTCACCACAAGCATAAGAGATAAGGTGCAGAAGGAA
TATGCACTTTTTTATAAACTTGATGTAGTACAAATAGATGCTAATAGTAAGAATAATAGTAATAGTAATATT
ACCAACTATAGGTTAATAAGTTGTAATACCTCAGTCATTACACAGGCCTGTCCAAAGGTATCCTTTCAGCCA
ATTCCCATACATTATTGTGCCCCAGCTGGTTTTGCGATTCTAAAGTGTAACAATAAGACGTTCAATGGATCA
GGACCATGTACAAATGTCAGCACAGTACAATGTACACATGGAATTAGGCCAGTAGTATCAACTCAACTGCTG
TTAAATGGCAGTCTAGCAGAAGAAGAGGTAGTAATTAGATCTGCCAATTTTAGTGACAATGCTAAAACCATA
ATAGTACAGCTGAACGCAACTGTAAAAATTAATTGTACAAGACCCAACAACAATACAAGAAAAAGTATACAT
ATAGGACCAGGGAGAGCATTTTATGCAACAGGAGAAATAATAGGAGATATAAGACAAGCACACTGT
>1047_8679_7	R5
TGTGAAGATGTAGGGAATGATACTAAGACCCAGAATACTACTAATACCACTAGTAGTGGCTGGAACAACATA
ATGGAGAAAGGAGAAATAAAAAACTGCTCTTTCAATGTCACCACAAGCATAAGAGATAAGGTGCAGAAGGAA
TATGCGCTTTTTTATAAACTTGATGTAGTACAAATAGATGCTAATAGTAAGAATAATAGTAATAGTAATATT
ACCAACTATAGGTTAATAAGTTGTAATACCTCAGTCATTACACAGGCTTGTCCAAAGGTATCCTTTCAGCCA
ATTCCAATACATTATTGTGCCCCAGCTGGTTTTGCGATTCTAAAGTGTAACAATAAGACGTTCAATGGATCA
GGACCATGTACAAATGTCAGCACAGTACAATGTACACATGGAATTAGGCCAGTAGTATCAACTCAACTGCTG
TTAAATGGCAGTCTAGCAGAAGAAGAGATAGTAATTAGATCTGCCAATTTTAGTGACAATGCTAAAACCATA
ATAGTACAGCTGAACGCAACTGTAAAAATTAATTGTACAAGACCCAACAACAATACAAGAAAAAGTATACAT
ATAGGACCAGGGAGAGCATTTTATGCAACAGGAGAAATAATAGGAGATATAAGACAAGCACACTGT
>1047_8679_8	R5
TGTGAAGATGTAGGGAATGATACTAAGACCCAGAATACTACTAATACCACTAGTAGTGGCTGGAACAACATA
ATGGAGAAAGGAGAAATAAAAAACTGCTCTTTCAATGTCACCACAAGCATAAGAGATAAGGTGCAGAAGGAA
TATGCGCTTTTTTATAAACTTGATGTAGTACAAATAGATGCTAATAGTAAGAATAATAGTAATAGTAATATT
ACCAACTATAGGTTAATAAGTTGTAATACCTCAGTCATTACACAGGCCTGTCCAAAGGTATCCTTTCAGCCA
ATTCCCATACATTATTGTGCCCCAGCTGGTTTTGCGATTCTAAAGTGTAACAATAAGACGTTCAATGGATCA
GGACCGTGTACAAATGTCAGCACAGTACAATGTACACATGGAATTAGGCCAGTAGTATCAACTCAACTGCTG
TTAAATGGCAGTCTAGCAGAAGAAGAGATAGTAATTAGATCTGCCAATTTTAGTGACAATGCTAAAACCATA
ATAGTACAGCTGAACGCAACAGTAAAAATTAATTGTACAAGACCCAACAACAATACAAGAAAAAGTATACAT
ATAGGACCAGGGAGAGCATTTTATGCAACAGGAGAAATAATAGGAGATATAAGACAAGCACACTGT
>1047_8679_2	R5
TGTGAAGATGTAGGGAATGATACTAAGACCCAGAATACTACTAATACCACTAGTAGTGGCTGGAACAACATA
ATGGAGAAAGGAGAAATAAAAAACTGCTCTTCCAATGTCACCACAAGCATAAGAGATAAGGTGCAGAAGGAA
TATGCGCTTTTTTATAAACTTGATGTAGTACAAATAAATGCTAATAGTAAGAATAATAGTAATAGTAATATT
ACCAACTATAGGTTAATAAGTTGTAATACCTCAGTCATTACACAGGCCTGTCCAAAGGTATCCTTTCAGCCA
ATTCCCATACATTATTGTGCCCCAGCTGGTTTTGCGATTCTAAAGTGTAACAATAAGACGTTCAATGGATCA
GGACCATGTACAAATGTCAGTACAGTACAATGTACACATGGAATTAGGCCAGTAGTATCAACTCAACTGCTG
TTAAATGGCAGTCTAGCAGAAGAAGAGGTAGTGATTAGATCTGCCAATTTTAGTGACAATGCTAAAACCATA
ATAGTACAGCTGAACACAACAGTAAAAATTAATTGTACAAGACCCAACAACAATACAAGAAAAAGTATACAT
ATAGGACCAGGGAGAGCATTTTATGCAACAGGAGAAATAATAGGAGATATAAGACAAGCACACTGT
>1047_8679_3	R5
TGTGAGGATATAGGGAATGATACTACTACCCAGAATGCTACTAATACCACTAATAGTGGCTGGAACAACATA
ATGGAGAAAGGAGAAATAAAAAACTGCTCTTTCAATGTCACCACAAGCATAAGAGATAAGGTGCAGAAGGAA
TATGCGCTTTTTTATAAACTTGATGTAGTACAAATAGATGCTAATAGTAAGAATAATAGTAATAGTAATATT
ACCAACTATAGGTTAATAAGTTGTAATACCTCAGTCATTACACAGGCTTGTCCAAAGGTATCCTTTCAGCCA
ATTCCAATACATTATTGTGCCCCAGCTGGTTTTGCGATTCTAAAGTGTAACAATAAGACGTTCAATGGATCA
GGACCATGTACAAATGTCAGTACAGTACAATGTACACATGGAATTAGGCCAGTAGTATCAACTCAACTGCTG
TTAAATGGCAGTCTAGCAGAAGAAGAGGTAGTGATTAGATCTGCCAATTTTAGTGACAATGCTAAAACCATA
ATAGTACAGCTGAACACAACAGTAAAAATTAATTGTACAAGACCCAACAACAATACAAGAAAAAGTATACAT
ATAGGACCAGGGAGAGCATTTTATGCAACAGGAGAAATAATAGGAGATATAAGACAAGCACACTGT
>1047_8679_10	R5
TGTGAAGATGTAGGGAATGATACTAAGACCCAGAATACTACTAATACCACTAGTAGTGGCTGGAACAACATA
ATGGAGAAAGGAGAAATAAAAAACTGCTCTTTCAATGTCACCACAAGCATAAGAGATAAGGTGCGGAAGGAA
TATGCGCTTTTTTATAAACTTGATGTAGTACAAATAGATGCTAATAGTAAGAATAATAGTAATAGTAATATT
ACCAACTATAGGTTAATAAGTTGTAATACCTCAGTCATTACACAGGCTTGTCCAAAGGTATCCTTTCAGCCA
ATTCCAATACATTATTGTGCCCCAGCTGGTTTTGCGATTCTAAAGTGTAACAATAAGACGTTCAATGGATCA
GGACCATGTACAAATGTCAGTACAGTACAATGTACACATGGAATTAGGCCAGTAGTATCAACTCAACTGCTG
TTAAATGGCAGTCTAGCAGAAGAAGAGGTAGTGATTAGATCTGCCAATTTTAGTGACAATGCTAAAACCATA
ATAGTACAGCTGAACACAACAGTAAAAATTAATTGTACAAGACCCAACAACAATACAAGAAAAAGTATACAT
ATAGGACCAGGGAGAGCATTTTATGCAACAGGAGAAATAATAGGAGATATAAGACAAGCACACTGT
>1047_4223_6	R5
TGTGAAGATGTAGGGAATGATACTAAGACCCAGAATACTACTAATACCACTAGTAGTGGCTGGAACAACATA
ATGGAGAAAGGAGAAATAAAAAACTGCTCTTTCAATGTCACCACAAGCATAAGAGATAAGGTGCAGAAGGAA
TATGCGCTTTTTTATAAACTTGATGTAGTACAAATAGATGCTAATAGTAAGAATAATAGTAATAGTAATATT
ACCAACTATAGGTTAATAAGTTGTAATACCTCAGTCATTACACAGGCTTGTCCAAAGGTATCCTTTCAGCCA
ATTCCAATACATTATTGTGCCCCAGCTGGTTTTGCGATTCTAAAGTGTAACAATAAGACGTTCAATGGATCA
GGACCATGTACAAATGTCAGTACAGTACAATGTACACATGGAATTAGGCCAGTAGTATCAACTCAACTGCTG
TTAAATGGCAGTCTAGCAGAAGAAGAGGTAGTGATTAGATCTGCCAATTTTAGTGACAATGCTAAAACCATA
ATAGTACAGCTGAACACAACAGTAAAAATTAATTGTACAAGACCCAACAACAATACAAGAAAAAGTATACAT
ATAGGACCAGGGAGAGCATTTTATGCAACAGGAGAAATAATAGGAGATATAAGACAAGCACACTGT
>1047_1888_6	R5
TGCACTGATGTAAGCAATAAGACCACGAATGCTACTAATACCACTAGTAGTGGCTGGAAAATGATGGAAAAA
GGAGAAATAAAAAACTGCTCTTTCAATGTCACCACAAGCATAAGAGATAAGGTGCAGAAGGAATATGCGCTT
TTTTATAAACTTGATGTAGTACCAATAGAGGCTAATAATGCTAATACCAGCTATAGGTTGATAAGTTGTAAT
ACCTCAGTCATTACACAGGCCTGTCCAAAGGTATCCTTTCAGCCAATTCCCATACATTATTGTGCCCCGGCT
GGTTTTGCGATTCTAAAGTGTAATAATAAGAAGTTCAATGGAACAGGACCATGTACAAATGTCAGCACAGTA
CAATGTACACATGGAATTAGGCCAGTAGTATCAACTCAATTGCTGTTAAATGGCAGTCTAGCAGAAGAAGAG
GTAGTAATTAGATCTGCCAATTTTAGTGACAATGCTAAAACCATAATAGTACAGCTGAACGAAACTGTAGAA
ATTAATTGTACAAGACCCAACAACAATACAAGAAAAAGTATACATATAGGACCAGGGAGAGCATTTTATGCA
ACAGGAGACATAATAGGAGATATAAGACAAGCACATTGT
>1047_4223_1	R5
TGCACTGATGTAAGCAATAAGACCACGAATGCTACTAATACCACTAGTAGTGGCTGGAAAATGATGGAGAAA
GGAGAAATAAAAAACTGCTCTTTCAATGTCACCACAAGCATAAGAGATAAGGTGCAGAAGGAATATGCGCTT
TTTTATAAACTTGATGTAGTACCAATAGAGGCTAATAATGCTAATACCAGCTATAGGTTGATAAGTTGTAAT
ACCTCAGTCATTACACAGGCCTGTCCAAAGGTATCCTTTCAGCCAATTCCCATACATTATTGTGCCCCGGCT
GGTTTTGCGATTCTAAAGTGTAATGATAAGAAGTTCAATGGAACAGGACCATGTACAAATGTCAGCACAGTA
CAATGTACACATGGAATTAGGCCAGTAGTATCAACTCAACTGCTGGTAAATGGCAGTCTAGCAGAAGAAGAG
GTAGTAATTAGATCTGCCAATTTTAGTGACAATGCTAAAACCATAATAGTACAGCTGAACGAAACTGTAGAA
ATTAATTGTACAAGACCCAACAACAATACAAGAAAAAGTATACATATAGGACCAGGGAGAGCATTTTATGCA
ACAGGAGACATAATAGGAGATATAAGACAAGCACATTGT
>1047_1888_5	R5
TGCACTGATGTAAGCAATAAGACCACGAATGCTACTAATACCACTAGTAGTGGCTGGAAAATGATGGAAAAA
GGAGAAATAAAAAACTGCTCTTTCAATGTCACCACAAGCATAAGAGATAAGGTGCAGAAGGAATATGCGCTT
TTTTATAAACTTGATGTAGTACCAATAGAGGCTAATAATGCTAATACCAGCTATAGGTTGATAAGTTGTAAT
ACCTCAGTCATTACACAGGCCTGTCCAAAGGTATCCTTTCAACCAATTCCCATACATTATTGTGCCCCGGCT
GGTTTTGCGATTCTAAAGTGTAATAATAAGAAGTTCAATGGAACAGGACCATGTACAAATGTCAGCACAGTA
CAATGTACACATGGAATTAGGCCAGTAGTATCAACTCAACTGCTGTTAAATGGCAGTCTAGCAGAAGAAGAG
GTAGTAATTAGATCTACCAATTTTAGTGACAATGCTAAAACCATAATAGTACAGCTGAATGAAACTGTAGAA
ATTAATTGTACAAGACCCAACAACAATACAAGAAAAAGTATACATATAGGACCAGGGAGAGCATTTTATGCA
ACAGGAGATATAATAGGAGATATAAGACAAGCACATTGT
>1047_1888_7	R5
TGCACTGATGTAAGCAATAAGACCACGAATGCTACTAATACCACTAGTAGTGGCTGGAAAATGATGGAGAAA
GGAGAAATAAAAAACTGCTCTTTCAATGTCACCACAAGCATAAGAGATAAGGTGCAGAAGGAATATGCGCTT
TTTTATAAACTTGATGTAGTACCAATAGAGGCTAATAATGCTAATACCAGCTATAGGTTGATAAGTTGTAAT
ACCTCAGTCATTACACAGGCCTGTCCAAAGGTATCCTTTCAGCCAATTCCCATACATTATTGTGCCCCGGCT
GGTTTTGCGATTCTAAAGTGTAATGATAAGAAGTTCAATGGAACAGGACCATGTACAAATGTCAGCACAGTA
CAATGTACACATGGAATTAGGCCAGTAGTATCAACTCAACTGCTGTTAAATGGCAGTCTAGCAGAAGAAGAG
GTAGTAATTAGATCTGCCAATTTTAGTGACAATGCTAAAACCATAATAGTACAGCTGAACGAAACTGTAGAA
ATTAATTGTACAAGACCCAACAACAATACAAGAAAAAGTATACATATAGGACCAGGGAGAGCATTTTATGCA
ACAGGAGATATAATAGGAGATATAAGACAAGCACATTGT
>1047_1888_9	R5
TGCACTGATGTAAGCAATAAGACCATTAATGCTACTAATACCACTAGTAGTGGCTGGAAAATGATGGAGAAA
GGAGAAATAAAAAACTGCTCTTTCAATGTCACCACAAGCATAAGAGATAAGGTGCAGAAGGAATATGCGCTT
TTTTATAAACTTGATGTAGTACCAATAGAGGCTAATAGTACTAATACCAGCTATAGGCTAATAAGTTGTAAC
ACCTCAGTCATTACACAGGCCTGTCCAAAGGTATCCTTTCAACCAATTCCCATACATTATTGTGCCCCGGCT
GGTTTTGCGATTCTAAAGTGTAATAATAAGAAGTTCAATGGAACAGGACCATGTACAAATGTCAGCACAGTA
CAATGTACACATGGAATTAGGCCAGTAGTATCAACTCAACTGCTGTTAAATGGCAGTCTAGCAGAAGAAGAG
GTAGTAATTAGATCTGCCAATTTTAGTGACAATGCTAAAACCATAATAGTACAGCTGAATGAAACTGTAGAA
ATTAATTGTACAAGACCCAACAACAATACAAGAAAAAGTATACATATAGGACCAGGGAGAGCATTTTATGCA
ACAGGAGATATAATAGGAGATATAAGACAAGCACATTGT
>1047_4223_7	R5
TGCACTGATGTAAGCAATAAGACCATTAATGCTACTAATACCACTAGTAGTGGCTGGAAAATGATGGAGAAA
GGAGAAATAAAAAACTGCTCTTTCAATGTCACCACAAGCATAAGAGATAAGGTGCAGAAGGAATATGCGCTT
TTTTATAAACTTGATGTAGTACCAATAGATGCTAATGATACTAATACCAGCTATAGGTTAATAAGTTGTAAC
ACCTCAGTCATTACACAGGCCTGTCCAAAGGTATCCTTTCAACCAATTCCCATACATTATTGTGCCCCGGCT
GGTTTTGCGATTCTAAAGTGTAATGATAAGAAGTTCAATGGAACAGGACCATGTACAAATGTCAGCACAGTA
CAATGTACACATGGAATTAGGCCAGTAGTATCAACTCAACTGCTGTTAAATGGCAGTCTAGCAGAAGAAGAG
GTAGTAATTAGATCTGCCAATTTTAGTGACAATGCTAAAACCATAATAGTACAGCTGAACGAAACTGTAGAA
ATTAATTGTACAAGACCCAACAACAATACAAGAAAAAGTATACATATAGGACCAGGGAGAGCATTTTATGCA
ACAGGAGATATAATAGGAGATATAAGACAAGCACATTGT
>1047_4223_2	R5
TGCACTGATGTAAGTAATAAGACCATTAATGCTACTAATACCACTAGTAGTGGCTGGAAAATGATGGAGAAA
GGAGAAATAAAAAACTGCTCTTTCAATGTCACCACAAGCATAAGAGATAAGGTGCAGAAGGAATATGCGCTT
TTTTATAAACTTGATGTAGTACCAATAGATGCTAATGATACTAATACCAGCTATAGGTTAATAAGTTGTAAC
ACCTCAGTCATTACACAGGCCTGTCCAAAGGTATCCTTTCAACCAATTCCCATACATTATTGTGCCCCGGCT
GGTTTTGCGATTCTAAAGTGTAATAATAAGAAGTTCAATGGAACAGGACCATGTACAAATGTCAGCACAGTA
CAATGTACACATGGAATTAGGCCAGTAGTATCAACTCAACTGCTGTTAAATGGCAGTCTAGCAGAAGAAGAG
GTAGTAATTAGATCTGCCAATTTTAGTGACAATGCTAAAACCATAATAGTACAGCTGAATGAAACTGTAGAA
ATTAATTGTACAAGACCCAACAACAATACAAGAAAAAGTATACATATAGGACCAGGGAGAGCATTTTATGCA
ACAGGAGATATAATAGGAGATATAAGACAAGCACATTGT
>1047_1888_1	R5
TGCACTGATGTAAGTAATAAGACCATTAATGCTACTAATACCACTAGTAGTGGCTGGAAAATGATGGAGAAA
GGAGAAATAAAAAACTGCTCTTTCAATGTCACCACAAGCATAAGAGATAAGGTGCAGAAGGAATATGCGCTT
TTTTATAAACTTGATGTAGTACCAATAGATGCTAATGATACTAATACCAGCTATAGGTTAATAAGTTGTAAC
ACCTCAGTCATTACACAGGCCTGTCCAAAGGTATCCTTTCAACCAATTCCCATACATTATTGTGCCCCGGCT
GGTTTTGCGATTCTAAAGTGTAAGAAGTTCAATGGAACAGGACCATGTACAAATGTCAGCACAGTACAATGT
ACACATGGAATTAGGCCAGTAGTATCAACTCAACTGCTGTTAAATGGCAGTCTAGCAGAAGAAGAGGTAGTA
ATTAGATCTGCCAATTTTAGTGACAATGCTAAAACCATAATAGTACAGCTGAATGAAACTGTAGAAATTAAT
TGTACAAGACCCAACAACAATACAAGAAAAAGTATACATATAGGACCAGGGAGAGCATTTTATGCAACAGGA
GATATAATAGGAGATATAAGACAAGCACATTGT
>1047_4223_10	R5
TGCACTGATGTAAGCAATAAGACCATTAATGCTACTAATACCACTAGTAGTGGCTGGAAAATGATGGAGAAA
GGAGAAATAAAAAACTGCTCTTTCAATGTCACCACAAGCATAAGAGATAAGGTGCAGAAGGAATATGCGCTT
TTTTATAAACTTGATGTAGTACCAATAGATGCTAATGATACTAATACCAGCTATAGGTTAATAAGTTGTAAC
ACCTCAGTCATTACACAGGCCTGTCCAAAGGTATCCTTTCAACCAATTCCCATACATTATTGTGCCCCGGCT
GGTTTTGCGATTCTAAAGTGTAATAATAAGAAGTTCAATGGAACAGGACCATGTACAAATGTCAGCACAGTA
CAATGTACACATGGAATTAGGCCAGTAGTATCAACTCAACTGCTGTTAAATGGCAGTCTAGCAGAAGAAGAG
GTAGTAATTAGATCTGCCAATTTTAGTGACAATGCTAAAACCATAATAGTACAGCTGAATGAAACTGTAGAA
ATTAATTGTACAAGACCCAACAACAATACAAGAAAAAGTATACATATAGGACCAGGGAGAGCATTTTATGCA
ACAGGAGACATAATAGGAGATATAAGACAAGCACATTGT
>1047_4223_8	R5
TGCACTGATGTAAGCAATAAGACCATTAATGCTACTAATACCACTAGTAGTGGCTGGAAAATGATGGAGAAA
GGAGAAATAAAAAACTGCTCTTTCAATGTCACCACAAGCATAAGAGATAAGGTGCAGAAGGAATATGCGCTT
TTTTATAAACTTGATGTAGTACCAATAGATGCTAATGATACTAATACCAGCTATAGGTTAATAAGTTGTAAC
ACCTCAGTCATTACACAGGCCTGTCCAAAGGTATCCTTTCAACCAATTCCCATACATTATTGTGCCCCGGCT
GGTTTTGCGATTCTAAAGTGTAATAATAAGAAGTTCAATGGAACAGGACCATGTACAAATGTCAGCACAGTA
CAATGTACACATGGAATTAGGCCAGTAGTATCAACTCAACTGCTGTTAAATGGCAGTCTAGCAGAAGAAGAG
GTAGTAATTAGATCTGCCAATTTTAGTGACAATGCTAAAACCATAATAGTACAGCTGAATGAAACTGTAGAA
ATTAATTGTACAAGACCCAACAACAATACAAGAAAAAGTATACATATAGGACCAGGGAGAGCATTTTATGCA
ACAGGAGATATAATAGGAGATATAAGACAAGCACATTGT
>1047_1888_3	R5
TGCACTGATGTAAGCAATAAGACCATTAATGCTACTAATACCACTAGTAGTGGCTGGAAAATGATGGAGAAA
GGAGAAATAAAAAACTGCTCTTTCAATGTCACCACAAGCATAAGAGATAAGGTGCAGAAGGAATATGCGCTT
TTTTATAAACTTGATGTAGTACCAATAGATGCTAATGATACTAATACCAGCTATAGGTTAATAAGTTGTAAC
ACCTCAGTCATTACACAGGCCTGTCCAAAGGTATCCTTTCAACCAATTCCCATACATTATTGTGCCCCGGCT
GGTTTTGCGATTCTAAAGTGTAATAATAAGAAGTTCAATGGAACAGGACCATGTACAAATGTCAGCACAGTA
CAATGTACACATGGAATTAGGCCAGTAGTATCAACTCAACTGCTGTTAAATGGCAGTCTAGCAGAAGAAGAG
GTAGTAATTAGATCTGCCAATTTTAGTGACAATGCTAAAACCATAATAGTACAGCTGAATGAAACTGTAGAA
ATTAATTGTACAAGACCCAACAACAATACAAGAAAAAGTATACATATAGGACCAGGGAGAGCATTTTATGCA
ACAGGAGATATAATAGGAGATATAAGACAAGCACATTGT
>1047_4223_9	R5
TGCACTGATGTAAGCAATAAGACCATTAATGCTACTAATACCACTAGTAGTGGCTGGAAAATGATGGAGAAA
GGAGAAATAAAAAACTGCTCTTTCAATGTCACCACAAGCATAAGAGATAAGGTGCAGAAGGAATATGCGCTT
TTTTATAAACTTGATGTAGTACCAATAGATGCTAATGATACTAATACCAGCTATAGGTTAATAAGTTGTAAC
ACCTCAGTCATTACACAGGCCTGTCCAAAGGTATCCTTTCAACCAATTCCCATACATTATTGTGCCCCGGCT
GGTTTTGCGATTCTAAAGTGTAATAATAAGAAGTTCAATGGAACAGGACCATGTACAAATGTCAGCACAGTA
CAATGTACACATGGAATTAGGCCAGTAGTATCAACTCAACTGCTGTTAAATGGCAGTCTAGCAGAAGAAGAG
GTAGTAATTAGATCTGCCAATTTTAGTGACAATGCTAAAACCATAATAGTACAGCTGAATGAAACTGTAGAA
ATTAATTGTACAAGACCCAACAACAATACAAGAAAAAGTATACATATAGGACCAGGGAGAGCATTTTATGCA
ACAGGAGATATAATAGGAGATATAAGACAAGCACATTGT
>1047_1888_10	R5
TGCACTGATGTAAGCAATAAGACCATTAATGCTACTAATACCACTAGTAGTGGCTGGAAAATGATGGAGAAA
GGAGAAATAAAAAACTGCTCTTTCAATGTCACCACAAGCATAAGAGATAAGGTGCAGAAGGAATATGCGCTT
TTTTATGAACTTGATGTAGTACCAATAGATGCTAATGATACTAATACCAGCTATAGGTTAATAAGTTGTAAC
ACCTCAGTCATTACACAGGCCTGTCCAAAGGTATCCTTTCAACCAATTCCCATACATTATTGTGCCCCGGCT
GGTTTTGCGATTCTAAAGTGTAATAATAAGAAGTTCAATGGAACAGGACCATGTACAAATGTCAGCACAGTA
CAATGTACACATGGAATTAGGCCAGTAGTATCAACTCAACTGCTGTTAAATGGCAGTCTAGCAGAAGAAGAG
GTAGTAATTAGATCTGCCAATTTTAGTGACAATGCTAAAACCATAATAGTACAGCTGAATGAAACTGTAGAA
ATTAATTGTACAAGACCCAACAACAATACAAGAAAAAGTATACATATAGGACCAGGGAGAGCATTTTATGCA
ACAGGAGATATAATAGGAGATATAAGACAAGCACATTGT
>1047_1888_8	R5
TGCACTGATGTAAGCAATAAGACCATTAATGCTACTAATACCACTAGTAGTGGCTGGAAAATGATGGAGAAA
GGAGAAATAAAAAACTGCTCTTTCAATGTCACCACAAGCATAAGAGATAAGGTGCAGAAGGAATATGCGCTT
TTTTATAAACTTGATGTAGTACCAATAGATGCTAATGATACTAATACCAGCTATAGGTTAATAAGTTGTAAC
ACCTCAGTCATTACACAGGCCTGTCCAAAGGTATCCTTTCAACCAATTCCCATACATTATTGTGCCCCGGCT
GGTTTTGCGATTCTAAAGTGTAATAATAAGAAGTTCAATGGAACAGGACCATGTACAAATGTCAGCACAGTA
CAATGTACACATGGAATTAGGCCAGTAGTATCAACTCAACTGCTGTTAAATGGCAGTCTAGCAGAAGAAGAG
GTAGTAATTAGATCTGCCAATTTTAGTGACAATGCTAAAACCATAATAGTACAGCTGAATGAAACTGTAGAA
ATTAATTGTACAAGACCCAACAACAATACAAGAAAAAGTATACATATAGGACCAGGGAGAGCATTGTATGCA
ACAGGAGATATAATAGGAGATATAAGACAAGCACATTGT
>1047_4223_3	R5
TGCACTGATATAAGGAATGATAATGAGACCAGGAATGCTACTAGTACCACTAGTAGTAGCTGGAAAATGATG
GAGAAAGGAGAAATAAAAAACTGCTCTTTCAATGTCACCACAAGCATAAGAGATAAGGTGCAGAAGGAATAT
GCGCTTTTTTATAAACTTGATGTAGTACCAATAGATGCTAATGATACTAATACCAGCTATAGGTTAATAAGT
TGTAACACCTCAGTCATTACACAGGCCTGTCCAAAGGTATCCTTTCAACCAATTCCCATACATTATTGTGCC
CCGGCTGGTTTTGCGATTCTAAAGTGTAATAATAAGAAGTTCAATGGAACAGGACCATGTACAAATGTCAGC
ACAGTACAATGTACACATGGAATTAGGCCAGTAGTATCAACTCAACTGCTGTTAAATGGCAGTCTAGCAGAA
GAAGAAGTAGTAATTAGATCTGCCAATTTTAGTGACAATGCTAAAACCATAATAGTACAGCTGAATGAAACT
GTAGAAATTAATTGTACAAGACCCAACAACAATACAAGAAAAAGTATACATATAGGACCAGGGAGAGCATTT
TATGCAACAGGAGACATAATAGGAGATATAAGACAAGCACATTGT
>1047_1888_2	R5
TGCACTGATATAAGGAATGATAATGAGACCAGGAATGCTACTAGTACCACTAGTAGTAGCTGGAAAATGATG
GAGAAAGGAGAAATAAAAAACTGCTCTTTCAATATCACCTCAGGCATAAGAGATAAGATGCAGAAGGAATAT
GCGCTTTTTTATAAACTTGATGTAGTACCAATAGATGCTAAGAAAACTAATACCAGCTATAGGTTGATAAGT
TGTAACACCTCAGTCATTACACAGGCCTGTCCAAAGGTATCCTTTCAGCCAATTCCCATACATTATTGTGCC
CCGGCTGGTTTTGCGATTCTAAAGTGTAATGATAAGAAGTTCAATGGAACAGGACCATGTACAAATGTCAGC
ACAGTACAATGTACACATGGAATTAGGCCAGTAGTATCAACTCAACTGCTGTTAAATGGCAGTCTAGCAGAA
GAAGAGGTAGTAATTAGATCTGCCAATTTTAGTGACAATGCTAAAACCATAATAGTACAGCTGAACGAAACT
GTAGAAATTAATTGTACAAGACCCAACAACAATACAAGAAAAAGTATACATATAGGACCAGGGAGAGCATTT
TATGCAACAGGAGACATAATAGGAGATATAAGACAAGCACATTGT
>1047_314_2	R5
TGCACTGATATAAGGAATGATAATGAGACCAGGAATGCTACTAGTACCACTAGTAGTAGCTGGAAAATGATG
GAGAAAGGAGAAATAAAAAACTGCTCTTTCAATATCACCTCAGGCATAAGAGATAAGATGCAGAAGGAATAT
GCGCTTTTTTATAAACTTGATGTAGTACCAATAGATGCTAAGAAAACTAATACCAGCTATAGGTTGATAAGT
TGTAACACCTCAGTCATTACACAGGCCTGTCCAAAGGTATCCTTTCAACCAATTCCCATACATTATTGTGCC
CCGGCTGGTTTTGCGATTCTAAAGTGTAATAATAAGAAGTTCAATGGAACAGGACCATGTACAAATGTCAGC
ACAGTACAATGTACACATGGAATTAGGCCAGTAGTATCAACTCAACTGCTGTTAAATGGCAGTCTAGCAGAA
GAAGAGGTAGTAATTAGATCTGCCAATTTTAGTGACAATGCTAAAACCATAATAGTACAGCTGAATGAAACT
GTAGAAATTAATTGTACAAGACCCAACAACAATACAAGAAAAAGTATACATATAGGACCAGGGAGAGCATTT
TATGCAACAGGAGATATAATAGGAGATATAAGACAAGCACATTGT
>1047_314_1	R5
TGCACTGATTTAAGGAATGTTACTAATACCAGGAATGCTACTAATAATACCACTAGTAGTAGCGGGGAACCG
ATGGAGAAAGGAGAAATAAAAAACTGCTCTTTCGATATCACCTCAGGCATAAGGGATAAGGTGCAGAAGGAA
TATGCATTCTTTTATAAGCTTGATGTAGTACCAATAGATAATAATAATACCAGCTATAGGTTGATAAGTTGT
AACACCTCAGTCATTACACAGGCCTGTCCAAAGGTATCTTTTCAGCCAATTCCCATACATTATTGTGCCCCG
GCTGGTTTTGCGATTCTAAAGTGTAATGATAAGAAGTTCAATGGAACAGGACCATGTACAAATGTCAGCACA
GTACAATGTACACATGGAATTAGGCCAGTAGTATCAACTCAACTGCTGTTAAATGGCAGTCTAGCAGAAGAA
GAGGTAGTAATTAGATCTGCCAATTTTAGTGACAATGCTAAAACCATAATAGTACAGCTGAACGAAACTGTA
GAAATTAATTGTACAAGACCCAACAACAATACAAGAAAAAGTATACATATAGGACCAGGGAGAGCATTTTAT
GCAACAGGAGACATAATAGGAGATATAAGACAAGCACACTGT
>1047_314_9	R5
TGCACTGATTTAAGGAATGTTACTAATACCAGGAATGCTACTAATAATACCACTAGTAGTAGCGGGGAACCG
ATGGAGAAAGGAGAAATAAAAAACTGCTCTTTCGATATCACCTCAGGCATAAGGGATAAGGTGCAGAAGGAA
TATGCATTCTTTTATAAGCTTGATGTAGTACCAATAGATAATAATAATACCAGCTATAGGTTGATAAGTTGT
AACACCTCAGTCATTACACAGGCCTGTCCAAAGGTATCTTTTCAGCCAATTCCCATACATTATTGTGCCCCG
GCTGGTTTTGCGATTCTAAAGTGTAATGATAAGAAGTTCAATGGAACAGGACCATGTACAAATGTCAGCACA
GTACAATGTACACATGGAATTAGGCCAGTAGTATCAACTCAACTGCTGTTAAATGGCAGTCTAGCAGAAGAA
GAGGTAGTAATTAGATCTGCCAATTTTAGTGACAATACTAAAACCATAATAGTACAGCTGAACGAAACTGTA
GAAATTAATTGTACAAGACCCAACAACAATACAAGAAAAAGTATACATATAGGACCAGGGAGAGCATTTTAT
GCAACAGGAGACATAATAGGAGATATAAGACAAGCACACTGT
>1047_314_7	R5
TGCACTGATATAAGGAATGATACTAAGCCCAGGAATGCTACTAGTACCACTAGTAGTAGCTGGAAAATGATG
GAGAAAGGAGAAATAAAAAACTGCTCTTTCAATATCACCACAAGCATAAGAGATAAGGTGCAGAAGGAATAT
GCGCTTTTTTATAAACTTGATGTAGTACCAATAGATGCTAATAATACTAATACCAGCTATAGGTTGATAAGT
TGTAACACCTCAGTCATTACACAGGCCTGTCCAAAGGTATCCTTTCAGCCAATTCCCATACATTATTGTGCC
CCGGCTGGTTTTGCGATTCTAAAGTGTAATGATAAGAAGTTCAATGGAACAGGACCATGTACAAATGTCAGC
ACAGTACAATGTACACATGGAATTAGGCCAGTAGTATCAACTCAACTGCTGTTAAATGGCAGTCTAGCAGAA
GAAGAGGTAGTAATTAGATCTGCCAATTTTAGTGACAATGCTAAAACCATAATAGTACAGCTGAACGAAACT
GTAGAAATTAATTGTACAAGGCCCAACAACAATACAAGAAAAAGTATACATATAGGACCAGGGAGAGCATTT
TATGCAACAGGAGACATAATAGGAGATATAAGACAAGCACACTGT
>1047_314_6	R5
TGCACTGATATAAGGAATGATACTAAGCCCAGGAATGCTACTAGTACCACTAGTAGTAGCTGGAAAATGATG
GAGAAAGGAGAAATAAAAAACTGCTCTTTCAATATCACCACAAGCATAAGAGATAAGGTGCAGAAGGAATAT
GCGCTTTTTTATAAACTTGATGTAGTACCAATAGATGCTAATAATACTAATACCAGCTATAGGTTGATAAGT
TGTAACACCTCAGTCATTACACAGGCCTGTCCAAAGGTATCCTTTCAGCCAATTCCCATACATTATTGTGCC
CCGGCTGGTTTTGCGATTCTAAAGTGTAATGATAAGAAGTTCAATGGAACAGGACCATGTACAAATGTCAGC
ACAGTACAATGTACACATGGAATTAGGCCAGTAGTATCAACTCAACTGCTGTTAAATGGCAGTCTAGCAGAA
GAAGAGGTAGTAATTAGATCTGCCAATTTTAGTGACAATGCTAAAACCATAATAGTACAGCTGAACAAATCT
GTAGAAATTCATTGTATAAGACCCAACAACAATACAAGAAAAAGTATACATATAGGACCAGGGAGAGCATTT
TATGCAACAGGAGACATAATAGGAGATATAAGACAAGCACACTGT
>1047_314_3	R5
TGCACTGATATAAGGAATGATACTAAGCCCAGGAATGCTACTAGTACCACTAGTAGTAGCTGGAAAATGATG
GAGAAAGGAGAAATAAAAAACTGCTCTTTCAATATCACCACAAGCATAAGAGATAAGGTGCAGAAGGAATAT
GCGCTTTTTTATAAACTTGATGTAGTACCAATAGATAATAATAATACCAGCTATAGGTTGATAAGTTGTAAC
ACCTCAGTCATTACACAGGCCTGTCCAAAGGTATCTTTTCAGCCAATTCCCATACATTATTGTGCCCCGGCT
GGTTTTGCGATTCTAAAGTGTAATGATAAGAAGTTCAATGGAACAGGACCATGTACAAATGTCAGCACAGTA
CAATGTACACATGGAATTAGGCCAGTAGTATCAACTCAACTGCTGTTAAATGGCAGTCTAGCAGAAGAAGAG
GTAGTAATTAGATCTGCCAATTTTAGTGACAATACTAAAACCATAATAGTACAGCTGAACGAAACTGTAGAA
ATTAATTGTACAAGACCCAACAACAATACAAGAAAAAGTATACATATAGGACCAGGGAGAGCATTTTATGCA
ACAGGAGAAATAATAGGAGATATAAGACAAGCACATTGT
>1047_314_5	R5
TGCACTGATATAAGGAATGATACTAAGCCCAGGAATGCTACTAGTACCACTAGTAGTAGCTGGAAAATGATG
GAGAAAGGAGAAATAAAAAACTGCTCTTTCAATATCACCACAAGCATAAGAGATAAGGTGCAGAAGGAATAT
GCGCTTTTTTATAAACTTGATGTAGTACCAATAGATAATGATAATACCAGCTATAGGTTGATAAGTTGTAAC
ACCTCAGTCATTACACAGGCCTGTCCAAAGGTATCCTTTCAGCCAATTCCCATACATTATTGTGCCCCGGCT
GGTTTTGCGATTCTAAAGTGTAATGATAAGAAGTTCAATGGAACAGGACCATGTACAAATGTCAGCACAGTA
CAATGTACACATGGAATTAGGCCAGTAGTATCAACTCAACTGCTGTTAAATGGCAGTCTAGCAGAAGAAGAG
GTAGTAATTAGATCTGCCAATTTTAGTGACAATACTAAAACCATAATAGTACAGCTGAACGAAACTGTAGAA
ATTAATTGTACAAGACCCAACAACAATACAAGAAAAAGTATACATATAGGACCAGGGAGAGCATTTTATGCA
ACAGGAGACATAATAGGAGATATAAGACAAGCACATTGT
>1047_314_10	R5
TGCACTGATATAAGGAATGATACTAAGCCCAGGAATGCTACTAGTACCACTAGTAGTAGCTGGAAAATGATG
GAGAAAGGAGAAATAAAAAACTGCTCTTTCAATATCACCACAAGCATAAGAGATAAGGTGCAGAAGGAATAT
GCGCTTTTTTATAAATTTGATGTAGTACCAATAGATAATGATAATACCAGCTATAGGTTGATAAGTTGTAAC
ACCTCAGTCATTACACAGGCCTGTCCAAAGGTATCCTTTCAGCCAATTCCCATACATTATTGTGCCCCGGCT
GGTTTTGCGATTCTAAAGTGTAATGATAAGAAGTTCAATGGAACAGGACCATGTACAAATGTCAGCACAGTA
CAATGTACACATGGAATTAGGCCAGTAGTATCAACTCAACTGCTGTTAAATGGCAGTCTAGCAGAAGAAGAG
GTAGTAATTAGATCTGCCAATTTTAGTGACAATACTAAAACCATAATAGTACAGCTGAACGAAACTGTAGAA
ATTAATTGTACAAGACCCAACAACAATACAAGAAAAAGTATACATATAGGACCAGGGAGAGCATTTTATGCA
ACAGGAGACATAATAGGAGATATAAGACAAGCACATTGT
>1047_1515_5	R5
TGCACTGATATAAGGAATGATACTAAGCCCAGGAATGCTACTAGTACCACTAGTAGTAGCTGGAAAATGATG
GAGAAAGGAGAAATAAAAAACTGCTCTTTCAATATCACCACAAGCATAAGAGATAAGGTGCAGAAGGAATAT
GCGCTTTTTTATAAACTTGATGTAGTACCAATAGATAATGATAATACCAGCTATAGGTTGATAAGTTGTAAC
ACCTCAGTCATTACACAGGCCTGTCCAAAGGTATCCTTTCAGCCAATTCCCATACATTATTGTGCCCCGGCT
GGTTTTGCGATTCTAAAGTGTAATGATAAGAAGTTCAATGGAACAGGACCATGTACAAATGTCAGCACAGTA
CAATGTACACATGGAATTAGGCCAGTAGTATCAACTCAACTGCTGTTAAATGGCAGTCTAGCAGAAGAAGAG
GTAGTAATTAGATCTGCCAATTTTAGTGACAATACTAAAACCATAATAGTACAGCTGAACGAAACTGTAGAA
ATTAATTGTACAAGACCCAACAACAATACAAGAAAAAGTATACATATAGGACCAGGGAGAGCATTTTATGCA
ACAGGAGACATAATAGGAGATATAAGACAAGCACATTGT
>1047_1515_7	R5
TGCACTGATACTGAGACAGGGAATGCTACTAATACCACTAGTAGTGGCTGGAAAATGATGGAGAAAGGAGAA
ATAAAAAACTGCTCTTTCAATGTCACCACAAGCATAAGAGATAAGGTGCAGAAGGAATATGCGCTTTTTTAT
AAGCTTGATGTAGTACCAATAGATGTTAATAGTACTAATACCAGCTATAGGTTAATAAGTTGTAACACCTCA
GTCATTACACAGGCCTGTCCAAAGGTATCCTTTCAACCAATTCCCATACATTATTGTGCCCCGGCTGGTTTT
GCGATTCTAAAGTGTAAAGATAAGAAGTTCAATGGAACAGGACCATGCACAAATGTCAGCACAGTACAATGT
ACACATGGAATTAGGCCAGTAGTATCAACTCAACTGCTGTTAGATGGCAGTCTAGCAGAAGAAGAGGTAGTA
ATTAGATCTGCCAATTTTAGTGACAATGCTAAAACCATAATAGTACAGCTGAACGAAACTGTAGAAATTAAT
TGTACAAGACCCAACAATAATACAAGAAAAAGTATACATATAGGACCAGGAAGAGCATTTTATGCAACAGGA
GACATAATAGGAGATATAAGACAAGCACATTGC
>1047_1515_4	R5
TGCACTGATACTGAGACAGGGAATGCTACTAATACCACTAGTAGTGGCTGGAAAATGATGGAGAAAGGAGAA
ATAAAAAACTGCTCTTTCAATGTCACCACAAGCATAAGAGATAAGGTGCAGAAGGAATATGCGCTTTTTTAT
AAGCTTGATGTAGTACCAATAGATGTTAATAGTACTAATACCAGCTATAGGTTAATAAGTTGTAACACCTCA
GTCATTACACAGGCCTGTCCAAAGGTATCCTTTCAACCAATTCCCATACATTATTGTGCCCCGGCTGGTTTT
GCGATTCTAAAGTGTAAAGATAAGAAGTTCAATGGAACAGGACCATGCACAAATGTCAGCACAGTACAATGT
ACACATGGAATTAGGCCAGTAGTATCAACTCAACTGCTGTTAAATGGCAGTCTAGCAGAAGAAGAGGTAGTA
ATTAGATCTGCCAATTTTAGTGACAATGCTAAAACCATAATAGTACAGCTGAACGAAACTGTAGAAATTAAT
TGTACAAGACCCAACAATAATACAAGAAAAAGTATACATATAGGACCAGGAAGAGCATTTTATGCAACAGGA
GACATAATAGGAGATATAAGACAAGCACATTGC
>1047_1515_9	R5
TGCACTGATACTGAGACAGGGAATGCTACTAATACCACTAGTAGTGGCTGGAAAATGATGGAGAAAGGAGAA
ATAAAAAACTGCTCTTTCAATGTCACCACAAGCATAAGAGATAAGGTGCAGAAGGAATATGCGCTTTTTTAT
AAGCTTGATGTAGTACCAATAGATGTTAATAGTACTAATACCAGCTATAGGTTAATAAGTTGTAACACCTCA
GTCATTACACAGGCCTGTCCAAAGGTATCCTTTCAACCAATTCCCATACATTATTGTGCCCCGGCTGGTTTT
GCGATTCTAAAGTGTAAAGATAAGAAGTTCAATGGAACAGGACCATGCACAAATGTCAGCACAGTACAATGT
ACACATGGAATTAGGCCAGTAGTATCAACTCAACTGCTGTTAAATGGCAGTCTAGCAGAAGAAGAGGTAGTA
ATTAGATCTGCCAATTTTAGTGACAATGCTAAAACCATAATAGTACAGCTGAACGAAACTGTAGAAATTAAT
TGTACAAGGCCCAACAATAATACAAGAAAAAGTATACATATAGGACCAGGAAGAGCATTTTATGCAACAGGA
GACATAATAGGAGATATAAGACAAGCACATTGC
>1047_1515_2	R5
TGCACTGATACTGAGACAGGGAATGCTACTAATACCACTAGTAGTGGCTGGAAAATGATGGAGAAAGGAGAA
ATAAAAAACTGCTCTTTCAATGTCACCACAAGCATAAGAGATAAGGTGCAGAAGGAATATGCGCTTTTTTAT
AAGCTTGATGTAGTACCAATAGATGTTAATAGTACTAATACCAGCTATAGGTTAATAAGTTGTAACACCTCA
GTCATTACACAGGCCTGTCCAAAGGTATCCTTTCAACCAATTCCCATACATTATTGTGCCCCGGCTGGTTTT
GCGATTCTAAAGTGTAAAGATAAGAAGTTCAATGGAACAGGACCATGCACAAATGTCAGCACAGTACAATGT
ACACATGGAATTAGGCCAGTAGTATCAACTCAACTGCTGTTAAATGGCAGTCTAGCAGAAGAAGAGGTAGTA
ATTAGATCTGCCAATTTTAGTGACAATGCTAAAACCATAATAGTACAGCTGAACGAAACTGTAGAAATTAAT
TGTACAAGACCCAACAATAATACAAGAAAAAGTATACATATAGGACCAGGAAGAGCATTTTATGCAACAGGA
GACATAATAGGAGATATAAGACAAGCACATTGC
>1047_1515_10	R5
TGCACTGATACTGAGACAGGGAATGCTACTAATACCACTAGTAGTGGCTGGAAAATGATGGAGAAAGGAGAA
ATAAAAAACTGCTCTTTCAATGTCACCACAAGCATAAGAGATAAGGTGCAGAAGGAATATGCGCTTTTTTAT
AAGCTTGATGTAGTACCAATAGATGTTAATAGTACTAATACCAGCTATAGGTTAATAAGTTGTAACACCTCA
GTCATTACACAGGCCTGTCCAAAGGTATCCTTTCAACCAATTCCCATACATTATTGTGCCCCGGCTGGTTTT
GCGATTCTAAAGTGTAAAGATAAGAAGTTCAATGGAACAGGACCATGCACAAATGTCAGCACAGTACAATGT
ACACATGGAATTAGGCCAGTAGTATCAACTCAACTGCTGTTAAATGGCAGTCTAGCAGAAGAAGAGGTAGTA
ATTAGATCTGCCAATTTTAGTGACAATGCTAAAACCATAATAGTACAGCTGAACGAAACTGTAGAAATTAAT
TGTACAAGACCCAACAATAATACAAGAAAAAGTATACATATAGGACCAGGAAGAGCATTTTATGCAACAGGA
GACATAATAGGAGATATAAGACAAGCACATTGC
>1047_1515_8	R5
TGCACTGATACTGAGACAGGGAATGCTACTAATACCACTAGTAGTGGCTGGAAAATGATGGAGAAAGGAGAA
ATAAAAAACTGCTCTTTCAATGTCACCACAAGCATAAGAGATAAGGTGCAGAAGGAATATGCGCTTTTTTAT
AAGCTTGATGTAGTACCAATAGATGTTAATAGTACTAATACCAGCTATAGGTTAATAAGTTGTAACACCTCA
GTCATTACACAGGCCTGTCCAAAGGTATCCTTTCAACCAATTCCCATACATTATTGTGCCCCGGCTGGTTTT
GCGATTCTAAAGTGTAAAGATAAGAAGTTCAATGGAACAGGACCATGCACAAATGTCAGCACAGTACAATGT
ACACATGGAATTAGGCCAGTAGTATCAACTCAACTGCTGTTAAATGGCAGTCTAGCAGAAGAAGAGGTAGTA
ATTAGATCTGCCAATTTTAGTGACAATGCTAAAACCATAATAGTACAGCTGAACGAAACTGTAGAAATTAAT
TGTACAAGACCCAACAATAATACAAGAAAAAGTATACATATAGGACCAGGAAGAGCATTTTATGCAACAGGA
GACATAATAGGAGATATAAGACAAGCACATTGC
>1047_1515_6	R5
TGCACTGATACTGAGACAGGGAATGCTACTAATACCACTAGTAGTGGCTGGAAAATGATGGAGAAAGGAGAA
ATAAAAAACTGCTCTTTCAATGTCACCACAAGCATAAGAGATAAGGTGCAGAAGGAATATGCGCTTTTTTAT
AAGCTTGATGTAGTACCAATAGATGTTAATAGTACTAATACCAGCTATAGGTTAATAAGTTGTAACACCTCA
GTCATTACACAGGCCTGTCCAAAGGTATCCTTTCAACCAATTCCCATACATTATTGTGCCCCGGCTGGTTTT
GCGATTCTAAAGTGTAAAGATAAGAAGTTCAATGGAACAGGACCATGCACAAATGTCAGCACAGTACAATGT
ACACATGGAATTAGGCCAGTAGTATCAACTCAACTGCTGTTAAATGGCAGTCTAGCAGAAGAAGAGGTAGTA
ATTAGATCTGCCAATTTTAGTGACAATGCTAAAACCATAATAGTACAGCTGAACGAAACTGTAGAAATTAAT
TGTACAAGACCCAACAATAATACAAGAAAAAGTATACATATAGGACCAGGAAGAGCATTTTATGCAACAGGA
GACGTAATAGGAGATATAAGACAAGCACATTGC
>1047_1515_1	R5
TGCACTGATACTGAGACAGGGAATGCTACTAATACCACTAGTAGTGGCTGGAAAATGATGGAGAAAGGAGAA
ATAAAAAACTGCTCTTTCAATGTCACCACAAACATAAAAGATAAGGTGCAGAAGGAATATGCGCTTTTTTAT
AAGCTTGATGTAGTACCAATAGATGTTAATAGTACTAATACCAGCTATAGGTTAATAAGTTGTAACACCTCA
GTCATTACACAGGCCTGTCCAAAGGTATCCTTTCAACCAATTCCCATACATTATTGTGCCCCGGCTGGTTTT
GCGATTCTAAAGTGTAAAGATAAGAAGTTCAATGGAACAGGACCATGCACAAATGTCAGCACAGTACAATGT
ACACATGGAATTAGGCCAGTAGTATCAACTCAACTGCTGTTAAATGGCAGTCTAGCAGAAGAAGAGGTAGTA
ATTAGATCTGCCAATTTTAGTGACAATGCTAAAACCATAATAGTACAGCTGAACGAAACTGTAGAAATTAAT
TGTACAAGACCCAACAATAATACAAGAAAAAGTATACATATAGGACCAGGAAGAGCATTTTATGCAACAGGA
GACATAATAGGAGATATAAGACAAGCACATTGC
>1047_5033_6	R5
TGCACTGATACTGAGACAGGGAATGCTACTAATACCACTAGTAGTGGCTGGAAAATGATGGAGAAAGGAGAA
ATAAAAAACTGCTCTTTCAATGTCACCACAAGCATAAGAGATAAGGTGCAGAAGGAATATGCGCTTTTTTAT
AAGCTTGATGTAGTACCAATAGATGTTAATAGTACTAATACCAGCTATAGGTTAATAAGTTGTAACACCTCA
GTCATTACACAGGCCTGTCCAAAGGTATCCTTTCAACCAATTCCCATACATTATTGTGCCCCGGCTGGTTTT
GCGATTCTAAAGTGTAAAGATAAGAAGTTCAATGGAACAGGACCATGCACAAATGTCAGCACAGTACAATGT
ACACATGGAATTAGGCCAGTAGTATCAACTCAACTGCTGTTAAATGGCAGTCTAGCAGAAGAAGAGGTAGTA
ATTAGATCTGCCAATTTTAGTGACAATGCTAAAACCATAATAGTACAGCTGAACGAAACTGTAGAAATTAAT
TGTACAAGACCCAACAATAATACAAGAAAAAGTATACATATAGGACCAGGAAGAGCATTTTATGCAACAGGA
GACATAATAGGAGATATAAGACAAGCACATTGC
>1047_5033_5	R5
TGCTCTGATGTAAGCAATAAGACAGGGAATGCTACTAACACCACTAGTAGTGGCTGGAAAATGATGGAGAAA
GGAGAAATAAAAAACTGCTCTTTCAATGTCACCACAAGCATAAGAGATAAGGTGCAGAAGGAATATGCGCTT
TTTTATAAACTTGATGTAGTACCAATAGATGCTAATAGTAATAATAATAGTAATAATGGCAGCTATAGGTTA
ATAAGTTGTAATACCTCAGTCATTACCCAGGCCTGTCCAAAGGTATCCTTTCAACCAATTCCCATACATTAT
TGTGCCCCAGCTGGTTTTGCGATTCTAAAATGTAATAATAAGAAGTTCAATGGATCAGGACCATGTACAAAT
GTCAGCACAGTACAATGTACACATGGAATTAGGCCAGTAGTATCAACTCAACTGCTGTTAAATGGCAGTCTA
GCAGAAGAAGAGGTAGTAATTAGATCTGCCAATTTTAGTGACAATGCTAAAACCATAATAGTACAGCTGAAC
AAAACTGTAGAAATTAATTGTACAAGACCCAACAACAATACAAGAAAAAGTATACATATAGGACCAGGGAGA
GCATTTTATGCAACAGGAGACATAATAGGAGATATAAGACAAGCACACTGT
>1047_5033_8	R5
TGCTCTGATGTAAGCAATAAAACAGGGAATGCTACTAACACCACTAGTAGTGGCTGGAAAATGATGGAGAAA
GGAGAAATAAAAAACTGCTCTTTCAATGTCACCACAAGCATAAGAGATAAGGTGCAGAAGGAATATGCGCTT
TTTTATAAACTTGATGTAGTACCAATAGATGCTAATAGTAATAATAATAGTAATAATGGCAGCTATAGGTTA
ATAAGTTGTAATACCTCAGTCATTACCCAGGCCTGTCCAAAGGTATCCTTTCAACCAATTCCCATACATTAT
TGTGCCCCAGCTGGTTTTGCGATTCTAAAATGTAATAATAAGAAGTTCAATGGATCAGGACCATGTACAAAT
GTCAGCACAGTACAATGTACACATGGAATTAGGCCAGTAGTATCAACTCAACTGCTGTTAAATGGCAGTCTA
GCAGAAGAAGAGGTAGTAATTAGATCTGCCAATTTTAGTGACAATGCTAAAACCATAATAGTACAGCTGAAC
GCAACTGTAGAAATTAATTGTACAAGACCCAACAACAATACAAGAAAAAGTATACATATAGGACCAGGGAGA
GCATTTTATGCAACAGGAGACATAATAGGAGATATAAGACAAGCACACTGT
>1047_5033_2	R5
TGCGATGATGTAAGCAATAAGACAGGGAATGCTACTAATACCACTAATAGTGGATGGAAAATGATGGAGAAA
GGAGAAATAAAAAACTGCTCTTTCAATGTCACCACAAACATAAGAGATAAGATGCAGAAGGAATATGCGCTT
TTTTATAAACTTGATGTAGTACCAATAGATGCTAATAGTAATAATAATAGTAATACTACCAGCTATAGGTTA
ATAAGTTGTAATACCTCAGTCATTACACAGGCCTGTCCAAAGGTATCCTTTCAACCAATTCCCATACATTAT
TGTGCCCCGGCTGGTTTTGCGATTCTAAAGTGTAATAATAAGAAGTTCAATGGATCAGGACCATGTACAAAT
GTCAGCACAGTACAATGTACACATGGAATTAGGCCAGTAGTATCAACTCAACTGCTGTTAAATGGCAGTCTA
GCAGAAGAAGAGGTAGTAATTAGATCTGCCAATTTTAGTGACAATGCTAAAACCATAATAGTACAGCTGAAC
GCAACTGTAGAAATTAATTGTACAAGACCCAACAACAATACAAGAAAAAGTATACATATAGGACCAGGGAGA
GCATTTTATGCAACAGGAGACATAATAGGAGATATAAGACAAGCACACTGT
>1047_5033_7	R5
TGCGATGATGTAAGCAATAAGACAGGGAATGCTACTAATACCACTAATAGTGGATGGAAAATGATGGAGAAA
GGAGAAATAAAAAACTGCTCTTTCAATGTCACCACAAACATAAGAGATAAGATGCAGAAGGAATATGCGCTT
TTTTATAAACTTGATGTAGTACCAATAGATGCTAATAGTAATAATAATAGTAATACTACCAGCTATAGGTTA
ATAAGTTGTAATACCTCAGTCATTACACAGGCCTGTCCAAAGGTATCCTTTCAACCAATTCCCATACATTAT
TGTGCCCCGGCTGGTTTTGCGATTCTAAAGTGTAATAATAAGAAGTTCAATGGATCAGGACCATGTACAAAT
GTCAGCACAGTACAATGTACACATGGAATTAGGCCAGTAGTATCAACTCAACTGCTGTTAAATGGCAGTCTA
GCAGAAGAAGAGGTAGTAATTAGATCTGCCAATTTTAGTGACAATGCTAAAACCATAATAGTACAGCTGAAC
GCAACTGTAGAAATTAATTGTACAAGACCCAACAACAATACAAGAAAAAGTATACATATAGGACCAGGGAGA
GCATTTTATGCAACAGGAGACATAATAGGAGATATAAGACAAGCACACTGT
>1047_5033_1	R5
TGCGATGATGTAAGCAATAAGACAGGGAATGCTACTAATACCACTAATAGTGGATGGAAAATGATGGAGAAA
GGAGAAATAAAAAACTGCTCTTTCAATGTCACCACAAACATAAGAGATAAGATGCAGAAGGAATATGCGCTT
TTTTATAAACTTGATGTAGTACCAATAGATGCTAATAGTAATAATAATAGTAATACTACCAGCTATAGGTTA
ATAAGTTGTAATACCTCAGTCATTACACAGGCCTGTCCAAAGGTATCCTTTCAACCAATTCCCATACATTAT
TGTGCCCCGGCTGGTTTTGCGATTCTAAAGTGTAATAATAAGAAGTTCAATGGATCAGGACCATGTACAAAT
GTCAGCACAGTACAATGTACACATGGAATTAGGCCAGTAGTATCAACTCAACTGCTGTTAAATGGCAGTCTA
GCAGAAGAAGAGGTAGTAATTAGATCTGCCAATTTTAGTGACAATGCTAAAACCATAATAGTACAGCTGAAC
GCAACTGTAGAAATTAATTGTACAAGACCCAACAACAATACAAGAAAAAGTATACATATAGGACCAGGGAGA
GCATTTTATGCAACAGGAGACATAATAGGAGATATAAGACAAGCACACTGT
>1047_7418_2	R5
TGCGATGATGTAAGCAATAAGACAGGGAATGCTACTAATACCACTAATAGTGGATGGAAAATGATGGAGAAA
GGAGAAATAAAAAACTGCTCTTTCAATGTCACCACAAACATAAGAGATAAGATGCAGAAGGAATATGCGCTT
TTTTATAAACTTGATGTAGTACCAATAGATGCTAATAGTAATAATAATAGTAATACTACCAGCTATAGGTTA
ATAAGTTGTAATACCTCAGTCATTACACAGGCCTGTCCAAAGGTATCCTTTCAACCAATTCCCATACATTAT
TGTGCCCCGGCTGGTTTTGCGATTCTAAAGTGTAATAATAAGAAGTTCAATGGATCAGGACCATGTACAAAT
GTCAGCACAGTACAATGTACACATGGAATTAGGCCAGTAGTATCAACTCAACTGCTGTTAAATGGCAGTCTA
GCAGAAGAAGAGGTAGTAATTAGATCTGCCAATTTTAGTGACAATGCTAAAACCATAATAGTACAGCTGAAC
GCAACTGTAGAAATTAATTGTACAAGACCCAACAACAATACAAGAAAAAGTATACATATAGGACCAGGGAGA
GCATTTTATGCAACAGGAGACATAATAGGAGATATAAGACAAGCACACTGT
>1047_7418_9	R5
TGCACTGATGATATAAGGAATGATACTAATACCACTAATAGTGGACGGGACATAATGGAGAAAGGAGAAATA
AAAAACTGCTCTTTCAATGTCACCACAAGCATAAGAGATAAGGTGCAGAAGGAATATGCGCTTTTTTATAAA
CTTGATGTAGTACAAATAGATGCTAATAGTAATAATAATAGTAATACCACCAACTATAGGTTAATAAGTTGT
AATACCTCAGTCATTACACAGGCCTGTCCAAAGGTATCCTTCCAGCCAATTCCCATACATTATTGTGCCCCA
GCTGGTTTTGCGATTCTAAAGTGTAACAATAAGACGTTCAATGGATCAGGACCATGTACAAATGTCAGCACA
GTACAATGTACACATGGAATTAGGCCAGTAGTATCAACTCAACTGCTGTTAAATGGCAGTCTAGCAGAAGAA
GAGGTAGTAATTAGATCTGCCAATTTTAGTGACAATGCTAAAACCATAATAGTACAGCTGAATGAAACTGTA
AAAATTAATTGTACAAGACCCAACAACAATACAAGAAAAAGTATCCATATAGGACCAGGGAGAGCATTTTAT
GCAACAGGAGAAATAATAGGAGATATAAGACAAGCACATTGT
>1047_7418_3	R5
TGCACTGATGATATAAGGAATGATACTAATACCACTAATAGTGGATGGGACATAATGGAGAAAGGAGAAATA
AAAAACTGCTCTTTCAATGTCACCACAAGCATAAGAGATAAGGTGCAGAAGGAATATGCGCTTTTTTATAAA
CTTGATGTAGTACAAATAGATGCTAATAGTAATAATAATAGTAATACCACCAACTATAGGTTAATAAGTTGT
AATACCTCAGTCATTACACAGGCCTGTCCAAAGGTATCCTTCCAGCCAATTCCCATACATTATTGTGCCCCA
GCTGGTTTTGCGATTCTAAAGTGTAACAATAAGACGTTCAATGGATCAGGACCATGTACAAATGTCAGCACA
GTACAATGTACACATGGAATTAGGCCAGTAGTATCAACTCAACTGCTGTTAAATGGCAGTCTAGCAGAAGAA
GAGGTAGTAATTAGATCTGCCAATTTTAGTGACAATGCTAAAACCATAATAGTACAGCTGAATGAAACTGTA
AAAATTAATTGTACAAGACCCAACAACAATACAAGAAAAAGTATCCATATAGGACCAGGGAGAGCATTTTAT
GCAACAGGAGAAATAATAGGAGATATAAGACAAGCACATTGT
>1047_7418_6	R5
TGCACTGATGATATAAGGAATGATACTAATACCACTAATAGTGGATGGGACATAATGGAGAAAGGAGAAATA
AAAAACTGCTCTTTCAATGTCACCACAAGCATAAGAGATAAGGTGCAGAAGGAATATGCGCTTTTTTATAAA
CTTGATGTAGTACAAATAGATGCTAATAGTAATAATAATAGTAATACCACCAACTATAGGTTAATAAGTTGT
AATACCTCAGTCATTACACAGGCCTGTCCAAAGGTATCCTTCCAGCCAATTCCCATACATTATTGTGCCCCA
GCTGGTTTTGCGATTCTAAAGTGTAACAATAAGACGTTCAATGGATCAGGACCATGTACAAATGTCAGCACA
GTACAATGTACACATGGAATTAGGCCAGTAGTATCAACTCAACTGCTGTTAAATGGCAGTCTAGCAGAAGAA
GAGGTAGTAATTAGATCTGCCAATTTTAGTGACAATGCTAAAACCATAATAGTACAGCTGAATGAAACTGTA
AAAATTAATTGTACAAGACCCAACAACAATACAAGAAAAAGTATCCATATAGGACCAGGGAGAGCATTTTAT
GCAACAGGAGAAATAATAGGAGATATAAGACAAGCACATTGT
>1047_7418_8	R5
TGCACTGATGATATAAGGAATGATACTAATACCACTAATAGTGGATGGGACATAATGGAGAAAGGAGAAATA
AAAAACTGCTCTTTCAATGTCACCACAAGCATAAGAGATAAGGTGCAGAAGGAATATGCGCTTTTTTATAAA
CTTGATGTAGTACAAATAGATGCTAATAGTAATAATAATAGTAATACCACCAACTATAGGTTAATAAGTTGT
AATACCTCAGTCATTACACAGGCCTGTCCAAAGGTATCCTTCCAGCCAATTCCCATACATTATTGTGCCCCA
GCTGGTTTTGCGATTCTAAAGTGTAACAATAAGACGTTCAATGGATCAGGACCATGTACAAATGTCAGCACA
GTACAATGTACACATGGAATTAGGCCAGTAGTATCAACTCAACTGCTGTTAAATGGCAGTCTAGCAGAAGAA
GAGGTAGTAATTAGATCTGCCAATTTTAGTGACAATGCTAAAACCATAATAGTACAGCTGAATGAAACTGTA
AAAATTAATTGTACAAGACCCAACAACAATACAAGAAAAAGTATCCATATAGGACCAGGGAGAGCATTTTAT
GCAACAGGAGAAATAATAGGAGATATAAGACAAGCACATTGT
>1047_7418_7	R5
TGCACTGATGATATAAGGAATGATACTAATACCACTAATAGTGGATGGGACATAATGGAGAAAGGAGAAATA
AAAAACTGCTCTTTCAATGTCACCACAAGCATAAGAGATAAGGTGCAGAAGGAATATGCGCTTTTTTATAAA
CTTGATGTAGTACAAATAGATGCTAATAGTAATAATAATAGTAATACCACCAACTATAGGTTAATAAGTTGT
AATACCTCAGTCATTACACAGGCCTGTCCAAAGGTATCCTTCCAGCCAATTCCCATACATTATTGTGCCCCA
GCTGGTTTTGCGATTCTAAAGTGTAACAATAAGACGTTCAATGGATCAGGACCATGTACAAATGTCAGCACA
GTACAATGTACACATGGAATTAGGCCAGTAGTATCAACTCAACTGCTGTTAAATGGCAGTCTAGCAGAAGAA
GAGGTAGTAATTAGATCTGCCAATTTTAGTGACAATGCTAAAACCATAATAGTACAGCTGAATGAAACTGTA
AAAATTAATTGTACAAGACCCAACAACAATACAAGAAAAAGTATCCATATAGGACCAGGGAGAGCATTTTAT
GCAACAGGAGAAATAATAGGAGATATAAGACAAGCACATTGT
>1047_7418_5	R5
TGCACTAATGATATAAGGAATGATACTAATACCACTAATAGTGGATGGGACATAATGGAGAAAGGAGAAATA
AAAAACTGCTCTTTCAATGTCACCACAAGCATAAGAGATAAGGTGCAGAAGGAATATGCGCTTTTTTATAAA
CTTGATGTAGTACAAATAGATGCTAATAGTAATAATAATAGTAATACCACCAACTATAGGTTAATAAGTTGT
AATACCTCAGTCATTACACAGGCCTGTCCAAAGGTATCCTTCCAGCCAATTCCCATACATTATTGTGCCCCA
GCTGGTTTTGCGATTCTAAAGTGTAACAATAAGACGTTCAATGGATCAGGACCATGTACAAATGTCAGCACA
GTACAATGTACACATGGAATTAGGCCAGTAGTATCAACTCAACTGCTGTTAAATGGCAGTCTAGCAGAAGAA
GAGGTAGTAATTAGATCTGCCAATTTTAGTGACAATGCTAAAACCATAATAGTACAGCTGAATGAAACTGTA
AAAATTAATTGTACAAGACCCAACAACAATACAAGAAAAAGTATCCATATAGGACCAGGGAGAGCATTTTAT
GCAACAGGAGAAATAATAGGAGATATAAGACAAGCACATTGT
>1047_7418_4	R5
TGCACTGATGATATAAGGAATGATACTAATACCACTAATAGTGGATGGGACATAATGGAGAAAGGAGAAATA
AAAAACTGCTCTTTCAATGTCACCACAAGCATAAGAGATAAGGTGCAGAAGGAATATGCGCTTTTTTATAAA
CTTGATGTAGTACAAATAGATGCTAATAGTAATAATAATAGTAATACCACCAACTATAGGTTAATAAGTTGT
AATACCTCAGTCATTACACAGGCCTGTCCAAAGGTATCCTTCCAGCCAATTCCCATACATTATTGTGCCCCA
GCTGGTTTTGCGATTCTAAAGTGTAACAATAAGACGTTCAATGGATCAGGACCATGTACAAATGTCAGCACA
GTACAATGTACACATGGAATTAGGCCAGTAGTATCAACTCAACTGCTGTTAAATGGCAGTCTAGCAGAAGAA
GAGGTAGTAATTAGATCTGCCAATTTTAGTGACAATGCTAAAACCATAATAGTACAGCTGAATGAAACTGTA
AAAATTAATTGTACAAGACCCAACAACAATACAAGAAAAAGTATCCATATAGGACCAGGGAGAGCATTTTAT
GCAACAGGAGAAATAATAGGAGATATAAGACAAGCACATTGT
>1047_7418_1	R5
TGCACTGATGATATAAGGAATGATACTAATACCACTAATAGTGGATGGGACATAATGGAGAAAGGAGAAATA
AAAAACTGCTCTTTCAATGTCACCACAAGCATAAGAGATAAGGTGCAGAAGGAATATGCGCTTTTTTATAAA
CTTGATGTAGTACAAATAGATGCTAATAGTAATAATAATAGTAATACCACCAACTATAGGTTAATAAGTTGT
AATACCTCAGTCATTACACAGGCCTGTCCAAAGGTATCCTTCCAGCCAATTCCCATACATTATTGTGCCCCA
GCTGGTTTTGCGATTCTAAAGTGTAACAATAAGACGTTCAATGGATCAGGACCATGTACAAATGTCAGCACA
GTACAATGTACACATGGAATTAGGCCAGTAGTATCAACTCAACTGCTGTTAAATGGCAGTCTAGCAGAAGAA
GAGGTAGTAATTAGATCTGCCAATTTTAGTGACAATGCTAAAACCATAATAGTACAGCTGAATGAAACTGTA
AAAATTAATTGTACAAGACCCAACAACAATACAAGAAAAAGTATCCATATAGGACCAGGGAGAGCATTTTAT
GCAACAGGAGAAATAATAGGAGATATAAGACAAGCACATTGT
>1047_7418_10	R5
TGCACTGATGATATAAGGAATGATACTAATACCACTAATAGTGGATGGGACATAATGGAGAAAGGAGAAATA
AAAAACTGCTCTTTCAATGTCACCACAAGCATAAGAGATAAGGTGCAGAAGGAATATGCGCTTTTTTATAAA
CTTGATGTAGTACAAATAGATGCTAATAGTAATAATAATAGTAATACCACCAACTATAGGTTAATAAGTTGT
AATACCTCAGTCATTACACAGGCCTGTCCAAAGGTATCCTTCCAGCCAATTCCCATACATTATTGTGCCCCA
GCTGGTTTTGCGATTCTAAAGTGTAACAATAAGACGTTCAATGGATCAGGACCATGTACAAATGTCAGCACA
GTACAATGTACACATGGAATTAGGCCAGTAGTATCAACTCAACTGCTGTTAAATGGCAGTCTAGCAGAAGAA
GAGGTAGTAATCAGATCTGCCAATTTTAGTGACAATGCTAAAACCATAATAGTACAGCTGAATGAAACTGTA
AAAATTAATTGTACAAGACCCAACAACAATACAAGAAAAAGTATCCATATAGGACCAGGGAGAGCATTTTAT
GCAACAGGAGAAATAATAGGAGATATAAGACAAGCACATTGT
>1047_8679_1	R5
TGCACTGATGATATAAGGAATGATACTAATACCACTAATAGTGGATGGGACATAATGGAGAAAGGAGAAATA
AAAAACTGCTCTTTCAATGTCACCACAAGCATAAGAGATAAGGTGCGGAAGGAATATGCGCTTTTTTATAAA
CTTGATGTAGTACAAATAGATGCTAATAGTAATAATAATAGTAATACCACCAACTATAGGTTAATAAGTTGT
AATACCTCAGTCATTACACAGGCCTGTCCAAAGGTATCCTTCCAGCCAATTCCCATACATTATTGTGCCCCA
GCTGGTTTTGCGATTCTAAAGTGTAACAATAAGACGTTCAATGGATCAGGACCATGTACAAATGTCAGCACA
GTACAATGTACACATGGAATTAGGCCAGTAGTATCAACTCAACTGCTGTTAAATGGCAGTCTAGCAGAAGAA
GAGGTAGTAATTAGATCTGCCAATTTTAGTGACAATGCTAAAACCATAATAGTACAGCTGAATGAAACTGTA
AAAATTAATTGTACAAGACCCAACAACAATACAAGAAAAAGTATCCATATAGGACCAGGGAGAGCATTTTAT
GCAACAGGAGAAATAATAGGAGATATAAGACAAGCACATTGT
>1047_8679_6	R5
TGCTCTGATTTAGGGAATGTTACTAATACCAATAGTAGTATAAGGGGAATGATAGAAAAAGGAGAAATAAAA
AACTGCTCTTTCAATATCACCTCAAATATAAAGGGTAAGGTGCAGAAGGAATATGCATATTTTTATAAACTT
GATGTAGTACCAATAGATAATAATAATAGTGCCAGCTATAGGTTGATAAGTTGTAACACCTCAGTCATTACA
CAGGCCTGTCCAAAGGTATCCTTTGAGCCAATTCCCATACATTATTGTGCCCCAGCTGGTTTTGCGATTCTA
AAGTGTAACAATAAGAAGTTCAATGGATCAGGACCATGTACAAATGTCAGCACAGTACAATGTACACATGGA
ATTAGGCCAGTAGTATCAACTCAACTGCTGTTAAATGGCAGCCTAGCAGAAGAAGAGATAGTAATTAGATCT
GCCAATTTTAGTGACAATGCTAAAACCATAATAGTACAGCTGAACGCAACAGTAAAAATTAATTGTACAAGA
CCCAACAACAATACAAGAAAAAGTATACATATAGGACCAGGGAGAGCATTTTATGCAACAGGAGAAATAATA
GGAGATATAAGACAAGCACACTGT
>1276_8112_5	R5
TGCTCTGATTTAGGGAATGTTACTCATACCAATAGTAGTATAAGGGGAATGATGGAGAAAGGAGAAATAAAA
AACTGCTCTTTCAATGTCACCACAAGCATAAGAGATAAGGTGCAGAAGGAATATGCGCTTTTTTATAAACTT
GATGTAGTACAAATAGATGCTAATAGTAAGAATAATAGTAATAGTAATATTACCAACTATAGGTTAATAAGT
TGTAATACCTCAGTCATTACACAGGCTTGTCCAAAGGTATCCTTTCAGCCAATTCCAATACATTATTGTGCC
CCAGCTGGTTTTGCGATTCTAAAGTGTAACAATAAGACGTTCAATGGATCAGGACCATGTACAAATGTCAGT
ACAGTACAATGTACACATGGAATTAGGCCAGTAGTATCAACTCAACTGCTGTTAAATGGCAGTCTAGCAGAA
GAAGAGGTAGTGATTAGATCTGCCAATTTTAGTGACAATGCTAAAACCATAATAGTACAGCTGAACACAACA
GTAAAAATTAATTGTACAAGACCCAACAACAATACAAGAAAAAGTATACATATAGGACCAGGGAGAGCATTT
TATGCAACAGGAGAAATAATAGGAGATATAAGACAAGCACACTGT
>1276_952_8	R5
TGCACTGATTTAAGGAATACTACTAATACCAATAGTACTAATAATACCACTAGTACTAATAAGGCCACTAGT
AGTAATGAGGGAACAATGGAGAAAGGAGACATGAGAAACTGCTCTTTCAATATCACCACAAGCATAGGAGAT
AAGAAGGAAAAAAGGCGTGCCCTTTTTTATAAACTTGATATAGTACCAATAGATAATAATAATACCAGATAT
AGGTTGATAAGTTGTAATGCCTCAGCCATTACACAGGCCTGTCCAAAGATATCCTTTGAGCCAATTCCCATA
CATTATTGTGCCCCGGCTGGTTTTGCGATTCTAAAGTGTAAGGATAAGAAGTTCAATGGAACAGGACCATGT
ACAAATGTCAGCACAGTACAGTGTACACATGGAATTAGGCCAGTAGTATCAACTCAACTGTTGTTAAATGGC
AGTCTAGCAGAAGAAGAGATAGTAATTAGATCTGAAAATATCAGTAACAATGCTAAAACCATAATAGTGCAG
CTGAAAGAAGCTGTAAATATTACTTGTATAAGACCCAACAACAATACAAGACAAGGTATACATATGGGACCA
GGGAGAGCATTTTTTACAACAGGAGACATAATAGGAGATATAAGACAAGCACATTGT
>1276_952_1	R5
TGCACTGATTTAAGGAATACTACTAATACCACTAGTAGTAGCGAGGGAAAGATGGAGAAAGGAGACATGAAA
AACTGCTCTTTCAATATCACCACAAGCATAAGAGATAAGATGCAAAGAGAAAATGCACTTTTTTATAAACTT
GATGTAGTACCAATAGATAATGATAATACCAGCTATAGGTTGATAAGTTGTAATACCTCAGTCGTTACACAG
GCCTGTCCAAAGGTATCCTTTGAGCCAATTCCAATACATTATTGTGCCCCGGCTGGTTTTGCGATTCTAAAG
TGTAATAATAAGACGTTTGATGGAAAAGGACCATGTACAAATGTCAGCACAGTACAATGTACACATGGAATT
AGGCCAGTAGTATCAACTCAACTGTTGTTAAATGGCAGTCTAGCAGAAGAAGAGATAGTAATTAGATCTAAG
AATTTCAGTGACAATGCTCAAACCATAATAGTGCAGCTGAAAGAAGCTGTAGAAATTAATTGTACAAGACCC
AACAACAATACAAGAAAAAGTATAAATATGGGACCAGGGAGAGCATTTTATACAACAGGAGATATAATAGGA
GATATAAGACAAGCACATTGT
>1276_952_4	R5
TGCACTGAATTAAGGAATACTACTAATACCACTAGTAGTAGCGGGAAAACGATGGAGAAAGGAGACATGAAA
AACTGCTCTTTCAATATCACCACAAGCATAAGAGATAAGATGCGAAGAGAACATGCACTTTTTTATAAACTT
GATGTAGTACCAATAGATAATGATAATACCAGCTATAGGTTGATAAGTTGTAATACCTCAGTCGTTACACAG
GCCTGTCCAAAGATATCCTTTGAGCCAATTCCCATACATTATTGTGCCCCGGCTGGTTTTGCGATTCTAAAG
TGTAAGGATAAGAAGTTCAATGGAACAGGAACATGTACAAATGTCAGCACAGTACAATGTACACATGGAATT
AGGCCAGTAGTATCAACTCAACTGTTGTTAAATGGCAGTCTAGCAGAAGAAGAGATAGTAATTAGATCTAAG
AATTTCAGTGACAATGCTCAAACCATAATAGTGCAGCTGAAAGAAGCTGTAGAAATTAATTGTACAAGACCC
AACAACAATACAAGAAAAAGTATAAATATGGGACCAGGGAGAGCATTTTATACAACAGGAGATATAATAGGA
GATATAAGACAAGCACATTGT
>1276_952_3	R5
TGCACTGATTTAAGGAATACTACTAATACCACTAGTAGTAGCGAGGAAAAGATGGAAAAAGGAGACATGAAA
AACTGCTCTTTCAATATCACCACAAGCATAAGAGATAAGATGCAAAGAGAACATGCACTTTTTTATAAACTT
GATGTAGTACCAATAGATAATGATAATACCAGCTATAGGTTGATAAGTTGTAATACCTCAGTCGTTACACAG
GCCTGTCCAAAGATATCCTTTGAGCCAATTCCCATACATTATTGTGCCCCGGCTGGTTTTGCGATTCTAAAG
TGTAAGGATAAGAAGTTCAATGGAACAGGACCATGTACAAATGTCAGCACAGTACAATGTACACATGGAATT
AGGCCAGTAGTATCAACTCAACTGTTGTTAAATGGCAGTCTAGCAGAAGAAGAGGTAGTAATTAGATCTGAA
AATATCAGTGACAATGCTAAAACCATAATAGTGCAGCTGAAAGAAGCTGTAGAAATTAATTGTACAAGACCC
AACAACAATACAAGAAAAGGTATAAATATGGGACCAGGGAGAGCATTTTATACAACAGGAGACATAATAGGA
GATATAAGACAAGCACATTGT
>1276_3514_9	R5
TGCACTGAATTAAGGAATACTACTAATACCACTAGTAGTAGCGGGAAAACGATGGAGAAAGGAGACATGAAA
AACTGCTCTTTCAATATCACCACAAGCATAAGAGATAAGATGCGAAGAGAACATGCACTTTTTTATAAACTT
GATGTAGTACCAATAGATAATGATAATACCAGCTATAGGTTGATAAGTTGTAATACCTCAGTCGTTACACAG
GCCTGTCCAAAGATATCCTTTGAGCCAATTCCCATACATTATTGTGCCCCGGCTGGTTTTGCGATTCTAAAG
TGTAAGGATAAGAAGTTCAATGGAACAGGAACATGTACAAATGTCAGCACAGTACAATGTACACATGGAATT
AGGCCAGTAGTATCAACTCAACTGTTGTTAAATGGCAGTCTAGCAGAAGAAGAGGTAATAATTAGATCTGAA
AATATCAGTGACAATGCTAAAACCATAATAGTGCAGCTGACAGAAGCTGTAGAAATTAATTGTACAAGACCC
AACAACAATACAAGAAAAGGTATAAATATGGGACCAGGGAGAGCATTTTATACAACAGGAGACATAATAGGA
AATATAAGACAAGCACATTGT
>1276_3514_5	R5
TGCACTGATTTAAGGAATACTACTAATACCACTAGTACTACTAATGCCACCGGCAGTAACGGGAGAATGATG
GAGGAAGGAGACATGAAAAACTGCTCTTTCAATATCACCACAAGCATAGGAGATAAGATGGAAAGAAAACGT
GCACTTTTTTATAATCTTGATGTAGTACCAATAGATAATAATGATAATACCAGCTATAGGTTGATAAGTTGT
AATACCTCAGTCGTTACCCAGGCCTGTCCAAAGATATCCTTTGAGCCAATTCCCATACATTATTGTGCCCCG
GCTGGTTTTGCGATTCTAAAGTGTAATGATACGAAGTTCAATGGAACAGGACCATGTACAAATGTCAGCACA
GTACAATGTACACATGGAATTAGGCCAGTAGTATCAACTCAACTATTGTTAAATGGCAGTCTAGCAGAAGAA
GAGGTAGTAATTAGATCTGAAAATATCAGTGACAATGCTAAAACCATAATAGTGCAGCTGACAAAAGTTGTA
GAAATTAATTGTACAAGACCCAACAACAATACAAGAAAAGGTATACATATGGGACCAGGGAGAGCATTTTAT
ACAACAGGAGACATAATAGGAGATATAAGACAAGCACATTGT
>1276_3514_8	R5
TGCACTGATTTAAGGAATACTACTAATACCACTAGTACTACTAATGCCACCAGCAGTAACGGGAGAATGATG
GAGGAAGGAGACATGAAAAACTGCTCTTTTAATATCACCACAAGCATAGGAGATAAGATGGAAAGAAAACGT
GCACTTTTTTATAAACTTGATGTAGTACCAATAGATAATGATACTACCAGCTATAGGTTGATAAGTTGTAAT
ACCTCAGTCGTTACCCAGGCCTGTCCAAAGATATCCTTTGAGCCAATTCCCATACATTATTGTGCCCCGGCT
GGTTTTGCGATTCTAAAGTGTAAGGATAAGAAGTTCAATGGAACAGGACCATGTACAAATGTCAGTACAGTA
CAATGTACACATGGAATTAGGCCAGTAGTATCAACTCAACTGTTGTTAAATGGCAGTCTAGCAGAAGAAGAG
ATAGTAATTAGATCTGAAAATATCAGTGACAATGCTAAAACCATAATAGTGCAGCTGACAGAAGCTGTAAAA
ATTAATTGTACAAGACCCAACAACAATACAAGAAAAGGTATACATATGGGACCAGGGAGAGCATTTTTTACA
ACAGGAGATATAATAGGAAATATAAGACAAGCACATTGT
>1276_3514_6	R5
TGCACTGATTTAAGGAATACTACTAATACCACTAGTATTACTAATGCCACTAGCAGTAACGGGAAAATGATG
GAGGAAGGAGACATGAAAAACTGCTCTTTCAATATCACCACAAGCATAGGAGATAAGATGGAAAGAAAACGT
GCACTTTTTTATAAACTTGATGTAGTACCAATAGATAATGATACTACCAGCTATAGGTTGATAAGTTGTAAT
ACCTCAGTCGTTACACAGGCATGTCCAAAGATATCCTTTGAGCCAATTCCCATACATTATTGTGCCCCGGCT
GGTTTTGCGATTCTAAAGTGTAATGATACGAAGTTCAATGGAACAGGACCATGTACAAATGTCAGCACAGTA
CAATGTACACATGGAATTAGGCCAGTAGTATCAACTCAACTGTTGTTAAATGGCAGTCTAGCAGAAGAAGAG
ATAGTAATTAGATCTGAAAATATCAGTGACAATGCTAAAACCATAATAGTGCAGCTGACAGAAGCTGTAAAA
ATTAATTGTACAAGACCCAACAACAATACAAGAAAAGGTATACATATGGGACCAGGGAGAGCATTTTTTACA
ACAGGAGACATAATAGGAGATATAAGACAAGCACATTGT
>1276_3514_4	R5
TGCACTGATTTAAGGAATACTACTAATACCACTAGTATTACTAATGCCACTAGCAGTAACGGGAGAATGATG
GAGGAAGGAGACATGAAAAACTGCTCTTTTAATATCACCACAAGCATAGGAGATAAGATGGAAAGAAAACGT
GCACTTTTTTATAAACTTGATGTAGTACCAATAGATAATGATACTACCAGCTATAGGTTGATAAGTTGTAAT
ACCTCAGTCGTTACACAGGCATGTCCAAAGATATCCTTTGAGCCAATTCCCATACATTATTGTGCCCCGGCT
GGTTTTGCGATTCTAAAGTGTAATGATACGAAGTTCAATGGAACAGGACCATGTACAAATGTCAGCACAGTA
CAATGTACACATGGAATTAGGCCAGTAGTATCAACTCAACTGTTGTTAAATGGCAGTCTAGCAGAAGAAGAG
ATAGTAATTAGATCTGAAAATATCAGTGACAATGCTAAAACCATAATAGTGCAGCTGACAGAAGCTGTAAAA
ATTAATTGTACAAGACCCAACAACAATACCAGAAAAGGTATACATATGGGACCAGGGAGAGCAATTTATACA
ACAGGAGACATAATAGGAGATATAAGACAAGCACATTGT
>1276_8112_8	R5
TGCACTGATTTAAGGAATACTACTAATACCACTAGTACTACTAATGCCACTAGTAGTAATGAGGGAACAATG
GAGAAAGGAGACATGAAAAACTGCTCTTTCAATATCACCACAAGCATAGGAGATAAGATGGAAAGAAAACGT
GCACTTTTTTATAAACTTGATATAGTACAAATAGATAATACCAGCTATAGGTTGATAAGTTGTAATACCTCA
GTCGTTACACAGGCCTGTCCAAAGATATCCTTTGAGCCAATTCCCATACATTATTGTGCCCCGGCTGGTTTT
GCGATTCTAAAGTGTAAGGATAAGAAGTTCAATGGAACAGGACCATGTACAAATGTCAGCACAGTACAATGT
ACACATGGAATTAGGCCAGTAGTATCAACTCAGCTGTTGTTAAATGGCAGTCTAGCAGAAGAAGAGATAGTA
ATTAGATCTGAAAATATCAGTGACAATGCTAAAACCATAATAGTGCAGCTGACAAAAGTTGTAGAAATTAAT
TGTACAAGACCCAACAACAATACAAGAAAAGGCATACATATGGGACCAGGGAGAGCATTTTATACAACAGGA
GATATAATAGGAAATATAAGACAAGCACATTGT
>1276_8112_7	R5
TGCACTGATTTAAGGAATACTACTAATACCAATAGTACTACTAATAATACCACTAGTACTAATAATGCCACT
AGCAGTAAAATGATGGAGGAAGGAGATATGAAAAACTGCTCTTTCAATATCACCACAAGCATAGGAGATAAG
TTGGAAAAGAAACGTGCACTTTTTTATAATCTTGATATAGTACCAATAGATAATACCAGCTATAGGTTGATA
AGTTGTAATACCTCAGTCGTTACACAGGCCTGTCCAAAGGTATCCTTTGAGCCAATTCCCATACATTATTGT
GCCCCGGCTGGTTTTGCGATTCTAAAGTGTAAGGATAAGAAGTTCAATGGAACAGGACCATGTACAAATGTC
AGCACAGTACAATGTACACATGGAATTAGGCCAGTAGTATCAACTCAACTGTTGTTAAATGGCAGTCTAGCA
GAAGGAGAGGTAGTAATTAGATCTGAAAATATCAGTAACAATGCTAAAACCATAATAGTGCAGCTGACAGAA
GCTGTAGTAATTAATTGTACAAGACCCAACAACAATACAAGACAAGGTATACATATGGGACCAGGGAGAGCA
TTTTTTACAACAGGAGACATAATAGGAGATATAAGACAAGCACATTGT
>1276_8112_4	R5
TGCACTGATTTAAGGAATACTACTAATACCAATAGTACTAATAATACCACTAGTACTAATAGTACCACTATC
AGTAAAGGGAAAATGATGGAGGAAGGAGATATGAAAAACTGCTCTTTCAATATCACCACAAGCATAGGAGAT
AAGTTGGAAAAGAAACGTGCACTTTTTTATAATCTTGATATAGTACCAATAAATAATACCAGCTATAGGTTG
ACAAGTTGTAATGCCTCAGCCGTTACACAGGCCTGTCCAAAGATATCCTTTGAGCCAATTCCCATACATTAT
TGTGCCCCGGCTGGTTTTGCGATTCTAAAGTGTAAGGATAAGAAGTTCAATGGAACAGGACCATGTACAAAT
GTCAGCACAGTACAATGTACACATGGAATTAGGCCAGTAGTATCAACTCAACTGTTGTTAAATGGCAGTCTA
GCAGAAGGAGAGGTAGTAATTAGATCTGAAAATATCAGTAACAATGCTAAAACCATAATAGTGCAGCTGACA
GAAGCTGTAGTAATTAATTGTACAAGACCCAACAACAATACAAGACAAGGTATACATATGGGACCAGGGAGA
GCATTTTTTACAACAGGAGACATAATAGGAGATATAAGACAAGCACATTGT
>1276_8112_1	R5
TGCACTGATTTAAGGAATACTACTAATACCAATAGTACTACTAATAATACCACTAGTACTAATAATGCCACT
AGCAGTAAAATGATGGAGGAAGGAGATATGAAAAACTGCTCTTTCAATATCACCACAAGCATAGGAGATAAG
TTGGAAAAGAAACGTGCACTTTTTTATAATCTTGATATAGTACCAATAGATAATACCAGCTATAGGTTGACA
AGTTGTAATGCCTCAGCCGTTACACAGGCCTGTCCAAAGATATCCTTTGAGCCAATTCCCATACATTATTGT
GCCCCGGCTGGTTTTGCGATTCTAAAGTGTAAGGATAAGAAGTTCAATGGAACAGGACCATGTACAAATGTC
AGCACAGTACAATGTACACATGGAATTAGGCCAGTAGTATCAACTCAACTGTTGTTAAATGGCAGTCTAGCA
GAAGGAGAGGTAGTAATTAGATCTGAAAATATCAGTAACAATGCTAAAACCATAATAGTGCAGCTGACAGAA
GCTGTAGTAATTAATTGTACAAGACCCAACAACAATACAAGACAAGGTATACATATGGGACCAGGGAGAGCA
TTTTTTACAACAGGAGACATAATAGGAGATATAAGACAAGCACATTGT
>1276_8112_6	R5
TGCACTGATTTAAGGAATACTACTAATACCAATAGTACTACTAATAATACCACTAGTACTAATAATGCCACT
AGCAGTAAAATGATGGAGGAAGGAGATATGAAAAACTGCTCTTTCAATATCACCACAAGCATAGGAGATAAG
TTGGAAAAGAAACGTGCACTTTTTTATAATCTTGATATAGTACCAATAGATAATACCAGCTATAGGTTGACA
AGTTGTAATGCCTCAGCCGTTACACAGGCCTGTCCAAAGATATCCTTTGAGCCAATTCCCATACATTATTGT
GCCCCGGCTGGTTTTGCGATTCTAAAGTGTAAGGACAAGAAGTTCAATGGAACAGGACCATGTACAAATGTC
AGCACAGTACAATGTACACATGGAATTAGGCCAGTAGTATCAACTCAACTGTTGTTAAATGGCAGTCTAGCA
GAAGGAGAGGTAGTAATTAGATCTGAAAATATCAGTAACAATGCTAAAACCATAATAGTGCAGCTGACAGAA
GCTGTAGTAATTAATTGTACAAGACCCAACAACAATACAAGACAAGGTATACATATGGGACCAGGGAGAGCA
TTTTTTACAACAGGAGACATAATAGGAGATATAAGACAAGCACATTGT
>1276_8112_3	R5
TGCACTGATTTAAGGAATACTACTAATACCAATAGTACTACTAATAATACCACTAGTACTAATAATGCCACT
AGCAGTAAAATGATGGAGGAAGGAGATATGAAAAACTGCTCTTTCAATATCACCACAAGCATAGGAGATAAG
TTGGAAAAGAAACGTGCACTTTTTTATAATCTTGATATAGTACCAATAGATAATACCAGCTATAGGTTGACA
AGTTGTAATGCCTCAGCCGTTACACAGGCCTGTCCAAAGATATCCTTTGAGCCAATTCCCATACATTATTGT
GCCCCGGCTGGTTTTGCGATTCTAAAGTGTAAGGATAAGAAGTTCAATGGAACAGGACCATGTACAAATGTC
AGCACAGTACAATGTACACATGGAATTAGGCCAGTAGTATCAACTCAACTGTTGTTAAATGGCAGTCTAGCA
GAAGGAGAGGTAGTAATTAGATCTGAAAATATCAGTAACAATGCTAAAACCATAATAGTGCAGCTGACAGAA
GCTGTAGTAATTAATTGTACAAGACCCAACAACAATACAAGACAAGGTATACATATGGGACCAGGGAGAGCA
TTTTTTACAACAGGAGACATAATAGGAGATATAAGACAAGCACATTGT
>1276_8112_2	R5
TGCACTGATTTAAGGAATACTACTAATACCAATAGTACTACTAATAATACCACTAGTACTAATAATGCCACT
AGCAGTAAAATGATGGAGGAAGGAGATATGAAAAACTGCTCTTTCAATATCACCACAAGCATAGGGGATAAG
TTGGAAAAGAAACGTGCACTTTTTTATAATCTTGATATAGTACCAATAGATAATACCAGCTATAGGTTGACA
AGTTGTAATGCCTCAGCCGTTACACAGGCCTGTCCAAAGATATCCTTTGAGCCAATTCCCATACATTATTGT
GCCCCGGCTGGTTTTGCGATTCTAAAGTGTAAGGATAAGAAGTTCAATGGAACAGGACCATGTACAAATGTC
AGCACAGTACAATGTACACATGGAATTAGGCCAGTAGTATCAACTCAACTGTTGTTAAATGGCAGTCTAGCA
GAAGGAGAGGTAGTAATTAGATCTGAAAATATCAGTAACAATGCTAAAACCATAATAGTGCAGCTGACAGAA
GCTGTAGTAATTAATTGTACAAGACCCAACAACAATACAAGACAAGGTATACATATGGGACCAGGGAGAGCA
TTTTTTACAACAGGAGACATAATAGGAGATATAAGACAAGCACATTGT
>1276_8112_9	R5
TGCACTGATTTAAGGAATACTACTAATACCAATAGTACTAATAATAATACCACTAGTACTAATAATGCCACT
AGCAGTAAAATGATGGAGGAAGGAGACATGAAAAACTGCTCTTTCAATATCACCACAAGCATAGGAGATAAG
TTGGAAAAGAAACGTGCACTTTTTTATAATCTTGATATAGTACCAATAGATAATACCAGCTATAGGTTGACA
AGTTGTAATGCCTCAGCCGTTACACAGGCCTGTCCAAAGATATCCTTTGAGCCAATTCCCATACATTATTGT
GCCCCGGCTGGTTTTGCGATTCTAAAGTGTAAGGATAAGAAGTTCAATGGAACAGGACCATGTACAAATGTC
AGCACAGTACAATGTACACATGGAATTAGGCCAGTAGTATCAACTCAACTGTTGTTAAATGGCAGTCTAGCA
GAAGAAGAGATAGTAATTAGATCTGAAAATATCAGTAACAATGCTAAAACCATAATAGTGCAGCTGAAAGAA
GCTGTAAATATTACTTGTATAAGACCCAACAACAATACAAGACAAGGTATACATATGGGACCAGGGAGAGCA
TTTTTTACAACAGGAGACATAATAGGAGATATAAGACAAGCACATTGT
>1276_8112_10	R5
TGCACTGATTTAAGGAATACTACTAATACCAATAGTACTAATAATACCACTAGTACTAATAGTACCACTATC
AGTAAAGGGAAAATGATGGAGGAAGGAGATATGAAAAACTGCTCCTTCAATATCACCACAAGCATAGGAGAT
AAGTTGGAAAAGAAACGTGCACTTTTTTATAATCTTGATATAGTACCAATAGATAATACCAGCTATAGGTTG
ACAAGTTGTAATGCCTCAGCCGTTACACAGGCCTGTCCAAAGATATCCTTTGAGCCAATTCCCATACATTAT
TGTGCCCCGGCTGGTTTTGCGATTCTAAAGTGTAAGGATAAGAAGTTCAATGGAACAGGACCATGTACAAAT
GTCAGCACAGTACAATGTACACATGGAATTAGGCCAGTAGTATCAACTCAGCTGTTGTTAAATGGCAGTCTA
GCAGAAGAAGAGATAGTAATTAGATCTGAAAATATCAGTAACAATGCTAAAACCATAATAGTGCAGCTGAAA
AAAGCTGTAAATATTACTTGTATAAGACCCAACAACAATACAAGACAAGGTATACATATGGGACCAGGGAGA
GCATTTTTTACAACAGGAGACATAATAGGAGATATAAGACAAGCACATTGT
>1276_3514_7	R5
TGCACTGATTTAAGGAATACTACTAATACCAATAGTACTAATAATACCACTAGTACTAATAGTACCACTATC
AGTAAAGGGAAAATGATGGAGGAAGGAGATATGAAAAACTGCTCTTTCAATATCACCACAAGCATAGGAGAT
AAGTTGGAAAAGAAACGTGCACTTTTTTATAATCTTGATATAGTACCAATAAATAATACCAGCTATAGGTTG
ACAAGTTGTAATGCCTCAGCCGTTACACAGGCCTGTCCAAAGATATCCTTTGAGCCAATTCCCATACATTAT
TGTGCCCCGGCTGGTTTTGCGATTCTAAAGTGTAAGGATAAGAAGTTCAATGGAACAGGACCATGTACAAAT
GTCAGCACAGTACAATGTACACATGGAATTAGGCCAGTAGTATCAACTCAGCTGTTGTTAAATGGCAGTCTA
GCAGAAGAAGAGATAGTAATTAAATCTGAAAATATCAGTAACAATGCTAAAACCATAATAGTGCAGCTGAAA
AAAGCTGTAAATATTACTTGTATAAGACCCAACAACAATACAAGACAAGGTATACATATGGGACCAGGGAGA
GCATTTTTTACAACAGGAGACATAATAGGAGATATAAGACAAGCACATTGT
>1276_3514_1	R5
TGCACTGATTTAAGGAATACTACTAATACCACTAGTACTACTAATGCCACTAGTAGTAATGAGGGAACAATG
GAGAAAGGAGACATGAAAAACTGCTCTTTCAATATCACCACAAGCATAGGAGATAAGATGGAAAGAAAACGT
GCACTTTTTTATAAACTTGATATAGTACCAATAGATAATACCAGCTATAGGTTGATAAGTTGTAATACCTCA
GTCGTTACCCAGGCCTGTCCAAAGATATCCTTTGAGCCAATTCCCATACATTATTGTGCCCCGGCTGGTTTT
GCGATTCTAAAGTGTAATGATACGAAGTTCAATGGAACAGGACCATGTACAAATGTCAGCACAGTACAATGT
ACACATGGAATTAGGCCAGTAGTATCAACTCAACTGTTGTTAAATGGCAGTCTAGCAGAAGAAGAGATAGTA
ATTAGATCTGAAAATATCAGTGACAATGCTAAAACCATAATAGTGCAGCTGACAGAAGCTGTAAAAATTAAT
TGTACAAGACCCAACAACAATACAAGAAAAGGTATACATATGGGACCAGGGAGAGCATTTTTTACAACAGGA
GACATAATAGGAGATATAAGACAAGCACATTGT
>1276_3514_2	R5
TGCACTGATTTAAGGAATACTACTAATACCACTAGTACTACTAATGCCACTAGTAGTAATGAGGGAACAATG
GAGAAAGGAGACATGAAAAACTGCTCTTTCAATATCACCACAAGCATAGGAGATAAGATGGAAAGAAAACGT
GCACTTTTTTATAAACTTGATATAGTACCAATAGATAATACCAGCTATAGGTTGATAAGTTGTAATACCTCA
GTCGTTACCCAGGCCTGTCCAAAGATATCCTTTGAGCCAATTCCCATACATTATTGTGCCCCGGCTGGTTTT
GCGATTCTAAAGTGTAATGATACGAAGTTCAATGGAACAGGACCATGTACAAATGTCAGCACAGTACAATGT
ACACATGGAATTAGGCCAGTAGTATCAACTCAACTGTTGTTAAATGGCAGTCTAGCAGAAGAAGAGATAGTA
ATTAGATCTGAAAATATCAGTGACAATGCTAAAACCATAATAGTGCAGCTGACAGAAGCTGTAAAAATTAAT
TGTACAAGACCCAACAACAATACAAGAAAAGGTATACATATGGGACCAGGGAGAGCATTTTTTACAACAGGA
GACATAATAGGAGATATAAGACAAGCACATTGT
>1276_3514_10	R5
TGCACTGATTTAAGGAATACTACTAATACCACTAGTACTACTAATGCCACTAGTAGTAATGAGGGAACAATG
GAGAAAGGAGACATGAAAAACTGCTCTTTCAATATCACCACAAGCATAGGAGATAAGATGGAAAGAAAACGT
GCACTTTTTTATAAACTTGATATAGTACCAATAGATAATACCAGCTATAGGTTGATAAGTTGTAATACCTCA
GTCGTTACCCAGGCCTGTCCAAAGATATCCTTTGAGCCAATTCCCATACATTATTGTGCCCCGGCTGGTTTT
GCGATTCTAAAGTGTAATGATACGAAGTTCAATGGAACAGGACCATGTACAAATGTCAGCACAGTACAATGT
ACACATGGAATTAGGCCAGTAGTATCAACTCAACTGTTGTTAAATGGCAGTCTAGCAGAAGAAGAGATAGTA
ATTAGATCTGAAAATATCAGTGACAATGCTAAAACCATAATAGTGCAGCTGACAGAAGCTGTAAAAATTAAT
TGTACAAGACCCAACAACAATACAAGAAAAGGTATACATATGGGACCAGGGAGAGCATTTTTTACAACAGGA
GACATAATAGGAGATATAAGACAAGCACATTGT
>1276_1885_4	R5
TGCACTGATTTAAGGAATACTACTAATACCACTAGTACTACTAATGCCACTAGTAGTAATGAGGGAACAATG
GAGAAAGGAGACATGAAAAACTGCTCTTTCAATATCACCACAAGCATAGGAGATAAGATGGAAAGAAAACGT
GCACTTTTTTATAAACTTGATATAGTACCAATAGATAATACCAGCTATAGGTTGATAAGTTGTAATACCTCA
GTCGTTACCCAGGCCTGTCCAAAGATATCCTTTGAGCCAATTCCCATACATTATTGTGCCCCGGCTGGTTTT
GCGATTCTAAAGTGTAATGATACGAAGTTCAATGGAACAGGACCATGTACAAATGTCAGCACAGTACAATGT
ACACATGGAATTAGGCCAGTAGTATCAACTCAACTGTTGTTAAATGGCAGTCTAGCAGAAGAAGAGATAGTA
ATTAGATCTGAAAATATCAGTGACAATGCTAAAACCATAATAGTGCAGCTGACAGAAGCTGTAAAAATTAAT
TGTACAAGACCCAACAACAATACAAGAAAAGGTATACATATGGGACCAGGGAGAGCATTTTTTACAACAGGA
GACATAATAGGAGATATAAGACAAGCACATTGT
>1276_1885_3	R5
TGCACTGAATTAAGGAATACTACTAATACCACTAGTAGTAGCGGGAGAACGATGGAGGAAGGAGACATGAAA
AACTGCTCTTTCAATATCACCACAAGCATAAGAGATAAAATGAAAAAAGAAAATGCACTTTTTTATAAACTT
GATGTAGTACCAATAGATAATGATAATACCAGCTATAGGTTGATAAGTTGTAATACCTCAGTCGTTACACAG
GCCTGTCCAAAGATATCCTTTGAGCCAATTCCCATACATTATTGTGCCCCGGCTGGTTTTGCGATTCTAAAG
TGTAAGGATAAGAAGTTCAATGGAACAGGACCATGTACAAATGTCAGCACAGTACAATGTACACATGGAATT
AGGCCAGTAGTATCAACTCAACTGTTGTCAAATGGCAGTCTAGCAGAAGAAGAGGTAGTAATTAGATCTGAA
AATATCAGTGACAATGCTAAAACCATAATAGTGCAGCTGAAAGAAGCTGTAGAAATTAATTGTACAAGACCC
AACAACAATACAAGAAAAGGTATAAATATGGGACCAGGAAGAGCATTTTATACAACAGGAGACATAATAGGA
GATATAAGACAAGCACATTGT
>1276_1885_8	R5
TGCACTGAATTAAGGAATACTACTAATACCACTAGTAGTAGCGGGAGAACGATGGAGGAAGGAGACATGAAA
AACTGCTCTTTCAATATCACCACAAGCATAAGAGATAAAATGAAAAAAGAAAATGCACTTTTTTATAAACTT
GATGTAGTACCAATAGATAATGATAATACCAGCTATAGGTTGATAAGTTGTAATACCTCAGTCGTTACACAG
GCCTGTCCAAAGATATCCTTTGAGCCAATTCCCATACATTATTGTGCCCCGGCTGGTTTTGCGATTCTAAAG
TGTAAGGATAAGAAGTTCAATGGAACAGGACCATGTACAAATGTCAGCACAGTACAATGTACACATGGAATT
AGGCCAGTAGTATCAACTCAACTGTTGTTAAATGGCAGTCTAGCAGAAGAAGAGGTAGTAATTAGATCTGAA
AATATCAGTGACAATGCTAAAACCATAATAGTGCAGCTGAAAGAAGCTGTAGGAATTAATTGTACAAGACCC
AACAACAATACAAGAAAAGGTATAAATATGGGACCAGGAAGAGCATTTTATACAACAGGAGACATAATAGGA
GATATAAGACAAGCACATTGT
>1276_1885_2	R5
TGCACTGAATTAAGGAATACTACTAATACCACTAGTAGTAGCGGGAGAACGATGGAGGAAGGAGACATGAAA
AACTGCTCTTTCAATATCACCATAAGCATAAGAGATAAAATGAAAAAAGAAAATGCACTTTTTTATAAACTT
GATGTAGTACCAATAGATAATGATAATACCAGCTATAGGTTGATAAGTTGTAATACCTCAGTCGTTACACAG
GCCTGTCCAAAGATATCCTTTGAGCCAATTCCCATACATTATTGTGCCCCGGCTGGTTTTGCGATTCTAAAG
TGTAAGGATAAGAAGTTCAATGGAACAGGACCATGTACAAATGTCAGCACAGTACAATGTACACATGGAATT
AGGCCAGTAGTATCAACTCAACTGTTGTTAAATGGCAGTCTAGCAGAAGAAGAGGTAGTAATTAGATCTGAA
AATATCAGTGACAATGCTAAAACCATAATAGTGCAGCTGAAAGAAGCTGTAGAAATTAATTGTACAAGACCC
AACAACAATACAAGAAAAGGTATAAATATGGGACCAGGAAGAGCATTTTATACAACAGGAGACATAATAGGA
GATATAAGACAAGCACATTGT
>1276_1885_1	R5
TGCACTGAATTAAGGAATACTACTAATACCACTAGTAGTAGCGGGAGAACGATGGAGGAAGGAGACATGAAA
AACTGCTCTTTCAATATCACCACAAGCATAAGAGATAAAATGAAAAAAGAAAATGCACTTTTTTATAAACTT
GATGTAGTACCAATAGATAATGATACTACCAGCTATAGGTTGAAAAGTTGTAATACCTCAGTCGTTACACAG
GCCTGTCCAAAGATATCCTTTGAGCCAATTCCCATACATTATTGTGCCCCGGCTGGTTTTGCGATTCTAAAG
TGTAAGGATAAGAAGTTCAATGGAACAGGACCATGTACAAATGTCAGCACAGTACAATGTACACATGGAATT
AGGCCAGTAGTATCAACTCAACTGTTGTTAAATGGCAGTCTAGCAGAAGAAGAGGTAGTAATTAGATCTGAA
AATATCAGTGACAATGCTAAAACCATAATAGTGCAGCTGAAAGAAGCTGTAGAAATTAATTGTACAAGACCC
AACAACAATACAAGAAAAGGTATAAATATGGGACCAGGAAGAGCATTTTATACAACAGGAGACATAATAGGA
GATATAAGACAAGCACATTGT
>1276_1885_10	R5
TGCACTGAATTAAGGAATACTACTAATACCACTAGTAGTAGCGGGAGAACGATGGAGGAAGGAGACATGAAA
AACTGCTCTTTCAATATCACCACAAGCATAAGAGATAAAATGAAAAAAGAAAATGCACTTTTTTATAAACTT
GATGTAGTACCAATAGATAATGATAATACCAGCTATAGGTTGATAAGTTGTAATACCTCAGTCGTTACACAG
GCCTGTCCAAAGATATCCTTTGAGCCAATTCCCATACATTATTGTGCCCCGGCTGGTTTTGCGATTCTAAAG
TGTAAGGATAAGAAGTTCAATGGAACAGGACCATGTACAAATGTCAGCACAGTACAATGTACACATGGAATT
AGGCCAGTAGTATCAACTCAACTGTTGTTAAATGGCAGTCTAGCAGAAGAAGAGGTAGTAATTAGATCTGAA
AATATCAGTGACAATGCTAAAACCATAATAGTGCAGCTGAAAGAAGCTGTAGAAATTAATTGTACAAGACCC
AACAACAATACAAGAAAAGGTATAAATATGGGACCAGGAAGAGCATTTTATACAACAGGAGACATAATAGGA
GATATAAGACAAGCACATTGT
>1276_1885_7	R5
TGCACTGAATTAAGGAATACTACTAATACCACTAGTAGTAGCGGGAGAACGATGGAGGAAGGAGACATGAAA
AACTGCTCTTTCAATATCACCACAAGCATAAGAGATAAAATGAAAAAAGAAAATGCACTTTTTTATAAACTT
GATGTAGTACCAATAGATAATGATAATACCAGCTATAGGTTGATAAGTTGTAATACCTCAGTCGTTACACAG
GCCTGTCCAAAGATATCCTTTGAGCCAATTCCCATACATTATTGTGCCCCGGCTGGTTTTGCGATTCTAAAG
TGTAAGGATAAGAAGTTCAATGGAACAGGACCATGTACAAATGTCAGCACAGTACAATGTACACATGGAATT
AGGCCAGTAGTATCAACTCAACTGTTGTTAAATGGCAGTCTAGCAGAAGAAGAGGTAGTAATTAGATCTGAA
AATATCAGTGACAATGCTAAAACCATAATAGTGCAGCTGACAAAAGCTGTAGAAATTAATTGTACAAGACCC
AACAACAATACAAGAAAAGGTATAAATATGGGACCAGGGAGAGCATTTTATACAACAGGAGACATAATAGGA
GATATAAGACAAGCACATTGT
>1276_1885_9	R5
TGCACTGAATTAAGGAATACTACTAATACCACTAGTAGTAGCGGGAGAACGATGGAGGAAGGAGACATGAAA
AACTGCTCTTTCAATATCACCACAAGCATAAGAGATAAGATGCAAAGAGAACATGCACTTTTTTATAAACTT
GATGTAGTACCAATAGATAATGACAATACCAGTTATAGGTTGATAAGTTGTAATACCTCAGTCGTTACACAG
GCCTGTCCAAAGATATCCTTTGAGCCAATTCCCATACATTATTGTGCCCCGGCTGGTTTTGCGATTCTAAAG
TGTAAGGATAAGAAGTTCAATGGAACAGGACCATGTACAAATGTCAGCACAGTACAATGTACACATGGAATT
AGGCCAGTAGTATCAACTCAACTGTTGTTAAATGGCAGTCTAGCAGAAGAAGAGGTAGTAATTAGATCTGAA
AATATCAGTGACAATGCTAAAACCATAATAGTGCAGCTGACAAAAGCTGTAGAAATTAATTGTACAAGACCC
AACAACAATACAAGAAAAGGTATAAATATGGGACCAGGGAGAGCATTTTATACAACAGGAGACATAATAGGA
GATATAAGACAAGCACATTGT
>1276_1885_6	R5
TGCACTGAATTAAGGAATACTACTAATACCACTAGTAGTAGCGGGAGAACGATGGAGGAAGGAGACATGAAA
AACTGCTCTTTCAATATCACCACAAGCATAAGAGATAAGATGAAAAGAGAACATGCACTTTTTTATAAACTT
GATGTAGTACCAATAGATAATGACAATACCAGTTATAGGTTGATAAGTTGTAATACCTCAGTCGTTACACAG
GCCTGTCCAAAGATATCCTTTGAGCCAATTCCCATACATTATTGTGCCCCGGCTGGTTTTGCGATTCTAAAG
TGTAAGGATAAGAAGTTCAATGGAACAGGACCATGTACAAATGTCAGCACAGTACAATGTACACATGGAATT
AGGCCAGTAGTATCAACTCAACTGTTGTTAAATGGCAGTCTAGCAGAAGAAGAGGTAGTAATTAGATCTGAA
AATATCAGTGACAATGCTAAAACCATAATAGTGCAGCTGACAAAAGCTGTAGAAATTAATTGTACAAGACCC
AACAACAATACAAGAAAAGGTATAAATATGGGACCAGGGAGAGCATTTTATACAACAGGAGACATAATAGGA
GATATAAGACAAGCACATTGT
>1276_1885_5	R5
TGCACTGAATTAAGGAATACTACTAATACCACTAGTAGTAGCGGGAGAACGATGGAGGAAGGAGACATGAAA
AACTGCTCTTTCAATATCACCACAAGCATAAGAGATAAGATGAAAAGAGAACATGCACTTTTTTATAAACTT
GATGTAGTACCAATAGATAATGACAATACCAGTTATAGGTTGATAAGTTGTAATACCTCAGTCGTTACACAG
GCCTGTCCAAAGATATCCTTTGAGCCAATTCCCATACATTATTGTGCCCCGGCTGGTTTTGCGATTCTAAAG
TGTAAGGATAAGAAGTTCAATGGAACAGGACCATGTACAAATGTCAGCACAGTACAATGTACACATGGAATT
AGGCCAGTAGTATCAACTCAACTGTTGTTAAATGGCAGTCTAGCAGAAGAAGAGGTAGTAATTAGATCTGAA
AATATCAGTGACAATGCTAAAACCATAATAGTGCAGCTGACAAAAGCTGTAGAAATTAATTGTACAAGACCC
AACAACAATACAAGAAAAGGTATAAATATGGGACCAGGGAGAGCATTTTATACAACAGGAGACATAATAGGA
GATATAAGACAAGCACATTGT
>1276_952_6	R5
TGCACTGAATTAAGGAATACTACTAATACCACTAGTAGTAGCGGGAGAACGATGGAGGAAGGAGACATGAAA
AACTGCTCTTTCAATATCACCACAAGCATAAGAGATAAGATGAAAAGAGAACATGCACTTTTTTATAAACTT
GATGTAGTACCAATAGATAATGACAATACCAGTTATAGGTTGATAAGTTGTAATACCTCAGTCGTTACACAG
GCCTGTCCAAAGATATCCTTTGAGCCAATTCCCATACATTATTGTGCCCCGGCTGGTTTTGCGATTCTAAAG
TGTAAGGATAAGAAGTTCAATGGAACAGGACCATGTACAAATGTCAGCACAGTACAATGTACACATGGAATT
AGGCCAGTAGTATCAACTCAACTGTTGTTAAATGGCAGTCTAGCAGAAGAAGAGGTAGTAATTAGATCTGAA
AATATCAGTGACAATGCTAAAACCATAATAGTGCAGCTGACAAAAGCTGTAGAAATTAATTGTACAAGACCC
AATAACAATACAAGAAAAGGTATAAATATGGGACCAGGGAGAGCATTTTATACAACAGGAGACATAATAGGA
GATATAAGACAAGCACATTGT
>1276_952_5	R5
TGCACTGAATTAAGGAATACTACTAATACCACTAGTAGTAGCGGGAGAACGATGGAGGAAGGAGACATGAAA
AACTGCTCTTTCAATATCACCACAAGCATAAGAGATAAGATGCAAAGAGAACATGCACTTTTTTATAAACTT
GATGTAGTACCAATAGATAATGATAATACCAGCTATAGGTTGATAAGTTGTAATACCTCAGTCGTTACACAG
GCCTGTCCAAAGGTATCCTTTGAGCCAATTCCAATACATTATTGTGCCCCGGCTGGTTTTGCGATTCTAAAG
TGTGATGATAAGAAGTTCAATGGAACAGGAACATGTACAAATGTCAGCACAGTACAATGTACACATGGAATT
AGGCCAGTAGTATCAACTCAACTGTTGTTAAATGGCAGTCTAGCAGAAGAAGAGGTAGTAATTAGATCTGAA
AATATCAGTGACAATGCTAAAACCATAATAGTGCAGCTGACAGAAGCTGTAGAAATTAATTGTACAAGACCC
AACAACAATACAAGAAAAGGTATAAATATGGGACCAGGGAGAGCATTTTATACAACAGGAGACATAATAGGA
GATATAAGACAAGCACATTGT
>1276_952_9	R5
TGCACTGAATTAAGGAATACTACTAATACCACTAGTAGTAGCGGGAAAACGATGGAGAGAGGAGACATGAAA
AACTGCTCTTTCAATATCACCACAAGCATAAGAGATAAGATGCGAAGAGAACATGCACTTTTTTATAAACTT
GATGTAGTACCAATAGATAATGATAATACCAGCTATAGGTTGATAAGTTGTAATACCTCAGTCGTTACACAG
GCCTGTCCAAAGATATCCTTTGAGCCAATTCCCATACATTATTGTGCCCCGGCTGGTTTTGCGATTCTAAAG
TGTAAGGATAAGAAGTTCAATGGAACAGGACCATGTACAAATGTCAGCACAGTACAATGTACACATGGAATT
AGGCCAGTAGTATCAACTCAACTGTTGTTAAATGGCAGTCTAGCAGAAGAAGAGGTAGTAATTAGATCTGAA
AATATCAGTGACAATGCTAAAACCATAATAGTGCAGCTGAAAGAAGCTGTAGAAATTAATTGTACAAGACCC
AACAACAATACAAGAAAAGGTATAAATATGGGACCAGGGAGAGCATTTTATACAACAGGAGACATAATAGGA
GATATAAGACAAGCACATTGT
>1276_952_2	R5
TGCACTGAATTAAGGAATACTACTAATACCACTAGTAGTAGCGGGAAAACGATGGAGAAAGGAGACATGAAA
AACTGCTCTTTCAATATCACCACAAGCATAAGAGATAAGATGCGAAGAGAACATGCACTTTTTTATAAACTT
GATGTAGTACCAATAGATAATGATAATACCAGCTATAGGTTGATAAGTTGTAATACCTCAGTCGTTACACAG
GCCTGTCCAAAGATATCCTTTGAGCCAATTCCCATACATTATTGTGCCCCGGCTGGTTTTGCGATTCTAAAG
TGTAAGGATAAGAAGTTCAATGGAACAGGAACATGTACAAATGTCAGCACAGTACAATGTACACATGGAATT
AGGCCAGTAGTATCAACTCAACTGTTGTTAAATGGCAGTCTAGCAGAAGAAGAGGTAATAATTAGATTTGAA
AATATCAGTGACAATGCTAAAACCATAATAGTGCAGCTGAAAGAAGCTGTAGAAATTAATTGTACAAGACCC
AACAACAATACAAGAAAAGGTATAAATATGGGACCAGGGAGAGCATTTTATACAACAGGAGACATAATAGGA
GATATAAGACAAGCACATTGT
>1276_952_10	R5
TGCACTGAATTAAGGAATACTACTAATACCACTAGTAGTAGCGGGAAAACGATGGAGAAAGGAGACATGAAA
AACTGCTCTTTCAATATCACCACAAGCATAAGAGATAAGATGCGAAGAGAACATGCACTTTTTTATAAACTT
GATGTAGTACCAATAGATAATGATAATACCAGCTATAGGTTGATAAGTTGTAATACCTCAGTCGTTACACAG
GCCTGTCCAAAGATATCCTTTGAGCCAATTCCCATACATTATTGTGCCCCGGCTGGTTTTGCGATTCTAAAG
TGTAAGGATAAGAAGTTCAATGGAACAGGAACATGTACAAATGTCAGCACAGTACAATGTACACATGGAATT
AGGCCAGTAGTATCAACTCAACTGTTGTTAAATGGCAGTCTAGCAGAAGAAGAGGTAATAATTAGATCTGAA
AATATCAGTGACAATGCTAAAACCATAATAGTGCAGCTGAAAGAATCTGTAGAAATTAATTGTACAAGACCC
AACAACAATACAAGAAAAGGTATAAATATGGGACCAGGGAGAGCATTTTATACAACAGGAGACATAATAGGA
GATATAAGACAAGCACATTGT
>1838_6234_2	R5
TGCACTGAATTAAGGAATACTACTAATACCACTAGTAGTAGCGGGAAAACGATGGAGAAAGGAGACATGAAA
AACTGCTCTTTCAATATCACCACAAGCATAAGAGATAAGATGCGAAGAGAACATGCACTTTTTTATAAACTT
GATGTAGTACCAATAGATAATGATAATACCAGCTATAGGTTGATAAGTTGTAATACCTCAGTCGTTACACAG
GCCTGTCCAAAGATATCCTTTGAGCCAATTCCCATACATTATTGTGCCCCGGCTGGTTTTGCGATTCTAAAG
TGTAAGGATAAGAAGTTCAATGGAACAGGAACATGTACAAATGTCAGCACAGTACAATGTACACATGGAATT
AGGCCAGTAGTATCAACTCAACTGTTGTTAAATGGCAGTCTAGCAGAAGAAGAGGTAATAATTAGATCTGAA
AATATCAGTGACAATGCTAAAACCATAATAGTGCAGCTGAAAGAATCTGTAGAAATTAATTGTACAAGACCC
AACAACAATACAAGAAAAGGTATAAATATGGGACCAGGGAGAGCATTTTATACAACAGGAGACATAATAGGA
GATATAAGACAAGCACATTGT
>1838_6234_4	R5
TGCACTGATTTAGGGAATACTACTAATACCACTAGTAGTAGTGGAGTAATGATGGAGAAAGGAGAAATAAAA
AACTGCTCTTTCAATATAACCACAAACACAGAAGATAAGGTGCAGGACTATGCATTTTTTTATAAGCTTGAT
GTAGAACCAATAAATGGTACTAATACCAGGTATAGGTTGCTAAATTGCAACACCTCAACCATTACACAGGCC
TGTCCAAAGGTATCCTTTGAACCAATTCCCATACATTATTGTGCCCCTGCTGGTTTTGCGCTTCTAAAATGT
AAAGATAAGGGGTTCAGTGGAACAGGACCATGTACAAATGTCAGCACAGTACAATGTACACATGGAATTAGG
CCAGTAGTATCAACTCAACTACTGTTAAATGGCAGTCTAGCAGAAGAAGAGGTAGTAATTAGATCTGAAAAT
TTCACGGATAATGTTAAAACCATAATAGTACAGCTGAATGAATCTGTAGAAATTAATTGTACAAGACCCAAC
AACAATACAAGAAAAAGTATACATATGGGACCTGGGAGAGCATTTTATACAACTGGAGAAATAATAGGAGAT
ATAAGACAAGCACATTGT
>1838_6234_1	R5
TGCACTGATTTAGGGAATACTACTAATACCACTAGTAGTAGTGGAGTAATGATGGAGAAAGGAGAAATAAAA
AACTGCTCTTTCAATATAACCACAAACACAGAAGATAAGGTGCAGGACTATGCATTTTTTTATAAGCTTGAT
GTAGAACCAATAAATGGTACTAATACCAGGTATAGGTTGCTAAATTGCAACACCTCAACCATTACACAGGCC
TGTCCAAAGGTATCCTTTGAACCAATTCCCATACATTATTGTGCCCCTGCTGGTTTTGCGCTTCTAAAATGT
AAAGACATGGGGTTCAGTGGAACAGGACCATGTACAAATGTCAGCACAGTACAATGTACACATGGAATTAGG
CCAGTAGTATCAACTCAACTACTGTTAAATGGCAGTCTAGCAGAAGAAGAGGTAGTAATTAGATCTGAAAAT
TTCACGGACAATGTTAAAACCATAATAGTACAGCTGAATGAATCTGTAGAGATTAATTGTACAAGACCCAAC
AACAATACAAGAAAAAGTATACATATGGGACCTGGGAGAGCATTTTATACAACTGGAGAAATAATAGGAGAT
ATAAGACAAGCACATTGT
>1838_6234_8	R5
TGCACTGATTTAGGGAATACTACTAATACCACTAGTAGTAGTGGAGTAATGATGGAGAAAGGAGAAATAAAA
AACTGCTCTTTCAATATAACCACAAACACAGAAGATAAGGTGCAGGACTATGCATTTTTTTATAAGCTTGAT
GTAGAACCAATAAATGGTACTAATACCAGGTATAGGTTGCTAAATTGCAACACCTCAACCATTACACAGGCC
TGTCCAAAGGTATCCTTTGAACCAATTCCCATACATTATTGTGCCCCTGCTGGTTTTGCGCTTCTAAAATGT
AAAGACATGGGGTTCAGTGGAACAGGACCATGTACAAATGTCAGCACAGTACAATGTACACATGGAATTAGG
CCAGTAGTATCAACTCAACTACTGTTAAATGGCAGTCTAGCAGAAGAAGAGGTAGTAATTAGATCTGAAAAT
TTCACGGACAATGTTAAAACCATAATAGTACAGCTGAATGAATCTGTAGAAATTAATTGTACAAGACCCAAC
AACAATACAAGAAAAAGTATACATATGGGACCTGGGAGAGCATTTTATACAACTGGAGAAATAATAGGAGAT
ATAAGACAAGCACATTGT
>1838_6234_6	R5
TGCACTGATTTAGGGAATACTACTAATACCACTAGTAGTAGTGGAGTAATGATGGAGAAAGGAGAAATAAAA
AACTGCTCTTTCAATATAACCACAAACACAGAAGATAAGGTGCAGGACTATGCATTTTTTTATAAGCTTGAT
GTAGAACCAATAAATGGTACTAATACCAGGTATAGGTTGCTAAATTGCAACACCTCAACCATTACACAGGCC
TGTCCAAAGGTATCCTTTGAACCAATTCCCATACATTATTGTGCCCCTGCTGGTTTTGCGCTTCTAAAATGT
AAAGACATGGGGTTCAGTGGAACAGGACCATGTACAAATGTCAGCACAGTACAATGTACACATGGAATTAGG
CCAGTGGTATCAACTCAACTACTGTTAAATGGCAGTCTAGCAGAAGAAGAGGTAGTAATTAGATCTGAAAAT
TTCACGGACAATGTTAAAACCATAATAGTACAGCTGAATGAATCTGTAGAAATTAATTGTACAAGACCCAAC
AACAATACAAGAAAAAGTATACATATGGGACCTGGGAGAGCATTTTATACAACTGGAGAAATAATAGGAGAT
ATAAGACAAGCACATTGT
>1838_6234_3	R5
TGCACTGATTTAGGGAATACTACTAATACCACTAGTAGTAGTGGAGTAATGATGGAGAAAGGAGAAATAAAA
AACTGCTCTTTCAATATAACCACAAACACAGAAGATAAGGTGCAGGACTATGCATTTTTTTATAAGCTTGAT
GTAGAACCAATAAATGGTACTAATACCAGGTATAGGTTGCTAAATTGCAACACCTCAACCATTACACAGGCC
TGTCCAAAGGTATCCTTTGAACCAATTCCCATACATTATTGTGCCCCTGCTGGTTTTGCGCTTCTAAAATGT
AAAGACATGGGGTTCAGTGGAACAGGACCATGTACAAATGTCAGCACAGTACAATGTACACATGGAATTAGG
CCAGTAGTATCAACTCAACTACTGTTAAATGGCAGTCTAGCAGAAGAAGAGGTAGTAATTAGATCTGAAAAT
TTCACGGACAATGTTAAAACCATAATAGTACAGCTGAATGAATCTGTAGAGATTAATTGTACAAGACCCAAC
AACAATACAAGAAAAAGTATACATATGGGACCTGGGAGAGCATTTTATACAACTGGAGAAATAATAGGAGAT
ATAAGACAAGCACATTGT
>1838_6234_9	R5
TGCACTGATTTAGGGAATACTACTAATACCACTAGTAGTAGTGGAGTAATGATGGAGAAAGGAGAAATAAAA
AACTGCTCTTTCAATATAACCACAAACACAGAAGATAAGGTGCAGGACTATGCATTTTTTTATAAGCTTGAT
GTAGAACCAATAAATGGTACTAATACCAGGTATAGGTTGCTAAATTGCAACACCTCAACCATTACACAGGCC
TGTCCAAAGGTATCCTTTGAACCAATTCCCATACATTATTGTGCCCCTGCTGGTTTTGCGCTTCTAAAATGT
AAAGATAAGGGGTTCAGTGGAACAGGACCATGTACAAATGTCAGCACAGTACAATGTACACATGGAATTAGG
CCAGTAGTATCAACTCAACTACTGTTAAATGGCAGTCTAGCAGAAGAAGAGGTAGTAATTAGATCTGAAAAT
TTCACGGACAATGTTAAAACCATAATAGTACAGCTGAATGAATCTGTAGAAATTAATTGTACAAGACCCAAC
AACAATACAAGAAAAAGTATACATATGGGACCTGGGAGAGCATTTTATACAACTGGAGAAATAATAGGAGAT
ATAAGACAAGCACATTGT
>1838_6234_5	R5
TGCACTGATTTAGGGAATACTACTAATACCACTAGTAGTAGTGGAGTAATGATGGAGAAAGGAGAAATAAAA
AACTGCTCTTTCAAAATAACCACAAACACAGAAGATAAGGTGCAGGACTATGCATTTTTTTATAAGCTTGAT
GTAGAACCAATAAATGGTACTAATACCAGGTATAGGTTGCTAAATTGCAACACCTCAACCATTACACAGGCC
TGTCCAAAGGTATCCTTTGAACCAATTCCCATACATTATTGTGCCCCTGCTGGTTTTGCGCTTCTAAAATGT
AAAGATAAGGGGTTCAGTGGAACAGGACCATGTACAAATGTCAGCACAGTACAATGTACACATGGAATTAGG
CCAGTAGTATCAACTCAACTACTGTTAAATGGCAGTCTAGCAGAAGAAGAGGTAGTAATTAGATCTGAAAAT
TTCACGGACAATGTTAAAACCATAATAGTACAGCTGAATGTATCTGTAGAAATTAATTGTACAAGACCCAAC
AACAATACAAGAAAAAGTATACATATGGGACCTGGGAGAGCATTTTATACAACTGGAGAAATAATAGGAGAT
ATAAGACAAGCACATTGT
>1838_8590_9	R5
TGTACTGATTTGGGGAATACTACTAATACCACTAGTAGTAAGGGGGAAATGATGGAGAAAGGAGAAATAAAA
AACTGCTCTTTCAATATAACCACAAGCATAAAAGATAAGGTGCAGGACTATGCATTTTTTTATAAACTTGAT
GTAGTACCAATAAATAATACTAATACCAGTTATAGGTTGCTACATTGCAACACCTCAGTCATTACACAGGCC
TGTCCAAAGGTATCCTTTGAACCAATTCCCATACATTATTGTGCCCCTGCTGGTTTTGCGCTTCTAAAATGT
AGAGATAAGCAGTTCAATGGAACAGGGCCATGTACAAATGTCAGCACAGTACAATGTACACATGGAATTAGG
CCAGTAGTATCAACTCAACTACTGTTAAATGGCAGTCTAGCAGAAGGAGAGGTAGTAATTAGATCTGAAAAT
TTCACGAACAATGTTAAAACCATAATAGTACAGCTGAATGAATCTGTAGAAATTAATTGTACAAGACCCAAC
AACAATACAAGAAAAAGTATACATATGGGACCTGGGAGAGCATTTTATACAACTGGAGAAATAATAGGAGAT
ATAAGACAAGCACATTGT
>1838_8590_6	R5
TGCACTGATTTGGGGAATACTACTAATTTGGGGAATACTACTAATACCACTAGTAGTCATGGGCAAATAATG
GAGAAAGGAGAAATAAAAAACTGCTCTTTCAATATAACCACAAGCATAAAAGATAAGGTGCAGGACCATGCA
TTTTTTTATAAACTTGATGTAATACCAATAAATAATAATACTAATACCAGTTATAGGTTGCTACATTGCAAC
ACCTCAGTCATTACACAGGCCTGTCCAAAGATATCCTTTGAACCAATTCCCATACATTATTGTGCCCCTGCT
GGTTTTGCGCTTCTAAAATGTAGAGATAAGCAGTTCAATGGAACAGGGCCATGTACAAATGTCAGCACAGTA
CAATGTACACATGGAATTAGGCCAGTAGTATCAACTCAACTACTGTTAAATGGCAGTCTAGCAGAAGAAGAG
GTAGTAATTAGATCTGAAAATATCACGGACAATGTTAAAACCATAATAGTACAGCTGAATGAATCTGTAGAA
ATTAATTGTACAAGACCCAACAACAATACAAGAAAAAGTATACCTATGGGACCTGGGAAAGCATTTTATGCA
ACTGGAGACATAATAGGAGATATAAGACGAGCACATTGT
>1838_8590_5	R5
TGTACTGATTTGGGGAATACTACTAATACCACTAGTAGTAAGGGGAAAATAATGGAGAAAGGAGAAATAAAA
AACTGCTCTTTCAATATAACCACAAGCATAAAAGAAAAGGTGCAGGACTATGCAGTTTTTAATAGACTTGAT
GTAGTACCAATAAATAATAACACTAATACCAGTTATAGGTTGCTACATTGCAACACCTCAGTCATTACACAG
GCCTGTCCAAAAATATCCTTTGAACCAATTCCCATACATTATTGTGCCCCTGCTGGTTTTGCGCTTCTAAAA
TGTAGAGATAAGAAGTTCAATGGAACAGGGCCATGTACAAATGTCAGCACAGTACAATGTACACATGGAATT
AGGCCAGTAGTATCAACTCAACTACTGTTAAATGGCAGTCTAGCAGAAGAAGAGGTAGTAATTAGAGCTGAA
AATTTCACGGACAATGTTAAAACCATAATAGTACAGCTGAATGAATCTGTAGAAATTAATTGTACAAGACCC
AACAACAATACAAGAAAAAGTATACCTATGGGACCTGGGAAAGCATTTTATGCAACTGGAGACATAATAGGA
GATATAAGACAAGCACATTGT
>1838_8590_7	R5
TGTACTGATTTGGGGAATACTACTAATACCATTAGTAGAAAGGGGGAAATAATGGAGAAAGGAGAAATAAAA
AACTGCTCTTTCAATATAACCACAAGCATAAAAGAAAAGGTGCAGGACTATGCAGTTTTTAATAGACTTGAT
GTAGTACCAATAAATAATACTACTAATACCAGTTATAGGTTGCTACATTGCAACACCTCAGTCATTACACAG
GCCTGTCCAAAGATATCCTTTGAACCAATTCCCATACATTATTGTGCCCCTGCTGGTTTTGCGCTTCTAAAA
TGTAGAGATAAGCAGTTCAATGGAACAGGGCCATGTACAAATGTCAGCACAGTACAATGTACACATGGAATT
AGGCCAGTAGTATCAACTCAACTACTGTTAAATGGCAGTCTAGCAGAAGAAGAGGTAGTAATTAGAGCTGAA
AATTTCATGGACAATGTTAAAACCATAATAGTACAGCTGAATGAATCTGTAGAAATTAATTGTACAAGACCC
AACAACAATACAAGAAAAAGTATACCTATGGGACCTGGGAAAGCATTTTATGCAACTGGAGACATAATAGGA
GATATAAGACAAGCACATTGT
>1838_8590_4	R5
TGTACTGATTTGGGGAATACTACTAATACCACTAGTAGAAAGGGGGAAATAATGGAGAAAGGAGAAATAAAA
AACTGCTCTTTCAATATAACCACAAGCATAAAAGAAAAGGTGCAGGACTATGCAGTTTTTAATAGACTTGAT
GTAGTACCAATAAATAATAATACTAATACCAGTTATAGGTTGCTACATTGCAACACCTCAGTCATTACACAG
GCCTGTCCAAAAATATCCTTTGAACCAATTCCCATACATTATTGTGCCCCTGCTGGTTTTGCGCTTCTAAAA
TGTAGAGATAAGAAGTTCAATGGAACAGGGCCATGTACAAATGTCAGCACAGTACAATGTACACATGGAATT
AGGCCAGTAGTATCAACTCAACTACTGTTAAATGGCAGTCTAGCAGAAGAAGAGGTAGTAATTAGATCTGAA
AATTTCACGGATAATGTTAAAACCATAATAGTACAGCTGAATGAATCTGTAGAAATTAATTGTACAAGACCC
AACAACAATACAAGAAAAAGTATACCTATGGGACCTGGGAAAGCATTTTATGCAACTGGAGACATAATAGGA
GATATAAGACAAGCACATTGT
>1838_8590_3	R5
TGTACTGATTTGGGGAATACTACTAATACCACTAGTAGAAAGGGGGAAATAATGGAGAAAGGAGAAATAAAA
AACTGCTCTTTCAATATAACCACAAGCATAAAAGAAAAGGTGCAGGACTATGCAGTTTTTAATAGACTTGAT
GTAGTACCAATAAATAATACTAATACCAGTTATAGGTTGCTACATTGCAACGCCTCAGTCATTACACAGGCC
TGTCCAAAGATATCCTTTGAACCAATTCCCATACATTATTGTGCCCCTGCTGGTTTTGCGCTTCTAAAATGT
AGAGATAAGCAGTTCAATGGAACAGGGCCATGTACAAATGTCAGCACAGTACAATGTACACATGGAATTAGG
CCAGTAGTATCAACTCAACTACTGTTAAATGGCAGTCTAGCAGAAGAAGAGGTAGTAATTAGATCTGAAAAT
ATCACGGACAATGTTAAAACCATAATAGTACAGCTGAATGAATCTGTAGAAATTAATTGTACAAGACCCAAC
AACAATACAAGAAAAAGTATACCTATGGGACCTGGGAAAGCATTTTATGCAACTGGAGACATAATAGGAGAT
ATAAGACAAGCACATTGT
>1838_8590_2	R5
TGTACTGATTTGGGGAATACTACTAATACCACTAGTAGAAAGGGGGAAATAATGGAGAAAGGAGAAATAAAA
AACTGCTCTTTCAATATAACCACAAGCATAAAAGAAAAGGTGCAGGACTATGCAGTTTTTAATAGACTTGAT
GTAGTACCAATAAATAATACTAACACCAGTTATAGGTTGCTACATTGCAACACCTCAGTCATTACACAGGCC
TGCCCAAAGATATCCTTTGAACCAATTCCCATACATTATTGTGCCCCTGCTGGTTTTGCGCTTCTAAAATGT
AGAGATAAGCAGTTCAATGGAACAGGGCCATGTACAAATGTCAGCACAGTACAATGTACACATGGAATTAGG
CCAGTAGTATCAACTCAACTACTGTTAAATGGCAGTCTAGCAGAAGAAGAGGTAGTAATTAGATCTGAAAAT
ATCACGGACAATGTTAAAACCATAATAGTACAGCTGAATGAATCTGTAGAAATTAATTGTACAAGACCCAAC
AACAATACAAGAAAAAGTATACCTATGGGACCTGGGAAAGCATTTTATGCAACTGGAGACATAATAGGAGAT
ATAAGACAAGCACATTGT
>1838_8590_1	R5
TGCACTGATTTGGGGAATACTACTAATATCACTAGTAGTAAAGTGGAAACGATGGAGAAAGGAGAAATAAAA
AACTGCTCTTTCAATATAACCACAAGCATAAAAGAGAAGAAGCAGGACCATGCATTTTTTTATAGACTTGAT
GTAGTACCAATAAATAATACTAATACCAGTTATAGGTTGCTACATTGCAACACCACAGTCATTACACAGGCC
TGTCCAAAGATATCCTTTGAACCAATTCCCATACATTATTGTGCCCCTGCTGGTTTTGCGCTTCTAAAATGT
AGAGATAAGCAGTTCAATGGAACAGGGCCATGTACAAATGTCAGCACAGTACAATGTACACATGGAATTAGG
CCAGTGGTATCAACTCAACTACTGTTAAATGGCAGTCTAGCAGAAGAAGAGGTAGTAATTAGATCTGAAAAT
TTCACGGACGATGTTAAAACCATAATAGTACAGCTGAATGAATCTGTAGAAATTAATTGTACAAGACCCAAC
AACAATACAAGAAAAAGTATACCTATGGGACCTGGGAAAGCATTTTATGCAACTGGAGACATAATAGGAGAT
ATAAGACAAGCACATTGT
>1838_8590_8	R5
TGTACTGATTTGGGGAATACTACTAATACCACTAGTAGTAAAGTGGAAACGATGGAGAAAGGAGAAATAAAA
AACTGCTCTTTCAATATAACCACAAGCATAAAAGAGAAGGTGCAGGACCATGCAGTTTTTTATAGACTTGAT
GTAGTACCAATAAATAATACTAATACCAGTTATAGGTTGCTACATTGCAACACCACAGTCATTACACAGGCC
TGTCCAAAGATATCCTTTGAACCAATTCCCATACATTATTGTGCCCCTGCTGGTTTTGCGCTTCTAAAATGT
AGAGATAAGCAGTTCAATGGAACAGGGCCATGTACAAATGTCAGCACAGTACAATGTACACATGGAATTAGG
CCAGTGGTATCAACTCAACTACTGTTAAATGGCAGTCTAGCAGAAGAAGAGGTAGTAATTAGATCTGAAAAT
TTCACGGACAATGTTAAAACCATAATAGTACAGCTGAATGAATCTGTAGAAATTAATTGTACAAGACCCAAC
AACAATACAAGAAAAAGTATACCTATGGGACCTGGGAAAGCATTTTATGCAACTGGAGACATAATAGGAGAT
ATAAGACAAGCACATTGT
>1838_8590_10	R5
TGCACTGATTTGGGGAATACTACTAATACCATTAGTAGTAAAGTGGAAACGATGGAGAAAGGAGAAATAAAA
AACTGCTCTTTCAATATAACCACAAGCATAAAAGATAAGGTGAAGGACTATGCATTGTTTTATAAACTTGAT
GTAGTACCAATAAATAATAATACTAACACCAGTTATAGGTTACTACAGTGCAACACCTCAGTCATTACACAG
GCCTGTCCAAAGATATCCTTTGAACCAATTCCCATACATTATTGTGCCCCTGCTGGTTTTGCGCTTCTAAAA
TGTAGAGATAAGCAGTTCAATGGAACAGGGCCATGTACAAATGTCAGCACAGTACAATGTACACATGGAATT
AGGCCAGTAGTATCAACTCAACTACTGTTAAATGGCAGTCTAGCAGAAGAAGAGGTAGTAATTAGATCTGAA
AACTTCACGGACAATGTTAAAACCATAATAGTACAGCTGAATGAATCTGTAGAAATTAATTGTACAAGACCC
AACAACAATACAAGAAAAAGTATACATATGGGACCTGGGAGGGCATTTTATGCAACTGGGGACATAATAGGA
GATATAAGACAAGCACATTGT
>1838_5379_7	R5
TGTACTGATTTGGGGAATACTACTAATACCACTAGTAGTAAGGGGAAAATAATGGAGAAAGGAGAAATAAAA
AACTGCTCTTTCAATATAACCACAAGCATAAAAGATAAGGTGAAGGACTATGCATTGTTTTATAAACTTGAT
GTAGTACCAATAAATAATAATACTAACACCAGTTATAGGTTACTACAGTGCAACACCTCAGTCATTACACAG
GCCTGTCCAAAGATATCCTTTGAACCAATTCCCATACATTATTGTGCCCCTGCTGGTTTTGCGCTTCTAAAA
TGTAGAGATAAGCAGTTCAATGGAACAGGGCCATGTACAAATGTCAGCACAGTACAATGTACACATGGAATT
AGGCCAGTAGTATCAACTCAACTACTGTTAAATGGCAGTCTAGCAGAAGAAGAGGTAGTAATTAGATCTGAA
AACTTCACGGACAATGTTAAAACCATAATAGTACAGCTGAATGAATCTGTAGAAATTAATTGTACAAGACCC
AACAACAATACAAGAAAAAGTATACATATGGGACCTGGGAGGGCATTTTATGCAACTGGGGACATAATAGGA
GATATAAGACAAGCACATTGT
>1838_5379_9	R5
TGCACTGATTTGGGGAATACTACTAATACCACTAGTAGTAATGGAGTAATGATGGAGAAAGGAGAAATAAAA
AACTGCTCTTTCAATATAACCACAAGCACAGAAGATAAGGTGCAGGACTATGCATTTTTTTATAAACTTGAT
GTATTACCAATAAATGGTACTAATACCAGTTATAGGTTGCTAAATTGCAACACCTCAATCATTACACAGGCC
TGTCCAAAGGTATCCTTTGAACCAATTCCCATACATTATTGTGCCCCTGCTGGTTTTGCGCTTCTAAAATGT
AGAGATAAGCAGTTCAATGGAACAGGGCCATGTACAAATGTCAGCACAGTACAATGTACACATGGAATTAGG
CCAGTAGTATCAACTCAACTACTGTTAAATGGCAGTCTAGCAGAAGGAGAGGTAGTAATTAGATCTGAAAAT
TTCACGAACAATGTTAAAACCATAATAGTACAGCTGAATGAATCTGTAGAAATTAATTGTACAAGACCCAAC
AACAATACAAGAAAAAGTATACCTATGGGACCTGGGAAAGCATTTTATACAACTGGAGAAATAATAGGAGAT
ATAAGACAAGCACATTGT
>1838_5379_5	R5
TGCACTGATTTGGGGAATACTACTAATACCACTAGTAGTAATGTGGAAACGATGGAGAAAGGAGAAATAAAA
AACTGCTCTTTCAATATAACCACAGGCATAAAAGATAAGGTGAAGGAATATGCATTTTTTTATAAACTTGAT
GTAGTACCAATAAATGGTACTAATACCAGTTATAGGTTGCTACATTGCAACACCTCAGTCATTACACAGGCC
TGTCCAAAGATATCCTTTGAACCAATTCCCATACATTATTGTGCCCCTGCTGGTTTTGCGCTTCTAAAATGT
AGAGATAAGCAGTTCAATGGAACAGGGCCATGTACAAATGTCAGCACAGTACAATGTACACATGGAATTAGG
CCAGTAGTATCAACTCAACTACTGTTAAATGGCAGTCTAGCAGAAGGAGAGGTAGTAATTAGATCTGAAAAT
TTCACGAACAATGTTAAAACCATAATAGTACAGCTGAATGAATCTGTAGAAATTAATTGTACAAGACCCAAC
AACAATACAAGAAAAAGTATACCTATGGGACCTGGGAAAGCATTTTATACAACTGGAGAAATAATAGGAGAT
ATAAGACAAGCACATTGT
>1838_5379_1	R5
TGCACTGATTTGGGGAATACTACTAATACCACTAGTAGTAATGTGGAAACGATGGAGAAAGGAGAAATAAAA
AACTGCTCTTTCAATATAACCACAAGCATAAAAGATAAGGTGAAGGAATATGCATTTTTTTATAAACTTGAT
GTAGTACCAATAAATGGTACTAATACCAGTTATAGGTTGCTACATTGCAACACCTCAGTCATTACACAGGCC
TGTCCAAAGATATCCTTTGAACCAATTCCCATACATTATTGTGCCCCTGCTGGTTTTGCGCTTCTAAAATGT
AGAGATAAGCAGTTCAATGGAACAGGGCCATGTACAAATGTCAGCACAGTACAATGTACACATGGAATTAGG
CCAGTAGTATCAACTCAACTACTGTTAAATGGCAGTCTAGCAGAAGGAGAGGTAGTAATTAGATCTGAAAAT
TTCACGAACAATGTTAAAACCATAATAGTACAGCTGAATGAATCTGTAGAAATTAATTGTACAAGACCCAAC
AACAATACAAGAAAAAGTATACCTATGGGACCTGGGAAAGCATTTTATACAACTGGAGAAATAATAGGAGAT
ATAAGACAAGCACATTGT
>1838_5379_8	R5
TGCACTGATTTGGGGAATACTACTAATACCACTAGTAGTAATGTGGAAACGATGGAGAAAGGAGAAATAAAA
AACTGCTCTTTCAATATAACCACAAGCATAAAAGATAAGGTGAAGGAATATGCATTTTTTTATAAACTTGAT
GTAGTACCAATAAATGGTACTAATACCAGTTATAGGTTGCTACATTGCAACACCTCAGTCATTACACAGGCC
TGTCCAAAGATATCCTTTGAACCAATTCCCATACATTATTGTGCCCCTGCTGGTTTTGCGCTTCTAAAATGT
AGAGATAAGCAGTTCAATGGAACAGGGCCATGTACAAATGTCAGCACAGTACAATGTACACATGGAATTAGG
CCAGTAGTATCAACTCAACTACTGTTAAATGGCAGTCTAGCAGAAGGAGAGGTAGTAATTAGATCTGAAAAT
TTCACGAACAATGTTAAAACCATAATAGTACAGCTGAATGAATCTGTAGAAATTAATTGTACAAGACCCAAC
AACAATACAAGAAAAAGTATACCTATGGGACCTGGGAAAGCATTTTATACAACTGGAGAAATAATAGGAGAT
ATAAGACAAGCACATTGT
>1838_5379_6	R5
TGCACTGATTTGGGGAATACTACTAATACCACTAGTAGTAATGTGGAAACGATGGAGAAAGGAGAAATAAAA
AACTGCTCTTTCAATATAACCACAAGCATAAAAGATAAGGTGAAGGAATATGCATTTTTTTATAAACTTGAT
GTAGTACCAATAAATGGTACTAATACCAGTTATAGGTTGCTACATTGCAACACCTCAGTCATTACACAGGCC
TGTCCAAAGATATCCTTTGAACCAATTCCCATACATTATTGTGCCCCTGCTGGTTTTGCGCTTCTAAAATGT
AGAGATAAGCAGTTCAATGGAACAGGGCCATGTACAAATGTCAGCACAGTACAATGTACACATGGAATTAGG
CCAGTAGTATCAACTCAACTACTGTTAAATGGCAGTCTAGCAGAAGGAGAGGTAGTAATTAGATCTGAAAAT
TTCACGAACAATGTTAAAACCATAATAGTACAGCTGAATGAATCTGTAGAAATTAATTGTACAAGACCCAAC
AACAATACAAGAAAAAGTATACCTATGGGACCTGGGAAAGCATTTTATACAACTGGAGAAATAATAGGAGAT
ATAAGACAAGCACATTGT
>1838_5379_4	R5
TGCACTGATTTGGGGAATACTACTAATACCACTAGTAGTAATGTGGAAACGATGGAGAAAGGAGAAATAAAA
AACTGCTCTTTCAATATAACCACAAGCATAAAAGATAAGGTGAAGGAATATGCATTTTTTTATAAACTTGAT
GTAGTACCAATAAATGGTACTAATACCAGTTATAGGTTGCTACATTGCAACACCTCAGTCATTACACAGGCC
TGTCCAAAGATATCCTTTGAACCAATTCCCATACATTATTGTGCCCCTGCTGGTTTTGCGCTTCTAAAATGT
AGAGATAAGCAGTTCAATGGAACAGGGCCATGTACAAATGTCAGCACAGTACAATGTACACATGGAATTAGG
CCAGTAGTATCAACTCAACTACTGTTAAATGGCAGTCTAGCAGAAGGAGAGGTAGTAATTAGATCTGAAAAT
TTCACGAACAATGTTAAAACCATAATAGTACAGCTGAATGAATCTGTAGAAATTAATTGTACAAGACCCAAC
AACAATACAAGAAAAAGTATACCTATGGGACCTGGGAAAGCATTTTATACAACTGGAGAAATAATAGGAGAT
ATAAGACAAGCACATTGT
>1838_5379_10	R5
TGCACTGATTTGGGGAATACTACTAATACCACTAGTAGTAATGTGGAAACGATGGAGAAAGGAGAAATAAAA
AACTGCTCTTTCAATATAACCACAAGCATAAAAGATAAGGTGAAGGAATATGCATTTTTTTATAAACTTGAT
GTAGTACCAATAAATGGTACTAATACCAGTTATAGGTTGCTACATTGCAACACCTCAGTCATTACACAGGCC
TGTCCAAAGATATCCTTTGAACCAATTCCCATACATTATTGTGCCCCTGCTGGTTTTGCGCTTCTAAAATGT
AGAGATAAGCAGTTCAATGGAACAGGGCCATGTACAAATGTCAGCACAGTACAATGTACACATGGAATTAGG
CCAGTAGTATCAACTCAACTACTGTTAGATGGCAGTCTAGCAGAAGGAGAGGTAGTAATTAGATCTGAAAAT
TTCACGAACAATGTTAAAACCATAATAGTACAGCTGAATGAATCTGTAGAAATTAATTGTACAAGACCCAAC
AACAATACAAGAAAAAGTATACCTATGGGACCTGGGAAAGCATTTTATACAACTGGAGAAATAATAGGAGAT
ATAAGACAAGCACATTGT
>1838_2783_10	R5
TGCACTGATTTGGGGAATACTACTAATACCACTAGTAGTAATGTGGAAACGATGGAGAAAGGAGAAATAAAA
AACTGCTCTTTCAATATAACCACAAGCATAAAAGATAAGGTGAAGGAATATGCATTTTTTTATAAACTTGAT
GTAGTACCAATAAATGGTACTAATACCAGTTATAGGTTGCTACATTGCAACACCTCAGTCATTACACAGGCC
TGTCCAAAGATATCCTTTGAACCAATTCCCATACATTATTGTGCCCCTGCTGGTTTTGCGCTTCTAAAATGT
AGAGATAAGCAGTTCAATGGAACAGGGCCATGTACAAATGTCAGCACAGTACAATGTACACATGGAATTAGG
CCAGTAGTATCAACTCAACTACTGTTAAATGGCAGTCTAGCAGAAGGAGAGGTAGTAATTAGATCTGAAAAT
TTCACGAACAATGTTAAAACCATAATAGTACAGCTGAATGAATCTGTAGAAATTAATTGTACAAGACCCAAC
AACAATACAAGAAAAAGTATACCTATGGGACCTGGGAAAGCATTTTATACAACTGGAGAAATAATAGGAGAT
ATAAGACAAGCACATTGT
>1838_2783_4	R5
TGCACTGATTTGGGGAATACTACTAATACCACTAATAGTAATGGGGAAACGATGGAGAAAGGAGAAATAAAA
AACTGCTCTTTCCATATAACCACAAGCATAAAAGATAAGGTGCAGGAATATGCATTTTTTTATAAACTTGAT
GTAGTACCAATAAATGGTACTAATACCAGTTATAGGTTGCTAAATTGCAACACCTCAGTCATTACACAGGCC
TGTCCAAAGGTATCCTTTGAACCAATTCCCATACATTATTGTGCCCCTGCTGGTTTTGCGCTTCTAAAATGT
AAAGATAAGGGGTTCAGTGGAACAGGACCATGTACAAATGTCAGCACAGTACAATGTACACATGGAATTAGG
CCAGTAGTATCAACTCAACTACTGTTAAATGGCAGTCTAGCAGAAGAAGAGGTAGTAATTAGATCTGAAAAT
TTCACGAACAATGTTAAAACCATAATAGTACAGCTGAATGAATCTGTAGAAATTAATTGTACAAGACCCAAC
AACAATACAAGAAAAAGTATACATATGGGACCTGGGAAAGCATTTTATACAACTGGAGAAATAATAGGAAAT
ATAAGACAAGCACATTGT
>1838_2783_5	R5
TGCACTGATTTGGGGAATACTACTAATACCACTAGTAGTAATGGGGAAACGATGGAGAAAGGAGAAATAAAA
AACTGCTCTTTCCGGATAACCACAAGCATAAAAGATAAGGTGCAGGAATATGCATTTTTTTATAAACTTGAT
GTAGTACCAATAAATGGTACTAATACCAGTTATAGGTTGCTAAATTGCAACACCTCAGTCATTACACAGGCC
TGTCCAAAGGTATCCTTTGAACCAATTCCCATACATTATTGTGCCCCTGCTGGTTTTGCGCTTCTAAAATGT
AAAGATAAGGGGTTCAGTGGAACAGGACCATGTACAAATGTCAGCACAGTACAATGTACACATGGAATTAGG
CCAGTAGTATCAACTCAACTACTGTTAAATGGCAGTCTAGCAGAAGAAGAGGTAGTAATTAGATCTGAAAAT
TTCACGAACAATGTTAAAACCATAATAGTACAGCTGAATGAATCTGTAGAAATTAATTGTACAAGACCCAAC
AACAATACAAGAAAAAGTATACATATGGGACCTGGGAAAGCATTTTATACAACTGGAGAAATAATAGGAAAT
ATAAGACAAGCACATTGT
>1838_2783_6	R5
TGCACTGATTTGGGGAATACTACTAATACCACTAGTAGTAATGGGGAAACGATGGAGAAAGGAGAAATAAAA
AACTGCTCTTTCCGGATAACCACAAGCATAGAAGATAAGGTGCAGGAATATGCATTTTTTTATAAACTTGAT
GTAGTACCAATAAATGGTACTAATACCAGTTATAGGTTGCTAAATTGCAACACCTCAGTCATTACACAGGCC
TGTCCAAAGGTATCCTTTGAACCAATTCCCATACATTATTGTGCCCCTGCTGGTTTTGCGCTTCTAAAATGT
AAAGATAAGGGGTTCAGTGGAACAGGACCATGTACAAATGTCAGCACAGTACAATGTACACATGGAATTAGG
CCAGTAGTATCAACTCAACTACTGTTAAATGGCAGTCTAGCAGAAGAAGAGGTAGTAATTAGATCTGAAAAT
TTCACGAACAATGTTAAAACCATAATAGTACAGCTGAATGAATCTGTAGAAATTAATTGTACAAGACCCAAC
AACAATACAAGAAAAAGTATACATATGGGACCTGGGAAAGCATTTTATACAACTGGAGAAATAATAGGAAAT
ATAAGACAAGCACATTGT
>1838_2783_9	R5
TGCACTGATTTGGGGAATACTACTAATACCACTAGTAGTAATGGGGAAACGATGGAGAAAGGAGAAATAAAA
AACTGCTCTTTCCGGATAACCACAAGCATAGAAGATAAGGTGCAGGAATATGCATTTTTTTATAAACTTGAT
GTAGTACCAATAAATGGTACTAATACCAGTTATAGGTTGCTAAATTGCAACACCTCAGTCATTACACAGGCC
TGTCCAAAGGTATCCTTTGAACCAATTCCCATACATTATTGTGCCCCTGCTGGTTTTGCGCTTCTAAAATGT
AAAGATAAGGGGTTCAGTGGAACAGGACCATGTACAAATGTCAGCACAGTACAATGTACACATGGAATTAGG
CCAGTAGTATCAACTCAACTACTGTTAAATGGCAGTCTAGCAGAAGAAGAGGTAGTAATTAGATCTGAAAAT
TTCACGAACAATGTTAAAACCATAATAGTACAGCTGAATGAATCTGTAGAAATTAATTGTACAAGACCCAAC
AACAATACAAGAAAAAGTATACATATGGGACCTGGGAAAGCATTTTATACAACTGGAGAAATAATAGGAAAT
ATAAGACAAGCACATTGT
>1838_2783_7	R5
TGCACTGATTTGGGGAATACTACTAATACCACTAGTAGTAATGGGGAAACGATGGAGAAAGGAGAAATAAAA
AACTGCTCTTTCCGGATAACCACAAGCATAGAAGATAAGGTGCAGGAATATGCATTTTTTTATAAACTTGAT
GTAGTACCAATAAATGGTACTAATACCAGTTATAGGTTGCTAAATTGCAACACCTCAGTCATTACACAGGCC
TGTCCAAAGGTATCCTTTGAACCAATTCCCATACATTATTGTGCCCCTGCTGGTTTTGCGCTTCTAAAATGT
AAAGATAAGGGGTTCAGTGGAACAGGACCATGTACAAATGTCAGCACAGTACAATGTACACATGGAATTAGG
CCAGTAGTATCAACTCAACTACTGTTAAATGGCAGTCTAGCAGAAGAAGAGGTAGTAATTAGATCTGAAAAT
TTCACGAACAATGTTAAAACCATAATAGTACAGCTGAATGAATCTGTAGAAATTAATTGTACAAGACCCAAC
AACAATACAAGAAAAAGTATACATATGGGACCTGGGAAAGCATTTTATACAACTGGAGAAATAATAGGAAAT
ATAAGACAAGCACATTGT
>1838_2783_2	R5
TGCACTGATTTGGGGAATACTACTAATACCACTAGTAGTAATGGGGAAACGATGGAGAAAGGAGAAATAAAA
AACTGCTCTTTCCGGATAACCACAAGCATAGAAGATAAGGTGCAGGAATATGCATTTTTTTATAAACTTGAT
GTAGTACCAATAAATGGTACTAATACCAGTTATAGGTTGCTAAATTGCAACACCTCAGTCATTACACAGGCC
TGTCCAAAGGTATCCTTTGAACCAATTCCCATACATTATTGTGCCCCTGTTGGTTTTGCGCTTCTAAAATGT
AAAGATAAGGGGTTCAGTGGAACAGGACCATGTACAAATGTCAGCACAGTACAATGTACACATGGAATTAGG
CCAGTAGTATCAACTCAACTACTGTTAAATGGCAGTCTAGCAGAAGAAGAGGTAGTAATTAGATCTGAAAAT
TTCACGAACAATGTTAAAACCATAATAGTACAGCTGAATGAATCTGTAGAAATTAATTGTACAAGACCCAAC
AACAATACAAGAAAAAGTATACATATGGGACCTGGGAAAGCATTTTATACAACTGGAGAAATAATAGGAAAT
ATAAGACAAGCACATTGT
>1838_2783_8	R5
TGCACTGATTTGGGGAATACTACTAATACCACTAGTAGTAATGGGGAAACGATGGAGAAAGGAGAAATAAAA
AACTGCTCTTTCCGGATAACCACAAGCATAGAAGATAAGGTGCAGGAATATGCATTTTTTTATAAACTTGAT
GTAGTACCAATAAATGGTACTAATACCAGTTATAGGTTGCTAAATTGCAACACCTCAGTCATTACACAGGCC
TGTCCAAAGGTATCCTTTGAACCAATTCCCATACATTATTGTGCCCCTGTTGGTTTTGCGCTTCTAAAATGT
AAAGATAAGGGGTTCAGTGGAACAGGACCATGTACAAATGTCAGCACAGTACAATGTACACATGGAATTAGG
CCAGTAGTATCAACTCAACTACTGTTAAATGGCAGTCTAGCAGAAGAAGAGGTAGTAATTAGATCTGAAAAT
TTCACGAACAATGTTAAAACCATAATAGTACAGCTGAATGAATCTGTAGAAATTAATTGTACAAGACCCAAC
AACAATACAAGAAAAAGTATACATATGGGACCTGGGAAAGCATTTTATACAACTGGAGAAATAATAGGAAAT
ATAAGACAAGCACATTGT
>1838_2783_3	R5
TGCACTGATTTGGGGAATACTACTAATACCACTAGTGGTAATGGGGAAACGATGGAGAAAGGAGAAATAAAA
AACTGCTCTTTCCGGATAACCACAAGCATAGAAGATAAGGTGCAGGAATATGCATTTTTTTATAAACTTGAT
GTAGTACCAATAAATGGTACTAATACCAGTTATAGGTTGCTAAATTGCAACACCTCAGTCATTACACAGGCC
TGTCCAAAGGTATCCTTTGAACCAATTCCCATACATTATTGTGCCCCTGTTGGTTTTGCGCTTCTAAAATGT
AAAGATAAGGGGTTCAGTGGAACAGGACCATGTACAAATGTCAGCACAGTACAATGTACACATGGAATTAGG
CCAGTAGTATCAACTCAACTACTGTTAAATGGCAGTCTAGCAGAAGAAGAGGTAGTAATTAGATCTGAAAAT
TTCACGAACAATGTTAAAACCATAATAGTACAGCTGAATGAATCTGTAGAAATTAATTGTACAAGACCCAAC
AACAATACAAGAAAAAGTATACATATGGGACCTGGGAAAGCATTTTATACAACTGGAGAAATAATAGGAAAT
ATAAGACAAGCACATTGT
>1865_1680_9	R5
TGCACTGATTTGGGGAATACTACTAATACCACTAGTGGTAATGGGGAAACGATGGAGAAAGGAGAAATAAAA
AACTGCTCTTTCCGGATAACCACAAGCATAGAAGATAAGGTGCAGGAATATGCATTTTTTTATAAACTTGAT
GTAGTACCAATAAATGGTACTAATACCAGTTATAGGTTGCTAAATTGCAACACCTCAGTCATTACACAGGCC
TGTCCAAAGGTATCCTTTGAACCAATTCCCATACATTATTGTGCCCCTGCTGGTTTTGCGCTTCTAAAATGT
AAAGATAAGGGGTTCAGTGGAACAGGACCATGTACAAATGTCAGCACAGTACAATGTACACATGGAATTAGG
CCAGTAGTATCAACTCAACTACTGTTAAATGGCAGTCTAGCAGAAGAAGAGGTAGTAATTAGATCTGAAAAT
TTCACGAACAATGTTAAAACCATAATAGTACAGCTGAATGAATCTGTAGAAATTAATTGTACAAGACCCAAC
AACAATACAAGAAAAAGTATACATATGGGACCTGGGAAAGCATTTTATACAACTGGAGAAATAATAGGAAAT
ATAAGACAAGCACATTGT
>1865_1680_12	R5
TGCATTAATGCAAATGCTACTAATGCTACTAATACCAATAGTAGTATCGAGATAACGATGGAGGTAGGAGAA
ATACAAAACTGCTCTTTCAATATCACCACAGGGGTAAGAGATAAGGTGCAGAAAGAATATGCAACCTTTTAT
AAATCTGATATAGTACCAATAGATAATGGTAATACCAGCTTTGATAATACCAGCTATAGATTGATAAGTTGT
AATACCTCAGTCATTACACAGGCCTGTCCAAAGGTATCCTTTGAGCCAATTCCCATACATTATTGTGCCCCG
GCTGGTTTTGCGATTCTAAAGTGTAAAGATAAGAAGTTCCAGGGAAAAGGACCATGTAAAAATGTCAGCACA
GTACAATGTACACATGGGATTAGGCCAGTAGTATCAACTCAACTACTGTTAAATGGCAGTTTAGCAGAAGAG
GAGGTAGTAATTAGATCTGCCAATTTCAGTAACAATGCTAAAACCATAATAGTGCAGCTGAACGAATCTGTA
GAAATTAATTGTACAAGACCCAACAACAATGCAATAAAAAGTATACATATAGGACCAGGGAGAGCATTTTAT
ACAACAGGACAAATAATAGGAGATATAAGACAAGCACATTGT
>1865_1680_11	R5
TGCATTAATGCAAATGCTACTAATGCTACTAATACCAATAGTAGTATCGAGATAACGATGGAGGTAGGAGAA
ATACAAAACTGCTCTTTCAATATCACCACAGGGGTAAGAGATAAGGTGCAGAAAGAATATGCAACTTTTTAT
AAATCTGATATAGTGCCAATAAATAATGATAATACCAGCAGCTATAGATTGATAAGTTGTAATACCTCAGTC
ATTACACAGGCCTGTCCAAAGGTATCCTTTGAGCCAATTCCCATACATTATTGTGCCCCGGCTGGTTTTGCG
ATTCTAAAGTGTAAAGATAAGAAGTTCCAGGGAAAAGGACCATGTAAAAATGTCAGCACAGTACAATGTACA
CATGGGATTAGGCCGGTAGTATCAACTCAGCTACTGTTAAATGGCAGTTTAGCAGAAGAGGATGTAGTAATT
AGATCTGCCAATTTCAGTAACAATGCTAAAACCATAATAGTGCAGCTGAACGAATCTGTAGAAATTAATTGT
ACAAGACCCAACAACAATACAATAAAAAGTATACATATAGGACCAGGGAGAGCATTTTATACAACAGGACAA
ATAATAGGAGATATAAGACAAGCACATTGT
>1865_1680_10	R5
TGCATTAATGCAAATGCTACTAATGCTACTAATACCAATAGTAGTATCGAGATAACGATGGAGGTAGGAGAA
ATACGAAACTGCTCTTTCAATATCACCACAGGGGTAAGAGATAAGGTGCAGAAAGAATATGCAACTTTTTAT
AAATCTGATATAGTGCCAATAAATAATGATAATACCAGCAGCTATAGATTGATAAGTTGTAATACCTCAGTC
ATTACACAGGCCTGTCCAAAGGTATCCTTTGAGCCAATTCCCATACATTATTGTGCCCCGGCTGGTTTTGCG
ATTCTAAAGTGTAAAGATAAGAAGTTCCAGGGAAAAGGACCATGTAAAAATGTCAGCACAGTACAATGTACA
CATGGGATTAGGCCAGTAGTATCAACTCAACTACTGTTAAATGGCAGTTTAGCAGAAGAGGATGTAGTAATT
AGATCTGCCAATTTCAGTAACAATGCTAAAACCATAATAGTGCAGCTGAACGAATCTGTAGAAATTAATTGT
ACAAGACCCAACAACAATACAATAAAAAGTATACATATAGGACCAGGGAGAGCATTTCATACAACAGGACAA
ATAATAGGAGATATAAGACAAGCACATTGT
>1865_1680_6	R5
TGCATTAATGCAAATGCTACTAATGCTACTAATACCAATAGTAGTATCGAGATAACGATGGAGGTAGGAGAA
ATACAAAACTGCTCTTTCAATATCACCACAGGGGTAAGAGATAAGGTGCAGAAAGAATATGCAACTTTTTAT
AAATCTGATATAGTGCCAATAAATAATGATAATACCAGCAGCTATAGATTGATAAGTTGTAATACCTCAGTC
ATTACACAGGCCTGTCCAAAGGTATCCTTTGAGCCAATTCCCATACATTATTGTGCCCCGGCTGGTTTTGCG
ATTCTAAAGTGTAAAGATAAGAAGTTCCAGGGAAAAGGACCATGTAAAAATGTCAGCACAGTACAATGTACA
CATGGGATTAGGCCAGTAGTATCAACTCAACTACTGTTAAATGGCAGTTTAGCAGAAGAGGAGGTAGTAATT
AGATCTGCCAATTTCAGTAACAATGCTAAAACCATAATAGTGCAGCTGAACGAATCTGTAGAAATTAATTGT
ACAAGACCCAACAACAATACAATAAAAAGTATACATATAGGACCAGGGAGAGCATTTTATACAACAGGACAA
ATAATAGGAGATATAAGACAAGCACATTGT
>1865_1680_4	R5
TGCATTAATGCAAATGCTACTAATGCTACTAATACCAATAGTAGTATCGAGATAACGATGGAGGTAGGAGAA
ATACAAAACTGCTCTTTCAATATCACCACAGGGGTAAGAGATAAGGTGCAAAAAGAATATGCAACTTTTTAT
AAATCTAATATAGTGCCAATAAATAATGATAATACCAGCAGCTATAGATTGATAAGTTGTAATACCTCAGTC
ATTACACAGGCCTGTCCAAAGGTATCCTTTGAGCCAATTCCCATACATTATTGTGCCCCGGCTGGTTTTGCG
ATTCTAAAGTGTAAGGATAAGAAGTTCAATGGAAAAGGTCCATGTAAAAATGTCAGCACAGTACAATGTACA
CATGGGATTAGGCCAGTAGTATCAACTCAACTACTGTTAAATGGCAGTTTAGCAGAAGAGGATGTAGTAATT
AGATCTGCCAATTTCAGTAACAATGCTAAAACCATAATAGTGCAGCTGAACGAATCTGTAGAAATTAATTGT
ACAAGACCCAACAACAATACAATAAAAAGTATACATATAGGACCAGGGAGAGCATTTTATACAACAGGACAA
ATAATAGGAGATATAAGACAAGCACATTGT
>1865_1680_8	R5
TGCATTAATGCAAATGCTACTAATGCTACTAATACCAATAGTAGTATCGAGATAACGATGGAGGTAGGAGAA
ATACAAAACTGCTCTTTCAATATCACCACAGGGGTAAGAGATAAGGTGCAGAAAGAATATGCAACTTTTTAT
AAATCTGATATAGTGCCAATAAATAATGATAATACCAGCAGCTATAGATTGATAAGTTGTAATACCTCAGTC
ATTACACAGGCCTGTCCAAAGGTATCCTTTGAGCCAATTCCCATACATTATTGTGCCCCGGCTGGTTTTGCG
ATTCTAAAGTGTAAAGATAAGAAGTTCAATGGAAAAGGTCCATGTAAAAATGTCAGCACAGTACAATGTACA
CATGGGATTAGGCCAGTAGTATCAACTCAACTACTGTTAAATGGCAGTTTAGCAGAAGAGGATGTAGTAATT
AGATCTGCCAATTTCAGTAACAATGCTAAAACCATAATAGTGCAGCTGAACGAATCTGTAGAAATTAATTGT
ACAAGACCCAACAACAATACAATAAAAAGTATACATATAGGACCAGGGAGAGCATTTTATACAACAGGACAA
ATAATAGGAGATATAAGACAAGCACATTGT
>1865_1680_2	R5
TGCATTAATGCAGATGCTACTAATGCTAATAATACCAATAATAGTATCGAAGGAACGATGGAGGTAGGAGAA
ATAAAAAACTGCTCTTTCAATATCACCACAGGGGTAAGAGATAAGGTGCAGAAAGAATATGCAACTTTTTAT
AAATCTGATATAGTGCCAATAAATAATGATAATACCAGCAGCTATAGATTGATAAGTTGTAATACCTCAGTC
ATTACACAGGCCTGTCCAAAGGTATCCTTTGAGCCAATTCCCATACATTATTGTGCCCCGGCTGGTTTTGCG
ATTCTAAAGTGTAAAGATAAGAAGTTCAAGGGAAAAGGACCATGTAAAAGGGTCAGCACAGTACAATGTACA
CATGGGATTAGGCCAGTAGTATCAACTCAACTACTGTTAAATGGCAGTTTAGCAGAAGAGGACGTAGTAATT
AGATCTGCCAATTTCAGTAACAATGCTAAAACCATAATAGTGCAGCTGAACGAATCTGTAGAAATTAATTGT
ACAAGACCCAACAACAATACAATAAAAAGTATACATATAGGACCAGGGAGAGCATTTTATACAACAGGACAA
ATAATAGGAGATATAAGACAAGCACATTGT
>1865_1680_1	R5
TGCATTAATGCAGATGCTACTAATGCTAATAATACCAATAATAGTAGCGAAGGAACGATGGAGGTAGGAGAA
ATAAAAAACTGCTCTTTCAATATCACCACAGGGGTAAGAGATAAGGTGCAGAAAGAATATGCAGCTTTTTAT
AAATCTGATATAGTGCCAATAAATAATGATAATACCAGCAGCTATAGATTGATAAGTTGTAATACCTCAGTC
ATTACACAGGCCTGTCCAAAGGTATCCTTTGAGCCAATTCCCATACATTATTGTGCCCCGGCTGGTTTTGCG
ATTCTAAAGTGTAAAGATAAGAAGTTCAAGGGAAAAGGACCATGTAAAAGGGTCAGCACAGTACAATGTACA
CATGGGATTAGACCAGTAGTATCAACTCAGCTACTGTTAAATGGCAGTTTAGCAGAAGAGGATGTAGTAATT
AGATCTGCCAATTTCAGTAACAATGCTAAAACCATAATAGTGCAGCTGAACGAATCTGTAGAAATTAATTGT
ACAAGACCCAACAACAATACAATAAAAAGTATACATATAGGACCAGGGAGAGCATTTTATACAACAGGACAA
ATAATAGGAGATATAAGACAAGCACATTGT
>1865_1680_7	R5
TGCGATAATGCTACTAATACCAATGGAACGACGGGGGAAGGAGAACTAAAAAACTGCTCTTTCAATATCACC
ACAGGGGTAAGAGATAAGGTGCAGAAAGAATATGCAACTTTTTATAAATCTGATATAGTACCAATAGATAGT
GGTAATACCAGCCTTAATAATAATACCAGCTATAGATTGATAAGTTGTAATACCTCAGTCATTACACAGGCC
TGTCCAAAGGTATCCTTTGAACCAATTCCCATACATTATTGTGCCCCGGCTGGTTTTGCGATTCTAAAATGT
AATGATAAGAAGTTCAAGGGAAAAGGACCATGTAAAAATGTCAGCACAGTACAATGTACACATGGGATTAGG
CCAGTAGTATCAACTCAACTACTGTTAAATGGCAGTTTAGCAGAAGAGGACGTAGTAATTAGATCTGCCAAT
TTCAGTAACAATGCTAAAACCATAATAGTGCAGCTGAACGAATCTGTAGAAATTAATTGTACAAGACCCAAC
AACAATACAATAAAAAGTATACATATAGGACCAGGAAGAGCATTTTATACAACAGGACAAATAATAGGAGAT
ATAAGACAAGCACATTGT
>1865_3017_7	R5
TGCGATAATGCTACTAATACCAATGGAACGACGGGGGAAGGAGAACTAAAAAACTGCTCTTTCAATATCACC
ACAGGGGTAAGAGATAAGGTGCAGAAAGAATATGCAACTTTTTATAAATCTGATATAGTGCCAATAAATAAT
GATAATACCAGCTATAGATTGATAAGTTGTAACACCTCAGTCATTACACAGGCCTGTCCAAAGGTATCCTTT
GAGCCAATTCCCATACATTATTGTGCCCCGGCTGGTTTTGCGATTCTAAAGTGTAAAGATAAGAAGTTCAAG
GGAAAAGGACCATGTAAAAATGTCAGCACAGTACAATGTACACATGGGATTAGACCAGTAGTATCAACTCAA
CTACTGTTAAATGGCAGTTTAGCAGAAGAGGATGTAGTAATTAGATCTGCCAATTTCAGTAACAATGCTAAA
ACCATAATAGTGCAGCTGAACGAATCTGTAGAAATTAATTGTACAAGACCCAACAACAATACAATAAAAAGT
ATACATATAGGACCAGGGAGAGCATTTTATACAACAGGACAAATAATAGGAAATATAAGACAAGCACATTGT
>1865_3017_3	X4
TGCATTAATGCAAATGCTACTAATGCTACTAATACCAATAGTAGTATGATTGAGGTAGGAGAAAGACAAAAC
TGCTCTTTCAATATCACCACAAGGGTAAGAGATAAGGTGCAAAAAGAATATGCAACTTTTTATAAATCTGAT
CTAGTACCAATAAATAGTAATGTTAATGCCAGATTTAATAATAATACCAGCTATAGATTGATAAGTTGTAAC
ACCTCAGTCATTACACAGGCCTGTCCAAAGGTATCCTTTGAGCCAATTCCCATACATTTTTGTGCCCCGGCT
GGTTTTGCGATTCTAAAGTGTAATGATAAGAAGTTCAAGGGAAAAGGACCATGTAAAAATGTCAGCACAGTA
CAATGTACACATGGGATTAGGCCAGTAGTATCAACTCAACTACTGTTAAATGGCAGTTTAGCAGAAGAGGAC
GTAGTAATTAGATCTGCCAATTTCAGTAACAATGCTAAAACCATAATAGTGCAGCTGAACAAATCTGTAGAA
ATTAATTGTACAAGACCCAACTACAATATAATAAAAAGAGTACCTATAGGACCAGGAGGGAGAGCATTTTAT
ACAACAGGACAAATAATAGGAAATATAAGACAAGCACATTGT
>1865_3017_1	X4
TGCATTAATGCAAATGCTACTAATGCTACTAATACCAATAGTAGTATGATTGAGGTAGGAGAAAGACAAAAC
TGCTCTTTCAATATCACCACAAGGGTAAGAGATAAGGTGCAAAAAGAATATGCAACTTTTTATAAATCTGAT
CTAGTACCAATAAATAGTACCAGCTATAGATTGATAAGTTGTAACACCTCAGTCATTACACAGGCCTGTCCA
AAGGTATCCTTTGAGCCAATTCCCATACATTATTGTGCCCCGGCTGGTTTTGCGATTCTAAAGTGTAATGAT
AAGAAGTTCCAGGGAAGAGGACCATGTAAAAATGTCAGCACAGTACAATGTACACATGGGATTAGGCCAGTA
GTATCAACTCAACTACTGTTAAATGGCAGTTTAGCAGAAGAGGACGTAGTAATTAGATCTGCCAATTTCAGT
AACAATGCTAAAACCATAATAGTGCAGCTGAACAAATCTGTAGAAATTAATTGTACAAGACCCAACTACAAT
ATAATAAAAAGAGTACCTATAGGACCAGGAGGGAGAGCATTTTATACAACAGGACAAATAATAGGAAATATA
AGACAAGCACATTGT
>1865_3017_2	X4
TGCATTAATGCAAATGCTACTAATGCTACTAATACCAATAGTAGTATGATTGAGGTAGGAGAAAGACAAAAC
TGCTCTTTCAATATCACCACAAGGGTAAGAGATAAGGTGCAAAAAGAATATGCAACTTTTTATAAATCTGAT
CTAGTACCAATAAATAGTAATGTTAATGCCAGATTTAATAATAATACCAGCTATAGATTGATAAGTTGTAAC
ACCTCAGTCATTACACAGGCCTGTCCAAAGGTATCCTTTGAGCCAATTCCCATACATTTTTGTGCCCCGGCT
GGTTTTGCGATTCTAAAGTGTAATGATAAGAAGTTCAAGGGAAAAGGACCATGTAAAAATGTCAGCACAGTA
CAATGTACACATGGGATTAGGCCAGTAGTATCAACTCAACTACTGTTAAATGGCAGTTTAGCAGAAGAGGAC
GTAGTAATTAGATCTGCCAATTTCAGTAACAATGCTAAAACCATAATAGTGCAGCTGAACAAATCTGTAGAA
ATTAATTGTACAAGACCCAACTACAATATAATAAAAAGAGTACCTATAGGACCAGGAGGGAGAGCATTTTAT
ACAACAGGACAAATAATAGGAAATATAAGACAAACACATTGT
>1865_3017_12	X4
TGCATTAATACAAATGCTACTAATGCTACTAATACCAATAGTAGTATGATTGAGGTAGGAGAAAGACAAAAC
TGCTCTTTCAATATCACCACAAGGGTAAGAGATAAGGTGCAAAAAGAATATGCAACTTTTTATAAATCTGAT
CTAGTACCAATAAATAGTAATGTTAATGCCAGATTTAATAATAATACCAGCTATAGATTGATAAGTTGTAAC
ACCTCAGTCATTACACAGGCCTGTCCAAAGGTATCCTTTGAGCCAATTCCCATACATTATTGTGCCCCGGCT
GGTTTTGCGATTCTAAAGTGTAATGATAAGAAGTTCCAGGGAAAAGGACCATGTAAAAATGTCAGCACAGTA
CAATGTACACATGGGATTAGGCCAGTAGTATCAACTCAACTACTGTTAAATGGCAGTTTAGCAGAGGAGGAT
GTAGTAATTAGATCTGCCAATTTCAGTAATAATGCTAAAACCATAATAGTGCAGCTGAACAAATCTATAGAA
ATTAATTGTACAAGATCCAATTACAATATAATAAAAAGAATACCTATAGGACCAGGAGGGAGAGCATTTTAT
ACAACAGGACAAATAATAGGAAATATAAGACAAGCACATTGT
>1865_3017_8	X4
TGCATGATTGAGGTAGGAGAAGGACAAAACTGCTCTTTCAATATCACCACAGGGGTAAGAGATAAGGTGCAG
AAAGAATATGCAACTTTTTATAAATCTGATCTAGTACCAATAAATAGTAATGTTAATGCCAGATTTAATAAT
AATACCAGATATAGATTGATAAGTTGTAACACCTCAGTCATTACACAGGCCTGTCCAAAGGTATCCTTTGAG
CCAATTCCCATACATTTTTGCGCCCCGGCTGGTTTTGCGATTCTAAAGTGTAATGATAAGAAGTTCAAGGGA
AAAGGACCATGTAAAAATGTCAGCACAGTACAATGTACACATGGGATTAGACCAGTAGTATCAACTCAACTA
CTGTTAAATGGCAGTTTAGCAGAAGAGGACGTAGTAATTAGATCTGCCAATTTCAGTAACAATGCTAAAACC
ATAATAGTGCAGCTGAACAAATCTGTAGAAATTAATTGTACAAGATCCAACTACAATATAATAAAAAGAATA
CCTATAGGACCAGGAGGGAGAGCATTTTATACAACAGGACAAATAATAGGAAATATAAGACAAGCACATTGT
>1865_3017_6	X4
TGCATGATTGAGGTAGGAGAAAGACAAAACTGCTCTTTCAATATCACCACAGGGGTAAGAGATAAGGTGCAG
AAAGAATATGCAACTTTTTATAAATCTGATCTAGTACCAATAAATAGTAATGTTAATGCCAGATTTAATAAT
AATACCAGATATAGATTGATAAGTTGTAACACCTCAGTCATTACACAGGCCTGTCCAAAGGTATCCTTTGAG
CCAATTCCCATACATTTTTGTGCCCCGGCTGGTTTTGCGATTCTAAAGTGTAATGATAAGAAGTTCAAGGGA
AAAGGACCATGTAAAAATGTCAGCACAGTACAATGTACACATGGGATTAGACCAGTAGTATCAACTCAACTA
CTGTTAAATGGCAGTTTAGCAGAAGAGGACGTAGTAATTAGATCTGCCAATTTCAGTAACAATGCTAAAACC
ATAATAGTGCAGCTGAACAAATCTGTAGAAATTAATTGTACAAGATCCAACTACAATATAATAAAAAGAATA
CCTATAGGACCAGGAGGGAGAGCATTTTATACAACAGGACAAATAATAGGAAATATAAGACAAGCACATTGT
>1865_3017_10	X4
TGCATTACTAATACTACTAATACCAATAGTAGTATGATTGAGGTAGGAGAAAGACAAAACTGCTCTTTCAAT
ATCACCACAGGGGTAAGAGATAAGGTGCAGAAAGAATATGCAACTTTTTATAAATCTGATCTAGTACCAATA
AATAGTAATGTTAATGCCAGATTTAATAATAATACCAGATATAGATTGATAAGTTGTAACACCTCAGTCATT
ACACAGGCCTGTCCAAAGGTATCCTTTGAGCCAATTCCCATACATTTTTGTGCCCCGGCTGGTTTTGCGATT
CTAAAGTGTAATGATAAGAAGTTCAAGGGAAAAGGACCATGTAAAAATGTCAGCACAGTACAATGTACACAT
GGGATTAGGCCAGTAGTATCAACTCAACTACTGTTAAATGGCAGTTTAGCAGAAGAGGAGGTAGTAATTAGA
TCTGCCAATTTCAGTAACAATGCTAAAACCATAATAGTGCAGCTGAACAAATCTGTAGAAATTAATTGTACA
AGATCCAACTACAATATAATAAAAAGAGTACCTATAGGACCAGGAGGGAGAGCATTTTATACAACAGGACAA
ATAATAGGAAATATAAGACAAACACATTGT
>1865_3017_5	X4
TGCATTAATGATACCAATAGTAGTATGACGGAGGTAGGAGAAAGACAAAACTGCTCTTTCAATATCACCACA
GGGGTAAGAGATAAGGTGCAGAAAGAATATGCAACTTTTTATAAATCTGATCTAGTACCAATAAATAGTAAT
GTTAATGCCAGATTTAATAATAATACCAGATATAGATTGATAAGTTGTAACACCTCAGTCATTACACAGGCC
TGTCCAAAGGTATCCTTTGAGCCAATTCCCATACATTATTGTGCCCCGGCTGGTTTTGCGATTCTAAAGTGT
AATGATAAGAAGTTCCAGGGAAGAGGACCATGTAAAAATGTCAGCACAGTACAATGTACACATGGGATTAGG
CCAGTAGTATCAACTCAACTACTGTTAAATGGCAGTTTAGCAGAAGAGGACGTAGTAATTAGATCTGCCAAT
TTCAGTAACAATGCTAAAACCATAATAGTGCAGCTGAACAAATCTGTAGAAATTAATTGTACAAGATCCAAT
TACAATATAATAAAAAGAATACCTATAGGACCAGGAGGGAGAGCATTTTATACAACAGGACAAATAATAGGA
AATATAAGACAAGCACATTGT
>1865_3017_11	X4
TGCATTAATGATACCAATAGTAGTATGACGGAGGTAGGAGAAAGACAAAACTGCTCTTTCAATATCACCACA
GGGGTAAGAGATAAGGTGCAGAAAGAATATGCAACTTTTTATAAATCTGATCTAGTACCAATAAATAGTAAT
GTTAATGCCAGATTTAATAATAATACCAGATATAGATTGATAAGTTGTAACACCTCAGTCATTACACAGGCC
TGTCCAAAGATATCCTTTGAACCAATTCCCATACATTTTTGTGCCCCGGCTGGTTTTGCGATTCTAAAGTGT
AATGATAAGAAGTTCAAGGGAAAAGGACCATGTAAAAATGTCAGCACAGTACAATGTACACATGGGATTAGG
CCAGTAGTATCAACTCAACTACTGTTAAATGGCAGTTTAGCAGAAGAGGACGTAGTAATTAGATCTGCCAAT
TTCAGTAACAATGCTAAAACCATAATAGTGCAGCTGAACAAATCTGTAGAAATTAATTGTACAAGATCCAAT
TACAATATAATAAAAAGAATACCTATAGGACCAGGAGGGAGAGCATTTTATACAACAGGACACATAATAGGA
AATATAAGACAAGCACATTGT
>1865_3017_4	X4
TGCATTAATGCAAATGCTACTAATACTACTAATACCAATAGTAGTATGATTGAGGTAGGAGAAAGACAAAAC
TGCTCTTTCAATATCACCACAGGGGCAAGAGATAAGGTGCAGAAAGAATATGCAACTTTTTATAAATCTGAT
CTAGTACCAATAAATAGTAATGTTAATGCCAGATTTAATAATAATACCAGATATAGATTGATAAGTTGTAAC
ACCTCAGTCATTACACAGGCCTGTCCAAAGGTATCCTTTGAGCCAATTCCCATACATTTTTGTGCCCCGGCT
GGTTTTGCGATTCTAAAGTGTAATGATAAGAAGTTCAAGGGAAAAGGACCATGTAAAAATGTCAGCACAGTA
CAATGTACACATGGGATTAGACCAGTAGTATCAACTCAACTACTGTTAAATGGCAGTTTAGCAGAAGAGGAC
GTAGTAATTAGATCTGCCAATTTCAGTAACAATGCTAAAACCATAATAGTGCAGCTGAACAAATCTGTAGAA
ATTAATTGTACAAGATCCAACTACAATATAATAAAAAGAATACCTATAGGACCAGGAGGGAGAGCATTTTAT
ACAACAGGACAAATAATAGGAAATATAAGACAAGCACATTGT
>1865_3017_9	X4
TGCATTACTAATACTACTAATACCAATAGTAGTATGATTGAGGTAGGAGAAAGACAAAACTGCTCTTTCAAT
ATCACCACAGGGGTAAGAGATAAGGTGCAGAAAGAATATGCAACTTTTTATAAATCTGATCTAGTACCAATA
AATAGTAATGTTAATGCCAGATTTAATAATAATACCAGATATAGATTGATAAGTTGTAACACCTCAGTCATT
ACACAGGCCTGTCCAAAGGTATCCTTTGAGCCAATTCCCATACATTTTTGTGCCCCGGCTGGTTTTGCGATT
CTAAAGTGTAATGATAAGAAGTTCAAGGGAAAAGGACCATGTAAAAATGTCAGCACAGTACAATGTACACAT
GGGATTAGGCCAGTAGTATCAACTCAACTACTGTTAAATGGCAGTTTAGCAGAAGAGGACGTAGTAATTAGA
TCTGCCAATTTCAGTAACAATGCTAAAACCATAATAGTGCAGCTGAACAAATCTGTAGAAATTAATTGTACA
AGATCCAATTACAATATAATAAAAAGAATACCTATAGGACCAGGAGGGAGAGCATTTTATACAACAGGACAA
ATAATAGGAAATATAAGACAAGCACATTGT
>1865_5565_8	X4
TGCATTAATGCAAATGCTACTAATGCTACTAATACCAATAGTAGTATGATTGAGGTAGGAGAAAGACAAAAC
TGCTCTTTCAATATCACCACAAGGGTAAGAGATAAGGTGCAAAAAGAATATGCAACTTTTTATAAATCTGAT
CTAGTACCAATAAATAGTAATGTTAATGCCAGATTTAATAATAATACCAGATATAGATTGATAAGTTGTAAC
ACCTCAGTCATTACACAGGCCTGTCCAAAGGTATCCTTTGAGCCAATTCCCATACATTTTTGTGCCCCGGCT
GGTTTTGCGATTCTAAAGTGTAATGATAAGAAGTTCCAGGGAAAAGGACCATGTAAAAATGTCAGCACAGTA
CAATGTACACATGGGATTAGGCCAGTAGTATCAACTCAACTACTGTTAAATGGCAGTTTAGCAGAAGAGGAC
GTAGTAATTAGATCTGCCAATTTCAGTAACAATGCTAAAACCATAATAGTGCAGCTGAACAAATCTGTAGAA
ATTAATTGTACAAGACCCAACTACAATATAATAAAAAGAGTACCTATAGGACCAGGAGGGAGAGCATTTTAT
ACAACAGGACAAATAATAGGAAATATAAGACAAACACATTGT
>1865_5565_3	X4
TGCATTAATGCAAATGCTACTAATGCTACTAATACCAATAGTAGTATAATGGAGGTAGGAGAAAGAAAAAAC
TGCTCTTTCAATATCACCACAGGGGTAAGAGATAAAGTGCAGAAAGAATATGCAACTTTTTATAAATCTGAT
ATAGTACCAATAAATAGTAATGTTAATGCCAGAATTAATAATAATACCAGATATAGATTGATAAGTTGTAAC
ACCTCAGTCATTACACAGGCCTGTCCAAAGGTATCCTTTGAGCCAATTCCCATACATTTTTGTGCCCCGGCT
GGTTTTGCGATTCTAAAATGTAATGATAAGAAGTTCCAGGGAAAAGGACCATGTAAAAATGTCAGCACAGTA
CAATGTACACATGGGATTAGGCCAGTAGTATCAACTCAACTACTGTTAAATGGCAGTTTAGCAGAAGAGGAC
GTAGTAATTAGATCTGCCAATTTCAGTAACAATGCTAAAACCATAATAGTGCAGCTGAACAAATCTGTAGAA
ATTAATTGTATAAGATCCAACTACAATATAATAAAAAGAGTACCTATAGGACCAGGAGGGAGAGCATTTTAT
ACAACAGGACAAATAATAGGAAATATAAGACAACCACATTGT
>1865_5565_6	X4
TGCATTAATGCAAAAGCTACTAATGCTACTAATACCAATAGTAGTATAATGGAGGTAGGAGAAAGAAAAAAC
TGCTCTTTCAATATCACCACAGGGGTAAGAGATAAAGTGCAGAAAGAATATGCAACTTTTTATAAATCTGAT
CTAGTACCAATAAATAGTAATGTTAATGCCAGAATTAATAATAATACCAGATATAGATTGATAAGTTGTAAC
ACCTCAGTCATTACACAGGCCTGTCCAAAGGTATCCTTTGAGCCAATTCCCATACATTTTTGTGCCCCGGCT
GGTTTTGCGATTCTAAAATGTAATGATAAGAAGTTCCAGGGAAAAGGACCATGTAAAAATGTCAGCACAGTA
CAATGTACACATGGGATTAGGCCAGTAGTATCAACTCAACTACTGTTAAATGGCAGTTTAGCAGAAGAGGAG
GTAGTAATTAGATCGGCCAATTTCAGTAACAATGCTAAAACCATAATAGTGCAGCTGAACAAATCTGTAGAA
ATTAATTGTATAAGATCCAACTACAATATAATAAAAAGAGTACCTATAGGACCAGGAGGGAGAGCATTTTAT
ACAACAGGACAAATAATAGGAAATATAAGACAACCACATTGT
>1865_5565_9	X4
TGCATTAATGCAAATGCTACTAATGCTACTAATACCAATAGTAGTATAATGGAGGTAGGAGAAAGAAAAAAC
TGCTCTTTCAATATCACCACAGGGGTAAGAGATAAAGTGCAGAAAGAATATGCAACTTTTTATAAATCTGAT
ATAGTACCAATAAATAGTAATGTTAATGCCAGAATTAATAATAATACCAGATATAAATTGATAAGTTGTAAC
ACCTCAGTCATTACACAGGCCTGTCCAAAGGTATCCTTTGAGCCAATTCCCATACATTTTTGTGCCCCGGCT
GGTTTTGCGATTCTAAAATGTAATGATAAGAAGTTCCAGGGAAAAGGACCATGTAAAAATGTCAGCACAGTA
CAATGTACACATGGGATTAGGCCAGTAGTATCAACTCAACTACTGTTAAATGGCAGTTTAGCAGAAGAGGAG
GTAGTAATTAGATCGGCCAATTTCAGTAACAATGCTAAAACCATAATAGTGCAGCTGAACAAATCTGTAGAA
ATTAATTGTATAAGATCCAACTACAATATAATAAAAAGAGTACCTATAGGACCAGGAGGGAGAGCATTTTAT
ACAACAGGACAAATAATAAGAAATATAAGACAACCACATTGT
>1865_5565_10	X4
TGCATTAATACAAATGCTACTAATGCTACTAATACCAATAGTAGTATAATGGAGGTAGGAGAAAGAAAAAAC
TGCTCTTTCAATATCACCACAGGGGTAAGAGATAAAGTGCAGAAAGAATATGCAACTTTTTATAAATCTGAT
ATAGTACCAATAAATAGTAATGTTAATGCCAGAATTAATAATAATACCAGATATAGATTGATAAGTTGTAAC
ACCTCAGTCATTACACAGGCCTGTCCAAAGGTATCCTTTGAGCCAATTCCCATACATTTTTGTGCCCCGGCT
GGTTTTGCGATTCTAAAATGTAATGATAAGAAGTTCCAGGGAAAAGGACCATGTAAAAATGTCAGCACAGTA
CAATGTACACATGGGATTAGGCCAGTAGTATCCACTCAACTACTGTTAAATGGCAGTTTAGCAGAAGAGGAG
GTAGTAATTAGATCGGCCAATTTCAGTAACAATGCTAAAACCATAATAGTGCAGCTGAACAAATCTGTAGAA
ATTAATTGTATAAGATCCAACTACAATATAATAAAAAGAGTACCTATAGGACCAGGAGGGAGAGCATTTTAT
ACAACAGGACAAATAATAGGAAATATAAGACAACCACATTGT
>1865_5565_4	X4
TGCATTAATGCAAATGCTACTAATGCTACTAATACCAATAGTAGTATAATGGAGGTAGGAGAAAGAAAAAAC
TGCTCTTTCAATATCACCACAGGGGTAAGAGATAAAGTGCAGAAAGAATATGCAACTTTTTATAAATCTGAT
ATAGTACCAATAAATAGTAATGTTAATGCCAGAATTAATAATAATACCAGATATAGATTGATAAGTTGTAAC
ACCTCAGTCATTACACAGGCCTGTCCAAAGGTATCCTTTGAGCCAATTCCCATACATTTTTGTGCCCCGGCT
GGTTTTGCGATTCTAAAATGTAATGATAAGAAGTTCCAGGGAAAAGGACCATGTAAAAATGTCAGCACAGTA
CAATGTACACATGGGATTAGGCCAGTAGTATCAACTCAACTACTGTTAAATGGCAGTTTAGCAGAAGAGGAG
GTAGTAATTAGATCGGCCAATTTCAGTAGCAATGCTAAAACCATAATAGTGCAGCTGAACAAATCTGTAGAA
ATTAATTGTATAAGATCCAACTACAATATAATAAAAAGAGTACCTATAGGACCAGGAGGGAGAGCATTTTAT
ACAACAGGACAAATAATAGGAAATATAAGACAACCACATTGT
>1865_5565_7	X4
TGCATTAATGCAAATGCTACTAATGCTACTAATACCAATAGTAGTATAATGGGGGTAGGAGAAAGAAAAAAC
TGCTCTTTCAATATCACCACAGGGGTAAGAGATAAAGTGCAGAAAGAATATGCGACTTTTTATAAATCTGAT
ATAGTACCAATAAATAGTAATGTTAATGCCAGAATTAATAATAATACCAGATATAGATTGATAAGTTGTAAC
ACCTCAGTCATTACACAGGCCTGTCCAAAGGTATCCTTTGAGCCAATTCCCATACATTTTTGTGCCCCGGCT
GGTTTTGCGATTCTAAAATGTAATGATAAGAAGTTCCAGGGAAAAGGACCATGTAAAAATGTCAGCACAGTA
CAATGTACACATGGGATTAGGCCAGTAGTATCAACTCAACTACTGTTAAATGGCAGTTTAGCAGAAGAGGAG
GTAGTAATTAGATCGGCCAATTTCAGTAACAATGCTAAAACCATAATAGTGCAGCTGAACAAATCTGTAGAA
ATTAATTGTATAAGATCCAACTACAATATAATAAAAAGAGTACCTATAGGACCAGGAGGGAGAGCATTTTAT
ACAACAGGACAAATAATAGGAAATATAAGACAACCACATTGT
>1865_5565_12	X4
TGCATTAATGCAAATGCTACTAATGCTACTAATACCAATAGTAGTATAATGGAGGTAGGAGAAAGAAAAAAC
TGCTCTTTCAATATCACCACAGGGGTAAGAGATAAGGTGCAGAAAGAATATGCAACTTTTTATAAATCTGAT
CTAGTACCAATAAAAAGTAATGTTAATGCCAGATTTAATAATAATACCAGATATAGATTGATAAGTTGTAAC
ACCTCAGTCATTACACAGGCCTGTCCAAAGGTATCCTTTGAGCCAATTCCCATACATTTTTGTGCCCCGGCT
GGTTTTGCGATTCTAAAGTGTAATGATAAGAAGTTCCAGGGAAGAGGACCATGTAAAAATGTCAGCACAGTA
CAATGTACACATGGGATTAGGCCAGTAGTATCAACTCAACTACTGTTAAATGGCAGTTTAGCAGAAGAGGAG
GTAGTAATTAGATCTGCCAATTTCAGTAACAATGCTAAAACCATAATAGTGCAGCTGAACAAATCTGTAGAA
ATTAATTGTATAAGATCCAACTACAATATAATAAAAAGAGTACCTATAGGACCAGGAGGGAGAGCATTTTAT
ACAACAGGACAAATAATAGGAAATATAAGACAACCACATTGT
>1865_5565_11	X4
TGCATTAATACAAATGCTACTAATGCTACTAATACCAATAGTAGTATAATGGAGGTAGGAGAAAGAAAAAAC
TGCTCTTTCAATATCACCACAGGGGTAAGAGATAAGGTGCAGAAAGAATATGCAACTTTTTATAAATCTGAT
CTAGTACCAATAAAAAGTAATGTTAATGCCAGATTTAATAATAATACCAGATATAGATTGATAAGTTGTAAC
ACCTCAGTCATTACACAGGCCTGTCCAAAGGTATCCTTTGAGCCAATTCCCATACATTTTTGTGCCCCGGCT
GGTTTTGCGATCCTAAAGTGTAATGATAAGAAGTTCCAGGGAAGAGGACCATGTAAAAATGTCAGCACAGTA
CAATGTACGCATGGGATTAGGCCAGTAGTATCAACTCAACTACTGTTAAATGGCAGTTTAGCAGAAGAGGAG
GTAGTAATTAGATCTGCCAATTTCAGTAACAATGCTAAAACCATAATAGTGCAGCTGAACAAATCTGTAGAA
ATTAATTGTATAAGATCCAACTACAATATAATAAAAAGAGTACCTATAGGACCAGGAGGGAGAGCATTTTAT
ACAACAGGACAAATAATAGGAAATATAAGACAACCACATTGT
>1865_5565_5	X4
TGCATTAATGCAAATGCTACTAATGCTACTAATACCAATAGTAGTATAATGGAGGTAGGAGAAAGAAAAAAC
TGCTCTTTCAATATCACCACAGGGGTAAGAGATAAGGTGCAGAAAGAATATGCAACTTTTTATAAATCTGAT
CTAGTACCAATAAAAAGTAATGTTAATGCCAGATTTAATAATAATACCAGATATAGATTGATAAGTTGTAAC
ACCTCAGTCACTACACAGGCCTGTCCAAAGGTATCCTTTGAGCCAATTCCCATACATTTTTGTGCCCCGGCT
GGTTTTGCGATTCTAAAGTGTAATGATAAGAAGTTCCAGGGAAGAGGACCATGTAAAAATGTCAGCACAGTA
CAATGTACACATGGGATTAGGCCAGTAGTATCAACTCAACTACTGTTAAATGGCAGTTTAGCAGAAGAGGAG
GTAGTAATTAGATCTGCCAATTTCAGTAACAATGCTAAAACCATAATAGTGCAGCTGAACAAATCTGTAGAA
ATTAATTGTATAAGATCCAACTACAATATAATAAAAAGAGTACCTATAGGACCAGGAGGGAGAGCATTTTAT
ACAACAGGACAAATAATAGGAAATATAAGACAACCACATTGT
>1865_6912_6	X4
TGCATTAATGCAAATGCTACTAATGCTACTAATGCCAATAGTAGTATAATGGAGGTAGGAGAAAGAAAAAAC
TGCTCTTTCAATATCACCACAGGGGTAAGAGATAAGGTGCAGAAAGAATATGCAACTTTTTATAAATCTGAT
CTAGTACCAATAAAAAGTAATGTTAATGCCAGATTTAATAATAATACCAGATATAGATTGATAAGTTGTAAC
ACCTCAGTCATTACACGGGCCTGTCCAAAGGTATCCTTTGAGCCAATTCCCATACATTTTTGTGCCCCGGCT
GGTTTTGCGATTCTAAAGTGTAATGATAAGAAGTTCCAGGGAAGAGGACCATGTAAAAATGTCAGCACAGTA
CAATGTACGCATGGGATTAGGCCAGTAGTATCAACTCAACTACTGTTAAATGGCAGTTTAGCAGAAGAGGAG
GTAGTAATTAGATCGGCCAATTTCAGTAACAATGCTAAAACCATAATAGTGCAGCTGAACAAATCTGTAGAA
ATTAATTGTATAAGATCCAACTACAATATAATAAAAAGAGTACCTATAGGACCAGGAGGGAGAGCATTTTAT
ACAACAGGACAAATAATAGGAAATATAAGACAACCACATTGT
>1865_6912_2	X4
TGCATTAATGCAAATGCCACTAATGCTATTAATACCAATAGTAGTATAACGATGGTACAAGAAATGAAAAAC
TGCTCTTTCAATATCACCACAGGGGTAAGAGATAAGGTGCAGAAAAAATATGCAACTTTTTATAAATCTGAT
CTAGTACCAATAAAAAGTAATGTTAATGCCAGATTTAATAATAATACCAGATATAGATTGATAAGTTGTAAC
ACCTCAGTCATTACACAGGCCTGTCCAAAGGTATCCTTTGAGCCAATTCCCATACATTTTTGTGCCCCGGCT
GGTTTTGCGATTCTAAAGTGTAATGATAAGAAGTTCCAGGGAAGAGGACCATGTAAAAATGTCAGCACAGTA
CAATGTACACATGGGATTAGGCCAGTAGTATCAACTCAACTACTGTTAAATGGCAGTTTAGCAGAAGAGGAG
GTAGCAATTAGATCTGCCAATTTCAGTAACAATGCTAAAACCATAATAGTGCAGCTGAACAAATCTGTAGAA
ATTAATTGTATAAGATCCAACTACAATATAATAAAAAGAGTACCTATAGGACCAGGAGGGAGATCATTTTAT
ACAACAGGACAAATAATAGGAAATATAAGACAACCACATTGT
>1865_6912_10	X4
TGCATTAATGCAAATGCCACTAATGCTACTAATACCAATAGTAGTATAACGATGGTACAAGAAATGAAAAAC
TGCTCTTTCAATATCACCACAGGGGTAAGAGATAAGGTGCAGAAAAAATATGCAACTTTTTATAAATCTGAT
CTAGTACCAATAAAAAGTAATGTTAATGCCAGATTTAATAATAATACCAGATATAGATTGATAAGTTGTAAC
ACCTCAGTCATTACACAGGCCTGTCCAAAGGTATCCTTTGAGCCAATTCCCATACATTTTTGTGCCCCGGCT
GGTTTTGCGATTCTAAAGTGTAATGATAAGAAGTTCCAGGGAAGAGGACCATGTAAAAATGTCAGCACAGTA
CAATGTACACATGGGATTAGGCCAGTAGTATCAACTCAACTACTGTTAAATGGCAGTTTAGCAGAAGAGGAG
GTAGCAATTAGATCTGCCAATTTCAGTAACAATGCTAAAACCATAATAGTGCAGCTGAACAAATCTGTAGAA
ATTAATTGTATAAGATCCAACTACAATATAATAAAAAGAGTACCTATAGGACCAGGAGGGAGATCATTTTAT
ACAACAGGACAAATAATAGGAAATATAAGACAACCACATTGT
>1865_6912_4	X4
TGCATTAATGCAAATGCCACTAATGCTACTAATACCAATAGTAGTATAACGATGGTACAAGAAATGAAAAAC
TGCTCTTTCAATATCACCACAGGGGTAAGAGATAAGGTGCAGAAAAAATATGCAACTTTTTATAAATCTGAT
CTAGTACCAATAAAAAGTAATGTTAATGCCAGATTTAATAATAATACCAGATATAGATTGATAAGTTGTAAC
ACCTCAGTCATTACACAGGCCTGTCCAAAGGTATCCTTTGAGCCAATTCCCATACATTTTTGTGCCCCGGCT
GGTTTTGCGATTCTAAAGTGTAATGATAAGAAGTTCCAGGGAAGAGGACCATGTAAAAATGTCAGCACAGTA
CAATGTACACATGGGATTAGGCCAGTAGTATCAACTCAACTACTGTTAAATGGCAGTTTAGCAGAAGAGGAG
GTAGCAATTAGATCTGCCAATTTCAGTAACAATGCTAAAACCATAATAGTGCAGCTGAACAAATCTGTAGAA
ATTAATTGTATAAGATCCAACTACAATATAATAAAAAGAGTACCTATAGGACCAGGAGGGAGATCATTTTAT
ACAACAGGACAAATAATAGGAAATATAAGACAACCACATTGT
>1865_6912_1	X4
TGCATTAATGCAAATGCCACTAATGCTACTAATACCAATAGTAGTATAACGATGGTACAAGAAATGAAAAAC
TGCTCTTTCAATATCACCACAGGGGTAAGAGATAAGGTGCAGAAAAAATATGCAACTTTTTATAAATCTGAT
CTAGTACCAATAAAAAGTAATGTTAATGCCAGATTTAATAATAATAACAGATATAGATTGATAAGTTGTAAC
ACCTCAGTCATTACACAGGCCTGTCCAAAGGTATCCTTTGAGCCAATTCCCATACATTTTTGTGCCCCGGCT
GGTTTTGCGATTCTAAAGTGTAATGATAAGAAGTTCCAGGGAAGAGGACCATGTAAAAATGTCAGCACAGTA
CAATGTACACATGGGATTAGGCCAGTAGTATCAACTCAACTACTGTTAAATGGCAGTTTAGCAGAAGAGGAG
GTAGCAATTAGATCTGCCAATTTCAGTAACAATGCTAAAACCATAATAGTGCAGCTGAACAAATCTGTAGAA
ATTAATTGTATAAGATCCAACTACAATATAATAAAAAGAGTACCTATAGGACCAGGAGGGAGATCATTTTAT
ACAACAGGACAAATAATAGGAAATATAAGACAACCACATTGT
>1865_6912_12	X4
TGCATTAATGCAAATGCCACTAAGGCTACTAATACCAATAGTAGTATAACGATGGTACAAGAAATGAAAAAC
TGCTCTTTCAATATCACCACAGGGGTAAGAGATAAGGTGCAGAAAAAATATGCAACTTTTTATAAATCTGAT
CTAGTACCAATAAAAAGTAATGTTAATGCCAGATTTAATAATAATACCAGATATAGATTGATAAGTTGTAAC
ACCTCAGTCATTACACAGGCCTGTCCAAAGGTATCCTTTGAGCCAATTCCCATACATTTTTGTGCCCCGGCT
GGTTTTGCGATTCTAAAGTGTAATGATAAGAAGTTCCAGGGAAGAGGACCATGTAAAAATGTCAGCACAGTA
CAATGTACACATGGGATTAGGCCAGTAGTATCAACTCAACTACTGTTAAATGGCAGTTTAGCAGAAGAGGAG
GTAGCAATTAGATCTGCCAATTTCAGTAACAATGCTAAAACCATAATAGTGCAGCTGAACAAATCTGTAGAA
ATTAATTGTATAAGATCCAACTACAATATAATAAAAAGAGTACCTATAGGACCAGGAGGGAGATCATTTTAT
ACAACAGGACAAATAATAGGAAATATAAGACAACCACATTGT
>1865_6912_11	X4
TGCATTAATACAAATGCCACTAATGCTACTAATACCAATAGTAGTATAACGATGGTACAAGAAATGAAAAAC
TGCTCTTTCAATATCACCACAGGGGTAAGAGATAAGGTGCAGAAAAAATATGCAACTTTTTATAAATCTGAT
CTAGTACCAATAAAAAGTAATGTTAATGCCAGATTTAATAATAATACCAGATATAGATTGATAAGTTGTAAC
ACCTCAGTCATTACACAGGCCTGTCCAAAGGTATCCTTTGAGCCAATTCCCATACATTTTTGTGCCCCGGCT
GGTTTTGCGATTCTAAAGTGTAATGATAAGAAGTTCCAGGGAAGAGGACCATGTAAAAATGTCAGCACAGTA
CAATGTACACATGGGATTAGGCCAGTAGTATCAACTCAACTACTGTTAAATGGCAGTTTAGCAGAAGAGGAG
GTAGCAATTAGATCTGCCAATTTCAGTAACAATGCTAAAACCATAATAGTGCAGCTGAACAAATCTGTAGAA
ATTAATTGTATAAGATCCAACTACAATATAATAAAAAGAGTACCTATAGGACCGGGAGGGAGATCATTTTAT
ACAACAGGACAAATAATAGGAAATATAAGACAACCACATTGC
>1865_6912_3	X4
TGCATTAATGCAAATGCCACTAATGCTACTAATACCAATAGTAGTATAACGATGGTACAAGAAATGAAAAAC
TGCTCTTTCAATATCACCACAGGGGTAAGAGATAAGGTGCAGAAAAAATATGCAACTTTTTATAAATCTGAT
CTAGTACCAATAAAAAGTAATGTTAATGCCAGATTTAATAATAATACCAGATATAGATTGATAAGTTGTAAC
ACCTCAGTCACTACACAGGCCTGTCCAAAGGTATCCTTTGAGCCAATTCCCATACATTTTTGTGCCCCGGCT
GGTTTTGCGATTCTAAAGTGTAATGATAAGAAGTTCCAGGGAAGAGGACCATGTAAAAATGTCAGCACAGTA
CAATGTACACATGGGATTAGGCCAGTAGTATCAACTCAACTACTGTTAAATGGCAGTTTAGCAGAAGAGGAG
GTAGCAATTAGATCTGCCAATTTCAGTAACAATGCTAAAACCATAATAGTGCAGCTGAACAAATCTGTAGAA
ATTAATTGTATAAGATCCAACTACAATATAATAAAAAGAGTACCTATAGGACCAGGAGGGAGATCATTTTAT
ACAACAGGACAAATAATAGGAAATATAAGACAACCACATTGT
>1865_6912_7	X4
TGCATTAATGCAAATGCCACTAATGCTACTAATACCAATAGTAGTATAACGATGGTACAAGAAATGAAAAAC
TGCTCTTTCAATATCACCACAGGGGTAAGAGATAAGGTGCAGAAAAAATATGCAACTTTTTATAAATCTGAT
CTAGTACCAATAAAAAGTAATGTTAATGCCAGATTTAATAATAATACCAGATATAGATTGATAAGTTGTAAC
ACCTCAGTCATTACACAGGCCTGTCCAAAGGTATCCTTTGAGCCAATTCCCATACATTTTTGTGCCCCGGCT
GGTTTTGCGATTCTAAAGTGTAATGATAAGAAGTTCCAGGGAAGAGGACCATGTAAAAATGTCAGCACAGTA
CAATGTACACATGGGATTAGGCCAGTAGTATCAACTCAACTACTGTTAAATGGCAGTTTAGCAGAAGAGGAG
GTAGCAATTAGATCTGCCAATTTCAGTAACAATGCTAAAACCATAATAGTGCAGCTGAACAAATCTGTAGAA
ATTAATTGTATAAGATCCAACTACAATATAATACAAAGAGTACCTATAGGACCAGGAGGGAGATCATTTTAT
ACAACAGGACAAATAATAGGAAATATAAGACAACCACATTGT
>1865_6912_5	X4
TGCATTAATGCAAATGCCACTAGTGCTACTAATACCAATAGTAGTATAACGATGGTACAAGAAATGAAAAAC
TGCTCTTTCAATATCACCACAGGGGTAAGAGATAAGGTGCAGAAAAAATATGCAACTTTTTATAAATCTGAT
CTAGTACCAATAAAAAGTAATGTTAATGCCAGATTTAATAATAATACCAGATATAGATTGATAAGTTGTAAA
ACCTCAGTCATTACACAGGCCTGTCCAAAGGTATCCTTTGAGCCAATTCCCATACATTTTTGTGCCCCGGCT
GGTTTTGCGATTCTAAAGTGTAATGATAAGAAGTTCCAGGGAAGAGGACCATGTAAAAATGTCAGCACAGTA
CAATGTACACATGGGATTAGGCCAGTAGTATCAACTCAACTACTGTTAAATGGCAGTTTAGCAGAAGAGGAG
GTAGCAATTAGATCTGCCAATTTCAGTAACAATGCTAAAACCATAATAGTGCAGCTGAACAAATCTGTAGAA
ATTAATTGTATAAGATCCAACTACAATATAATAAAAAGAGTACCTATAGGACCAGGAGGGAGATCATTTTAT
ACAACAGGACAAATAATAGGAAATATAAGACAACCACATTGT
>1865_49_2	X4
TGCATTAATGCAAATGCCACTAATGCTACTAATACCAATAGTAGTATAACGATGGTACAAGAAATGAAAAAC
TGCTCTTTCAATATCACCACAGGGGTAAGAGATAAGGTGCAGAAAAAATATGCAACTTTTTATAAATCTGAT
CTAGTACCAATAAAAAGTAATGTTAATGCCAGATTTAATAATAATACCAGATATAGATTGATAAGTTGTAAC
ACCTCAGTCATTACACAGGCCTGTCCAAAGGTATCCTTTGAGCCAATTCCCATACATTTTTGTGCCCCGGCT
GGTTTTGCGATTCTAAAGTGTAATGATAAGAAGTTCCAGGGAAGAGGACCATGTAAAAATGTCAGCACAGTA
CAATGTACACATGGGATTAGGCCAGTAGTATCAACTCAACTACTGTTAAATGGCAGTTTAGCAGAAGAGGAG
GTAGCAATTAGATCTGCCAATTTCAGTAACAATGCTAAAACCATAATAGTGCAGCTGAACAAATCTGTAGAA
ATTAATTGTATAAGATCCAACTACAATATAATAAAAAGAGTACCTATAGGACCAGGAGGGAGATCATTTTAT
ACAACAGGACAAATAATAGGAAATATAAGACAACCACATTGT
>1865_49_11	R5
AAAAATAACATGGTAGAACAGATGCATGAGGATATAATCAGTTTATGGGATCAAAGCCTAAAGCCATGTGTA
AAATTAACCCCACTCTGTGTAACTTTAAATTGCATTAATGCAGATGCTACTAATGCTAATAATACCAATAAT
AGTAGCGAAGGAACGATGGAGGTAGGAGAAATAAAAAACTGCTCTTTCAATATCACCACAGGGGTAAGAGAT
AAGGTGCAGAAAGAATATGCAACTTTTTATAAATCTGATATAGTACCAATAGATAATGGTAATACCAGCTTT
GATAGCTATAGATTGATAAGTTGTAATACCTCAGTCATTACACAGGCCTGTCCAAAGGTATCCTTTGAGCCA
ATTCCCATACATTATTGTGCCCCGGCTGGTTTTGCGATTCTAAAGTGTAATGATAAGAAGTTCCAGGGAAAA
GGACCATGTAAAAATGTCAGCACAGTACAATGTACACATGGGATTAGACCAGTAGTATCAACTCAACTACTG
TTAAATGGCAGTTTAGCAGAAGAGGATGTAGTAATTAGATCTGTCAATTTCAGTAACAATGCTAAAACCATA
ATAGTGCAGCTGAACGAATCTGTAGAAATTAATTGTACAAGACCCAACAACAATACAATAAAAAGTATACAT
ATAGGACCAGGAAGAGCATTTTATACAACAGGACAAATAATAGGAGATATAAGACAAGCACATTGTAACATT
AGTAGAGCAAAATGGAATAACACTTTAAAACAAATAGTTGAAAAATTAAGAGAACAATTTAAGAATAAAACA
ATCATAGCCTTTAATCG
>1865_49_10	R5
AAAAATAACATGGTAGACCAGATGCATGAGGATATAATTAGCTTATGGGATCAAAGCCTAAAGCCATGTGTA
AAATTAACCCCACTCTGTGTTACTTTAAATTGCGATAATGCTACTAATACCAATGGAACGACGGGGGAAGGA
GAACTAAAAAACTGCTCTTTCAATATCACCACAGGGGTAAGAGATAAGGTGCAGAAAGAATATGCAACTTTT
TATAAATCTGATATAGTACCAATAGATAGTGGTAATACCAGCTTTAATGATAATACCAGCTATAGATTGATA
AGTTGTAACACCTCAGTCATTACACAGGCCTGTCCAAAGGTATCCTTTGAGCCAATTCCCATACATTATTGT
GCCCCGGCTGGTTTTGCGATTCTAAAGTGTAAAGATAAGAAGTTCCAGGGAAAAGGACCATGTAAAAATGTC
AACACAGTACAATGTACACATGGGATTAGGCCAGTAGTATCAACTCAACTACTGTTAAATGGCAGTTTAGCA
GAAGAGGACGTAGTAATTAGATCTGCCAATTTCAGTAACAATGCTAAAACCATAATAGTGCAGCTGAACGAA
TCTGTAGAAATTAATTGTATAAGACCCAACAACAATACAATAAAAAGTATACATATAGGACCAGGGAGAGCA
TTTTATACAACAGGACAAATAATAGGAGATATAAGACAAGCACATTGTAACATTAGTAGAGCAAAATGGAAT
AACACTTTAGAACAGATAGTTAAAAAATTAAGAGAAATAGAACAATTTAGGAATAAAACAACAATAGCCTTT
AATCG
>1865_49_8	R5
AAAAATAACATGGTAGACCAGATGCATGAGGATATAATTAGCTTATGGGATCAAAGCCTAAAGCCATGTGTA
AAATTAACCCCACTCTGTGTTACTTTAAATTGCGATAATGCTACTAATACCAATGGAACGACGGGGGAAGGA
GAACTAAAAAACTGCTCTTTCAATATCACCACAGGGGTAAGAGATAAGGTGCAGAAAGAATATGCAACTTTT
TATAAATCTGATATAGTACCAATAGATAGTGGTAATACCAGCTTTAATGATAATACCAGCTATAGATTGATA
AGTTGTAACACCTCAGTCATTACACAGGCCTGTCCAAAGGTATCCTTTGAGCCAATTCCCATACATTATTGT
GCCCCGGCTGGTTTTGCGATTCTAAAGTGTAAAGATAAGAAGTTCCAGGGAAAAGGACCATGTAAAAATGTC
AGCACAGTACAATGTACACATGGGATTAGGCCAGTAGTATCAACTCAACTACTGTTAAATGGCAGTTTAGCA
GAAGAGGACGTAGTAATTAGATCTGCCAATTTCAGTAACAATGCTAAAACCATAATAGTGCAGCTGAACGAA
TCTCTAGAAATTAATTGTATAAGACCCAACAACAATACAATAAAAAGTATACATATAGGACCAGGGAGAGCA
TTTTATACAACAGGACAAATAATAGGAGATATAAGACAAGCACATTGTAACATTAGTAGAGCAAAATGGAAT
AACACTTTAGAACAGATAGTTAAAAAATTAAGAGAAATAGAACAATTTAGGAATAAAACAACAATAGCCTTT
AATCG
>1865_49_7	R5
AAAAATAACATGGTAGAACAGATGCATGAGGATATAATCAGTTTATGGGATCAAAGCCTAAAGCCATGTGTA
AAATTAACCCCACTCTGTGTTACTTTAAATTGCATTAATGCTACTGGTACCACTAATAGCATTAATGCTACT
AGTACCACTAATAGTAGCGAGAGCACGATGGGGGAAGGAGAAATAAAAAACTGCTCTTTCAATATCACCACA
GGGGTAAGAGATAAGGTGCAGAAAGAATATGCAACTTTTTATAAATCTGATATAGTACCAATAGATAGTAAT
AATACCAGCTTTAATGATAGTACTAGCTATAGATTGATAAGTTGTAACACCTCAGTCATTACACAGGCCTGT
CCAAAGGTATCCTTTGAGCCAATTCCCATACATTATTGTGCCCCGGCTGGTTTTGCGATTCTAAAGTGTAAT
GATAAGAAGTTCCAGGGAAAAGGACCATGTAAAAATGTCAGCACAGTACAATGTACACATGGGATTAGGCCA
GTAGTATCAACTCAACTACTGTTAAATGGCAGTTTAGCAGAAGAGGATGTAGTAATTAGATCCGCCAATTTC
AGTAACAATGCTAAAACCATAATAGTGCAGCTGAACGAATCTGTAGAAATTAATTGTATAAGACCCAACAAC
AATACAATAAAAAGTATACATATAGGACCAGGGAGAGCATTTTATACAACAGGACAAATAATAGGAAATATA
AGACAAGCACATTGTAACATTAGTAGAGCAAAATGGAATAACACTTTAAAACAGATAGTTGAAAAATTAGGA
GAACAATTTAGGAATAAAACAACAATAGCCTTTAATCG
>1865_49_6	R5
AAAAATAACATGGTAGAACAGATGCATGAGGATATAATCAGTTTATGGGATCAAAGCCTAAAGCCATGTGTA
AAATTAACCCCACTCTGTGTTACTTTAAATTGCATTAATGCTACTGGTACCACTAATAGCATTAATGCTACT
AGTACCACTAATAGTAGCGAGAGCACGATGGGGGAAGGAGAAATAAAAAACTGCTCTTTCAATATCACCACA
GGGGTAAGAGATAAGGTGCAGAAAGAATATGCAACTTTTTATAAATCTGATATAGTACCAATAGATAATAAT
AATACCAGTTTTAATGATAGTACCAGCTATAGATTGATAAGTTGTAACACCTCAGTCATTACACAGGCCTGT
CCAAAGGTATCCTTTGAGCCAATTCCCATACATTATTGTGCCCCGGCTGGTTTTGCGATTCTAAAGTGTAAT
GATAAGAAGTTCCAGGGAAAAGGACCATGTAAAAAGGTCAGCACAGTACAATGTACACATGGGATTAGACCA
GTAGTATCAACTCAACTACTGTTAAATGGCAGTTTAGCAGAGGAGGATGTAGTAATTAGATCTGCCAATTTC
AGTAACAATGCTAAAACCATAATAGTGCAGCTGAACGAATCTGTAGAAATTAATTGTACAAGACCCAACAAC
AACACAATAAAAAGTATACATATAGGACCAGGGAGAGCATTTTATACAACAGGACAAATAATAGGAAATATA
AGACAAGCACATTGTAACATTAGTAGAGCAAAATGGAATAACACTTTAAAACAGATAGTTGAAAAATTAGGA
GAACAATTTAGGAATAAAACAACAATAGTCTTTAATCG
>1865_55_6	R5
AAAAATAACATGGTAGAACAGATGCATGAGGATATAATCAGTTTATGGGATCAAAGCCTAAAGCCATGTGTA
AAATTAACCCCACTCTGTGTTACTTTAAATTGCATTAATGCTACTGGTACCACTAATAGCATTAATGCTACT
AGTACCACTAATAGTAGCGAGAGCACGATGGGGGAAGGAGAAATAAAAAACTGCTCTTTCAATATCACCACA
GGGGTAAGAGATAAGGTGCAGAAAGAATATGCAACTTTTTATAAATCTGATATAGTACCAATAGATAATAAT
AATACCAGTTTTAATGATAGTACCAGCTATAGATTGATAAGTTGTAACACCTCAGTCATTACACAGGCCTGT
CCAAAGGTATCCTTTGAGCCAATTCCCATACATTATTGTGCCCCGGCTGGTTTTGCGATTCTAAAGTGTAAA
GATAAGAAGTTCAAGGGAAAAGGACCATGTAAAAGGGTCAGCACAGTACAATGTACACATGGGATTAGACCA
GTAGTATCAACTCAACTACTGTTAAATGGCACTTTAGCAGAAGAGGACGTAGTAATTAGATCTGCCAATTTC
AGTAACAATGCTAAAACCATAATAGTGCAGCTGAACGAATCTGTAGAAATTAATTGCACAAGACCCAACAAC
AATACAATAAAAAGTATACATATAGGACCAGGGAGAGCATTTTATACAACAGGACAAATAATAGGAAATATA
AGACAAGCACATTGTAACATTAGTAGAGCAAAATGGAATAACACTTTAAAACAGATAGTTGAAAAATTAGGA
GAACAATTTAGGAATAAAACAACAATAGCCTTTAATCG
>1865_55_2	R5
AAAAATAACATGGTAGAACAGATGCATGAGGATATAATCAGTTTATGGGATCAAAGCCTAAAGCCATGTGTA
AAATTAACCCCACTCTGTGTTACTTTAAATTGCATTAATGCTACTAGTATCACTAATAACATTAATGCTACT
AATACCAATGGAACGACGGGGGAAGGAGAACTAAAAAACTGCTCTTTCAATATCACCACAGGGGTAAGAGAT
AAGGTGCAGAAAGAATATGCAACTTTTTATAAATCTGATATAGTACCAATAGATAATGGTAATACCAGCTTT
GATAGCTATAGATTGATAAGTTGTAATACCTCAGTCATTACACAGGCCTGTCCAAAGGTATCCTTTGAGCCA
ATTCCCATACATTATTGTGCCCCGGCTGGTTTTGCGATTCTAAAGTGTAATGATAAGAAGTTCCAGGGAAAA
GGACCATGTAGAAATGTCAGCACAGTACAATGTACACATGGGATTAGACCAGTAGTATCAACTCAACTACTG
TTAAATGGCAGTTTAGCAGAAGAGGAGGTAGTAATTAGATCTGCCAATTTCAGTAACAATGCTAAAACCATA
ATAGTGCAGCTGAACGAATCTGTAGAAATTAATTGTACAAGACCCAACAACAATACAATAAAAAGTATACAT
ATAGGACCAGGGAGAGCATTTTATACAACAGGACAAATAATAGGAAATATAAGACAAGCACATTGTAACATT
AGTAGAGCAAAATGGAATAACACTTTAAAACAGATAGTTGAAAAATTAGGAGAACAATTTAGGAATAAAACA
ACAATAGCCTTTAATCG
>1865_55_7	R5
AAAAATAACATGGTAGAACAGATGCATGAGGATATAATCAGTTTATGGGATCAAAGCCTAAAGCCATGTGTA
AAATTAACCCCACTCTGTGTTACTTTAAATTGCATTAATGCTACTAGTATCACTAATAACATTAATGCTACT
AATACCAATGGAACGACGGGGGGAGGAGAACTAAAAAACTGCTCTTTCAATATCACCACAGGGGTAAGAGAT
AAGGTGCAGAAAGAATATGCAACTTTTTATAAATCTGATATAGTACCAATAGATAATGGTAATACCAGCTTT
GATAGCTATAGATTGATAAGTTGTAATACCTCAGTCATTACACAGGCCTGTCCAAAGGTATCCTTTGAGCCA
ATTCCCATACATTATTGTGCCCCGGCTGGTTTTGCGATTCTAAAGTGTAATGATAAGAAGTTCCAGGGAAAA
GGACCATGTAGAAATGTCAGCACAGTACAATGTACACATGGGATTAGACCAGTAGTATCAACTCAACTACTG
TTAAATGGCAGTTTAGCAGAAGAGGAGGTAGTAATTAGATCTGCCAATTTCAGTAACAATGCTAAAACCATA
ATAGTGCAGCTGAACGAATCTGTAGAAATTAATTGTACAAGACCCAACAACAATACAATAAAAAGTATACAT
ATAGGACCAGGGAGAGCATTTTATACAACAGGACAAATAATAGGAAATATAAGACAAGCACATTGTAACATT
AGTAGAGCAAAATGGAATAACACTTTAAAACAGATAGTTGAAAAATTAGGAGAACAATTTAGGAATAAAACA
ACAATAGCCTTTAATCG
>1865_55_10	R5
AAAAATAACATGGTAGAACAGATGCATGAGGATATAATCAGTTTATGGGATCAAAGCCTAAAGCCATGTGTA
AAATTAACCCCACTCTGTGTTACTTTAAATTGCATTAATGCTACTAGTATCACTAATAACATTAATGCTACT
AATACCAATGGAACGACGGGGGAAGGAGAACTAAAAAACTGCTCTTTCAATATCACCACAGGGGTAAGAGAT
AAGGTGCAGAAAGAATATGCAACTTTTTATAAATCTGATATAGTACCAATAGATAATGGTAATACCAGCTTT
GATAGCTATAGATTGATAAGTTGTAATACCTCAGTCATTACACAGGCCTGTCCAAAGGTATCCTTTGAGCCA
ATTCCCATACATTATTGTGCCCCGGCTGGTTTTGCGATTCTAAAGTGTAATGATAAGAAGTTCCAGGGAAAA
GGACCATGTAGAAATGTCAGCACAGTACAATGTACACATGGGATTAGACCAGTAGTATCAACTCAACTACTG
TTAAATGGCAGTTTAGCAGAAGAGGAGGTAGTAATTAGATCTGCCAATTTCAGTAACAATGCTAAAACCATA
ATAGTGCAGCTGAACGAATCTGTAGAAATTAATTGTACAAGACCCAACAACAATACAATAAAAAGTATACAT
ATAGGACCAGGGAGAGCATTTTATACAACAGGACAAATAATAGGAAATATAAGACAAGCACATTGTAACATT
AGTAGAGCAAAATGGAATAACACTTTAAAACAGATAGTTGAAAAATTAGGAGAACAATTTAGGAATAAAACA
ACAATAGCCTTTAATCG
>1865_55_9	R5
AAAAATAACATGGTAGAACAGATGCATGAGGATATAATCAGTTTATGGGATCAAAGCCTAAAGCCATGTGTA
AAATTAACCCCACTCTGTGTTACTTTAAATTGCATTAATGCTACTAGTATCACTAATAACATTAATGCTACT
AATACCAATGGAACGACGGGGGAAGGAGAACTAAAAAACTGCTCTTTCAATATCACCACAGGGGTAAGAGAT
AAGGTGCAGAAAGAATATGCAACTTTTTATAAATCTGATATAGTACCAATAGATAATGGTAATACCAGCTTT
GATAGCTATAGATTGATGAGTTGTAATACCTCAGTAATTACACAGGCCTGTCCAAAGGTATCCTTTGAGCCA
ATTCCCATACATTATTGTGCCCCGGCTGGTTTTGCGATTCTAAAGTGTAATGATAAGAAGTTCCAGGGAAAA
GGACCATGTAGAAATGTCAGCACAGTACAATGTACACATGGGATTAGACCAGTAGTATCAACTCAACTACTG
TTAAATGGCAGTTTAGCAGAAGAGGAGGTAGTAATTAGATCTGCCAATTTCAGTAACAATGCTAAAACCATA
ATAGTGCAGCTGAACGAATCTGTAGAAATTAATTGTACAAGACCCAACAACAATACAATAAAAAGTATACAT
ATAGGACCAGGGAGAGCATTTTATACAACAGGACAAATAATAGGAAATATAAGACAAGCACATTGTAACATT
AGTAGAGCAAAATGGAATAACACTTTAAAACAGATAGTTGAAAAATTAGGAGAACAATTTAGGAATAAAACA
ACAATAGCCTTTAATCG
>1865_55_3	R5
AAAAATAACATGGTAGAACAGATGCATGAGGATATAATCAGTTTATGGGATCAAAGCCTAAAGCCATGTGTA
AAATTAACCCCACTCTGTGTTACTTTAAATTGCATTAATGCTACTAGTATCACTAATAACATTAATGCTACT
AATACCAATGGAACGACGGGGGAAGGAGAACTAAAAAACTGCTCTTTCAATATCACCACAGGGGTAAGAGAT
AAGGTGCAGAAAGAATATGCAACTTTTTATAAATCTGATATAGTACCAATAGATAATGGTAATACCAGCTTT
GATAGCTATAGATTGATAAGTTGTAATACCTCAGTCATTACACAGGCCTGTCCAAAGGTATCCTTTGAGCCA
ATTCCCATACATTATTGTGCCCCGGCTGGTTTTGCGATTCTAAAGTGTAATGATAAGAAGTTCCAGGGAAAA
GGACCATGTAGAAATGTCAGCACAGTACAATGTACACATGGGATTAGACCAGTAGTATCAACTCAACTACTG
TTAAATGGCAGTTTAGCAGAAGAGGAGGTAGTAATTAGATCTGCCAATTTCAGTAACAATGCTAAAACCATA
ATAGTGCAGCTGAACGAATCTGTAGAAATTAATTGTACAAGACCCAACAACAATACAATAAAAAGTATACAT
ATAGGACCAGGGAGAGCATTTTATACAACAGGACAAATAATAGGAAATATAAGACAAGCACATTGTAACATT
AGTAGAGCAAAATGGAATAACACTTTAAAACAGATAGTTGAAAAATTAGGAGAACAATTTAGGAATAAAACA
ACAATAGCCTTTAATCG
>1865_55_4	R5
AAAAATAACATGGTAGAACAGATGCATGAGGATATAATCAGTTTATGGGATCAAAGCCTAAAGCCATGTGTA
AAATTAACCCCACTCTGTGTTACTTTAAATTGCATTAATGCTACTAGTATCACTAATAACATTAATGCTACT
AATACCAATGGAACGACGGGGGAAGGAGAACTAAAAAACTGCTCTTTCAATATCACCACAGGGGTAAGAGAT
AAGGTGCAGAAAGAATATGCAACTTTTTATAAATCTGATATAGTACCAATAGATAATGGTAATACCAGCTTT
GATAGCTATAGATTGATAAGTTGTAATACCTCAGTCATTACACAGGCCTGTCCAAAGGTATCCTTTGAGCCA
ATTCCCATACATTATTGTGCCCCGGCTGGTTTTGCGATTCTAAAGTGTAATGATAAGAAGTTCCAGGGAAAA
GGACCATGTAGAAATGTCAGCACAGTACAATGTACACATGGGATTAGACCAGTAGTATCAACTCAACTACTG
TTAAATGGCAGTTTAGCAGAAGAGGAGGTAGTAATTAGATCTGCCAATTTCAGTAACAATGCTAAAACCATA
ATAGTGCAGCTGAACGAATCTGTAGAAATTAATTGTACAAGACCCAACAACAATACAATAAAAAGTATACAT
ATAGGACCAGGGAGAGCATTTTATACAACAGGACAAATAATAGGAAATATAAGACAAGCACATTGTAACATT
AGTAGAGCAAAATGGAATAACACTTTAAAACAGATAGTTGAAAAATTAGGAGAACAATTTAGGAATAAAACA
ACAATAGCCTTTAATCG
>1865_55_8	R5
AAAAATAACATGGTAGAACAGATGCATGAGGATATAATCAGTTTATGGGATCAAAGCCTAAAGCCATGTGTA
AAATTAACCCCACTCTGTGTTACTTTAAATTGCATTAATGCTACTAGTATCACTAATAACATTAATGCTACT
AATACCAATGGAACGACGGGGGAAGGAGAACTAAAAAACTGCTCTTTCAATATCACCACAGGGGTAAGAGAT
AAGGTGCAGAAAGAATATGCAACTTTTTATAAATCTGATATAGTACCAATAGATAATGGTAATACCAGCTTT
GATAGCTATAGATTGATAAGTTGTAATACCTCAGTCATTACACAGGCCTGTCCAAAGGTATCCTTTGAGCCA
ATTCCCATACATTATTGTGCCCCGGCTGGTTTTGCGATTCTAAAGTGTAATGATAAGAAGTTCCAGGGAAAA
GGACCATGTAGAAATGTCAGCACAGTACAATGTACACATGGGATTAGACCAGTAGTATCAACTCAACTACTG
TTAAATGGCAGTTTAGCAGAAGAGGAGGTAGTAATTAGATCTGCCAATTTCAGTAACAATGCTAAAACCATA
ATAGTGCAGCTGAACGAATCTGTAGAAATTAATTGTACAAGACCCAACAACAATACAATAAAAAGTATACAT
ATAGGACCAGGGAGAGCATTTTATACAACAGGACAAATAATAGGAAATATAAGACAAGCACATTGTAACATT
AGTAGAGCAAAATGGAATAACACTTTAAAACAGATAGTTGAAAAATTAGGAGAACAATTTAGGAATAAAACA
ACAATAGCCTTTAATCG
>1865_55_5	R5
AAAAATAACATGGTAGAACAGATGCATGAGGATATAATCAGTTTATGGGATCAAAGCCTAAAGCCATGTGTA
AAATTAACCCCACTCTGTGTTACTTTAAATTGCATTAATGCTACTAGTATCACTAATAACATTAATGCTACT
AATACCAATGGAACGACGGGGGAAGGAGAACTAAAAAACTGCTCTTTCAATATCACCACAGGGGTAAGAGAT
AAGGTGCAGAAAGAATATGCAACTTTTTATAAATCTGATATAGTACCAATAGATAATGGTAATACCAGCTTT
GATAGCTATAGATTGATAAGTTGTAATACCTCAGTCATTACACAGGCCTGTCCAAAGGTATCCTTTGAGCCA
ATTCCCATACATTATTGTGCCCCGGCTGGTTTTGCGATTCTAAAGTGTAAAGATAAGAAGTTCCAGGGAAAA
GGACCATGTAGAAATGTCAGCACAGTACAATGTACACATGGGATTAGACCAGTAGTATCAACTCAACTACTG
TTAAATGGCAGTTTAGCAGAAGAGGAGGTAGTAATTAGATCTGCCAATTTCAGTAACAATGCTAAAACCATA
ATAGTGCAGCTGAACGAATCTGTAGAAATTAATTGTACAAGACCCAACAACAATACAGTAAAAAGTATACAT
ATAGGACCAGGGAGAGCATTTTATACAACAGGACAAATAATAGGAAATATAAGACAAGCACATTGTAACATT
AGTAGAGCAAAATGGAATAACACTTTAAAACAGATAGTTGAAAAATTAGGAGAACAATTTAGGAATAAAACA
ACAATAGCCTTTAATCG
>1865_49_9	R5
AAAAATAACATGGTAGAACAGATGCATGAGGATATAATCAGTTTATGGGATCAAAGCCTAAAGCCATGTGTA
AAATTAACCCCACTCTGTGTTACTTTAAATTGCATTAATGCTACTAGTATCACTAATAACATTAATGCTACT
AATACCAATGGAACGACGGGGGAAGGAGAACTAAAAAACTGCTCTTTCAATATCACCACAGGGGTAAGAGAT
AAGGTGCAGAAAGAATATGCAACTTTTTATAAATCTGATATAGTACCAATAGATAATGGTAATACCAGCTTT
GATAGCTATAGATTGATAAGTTGTAATACCTCAGTCATTACACAGGCCTGTCCAAAGGTATCCTTTGAGCCA
ATTCCCATACATTATTGTGCCCCGGCTGGTTTTGCGATTCTAAAGTGTAATGATAAGAAGTTCCAGGGAAAA
GGACCATGTAGAAATGTCAGCACAGTACAATGTACACATGGGATTAGACCAGTAGTATCAACTCAACTACTG
TTAAATGGCAGTTTAGCAGAAGAGGAGGTAGTAATTAGATCTGCCAATTTCAGTAACAATGCTAAAACCATA
ATAGTGCAGCTGAACGAATCTGTAGAAATTAATTGTACAAGACCCAACAACAATACAATAAAAAGTATACAT
ATAGGACCAGGGAGAGCATTTTATACAACAGGACAAATAATAGGAAATATAAGACAAGCACATTGTAACATT
AGTAGAGCAAAATGGAATAACACTTTAAAACAGATAGTTGAAAAATTAGGAGAACAATTTAGGAATAAAACA
ACAATAGCCTTTAATCG
>1865_49_4	R5
AAAAATAACATGGTAGAACAGATGCATGAGGATATAATCAGTTTATGGGATCAAAGCCTAAAGCCATGTGTA
AAATTAACCCCACTCTGTGTTACTTTAAATTGCATTAATGCTACTGGTACCACTAATAGCATTAATGCTACT
AGTACCACTAATAGTAGCGAGAGCACGATGGGGGAAGGAGAAATAAAAAACTGCTCTTTCAATATCACCACA
GGGGTAAGAGATAAGGTGCAGAAAGAATATGCAACTTTTTATAAATCTGATATAGTACCAATAAATAATGGT
AATACCAGCTTTAATAATAATACCAGCTATAGATTGATAAGTTGTAACACCTCAGTCATTACACAGGCCTGT
CCAAAGGTATCCTTTGAGCCAATTCCCATACATTATTGTGCCCCGGCTGGTTTTGCGATTCTAAAGTGTAAT
GATAAGAAGTTCCAGGGAAAAGGACCATGTAAAAATGTCAGCACAGTACAATGTACACATGGGATTAGACCA
GTAGTATCAACTCAACTATTGTTAAATGGCAGTTTAGCAGAAGAGGAGGTAGTAATTAGATCTGCCAATTTC
AGTAACAATGCTAAAACCATAATAGTGCAGTTGAACGAATCTGTAGAAATTAATTGTACAAGACCCAACAAC
AATACAATAAAAAGTATACATATAGGACCAGGGAGAGCATTTTATACAACAGGACAAATAATAGGAAATATA
AGACAAGCACATTGTAACATTAGCAGAGCAAAATGGAATAACACTTTAAAACAGATAGTTGAAAAATTAGGA
GAACAATTTAGGAATAAAACAACAATAGCCTTTAATCG
>1865_49_5	R5
AAAAATAACATGGTAGAGCAGATGCATGAGGATATAATCAGTTTATGGGATCAAAGCCTAAAGCCATGTGTA
AAATTAACCCCACTCTGTGTTACTTTAAATTGCATTAATGCTACTGGTACCACTAATAGCATTAATGCTACT
AGTACCACTAATAGTAGCGAGAGCACGATGGGGGAAGGAGAAATAAAAAACTGCTCTTTCAATATCACCACA
GGGGTAAGAGATAAGGTGCAGAAAGAATATGCAACTTTTTATAAATCTGATATAGTACCAATAAATAATGGT
AATACCAGCTTTAATAATAATACCAGCTATAGATTGATAAGTTGTAACACCTCAGTCATTACACAGGCCTGT
CCAAAGGTATCCTTTGAGCCAATTCCCATACATTATTGTGCCCCGGCTGGTTTTGCGATTCTAAAGTGTAAT
GATAAGAAGTTCCAGGGAAAAGGACCATGTAAAAATGTCAGCACAGTACAATGTACACATGGGATTAGACCA
GTAGTATCAACTCAACTATTGTTAAATGGCAGTTTAGCAGAAGAGGAGGTAGTAATTAGATCTGCCAATTTC
AGTAACAATGCTAAAACCATAATAGTGCAGCTGAACGAATCTGTAGAAATTAATTGTACAAGACCCAACAAC
AATACAATAAAAAGTATACATATAGGACCAGGGAGAGCATTTTATACAACAGGACAAATAATAGGAAATATA
AGACAAGCACATTGTAACATTAGCAGAGCAAAATGGAATAACACTTTGGAACAGATAGTTGAAAAATTAGGA
GAACAATTTAGGAATAAAACAACAATAGCCTTTAATCG
>1865_49_3	R5
AAAAATAACATGGTAGAACAGATGCATGAGGATATAATCAGTTTATGGGATCAAAGCCTAAAGCCATGTGTA
AAATTAACCCCACTCTGTGTTACTTTAAATTGCATTAATGCTACTAGTACTACTAATAGCATTAATGTTACT
AGTACCACTAATAGTAGCGAGAGAACGATGGAGGGAGGAGAAATAAAAAACTGCTCTTTCAATATCACCACA
GGGGTAAGAGATAAGGTGCAGAAAGAATATGCAACTTTTTATAAATCTGATATAGTACCAATAAATAATGGT
AATACCAGCTTTAATAATAATACCAGCTATAGATTGATAAGTTGTAATACCTCAGTCATTACACAGGCCTGT
CCAAAGGTATCCTTTGAGCCAATTCCCATACATTATTGTGCCCCGGCTGGTTTTGCGATTCTAAAGTGTAAT
GATAAGAAGTTCCAGGGAAAAGGACTATGTAAAAATGTCAGCACAGTACAATGTACACATGGGATTAGACCA
GTAGTATCAACTCAACTACTGTTAAATGGCAGTTTAGCAGAAGAGGAGGTAGTAATTAGATCTGCCAATTTC
AGTAACAATGCTAAAACCATAATAGTGCAGCTGAACGAATCTGTAGAAATTAATTGTACAAGACCCAACAAC
AATACAATAAAAAGTATACATATAGGACCAGGGAGAGCATTTTATACAACAGGACAAATAATAGGAAATATA
AGACAAGCACATTGTAACATTAGTAGAGCAAAATGGAATAACACTTTAAAACAGATAGTTGAAAAATTAGGA
GAACAATTTAGGAATAAAACAACAATAGCCTTTAATCG
>1865_61_11	R5
AAAAATAACATGGTAGAACAGATGCATGAGGATATAATCAGTTTATGGGATCAAAGCCTAAAGCCATGTGTA
AAATTAACCCCACTCTGTGTTACTTTAAATTGCATTAATGCTACTGGTACCACTAATAGCATTAATGCTACT
AGTACCACTAATAGTAGCGAGAGCACGATGGGGGAAGGAGAAATAAAAAACTGCTCTTTCAATATCACCACA
GGGGTAAGAGATAAGGTGCAGAAAGAATATGCAACTTTTTATAAATCTGATATAGTACCAATAAATAATGGT
AATACCAGCTTTAATAATAATACCAGCTATAGATTGATAAGTTGTAACACCTCAGTCATTACACAGGCCTGT
CCAAAGGTATCCTTTGAGCCAATTCCCATACATTATTGTGCCCCGGCTGGTTTTGCGATTCTAAAGTGTAAT
GATGAGAAGTTCCAGGGAAAAGGACCATGTAAAAATGTCAGCACAGTACAATGTACACATGGGATTAGACCA
GTAGTATCAACTCAACTATTGTTAAATGGCAGTTTAGCAGAAGAGGAGGTAGTAATTAGATCTGCCAATTTC
AGTAACAATGCTAAAACCATAATAGTGCAGCTGAACGAATCTGTAGAAATTAATTGTACAAGACCCAACAAC
AATACAATAAAAAGTATACATATAGGACCAGGGAGAGCATTTTATACAACAGGACAAATAATAGGAAATATA
AGACAAGCACATTGTAACATTAGCAGAGCAAAATGGAATAACACTTTAAAACAGATAGTTGAAAAATTAGGA
GAACAATTTAGGAATAAAACAACAATAGCCTTTAATCG
>1865_61_4	X4
AAAAATAACATGGTAGAACAGATGCATGAGGATATAATTAGTTTATGGGATCAAAGCCTAAAGCCATGTGTA
AAATTAACCCCACTCTGTGTTACTTTAAATTGCGTTAATGCAAATGCTACTAATGCTACTAATACCAATAGT
AGTATGATGGAGGTAGGAGAAAGAAAAAACTGCTCTTTCAATATCACCACAGGGGTAAGAGATAAGGTGCAG
AAAGAATATGCAACTTTTTATAAATCTGATATAGTGCCAATAAATAATGATAGTACCAGCTATAGATTGATA
AGTTGTAATACCTCAGTCATTACACAGGCCTGTCCAAAGGTATCCTTTGAGCCAATTCCCATACATTATTGT
GCCCCGGCTGGTTTTGCGATTCTAAAGTGTAATGATAAGAAGTTCAAGGGAAAAGGACCATGTAAAAATGTC
AGCACAGTACAATGTACACATGGGATTAGGCCAGTAGTATCAACTCAACTACTGTTAAATGGCAGTTTAGCA
GAAGAGGACGTAGTAATTAGATCTGCCAATTTCAGTAACAATGCTAAAACCATAATAGTGCAGCTGAACAAA
TCTGTAGAAATTAATTGTACAAGACCCAACAACAATATAATAAAAAGAATACCTATAGGACCAGGAGGGAGA
GCATTTTATACAACAGGACAAATAATAGGAAATATAAGACAAGCACATTGTAACATTAGTAGAGCAAAATGG
AATAACATTTTAAAACAGATAGTTGAAAAATTAAGAGAAATAGAACAATTTAAGAATAAAACAATCATAGCC
TTTAATCG
>1865_70_5	X4
AAAAATAACATGGTAGAACAGATGCATGAGGATATAATTAGTTTATGGGATCAAAGCCTAAGGCCATGTGTA
AAATTAACCCCACTCTGTGTTACTTTAAATTGCATTAATGCAAATGCTACTAATGCTACTAATACCAATAGT
AGTATAATGGAGGTAGGAGAAAGAAAAAACTGCTCTTTCAATATCACCACAGGGGTAAGAGATAAGGTGCAG
AAAGAATATGCAACTTTTTATAAATCTGATATAGTGCCAATAAATAATGATAGTACCAGCTATAGATTGATA
AGTTGTAATACCTCAGTCATTACACAGGCCTGTCCAAAGGTATCCTTTGAGCCAATTCCCATACATTATTGT
GCCCCGGCTGGTTTTGCAATTCTAAAGTGTAATGATAAGAAGTTCAAGGGAAAAGGACCATGTAAAAATGTC
AGCACAGTACAATGTACACATGGGATTAGGCCAGTAGTATCAACTCAACTACTGTTAAATGGCAGTTTAGCA
GAAGAGGACGTAGTAATTAGATCTGCCAATTTCAGTAACAATGCTAAAACCATAATAGTGCAGCTGAACAAA
TCTGTAGAAATTAATTGTACAAGACCCAACAACAATATAATAAAAAGAATACCTATAGGACCAGGAGGGAGA
GCATTTTATACAACAGGACAAATAATAGGAAATATAAGACAAGCACATTGTAACATTAGTAGAGCAAAATGG
AATAACATTTTAAAACAGATAGTTGAAAAATTAAGAGAAATAGAACAATTTAAGAATAAAACAATCATAGCC
TTTAATCG
>1865_61_9	X4
AAAAATAACATGGTAGAACAGATGCATGAGGATATAATCAATTTATGGGATCAAAGCCTAAAGCCATGTGTA
AAATTAACCCCACTCTGTGTTACTTTAAATTGCATTAATGCAAATGCTACTAATGCTACTAATACCAATAGT
AGTATGACGATGGTAGAAGAAATGAAAAACTGCTCTTTCAATATCACCACAAGGGTAAGAGATAAGATGCAG
AAAGAATATGCACTTTTTTATAAATCTGATGTAGTACAAATAGTTAATACCAGCTATAGATTGATAAGTTGT
AATACCTCAGTCATTACACAGGCCTGTCCAAAGGTATCCTTTGAGCCAATTCCCATACATTATTGTGCCCCG
GCTGGTTTTGCGATTCTAAAGTGTAATGATAAGAAGTTCAAGGGAAAAGGACCATGTAAAAATGTCAGCACA
GTACAATGTACACATGGGATTAGGCCAGTAGTATCAACTCAACTACTGTTAAATGGCAGTTTAGCAGAAGAG
GACGTAGTAATTAGATCTGCCAATTTCAGTAACAATGCTAAAACCATAATAGTGCAGCTGAACAAATCTGTA
GAAATTAATTGTACAAGATCCAACTACAATATAATAAAAAGAATACCTATAGGACCAGGAGGGAGAGCATTT
TATACAACAGGACAAATAATAGGAAATATAAGACAAGCACATTGTAACATTAGTAGAGCAAAATGGAATAAC
ATTTTAAAACAGATAGTTGAAAAATTAGGAGAAATAGAACAATTTAAGAATAAAACAATCATAGCCTTTAAT
CG
>1865_61_2	X4
AAAAATAACATGGTAGACCAGATGCATGAGGATATAATTAGCTTATGGGATCAAAGCCTAAAGCCATGTGTA
AAATTAACCCCACTCTGTGTTACTTTAAATTGCATTAATGCAAATGCTACTAATGCTACTAATACCAATAGT
AGTATGATGGAGGTAGGAGAAAGACAAAACTGCTCTTTCAATATCACCACAGGGGTAAGAGATAAGGTGCAG
AAAGAATATGCAACTTTTTATAGATCTGATATAGTACCAATAAATGATGATAATAACAGCTCTAAAGATAAT
ACCAACTATAGATTGATAAGTTGTAATACCTCAGTCATTACACAGGCCTGTCCAAAGGTATCCTTTGAACCA
ATTCCCATACATTATTGTGCCCCGGCTGGTTTTGCGATTCTAAAGTGTAATGATAAGAAGTTCAAGGGAAAA
GGACCATGTAAAAATGTCAGCACAGTACAATGTACACATGGGATTAGACCAGTAGTATCAACTCAACTACTG
TTAAATGGCAGTTTAGCAGAAGAGGACGTAGTAATTAGATCTGCCAATTTCAGTAACAATGCTAAAACCATA
ATAGTGCAGCTGAACAAATCTGTAGAAATTAATTGTACAAGACCCAACAACAATATAATAAAAAGAATACCT
ATAGGACCAGGAGGGAGAGCATTTTATACAACAGGACAAATAATAGGAAATATAAGACAAGCACATTGTAAC
ATTAGTAGAGCAAAATGGAATAACATTTTAAAACAGATAGTTGAAAAATTAAGAGAAATAGAACAATTTAAG
AATAAAACAATCATAGCCTTTAATCG
>1865_61_1	X4
AAAAATAACATGGTAGAACAGATGCATGAGGATATAATTAGTTTATGGGATCAAAGCCTAAAGCCATGTGTA
AAATTAACCCCACTCTGTGTTACTTTAAATTGCATTAATGCAAATGCTACTAATGCTACTAATACCAATAGT
AGTATGAGGGAGGTAGGAGAAAGAAAAAACTGCTCTTTCAATATCACCACAGGGGTAAGAGATAAGGTGCAG
AAAGAATATGCAACTTTTTATAAATCTGATATAGTACCAATAAATGATGATAATACCAACTCTAAGGATAAT
ACCAGCTATAGATTGATAAGTTGTAATACCTCAGTCATTACACAGGCCTGTCCAAAGGTATCCTTTGAGCCA
ATTCCCATACATTATTGTGCCCCGGCTGGTTTTGCGATTCTAAAGTGTAAAGATAAGAAGTTCAATGGAAAA
GGTCCATGTAAAAATGTCAGCACAGTACAATGTACACATGGGATTAGGCCAGTAGTATCAACTCAACTACTG
TTAAATGGCAGTTTAGCAGAAGAGGACGTAGTAATTAGATCTGCCAATTTCAGTAACAATGCTAAAACCATA
ATAGTGCAGCTGAACAAATCTGTAGAAATTAATTGTACAAGACCCAACAACAATATAATAAAAAGAATACCT
ATAGGACCAGGAGGGAGAGCATTTTATACAACAGGACAAATAATAGGAAATATAAGACAAGCACATTGTAAC
ATTAGTAGAGCAAAATGGAATAACATTTTAAAACAGATAGTTGAAAAATTAAGAGAAATAGAACAATTTAAG
AATAAAACAATCATAGCCTTTAATCG
>1865_61_8	X4
AAAAATAACATGGTAGAACAGATGCATGAGGATATAATTAGTTTATGGGATCAAAGCCTAAAGCCATGTGTA
AAATTAACCCCACTCTGTGTTACTTTAAATTGCATTAATGCAAATGCTACTAATGCTACTAATACCAATAGT
AGTATAATGGAGGTAGGAGAAAGAAAAAACTGCTCTTTCAATATCACCACAGGGGTAAGAGATAAGGTGCAG
AAAGAATATGCAACTTTTTATAAATCTGATATAGTACCAATAAATGATGATAATAACAGCTTGAAGAATAAT
ACCAGCTATAGATTGATAAGTTGTAATACCTCAGTCATTACACAGGCCTGTCCAAAGGTATCCTTTGAGCCA
ATTCCCATACATTATTGTGCCCCGGCTGGTTTTGCGATTCTAAAGTGTAATGATAAGAAGTTCCAGGGAAGA
GGACCATGTAAAAATGTCAGCACAGTACAATGTACACATGGGATTAGGCCAGTAGTATCAACTCAACTACTG
TTAAATGGCAGTTTAGCAGAAGAGGACGTAGTAATTAGATCTGCCAATTTCAGTAACAATGCTAAAACCATA
ATAGTGCAGCTGAACAAATCTGTAGAAATTAATTGTACAAGACCCAACAACAATATAATAAAAAGAATACCT
ATAGGACCAGGAGGGAGAGCATTTTATACAACAGGACAAATAATAGGAAATATAAGACAAGCACATTGTAAC
ATTAGTAGAGCAAAATGGAATAACATTTTAAAACAGATAGTTGAAAAATTAAGAGAAATAGAACAATTTAAG
AATAAAACAATCATAGCCTTTAATCG
>1865_61_3	X4
AAAAATAACATGGTAGAACAGATGCATGAGGATATAATTAGTTTATGGGATCAAAGCCTAAAGCCATGTGTA
AAATTAACCCCACTCTGTGTTACTTTAAATTGCATTGATGCAAATGCTACTAATGCTACTAATACCAACAGT
AGTATGACGGAGGTAGGAGAAAGAAAAAACTGCTCTTTCAATATCACCACAGGGGTAAGAGATAAGGTGCAG
AAAGAATATGCAACTTTTTATAAATCTGATATAGTACCAATAAATGATGATAATAACAGCTCTAATGGTAAT
ACCAACTATAGATTGATAAGTTGTAATACCTCAGTCATTACACAGGCCTGTCCAAAGGTATCCTTTGAGCCA
ATTCCCATACATTATTGTGCCCCGGCTGGTTTTGCGATTCTAAAGTGTAATGATAAGAAGTTCCAGGGAAGA
GGACCATGTAAAAATGTCAGCACAGTACAATGTACACATGGGATTAGGCCAGTAGTATCAACTCAACTACTG
TTAAATGGCAGTTTAGCAGAAGAGGACGTAGTAATTAGATCTGCCAATTTCAGTAACAATGCTAAAACCATA
ATAGTGCAGCTGAACAAATCTGTAGAAATTAATTGTACAAGACCCAACAACAATATAATAAAAAGAATACCT
ATAGGACCAGGAGGGAGAGCATTTTATACAACAGGACAAATAATAGGAAATATAAGACAAGCACATTGTAAC
ATTAGTAGAGCAAAATGGAATAACACTTTAAAACAGATAGTTGAAAAATTAAGAGAACAATTTAAGAATAAG
ACAATAGCCTTTAATCG
>1865_61_5	X4
AAAAATAACATGGTAGAACAGATGCATGAGGATATAATTAGTTTATGGGATCAAAGCCTAAAGCCATGTGTA
AAATTAACCCCACTCTGTGTTACTTTAAATTGCATTAATGCAAATGCTACTAATGCTACTAATACCAATAGT
AGTATGACGGAGGTAGGAGAAAGACAAAACTGCTCTTTCAATATCACCACAGGGGTAAGAGATAAGGTGCAG
AAAGAATATGCAACTTTTTATAAATCTGATATAGTACCAATAAATGATGATAATAACAGCTTGAAGAATAAT
ACCAGCTATAGATTGATAAGTTGTAATACCTCAGTCATTACACAGGCCTGTCCAAAGGTATCCTTTGAGCCA
ATTCCCATACATTATTGTGCCCCGGCTGGTTTTGCGATTCTAAAGTGTAATGATAAGAAGTTCCAGGGAAGA
GGACCATGTAAAAATGTCAGCACAGTACAATGTACACATGGGATTAGGCCAGTAGTATCAACTCAACTACTG
TTAAATGGCAGTTTAGCAGAAGAGGACGTAGTAATTAGATCTGCCAATTTCAGTAACAATGCTAAAACCATA
ATAGTGCAGCTGAACAAATCTGTAGAAATTAATTGTACAAGACCCAACAACAATATAATAAAAAGAATACCT
ATAGGACCAGGAGGGAGAGCATTTTATACAACAGGACAAATAATAGGAAATATAAGACAAGCACATTGTAAC
ATTAGTAGAGCAAAATGGAATAACACTTTAAAACAGATAGTTGAAAAATTAAGAGAACAATTTAAGAATAAG
ACAATAGCCTTTAATCG
>1865_61_10	X4
AAAAATAACATGGTAGAACAGATGCATGAGGATATAATTAGTTTATGGGATCAAAGCCTAAAGCCATGTGTA
AAATTAACCCCACTCTGTGTTACTTTAAATTGCATTAATGCAAATGCTACTAATGCTACTAATACCAATAGT
AGTATAATGGAGGTAGGAGAAAGAAAAAACTGCTCTTTCAATATCACCACAGGGGTAAGAGATAAGGTGCAG
AAAGAATATGCAACTTTTTATAAATCTGATATAGTACCAATAAATGATGATAATAACAGCTTGAAGAATAAT
ACCAGCTATAGATTGATAAGTTGTAATACCTCAGTCATTACACAGGCCTGTCCAAAGGTATCCTTTGAGCCA
ATTCCCATACATTATTGTGCCCCGGCTGGTTTTGGGATTCTAAAGTGTAATGATAAGAAGTTCCAGGGAAGA
GGACCATGTAAAAATGTCAGCACAGTACAATGTACACATGGGATTAGGCCAGTAGTATCAACTCAACTACTG
TTAAATGGCAGTTTAGCAGAAGAGGACGTAGTAATTAGATCTGCCAATTTCAGTAACAATGCTAAAACCATA
ATAGTGCAGCTGAACAAATCTGTAGAAATTAATTGTACAAGACCCAACAACAATATAATAAAAAGAATACCT
ATAGGACCAGGAGGGAGAGCATTTTATACAACAGGACAAATAATAGGAAATATAAGACAAGCACATTGTAAC
ATTAGTAGAGCAAAATGGAATAACACTTTAAAACAGATAGTTGAAAAATTAAGAGAACAATTTAAGAATAAG
ACAATAGCCTTTAATCG
>1865_61_7	X4
AAAAATAACATGGTAGAACAGATGCATGAGGATATAATCAATTTATGGGATCAAAGCCTAAAGCCATGTGTA
AAATTAACCCCACTCTGTGTTACTTTAAATTGCATTAATGCAAATGCTACTAATGCTACTAATACCAATAGT
AGTATAATGGAGGTAGGAGAAAGAAAAAACTGCTCTTTCAATATCACCACAGGGGTAAGAGATAAGGTGCAG
AAAGAATATGCAACTTTTTATAAATCTGATATAGTACCAATAAATGATGATAATAACAGCTTGAAGAATAAT
ACCAGCTATAGATTGATAAGTTGTAATACCTCAGTCATTACACAGGCCTGTCCAAAGGTATCCTTTGAGCCA
ATTCCCATACATTATTGTGCCCCGGCTGGTTTTGCGATTCTAAAGTGTAATGATAAGAAGTTCCAGGGAAGA
GGACCATGTAAAAATGTCAGCACAGTACAATGTACACATGGGATTAGGCCAGTAGTATCAACTCAACTACTG
TTAAATGGCAGTTTAGCAGAAGAGGGCGTAGTAATTAGATCTGCCAATTTCAGTAACAATGCTAAAACCATA
ATAGTGCAGCTGAACAAATCTGTAGAAATTAATTGTACAAGACCCAACAACAATATAATAAAAAGAATACCT
ATAGGACCAGGAGGGAGAGCATTTTATACAACAGGACAAATAATAGGAAATATAAGACAAGCACATTGTAAC
ATTAGTAGAGCAAAATGGAATAACACTTTAAAACAGATAGTTGAAAAATTAAGAGAACAATTTAAGAATAAG
ACAATAGCCTTTAATCG
>1865_70_3	X4
AAAAATAACATGGTAGAACAGATGCATGAGGATATAATTAGTTTATGGGATCAAAGCCTAAAGCCATGTGTA
AAATTAACCCCACTCTGTGTTACTTTAAATTGCATTAATGCAAATGCTACTAATGCTACTAATACCAATAGT
AGTATAATGGAGGTAGGAGAAAGAAAAAACTGCTCTTTCAATATCACCACAGGGGTAAGAGATAAGGTGCAG
AAAGAATATGCAACTTTTTATAAATCTGATATAGTACCAATAAATGATGATAATAACAGCTTGAAGAATAAT
ACCAGCTATAGATTGATAAGTTGTAATACCTCAGTCATTACACAGGCCTGTCCAAAGGTATCCTTTGAGCCA
ATTCCCATACATTATTGTGCCCCGGCTGGTTTTGCGATTCTAAAGTGTAATGATAAGAAGTTCCAGGGAAGA
GGACCATGTAAAAATGTCAGCACAGTACAATGTACACATGGGATTAGGCCAGTAGTATCAACTCAACTACTG
TTAAATGGCAGTTTAGCAGAAGAGGACGTAGTAATTAGATCTGCCAATTTCAGTAACAATGCTAAAACCATA
ATAGTGCAGCTGAACAAATCTGTAGAAATTAATTGTACAAGACCCAACAACAATATAATAAAAAGAATACCT
ATAGGACCAGGAGGGAGAGCATTTTATACAACAGGACAAATAATAGGAAATATAAGACAAGCACATTGTAAC
ATTAGTAGAGCAAAATGGAATAACACTTTAAAACAGATAGTTGAAAAATTAAGAGAACAATTTAAGAATAAG
ACAATAGCCTTTAATCG
>1865_70_1	X4
AAAAATAACATGGTAGAACAGATGCATGAGGATATAATTAATTTATGGGATCAAAGCCTAAAGCCATGTGTA
AAATTAACCCCACTCTGTGTTACTTTAAATTGCATTAATGCAAATGCTACTAATGCTACTAATACCAATAGT
AGTATGACGGAGGTAGGAGAAAGACAAAACTGCTCTTTCAATATCACCACAGGGGTAAGAGATAAGGTGCAG
AAAGAATATGCAACTTTTTATAAATCTGATCTAGTACCAATAAATAGTAATGTTAATGCCAGATTTAATAAT
AATACCAGATATAGATTGATAAGTTGTAACACCTCAGTCATTACACAGGTCTGTCCAAAGGTATCCTTTGAG
CCAATTCCCATACATTTTTGTGCCCCGGCTGGTTTTGCGATTCTAAAGTGTAATGATAAGAAGTTCCAGGGA
AGAGGACCATGTAAAAATGTCAGCACAGTACAATGTACACATGGGATTAGGCCAGTAGTATCAACTCAACTA
CTGTTAAATGGCAGTTTAGCAGAAGAGGAGGTAGTAATTAGATCTGCCAATTTCAGTAACAATGCTAAAACC
ATAATAGTGCAGCTGAACAAATCTGTAGAAATTAATTGTATAAGACCCAACTACAATATAATAAAAAGAGTA
CCTATAGGACCAGGAGGGAGAGCATTTTATACAACAGGAAAAATAATAGGAAATATAAGACAAGCACATTGT
AACATTAGTAGAGCAAAATGGAATAACATTTTAAAACAGATAGTTGAAAAATTAGGAGAAATAGAACAATTT
AAGAATAAAACAATCATAGCCTTTAATCG
>1865_70_6	X4
AAAAATAACATGGTAGAACAGATGCATGAGGATATAATTAATTTATGGGATCAAAGCCTAAAGCCATGTGTA
AAATTAACCCCACTCTGTGTTACTTTAAATTGCATTAATGCAAATGCTACTAATACCAATAGTAGTATGACG
GAGGTAGGAGAAAGACAAAACTGCTCTTTCAATATCACCACAGGGGTAAGAGATAAGGTGCAGAAAGAATAT
GCAACTTTTTATAAATCTGATCTAGTACCAATAAATAGTAATGTTAATGCCAGATTTAATAATAATACCAGA
TATAGATTGATAAGTTGTAACACCTCAGCCATTACACAGGCCTGTCCAAAGGTATCCTTTGAGCCAATTCCC
ATACATTTTTGTGCCCCGGCTGGTTTTGCGATTCTAAAGTGTAATGATAAGAAGTTCCAGGGAAAAGGACCA
TGTAAAAATGTCAGCACAGTACAATGTACACATGGGATTAGGCCAGTAGTATCAACTCAACTACTGTTAAAT
GGCAGTTTAGCAGAAGAGGACGTAGTAATTAGATCTGCCAATTTCAGTAACAATGCTAAAACCATAATAGTG
CAGCTGAACAAATCTGTAGAAATTAATTGTACAAGATCCAATTACAATATAATAAAAAGAATACCTATAGGA
CCAGGAGGGAGAGCATTTTATACAACAGGACAAATAATAGGAAATATAAGACAAGCACATTGTAACATTAGT
AGAGCAAAATGGAATAACATTTTAAAACAGATAGTTGAAAAATTAGGAGAAATAGAACAATTTAAGAATAAA
ACAATCATAGCCTTTAATCG
>1865_70_8	X4
AAAAATAACATGGTAGAACAGATGCATGAGGATATAATCAATTTATGGGATCAAAGCCTAAAGCCATGTGTA
AAATTAACCCCACTCTGTGTTACTTTAAATTGCATTAATGCAAATGCTACTAAAGCTACTAATACCAATAGT
AGTATGACGATGGTAGAAGAAATGAAAAACTGCTCTTTCAATATCACCACAAGGGTAAGAGATAAGATGCAG
AAAGAATATGCAACTTTTTATAAATCTGATCTAGTACCAATAAATAGTAATGTTAATGCCAGATTTAATAAT
AATACCAGATATAGATTGATAAGTTGTAACACCTCAGTCATTACACAGGCCTGTCCAAAGGTATCCTTTGAG
CCAATTCCCATACATTTTTGTGCCCCGGCTGGTTTTGCGATTCTAAAGTGTAATGATAAGAAGTTCCAGGGA
AAAGGACCATGTAAAAATGTCAGCACAGTACAATGTACACATGGGATTAGGCCAGTAGTATCAACTCAACTA
CTGTTAAATGGCAGTTTAGCAGAAGAGGACGTAGTAATTAGATCTGCCAATTTCAGTAACAATGCTAAAACC
ATAATAGTGCAACTGAACAAATCTGTAGAAATTAATTGTATAAGATCCAATTACAATATAATAAAAAGAATA
CCTATAGGACCAGGAGGGAGAGCATTTTATACAACAGGACAAATAATAGGAAATATAAGACAAGCACATTGT
AACATTAGTAGAGCAAAATGGAATAACATTTTAAAACAGATAGTTGAAAAATTAGGAGAAATAGAACAATTT
AAGAATAAAACAATCATAGCCTTTAATCG
>1865_70_7	X4
AAAAATAACATGGTAGAACAGATGCATGAGGATATAATCAATTTATGGGATCAAAGCCTAAAGCCATGTGTA
AAATTAACCCCACTCTGTGTTACTTTAAATTGCATTAATGCAAATGCTACTAATACTACTAATACCAATAGT
AGTATGATTGAGGTAGGAGAAAGACAAAACTGCTCTTTCAATATCACCACAGGGGTAAGAAATAAGGTGCAG
AAAGAATATGCAACTTTTTATAAATCTGATCTAGTACCAATAAATAGTAATGTTAATGCCAGATTTAATAAT
AATACCAGATATAGATTGATAAGTTGTAACACCTCAGTCATTACACAGGCCTGTCCGAAGGTATCCTTTGAG
CCAATTCCCATACATTTTTGTGCCCCGGCTGGTTTTGCGATTCTAAAGTGTAATGATAAGAAGTTCAAGGGA
AAAGGACCATGTAAAAATGTCAGCACAGTACAATGTACACATGGGATTAGGCCAGTAGTATCAACTCAACTA
CTGTTAAATGGCAGTTTAGCAGAAGAGGAGGTAGTAATTAGATCTGCCAATTTCAGTAACAATGCTAAAACC
ATAATAGTGCAGCTGAACAAATCTGTAGAAATTAATTGTATAAGACCCAATTACAATATAATAAAAAGAGTA
CCTATAGGACCAGGAGGGAGAGCATTTTATACAACAGGACAAATAATAGGAAATATAAGACAAACACATTGT
AACATTAGTAGAGCAAAATGGAATAACATTTTAAAACAGATAGTTGAAAAATTAGGAGAAATAGAACAATTT
AAGAATAAAACAATCATAGCCTTTAATCG
>1865_70_11	X4
AAAAATAACATGGTAGAACAGATGCATGAGGATATAATCAATTTATGGGATCAAAGCCTAAAGCCATGTGTA
AAATTAACCCCACTCTGTGTTACTTTAAATTGCATTAATGCAAATGCTACTAATGCTACTAATACCAATAGT
AGTATGATTGAGGTAGGAGAAAGACAAAACTGCTCTTTCAATATCACCACAGGGGTAAGAGATAAGGTGCAG
AAAGAATATGCAACTTTTTATAAATCTGATCTAGTACCAATAAATAGTAATGTTAATGCCAGATTTAATAAT
AATACCAGATATAGATTGATAAGTTGTAACACCTCAGTCATTACACAGGCCTGTCCAAAGGTATCCTTTGAG
CCAATTCCCATACATTTTTGTGCCCCGGCTGGTTTTGCGATTCTAAAGTGTAATGATAAGAAGTTCAAGGGA
AAAGGACCATGTAAAAATGTCAGCACAGTACAATGTACACATGGGATTAGGCCAGTAGTATCAACTCAACTA
CTGCTAAATGGCAGTTTAGCAGAAGAGGAGGTAGTAATTAGATCTGCCAATTTCAGTAACAATGCTAAAACC
ATAATAGTGCAGCTGAACAAATCTGTAGAAATTAATTGTATAAGACCCAATTACAATATAATAAAAAGAGTA
CCTATAGGACCAGGAGGGAGAGCATTTTATACAACAGGACAAATAATAGGAAATATAAGACAAACACATTGT
AACATTAGTAGAGCAAAATGGAATAACATTTTAAAACAGATAGTTAAAAAATTAAGTGAAATAGAACAATTT
AAGAATAAAACAATCATAGCCTTTAATCG
>1865_70_9	X4
AAAAATAACATGGTAGAACAGATGCATGAGGATATAATCAATTTATGGGATCAAAGCCTAAAGCCATGTGTA
AAATTAACCCCACTCTGTGTTACTTTAAATTGCATTAATGCAAATGCTACTAATACTACTAATACCAATAGT
AGTATGATTGAGGTAGGAGAAAGACAAAACTGCTCTTTCAATATCACCACAGGGGTAAGGGATAAGGTGCAG
AAAGAATATGCAACTTTTTATAAATCTGATCTAGTACCAATAAATAGTAATGTTAATGCCAGATTTAATAAT
AATACCAGATATAGATTGATAAGTTGTAACACCTCAGTCATTACACAGGCCTGTCCAAAGGTATCCTTTGAG
CCAATTCCCATACATTTTTGTGCCCCGGCTGGTTTTGCGATTCTAAAGTGTAATGATAAGAAGTTCAAGGGA
AAAGGACCATGTAAAAATGTCAGCACAGTACAATGTACACATGGGATTAGGCCAGTAGTATCAACTCAACTA
CTGTTAAATGGCAGTTTAGCAGAAGAGGACGTAGTAATTAGATCTGCCAATTTCAGTAACAATGCTAAAACC
ATAATAGTGCAGCTGAACAAATCTGTAGAAATTAATTGTACAAGATCCAACTACAATATAATAAAAAGAATA
CCTATAGGACCAGGAGGGAGAGCATTTTATACAACAGGAAAAATAATAGGAAATATAAGACAAGCACATTGT
AACATTAGTAGAGCAAAATGGAATAACATTTTAAAACAGATAGTTGAAAAATTAAGTGAAATAGAACAATTT
AAGAATAAAACAATCATAGCCTTTAATCG
>1865_70_4	X4
AAAAATAACATGGTAGAACAGATGCATGAGGATATAATCAATTTATGGGATCAAAGCCTAAAGCCATGTGTA
AAATTAACCCCACTCTGTGTTACTTTAAATTGCATTAATGCAAATGCTACTAATACTACTAATACCAATAGT
AGTATGACTGAGGTAGGAGAAAGACAAAACTGCTCTTTCAATATCACCACAGGGGTAAGGGATAAGGTGCAG
AAAGAATATGCAACTTTTTATAAATCTGATCTAGTACCAATAAATAGTAATGTTAATGCCAGATTTAATAAT
AATACCAGATATAGATTGATAAGTTGTAACACCTCAGTCATTACACAGGCCTGTCCAAAGGTATCCTTTGAG
CCAATTCCCATACATTTTTGTGCCCCGGCTGGTTTTGCGATTCTAAAGTGTAATGATAAGAAGTTCAAGGGA
AAAGGACCATGTAAAAATGTCAGCACAGTACAATGTACACATGGGATTAGGCCAGTAGTATCAACTCAACTA
CTGTTAAATGGCAGTTTAGCAGAAGAGGACGTAGTAATTAGATCTGCCAATTTCAGTAACAATGCTAAAACC
ATAATAGTGCAGCTGAACAAATCTGTAGAAATTAATTGTACAAGATCCAATTACAATATAATAAAAAGAATA
CCTATAGGACCAGGAGGGAGAGCATTTTATACAACAGGACAAATAATAGGAAATATAAGACAAGCACATTGT
AACATTAGTAGAGCAAAATGGAATAACATTTTAAAACAGATAGTTGAAAAATTAGGAGAAATAGAACAATTT
AAGAATAAAACAATCATAGCCTTTAATCG
>1865_70_10	X4
AAAAATAACATGGTAGAACAGATGCATGAGGATATAATCAATTTATGGGATCAAAGCCTAAAGCCATGTGTA
AAATTAACCCCACTCTGTGTTACTTTAAATTGCATTAATACTAATACTACTAATACCAATAGTAGTATGATA
GAGGTAGAAGAAAGAAAAAACTGCTCTTTCAATATCACCACAGGGGTAAGAGATAAGGTGCAGAAAGAATAT
GCAACTTTTTATAAATCTGATCTAGTACCAATAAATAGTAATGTTAATGCCAGAATTAATAATAATACCAGA
TATAGATTGATAAGTTGTAACACCTCAGTCATTACACAGGCCTGTCCAAAGGTATCCTTTGAGCCAATTCCC
ATACATTTTTGTGCCCCGGCTGGTTTTGCGATTCTAAAGTGTAATGATAAGAAGTTCCAGGGAAGAGGACCA
TGTAAAAATGTCAGCACAGTACAATGTACACATGGGATTAGGCCAGTAGTATCAACTCAACTACTGTTAAAT
GGCAGCTTAGCAGAAGAGGACGTAGTAATTAGATCTGCCAATTTCAGTAACAATGCTAAAACCATAATAGTG
CAGCTGAACAAATCTGTAGAAATTAATTGTACAAGATCCAACTACAATATAATAAAAAGAATACCTATAGGA
CCAGGAGGGAGAGCATTTTATACAACAGGAAAAATAATAGGAAATATAAGACAAGCACATTGTAACATTAGT
AGAGCAAAATGGAATAACATTTTAAAACAGATAGTTGAAAAATTAGGAGAAATAGAACAATTTAAGAATAAA
ACAATCATAGCCTTTAATCG
>1865_70_2	X4
AAAAATAACATGGTAGAACAGATGCATGAGGATATAATCAATTTATGGGATCAAAGCCTAAAACCATGTGTA
AAATTAACCCCACTCTGTGTTACTTTAAATTGCGTTGATGCAAATGCTACTAATGCTACTAATACCAATAGT
AGTATGATTGAGGTAGGAGAAAGACAAAACTGCTCTTTCAATATCACCACAGGGGTAAGGGATAAGGTGCAG
AAAGAATATGCAACTTTTTATAAATCTGATCTAGTACCAATAAATAGTAATGTTAATGCCAGATTTAATAAT
AATACCAGATATAGATTGATAAGTTGTAACACCTCAGTCATTACACAGGCCTGTCCAAAGGTATCCTTTGAG
CCAATTCCCATACATTTTTGTGCCCCGGCTGGTTTTGCGATTCTAAAGTGTAATGATAAGAAGTTCAAGGGA
AAAGGACCATGTAAAAATGTCAGCACAGTACAATGTACACATGGGATTAGGCCAGTAGTATCAACTCAACTA
CTGTTAAATGGCAGTTTAGCAGAAGAGGACGTAGTAATTAGATCTGCCAATTTCAGTAACAATGCTAAAACC
ATAATAGTGCAGCTGAACAAATCTGTAGAAATTAATTGTACAAAATCCAACTACAATATAATAAAAAGAATA
CCTATAGGACCAGGAGGGAGAGCATTTTATACAACAGGACAAATAATAGGAAATATAAGACAAGCACATTGT
AACATTAGTAGAGCAAAATGGAATAACATTTTAAAACAGATAGTTGAAAAATTAGGAGAAATAGAACAATTT
AAGAATAAAACAATCATAACCTTTAATCG
>2239_68_3	X4
AAAAATAACATGGTAGAACAGATGCATGAGGATATAATCAATTTATGGGATCAAAGCCTAAAGCCATGTGTA
AAATTAACCCCACTCTGTGTTACTTTAAATTGCATTAATGCAAATGCTACTAATACTACTAATACCAATAGT
AGTATGATGGAGGTAGGAGAAAGACAAAACTGCTCTTTCAATATCACCACAGGGGTAAGAGATAAGGTGCAG
AAAGAATATGCAACTTTTTATAAATCTGATCTAGTACCAATAAATAGTAATGTTAATGCCAGATTTAATAAT
AATACCAGATATAGATTGATAAGTTGTAACACCTCAGTCATTACACAGGCCTGTCCAAAGGTATCCTTTGAG
CCAATTCCCATACATTTTTGTGCCCCGGCTGGTTTTGCGATTCTAAGGTGTAATGATAAGAAGTTCAAGGGA
AAAGGACCATGTAAAAATGTCAGCACAGTACAATGTACACATGGGATTAGGCCAGTAGTATCAACTCAACTA
CTGTTAAATGGCAGTTTAGCAGAAGAGGACGTAGTAATTAGATCTGCCAATTTCAGTAACAATGCTAAAACC
ATAATAGTGCAGCTGAACAAATCTGTAGAAATTAATTGTACAAAATCCAACTACAATATAATAAAAAGAATA
CCTATAGGACCAGGAGGGAGAGCATTTTATACAACAGGACAAATAATAGGAAATATAAGACAAACACATTGT
AACATTAGTAGAGCAAAATGGAATAACATTTTAAAACAGATAGTTGAAAAATTAGGAGAAATAGAACAATTT
AAGAATAAAACAATCATAGCCTTTAATCG
>2239_88_6	X4
GTAAAATTAACCCCACTCTGTGTTACTTTAAATTGCACTGATGAGTTGAAGAATGTTACTTATGCCAATAGT
AGTAGTGTGGAAAAGATGGAGAAAGGAGAAATAAAAAACTGTTCTTTCAATATCAGCACAAATGTAAGAGAT
AAGATGCAGAGAACATATGCACTTTTCTATAAACTTGATGTAGTACCAATAGATAATGATAATAATAGTAGC
AATAATAATAATAGTAGCAGCTATATATTGATAAGTTGTAACACCTCAGTCATTACACAAGCCTGTCCAAAG
ATATCCTTTGAGCCAATTCCCATACATTATTGTGCCCCGGCTGGTTTTGCGATTCTAAAGTGTAATAATAAG
ACATTCAATGGAACAGGACCATGTACAAATGTCAGCACAGTACAATGTACACATGGAATTAAGCCAGTAGTA
TCAACTCAACTGCTGTTAAATGGCAGTCTAGCAGAAGAAGAGGTAATGATTAGATCTGCCAATTTCACGGAC
AATGCTAAAATCATAATAGTACAGCTGAATGAATCTGTAGAAATTAATTGTACAAGACCCAACAACTATACA
AGAAAAGGTATACGTACAGGACCAGGGAGAGCATTCTATGTAACAAAAACAATAGGAGATATAAAACAAGCA
CATTGTAACATTACTAGAGAAAAATGGAATAACACTTTAAAACAGATAGTTAAAAAATTAAGAGAACAATTT
GGGAATAAAACAATAGTCT
>2239_88_2	R5
GTAAAATTAACCCCACTCTGTGTTACTTTAAATTGCACTGATGAGTTGAGGAATGGTACCTATACCAATAGT
AGTATGGTGGAGAAAGGAGAGATAAAAAACTGCTCTTTCAATATCAGCACAGACTTAAGAGATAAGATGCAG
AAAGTATATTCACTTTTCTATAAACTTGATATAGTACCAATAGATAATGATAATAATAGTAGCAGCTATAAT
AGTAACAGATATAGGTTGATAAGTTGTAACACCTCAGTCATTACACAAGCCTGTCCAAAGATATCCTTTGAG
CCAATTCCCATACATTATTGTGCCCCGGCTGGTTTTGCGATTCTAAAGTGTAATAATAAGACATTCAATGGA
ACAGGACCATGTACAAATGTCAGCACAGTACAATGTACACATGGAATTAGGCCAGTAGTATCAACTCAACTG
CTGTTAAATGGCAGTCTAGCAGAAGAAGAGGTAGTAATTAGATCTGCCAATTTCACGAACAATGCTAAAATC
ATAATAGTACAGCTGAAGGAATCTGTAGAAATTAATTGTATAAGACCCAACAACAATACAAGAAGAGATATA
CACATAGGACCAGGGAGAGCATTCTATGCAGCAGGAGATATAATAGGAGATATAAGACAAGCACATTGTAAC
ATTACTAGAGAAAAATGGAATAACACTTTAAGACAGATAGTTAGGAAATTAAGAGAACAATTTGGGAATAAA
ACAATAGCCT
>2239_88_10	R5
GTAAAATTAACCCCACTCTGTGTTACTTTGAATTGCACTGATGAGTTGAGGAATGGTACTTATACCAATAGT
AGTATGGTGGAGAAAGGAGAAATAAAAAACTGCTCTTTCAATATTAGAACAGACTTAAGAGATAAGATGCAG
AAAGTATATTCACTTTTCTATAAACTTGATATAGTACCCATAAATAATAATAATAATAGTAGTAATGATAAT
AATAATAGCAGCTATAATAGTAGTAGCTATAGGTTGATAAGTTGTAACACCTCAGTCATTACACAAGCCTGT
CCAAAGATATCCTTTGAGCCAATTCCCATACATTATTGTGCCCCGGCTGGTTTTGCGATTCTAAAGTGTAAT
AATAAGACGTTCAATGGAACAGGACCATGTACAAATGTCAGCACAGTACAATGTACACATGGAATTAGGCCA
GTAGTATCAACTCAACTGCTGTTAAATGGCAGTCTAGCAGAAGAAGAGGTAGTAATTAGATCTGCCAATTTC
ACGAACAATGCTAAAATCATAATAGTACAGCTGAAGGAATCTGTAGAAATTAATTGTATTAGACCCAACAAC
AATACAAGAAGAGATATACACATAGGACCAGGGAGAGCATTCTATGCAGCAGGAGATATAATAGGAGATATA
AGACAAGCACATTGTAACATTACTAGAGAAAAATGGAATAACACTTTAAGACAGATAGTTGAAAAATTAAGG
GAACAATTTGGGAATAAAACAATATCCT
>2239_88_1	R5
GTAAAATTAACCCCACTCTGTGTTACTTTAAATTGCACTGATGAGTTAAGGAATGGTACTTATACCAATAGT
AGTATAAGGGAGAAAGGAGAAATAAAAAACTGCTCTTTCAATATCAGCACAGACTTAAGAGATAAGATGCAG
AAGGTATATTCACTTTTTTATAAGCTTGATATAGTACCAATAGATAATGATAATAGTAGTAGCAATAATAAT
AATAGTAGCAGTAGCAGCTATAGGTTGATAAGTTGTAACACCTCAGTCATTACACAAGCCTGTCCAAAGATA
TCCTTTGAGCCAATTCCCATACATTATTGTGCCCCGGCTGGTTTTGCGATTCTAAAGTGTAATAATAAGACA
TTCAATGGAACAGGACCATGCACAAATGTCAGCACAGTACAATGTACACATGGAATTAGGCCAGTAGTATCA
ACTCAACTGCTGTTAAATGGCAGTCTAGCAGAAGGAGAGGTAATAATTAGATCTGCCAATTTCACAGACAAT
ACTAAAACCATAATAGTACAGCTGAATGAATCTGTAGAAATTAATTGTATAAGACCCAACAACAATACAAGA
AGAGATATACACATAGGACCAGGGAGAGCATTCTATGCAGCAGGAGATATAATAGGAGATATAAGACAAGCA
CATTGTAACATTACTAGAGAAAAATGGAATAACACTTTAAGACAGATAGTTGGAAAATTAAGAGAACAATTT
GGGAATAAAACAATAGCCT
>2239_45_7	R5
GTAAAATTAACCCCACTCTGTGTTACTTTAAATTGCACTGATGAGTTAAGGAATGGTACTTATACCAATAGT
AGTATAAGGGAGAAAGAAGAAATAAAAAACTGCTCTTTCAATATCAGCACAGACTTAAGAGATAAGATGCAG
AAGGTATATTCACTTTTTTATAAGCTTGATATAGTACCAATAGATAATGATAATAGTAGTAGCAATAATAAT
AATAGTAGCAGTAGCAGCTATAGGTTGATAAGTTGTAACACCTCAGTCATTACACAAGCCTGTCCAAAGATA
TCCTTTGAGCCAATTCCCATACATTATTGTGCCCCGGCTGGTTTTGCGATTCTAAAGTGTAATAATAAGACA
TTCAATGGAACAGGACCATGTACAAATGTCAGCACAGTACAATGTACACATGGAATTAGGCCAGTAGTATCA
ACTCAACTGCTGTTAAATGGCAGTCTAGCAGAAGAAGAGGTAGTAATTAGATCTGCCAATTTCACGAACAAT
GCTAAAATCATAATAGTACAGCTGAAGGAATCTGTAGAAATTAATTGTATAAGACCCAACAACAATACAAGA
AGAGATATACACATAGGACCAGGGAGAGCATTCTATGCAGCAGGAGATATAATAGGAGATATAAGACAAGCA
CATTGTAACATTACTAGAGAAAAATGGAATAACACTTTAAGACAGATAGTTGGAAAATTAAGAGAACAATTT
GGGAATAAAACAATAGCCT
>2239_45_8	R5
GTAAAATTAACCCCACTCTGTGTTACTTTAAATTGCACTGATGAGTTGAAGAATGTTACTTATGCCAATAGT
GGTAGTGTAGAAAAGATGGAGAAAGGAGAAATAAAAAACTGCTCTTTCAATATCAGCACAGACTTAAGAGAT
AAGATGCAGAAAGTATATGCACTTTTCTATAAGCTTGATATAGTACCAATAGATAATGATAATAATAGTAGC
AATGATAATAATAGTAGCAGCTATAATAGTAGCAACTATAGGTTGATAAGTTGTAACACCTCAGTCATTACA
CAAGCCTGTCCAAAGACATCCTTTGAGCCAATTCCCATACATTATTGTGCCCCGGCTGGTTTTGCGATTCTA
AAGTGTAATAATAAGACGTTCAATGGAACAGGACCATGCACAAATGTCAGCACAGTACAATGTACACATGGA
ATTAGGCCAGTAGTATCAACTCAACTGCTGTTAAATGGCAGTCTAGCAGAAGAAGAGGTAGTAATTAGATCT
GTCAATTTCACGAACAATGCTAAAATCATAATAGTACAGCTGAATGAATCTGTAGAAATTAATTGTACAAGA
CCCAACAACAATACAAGAAGAGATATACATATAGGACCAGGGAGAGCATTCTATGCAACAGGAGGAATAATA
GGAAATATAAGACAAGCACATTGTAACCTTACTAGAAAAAAATGGAATAACACTTTAAAACAGATAGTTGGA
AAATTAAGAGAACAATTTGGGAATAAAACAATAGTCT
>2239_45_2	R5
GTAAAATTAACCCCACTCTGTGTTACTTTAAATTGCACTGATGAGTTGAAGAATGTTACTTATGCCAATAGT
AGTAGCGTGGAAAAGATGGAGAAAGGAGAAATAAAAAACTGCTCTTTCAATATCAGCACAGACTTAAGAGAT
AAGTTGCGGAAAACATATGCACTTTTCTATAAACTTGATATAGTATCAATAGATAATGATAATAATAGTAGC
AATGATAATAATAGTAGCAGCTATAGGTTGATAAGTTGTAACACCTCAGTCATTACACAAGCCTGTCCAAAG
ACATCCTTTGAGCCAATTCCCATACATTATTGTGCCCCGGCTGGTTTTGCGATTCTAAAGTGTAATAATAAG
ACGTTCAATGGAACAGGACCATGTACAAATGTCAGCACAGTACAATGTACACATGGAATTAGGCCAGTAGTA
TCAACTCAACTGCTGTTAAATGGCAGTCTAGCAGAAGAGGAGGTAGTAATTAGATCTGCCAATTTCACGAAC
AATGCTAAAATCATAATAGTACAGCTGAATGAATCTGTAGAAATTAATTGTACAAGACCCAATAACAATACA
AGAAGAGGTATACATATAGGACCAGGGAGAGCATTCTATGCAGGAGATGTAACAGGAGATATAAGACAAGCA
CATTGTAACATTACTAGAGAAAAATGGAATAACACTTTAAAACAGATAGTTGGAAAATTAAGAGAACAATTT
GGGAATAAAACAATAGTCT
>2239_45_3	R5
GTAAAATTAACCCCACTCTGTGTTACTTTAAATTGCACTGATGAGTTGAAGAATGTTACTTATGCCAATAGT
AGTAGTGTAGAAAAGATGGAGAAAGGAGAAATAAAAAACTGCTCTTTCAATATCAGCACAGACTTAAGAGAT
AAGATGCAGAAAGTATATGCACTTTTCTATAAGCTTGATATAGTACCAATAGATAATGATAATAATAGTAGC
AATGATAATAATAGTAGCAGCTATAATAGTAGCAACTATAGGTTGATAAGTTGTAACACCTCAGTCATTACA
CAAGCCTGTCCAAAGACATCCTTTGAGCCAATTCCCATACATTATTGTGCCCCGGCTGGTTTTGCGATTCTA
AAGTGTAATAATAAGACGTTCAATGGAACAGGACCATGCACAAATGTCAGCACAGTACAATGTACACATGGA
ATTAGGCCAGTAGTATCAACTCAACTGCTGTTAAATGGCAGTCTAGCAGAAGAGGAGGTAGTAATTAGATCT
GCCAATTTCACGAACAATGCTAAAATCATAATAGTACAGCTGAATGAATCTGTAGAAATTAATTGTACAAGA
CCCAATAACAATACAAGAAGAGGTATACATATAGGACCAGGGAGAGCATTCTATGCAGGAGATGTAACAGGA
GATATAAGACAAGCACATTGTAACATTACTAGAGAAAAATGGAATAACACTTTAAAACAGATAGTTGGAAAA
TTAAGAGAACAATTTGGGAATAAAACAATAGTCT
>2239_45_6	R5
GTAAAATTAACCCCACTCTGTGTTACTTTAAATTGCACTGATGAGTTGAAGAATGTTACTTATGCCAATAGT
AGTAGTGTAGAAAAGATGGAGAAAGGAGAAATAAAAAACTGCTCTTTCAATATCAGCACAGACTTAAGAGAT
AAGATGCAGAAAGTATATGCACTTTTCTATAAGCTTGATATAGTACCAATAGATAATGATAATAATAGTAGC
AATGATAATAATAGTAGCAGCTATAATAGTAGCAACTATAGGTTGATAAGTTGTAACACCTCAGTCATTACA
CAAGCCTGTCCAAAGACATCCTTTGAGCCAATTCCCATACATTATTGTGCTCCGGCTGGTTTTGCGATTCTA
AAGTGTAATAATAAGACGTTCAATGGAACAGGACCATGTACAAATGTCAGCACAGTACAATGTACACATGGA
ATTAGGCCAGTAGTATCAACTCAACTGCTGTTAAATGGCAGTCTAGCAGAAGAGGAGGTAGTAATTAGATCT
GCCAATTTCACGAACAATGCTAAAATCATAATAGTACAGCTGAATGAATCTGTAGAAATTAATTGTACAAGA
CCCAATAACAATACAAGAAGAGGTATACATATAGGACCAGGGAGAGCATTCTATGCAGGAGATGTAACAGGA
GATATAAGACAAGCACATTGTAACATTACTAGAGAAAAATGGAATAACACTTTAAAACAGATAGTTGGAAAA
TTAAGAGAACAATTTGGGAATAAAACAATAGTCT
>2239_45_5	R5
GTAAAATTAACCCCACTCTGTGTTACTTTAAATTGCACTGATGAGTTGAAGAATGTTACTTATGCCAATAGT
AGTAGTGTAGAAAAGATGGAGAAAGGAGAAATAAAAAACTGCTCTTTCAATATCAGCACAGACTTAAGAGAT
AAGATGCAGAAAGTATATGCACTTTTCTATAAGCTTGATATAGTACCAATAGATAATGATAATAATAGTAGC
AATGATAATAATAGTAGCAGCTATAATAGTAGCAACTATAGGTTGATAAGTTGTAACACCTCAGTCATTACA
CAAGCCTGTCCAAAGACATCCTTTGAGCCAATTCCCATACATTATTGTGCCCCGGCTGGTTTTGCGATTCTA
AAGTGTAATAATAAGACGTTCAATGGAACAGGACCATGCACAAATGTCAGCACAGTACAATGTACACATGGA
ATTAGGCCAGTAGTATCAACTCAACTGCTGTTAAATGGCAGTCTAGCAGAAGAGGAGGTAGTAATTAGATCT
GCCAATTTCACGAACAATGCTAAAATCATAATAGTACAGCTGAATGAATCTGTAGAAATTAATTGTACAAGA
CCCAATAACAATACAAGAAGAGGTATACATATAGGACCAGGGAGAGCATTCTATGCAGGAGATGTAACAGGA
GATATAAGACAAGCACATTGTAACATTACTAGAGAAAAATGGAATAACACTTTAAAACAGATAGTTGGAAAA
TTAAGAGAACAATTTGGGAATAAAACAATAGTCT
>2239_25_3	R5
GTAAAATTAACCCCACTCTGTGTTACTTTAAATTGCACTGATGAGTTGAAGAATGTTACTTATGCCAATAGT
AGTAGTGTAGAAAAGATGGAGAAAGGAGAAATAAAAAACTGCTCTTTCAATATCAGCACAGACTTAAGAGAT
AAGATGCAGAAAGTATATGCACTTTTCTATAAGCTTGATATAGTACCAATAGATAATGATAATAATAGTAGC
AATGATAATAATAGTAGCAGCTATAATAGTAGCAACTATAGGTTGATAAGTTGTAACACCTCAGTCATTACA
CAAGCCTGTCCAAAGACATCCTTTGAGCCAACTCCCATACATTATTGTGCCCCGGCTGGTTTTGCGATTCTA
AAGTGTAATAATAAGACGTTCAATGGAACAGGACCATGCACAAATGTCAGCACAGTACAATGTACACATGGA
ATTAGGCCAGTAGTATCAACTCAACTGCTGTTAAATGGCAGTCTAGCAGAAGAGGAGGTAGTAATTAGATCT
GCCAATTTCACGAACAATGCTAAAATCATAATAGTACAGCTGAATGAATCTGTAGAAATTAATTGTACAAGA
CCCAATAACAATACAAGAAGAGGTATACATATAGGACCAGGGAGAGCATTCTATGCAGGAGATGTAACAGGA
GATATAAGACAAGCACATTGTAACATTACTAGAGAAAAATGGAATAACACTTTAAAACAGATAGTTGGAAAA
TTAAGAGAACAATTTAGGAATAAAACAATAGTCT
>2239_25_8	X4
GTAAAATTAACCCCACTCTGTGTTACTTTAAATTGCACTGATGATTTGAGGAATGTTACTTATACCAATAGT
AGCGAGGGAACGATGGAGAGAGGAGAAATAAAAAACTGCTCTTTCAATATCACCACAAGATTAAGAGATAAG
ATGCAGAAAGGATATGCACTTTTCTATAAACTTGATATAGTACCAATAGATAATAATAATAATAGTAGCAGC
TATAATAGTAGCAGCTATAGGTTGATAAGTTGTAACACCTCAGTCATTACACAAGCCTGTCCAAAGACATCC
TTTGAGCCAATTCCCATACATTATTGTGCCCCGGCTGGTTTTGCGATTCTAAAGTGTAATAATAAGACGTTC
AATGGAACAGGACCATGCACAAATGTCAGCACAGTACAATGTACACATGGAATTAGGCCAGTAGTATCAACT
CAACTGCTGTTAAATGGCAGTCTAGCAGAAAAAGAGGTAGTAATTAGATCTGCCAATTTCATGGACAATGCT
AAAATCATAATAGTACAGCTGAATGAATCTGTAGAAATTAATTGTACAAGACCCAACAACAATACAAGAAAA
GATATACGTATAGGACCAGGGAGAGCATTCTATGCAACCGGAGATATAATAGGAGATATAAGACAAGCACAT
TGTAACCCTACTAGAGGAAAATGGAATAACACTTTAAAACAGATAGTTAAAAAATTAAGAGAACAATTTGGG
AATAAAACAATAGTCT
>2239_25_7	R5
GTAAAATTAACCCCACTCTGTGTTACTTTAAATTGCACTGATGATTTGAGGAATGTTACTTATACCAATAGT
AGCGAGGGAACGATGGAGAGAGGAGAAATAAAAAACTGCTCTTTCAATATCACCACAAGATTAAGAAATAAG
ATGCAGAAAGGATATGCACTTTTCTATAAACTTGATATAGTACCAATAGATAATAATAATAATAGTAGCAGC
TATAATAGTAGCAGCTATAGGTTGATAAGTTGTAACACCTCAGTCATTACACAAGCCTGTCCAAAGACATCC
TTTGAGCCAATTCCCATACATTATTGTGCCCCGGCTGGTTTTGCGATTCTAAAGTGTAATAATAAGACGTTC
AATGGAACAGGACCATGCACAAATGTCAGCACAGTACAATGTACACATGGAATTAGGCCAGTAGTATCAACT
CAACTGCTGTTAAATGGCAGTCTAGCAGAAAAAGAGGTAGTAATTAGATCTGCCAATTTCATGGACAATGCT
AAAATCATAATAGTACAGCTGAATGAATCTGTAGAAATTAATTGTACAAGACCCAACAACAATACAAGAAAA
GATATACATATAGGACCAGGGAGAGCATTCTATGCAACCGGAGATATAATAGGAGATATAAGACAAGCACAT
TGTAACCTTACTAGAGGAAAATGGAATAACACTTTAAAACAGATAGTTAAAAAATTAAGAGAACAATTTGGG
AATAAAACAATAGTCT
>2239_25_10	R5
GTAAAATTAACCCCACTCTGTGTTACTTTAAATTGCACTGATGATTTGAGGAATGTTACTTATACCAATAGT
AGCGAGGGAACGATGGAGAGAGGAGAAATAAAAAACTGCTCTTTCAATATCACCACAAGATTAAGAAATAAG
ATGCAGAAAGGATATGCACTTTTCTATAAACTTGATATAGTACCAATAGATAATAATAATAATAGTAGCAGC
TATAATAGTAGCAGCTATAGGTTGATAAGTTGTAACACCTCAGTCATTACACAAGCCTGTCCAAAGACATCC
TTTGAGCCAATTCCCATACATTACTGTGCCCCGGCTGGTTTTGCGATTCTAAAGTGTAATAATAAGACGTTC
AATGGAACAGGACCATGCACAAATGTCAGCACAGTACAATGTACACATGGAATTAGGCCAGTAGTATCAACT
CAACTGCTGTTAAATGGCAGTCTAGCAGAAAAAGAGGTAGTAATTAGATCTGCCAATTTCATGGACAATGCT
AAAATCATAATAGTACAGCTGAATGAATCTGTAGAAATTAATTGTACAAGACCCAACAACAATACAAGAAAA
GATATACATATAGGACCAGGGAGAGCATTCTATGCAACCGGAGATATAATAGAAGATATAAGACAAGCACAT
TGTAACCTTACTAGAGGAAAATGGAATAACACTTTAAAACAGATAGTTAAAAAATTAAGAGAACAATTTGGG
AATAAAACAATAGTCT
>2239_25_2	R5
GTAAAATTAACCCCACTCTGTGTTACTTTAAATTGCACTGATGATTTGAGGAATGTTACTTATACCAATAGT
AGCGAGGGAACGATGGAGAGAGGAGAAATAAAAAACTGCTCTTTCAATATCACCACAAGATTAAGAGATAAG
ATGCAGAAAGGATATGCACTTTTCTATAAACTTGATATAGTACCAATAGATAATAATAATAATAGTAGCAGC
TATAATAGTAGCAGCTATAGGTTGATAAGTTGTAACACCTCAGTCATTACACAAGCCTGTCCAAAGACATCC
TTTGAGCCAATTCCCATACATTATTGTGCCCCGGCTGGTTTTGCGATTCTAAAGTGTAATAATAAGACGTTC
AATGGAACAGGACCATGCACAAATGTCAGCACAGTACAATGTACACATGGAATTAGGCCAGTAGTATCAACT
CAACTGCTGTTAAATGGCAGTCTAGCAGAAAAAGAGGTAGTAATTAGATCTGCCAATTTCATGGACAATGCT
AAAATCATAATAGTACAGCTGAATGAATCTGTAGAAATTAATTGTACAAGACCCAACAACAATACAAGAAAA
GATATACATATAGGACCAGGGAGAGCATTCTATGCAACCGGAGATATAATAGGAGATATAAGACAAGCACAT
TGTAACCTTACTAGAGGAAAATGGAATAACACTTTAAAACAGATAGTTAAAAAATTAAGAGAACAATTTGGG
AATAAAACAATAGTCT
>2239_25_4	R5
GTAAAATTAACCCCACTCTGTGTTACTTTAAATTGCACTGATGATTTGAGGAATGTTACTTATACCAATAGT
AGCGAGGGAACGATGGAGAGAGGAGAAATAAAAAACTGCTCTTTCAATATCACCACAAGATTAAGAGATAAG
ATGCAGAAAGGATATGCACTTTTCTATAAACTTGATATAGTACCAATAGATAATAATAATAATAGTAGCAGC
TATAATAGTAGCAGCTATAGGTTGATAAGTTGTAACACCTCAGTCATTACACAAGCCTGTCCAAAGACATCC
TTTGAGCCAATTCCCATACATTATTGTGCCCCGGCTGGTTTTGCGATTCTAAAGTGTAATAATAAGACGTTC
AATGGAACAGGACCATGCACAAATGTCAGCACAGTACAATGTACACATGGAATTAGGCCAGTAGTATCAACT
CAACTGCTGTTAAATGGCAGTCTAGCAGAAAAAGAGGTAGTAATTAGATCTGCCAATTTCATGGACAATGCT
AAAATCATAATAGTACAGCTGAATGAATCTGTAGAAATTAATTGTACAAGACCCAACAACAATACAAGAAAA
GATATACATATAGGACCAGGGAGAGCATTCTATGCAACCGGAGATATAATAGGAGATATAAGACAAGCACAT
TGTAACCTTACTAGAGGAAAATGGAATAACACTTTAAAACAGATAGTTAAAAAATTAAGAGAACAATTTGGG
AATAAAACAATAGTCT
>2239_25_5	R5
GTAAAATTAACCCCACTCTGTGTTACTTTAAATTGCACTGATGATTTGAGGAATGTTACTTATACCAATAGT
AGCGAGGGAACGATGGAGAGAGGAGAAATAAAAAACTGCTCTTTCAATATCACCACAAGATTAAGAGATAAG
ATGCAGAAAGGATATGCACTTTTCTATAAACTTGATATAGTACCAATAGATAATAATAATAATAGTAGCAGC
TATAATAGTAGCAGCTATAGGTTGATAAGTTGTAACACCTCAGTCATTACACAAGCCTGTCCAAAGACATCC
TTTGAGCCAATTCCCATACATTATTGTGCCCCGGCTGGTTTTGCGATTCTAAAGTGTAATAATAAGACGTTC
AGTGGAACAGGACCATGCACAAATGTCAGCACAGTACAATGTACACATGGAATTAGGCCAGTAGTATCAACT
CAACTGCTGTTAAATGGCAGTCTAGCAGAAAAAGAGGTAGTAATTAGATCTGCCAATTTCATGGACAATGCT
AAAATCATAATAGTACAGCTGAATGAATCTGTAGAAATTAATTGTACAAGACCCAACAACAATACAAGAAAA
GATATACATATAGGACCAGGGAGAGCATTCTATGCAACCGGAGATATAATAGGAGATATAAGACAAGCACAT
TGTAACCTTACTAGAGGAAAATGGAATAACACTTTAAAACAGATAGTTAAAAAATTAAGAGAACAATTTGGG
AATAAAACAATAGTCT
>2239_25_9	R5
GTAAAATTAACCCCACTCTGTGTTACTTTAAATTGCACTGATGATTTGAGGAATGTTACTTATACCAATAGT
AGCGAGGGAACGATGGAGAGAGGAGAAATAAAAAACTGCTCTTTCAATATCACCACAAGATTAAGAGATAAG
ATGCAGAAAGGATATGCACTTTTCTATAAACTTGATATAGTACCAATAGATAATAATAATAATAGTAGCAGC
TATAATAGTAGCAGCTATAGGTTGATAAGTTGTAACACCTCAGTCATTACACAAGCCTGTCCAAAGACATCC
TTTGAGCCAATTCCCATACATTATTGTGCCCCGGCTGGTTTTGCGATTCTAAAGTGTAATAATAAGACGTTC
AATGGAACAGGACCATGCACAAATGTCAGCACAGTACAATGTACACATGGAATTAGGCCAGTAGTATCAACT
CAACTGCTGTTAAATGGCAGTCTAGCAGAAAAAGAGGTAGTAATTAGATCTGCCAATTTCATGGACAATGCT
AAAATCATAATAGTACAGCTGAATGAATCTGTAGAAATTAATTGTACAAGACCCAACAACAATACAAGAAAA
GATATACATATAGGACCAGGGAGAGCATTCTATGCAACCGGAGATATAATAGGAGATATAAGACAAGCACAT
TGTAACCTTACTAGAGGAAAATGGAATAACACTTTAAAACAGATAGTTAAAAAATTAAGAGAACAATTTGGG
AATAAAACAATAGTCT
>2239_25_1	R5
GTAAAATTAACCCCACTCTGTGTTACTTTAAATTGCACTGATGATTTGAGGAATGTTACTTATACCAATAGT
AGCGAGGGAACGATGGAGAGAGGAGAAATAAAAAACTGCTCTTTCAATATCACCACAAGATTAAGAAATAAG
ATGCAGAAAGGATATGCACTTTTCTATAAACTTGATATAGTACCAATAGATAATAATAATAATAGTAGCAGC
TATAATAGTAGCAGCTATAGGTTGATAAGTTGTAACACCTCAGTCATTACACAAGCCTGTCCAAAGACATCC
TTTGAGCCAATTCCCATACATTATTGTGCCCCGGCTGGTTTTGCGATTCTAAAGTGTAATAATAAGACGTTC
AATGGAACAGGACCATGCACAAATGTCAGCACAGTACAATGTACACATGGAATTAGGCCAGTAGTATCAACT
CAACTGCTGTTAAATGGCAGTCTAGCAGAAAAAGAGGTAGTAATTAGATCTGCCAATTTCATGGACAATGCT
AAAATCATAATAGTACAGCTGAATGAATCTGTAGAAATTAATTGTACAAGACCCAACAACAATACAAGAAAA
GATATACATATAGGACCAGGGAGAGCATTCTATGCAACCGGAGATATAATAGGAGATATAAGACAAGCACAT
TGTAACCTTACTAGAGGAAAATGGAATAACACTTTAAAACAGATAGTTAAAAAATTAAGAGAACAATTTGGG
AATAAAACAATAGTCT
>2239_45_9	R5
GTAAAATTAACCCCACTCTGTGTTACTTTAAATTGCACTGATGATTTGAGGAATGTTACTTATACCAATAGT
AGCGAGGGAACGATGGAGAGAGGAGAAATAAAAAACTGCTCTTTCAATATCACCACAAGATTAAGAAATAAG
ATGCAGAAAGGATATGCACTTTTCTATAAACTTGATATAGTACCAATAGATAATAATAATAATAGTAGCAGC
TATAATAGTAGCAGCTATAGGTTGATAAGTTGTAACACCTCAGTCATTACACAAGCCTGTCCAAAGACATCC
TTTGAGCCAATTCCCATACATTATTGTGCCCCGGCTGGTTTTGCGATTCTAAAGTGTAATAATAAGACGTTC
AATGGAACAGGACCATGCACAAATGTCAGCACAGTACAATGTACACATGGAATTAGGCCAGTAGTATCAACT
CAACTGCTGTTAAATGGCAGTCTAGCAGAAAAAGAGGTAGTAATTAGATCTGCCAATTTCATGGACAATGCT
AAAATCATAATAGTACAGCTGAATGAATCTGTAGAAATTAATTGTACAAGACCCAACAACAATACAAGAAAA
GATATACATATAGGACCGGGGAGAGCATTCTATGCAACCGGAGATATAATAGGAGATATAAGACAAGCACAT
TGTAACCTTACTAGAGGAAAATGGAATAACACTTTAAAACAGATAGTTAAAAAATTAAGAGAACAATTTGGG
AATAAAACAATAGTCT
>2239_45_4	R5
GTAAAATTAACCCCACTCTGTGTTACTTTAAATTGCACTGATAATTTGAGGAATATTACTTATACCAATAGT
AGTAGCGTGGTAAAGATGGAGAAAGGAGAAATAAAAAACTGCTCTTTCAATATCACCACAAGATTAAGAGAG
AAGATGCAGAAAGTATATGCACTTTTCTATAAGCTTGATATAGTACCAATAGATAATGATAATAATAGTAGC
AATGATAATAATAGTAGCAGCTATAATAGTAGCAACTATAGGTTGATAAGTTGTAACACCTCAGTCATTACA
CAAGCCTGTCCAAAGACATCCTTTGAGCCAATTCCCATACATTATTGTGCCCCGGCTGGTTTTGCGATTCTA
AAGTGTAATAATAAGACGTTCAATGGAACAGGACCATGCACAAATGTCAGCACAGTACAATGTACACATGGA
ATTAGGCCAGTAGTATCAACTCAACTGCTGTTAAATGGCAGTCTAGCAGAAGAGGAGGTAGTAATTAGATCT
GCCAATTTCACGAACAATGCTAAAATCATAATAGTACAGCTGAATGAATCTGTAGAAATTAATTGTACAAGA
CCCAATAACAATACAAGAAGAGGTATACATATAGGACCAGGGAGAGCATTCTATGCAGGAGATGTAACAGGA
GATATAAGACAAGCACATTGTAACATTACTAGAGAAAAATGGAATAACACTTTAAAACAGATAGTTGGAAAA
TTAAGAGAACAATTTGGGAAGAAAACAATAGTCT
>2239_45_10	R5
GTAAAATTAACCCCACTCTGTGTTACTTTAAATTGCACCGATAATTTGAGGAATGTTACTTATACCAATAGT
AGTAGCGTGGTAAAGATGGAGAAAGGAGAAATAAAAAACTGCTCTTTCAATATCACCACAAGATTAAGAGAG
AAGATGCAGAAAGAATATGCACTTTTCTATAAACTTGATATAGTACCAATAGATAATGATAATAATAGTAGC
AATGATAATAATAGTAGCAGCTATAGGTTGATAAGTTGTAACACCTCAGTCATTACACAAGCCTGTCCAAAG
ACATCCTTTGAGCCAATTCCCATACATTATTGTGCCCCGGCTGGTTTTGCGATTCTAAAGTGTAATAATAAG
ACGTTCAATGGAACAGGACCATGTACAAATGTCAGCACAGTACAATGTACACATGGAATTAGGCCAGTAGTA
TCAACTCAACTGCTGTTAAATGGCAGTCTAGCAGAAGAGGAGGTAGTAATTAGATCTGCCAATTTCACGAAC
AATGCTAAAATCATAATAGTACAGCTGAATGAATCTGTAGAAATTAATTGTACAAGACCCAATAACAATACA
AGAAGAGGTATACATATAGGACCAGGGAGAGCATTCTATGCAGGAGATGTAACAGGAGATATAAGACAAGCA
CATTGTAACATTACTAGAGAAAAATGGAATAACACTTTAAAACAGATAGTTGGAAAATTAAGAGAACAATTT
GGGAATAAAACAATAGTCT
>2239_45_1	R5
GTAAAATTAACCCCACTCTGTGTTACTTTAAATTGCACTGATAATTTGAGGAATGTTACTTATACCAATAGT
AGTAGCGTGGTAAAGATGGAGAAAGGAGAAATAAAAAACTGCTCTTTCAATATCACCACAAGATTAAGAGAG
AAGATGCAGAAAGAATATGCACTTTTCTATAAACTTGATATAATACCAATAGATAATAGTAGCAGATATAAT
AGTAGCAACTATAGGTTGATAAGTTGTAACACCTCAGTCATTACACAAGCCTGTCCAAAGACATCCTTTGAG
CCAATTCCCATACATTATTGTGCCCCGGCTGGTTTTGCGATTCTAAAGTGTAATAATAAGACGTTCAATGGG
ACAGGACCATGCACAAATGTCAGCACAGTACAATGTACACATGGAATTAGGCCAGTAGTATCAACTCAACTG
CTGCTAAATGGCAGTCTAGCAGAAGAAGAGGTAGTAATTAGATCTGTCAATTTCACGAACAATGCTAAAATC
ATAATAGTACAGCTGAATGAATCTGTAGAAATTAATTGTACAAGACCCAACAACAATACAAGAAGAGATATA
CATATAGGACCAGGGAGAGCATTCTATGCAACAGGAGGAATAATAGGAAATATAAGACAAGCACATTGTAAC
CTTACTAGAAAAAAATGGAATAACACTTTAAAACAGATAGTTGGAAAATTAAGAGAACAATTTGGGAATAAA
ACAATAGTCT
>2239_68_7	R5
GTAAAATTAACCCCACTCTGTGTTACTTTAAATTGCACTGATAATTTGAGGAATGTTACTTATACCAATAGT
AGTAGCGTGGTAAAGATGGAGAAAGGAGAAATAAAAAACTGCTCTTTCAATATCACCACAAGATTAAGAGAG
AAGATGCAGAAAGAATATGCACTTTTCTATAAACTTGATATAATACCAATAGATAATAGTAGCAGATATAAT
AGTAGCAACTATAGGTTGATAAGTTGTAACACCTCAGTCATTACACAAGCCTGTCCAAAGACATCCTTTGAG
CCAATTCCCATACATTATTGTGCCCCGGCTGGTTTTGCGATTCTAAAGTGTAATAATAAGACGTTCAATGGA
ACAGGACCATGCACAAATGTCAGCACAGTACAATGTACACATGGAATTAGGCCAGTAGTATCAACTCAACTG
CTGTTAAATGGCAGTCTAGCAGAAGAAGAGGTAGTAATTAGATCTGTCAATTTCACGAACAATGCTAAAATC
ATAATAGTACAGCTGAATGAATCTGTAGAAATTAATTGTACAAGACCCAACAACAATACAAGAAGAGATATA
CATATAGGACCAGGGAGAGCATTCTATGCAACAGGAGGAATAATAGGAAATATAAGACAAGCACATTGTAAC
CTTACTAGAAAAAAATGGAATAACACTTTAAAACAGATAGTTGGAAAATTAAGAGAACAATTTGGGAATAAA
ACAATAGTCT
>2239_68_1	X4
GTAAAATTAACCCCACTCTGTGTTACTTTAAATTGCACTGATGATTTGAAGAATGTTACTTTTACCAATAGT
AGTAGTGAGATGAAGAAAGGAGAAATAAAAAACTGCTCTTTCTATACCAGCACAAGCTTCAGAGATAAGATG
CAGAAACAATATGCACTTCTCTATAAACTTGATATAGTACCAATAGATAATGATAATAATAGTAGCAATAAT
AATAATAGTAGCAGCTATATATTGATAAGTTGTAACACCTCAGTCATTACACAAGCCTGTCCAAAGATATCC
TTTGAGCCAATTCCCATACATTATTGTGCCCCGGCTGGTTTTGCGATTCTAAAGTGTAATAATAAGACATTC
AATGGAACAGGACCATGTACAAATGTCAGCACAGTACAATGTACACATGGAATTAAGCCAGTAGTATCAACT
CAACTGCTGTTAAATGGCAGTCTAGCAGAAGAAGAGGTAATGATTAGATCTGCCAATTTCACGGACAATGCT
AAAACCATAATAGTACAGCTGAATGAATCTGTAGAAATTAATTGTACAAGACCCAACAACTATACAAGAAAA
GGTATACGTACAGGACCAGGGAGAGCATTCTATGTAACAAAAACAATAGGAGATATAAAACAAGCACATTGT
AACATTACTAGAGAAAAATGGAATAACACTTTAAAACAGATAGTTGAAAAATTAAGAGAACAATTTGGGAAT
AAAACAATAGTCT
>2239_88_8	X4
GTAAAATTAACCCCACTCTGTGTTACTTTAAATTGCACTGATGATTTGAAGAATGTTACTTTTACCAATAGT
AGTAGTGAGATGAAGAAAGGAGAAATAAAAAACTGCTCTTTCTATACCAGCACAAGCTTCAGAGATAAGCTG
CAGAAACAATATGCACTTCTCTATAAACTTGATATAGTACCAATAGATAATGATAATAATAGTAGCAATAAT
AATAATAGTAGCAATAATAATAATAGTAGCAGCTATATATTGATAAGTTGTAACACCTCAGTCATTACACAA
GCCTGTCCAAAGACATCCTTTGAGCCAATTCCCATACATTATTGTGCCCCGGCTGGTTTTGCGATTTTAAAG
TGTAATAATAAGACGTTCAATGGAACAGGACCATGTACAAATGTCAGCACAGTACAATGTACACATGGAATT
AGACCAGTAGTATCAACTCAACTGCTGTTAAATGGCAGTCTAGCAGAAGAAGAGGTAGTAATTAGATCTGCC
AATTTCACGGACAATACTAAAACCATAATAGTACAGCTGAATGAATCTGTAGAAATTAACTGTACAAGACCC
AATAACAATACAAATAGAGGTATACATATAGGACCAGGGAGAGCATTCTATGCAACAGAAAGAATAATAGGA
AATATAAGACAAGCACATTGTAACCTGACTAGAAGAAAATGGAATAACACTTTAAAACAGATAGTTAGAAAA
TTAAGAGAACAATTTGGGAATAAAACAATAGTCT
>2239_88_3	X4
GTAAAATTAACCCCACTCTGTGTTACCTTAAATTGCACTGATGAGTTAGACAATGTTACTTTTACCAATAGT
AGTAGTGATATGAAGAAAGGAGAAATAAAAAACTGCTCTTTCTATACCAGCACAAGCTACACAGATAAGCTG
CAGAAACAATATGCACTTCTCTATAAACTTGATATAGTACCAATAGATAATGATAATAATAGTAGCAATAAT
AATAATAGTAGCAATAATAATAATAGTAGCAGCTATATATTGATAAGTTGTAACACCTCAGTCATTACACAA
GCCTGTCCAAAGACATCCTTTGAGCCAATTCCCATACATTATTGTGCCCCGGCTGGTTTTGCGATTCTAAAG
TGTAATAATAAGACATTCAATGGAACAGGACCATGCACAAATGTCAGCACAGTACAATGTACACATGGAATT
AGGCCAGTAGTATCAACTCAACTGCTGTTAAATGGCAGTCTAGCAGAAGGAGAGGTAATAATTAGATCTGCC
AATTTCACAGACAATACTAAAACCATAATAGTACAGCTGAATGAATCTGTAATAATTAATTGTACAAGACCC
AACAACTATACAAGAAAAGGTATACGTACAGGACCAGGGAGAGCATTCTATGTAACAAAAAGAATAGGAGAT
GTAAAACAGGCACATTGTAACATTACTAGAGAAAAATCGAATAACACTTTAAGACAGATAGTTGGAAAATTA
AGAGAACAATTTGGGAATAAAACAATAGTCT
>2239_88_7	X4
GTAAAATTAACCCCACTCTGTGTTACCTTAAATTGCACTGATGAGTTAGACAATGTTACTTTTACCAATAGT
AGTAGTGATATGAAGAAAGGAGAAATAAAAAACTGCTCTTTCTATACCAGCACAAGCTACACAGATAAGCTG
CAGAAACAATATGCACTTCTCTATAAACTTGATATAGTACCAATAGATAATGATAATAATAGTAGCAATAAT
AATAATAGTAGCAATAATAATAATAGTAGCAGCTATATATTGATAAGTTGTAACACCTCAGTCATTACACAA
GCCTGTCCAAAGACATCCTTTGAGCCAATTCCCATACATTATTGTGCCCCGGCTGGTTTTGCGATTCTAAAG
TGTAATAATAAGACATTCAATGGAACAGGACCATGCACAAATGTCAGCACAGTACAATGTACACATGGAATT
AGGCCAGTAGTATCAACTCAACTGCTGTTAAATGGCAGTCTAGCAGAAGGAGAGGTAATAATTAGATCTGCC
AATTTCACAGACAATACTAAAACCATAATAGTACAGCTGAATGAATCTGTAATAATTAATTGTACAAGACCC
AACAACTATACAAGAAAAGGTATACGTACAGGACCAGGGAGAGCATTCTATGTAACAAAAAGAATAGGAGAT
GTAAAACAGGCACATTGTAACATTACTAGAGAAAAATGGAATAACACTTTAAAACAGATAGTTGAAAAATTA
AAAGAACAATTTGGGAATAAAACAATAGTCT
>2239_88_5	X4
GTAAAATTAACCCCACTCTGTGTTACCTTAAATTGCACTGATGAGTTAGACAATGTTACTTTTACCAATAGT
AGTAGTGATATGAAGAAAGGAGAAATAAAAAACTGCTCTTTCTATACCAGCACAAGCTACACAGATAAGCTG
CAGAAACAATATGCACTTCTCTATAAACTTGATATAGTACCAATAGATAATGATAATAATAGTAGCAATAAT
AATAATAGTAGCAATAATAATAATAGTAGCAGCTATATATTGATAAGTTGTAACACCTCAGTCATTACACAA
GCCTGTCCAAAGACATCCTTTGAGCCAATTCCCATACATTATTGTGCCCCGGCTGGTTTTGCGATTCTAAAG
TGTAATAATAAGACATTCAATGGAACAGGACCATGCACAAATGTCAGCACAGTACAATGTACACATGGAATT
AGGCCAGTAGCATCAACTCAACTGCTGTTAAATGGCAGTCTAGCAGAAGGAGAGGTAATAATTAGATCTGCC
AATTTCACAGACAATACTAAAACCATAATAGTACAGCTGAATGAATCTGTAATAATTAATTGTACAAGACCC
AACAACTATACAAGAAAAGGTATACGTACAGGACCAGGGAGAGCATTCTATGTAACAAAAAGAATAGGAGAT
GTAAAACAGGCACATTGTAACATTACTAGAGAAAAATGGAATAACACTTTAAAACAGATAGTTGAAAAATTA
AGAGAACAATTTGGGAATAAAACAATAGTCT
>2239_88_9	X4
GTAAAATTAACCCCACTCTGTGTTACCTTAAATTGCACTGATGAGTTAGACAATGTTACTTTTACCAATAGT
AGTAGTGATATGAAGAAAGGAGAAATAAAAAACTGCTCTTTCTATACCAGCACAAGCTACACAGATAAGCTG
CAGAAACAATATACACTTCTCTATAAACTTGATATAGTACCAATAGATAATGATAATAATAGTAGCAATAAT
AATAATAGTAGCAATAATAATAATAGTAGCAGCTATATATTGATAAGTTGTAACACCTCAGTCATTACACAA
GCCTGTCCAAAGACATCCTTTGAGCCAATTCCCATACATTATTGTGCCCCGGCTGGTTTTGCGATTCTAAAG
TGTAATAATAAGACATTCAATGGAACAGGACCATGCACAAATGTCAGCACAGTACAATGTACACATGGAATT
AGGCCAGTAGTATCAACTCAACTGCTGTTAAATGGCAGTCTAGCAGAAGGAGAGGTAATAATTAGATCTGCC
AATTTCACAGACAATACTAAAACCATAATAGTACAGCTGAATGAATCTGTAATAATTAATTGTACAAGACCC
AACAACTATACAAGAAAAGGTATACGTACAGGACCAGGGAGAGCATTCTATGTAACAAAAAGAATAGGAGAT
GTAAAACAGGCACATTGTAACATTACTAGAGAAAAATGGAATAACACTTTAAAACAGATAGTTGAAAAATTA
AGAGAACAATTTGGGAATAAAACAATAGTCT
>2239_88_4	X4
GTAAAATTAACCCCACTCTGTGTTACCTTAAATTGCACTGATGAGTTAGACAATGTTACTTTTACCAATAGT
AGTAGTGATATGAAGAAAGGAGAAGTAAAAAACTGCTCTTTCTATACCAGCACAAGCTACACAGATAAGCTG
CAGAAACAATATGCACTTCTCTATAAACTTGATATAGTACCAATAGATAATGATAATAATAGTAGCAATAAT
AATAATAGTAGCAATAATAATAATAGTAGCAGCTATATATTGATAAGTTGTAACACCTCAGTCATTACACAA
GCCTGTCCAAAGACATCCTTTGAGCCAATTCCCATACATTATTGTGCCCCGGCTGGTTTTGCGATTCTAAAG
TGTAATAATAAGACATTCAATGGAACAGGACCATGCACAAATGTCAGCACAGTACAATGTACACATGGAATT
AGGCCAGTAGTATCAACTCAACTGCTGTTAAATGGCAGTCTAGCAGAAGGAGAGGTAATAATTAGATCTGCC
AATTTCACAGACAATACTAAAACCATAATAGTACAGCTGAATGAATCTGTAATAATTAATTGTACAAGACCC
AACAACTATACAAGAAAAGGTATACGTACAGGACCAGGGAGAGCATTCTATGTAACAAAAAGAATAGGAGAT
GTAAAACAGGCACATTGTAACATTACTAGAGAAAAATGGAATAACACTTTAAAACAGATAGTTGAAAAATTA
AGAGAACAATTTGGGAATAAAACAATAGTCT
>2239_79_1	X4
GTAAAATTAACCCCACTCTGTGTTACCTTAAATTGCACTGATGAGTTAGACAATGTTACTTTTACCAATAGT
AGTAGTGATATGAAGAAAGGAGAAATAAAAAACTGCTCTTTCTATACCAGCACAAGCTACACAGATAAGCTG
CAGAAACAATATGCACTTCTCTATAAACTTGATATAGTACCAATAGATAATGATAATAATAGTAGCAATAAT
AATAATAGTAGCAATAATAATAATAGTAGCAGCTATATATTGATAAGTTGTAACACCTCAGTCATTACACAA
GCCTGTCCAAAGACATCCTTTGAGCCAATTCCCATACATTATTGTGCCCCGGCTGGTTTTGCGATTCTAAAG
TGTAATAATAAGACATTCAATGGAACAGGACCATGCACAAATGTCAGCACAGTACAATGTACACATGGAATT
AGGCCAGTAGTATCAACTCAACTGCTGTTAAATGGCAGTCTAGCAGAAGGAGAGGTAATAATTAGATCTGCC
AATTTCACAGACAATACTAAAACCATAATAGTACAGCTGAATGAATCTGTAATAATTAATTGTACAAGACCC
AACAACTATACAAGAAGAGGTATACGTACAGGACCAGGGAGAGCATTCTATGTAACAAAAAGAATAGGAGAT
GTAAAACAGGCACATTGTAACATTACTAGAGAAAAATGGAATAACACTTTAAAACAGATAGTTGAAAAATTA
AGAGAACAATTTGGGAATAAAACAATAGTCT
>2239_79_9	X4
GTAAAATTAACCCCACTCTGTGTTACCTTAAATTGCACTGATGAGTTAGACAATGTTACTTTTACCAATAGT
AGTAGTGATATGAAGAAAGGAGAAATAAAAAACTGCTCTTTCTATACCAGCACAAGCTTCAGAGATAAGCTG
CAGAAACAATATGCACTTCTCTATAAACTTGATATAGTACCAATAGATAATGATAATAATAGTAGCAATAAT
AATAATAGTAGCAATAATAATAATAGTAGCAGCTATATATTGATAAGTTGTAACACCTCAGTCATTACACAA
GCCTGTCCAAAGACATCCTTTGAGCCAATTCCCATACATTATTGTGCCCCGGCTGGTTTTGCGATTCTAAAG
TGTAATAATAAGACATTCAATGGAACAGGACCATGCACAAATGTCAGCACAGTACAATGTACACATGGAATT
AGGCCAGTAGCATCAACTCAACTGCTGTTAAATGGCAGTCTAGCAGAAGGAGAGGTAATAATTAGATCTGCC
AATTTCACGGACAATACTAAAACCATAATAGTGCAGCTGAATGAATCTGTAGTAATTAATTGTACAAGACCC
AACAACTATACAAGAAAGGGTATACGTACAGGACCAGGGAGAGCATTCTATGTAACAAAAACAATAGGAGAT
CCAAGACAAGCACATTGTAACATTACTAGAGAAAAATGGAATAACACTTTAAGACAAATAGTTGAAAAATTA
AAAGAACAATTTGGGGATAAAACAATAGTCT
>2239_79_2	X4
GTAAAATTAACCCCACTCTGTGTTACCTTAAATTGCACTGATGAGTTAGACAATGTTACTTTTACCAATAGT
AGTAGTGATATGAAGAAAGGAGAAATAAAAAACTGCTCTTTCTATACCAGCACAAGCTTCAGAGATAAGCTG
CAGAAACAATATGCACTTCTCTATAAACTTGATATAGTACCAATAGATAATGATAATAATAGTAGCAATAAT
AATAATAGTAGCAATAATAATAATAGTAGCAGCTATATATTGATAAGTTGTAACACCTCAGTCATTACACAA
GCCTGTCCAAAGACATCCTTTGAGCCAATTCCCATACATTATTGTGCCCCGGCTGGTTTTGCGATTCTAAAG
TGTAATAATAAGACATTCAATGGAACAGGACCATGCACAAATGTCAGCACAGTACAATGTACACATGGAATT
AGGCCAGTAGCATCAACTCAACTGCTGTTAAATGGCAGTCTAGCAGAAGGAGAGGTAATAATTAGATCTGCC
AATTTCACGGACAATACTAAAACCATAATAGTGCAGCTGAATGAATCTGTAGTAATTAATTGTACAAGACCC
AACAACTATACAAGAAAAGGTATACGTACAGGACCAGGGAGAGCATTCTATGTAACAAAAACAATAGGAGAT
CCAAGACAAGCACATTGTAACATTACTAGAGAAAAATGGAATAACACTTTAAGACAAATAGTTGAAAAATTA
AAAGAACAATTTGGGGATAAAACAATAGTCT
>2239_79_8	X4
GTAAAATTAACCCCACTCTGTGTTACCTTAAATTGCACTGATGAGTTAGACAATGTTACTTTTACCAATAGT
AGTAGTGATATGAAGAAAGGAGAAATAAAAAACTGCTCTTTCTATACCAGCACAAGCTTCAGAGATAAGCTG
CAGAAACAATATGCACTTCTCTATAAACTTGATATAGTACCAATAGATAATGATAATAATAGTAGCAATAAT
AATAATAGTAGCAATAATAATAATAGTAGCAGCTATATATTGATAAGTTGTAACACCTCAGTCATTACACAA
GCCTGTCCAAAGACATCCTTTGAGCCAATTCCCATACATTATTGTGCCCCGGCTGGTTTTGCGATTCTAAAG
TGTAATAATAAGACATTCAATGGAACAGGACCATGCACAAATGTCAGCACAGTACAATGTACACATGGAATT
AGGCCAGTAGCATCAACTCAACTGCTGTTAAATGGCAGTCTAGCAGAAGGAGAGGTAATAATTAGATCTGCC
AATTTCACGGACAATACTAAAACCATAATAGTGCAGCTGAATGAATCTGTAGTAATTAATTGTACAAGACCC
AACAACTATACAAGAAAAGGTATACGTACAGGACCAGGGAGAGCATTCTATGTAACAAAAACAATAGGAGAT
CCAAGACAAGCACATTGTAACATTACTAGAGAAAAATGGAATAACACTTTAAGACAAATAGTTGAAAAATTA
AAAGAACAATTTGGGGATAAAACAATAGTCT
>2239_79_10	X4
GTAAAATTAACCCCACTCTGTGTTACCTTAAATTGCACTGATGAGTTAGACAATGTTACTTTTACCAATAGT
AGTAGTGATATGAAGAAAGGAGAAATAAAAAACTGCTCTTTCTATACCAGCACAAGCTTCAGAGATAAGCTG
CAGAAACAATATGCACTTCTCTATAAACTTGATATAGTACCAATAGATAATGATAATAATAGTAGCAATAAT
AATAATAGTAGCAATAATAATAATAGTAGCAGCTATATATTGATAAGTTGTAACACCTCAGTCATTACACAA
GCCTGTCCAAAGACATCCTTTGAGCCAATTCCCATACATTATTGTGCCCCGGCTGGTTTTGCGATTCTAAAG
TGTAATAATAAGACATTCAATGGAACAGGACCATGCACAAATGTCAGCACAGTACAATGTACACATGGAATT
AGGCCAGTAGCATCAACTCAACTGCTGTTAAATGGCAGTCTAGCAGAAGGAGAGGTAATAATTAGATCTGCC
AATTTCACGGACAATACTAAAACCATAATAGTGCAGCTGAATGAATCTGTAGTAATTAATTGTACAAGACCC
AACAACTATACAAGAAAAGGTATACGTACAGGACCAGGGAGAGCATTCTATGTAACAAAAACAATAGGAGAT
CCAAGACAAGCACATTGTAACATTACTAGAGAAAAATGGAATAACACTTTAAGACAAATAGTTGAAAAATTA
AAAGAACAATTTGGGGATAAAACAATAGTCT
>2239_79_6	X4
GTAAAATTAACCCCACTCTGTGTTACCTTAAATTGCACTGATGAGTTAGACAATGTTACTTTTACCAATAGT
AGTAGTGATATGAAGAAAGGAGAAATAAAAAACTGCTCTTTCTATACCAGCACAAGCTTCAGAGATAAGCTG
CAGAAACAATATGCACTTCTCTATAAACTTGATATAGTACCAATAGATAATAATAATAATAGTAGCAATAAT
AATAGTAGCAGCTATATATTGATAAGTTGTAACACCTCAGTCATTACACAAGCCTGTCCAAAGACATCCTTT
GAGCCAATTCCCATACATTATTGTGCCCCGGCTGGTTTTGCGATTCTAAAGTGTAATAATAAGACATTCAAT
GGAACAGGACCATGCACAAATGTCAGCACAGTACAATGTACACATGGAATTAGGCCAGTAGCATCAACTCAA
CTGCTGTTAAATGGCAGTCTAGCAGAAGGAGAGGTAATAATTAGATCTGCCAATTTCACGGACAATACTAAA
ACCATAATAGTGCAGCTGAATGAATCTGTAGTAATTAATTGTACAAGACCCAACAACTATACAAGAAAAGGT
ATACGTACAGGACCAGGGAGAGCATTCTATGTAACAAAAACAATAGGAGATCCAAGACAAGCACATTGTAAC
ATTACTAGAGAAAAATGGAATAACACTTTAAGACAAATAGTTGAAAAATTAAGAGGACAATTTGGGGAAAAA
ACAATAGTCT
>2239_79_7	X4
GTAAAATTAACCCCACTCTGTGTTACCTTAAATTGCACTGATGAGTTAGACAATGTTACTTTTACCAATAGT
AGTAGTGATATGAAGAAAGGAGAAATAAAAAACTGCTCTTTCTATACCAGCACAAGCTTCAGAGATAAGCTG
CAGAAACAATATGCACTTCTCTATAAACTTGATATAGTACCAATAGATAATGATAATAATAGTAGCAATAAT
AATAATAGTAGCAATAATAATAATAGTAGCAGCTATATATTGATAAGTTGTAACACCTCAGTCATTACACAA
GCCTGTCCAAAGACATCCTTTGAGCCAATTCCCATACATTATTGTGCCCCGGCTGGTTTTGCGATTCTAAAG
TGTAATAATAAGACATTCAATGGAACAGGACCATGCACAAATGTCAGCACAGTACAATGTACACATGGAATT
AGGCCAGTAGCATCAACTCAACTGCTGTTAAATGGCAGTCTAGCAGAAGGAGAGGTAATAATTAGATCTGCC
AATTTCACGGACAATACTAAAACCATAATAGTGCAGCTGAATGAATCTGTAGTAATTAATTGTACAAGACCC
AACAACTATACAAGAAAAGGTATACGTACAGGACCAGGGAGAGCATTCTATGTAACAAAAACAATAGGAGAT
CCAAGACAAGCACATTGTAACATTACTAGAGAAAAATGGAATAACACTTTAAGACAAATAGTTGAAAAATTA
AAAGAACAATTTGGGGATAAAACAATAGTCT
>2239_79_5	X4
GTAAAATTAACCCCACTCTGTGTTACCTTAAATTGCACTGATGAGTTAGACAATGTTACTTTTACCAATAGT
AGTAGTGATATGAAGAAAGGAGAAATAAAAAACTGCTCTTTCTATACCAGCACAAGCTTCAGAGATAAGCTG
CAGAAACAATATGCACTTCTCTATAAACTTGATATAGTACCAATAGATAATGATAATAATAGTAGCAATAAT
AATAATAGTAGCAATAATAATAATAGTAGCAGCTATATATTGATAAGTTGTAACACCTCAGTCATTACACAA
GCCTGTCCAAAGACATCCTTTGAGCCAATTCCCATACATTATTGTGCCCCGGCTGGTTTTGCGATTCTAAAG
TGTAATAATAAGACATTCAATGGAACAGGACCATGCACAAATGTCAGCACAGTACAATGTACACATGGAATT
AGGCCAGTAGCATCAACTCAACTGCTGTTAAATGGCAGTCTAGCAGAAGGAGAGGTAATAATTAGATCTGCC
AATTTCACGGACAATACTAAAACCATAATAGTGCAGCTGAATGAATCTGTAGTAATTAATTGTACAAGACCC
AACAACTATACAAGAAAAGGTATACGTACAGGACCAGGGAGAGCATTCTATGTAACAAAAACAATAGGAGAT
CCAAGACAAGCACATTGTAACATTACTAGAGAAAAATGGAATAACACTTTAAGACAAATAGTTGAAAAATTA
AAAGAACAATTTGGGGATAAAACAATAGTCT
>2239_79_3	X4
GTAAAATTAACCCCACTCTGTGTTACCTTAAATTGCACTGATGAGTTAGACAATGTTACTTTTACCAATAGT
AGTAGTGATATGAAGAAAGGAGAAATAAAAAACTGCTCTTTCTATACCAGCACAAGCTTCAGAGATAAGCTG
CAGAAACAATATGCACTTCTCTATAAACTTGATATAGTACCAATAGATAATGATAATAATAGTAGCAATAAT
AATAATAGTAGCAATAATAATAATAGTAGCAGCTATATATTGATAAGTTGTAACACCTCAGTCATTACACAA
GCCTGTCCAAAGACATCCTTTGAGCCAATTCCCATACATTATTGTGCCCCGGCTGGTTTTGCGATTCTAAAG
TGTAATAATAAGACATTCAATGGAACAGGACCATGCACAAATGTCAGCACAGTACAATGTACACATGGAATT
AGGCCAGTAGCATCAACTCAACTGCTGTTAAATGGCAGTCTAGCAGAAGGAGAGGTAATAATTAGATCTGCC
AATTTCACGGACAATACTAAAACCATAATAGTGCAGCTGAATGAATCTGTAGTAATTAATTGTACAAGACCC
AACAACTATACAAGAAAAGGTATACGTACAGGACCAGGGAGAGCATTCTATGTAACAAAAACAATAGGAGAT
CCAAGACAAGCACATTGTAACATTACTAGAGAAAAATGGAATAACACTTTAAGACAAATAGTTGAAAAATTA
AAAGAACAATTTGGGGATAAAACAATAGTCT
>2239_68_4	X4
GTAAAATTAACCCCACTCTGTGTTACCTTAAATTGCACTGATGAGTTAGACAATGTTACTTTTACCAATAGT
AGTAGTGATATGAAGAAAGGAGAAATAAAAAACTGCTCTTTCTATACCAGCACAAGCTTCAGAGATAAGCTG
CAGAAACAATATGCACTTCTCTATAAACTTGATATAGTACCAATAGATAATGATAATAATAGTAGCAATAAT
AATAATAGTAGCAATAATAATAATAGTAGCAGCTATATATTGATAAGTTGTAACACCTCAGTCATTACACAA
GCCTGTCCAAAGACATCCTTTGAGCCAATTCCCATACATTATTGTGCCCCGGCTGGTTTTGCGATTCTAAAG
TGTAATAATAAGACATTCAATGGAACAGGACCATGCACAAATGTCAGCACAGTACAATGTACACATGGAATT
AGGCCAGTAGCATCAACTCAACTGCTGTTAAATGGCAGTCTAGCAGAAGGAGAGGTAATAATTAGATCTGCC
AATTTCACGGACAATACTAAAACCATAATAGTGCAGCTGAATGAATCTGTAGTAATTAATTGTACAAGACCC
AACAACTATACAAGAAAAGGTATACGTACAGGACCAGGGAGAGCATTCTATGTAACAAAAACAATAGGAGAT
CCAAGACAAGCACATTGTAACATTACTAGAGAAAAATGGAATAACACTTTAAGACAAATAGTTGAAAAATTA
AAAGAACAATTTGGGGATAAAACAATAGTCT
>2239_68_10	X4
GTAAAATTAACCCCACTCTGTGTTACTTTAAATTGCACTGATGATTTGAAGAATGTTACTTTTACCAATAGT
AGTAGTGAGATGAAGAAAGGAGAAATAAAAAACTGCTCTTTCTATACCAGCACAAGCTTCAGAGATAAGATG
CAGAAACAATATGCACTTCTCTATAAACTTGATATAGTACCAATAGATAATGATAATAATAGTAGCAATAAT
AATAATAGTATTAATAATAATAATAGTAGCAGCTATAGGTTGATAAGTTGTAACACCTCAGTCATTACACAA
GCCTGTCCAAAGACATCCTTTGAGCCAATTCCCATACATTATTGTGCCCCGGCTGGTTTTGCGATTCTAAAG
TGTAATAATAAGACATTCAATGGAACAGGACCATGTACAAATGTCAGCACAGTACAATGTACACATGGAATT
AAGCCAGTAGTATCAACTCAACTGCTGTTAAATGGCAGTCTAGCAGAAGAAGAGGTAATGATTAGATCTGCC
AATTTCACGGACAATGCTAAAATCATAATAGTACAGCTGAATGAATCTGTAGAAATTAATTGTACAAGACCC
AACAACTATACAAGAAAAGGTATACGTACAGGACCAGGGAGAGCATTCTATGTAACAAAAACAATAGGAGAT
ATAAAACAAGCACATTGTAACATTACTAGAGAAAAATGGAATAACACTTTAAAACAGATAGTTGAAAAATTA
AGAGAACAATTTGGGAATAAAACAATAGTCT
>2239_68_6	X4
GTAAAATTAACCCCACTCTGTGTTACTTTAAATTGCACTGATGATTTGAAGAATGTTACTTTTACCAATAGT
AGTAGTGAGATGAAGAAAGGAGAAATAAAAAACTGCTCTTTCTATACCAGCACAAGCTTCAGAGATAAGATG
CAGAAACAATATGCACTTCTCTATAAACTTGATATAGTACCAATAGATAATGATAATAATAGTAGCAATAAT
AATAATAGTAGCAATAATAATAATAGTAGCAGCTATATATTGATAAGTTGTAACACCTCAGTCATTACACAA
GCCTGTCCAAAGATATCCTTTGAGCCAATTCCCATACATTATTGTGCCCCGGCTGGTTTTGCGATTCTAAAG
TGTAATAATAAGACATTCAATGGAACAGGACCATGTACAAATGTCAGCACAGTACAATGTACACATGGAATT
AGGCCAGTAGTATCAACTCAACTGCTGTTAAATGGCAGTCTAGCAGAAAAAGAGGTAATAATTAGATCTGCC
AATTTCACGAACAATGCTAAAATCATAATAGTACAGCTGAATGAATCTGTAGAAATTAACTGTACAAGACCC
AACAACAATACAAGAAAAGGTATACGTACAGGACCAGGGAGAGCATTCTATGTAACAAAAACAATAGGAGAT
GTAAGACAAGCACATTGTAACATTACTAGAGAAAAATGGAATAACACTTTAAAACAGATAGTTGAAAAATTA
AGAGAACAATTTGGGAATAAAACAATAGTCT
>2239_79_4	X4
GTAAAATTAACCCCACTCTGTGTTACTTTAAATTGCACTGATGATTTGAAGAATGTTACTTTTACCAATAGT
AGTAGTGAGATGAAAAAAGGAGAAATAAAAAACTGCTCTTTCTATACCAGCACAAGCTTCAGAGATAAGATG
CAGAAACAATATGCACTTCTCTATAAACTTGATATAGTACCAATAGATAATGATAATAATAGTAGCAATAAT
AATAATAGTAGCAATAATAATAATAGTAGCAGCTATAGGTTGATAAGTTGTAACACCTCAGTCATTACACAA
GCCTGTCCAAAGATATCCTTTGAGCCAATTCCCATACATTATTGTGCCCCGGCTGGTTTTGCGATTCTAAAG
TGTAATAATAAGACGTTCAATGGAACAGGACCATGTACAAATGTCAGCACAGTACAATGTACACATGGAATT
AGGCCAGTAGTATCAACTCAACTGCTGTTAAATGGCAGTCTAGCAGAAAAGGAGGTAGTAATTAGATCTGCC
AATTTCACGAACAATGCTAAAATCATAATAGTACAGCTGAATGAATCTGTAGAAATTAATTGTACAAGACCC
AACAACTATACAAGAAAAGGTATACGTACAGGACCAGGGAGAGCATTCTATGTAACAAAAACAATAGGAGAT
ATAAAACAAGCACATTGTAACATTACTAGAGAAAAATGGAATAACACTTTAAAACAGATAGTTGAAAAATTA
AGAGAACAATTTGGGAATAAAACAATAGTCT
>2239_68_8	X4
GTAAAATTAACCCCACTCTGTGTTACTTTAAATTGCACTGATGATTTGAAGAATGTTACTTTTACCAATAGT
AGTAGTGAGATGAAAAAAGGAGAAATAAAAAACTGCTCTTTCTATACCAGCACAAGCTTCAGAGATAAGATG
CAGAAACAATATGCACTTCTCTATAAACTTGATATAGTACCAATAGATAATGATAATAATAGTAGCAATAAT
AATAATAGTAGCAATAATAATAATAGTAGCAGCTATAGGTTGATAAGTTGTAACACCTCAGTCATTACACAA
GCCTGTCCAAAGATATCCTTTGAGCCAATTCCCATACATTATTGTGCCCCGGCTGGTTTTGCGATTCTAAAG
TGTAATAATAAGACGTTCAATGGAACAGGACCATGTACAAATGTCAGCACAGTACAATGTACACATGGAATT
AGGCCAGTAGTATCAACTCAACTGCTGTTAAATGGCAGTCTAGCAGAAAAGGAGGTAGTAATTAGATCTGCC
AATTTCACGAACAATGCTAAAATCATAATAGTACAGCTGAATGAATCTGTAGAAATTAATTGTACAAGACCC
AACAACTATACAAGAAAAGGTATACGTACAGGACCAGGGAGAGCATTCTATGTAACAAAAACAATAGGAGAT
ATAAAACAAGCACATTGTAACATTACTAGAGAAAAATGGAATAACACTTTAAAACAGATAGTTGAAAAATTA
AGAGAACAATTTGGGAATAAAACAATAGTCT
>2239_68_5	X4
GTAAAATTAACCCCACTCTGTGTTACTTTAAATTGCACTGATGATTTGAAGAATGTTACTTTTACCAATAGT
AGTAGTGAGATGAAGAAAGGAGAAATAAAAAACTGCTCTTTCTATACCAGCACAAGCTTCAGAGATAAGATG
CAGAAACAATATGCACTTCTCTATAAACTTGATATAGTACCAATAGATAATGATAATAATAGTAGCAATAAT
AATAATAGTATTAATAATAATAATAGTAGCAGCTATAGGTTGATAAGTTGTAACACCTCAGTCATTACACAA
GCCTGTCCAAAGACATCCTTTGAGCCAATTCCCATACATTATTGTGCCCCGGCTGGTTTTGCGATTCTAAAG
TGTAATAATAAGACATTCAATGGAACAGGACCATGCACAAATGTCAGCACAGTACAATGTACACATGGAATT
AGGCCAGTAGTATCAACTCAATTGCTGTTAAATGGCAGTCTAGCAGAAGAAGAGGTAATAATTAGATCTGCC
AATTTCACGGACAATACTAAAACCATAATAGTACAGCTGAATGAATCTGTAGAAATTAATTGTACAAGACCC
AACAACTATACAAGAAAAGGTATACGTACAGGACCAGGGAGAGCATTCTATGTAACAAAAACAATAGGAGAT
ATAAAACAAGCACATTGTAACATTACTAGAGAAAAATGGAATAACACTCTAAAACAGATAGTTGAAAAATTA
AGAGAACAATTTGGGAATAAAACAATAGCCT
>2239_68_2	X4
GTAAAATTAACCCCACTCTGTGTTACTTTAAATTGCACTGATGATTTGAAGAATGTTACTTTTACCAATAGT
AGTAGTGAGATGAAGAAAGGAGAAATAAAAAACTGCTCTTTCTATACCAGCACAAGCTTCAGAGATAAGATG
CAGAGACAATATGCACTTCTCTATAAACTTGATATAATACCAATAGATAATAATAATAATAGTATTAATAAT
AATAATAGTAGCAGCTATAGGTTGATAAGTTGTAACACCTCAGTCATTACACAAGCCTGTCCAAAGACATCC
TTTGAGCCAATTCCCATACATTATTGTGCCCCGGCTGGTTTTGCGATTCTAAAGTGTAATAATAAGACATTC
AATGGAACAGGACCATGCACAAATGTCAGCACAGTACAATGTACACATGGAATTAGGCCAGTAGTATCAACT
CAATTGCTGTTAAATGGCAGTCTAGCAGAAGAAGAGGTAATAATTAGATCTGCCAATTTCACGGACAATACT
AAAACCATAATAGTACAGCTGAATGAATCTGTAGAAATTAATTGTACAAGACCCAACAACTATACAAGAAAA
GGTATACGTACAGGACCAGGGAGAGCATTCTATGTAACAAAAACAATAGGAGATATAAAACAAGCACATTGT
AACATTACTAGAGAAAAATGGAATAACACTTTAAAACAGATAGTTGAAAAATTAAGAGAACAATTTGGGAAT
AAAACAATAGTCT
>2242_45_8	X4
GTAAAATTAACCCCACTCTGTGTTACTTTAAATTGCACTGATGATTTGAAGAATGTTACTTTTACCAATAGT
AGTAGTGAGATGAAGAAAGGAGAAATAAAAAACTGCTCTTTCTATACCAGCACAAGCTTCAGAGATAAGATG
CAGAAACAATATGCACTTCTCTATAAACTTGATATAATACCAATAGATAATAATAATAATAGTATCAATAAT
AATAATAGTAGCAGCTATAGGTTGATAAGTTGTAACACCTCAGTCATTACACAAGCCTGTCCAAAGACATCC
TTTGAGCCAATTCCCATACATTATTGTGCCCCGGCTGGTTTTGCGATTCTAAAGTGTAATAATAAGACATTC
AATGGAACAGGACCATGCACAAATGTCAGCACAGTACAATGTACACATGGAATTAGGCCAGTAGTATCAACT
CAATTGCTGTTAAATGGCAGTCTAGCAGAAGAAGAGGTAATAATTAGATCTGCCAATTTCACGGACAATACT
AAAACCATAATAGTACAGCTGAATGAATCTGTAGAAATTAATTGTACAAGACCCAACAACTATACAAGAAAA
GGTATACGTACAGGACCAGGGAGAGCATTCTATGTAACAAAAACAATAGGAGATATAAAACAAGCACATTGT
AACATTACTAGAGAAAAATGGAATAACACTTTAAAACAGATAGTTGAAAAATTAAGAGAACAATTTGGGAAT
AAAACAATAGTCT
>2242_45_2	R5
GATTTTAACATGTGGAAAAATGACATGGTAGAACAGATGCATGAGGATATAATCAGTTTATGGGATCAGAGC
CTAAAGCCATGTGTAAAATTAACCCCACTCTGTGTTACTCTAAATTGCACCAATGTGAATGCTACTAATACC
ACTAGGAATAGCTGGGAAACGATGAAGGAAGGAGAAATAAAAAACTGCTCTTTCAATGTCACCACAAACATA
AGAGATAAGGTGCAGAAAGAATATGCCCTTTTTTATACACTTGATGTAGTACCAATAGATAATAATGATAAT
ACCAGCTATAGGTTGATAAGTTGTAACACCTCAGTCATTACACAGGCCTGTCCAAAGGTATCCTTTGAGCCA
ATTCCCATACATTATTGTGCCCCGGCTGGTTTTGCGATTCTAAAGTGTAGAGATACGAAGTTCAATGGAAAA
GGACCATGTACAAATGTCAGCACAGTACAATGTACACATGGAATTAAGCCAGTAGTATCAACTCAACTGTTG
TTAAATGGCAGCCTAGCAGAAGAAGAGGTAGTAATTAGATCTGACAATTTCACGGACAATGCTAAAACCATA
ATAGTACAGCTGAAAGAAACTGTAGAAATTAATTGTACAAGACCCAACAACAATACAAGAAAAGGTATACAT
ATGGGACCAGGGAGAGCATTTTATACAACAGGAGCAATAATAGGAGATATAAGACAAGCACATTGTAACATT
AGCAGAGCAAAATGGAATAACACTTTAAAACAGATAGTTAAAAAATTAGGAGAACAATTTAATAAAACAACA
ATAGTCTTTAATCAACCCTCAGGAGGGGACCCAGAAATTAC
>2242_45_1	R5
GATTTTAACATGTGGAAAAATGACATGGTAGAACAGATGCATGAGGATATAATCAGTTTATGGGATCAAAGC
CTAAAGCCATGTGTAAAATTAACCCCACTCTGTGTTACTTTAAATTGCACCAATTTGAATGCTACTAATACC
ACTAGGAATAGCTGGGAAACGATGAAGGAAGGAGAAATAAAAAACTGCTCTTTCAATGTCACCACAAACATA
AGAGATAAGGTGCAGAAAGAATATGCCCTTTTTTATACACTTGATGTAGTACCAATAGATAATAATGATAAT
ACCAGCTATAGGTTGATAAGTTGTAACACCTCAGTCATTACACAGGCCTGTCCAAAGGTATCCTTTGAGCCA
ATTCCCATACATTATTGTGCCCCGGCTGGTTTTGCGATTCTAAAGTGTAACAATAAGAAGTTCAATGGAAAA
GGACCATGTACAAATGTCAGCACAGTACAATGTACACATGGAATTAAGCCAGTAGTATCAACTCAACTGTTG
TTAAATGGCAGCCTAGCAGAAGAAGAGGTAGTAATTAGATCTGACAATTTCACGAACAATGCTAAAACCATA
ATAGTACAGCTGAACGAAACTGTAGAAATTAATTGTACAAGACCCAACAACAATACAAGAAAAGGTATACAT
ATGGGACCAGGGAGAGCATTTTATACAACAGGAGCAATAATAGGAGATATAAGACAAGCACATTGTAACATT
AGCAGAGCAAAATGGAATAACACTTTAAAACAGATAGTTAAAAAATTAGGAGAACAATTTAATAAAACAACA
ATAGTCTTTAATCAACCCTCAGGAGGGGACCCAGAAATTAC
>2242_45_9	R5
GATTTTAACATGTGGAAAAATGACATGGTAGAACAGATGCATGAGGATATAATCAGTTTATGGGATCAAAGC
TTAAAGCCATGTGTAAAATTAACCCCACTCTGTGTTACTTTAAATTGCACCAATTTGAATGCTACTAATACC
ACTAGGAATAGCTGGGAAACGATGAAGGAAGGAGAAATAAAAAACTGCTCTTTCAATGTCACCACAAACATA
AGAGATAAGGTGCAGAAAGAATATGCCCTTTTTTATACACTTGATGTAGTACCAATAGATAATAATGATAAT
ACCAGCTATAGGTTGATAAGTTGTAACACCTCAGTCATTACACAGGCCTGTCCAAAGGTATCCTTTGAGCCA
ATTCCCATACATTATTGTGCCCCGGCTGGTTTTGCGATCCTAAAGTGTAACAATAAGAAGTTCAATGGAAAA
GGACCATGTACAAATGTCAGCACAGTACAATGTACACATGGAATTAAGCCAGTAGTATCAACTCAACTGTTG
TTAAATGGCAGCCTAGCAGAAGAAGAGGTAGTAATTAGATCTGACAATTTCACGAACAATGCTAAAACCATA
ATAGTACAGCTGAAAGAAACTGTAGAAATTAATTGTACAAGACCCAACAACAATACAAGAAAAGGTATACAT
ATGGGACCAGGGAGAGCATTTTATACAACAGGAGCAATAATAGGAGATATAAGACAAGCACATTGTAACATT
AGCAGAGCAAAATGGAATAACACTTTAAAACAGATAGTTAAAAAATTAGGAGAACAATTTAATAAAACAACA
ATAGTCTTTAATCAACCCACAGGAGGGGACCCAGAAATTAC
>2242_45_5	R5
GATTTTAACATGTGGAAAAATGACATGGTAGAACAGATGCATGAGGATATAATCAGTTTATGGGATCAAAGC
TTAAAGCCATGTGTAAAATTAACCCCACTCTGTGTTACTTTAAATTGCACCAATTTGAATGCTACTAATACC
ACTAGGAATAGCTGGGAAACGATGAAGGAAGGAGAAATAAAAAACTGCTCTTTCAATGTCACCACAAACATA
AGAGATAAGGTGCAGAAAGAATATGCCCTTTTTTATACACTTGATGTAGTACCAATAGATAATAATGATAAT
ACCAGCTATAGGTTGATAAGTTGTAACACCTCAGTCATTACACAGGCCTGTCCAAAGGTATCCTTTGAGCCA
ATTCCCATACATTATTGTGCCCCGGCTGGTTTTGCGATTCTAAAGTGTAACAATAAGAAGTTCAATGGAAAA
GGACCATGTACAAATGTCAGCACAGTACAATGTACACATGGAATTAAGCCAGTAGTATCAACTCAACTGTTG
TTAAATGGCAGCCTAGCAGAAGAAGAGGTAGTAATTAGATCTGACAATTTCACGAACAATGCTAAAACCATA
ATAGTACAGCTGAAAGAAACTGTAGAAATTAATTGTACAAGACCCAACAACAATACAAGAAAAGGTATACAT
ATGGGACCAGGGAGAGCATTTTATACAACAGGAGCAATAATAGGAGATATAAGACAAGCACATTGTAACATT
AGCAGAGCAAAATGGAATAACACTTTAAAACAGATAGTTAAAAAATTAGGAGAACAATTTAATAAAACAACA
ATAGTCTTTAATCAACCCTCAGGAGGGGACCCAGAAATTAC
>2242_45_3	R5
GATTTTAACATGTGGAAAAATGACATGGTAGAACAGATGCATGAGGATATAATCAGTTTATGGGATCAAAGC
TTAAAGCCATGTGTAAAATTAACCCCACTCTGTGTTACTTTAAATTGCACCAATTTGAATGCTACTAATACC
ACTAGGAATAGCTGGGAAACGATGAAGGAAGGAGAAATAAAAAACTGCTCTTTCAATGTCACCACAAACATA
AGAGATAAGGTGCAGAAAGAATATGCCCTTTTTTATACACTTGATGTAGTACCAATAGATAATAATGATAAT
ACCAGCTATAGGTTGATAAGTTGTAACACCTCAGTCATTACACAGGCCTGTCCAAAGGTATCCTTTGAGCCA
ATTCCCATACATTATTGTGCCCCGGCTGGTTTTGCGATTCTAAAGTGTAACAATAAGAAGTTCAATGGAAAA
GGACCATGTACAAATGTCAGCACAGTACAATGTACACATGGAATTAAGCCAGTAGTATCAACTCAACTGTTG
TTAAATGGCAGCCTAGCAGAAGAAGAGGTAGTAATTAGATCTGACAATTTCACGAACAATGCTAAAACCATA
ATAGTACAGCTGAAAGAAACTGTAGAAATTAATTGTACAAGACCCAACAACAATACAAGAAAAGGTATACAT
ATGGGACCAGGGAGAGCATTTTTTACAACAGGAGCAATAATAGGAGATATAAGACAAGCACATTGTAACATT
AGCAGAGCAAAATGGAATAACACTTTAAAACAGATAGTTAAAAAATTAGGAGAACAATTTAATAAAACAACA
ATAGTCTTTAATCAACCCTCAGGAGGGGACCCAGAAATTAC
>2242_45_7	R5
GATTTTAACATGTGGAAAAATGACATGGTAGAACAGATGCATGAGGATATAATCAGTTTATGGGATCAAAGC
TTAAAGCCATGTGTAAAATTAACCCCACTCTGTGTTACTTTAAATTGCACCAATTTGAATGCTACTAATACC
ACTAAGAATAGCTGGGAAACGATGAAGGAAGGAGAAATAAAAAACTGCTCTTTCAATGTCACCACAAACATA
AGAGATAAGGTGCAGAAAGAATATGCCCTTTTTTATACACTTGATGTAGTACCAATAGATAATAATGATAAT
ACCAGCTATAGGTTGATAAGTTGTAACACCTCAGTCATTACACAGGCCTGTCCAAAGGTATCCTTTGAGCCA
ATTCCCATACATTATTGTGCCCCGGCTGGTTTTGCGATTCTAAAGTGTAACAATAAGAAGTTCAATGGAAAA
GGACCATGTACAAATGTCAGCACAGTACAATGTACACATGGAATTAAGCCAGTAGTATCAACTCAACTGTTG
TTAAATGGCAGCCTGGCAGAAGAAGAGGCGGTAATTAGATCTGACAATTTCACGAACAATGCTAAAACCATA
ATAGTACAGCTGAAAGAAACTGTAGAAATTAATTGTACAAGACCCAACAACAATACAAGAAAAGGTATACAT
ATGGGACCAGGGAGAGCATTTTATACAACAGGAGCAATAATAGGAGATATAAGACAAGCACATTGTAACATT
AGCAGAGCAAAATGGAATAACACTTTAAAACAGATAGTTAAAAAATTAGGAGAACAATTTAATAAAACAACA
ATAGTCTTTAATCAACCCTCAGGAGGGGACCCAGAAATTAC
>2242_45_10	R5
GATTTTAACATGTGGAAAAATGACATGGTAGAACAGATGCATGAGGATATAATCAGCTTATGGGATCAAAGC
CTAAAGCCATGTGTAAAATTAACCCCACTCTGTGTTACTCTAAATTGCACCAATTTGAATGCTACTAATACC
ACTAGGAGTAGCTGGGAAACGATGAAGGAAGGGGAAATAAAAAACTGCTCTTTCAATATCACCACAAACATA
AGAGATAAGGTGCAGAAAGAATATGCCCTTTTTTATGAACTTGATGTAGTACCAATAGATAATAATGATAAT
ACTAGCTATAGGTTGATAAGTTGTAACACCTCAGTCATCACACAGGCCTGTCCAAAGGTATCCTTTGAGCCA
ATTCCCATACATTATTGTGCCCCGGCTGGTTTTGCGATTCTAAAGTGTAACAATAAGAAGTTCAATGGAAAA
GGACCATGTACAAATGTCAGCACAGTACAATGTACACATGGAATTAAGCCAGTAGTATCAACTCAACTGTTG
TTAAATGGCAGCCTAGCAGAAGAAGAGGTAGTAATTAGATCTGACAATTTCACGAACAATGCTAAAACCATA
ATAGTACAGCTGAAAGAAACTGTAGAAATTAATTGTACAAGACCCAACAACAATACAAGAAAAGGTATACAT
ATGGGACCAGGGAGAGCATTTTATACAACAGGAGCAATAATAGGAGATATAAGACAAGCACATTGTAACATT
AGCAGAGCAAAATGGAATAACACTTTAAAACAGATAGTTAAAAAATTAGGAGAACAATTTAATAAAACAACA
ATAGTCTTTAATCAACCCTCAGGAGGGGACCCAGAAATTAC
>2242_85:2_9	R5
GATTTTAACATGTGGAAAAATGACATGGTAGAACAGATGCATGAGGATATAATCAGCTTATGGGATCAAAGC
TTAAAGCCATGTGTAAAATTAACCCCACTCTGTGTTACTTTAAATTGCACCAATTTGAATGCTACTAATACC
ACTAGGAATAGCTGGGAAACGATGAAGGAAGGAGAAATAAAAAACTGCTCTTTCAATGTCACCACAAACATA
AGAGATAAGGTGCAGAAAGAATATGCCCTTTTTTATGAACTTGATGTAGTACCAATAGATAATAATGATAAT
ACTAGCTATAGGTTGATAAGTTGTAACACCTCAGTCATTACACAGGCCTGTCCAAAGGTATCCTTTGAGCCA
ATTCCCATACATTATTGTGCCCCGGCTGGTTTTGCGATTCTAAAGTGTAACAATAAGAAGTTCAATGGAAAA
GGACCATGTACAAATGTCAGCACAGTACAATGTACACATGGAATTAAGCCAGTAGTATCAACTCAACTGTTG
TTAAATGGCAGCCTAGCAGAAGAAGAGGTAGTAATTAGATCTGACAATTTCACGAACAATGCTAAAACCATA
ATAGTACAGCTGAAAGAAACTGTAGAAATTAATTGTACAAGACCCAACAACAATACAAGAAAAGGTATACAT
ATGGGACCAGGGAGAGCATTGTATACAACAGGAGCAATAATAGGAGATATAAGACAAGCACATTGTAACATT
AGCAGAGCAAAATGGAATAACACTTTAAAACAGATAGTTAAAAAATTAGGAGAACAATTTAATAAAACAACA
ATAGTCTTTAATCAACCCTCAGGAGGGGACCCAGAAATTAC
>2242_85:2_10	R5
GATTTTAACATGTGGAGAAATGACATGGTAGAACAGATGCATGAGGATATAATCAGCTTATGGGATCAAAGC
CTAAAGCCATGTGTAAAATTAACCCCACTCTGTGTGACTTTAAAGTGCACCAATGTGAATACTACCAATTTG
AATGTTACTAATACCACTAGGAATAGCTGGGAAATAATGAAGGAAGGAGAAATAAAAAACTGCTCTTTCAAT
GTCACCACAAACATAAGAGGTAAGGTGCAGAAAGAATATGCCTTTTTTTATAAGCTTGATGTAGTGCAAATA
GATAATACTGATAATACTAGCTATAGGTTGATAAGTTGTAATACCTCAGTCATTACACAGGCCTGTCCAAAG
GTATCCTTTGAGCCAATTCCCATACATTATTGTGCCCCGGCTGGTTTTGCGATTCTAAAGTGTAAAGAAACG
AAGTTCAATGGAAAAGGACCATGTAAAAATGTCAGCACAGTACAATGTACACATGGAATTAGGCCAGTAGTG
TCAACTCATCTGTTGTTAAATGGCAGCCTAGCAGAAGAAGAGGTAGTAATTAGATCTGACGATTTCACGAAC
AATGCTAAAACCATAATAGTACAGCTGAACGAAACTGTAGAAATTAATTGTACAAGACCCAACAACAATACA
AGAAAAGGTATACATCTAGGACCAGGGAGAGCATTTTATACAACAGGAGGAATAATAGGAGATATAAGACAA
GCACATTGTAACATTAGTAAAGCAAAATGGAATAACACTTTAAAACAGATAGTTAAAAAATTAAGAGAACAA
TTTGGTAATAAAACAATAGTCTTTAGTCAACCCTCAGGAGGGGACCTAGAAATTGT
>2242_85:2_6	R5
GATTTTAACATGTGGAGAAGTGACATGGTAGAACAGATGCATGAGGATATAATCAGCTTATGGGATCAAAGC
TTAAAGCCATGTGTAAAATTAACCCCACTCTGTGTTACTCTAAATTGCACCAATGTGAATGTTACTAATACC
ACTAGGGATAGCTGGGAAACGATGAAGGAAGGAGAAATAAAAAACTGCTCTTTCAATGTCACCACAGACATT
AGAGATAAGGTGCAGAAAGAATATGCCCTTTTTTATACACTTGATGTAGTACCAATAGATAATAATGATAAT
ACTAGCTATAGGTTGATAAGTTGTAACACCTCAGTCATTACACAGGCCTGTCCAAAGGTATCCTTTGAGCCA
ATTCCCATACATTATTGTGCCCCGGCTGGTTTTGCGATTCTAAAGTGTAAAGAAACGAAGTTCAATGGAAAA
GGACCATGTAAAAATGTCAGCACAGTACAATGTACACATGGAATTAGGCCAGTAGTATCAACTCAACTGTTG
TTAAATGGCAGCCTAGCAGAAGAAGATGTAGTAATTAGATCTGACGATTTCACGAACAATGCTAAAACCATA
ATAGTACAGCTGAACGAAACTGTAGAAATTAATTGTACAAGACCCAACAACAATACAAGAAAAGGTATACAT
CTAGGACCAGGGAGAGCATTTTATACAACAGGAGGAATAATAGGAGATATAAGACAAGCACATTGTAACATT
AGTAAAGCAAAATGGAATAACACTTTAAAACAGATAGTTAAAAAATTAAGAGAACAATTTGGTAATAAAACA
ATAGTCTTTAGTCAACCCTCAGGAGGGGACCTAGAAATTGT
>2242_85:2_7	R5
GATTTTAACATGTGGAGAAATGACATGGTAGAACAGATGCATGAGGATATAATCAGCTTATGGGATCAAAGC
TTAAAGCCATGTGTAAAATTAACCCCACTCTGTGTTACTCTAAATTGCACCAATGTGAATGTTACTAATACC
ACTAGGGATAGCTGGGAAACGATGAAGGAAGGAGAAATAAAAAACTGCTCTTTCAATGTCACCACAGACATT
AGAGATAAGGTGCAGAAAGAATATGCCCTTTTTTATACACTTGATGTAGTACCAATAGATAATAATGATAAT
ACTAGCTATAGGTTGATAAGTTGTAACACCTCAGTCATTACACAGGCCTGTCCAAAGGTATCCTTTGAGCCA
ATTCCCATACATTATTGTGCCCCGGCTGGTTTTGCGATTCTAAAGTGTAAAGAAACGAAGTTCAATGGAAAA
GGACCATGTAAAAATGTCAGCACAGTACAATGTACACATGGAATTAGGCCAGTAGTGTCAACTCATCTGTTG
TTAAATGGCAGCCTAGCAGAAGAAGAGGTAGTAATTAGATCTGACGATTTCACGAACAATGCTAAAACCATA
ATAGTACAGCTGAACGAAACTGTAGAAATTAATTGTACAAGACCCAACAACAATACAAGAAAAGGTATACAT
CTAGGACCAGGGAGAGCATTTTATACAACAGGAGGAATAATAGGAGATATAAGACAAGCACATTGTAACATT
AGTAAAGCAAAATGGAATAACACTTTAAAACAGATAGTTAAAAAATTAAGAGAACAATTTGGTAATAAAACA
ATAGTCTTTAGTCAACCCTCAGGAGGGGACCTAGAAATTGT
>2242_85:2_8	R5
GATTTTAACATGTGGAGAAATGACATGGTAGAACAGATGCATGAGGATATAATCAGCTTATGGGATCAAAGC
TTAAAGCCATGTGTAAAATTAACCCCACTCTGTGTTACTCTAAATTGCACCAATGTGAATGTTACTAATACC
ACTAGGGATAGCTGGGAAACGATGAAGGAAGGAGAAATAAAAAACTGCTCTTTCAATGTCACCACAGACATT
AGAGATAAGGTGCAGAAAGAATATGCCCTTTTTTATACACTTGATGTAGTACCAATAGATAATAATGATAAT
ACTAGCTATAGGTTAATAAGTTGTAACACCTCAGTCATTACACAGGCCTGTCCAAAGGTATCCTTTGAGCCA
ATTCCCATACATTATTGTGCCCCGGCTGGTTTTGCGATTCTAAAGTGTAAAGAAACGAAGTTCAATGGAAAA
GGACCATGTAAAAATGTCAGCACAGTACAATGTACACATGGAATTAGGCCAGTAGTGTCAACTCATCTGTTG
TTAAATGGCAGCCTAGCAGAAGAAGAGGTAGTAATTAGATCTGACGATTTCACGAACAATGCTAAAACCATA
ATAGTACAGCTGAACGAAACTGTAGAAATTAATTGTACAAGACCCAACAACAATACAAGAAAAGGTATACAT
CTAGGACCAGGGAGAGCATTTTATACAACAGGAGGAATAATAGGAGATATAAGACAAGCACATTGTAACATT
AGTAAAGCAAAATGGAATAACACTTTAAAACAGATAGTTAAAAAATTAAGAGAACAATTTGGTAATAAAACA
ATAGTCTTTAGTCAACCCTCAGGAGGGGACCTAGAAATTGT
>2242_84_9	R5
GATTTTAACATGTGGAGAAATGACATGGTAGAACAGATGCATGAGGATATAATCAGCTTATGGGATCAAAGC
TTAAAGCCATGTGTAAAATTAACCCCACTCTGTGTTACTCTAAATTGCACCAATGTGAATGTTACTAATACC
ACTAGGGATAGCTGGGAAACGATGAAGGAAGGAGAAATAAAAAACTGCTCTTTCAATGTCACCACAGACATT
AGAGATAAGGTGCAGAAAGAATATGCCCTTTTTTATACACTTGATGTAGTACCAATAGATAATAATGATAAT
ACTAGCTATAGGTTGATAAGTTGTAACACCTCAGTCATTACACAGGCCTGTCCAAAGGTATCCTTTGAGCCA
ATTCCCATACATTATTGTGCCCCGGCTGGTTTTGCGATTCTAAAGTGTAAAGAAACGAAGTTCAATGGAAAA
GGACCATGTAAAAATGTCAGCACAGTACAATGTACACATGGAATTAGGCCAGTAGTGTCAACTCATCTGTTG
TTAAATGGCAGCCTAGCAGAAGAAGAGGTAGTAATTAGATCTGACGATTTCACGAACAATGCTAAAACCATA
ATAGTACAGCTGAACGAAACTGTAGAAATTAATTGTACAAGACCCAACAACAATACAAGAAAAGGTATACAT
CTAGGACCAGGGAGAGCATTTTATACAACAGGAGGAATAATAGGAGATATAAGACAAGCACATTGTAACATT
AGTAAAGCAAAATGGAATAACACTTTAAAACAGATAGTTAAAAAATTAAGAGAACAATTTGGTAATAAAACA
ATAGTCTTTAGTCAACCCTCAGGAGGGGACCTAGAAATTGT
>2242_84_4	R5
GATTTTAACATGTGGAGAAATGACATGGTAGAACAGATGCATGAGGATATAATCAGCTTATGGGATCAAAGC
CTAAAGCCATGTGTAAAATTAACCCCACTCTGTGTTACTCTAAATTGCACCAATGTGAATGTTACTAATACC
ACTAGGGATAGCTGGGAAACAATGAAGGAAGGAGAAATAAAAAACTGCTCTTTCAATGTCACCGCAGACATT
AGAGATAAGGTGCAGAAAGAATATGCCCTTTTTTATACACTTGATGTAGTACCAATAGATAATAATGATAAT
ACTAGCTATAGGTTGATAAGTTGTAACACCTCAGTCATTACACAGGCCTGTCCAAAGGTATCCTTTGAGCCA
ATTCCCATACATTATTGTGCCCCGGCTGGTTTTGCGATTCTAAAGTGTAAAGAAACGAAGTTCAATGGAAAA
GGACCATGTAAAAATGTCAGCACAGTACAATGTACACATGGAATTAGGCCAGTAGTATCAACTCATCTGTTG
TTAAATGGTAGCCTAGCAGAAGAAGAGGTAGTAATTAGATCTGACAATTTCACAAACAATGCTAAAACCATA
ATAGTACAGCTGAACGAAACTGTAGAAATTAATTGTACAAGACCCAACAACAATACAAGAAAAGGTATACAT
ATAGGACCAGGGAGAGCATTTTACACAACAGGAGCAATAATAGGAGATATAAGACAAGCACATTGTAACATT
AGCAGAGCAAAATGGAATAACACTTTAAAACAGATAGTTAAAAAATTAAGAGAACAATTTGGTAATAAAACA
ATAGTCTTTGATCAATCCTCAGGAGGGGACCTAGAAATTGT
>2242_84_1	R5
GATTTTAACATGTGGAGAAATGACATGGTAGAACAGATGCATGAGGATATAATCAGCTTATGGGATCAAAGC
CTAAAGCCATGTGTAAAATTAACCCCACTCTGTGTTACTCTAAATTGCACCAATGTGAATGTTACTAATACC
ACTAGGGATAGCTGGGAAACAATGAAGGAAGGAGAAATAAAAAACTGCTCTTTCAATGTCACCACAGACATT
AGAGATAAGGTGCAGAAAGAATATGCCCTTTTTTATACACTTGATGTAGTACCAATAGATAATAATGATAAT
ACTAGCTATAGGTTGATAAGTTGTAACACCTCAGTCATTACACAGGCCTGTCCAAAGGTATCCTTTGAGCCA
ATTCCCATACATTATTGTGCCCCGGCTGGTTTTGCGATTCTAAAGTGTAAAGAAACGAAGTTCAATGGAAAA
GGACCATGTAAAAATGTCAGCACAGTACAATGTACACATGGAATTAGGCCAGTAGTATCAACTCATCTGTTG
TTAAATGGTAGCCTAGCAGAAGAAGAGGTAGTAATTAGATCTGACAATTTCACAAACAATGCTAAAACCATA
ATAGTACAGCTGAACGAAACTGTAGAAATTAATTGTACAAGACCCAACAACAATACAAGAAAAGGTATACAT
ATAGGACCAGGGAGAGCATTTTACACAACAGGAGCAATAATAGGAGATATAAGACAAGCACATTGTAACATT
AGCAGAGCAAAATGGAATAACACTTTAAAACAGATAGTTAAAAAATTAAGAGAACAATTTGGTAATAAAACA
ATAGTCTTTGATCAATCCTCAGGAGGGGACCTAGAAATTGT
>2242_84_2	R5
GATTTTAACATGTGGAGAAATGACATGGTAGAACAGATGCATGAGGATATAATCAGCTTATGGGATCAAAGC
CTAAAGCCATGTGTAAAATTAACCCCACTCTGTGTTACTCTAAATTGCACCAATGTGAATGTTACTAATACC
ACTAGGGATAGCTGGGAAACAATGAAGGAAGGAGAAATAAAAAACTGCTCTTTCAATGTCACCACAGACATT
AGAGATAAGGTGCAGAAAGAATATGCCCTTTTTTATACACTTGATGTAGTACCAATAGATAATAATGATAAT
ACTAGCTATAGGTTGATAAGTTGTAACACCTCAGTCATTACACAGGCCTGTCCAAAGGTATCCTTTGAGCCA
ATTCCCATACATTATTGTGCCCCGGCTGGTTTTGCGATTCTAAAGTGTAAAGAAACGAAGTTCAATGGAAAA
GGACCATGTAAAAATGTCAGCACAGTACAATGTACACATGGAATTAGGCCAGTAGTATCAACTCATCTGTTG
TTAAATGGTAGCCTAGCAGAAGAAGAGGTAGTAATTAGATCTGACAATTTCACAAACAATGCTAAAACCATA
ATAGTACAGCTGAACGAAACTGTAGAAATTAATTGTACAAGACCCAACAACAATACAAGAAAAGGTATACAT
ATAGGACCAGGGAGAGCATTTTACACAACAGGAGCAATAATAGGAGATATAAGACAAGCACATTGTAACATT
AGCAGAGCAAAATGGAATAACACTTTAAAACAGATAGTTAAAAAATTAAGAGAACAATTTGGTAATAAAACA
ATAGTCTTTGATCAATCCTCAGGAGGGGACCTAGAAATTGT
>2242_84_5	R5
GATTTTAACATGTGGAGAAATGACATGGTAGAACAGATGCATGAGGATATAATCAGCTTATGGGATCAAAGC
CTAAAGCCATGTGTAAAATTAACCCCACTCTGTGTTACTCTAAATTGCACCAATGTGAATGTTACTAATACC
ACTAGGGATAGCTGGGAAACAATGAAGGAAGGAGAAATAAAAAACTGCTCTTTCAATGTCACCACAGACATT
AGAGATAAGGTGCAGAAAGAATATGCCCTTTTTTATACACTTGATGTAGTACCAATAGATAATAATGATAAT
ACTAGCTATAGGTTGATAAGTTGTAACACCTCAGTCATTACACAGGCCTGTCCAAAGGTATCCTTTGAGCCA
ATTCCCATACATTATTGTGCCCCGGCTGGTTTTGCGATTCTAAAGTGTAAAGAAACGAAGTTCAATGGAAAA
GGACCATGTAAGAATGTCAGCACAGTACAATGTACACATGGAATTAGGCCAGTAGTACCAACTCATCTGTTG
TTAAATGGTAGCCTAGCAGAAGAAGAGGTAGTAATTAGATCTGACAATTTCACAAACAATGCTAAAACCATA
ATAGTACAGCTGAACGAAACTGTAGAAATTAATTGTACAAGACCCAACAACAATACAAGAAAAGGTATACAT
ATAGGACCAGGGAGAGCATTTTACACAACAGGAGCAATAATAGGAGATATAAGACAAGCACATTGTAACATT
AGCAGAGCAAAATGGAATAACACTTTAAAACAGATAGTTAAAAGATTAAGAGAACAATTTGGTAATAAAACA
ATAGTCTTTGATCAATCCTCAGGAGGGGACCTAGAAATTGT
>2242_84_3	R5
GATTTTAACATGTGGAGAAATGACATGGTAGAACAGATGCATGAGGATATAATCAGCTTATGGGATCAAAGC
CTAAAGCCATGTGTAAAATTAACCCCACTCTGTGTTACTCTAAATTGCACCAATGTGAATGTTACTAATACC
ACTAGGGATAGCTGGGAAACAATGAAGGAAGGAGAAATAAAAAACTGCTCTTTCAATGTCACCACAGACATT
AGAGATAAGGTGCAGAAAGAATATGCCCTTTTTTATACACTTGATGTAGTACCAATAGATAATAATGATAAT
ACTAGCTATAGGTTGATAAGTTGTAACACCTCAGTCATTACACAGGCCTGTCCAAAGGTATCCTTTGAGCCA
ATTCCCATACATTATTGTGCCCCGGCTGGTTTTGCGATTCTAAAGTGTAAAGAAACGAAGTTCAATGGAAAA
GGACCATGTAAAAATGTCAGCACAGTACAATGTACACATGGAATTAGGCCAGTAGTATCAACTCATCTGTTG
TTAAATGGTAGCCTAGCAGAAGAAGAGGTAGTAATTAGATCTGACAATTTCACAAACAATGCTAAAACCATA
ATAGTACAGCTGAACGAAACTGTAGAAATTAATTGTACAAGACCCAACAACAATACAAGAAAAGGTATACAT
ATAGGACCAGGGAGAGCATTTTACACAACAGGAGCAATAATAGGAGATATAAGACAAGCACATTGTAACATT
AGCAGAGCAAAATGGAATAACACTTTAAAACAGATAGTTAAAAAATTAAGAGAACAATTTGGTAATAAAACA
ATAGTCTTTGATCAATCCTCAGGAGGGGACCTAGAAATTGT
>2242_18_9	R5
GATTTTAACATGTGGAGAAATGACATGGTAGAACAGATGCATGAGGATATAATCAGCTTATGGGATCAAAGC
CTAAAGCCATGTGTAAAATTAACCCCACTCTGTGTTACTCTAAATTGCACCAATGTGAATGTTACTAATACC
ACTAGGGATAGCTGGGAAACAATGAAGGAAGGAGAAATAAAAAACTGCTCTTTCAATGTCACCACAGACATT
AGAGATAAGGTGCAGAAAGAATATGCCCTTTTTTATACACTTGATGTAGTACCAATAGATAATAATGATAAT
ACTAGCTATAGGTTGATAAGTTGTAACACCTCAGTCATTACACAGGCCTGTCCAAAGGTATCCTTTGAGCCA
ATTCCCATACATTATTGTGCCCCGGCTGGTTTTGCGATTCTAAAGTGTAAAGAAACGAAGTTCAATGGAAAA
GGACCATGTAAAAATGTCAGCACAGTACAATGTACACATGGAATTAGGCCAGTAGTATCAACTCATCTGTTG
TTAAATGGTAGCCTAGCAGAAGAAGAGGTAGTAATTAGATCTGACAATTTCACAAACAATGCTAAAACCATA
ATAGTACAGCTGAACGAAACTGTAGAAATTAATTGTACAAGACCCAACAACAATACAAGAAAAGGTATACAT
ATAGGACCAGGGAGAGCATTTTACACAACAGGAGCGATAATAGGAGATATAAGACAAGCACATTGTAACATT
AGCAGAGCAAAATGGAATAACACTTTAAAACAGATAGTTAAAAAATTAAGAGAACAATTTGGTAATAAAACA
ATAGTCTTTGATCAATCCTCAGGAGGGGACCTAGAAATTGT
>2242_18_7	R5
CATTTTAACATGTGGAAAAATAACATGGTAGAACAGATGCATGAGGATATAATCAGTTTATGGGATCAAAGC
CTAAAGCCATGTGTAAAATTAACCCCACTCTGTGTTACTTTAAATTGCACCAATTTGGGGAATGCTACTAAT
ACCACTAGTAGTAGCGGGGAAACGATGGGGGGAGGAGAAATAAAAAACTGCTCTTTCAATATCACCACAAAC
ATAAGAGATAAAGTGCAGAAAGAATATGCCCTTTTTTATAAACTTGATGTAGTGCCAATAGAGGATAATACT
AATACCAGCTATAGATTGATAAGTTGTAACACCTCAGTCATTACACAGGCCTGTCCAAAGGTATCCTTTGAG
CCAATTCCCATACATTATTGTGCCCCGGCTGGTTTTGCGATTCTAAAGTGTAAAGATAAGAAGTTCAATGGA
AAAGGACCATGTACAAATGTCAGCACAGTACAATGTACACATGGAATTAAGCCAGTAGTATCAACTCAACTG
TTGTTAAATGGCAGCTTAGCAGAAGAAGAGGTAGTAATTAGATCTGACAATTTCACGGACAATGCTAAAACC
ATAATAGTACAGCTGAAAGAAGCTGTAGAAATTAATTGTACAAGACCCAACAACAATACAAGAAAAGGTATA
CATATAGGACCAGGGAGAGCATTTTATACAACAGGAGAAATAATAGGAGATATAAGACAAGCATATTGTAAC
ATTAGTAAAGCAAAATGGAATAACACTTTAGAACAGATAGTTAAAAAATTAAGAGAACAATTTAATAAAACA
ATAGTCTTTAATCAATCCTCAGGAGGGGACCCAGAAATTGT
>2242_18_1	R5
AATTTTAACATGTGGAGAAATAACATGGTAGAACAGATGCATGAGGATATAATCAGTTTATGGGATCAAAGC
CTAAAGCCATGTGTAAAATTAACCCCACTCTGTGTTACTTTAAATTGCACCAATTTGGGGAATGCTACTAAT
ACCACTAGTAGTAGCGGGGAAAAGATGGAGGGAGGAGAAATAAAAAACTGCTCTTTCAATATCACCACAAAC
ATAAGAGATAAAGTGCAGAAAGAATATGCCCTTTTTTATAAACTTGATGTAGTACCAATAGAGGATAATACT
AATACCAGCTATAGGTTGATAAGTTGTAACACCTCAGTCATTACACAGGCCTGTCCAAAGGTATCCTTTGAG
CCAATTCCCATACATTATTGTGCCCCGGCTGGTTTTGCGATTCTAAAGTGTAACGATAACAAGTTCAATGGA
AAAGGACAATGTAAAAATGTCAGCACAGTACAATGTACACATGGAATTAAGCCAGTAGTATCAACTCAATTG
TTGTTAAATGGCAGCCTAGCAGAAGAAGAGGTAGTAATTAGATCTGACAATTTCACGGACAATGCTAAAACC
ATAATAGTACAGCTGAAAGAAGCTGTAGAAATTAATTGTACAAGACCCAACAACAATACAAGAAAAGGTATA
CATATAGGACCAGGGAGAGCATTTTATACAACAGGAGAAATAATAGGAGATATAAGACAAGCATATTGTAAC
ATTAGTAAAGCAAAATGGAATAACACTTTAGAACAGATAGTTAAAAAATTAAGAGAACAATTTAATAAAACA
ATAGTCTTTAATCAATCCTCAGGAGGGGACCCAGAAATTGT
>2242_18_6	R5
ATTTTTAACATGTGGAAAAATAACATGGTAGAACAGATGCATGAGGATATAATCAGTTTATGGGATCAAAGC
CTAAAGCCATGTGTAAAATTAACCCCACTCTGTGTTACTTTAAATTGCACCAATTTGGGGAATGCTACCAAT
ACCACTAAGAGTAGCGGGAAAATGATGGAGGGAGGAGAAATAAAAAACTGCTCTTTCAATATCACCACAAAC
ATAAGAGATAAAGTGCAGAAAGAATATGCCCTTTTTTATAAACTTGATGTAGTACCAATAGAGGATAATACT
AATACCAGCTATAGGTTGATAAGTTGTAACACCTCAGTCATTACACAGGCCTGTCCAAAGGTATCCTTTGAG
CCAATTCCCATACATTATTGTGCCCCGGCTGGTTTTGCGATTCTAAAGTGTAACGATAACAAGTTCAATGGA
AAAGGACAATGTAAAAATGTCAGCACAGTACAATGTACACATGGAATTAAGCCAGTAGTATCAACTCAATTG
TTGTTAAATGGCAGCCTAGCAGAAGAAGAGGTAGTAATTAGATCTGACAATTTCACGGACAATGCTAAAACC
ATAATAGTACAGCTGAAAGAAGCTGTAGAAATTAATTGTACAAGACCCAACAACAATACAAGAAAAGGTATA
CATATAGGACCAGGGAGAGCATTTTATACAACAGGAGAAATAATAGGAGATATAAGACAAGCATATTGTAAC
ATTAGTAAAGCAAAATGGAATAACACTTTAGAACAGATAGTTAAAAAATTAAGAGAACAATTTAATAAAACA
ATAGTCTTTAATCAATCCTCAGGAGGGGACCCAGAAATTGT
>2242_18_4	R5
ATTTTTAACATGTGGAAAAATAACATGGTAGAACAGATGCATGAGGATATAATCAGTTTATGGGATCAAAGC
CTAAAGCCATGTGTAAAATTAACCCCACTCTGTGTTACTTTAAATTGCACCAATTTGGGGAATGCTACTAAT
ACCACTAGTAGTAGCGGGGAGAAGATGGAGGGAGGAGAAATAAAAAACTGCTCTTTCAATATCACCACAAAC
ATAAGAGATAAAGTGCAGAAAGAATATGCCCTTTTTTATAAACTTGATGTAGTACCAATAGAGGATAATACT
AATACCAGCTATAGGTTGATAAGTTGTAACACCTCAGTCATTACACAGGCCTGTCCAAAGGTATCCTTTGAG
CCAATTCCCATACATTATTGTGCCCCGGCTGGTTTTGCGATTCTAAAGTGTAACGATAACAAGTTCAATGGA
AAAGGACAATGTAAAAATGTCAGCACAGTACAATGTACACATGGAATTAAGCCAGTAGTATCAACTCAATTG
TTGTTAAATGGCAGCCTAGCAGAAGAAGAGGTAGTAATTAGATCTGACAATTTCACGGACAATGCTAAAACC
ATAATAGTACAGCTGAAAGAAGCTGTAGAAATTAATTGTACAAGACCCAACAACAATACAAGAAAAGGTATA
CATATAGGACCAGGGAGAGCATTTTATACAACAGGAGAAATAATAGGAGATATAAGACAAGCATATTGTAAC
ATTAGTAAAGCAAAATGGAATAACACTTTAGAACAGATAGTTAAAAAATTAAGAGAACAATTTAATAAAACA
ATAGTCTTTAATCAATCCTCAGGAGGGGACCCAGAAATTGT
>2242_18_2	R5
ATTTTTAACATGTGGAAAAATAACATGGTAGAACAGATGCATGAGGATATAATCAGTTTATGGGATCAAAGC
CTAAAGCCATGTGTAAAATTAACCCCACTCTGTGTTACTTTAAATTGCACCAATTTGGGGAATGCTACTAAT
ACCACTAGTAGTAGCGGGGAAAAGATGGAGGGAGGAGAAATAAAAAACTGCTCTTTCAATATCACCACAAAC
ATAAGAGATAAAGTGCAGAAAGAATATGCCCTTTTTTATAAACTTGATGTAGTACCAATAGAGGATAATACT
AATACCAGCTATAGGTTGATAAGTTGTAACACCTCAGTCATTACACAGGCCTGTCCAAAGGTATCCTTTGAG
CCAATTCCCATACATTATTGTGCCCCGGCTGGTTTTGCGATTCTAAAGTGTAACGATAACAAGTTCAATGGA
AAAGGACAATGTAAAAATGTCAGCACAGTACAATGTACACATGGAATTAAGCCAGTAGTATCAACTCAATTG
TTGTTAAATGGCAGCCTAGCAGAAGAAGAGGTAGTAATTAGATCTGACAATTTCACGGACAATGCTAAAACC
ATAATAGTACAGCTGAAAGAAGCTGTAGAAATTAATTGTACAAGACCCAACAACAATACAAGAAAAGGTATA
CATATAGGACCAGGGAGAGCATTTTATACAACAGGAGAAATAATAGGAGATATAAGACAAGCATATTGTAAC
ATTAGTAAAGCAAAATGGAATAACACTTTAGAACAGATAGTTAAAAAATTAAGAGAACAATTTAATAAAACA
ATAGTCTTTAATCAATCCTCAGGAGGGGACCCAGAAATTGT
>2242_18_3	R5
AATTTTAACATGTGGAGAAATAACATGGTAGAACAGATGCATGAGGATATAATCAGTTTATGGGATCAAAGC
CTAAAGCCATGTGTAAAATTAACCCCACTCTGTGTTACTTTAAATTGCACCAATTTGGGGAATGCTACCAAT
ACCACTAAGAGTAGCGGGAAAATGATGGAGGGAGGAGAAATAAAAAACTGCTCTTTCAATATCACCACAAAC
ATAAGAGATAAAGTACAGAAAGAATATGCCCTTTTTTATAAACTTGATGTAGTACCAATAGATAATCATAAT
ACCAGCTATAGGTTGATAAGTTGTAACACCTCAGTCATTACACAGGCCTGTCCAAAGGTATCCTTTGAGCCA
ATTCCCATACATTATTGTGCCCCGGCTGGTTTTGCGATTCTAAAGTGTAAAGATAAGAAGTTCAATGGAAAA
GGACAATGTAAAAATGTCAGCACAGTACAATGTACACATGGAATTAAGCCAGTAGTATCAACTCAACTGTTG
TTAAATGGCAGCCTAGCAGAAGAAGAGGTAGTAATTAGATCTGACAATTTCACGGACAATGCTAAAACCATA
ATAGTACAGCTGAAAGAAGCTGTAGAAATTAATTGTACAAGACCCAACAACAATACAAGAAAAGGTATACAT
ATAGGACCAGGGAGAGCATTTTATACAACAGGAGAAATAATAGGAGATATAAGACAAGCATATTGTAACATT
AGTAAAGCAAAATGGAATAACACTTTAGAACAGATAGTTAAAAAATTAAGAGAACAATTTAATAAAACAATA
GTCTTTAATCAATCCTCAGGAGGGGACCCAGAAATTGT
>2242_18_8	R5
AATTTTAACATGTGGAAAAATAACATGGTAGAACAGATGCATGAGGATATAATCAGTTTATGGGATCAAAGC
CTAAAGCCATGTGTAAAATTAACCCCACTCTGTGTTACTTTAAATTGCACCAATTTGGGGAATGCTACCAAT
ACCACTAAGAGTAGCGGGAAAATGATGGAGGGAGGAGAAATAAAAAACTGCTCTTTCAATATCACCACAAAC
ATAAGAGATAAAGTACAGAAAGAATATGCCCTTTTTTATAAACTTGATGTAGTACCAATAGATAATCATAAT
ACCAGCTATAGGTTGATAAGTTGTAACACCTCAGTCATTACACAGGCCTGTCCAAAGGTATCCTTTGAGCCA
ATTCCCATACATTATTGTGCCCCGGCTGGTTTTGCGATTCTAAAGTGTAACGATAACAAGTTCAATGGAAAA
GGACAATGTAAAAATGTCAGCACAGTACAATGTACACATGGAATTAAGCCAGTAGTATCAACTCAACTGTTG
TTAAATGGCAGCCTAGCAGAAGAAGAGGTAGTAATTAGATCTGACAATTTCACGGACAATGCTAAAACCATA
ATAGTACAGCTGAAAGAAGCTGTAGAAATTAATTGTACAAGACCCAACAACAATACAAGAAAAGGTATACAT
ATAGGACCAGGGAGAGCATTTTATACAACAGGGGAAATAATAGGAGATATAAGACAAGCATATCGTAACATT
AGTAAAGCAAAATGGAATAACACTTTAGAACAGATAGTTAAAAAATTAAGAGAACAATTTAATAAAACAATA
GTCTTTAATCAATCCTCAGGAGGGGACCCAGAAATTGT
>2242_18_5	R5
AATTTTAACATGTGGAGAAATAACATGGTAGAACAGATGCATGAGGATATAATCAGTTTATGGGATCAAAGC
CTAAAGCCATGTGTAAAATTAACCCCACTCTGTGTTACTTTAAATTGCACCAATTTGGGGAATGCTACCAAT
ACCACTAAGAGTAGCGGGAAAATGATGGAGGGAGGAGAAATAAAAAACTGCTCTTTCAATATCACCACAAAC
ATAAGAGATAAAGTACAGAAAGAATATGCCCTTTTTTATAAACTTGATGTAGTACCAATAGATAATCATAAT
ACCAGCTATAGGTTGATAAGTTGTAACACCTCAGTCATTACACAGGCCTGTCCAAAGGTATCCTTTGAGCCA
ATTCCCATACATTATTGTGCCCCGGCTGGTTTTGCGATTCTAAAGTGTAACGATAACAAGTTCAATGGAAAA
GGACAATGTAAAAATGTCAGCACAGTACAATGTACACATGGAATTAAGCCAGTAGTATCAACTCAATTGTTG
TTAAATGGCAGCCTAGCAGAAGAAGAGGTAGTAATTAGATCTGACAATTTCACGGACAATGCTAAAACCATA
ATAGTACAGCTGAAAGAAGCTGTAGAAATTAATTGTACAAGACCCAACAACAATACAAGAAAAGGTATACAT
ATAGGACCAGGGAGAGCATTTTATACAACAGGAGAAATAATAGGAGATATAAGACAAGCATATTGTAACATT
AGTAAAGCAAAATGGAATAACACTTTAGAACAGATAGTTAAAAAATTAAGAGAACAATTTAATAAAACAATA
GTCTTTAATCAATCCTCAGGAGGGGACCCAGAAATTGT
>2242_18_10	R5
AATTTTAACATGTGGAGAAATAACATGGTAGAACAGATGCATGAGGATATAATCAGTTTATGGGATCAAAGC
CTAAAGCCATGTGTAAAATTAACCCCACTCTGCGTTACTTTAAATTGCACCAATTTGGGGAATGCTACCAAT
ACCACTAAGAGTAGCGGGAAAATGATGGAGGGAGGAGAAATAAAAAACTGCTCTTTCAATATCACCACAAAC
ATAAGAGATAAAGTACAGAAAGAATATGCCCTTTTTTATAAACTTGATGTAGTACCAATAGATAATCATAAT
ACCAGCTATAGGTTGATAAGTTGTAACACCTCAGTCATTACACAGGCCTGTCCAAAGGTATCCTTTGAGCCA
ATTCCCATACATTATTGTGCCCCGGCTGGTTTTGCGATTCTAAAGTGTAACGATAACAAGTTCAATGGAAAA
GGACAATGTAAAAATGTCAGCACAGTACAATGTACACATGGAATTAAGCCAGTAGTATCAACTCAATTGTTG
TTAAATGGCAGCCTAGCAGAAGAAGAGGTAGTAATTAGATCTGACAATTTCACGGACAATGCTAAAACCATA
ATAGTACAGCTGAAAGAAGCTGTAGAAATTAATTGTACAAGACCCAACAACAATACAAGAAAAGGTATACAT
ATAGGACCAGGGAGAGCATTTTATACAACAGGAGAAATAATAGGAGATATAAGACAAGCATATTGTAACATT
AGTAAAGCAAAATGGAATAACACTTTAGAACAGATAGTTAAAAAATTAAGAGAACAATTTAATAAAACAATA
GTCTTTAATCAATCCTCAGGAGGGGACCCAGAAATTGT
>2242_56_8	R5
AATTTTAACATGTGGAGAAATAACATGGTAGAACAGATGCATGAGGATATAATCAGTTTATGGGATCAAAGC
CTAAAGCCATGTGTAAAATTAACCCCACTCTGTGTTACTTTAAATTGCACCAATTTGGGGAATGCTACCAAT
ACCACTAAGAGTAGCGGGAAAATGATGGAGGGAGGAGAAATAAAAAACTGCTCTTTCAATATCACCACAAAC
ATAAGAGATAAAGTACAGAAAGAATATGCCCTTTTTTATAAACTTGATGTAGTACCAATAGATAATCATAAT
ACCAGCTATAGGTTGATAAGTTGTAACACCTCAGTCATTACACAGGCCTGTCCAAAGGTATCCTTTGAGCCA
ATTCCCATACATTATTGTGCCCCGGCTGGTTTTGCGATTCTAAAGTGTAACGATAACAAGTTCAATGGAAAA
GGACAATGTAAAAATGTCAGCACAGTACAATGTACACATGGAATTAAGCCAGTAGTATCAACTCAATTGTTG
TTAAATGGCAGCCTAACAGAAGAAGAGGTAGTAATTAGATCTGACAATTTCACGGACAATGCTAAAACCATA
ATAGTACAGCTGAAAGAAGCTGTAGAAATTAATTGTACAAGACCCAACAACAATACAAGAAAAGGTATACAT
ATAGGACCAGGGAGAGCATTTTATACAACAGGAGAAATAATAGGAGATATAAGACAAGCATATTGTAACATT
AGTAAAGCAAAATGGAATAACACTTTAGAACAGATAGTTAAAAAATTAAGAGAACAATTTAATAAAACAATA
GTCTTTAATCAATCCTCAGGAGGGGACCCAGAAATTGT
>2242_56_5	R5
GATTTTAACATGTGGAAAAATGACATGGTAGAACAGATGCATGAGGATATAATCAGCTTATGGGATCAAAGC
TTAAAGCCATGTGTAAAATTAACCCCACTCTGTGTGACTTTAAATTGCACCAATTTGAATACTACCAATTTG
AATGCTACTAATACCACTAGGAATAGCTGGGAAACGATGAAGGAAGGAGAAATAAAAAACTGTTCTTTCAAT
GTCACCACAAACATAAGAGATAAGGTGCAGAAAGAATATGCCCTTTTTTATACACTTGATGTGGTACCAATA
GATAATAATGATAATACTAGCTATAGGTTGATAAGTTGTAACACCTCAGTCATTACACAGACCTGTCCAAAG
GTATCCTTTGAGCCAATTCCCATACATTATTGTGCCCCGGCTGGTTTTGCGATTCTAAAGTGTAACAATAAG
AAGTTCAATGGAAAAGGACCATGTACAAATGTCAGCACAGTACAATGTACACATGGAATTAAGCCAGTAGTA
TCAACTCAACTGTTGTTAAATGGCAGCCTAGCAGAAGAAGAGGTAGTAATTAGATCTGACAATTTCACGAAC
AATGCTAAAACCATAATAGTACATCTGAACGAAACTGTAGAAATTAATTGTACAAGACCCAACAACAATACA
AGAAAAGGTATACATATAGGACCAGGGAGAGCATTTTATACAACAGGAGCAATAATAGGAAATATAAGACAA
GCACATTGTAACATTAGCAGAGCAAAATGGAATAACACTTTAAAACAGATAGTTAAAAAATTAGGAGAACAA
TTTAATAAAACAACAATAGTCTTTAATCAATCCTCAGGAGGGGACCTAGAAATTAT
>2242_56_4	R5
GATTTTAACATGTGGAAAAATGACATGGTAGAACAGATGCATGAGGATATAATCAGCTTATGGGATCAAAGC
TTAAAGCCATGTGTAAAATTAACCCCACTCTGTGTGACTTTAAATTGCACCAATTTGAATACTACCAATTTG
AATGCTACTAATACCACCGTGAGTAGCTGGGAAACGATGAAGGAAGGAGAAATAAAAAACTGCTCTTTCAAT
GTCACCACAAACATAAGAGATAAGGTGCAGAAAGAATATGCCCTTTTTTATACACTTGATGTAGTACCAATA
GATAATAATGATAATACCAGCTATAGGTTGATAAGTTGTAACACCTCAGTCATTACACAGGCCTGTCCAAAG
GTATCCTTTGAGCCAATTCCCATACATTATTGTGCCCCGGCTGGTTTTGCGATTCTAAAGTGTAACAATAAG
AAGTTCAATGGAAAAGGACCATGTACAAATGTCAGCACAGTACAATGTACACATGGAATTAGGCCAGTAGTA
TCAACTCAACTGTTGTTAAATGGCAGCCTAGCAGAAGAAGAGGTAGTAATTAGATCTGACAATTTCACGAAC
AATGCTAAAACCATAATAGTACATCTGAACGAAACTGTAGAAATTAATTGTACAAGACCCAACAACAATACA
AGAAAAGGTATACATATAGGACCAGGGAGAGCATTTTATACAACAGGAGCAATAATAGGAGATATAAGACAA
GCACATTGTAACATTAGCAGAGCAAAATGGAATAACACTTTAAAACAGATAGTTAAAAAATTAGGAGAACAA
TTTAATAAAACAACAATAGTCTTTAATCAATCCTCAGGAGGGGACCTAGAAATTGT
>2242_56_1	R5
GATTTTAACATGTGGAAAAATGACATGGTAGAACAGATGCATGAGGATATAATCAGCTTATGGGATCAAAGC
TTAAAGCCATGTGTAAAATTAACCCCGCTCTGTGTGACTTTAAATTGCACCAATTTGAATACTACCAATTTG
AATACTACTAATACCACTAGGAATAGCTGGGAAACGATGAAGGAAGGAGAAATAAAAAACTGCTCTTTCAAT
GTCACCACAAACATAAGAGATAAGGTGCAGAAAGAATATGCCCTTTTTTATACACTTGATGTAGTACCAATA
GATAATAATGATAATACCAGCTATAGGTTGATAAGTTGTAACACCTCAGTCATTACACAGGCCTGTCCAAAG
GTATCCTTTGAGCCAATTCCCATACATTATTGTGCCCCGGCTGGTTTTGCGATCCTAAAGTGTAACAATAAG
AAGTTCAATGGAAAAGGACCATGTACAAATGTCAGCACAGTACAATGTACACATGGAATTAAGCCAGTAGTA
TCAACTCAACTGTTGTTAAATGGCAGCCTAGCAGAAGAAGAGGTAGTAATTAGATCTGACAATTTCACGAAC
AATGCTAAAACCATAATAGTACAGCTGAACGAAACTGTAGAAATTAATTGTACAAGACCCAACAACAATACA
AGAAAAGGTATACATATAGGACCAGGGAGAGCATTTTATACAACAGGAGCAATAATAGGAGATATAAGACAA
GCACATTGTAACATTAGCAGAGCAAAATGGAATAACACTTTAAAACAGATAGTTAAAAAATTAGGAGAACAA
TTTAATAAAACAACAATAGTCTTTAATCAATCCTCAGGAGGGGACCTAGAAATTGT
>2242_56_3	R5
GATTTTAACATGTGGAAAAATGACATGGTAGAACAGATGCATGAGGATATAATCAGCTTATGGGATCAAAGC
TTAAAGCCATGTGTAAAATTAACCCCGCTCTGTGTGACTTTAAATTGCACCAATTTGAATACTACCAATTTG
AATGCTACTAATACCACTGGGAGTAGCTGGGAAACGATGAAGGAAGGAGAAATAAAAAACTGTTCTTTCAAT
GTCACCACAAACATAAGAGATAAGGTGCAGAAAGAATATGCCCTTTTTTATACACTTGATGTAGTACCAATA
GATAATAATGATAATACTAGCTATAGGTTGATAAGTTGTAACACCTCAGTCATTACACAGGCCTGTCCAAAG
GTATCCTTTGAGCCAATTCCCATTCATTATTGTGCCCCGGCTGGTTTTGCGATTCTAAAGTGTAGAGATAAC
AAGTTCAATGGAAAAGGACCATGTACAAATGTCAGCACAGTACAATGTACACATGGAATTAAGCCAGTAGTA
TCAACTCAACTGTTGTTAAATGGCAGCCTAGCAGAAGAAGAGGTAGTAATTAGATCTGACAATTTCACGAAC
AATGCTAAAACCATAATAGTACATCTGAACGAAACTGTAGAAATTAATTGTACAAGACCCAACAACAATACA
AGAAAAGGTATACATATAGGACCAGGGAGAGCATTTTATACAACAGGAGCAATAATAGGAGATATAAGACAA
GCACATTGTAACATTAGCAGAGCAAAATGGAATAACACTTTAAAACAGATAGTTAAAAAATTAGGAGAACAA
TTTAATAAAACAACAATAGTCTTTAATCAATCCTCAGGAGGGGACCTAGAAATTGT
>2242_56_7	R5
GATTTTAACATGTGGAAAAATGACATGGTAGAACGGATGCATGAGGATATAATCAGCTTATGGGATCAAAGC
TTAAAGCCATGTGTAAAATTAACCCCACTCTGTGTGACTTTAAATTGCACCAATTTGAATACTACCAATTTG
AATGCTACTAATACCACTAGGAATAGCTGGGAAACGATGAAGGAAGGAGAAATAAAAAACTGTTCTTTCAAT
GTCACCACAAACATAAGAGATAAGGTGCAGAAAGAATATGCCCTTTTTTATACACTTGATGTAGTACCAATA
GATAATAATGATAATACTAGTTATAGGTTGATAAGTTGTAACACCTCAGTCATTACACAGGCCTGTCCAAAG
GTATCCTTTGAGCCAATTCCCATTCATTATTGTGCCCCGGCTGGTTTTGCGATTCTAAAGTGTAGAGATAAC
AAGTTCAATGGAAAAGGACCATGTACAAATGTCAGCACAGTACAATGTACACATGGAATTAGGCCAGTAGTA
TCAACTCAACTGTTGTTAAATGGCAGCCTAGCAGAAGAAGAGGTAGTAATTAGATCTGACAATTTCACGAAC
AATGCTAAAACCATAATAGTACAGCTGAACGAAACTGTAGAAATTAATTGTACAAGACCCAACAACAATACA
AGAAAAGGTATACATATAGGACCAGGGAGAGCATTTTATACAACAGGAGCAATAATAGGAGATATAAGACAA
GCACATTGTAACATTAGCAGAGCAAAATGGAATAACACTTTAGGACAGATAGTTAAAAAATTAGGAGAACAA
TTTAATAAAACAACAATAGTCTTTAATCAATCCTCAGGAGGGGACCTAGAAATTAT
>2242_56_10	R5
GATTTTAACATGTGGAAAAATGACATGGTAGAACAGATGCATGAGGATATAATCAGTTTATGGGATCAAAGC
CTAAAGCCATGTGTAAAATTAACCCCACTCTGTGTTACTCTAAATTGCACCAATGTGAATGTTACTAATACC
ACTAGGAATAGCTGGGAAACGATGAAGGAAGGAGAAATAAAAAACTGTTCTTTCAATGTCACCACAAACATA
AGAGATAAGGTGCAGAAAGAATATGCCCTTTTTTATACACTTGATGTAGTACCAATAGATAATAATGATAAT
ACTAGCTATAGGTTGATAAGTTGTAACACCTCAGTCATTACACAGGCCTGTCCAAAGGTATCCTTTGAGCCA
ATTCCCATTCATTATTGTGCCCCGGCTGGTTTTGCGATTCTAAAGTGTAGAGATAACAAGTTCAATGGAAAA
GGACCATGTACAAATGTCAGCACAGTACAATGTACACATGGAATTAGGCCAGTAGTATCAACTCAACTGTTG
TTAAATGGCAGCCTAGCAGAAGAAGAGGTAGTAATTAGATCTGACAATTTCACGAACAATGCTAAAACCATA
ATAGTACAGCTGAACGAAACTGTAGAAATTAATTGTACAAGACCCAACAACAATACAAGAAAAGGTATACAT
ATAGGACCAGGGAGAGCATTTTATACAACAGGAGCAATAATAGGAGATATAAGACAAGCACATTGTAACATT
AGCAGAGCAAAATGGAATAACACTTTAAAACAGATAGTTAAAAAATTAGGAGAACAATTTAATAAAACAACA
ATAGTCTTTAATCAATCCTCAGGAGGGGACCTAGAAATTGT
>2242_56_6	R5
GATTTTAACATGTGGAAAAATGACATGGTAGAACAGATGCATGAGGATATAATCAGCTTATGGGATCAAAGC
TTAAAGCCATGTGTAAAATTAACCCCACTCTGTGTGACTTTAAATTGCACCAATTTGAATACTACCAATTTG
AATGCTACTAATACCACTAGGAATAGCTGGGAAACGATGAAGGAAGGAGAAATAAAAAACTGTTCTTTCAAT
GTCACCACAAACATAAGAGATAAGGTGCAGAAAGAATATGCCCTTTTTTATACACTTGATGTAGTACCAATA
GATAATAATGATAATACTAGCTATAGGTTGATAAGTTGTAACACCTCAGTCATTACACAGGCCTGTCCAAAG
GTATCCTTTGAGCCAATTCCCATTCATTATTGTGCCCCGGCTGGTTTTGCGATTCTAAAGTGTAGAGATAAC
AAGTTCAATGGAAAAGGACCATGTACAAATGTCAGCACAGTACAATGTACACATGGAATTAGGCCAGTAGTA
TCAACTCAACTGTTGTTAAATGGCAGCCTAGCAGAAGAAGAGGTAGTAATTAGATCTGACAATTTCACGAAC
AATGCTAAAACCATAATAGTACAGCTGAACGAAACTGTAGAAATTAATTGTACAAGACCCAACAACAATACA
AGAAAAGGTATACATATAGGACCAGGGAGAGCATTTTATACAACAGGAGCAATAATAGGAGATATAAGACAA
GCACATTGTAACATTAGCAGAGCAAAATGGAATAACACTTTAAAACAGATAGTTAAAAAATTAGGAGAACAA
TTTAATAAAACAACAATAGTCTTTAATCAATCCTCAGGAGGGGACCTAGAAATTGT
>2242_56_2	R5
GATTTTAACATGTGGAAAAATGACATGGTAGAACAGATGCATGAGGATATAATCAGCTTATGGGATCAAAGC
TTAAAGCCATGTGTAAAATTAACCCCACTCTGTGTGACTTTAAATTGCACCAATTTGAATACTACCAATTTG
AATGCTACTAATACCACTAGGAATAGCTGGGAAACGATGAAGGAAGGAGAAATAAAAAACTGTTCTTTCAAT
GTCACCACAAACATAAGAGATAAGGTGCAGAAAGAATATGCCCTTTTTTATACACTTGATGTAGTACCAATA
GATAATAATGATAATACTAGCTATAGGTTGATAAGTTGTAACACCTCAGTCATTACACAGGCCTGTCCAAAG
GTATCCTTTGAGCCAATTCCCATTCATTATTGTGCCCCGGCTGGTTTTGCGATTCTAAAGTGTAGAGATAAC
AAGTTCAATGGAAAAGGACCATGTACAAATGTCAGCACAGTACAATGTACACATGGAATTAGGCCAGTAGTA
TCAACTCAACTGTTGTTAAATGGCAGCCTAGCAGAAGAAGAGGTAGTAATTAGATCTGACAATTTCACGAAC
AATGCTAAAACCATAATAGTACAGCTGAACGAAACTGTAGAAATTAATTGTACAAGACCCAACAACAATACA
AGAAAAGGTATACATATAGGACCAGGGAGAGCATTTTATACAACAGGAGCAATAATAGGAGATATAAGACAA
GCACATTGTAACATTAGCAGAGCAAAATGGAATAACACTTTAAAACAGATAGTTAAAAAATTAGGAGAACAA
TTTAATAAAACAACAATAGTCTTTAATCAATCCTCAGGAGGGGACCTAGAAATTGT
>2242_63_8	R5
GATTTTAACATGTGGAAAAATGACGTGGTAGAACAGATGCAGGAGGATATAATCAGCTTATGGGATCAAAGC
TTAAAGCCATGTGTAAAATTAACCCCACTCTGTGTGACTTTAAATTGCACCAATTTGAATACTACCAATTTG
AATGCTACTAATACCACTAGGAATAGCTGGGAAACGATGAAGGAAGGAGAAATAAAAAACTGTTCTTTCAAT
GTCACCACAAACATAAGAGATAAGGTGCAGAAAGAATATGCCCTTTTTTATACACTTGATGTAGTACCAATA
GATAATAATGATAATACTAGCTATAGGTTGATAAGTTGTAACACCTCAGTCATTACACAGGCCTGTCCAAAG
GTATCCTTTGAGCCAATTCCCATTCATTATTGTGCCCCGGCTGGTTTTGCGATTCTAAAGTGTAGAGATAAC
AAGTTCAATGGAAAAGGACCATGTACAAATGTCAGCACAGTACAATGTACACATGGAATTAGGCCAGTAGTA
TCAACTCAACTGTTGTTAAATGGCAGCCTAGCAGAAGAAGAGGTAGTAATTAGATCTGACAATTTCACGAAC
AATGCTAAAACCATAATAGTACAGCTGAACGAAACTGTAGAAATTAATTGTACAAGACCCAACAACAATACA
AGAAAAGGTATACATATAGGACCAGGGAGAGCATTTTATACAACAGGAGCAATAATAGGAGATATAAGACAA
GCACATTGTAACATTAGCAGAGCAAAATGGAATAACACTTTAAAACAGATAGTTAAAAAATTAGGAGAACAA
TTTAATAAAACAACAATAGTCTTTAATCAATCCTCAGGAGGGGACCTAGAAATTGT
>2242_64_1	R5
GATTTTAACATGTGGAAAAATGACATGGTAGAACAGATGCATGAGGATATAATCAGTTTATGGGATCAAAGC
TTAAAGCCATGTGTAAAATTAACCCCACTCTGTGTGACTTTAAATTGCACCAATTTGAATACTACCAATTTG
AATGCTACTAATACCACTGTAAGTAGCTGGGAAACGATGAAGGAAGGAGAAATAAAAAACTGCTCTTTCAAT
GTCACCACAAACATAAGAGATAAGGTGCAGAAAGAATATGCTCTTTTTTATACACTTGATGTAGTACCAATA
GATAATAATGATAATACCAGCTATAGGTTGATAAGTTGCAACACCTCAGTCATTACACAGGCCTGTCCAAAG
GTATCCTTTGAGCCAATTCCCATACATTATTGTGCCCCGGCTGGTTTTGCGATTCTAAAGTGTAACAATAAG
AAGTTCAATGGAAAAGGACCATGTACAAATGTCAGCACAGTACAATGTACACATGGAATTAAGCCAGTAGTA
TCAACTCAACTGTTGTTAAATGGCAGCCTAGCAGAAGAAGAGGTAGTACTTAGATCTGACAATTTCACGAAC
AATGCTAAAACCATAATAGTACAGCTGAATGAAACTGTAGAAATTAATTGTACAAGACCCAACAACAATACA
AGAAAAGGTATACATATAGGACCAGGGAGAGCATTTTATACAACAGGAGCAATAATAGGAAATATAAGACAA
GCACATTGTAACATTAGCAGAGCAAAATGGAATAACACTTTAAAACAGATAGTTAAAAAATTAGGAGAACAA
TTTAATAAAACAAAAATAGTCTTTAATCAATCCTCAGGAGGGGACCTAGAAATTGT
>2242_64_8	R5
GATTTTAACATGTGGAAAAATGACATGGTAGAACAGATGCATGAGGATATAATCAGTTTATGGGATCAAAGC
CTAAAGCCATGTGTAAAATTAACCCCACCCTGTGTGACTTTAAATTGCACCAATTTGAATACTACCAATTTG
AATGCTACTAATACCACTGTGAGTAGCTGGGAAACGATGAAGGAAGGAGAAATAAAAAACTGCTCGTTCAAT
GTCACCACAAACATAAGAGATAAGGTGCAGAAAGAATATGCCCTTTTTTATACACTTGATGTAGTACCAATA
GATAATAATGATAATACCAGTTATAGGTTGATAAGTTGTAATACCTCAGTCATCACACAGGCCTGTCCAAAG
GTATCCTTTGAGCCAATTCCCATACATTATTGTGCCCCGGCTGGTTTTGCGATTCTAAAGTGTAACGAGGAG
AAGTTCAATGGAAAAGGACCATGTACAAATGTCAGCACAGTACAATGTACACATGGAATTAAGCCAGTAGTA
TCAACTCAACTGTTGTTAAATGGCAGCCTAGCAGAAGAAGAGGTAGTAATTAGATCTGACAATTTCACGAAC
AATGCTAAAACCATAATAGTACAGCTGAATGAAACTGTAGAAATTAATTGTACAAGACCCAACAACAATACA
AGAAAAGGTATACATATAGGACCAGGGAGAGCATTTTATACAACAGGAGCAATAATAGGAAATATAAGACAA
GCACATTGTAACATTAGCAGAGCAAAATGGAATAACACTTTAAAACAGATAGTTAAAAAATTAGGAGAACAA
TTTAATAAAACAAAAATAGTCTTTAATCAATCCTCAGGAGGGGACCTAGAAATTAT
>2242_64_5	R5
GATTTTAACATGTGGAAAAATGACATGGTAGAACAGATGCATGAGGATATAATCAGTTTATGGGATCAAAGC
CTAAAGCCATGTGTAAAATTAACCCCACTCTGTGTGACTTTAAATTGCACCAATTTGAATACTACCAATTTG
AATGCTACTAATACCACTGTGAGTAGCTGGGAAACGATGAAGGAAGGAGAAATAAAAAACTGCTCTTTCAAT
GTCACCACAAACATAAGAGATAAGGTGCAGAAAGAATACGCCCTTTTTTATACACTTGATGTAGTACCAATA
GATAATAATGATAATAGCAGCTATAGGTTGATAAGTTGTAATACCTCAGTCATCACACAGGCCTGTCCAAAG
GTATCCTTTGAGCCAATTCCCATACATTATTGTGCCCCGGCTGGTTTTGCGATTCTAAAGTGTAACGAGGAG
AAGTTCAATGGAAAAGGACCATGTACAAATGTCAGCACAGTACAATGTACACATGGAATTAAGCCAGTAGTA
TCAACTCAACTGTTGTTAAATGGCAGCCTAGCAGAAGAAGAGGTAGTAATTAGATCTGACAATTTCACGAAC
AATGCTAAAACCATAATAGTACAGCTGAATGAAACTGTAGAAATTAATTGTACAAGACCCAACAACAATACA
AGAAAAGGTATACATATAGGACCAGGGAGAGCATTTTATACAACAGGAGCAATAATAGGAAATATAAGACAA
GCACATTGTAACATTAGCAGAGCAAAATGGAATAACACTTTAAAACAGATAGTTAAAAAATTAGGAGAACAA
TTTAATAAAACAAAAATAGTCTTTAATCAATCCTCAGGAGGGGACCTAGAAATTAT
>2242_64_2	R5
GATTTTAACATGTGGAAAAATGACATGGTAGAACAGATGCATGAGGATATAATCAGTTTATGGGATCAAAGC
CTAAAGCCATGTGTAAAATTAACCCCACTCTGTGTGACTTTAAATTGCACCAATTTGAATACTACCAATTTG
AATGCTACTAATACCACTGTGAGTAGCTGGGAAACGATGAAGGAAGGAGAAATAAAAAACTGCTCTTTCAAT
GTCACCACAAACATAAGAGATAAGGTGCAGAAAGAATACGCCCTTTTTTATACACTTGATGTAGTACCAATA
GATAATAATGATAATAGCAGCTATAGGTTGATAAGTTGTAATACCTCAGTCATCACACAGGCCTGTCCAAAG
GTATCCTTTGAGCCAATTCCCATACATTATTGTGCCCCGGCTGGTTTTGCGATTCTAAAGTGTAACGAGGAG
AAGTTCAATGGAAAAGGACCATGTACAAATGTCAGCACAGTACAATGTACACATGGAATTAAGCCAGTAGTA
TCAACTCAACTGTTGTTAAATGGCAGCCTAGCAGAAGAAGAGGTAGTAATTAGATCTGACAATTTCACGAAC
AATGCTAAAACCATAATAGTACAGCTGAATGAAACTGTAGAAATTAATTGTACAAGACCCAACAACAATACA
AGAAAAGGTATACATATAGGACCAGGGAGAGCATTTTATACAACAGGAGCAATAATAGGAAGTATAAGACAA
GCACATTGTAACATTAGCAGAGCAAAATGGAATAACACTTTAAAACAGATAGTTAAAAAATTAGGAGAACAA
TTTAATAAAACAAAAATAGTCTTTAATCAATCCTCAGGAGGGGACCTAGAAATTAT
>2242_63_9	R5
GATTTTAACATGTGGAAAAATGACATGGTAGAACAGATGCATGAGGATATAATCAGTTTATGGGATCAAAGC
CTAAAGCCATGTGTAAAATTAACCCCACTCTGTGTGACTTTAAATTGCACCAATTTGAATACTACCAATTTG
AATGCTACTAATACCACTGTGAGTAGCTGGGAAACGATGAAGGAAGGAGAAATAAAAAACTGCTCTTTCAAT
GTCACCACAAACATAAGAGATAAGGTGCAGAAAGAATACGCCCTTTTTTATACACTTGATGTAGTACCAATA
GATAATAATGATAATAGCAGCTATAGGTTGATAAGTTGTAATACCTCAGTCATCACACAGGCCTGTCCAAAG
GTATCCTTTGAGCCAATTCCCATACATTATTGTGCCCCGGCTGGTTTTGCGATTCTAAAGTGTAACGAGGAG
AAGTTCAATGGAAAAGGACCATGTACAAATGTCAGCACAGTACAATGTACACATGGAATTAAGCCAGTAGTA
TCAACTCAACTGTTGTTAAATGGCAGCCTAGCAGAAGAAGAGGTAGTAATTAGATCTGACAATTTCACGAAC
AATGCTAAAACCATAATAGTACAGCTGAATGAAACTGTAGAAATTAATTGTACAAGACCCAACAACAATACA
AGAAAAGGTATACATATAGGACCAGGGAGAGCATTTTATACAACAGGAGCAATAATAGGAAATATAAGACAA
GCACATTGTAACATTAGCAGAGCAAAATGGAATAACACTTTAAAACAGATAGTTAAAAAATTAGGAGAACAA
TTTAATAAAACAAAAACAGTCTTTAATCAATCCTCAGGAGGGGACCTAGAAATTAT
>2242_64_10	R5
GATTTTAACATGTGGAAAAATGACATGGTAGAACAGATGCATGAGGATATAATCAGTTTATGGGATCAAAGC
TTAAAGCCATGTGTAAAATTAACCCCACTCTGTGTGACTTTAAATTGCACCAATTTGAATACTACCAATTTG
AATGCTACTAATACCACTGTAAGTAGCTGGGAAACGATGAAGGAAGGAGAAATAAAAAACTGCTCTTTCAAT
GTCACCACAAACATAAGAGATAAGGTGCAGAAAGAATATGCCCTTTTTTATACACTTGATGTAGTACCAATA
GATAATAATGATAATACCAGCTATAGGTTGATAAGTTGTAACACCTCAGTCATTACACAGGCCTGTCCAAAG
GTATCCTTTGAGCCAATTCCCATACATTATTGTGCCCCGGCTGGTTTTGCGATTCTAAAGTGTAGAGATAAC
AAGTTCAATGGAAAAGGACCATGTACAAATGTCAGCACAGTACAATGTACACATGGAATTAAGCCAGTAGTA
TCAACTCAACTGTTGTTAAATGGCAGCCTAGCAGAAGAAGAGGTAGTAATTAGATCTGACAATTTCACGAAC
AATGCTAAAACCATAATAGTACAGCTGAATGAAACTGTAGAAATTAATTGTACAAGACCCAACAACAATACA
AGAAAAGGTATACATATAGGACCAGGGAGAGCATTTTATACAACAGGAGCAATAATAGGAAATATAAGACAA
GCACATTGTAACATTAGCAGAGCAAAATGGAATAACACTTTAAAACAGGTAGTTAAAAAATTAGGAGAACAA
TTTAATAAAACAAAAATAGTCTTTAATCAATCCTCAGGAGGGGACCTAGAAATTAT
>2242_63_7	R5
GATTTTAACATGTGGAAAAATGACATGGTAGAACAGATGCATGAGGATATAATCAGTTTATGGGATCAAAGC
TTAAAGCCATGTGTAAAATTAACCCCACTCTGTGTGACTTTAAGTTGCACCAATGTGAATACTACCAATTTG
AATGCTACTAATACCACTGTAAGTAGCTGGGAAACGATGAAGGAAGGAGAAATAAAAAACTGCTCTTTTAAT
GTCACCACAAACTTAAGAGATAAGGTGCAGAAAGAATATGCCCTTTTTTATACACTTGATGTAGTACCAATA
GATAATAATGATAATACCAGCTATAGGTTGATAAGTTGTAACACCTCAGTCATTACACAGGCCTGTCCAAAG
GTATCCTTTGAGCCAATTCCCATTCATTATTGTGCCCCGGCTGGTTTTGCGATTCTAAAGTGTAGAGATAAC
AAGTTCAATGGAAAAGGACCATGTACAAATGTCAGCACAGTACAATGTACACATGGAATTAAGCCAGTAGTA
TCAACTCAACTGTTGTTAAATGGCAGCCTAGCAGAAGAAGATGTAGTAATTAGATCTGATAATTTCACGGAC
AATGCTAAAACCATAATAGTACAGCTGAATGAAACTGTAGAAATTAATTGTACAAGACCCAACAACAATACA
AGAAAAGGTATACATATAGGACCAGGGAGAGCATTTTATACAACAGGAGCAATAATAGGAAATATAAGACAA
GCACATTGTAACATTAGCAGAGCAAAATGGAATAACACTTTAAAACAGATAGTTAAAAAATTAGGAGAACAA
TTTAATAAAACAAAAATAGTCTTTAATCAATCCTCAGGAGGGGACCTAGAAATTAT
>2242_63_6	R5
GATTTTAACATGTGGAAAAATGACATGGTAGAACAGATGCATGAGGATATAATCAGTTTATGGGATCAAAGC
TTAAAGCCATGTGTAAAATTAACCCCACTCTGTGTGACTTTAAATTGCACCAATTTGAATACTACCAATTTG
AATGCTACTAATACCACTGTAAGTAGCTGGGAAACGATGAAGGAAGGAGAAATAAAAAACTGCTCTTTCAAT
GTCACCATAAACATAAGAGATAAGGTGCAGAAAGAATATGCTCTTTTTTATACACTTGATGTAGTACCAATA
GATAATAATGATAATACCAGCTATAGGTTGATAAGTTGTAACACCTCAGTCATTACACAGGCCTGTCCAAAG
GTATCCTTTGAGCCAATTCCCATTCATTATTGTGCCCCGGCTGGTTTTGCGATTCTAAAGTGTAGAGATAAC
AAGTTCAATGGAAAAGGACCATGTACAAATGTCAGCACAGTACAATGTACACATGGAATTAAGCCAGTAGTA
TCAACTCAACTATTGTTAAATGGCAGCCTAGCAGAAGAAGAGGTAGTAATTAGATCTGACAATTTCACGGAC
AATGCTAAAACCATAATAGTACAGCTGAATGAAACTGTAGAAATTAATTGTACAAGACCCAACAACAATACA
AGAAAAGGTATACATATAGGACCAGGGAGAGCATTTTATACAACAGGAGCAATAATAGGAAATATAAGACAA
GCACATTGTAACATTAGCAGAGCAAAATGGAATAACACTTTAAAACAGATAGTTAAAAAATTAGGAGAACAA
TTTAATAAAACAAAAATAGTCTTTAATCAATCCTCAGGAGGGGACCTAGAAATTAT
>2242_63_1	R5
GATTTTAACATGTGGAAAAATGACATGGTAGAACAGATGCATGAGGATATAATCAGTTTATGGGATCAAAGC
TTAAAGCCATGTGTAGAATTAACCCCACTCTGTGTGACTTTAAATTGCACCAATTTGAATACTACCAATTTG
AATGCTACTAATACCACTGTAAGTAGCTGGGAAACGATGAAGGAAGGAGAAATAAAAAACTGCTCTTTCAAT
GTCACCACAAACATAAGAGATAAGGTGCAGAAAGAATATGCTCTTTTTTATACACTTGATGTAGTACCAATA
GATAATAATGATAATACCAGCTATAGGTTGATAAGTTGTAACACCTCAGTCATTACACAGGCCTGTCCAAAG
GTATCCTTTGAGCCAATTCCCATTCATTATTGTGCCCCGGCTGGTTTTGCGATTCTAAAGTGTAGAGATAAC
AAGTTCAATGGAAAAGGACCATGTACAAATGTCAGCACAGTACAATGTACACATGGAATTAAGCCAGTAGTA
TCAACTCAACTATTGTTAAATGGCAGCCTAGCAGAAGAAGAGGTAGTAATTAGATCTGACAATTTCACGGAC
AATGCTAAAACCATAATAGTACAGCTGAATGAAACTGTAGAAATTAATTGTACAAGACCCAACAACAATACA
AGAAAAGGTATACATATAGGACCAGGGAGAGCATTTTATACAACAGGAGCAATAATAGGAAATATAAGACAA
GCACATTGTAACATTAGCAGAGCAAAATGGAATAACACTTTAAAACAGATAGTTAAAAAATTAGGAGAACAA
TTTAATAAAACAAAAATAGTCTTTAATCAATCCTCAGGAGGGGACCTAGAAATTAT
>2242_63:2_1	R5
GATTTTAACATGTGGAAAAATGACATGGTAGAACAGATGCATGAGGATATAATCAGTTTATGGGATCAAAGC
TTAAAGCCATGTGTAAAATTAACCCCACTCTGTGTGACTTTAAATTGCACCAATTTGAATACTACCAATTTG
AATGCTACTAATACCACTGTAAGTAGCTGGGAAACGATGAAGGAAGGAGAAATAAAAAACTGCTCTTTCAAT
GTCACCACAAACATAAGAGATAAGGTGCAGAAAGAATATGCTCTTTTTTATACACTTGATGTGGTACCAATA
GATAATAATGATAATACCAGCTATAGGTTGATAAGTTGTAACACCTCAGTCATTACACAGGCCTGTCCAAAG
GTATCCTTTGAGCCAATTCCCATTCATTATTGTGCCCCGGCTGGTTTTGCGATTCTAAAGTGTAGAGATAAC
AAGTTCAATGGAAAAGGACCATGTACAAATGTCAGCACAGTACAATGTACACATGGAATTAAGCCAGTAGTA
TCAACTCAACTATTGTTAAATGGCAGCCTAGCAGAAGAAGAGGTAGTAATTAGATCTGACAATTTCACGGAC
AATGCTAAAACCATAATAGTACAGCTGAATGAAACTGTAGAAATTAATTGTACAAGACCCAACAACAATACA
AGAAAAGGTATACATATAGGACCAGGGAGAGCATTTTATACAACAGGAGCAATAATAGGAAATATAAGACAA
GCACATTGTAACATTAGCAGAGCAAAATGGAATAACACTTTAAAACAGATAGTTAAAAAATTAGGAGAACAA
TTTAATAAAACAAAAATAGTCTTTAATCAATCCTCAGGAGGGGACCTAGAAATTAT
>2242_64_3	R5
GATTTTAACATGTGGAAAAATGACATGGTAGAACAGATGCATGAGGATATAATCAGTTTATGGGATCAAAGC
TTAAAGCCATGTGTAAAATTAACCCCACTCTGTGTGACTTTAAATTGCATCAATTTGAATACTACCAATTTG
AATGCTACTAATACCACTGGGAGTAGCTGGGAAAAGATGAAGGAAGGAGAAATAAAAAACTGCTCTTTCAAT
GTCACCACAAACATAAGAGATAAGGTGCAGAAAGAATATGCCCTTTTTTATAAGCTTGATGTAGTACAAATA
GATGATAATGATAATACCAGTTATAGGTTGATAAGTTGTAATACCTCAGTCATTACACAGGCCTGTCCAAAG
GTATCCTTTGAGCCAATTCCCATACATTATTGTGCCCCGGCTGGTTTTGCGATTCTAAAGTGTAGAGATAAC
AAGTTCAATGGAAAAGGACCATGTACAAATGTCAGCACAGTACAATGTACACATGGAATTAAGCCAGTAGTA
TCAACTCAACTGTTGTTAAATGGCAGCCTAGCAGAAGAAGAGGTAGTAATTAGATCTGACAATTTCACGAAC
AATGCTAAAACCATAATAGTACAGCTGAACGAAACTGTAGAAATTAATTGTACAAGACCCAACAACAATACA
AGAAAAGGTATACATATAGGACCAGGGAGAGCATTTTATACAACAGGAGCAATAATAGGAAATATAAGACAA
GCACATTGTAACATTAGCAGAGCAAAATGGAATAACACATTAAAACAGATAGTTAAAAAATTAGGAGAACAA
TTTAATAAAACAACAATAGTCTTTAATCAATCCTCAGGAGGGGACCTAGAAATTAT
>2242_64_9	R5
GATTTTAACATGTGGAAAAATGACATGGTAGAACAAATGCATGAGGATATAATCAGCTTATGGGATCAAAGC
TTAAAGCCATGTGTAAAATTAACCCCACTCTGTGTGACTTTAAAGTGCACCAATGTGAATACTACCAATTTG
AATGTTACTAATACCACTGGGAGTAGCTGGGAAAAGATGGAGGAAGGGGAAATAAAAAACTGCTCTTTCAAT
GTCACCACAAACATAAGAGATAAGGTGCAGAAAGAATATGCCTTTTTTTATAAGCTTGATGTAGTACAAATA
GATGATAATGATAATACCAGCTATAGGTTGATAAGTTGTAACACCTCAGTCATTACACAGGCCTGTCCAAAG
GTATCCTTTGAGCCAATTCCCATACATTATTGTGCCCCGGCTGGTTTTGCGATTCTAAAGTGTAGAGAGAAC
AAGTTCAATGGAAAAGGACCATGTACAAATGTCAGCACAGTACAATGTACACATGGAATTAAGCCAGTAGTA
TCAACTCAACTGTTGTTAAATGGCAGCCTAGCAGAAGAAGAGGTAATAATTAGATCTGACAATTTCACGAAC
AATGCTAAAACCATAATAGTACAGCTGAACGAAACTGTAGAAATTAATTGTACAAGACCCAACAACAATACA
AGAAAAGGTATACATATAGGACCAGGGAGAGCATTTTATACAACAGGAGCAATAATAGGAAATATAAGACAA
GCACATTGTAACATTAGCAGAGCAAAATGGAATAACACTTTAAAACAGATAGTTAAAAAATTAGGAGAACAA
TTTAATAAAACAAAAATAGTCTTTAATCAATCCTCAGGAGGGGACCTAGAAATTAT
>2242_64_7	R5
GATTTTAACATGTGGAAAAATGACATGGTAGAACAGATGCATGAGGATATAATCAGCTTATGGGATCAAAGC
TTAAAGCCATGTGTAAAATTAACCCCACTCTGTGTGACTTTAAATTGTACCAATGTGAATACTACCAATTTG
AATGTTACTAATACCACTGGGAGTAGCTGGGAAAAGATGGAGGAAGGGGAAATAAAAAACTGCTCTTTCAAT
GTCACCACAAACATAAGAGATAAGGTGCAGAAAGAATATGCCTTTTTTTATAAGCTTGATGTAGTACAAATA
GATGATAATGATAATACCAGCTATAGGTTGATAAGTTGTAACACCTCAGTCATTACACAGGCCTGTCCAAAG
GTATCCTTTGAGCCAATTCCCATACATTATTGTGCCCCGGCTGGTTTTGCGATTCTAAAGTGTAGAGAGAAC
AAGTTCAATGGAAAAGGACCATGTACAAATGTCAGCACAGTACAATGTACACATGGAATTAAGCCAGTAGTA
TCAACTCAACTGTTGTTAAATGGCAGCCTAGCAGAAGAAGAGGTAGTAATTAGATCTGACAATTTCACGGAC
AATGCTAAAACCATAATAGTACAGCTGAATGAAACTGTAGAAATTAATTGTACAAGACCCAACAATAATACA
AGAAAAGGTATACATATAGGACCAGGGAGCGCATTTTATACAACAGGAGCAATAATAGGAAATATAAGACAA
GCACATTGTAACATTAGCAGAGCAAAATGGAATAACACTTTAAAACAGATAGTTAAAAAATTAGGAGAACAA
TTTAATAAAACAAAAATAGTCTTTAATCAATCCTCAGGAGGGGACCTAGAAATTAT
>2242_85_6	R5
GATTTTAACATGTGGAAAAATGACATGGTAGAACAAATGCATGAGGATATAATCAGCTTATGGGATCAAAGC
TTAAAGCCATGTGTAAAATTAACCCCACTCTGTGTGACTTTAAAGTGCACCAATGTGAATACTACCAATTTG
AATGTTACTAATACCACTGGGAGTAGCTGGGAAAAGATGGAGGAAGGGGAAATAAAAAACTGCTCTTTCAAT
GTCACCACAAACATAAGAGATAAGGTGCAGAAAGAATATGCCTTTTTTTATAAGCTTGATGTAATACAAATA
GATGATAATGATAATACCAGCTATAGGTTGATAAGTTGTAACACCTCAGTCATTACACAGGCCTGTCCAAAG
GTATCCTTTGAGCCAATTCCCATACATTATTGTGCCCCGGCTGGTTTTGCGATTCTAAAGTGTAGAGAGAAC
AAGTTCAGTGGAAAAGGACCATGTACAAATGTCAGCACAGTACAATGTACACATGGAATTAAGCCAGTAGTA
TCAACTCAACTGTTGTTAAATGGCAGCCTAGCAGAAGAAGAGGTAGTAATTAGATCTGACAATTTCACGGAC
AATGCTAAAACCATAATAGTGCAGCTGAATGAAACTGTAGAAATTAATTGTACAAGACCCAACAACAATACA
AGAAAAGGTATACATATAGGACCAGGGAGCGCATTTTATACAACAGGAGCAATAATAGGAAATATAAGACAA
GCACATTGTAACATTAGCAGAGCAAAATGGAATAACACTTTAAAACAGATAGTTAAAAAATTAGGAGAACAA
TTTAATAAAACAAAAATAGTCTTTAATCAATCCTCAGGAGGGGACCTAGAAATTAT
>2242_85_3	R5
GATTTTAACATGTGGAAAAATGACATGGTAGAACAGATGCATGAGGATATAATCAGTTTATGGGATCAAAGC
TTAAAGCCATGTGTAAAATTAACCCCACTCTGTGTGACTTTAAAGTGTACCAATTTGAATACTACCAATGTG
AATACTACCAATTTGAATGTTACTAATACCACTGTAAGTAGCTGGGAAACGATGAAGGAAGGAGAAATAAAA
AACTGCTCTTTCAATGTCACCACAAACATAAGAGGTAAGGTGCAGAAAGAATATGCCTTTTTTTATAAGCTT
GATGTAGTGCAAATAGATAATACTGATAATACTAGCTATAGGTTGATAAGTTGTAATACCTCAGTCATTACA
CAGGCCTGTCCAAAGGTATCCTTTGAGCCAATTCCCATTCATTATTGTGCCCCGGCTGGTTTTGCGATTCTA
AAGTGTAGAGAGAACAAGTTCAATGGAAAAGGACCATGTAAAAATGTCAGCACAGTACAATGTACACATGGA
ATTAAGCCAGTAGTATCAACTCAACTGTTGTTAAATGGCAGCCTAGCAGAAGAAGATGTAGTAATTAGATCT
GACAATTTCACGGACAATGCTAAAACCATAATAGTACAGCTGAATGAAACTGTAGAAATTAATTGTACAAGA
CCCAACAACAATACAAGAAAGGGTATACATATAGGACCAGGGAGAGCATTTTATACAACAGGAGCAATAATA
GGAAATATAAGACAAGCACATTGTAACATTAGCAGAGCAAAATGGAATAACACTTTAAAACAGATAGTTAAA
AAATTAGGAGAACAATTTAATAAAACAAGAATAGTCTTTAATCAATCCTCAGGAGGGGACCTAGAAATTGT
>2242_84_6	R5
GATTTTAACATGTGGAAAAATGACATGGTAGAACAGATGCATGAGGATATAATCAGTTTATGGGATCAAAGC
TTAAAGCCATGTGTAAAATTAACCCCACTCTGTGTGACTTTAAAGTGTACCAATTTGAATACTACCAATGTG
AATACTACCAATTTGAATGTTACTAATACCACTGTAAGTAGCTGGGAAACGATGAAGGAAGGAGAAATAAAA
AACTGCTCTTTCAATGTCACCACAAACATAAGAGGTAAGGTGCAGAAAGAATATGCCTTTTTTTATAAGCTT
GATGTAGTGCAAATAGATAATATTGATAATACTAGCTATAGGTTGATAAGTTGTAATACCTCAGTCATTACA
CAGGCCTGTCCAAAGGTATCCTTTGAGCCAATTCCCATTCATTATTGTGCCCCGGCTGGTTTTGCGACTCTA
AAGTGTAGAGAGAACAAGTTCAATGGAAAAGGACCATGTAAAAATGTCAGCACAGTACAATGTACACATGGA
ATTAAGCCAGTAGTATCAACTCAACTGTTGTTAAATGGCAGCCTAGCAGAAGAAGATGTAGTAATTAGATCT
GACAATTTCACGGACAATGCTAAAACCATAATAGTACAGCTGAATGAAACTGTAGAAATTAATTGTACAAGA
CCCAACAACAATACAAGAAAGGGTATACATATAGGACCAGGGAGAGCATTTTATACAACAGGAGCAATAATA
GGAAATATAAGACAAGCACATTGTAACATTAGCAGAGCAAAATGGAATAACACTTTAAAACAGATAGTTAAA
AAATTAGGAGAACAATTTAATAAAACAAGAATAGTCTTTAATCAATCCTCAGGAGGGGACCTAGAAATTGT
>2242_85_7	R5
GATTTTAACATGTGGAGAAATGACATGGTAGAACAGATGCATGAGGATATAATCAGCTTATGGGATCAAAGC
TTAAAGCCATGTGTAAAATTAACCCCACTCTGTGTGACTTTAAAATGCACCAATGTGAATACTACCAATTTG
AATGTTATTAATACCACTAGGAATAGTTGGGAAATAATGAAGGAAGGAGAAATAAAAAACTGCTCTTTCAAT
GTCACCACAAACATAAGAGGTAAGGTGCAGAAAGAATATGCCTTTTTTTATAAGCTTGATGTAGTGCAAATA
GATAATACTGATAATACTAGCTATAGGTTGATAAGTTGTAATACCTCAGTCATTACACAGGCCTGTCCAAAG
GTATCCTTTGAGCCAATTCCCATTCATTATTGTGCCCCGGCTGGTTTTGCGATTCTAAAGTGTAGAGAGAAC
AAGTTCAATGGAAAAGGACCATGTAAAAATGTCAGCACAGTACAATGTACACATGGAATTAAGCCAGTAGTA
TCAACTCAACTGTTGTTAAATGGCAGCCTAGCAGAAGAAGATGTAGTAATTAGATCTGACAATTTCACGGAC
AATGCTAAAACCATAATAGTACAGCTGAATGAAACTGTAGAAATTAATTGTACAAGACCCAACAACAATACA
AGAAAAGGTATACACATAGGACCAGGGAGAGCATTTTATACAACAGGAGCAATAATAGGAAATATAAGACAA
GCACATTGTAACATTAGCAGAGCAAAATGGAATAACACTTTAAAACAGATAGTTAAAAAATTAGGAGAACAA
TTTAATAAAACAAAAATAGTCTTTAATCAATCCTCAGGAGGGGACCTAGAAATTAT
>2242_85_2	R5
GATTTTAACATGTGGAGAAATGACATGGTAGAACAGATGCATGAGGATATAATCAGCTTATGGGATCAAAGC
CTAAAGCCATGTGTAAAATTAACCCCACTCTGTGTGACTTTAAAGTGCACCAATGTGAATACTACCAATTTG
AATGTTACTAATACCACTAGGAATAGCTGGGAAATAATGAAGGAAGGAGAAATAAAAAACTGCTCTTTCAAT
GTCACCACAAACATAAGAGGTAAGGTGCAGAAAGAATATGCCTTTTTTTATAAGCTTGATGTAGTGCAAATA
GATAATACTGATAATACTAGCTATAGGTTGATAAGTTGTAATACCTCAGTCATTACACAGGCCTGTCCAAAG
GTATCCTTTGAGCCAATTCCCATTCATTATTGTGCCCCGGCTGGTTTTGCGATTCTAAAGTGTAGAGAGAAC
AAGTTCAATGGAAAAGGACCATGTAAAAATGTCAGCACAGTACAATGTACACATGGAATTAAGCCAGTAGTA
TCAACTCAACTGTTGTTAAATGGCAGCCTAGCAGAAGAAGATGTAGTAATTAGATCTGACAATTTCACGGAC
AATGCTAAAACCATAATAGTACAGCTGAATGAAACTGTAGAAATTAATTGTACAAGACCCAACAACAATACA
AGAAAAGGTATACACATAGGACCAGGGAGAGCATTTTATACAACAGGAGCAATAATAGGAAATATAAGACAA
GCACATTGTAACATTAGCAGAGCAAAATGGAATAACACTTTAAAACAGATAGTTAAAAAATTAGGAGAACAA
TTTAATAAAACAAAAATAGTCTTTAATCAATCCTCAGGAGGGGACCTAGAAATTAT
>2242_85_4	R5
GATTTTAACATGTGGAGAAATGACATGGTAGAACAGATGCATGAGGATATAATCAGCTTATGGGATCAAAGC
CTAAAGCCATGTGTAAAATTAACCCCACTCTGTGTGACTTTAAAGTGCACCAATGTGAATACTACCAATTTG
AATGTTACTAATACCACTAGGAATAGCTGGGAAATAATGAAGGAAGGAGAAATAAAAAACTGCTCTTTCAAT
GTCACCACAAACATAAGAGGTAAGGTGCAGAAAGAATATGCCTTTTTTTATAAGCTTGATGTAGTGCAAATA
GATAATACTGATAATACTAGCTATAGGTTGATAAGTTGTAATACCTCAGTCATTACACAGGCCTGTCCAAAG
GTATCCTTTGAGCCAATTCCCATTCATTATTGTGCCCCGGCTGGTTTTGCGATTCTAAAGTGTAGAGAGAAC
AAGTTCAATGGAAAAGGACCATGTAAAAATGTCAGCACAGTACAATGTACACATGGAATTAAGCCAGTAGTA
TCAACTCAACTGTTGTTAAATGGCAGCCTAGCAGAAGAAGATGTAGTAATTAGATCTGACAATTTCACGGAC
AATGCTAAAACCATAATAGTACAGCTGAATGAAACTGTAGAAATTAATTGTACAAGACCCAACAACAATACA
AGAAAAGGTATACACATAGGACCAGGGAGAGCATTTTATACAACAGGAGCAATAATAGGAAATATAAGACAA
GCACATTGTAACATTAGCAGAGCAAAATGGAATAACACTTTAAAACAGATAGTTAAAAAATTAGGAGAACAA
TTTAATAAAACAAAAATAGTCTTTAATCAATCCTCAGGAGGGGACCTAGAAATTAT
>2242_85_8	R5
GATTTTAACATGTGGAGAAATGACATGGTAGAACAGATGCATGAGGATATAATCAGCTTATGGGATCAAAGC
CTAAAGCCATGTGTAAAATTAACCCCACTCTGTGTGACTTTAAAGTGCACCAATGTGAATACTACCAATTTG
AATGTTACTAATACCACTAGGAATAGCTGGGAAATAATGAAGGAAGGAGAAATAAAAAGCTGCTCTTTCAAT
GTCACCACAAACATAAGAGGTAAGGTGCAGAAAGAATATGCCTTTTTTTATAAGCTTGATGTAGTGCAAATA
GATAATACTGATAATACTAGCTATAGGTTGATAAGTTGTAATACCTCAGTCATTACACAGGCCTGTCCAAAG
GTATCCTTTGAGCCAATTCCCATTCATTATTGTGCCCCGGCTGGTTTTGCGATTCTAAAGTGTAGAGAGAAC
AAGTTCAATGGAAAAGGACCATGTAAAAATGTCAGCACAGTACAATGTACACATGGAATTAAGCCAGTAGTA
TCAACTCAACTGTTGTTAAATGGCAGCCTAGCAGAAGAAGATGTAGTAATTAGATCTGACAATTTCACGGAC
AATGCTAAAACCATAATAGTACAGCTGAATGAAACTGTAGAAATTAATTGTACAAGACCCAACAACAATACA
AGAAAAGGTATACACATAGGACCAGGGAGAGCATTTTATACAACAGGAGCAATAATAGGAAATATAAGACAA
GCACATTGTAACATTAGCAGAGCAAAATGGAATAACACTTTAAAACAGATAGTTAAAAAATTAAGAGAACAA
TTTAATAAAACAAAAATAGTCTTTAATCAATCCTCAGGAGGGGACCTAGAAATTAT
>2242_85:2_1	R5
GATTTTAACATGTGGAGAAATGACATGGTAGAACAGATGCATGAGGATATAATCAGCTTATGGGATCAAAGC
CTAAAGCCATGTGTAAAATTAACCCCACTCTGTGTGACTTTAAAGTGCACCAATGTGAATACTACCAATTTG
AATGTTACTAATACCACTAGGAATAGCTGGGAAATAATGAAGGAAGGAGAAATAAAAAACTGCTCTTTCAAT
GTCACCACAAACATAAGAGGTAAGGTGCAGAAAGAATATGCCTTTTTTTATAAGCTTGATGTAGTGCAAATA
GATAATACTGATAATACTAGCTATAGGTTGATAAGTTGTAATACCTCAGTCATTACACAGGCCTGTCCAAAG
GTATCCTTTGAGCCAATTCCCATTCATTATTGTGCCCCGGCTGGTTTTGCGATTCTAAAGTGTAGAGAGAAC
AAGTTCAATGGAAAAGGACCATGTAAAAATGTCAGCACAGTACAATGTACACATGGAATTAAGCCAGTAGTA
TCAACTCAACTGTTGTTAAATGGCAGCCTAGCAGAAGAAGATGTAGTAATTAGATCTGACAATTTCACGGAC
AATGCTAAAACCATAATAGTACAGCTGAATGAAACTGTAGAAATTAATTGTACAAGACCCAACAACAATACA
AGAAAAGGTATACACATAGGACCAGGGAGAGCATTTTATACAACAGGAGCAATAATAGGAAATATAAGACAA
GCACATTGTAACATTAGCAGAGCAAAATGGAATAACACTTTAAAACAGATAGTTAAAAAATTAAGAGAACAA
TTTAATAAAACAAAAATAGTCTTTAATCAATCCTCAGGAGGGGACCTAGAAATTAT
>2242_85:2_4	X4
GATTTTAACATGTGGAAAAATGACATGGTAGAACAGATGCATGAGGATATAATCAGCTTATGGGATCAAAGC
TTAGAACCATGTGTAAAATTAACCCCACTCTGTGTGACTTTAAAGTGCACCAATGTGAATACTACCAATTTG
AATGTTACTAATACCACTAGGAATAGCTGGGAAATAATGAAGGAAGGAGAAATAAAAAACTGCTCTTTCAAT
GTCACCACAAACATAAGAGGTAAGGTGCAGAAAGAATATGCCTTTTTTTATAAGCTTGATGTAGTGCAAATA
GATAATACTGATAATACTAGCTATAGGTTGATAAGTTGTAATACCTCAGTCATTACACAGGCCTGTCCAAAG
GTATCCTTTGAGCCAATTCCCATTCATTATTGTGCCCCGGCTGGTTTTGCGATTCTAAAGTGTAGAGAGAAC
AAGTTCAATGGAAAAGGACCATGTAAAAATGTCAGCACAGTACAATGTACACATGGAATTAAGCCAGTAGTA
TCAACTCAACTGTTGTTAAATGGCAGCCTAGCAGAAGAAGATGTAGTAATTAGATCTGACAATTTCACGGAC
AATGCTAAAACCATAATAGTACAGCTGAATGAAACTGTAGAAATTAATTGTACAAGACCCAACAACTATACA
AGAAAAGGTATACGTATAGGACCGGGGAGAGCAATTTATACAACAGGAAGAATAATAGGAGATATAAGACAA
GCACATTGTAACATTAGCAGAGCAAAATGGAATAACACTTTAAAACAGATAGTTAAAAAATTAGGAGAACAA
TTTAATAAAACAAAAATAGTCTTTAATCAATCCTCAGGAGGGGACCTAGAAATTAT
>2242_85:2_2	X4
GATTTTAACATGTGGAAAAATGACATGGTAGAACAAATGCATGAGGATATAATCAGCTTATGGGATCAAAGC
TTAAAACCATGTGTAAAATTAACCCCACTCTGTGTGACTTTAAAGTGCACCAATGTGAATACTACCAATTTG
AATGTTACTAATACCACTAGGAATAGCTGGGAAATGATGAAGGAAGGAGAAATAAAAAACTGCTCTTTCAAT
GTCACCACAAACATAAGAGGTAAGGTGCAGAAAGAATATGCCTTTTTTTATAAGCTTGATGTAGTACAAATA
GATGCTAATGATAATACCAGCTATAGGTTGACAAGTTGTAACGCCTCAGTCATTACACAGGCCTGTCCAAAG
GTATCCTTTGAGCCAATTCCCATTCATTATTGTGCCCCGGCTGGTTTTGCGATTCTAAAGTGTAGAGAGAAC
AAGTTCAATGGAAAAGGACCATGTAAAAATGTCAGCACAGTACAATGTACACATGGAATTAAGCCAGTAGTA
TCAACTCAACTGTTGTTAAATGGCAGCCTAGCAGAAGAAGATGTAGTAATTAGATCTGACAATTTCACGGAC
AATGCTAAAACCACAATAGTACAGCTGAATGAAACTGTAGAAATTAATTGTACAAGACCCAACAACAATACA
AGAAAAGGTATACGTATAGGACCGGGGAGAGCAATTTATACAACAGGAAGAATAATAGGAGATATAAGACAA
GCACATTGTAACATTAGCAGAGCAAAATGGAATAACACTTTAAAACAGATAGTTAAAAAATTAGGAGAACAA
TTTAATAAAACAAAAATAGTCTTTAATCAATCCTCAGGAGGGGACCTAGAAATTAT
>2242_85:2_5	X4
GATTTTAACATGTGGAAAAATGACATGGTAGAACAAATGCATGAGGATATAATCAGCTTATGGGATCAAAGC
TTAAAACCATGTGTAAAATTAACCCCACTCTGTGTGACTTTAAAGTGCACCAATGTGAATACTACCAATTTG
AATGTTACTAATACCACTAGGAATAGCTGGGAAATGATGAAGGAAGGAGAAATAAAAAACTGCTCTTTCAAT
GTCACCACAAACATAAGAGGTAAGGTGCAGAAAGAATATGCCTTTTTTTATAAGCTTGATGTAGTACAAATA
GATGCTAATGATAATACCAGCTATAGGTTGACAAGTTGTAACGCCTCAGTCATTACACAGGCCTGTCCAAAG
GTATCCTTTGAGCCAATTCCCATTCATTATTGTGCCCCGGCTGGTTTTGCGATTCTAAAGTGTAGAGAGAAC
AAGTTCAATGGAAAAGGACCATGTAAAAATGTCAGCACAGTACAATGTACACATGGAATTAAGCCAGTAGTA
TCAACTCAACTGTTGTTAAATGGCAGCCTAGCAGAAGAAGATGTAGTAATTAGATCTGACAATTTCACGGAC
AATGCTAAAACCATAATAGTACAGCTGAATGAAACTGTAGAAATTAATTGTACAAGACCCAACAACAATACA
AGAAAAGGTATACGTATAGGACCGGGGAGAGCAATTTATACAACAGGAAGAATAATAGGAGATATAAGACAA
GCACATTGTAACATTAGCAGAGCAAAATGGAATAACACTTTAAAACAGATAGTTAAAAAATTAGGAGAACAA
TTTAATAAAACAAAAATAGTCTTTAATCAATCCTCAGGAGGGGACCTAGAAATTAT
>2242_84_7	X4
GATTTTAACATGTGGAGAAATGACATGGTAGAACAGATGCATGAGGATATAATCAGCTTATGGGATCAAAGC
TTAAAGCCATGTGTAAAATTAACCCCACTCTGTGTTACTCTAAATTGCACCAATGTGAATGTTACTAATACC
ACTAGGAATAGCTGGGAAATGATGAAGGAAGGAGAAATAAAAAACTGCTCTTTCAATGTCACCACAAACATA
AGAGATAAGGTGCAGAAAGAATATGCCTTTTTTTATAAGCTTGATGTAGTACAAATAGATGCTAATGATAAT
ACCAGCTATAGGTTGACAAGTTGTAACGCCTCAGTCATTACACAGGCCTGTCCAAAGGTATCCTTTGAGCCA
ATTCCCATACATTATTGTGCCCCGGCTGGTTTTGCGATTCTAAAGTGTAGAGATGAGAAGTTCAATGGAAAA
GGACCATGTACAAATGTCAGCACAGTACAATGTACACATGGAATTAAGCCAGTAGTATCAACTCAACTGTTG
TTAAATGGCAGCCTAGCAGAAGAAGAGGTAGTAATTAGATCTGACAATTTCACAGACAATGCTAAGACCATA
ATAGTACAGCTAAATGAAACTGTAGAAATTAATTGTACAAGACCCAACAACTATACAAGAAAAGGTATACGT
ATAGGACCGGGGAGAGCAATTTATACAACAGGAAGAATAATAGGAGATATAAGACAAGCACATTGTAACATT
AGCAGAGCAAAATGGAATAACACTTTAAAACAGATAGTTAAAAAATTAGGAGAACAATTTAATAAAACAAAA
ATAGTCTTTAATCAATCCTCAGGAGGGGACCTAGAAATTGT
>2242_85_5	X4
GATTTTAACATGTGGAAAAATGACATGGTAGAACAGATGCATGAGGATATAATCAGCTTATGGGATCAAAGC
TTAAAACCATGTGTAAAATTAACCCCACTCTGTGTGACTTTAAAGTGCACCAATGTGAATACTACCAATTTG
AATGTTACTAATACCACTAGGAATAGCTGGGAAATGATGAAGGAAGGAGAAATAAAAAACTGCTCTTTCAAT
GTCACCACAAACATAAGAGATAAGGTGCAGAAAGAATATGCCTTTTTTTATAAGCTTGATGTAGTACAAATA
GATGCTAATGATAATACCAGCTATAGGTTGACAAGTTGTAACGCCTCAGTCATTACACAGGCCTGTCCAAAG
GTATCCTTTGAGCCAATTCCCATACATTATTGTGCCCCGGCTGGTTTTGCGATTCTAAAGTGTAGAGATGAG
AAGTTCAATGGAAAAGGACCATGTACAAATGTCAGCACAGTACAATGTACACATGGAATTAAGCCAGTAGTA
TCAACTCAACTGTTGTTAAATGGCAGCCTAGCAGAAGAAGAGGTAGTAATTAGATCTGACAATTTCACAGAC
AATGCTAAGACCATAATAGTACAGCTAAATGAAACTGTAGAAATTAATTGTACAAGACCCAACAACTATACA
AGAAAAGGTATACGTATAGGACCGGGGAGAGCAATTTATACAACAGGAAGAATAATAGGAGATATAAGACAA
GCACATTGTAACATTAGCAGAGCAAAATGGAATAACACTTTAAAACAGATAGTTAAAAAATTAGGAGGACAA
TTTAATAAAACAAAAATAGTCTTTAATCAATCCTCAGGAGGGGACCTAGAAATTAT
>2242_85_1	X4
GATTTTAACATGTGGAAAAATGACATGGTAGAACAGATGCATGAGGATATAATCAGCTTATGGGATCAAAGC
TTAAAACCATGTGTAAAATTAACCCCACTCTGTGTGACTTTAAAGTGCACCAATGTGAATACTACCAATTTG
AATGTTACTAATACCACTAGGAATAGCTGGGAAATGATGAAGGAAGGAGAAATAAAAAACTGCTCTTTCAAT
GTCACCACAAACATAAGAGATAAGGTGCAGAAAGAATATGCCTTTTTTTATAAGCTTGATGTAGTACAAATA
GATGCTAATGATAATACCAGCTATAGGTTGACAAGTTGTAACGCCTCAGTCATTACACAGGCCTGTCCAAAG
GTATCCTTTGAGCCAATTCCCATACATTATTGTGCCCCGGCTGGTTTTGCGATTCTAAAGTGTAGAGATGAG
AAGTTCAATGGAAAAGGACCATGTACAAATGTCAGCACAGTACAATGTACACATGGAATTAAGCCAGTAGTA
TCAACTCAACTGTTGTTAAATGGCAGCCTAGCAGAAGAAGAGGTAGTAATTAGATCTGACAATTTCACAGAC
AATGCTAAAACCATAATAGTACAGCTAAATGAAACTGTAGAAATTAATTGTACAAGACCCAACAACTATACA
AGAAAAGGTATACGTATAGGACCGGGGAGAGCAATTTATACAACAGGAAGAATAATAGGAGATATAAGACAA
GCACATTGTAACATTAGCAGAGCAAAATGGAATAACACTTTAAAACAGATAGTTAAAAAATTAGGAGAACAA
TTTAATAAAACAAAAATAGTCTTTAATCAATCCTCAGGAGGGGACCTAGAAATTGT
>2242_85_9	X4
GATTTTAACATGTGGAAAAATGACATGGTAGAACAGATGCATGAGGATATAATCAGCTTATGGGATCAAAGC
TTAAAACCATGTGTAAAATTAACCCCACTCTGTGTGACTTTAAAGTGCACCAATGTGAATACTACCAATTTG
AATGCTACTAATACCACTAGGAATAGCTGGGAAATGATGAAGGAAGGAGAAATAAAAAACTGCTCTTTCAAT
GTCACCACAAACATAAGAGATAAGGTGCAGAAAGAATATGCCTTTTTTTATAAGCTTGATGTAGTACAAATA
GATGCTAATGATAATACCAGCTATAGGTTGACAAGTTGTAACGCCTCAGTCATTACACAGGCCTGTCCAAAG
GTATCCTTTGAGCCAATTCCCATACATTATTGTGCCCCGGCTGGTTTTGCGATTCTAAAGTGTAGAGATGAG
AAGTTCAATGGAAAAGGACCATGTACAAATGTCAGCACAGTACAATGTACACATGGAATTAAGCCAGTAGTA
TCAACTCAACTGTTGTTAAATGGCAGCCTAGCAGAAGAAGAGGTAGTAATTAGATCTGACAATTTCACAGAC
AATGCTAAAACCATAATAGTACAGCTAAATGAAACTGTAGAAATTAATTGTACAAGACCCAACAACTATACA
AGAAAAGGTATACGTATAGGACCGGGGAGAGCAATTTATACAACAGGAAGAATAATAGGAGATATAAGACAA
GCACATTGTAACATTAGCAGAGCAAAATGGAATAACACTTTAAAACAGATAGTTAAAAAATTAGGAGAACAA
TTTAATAAAACAAAAATAGTCTTTAATCAATCCTCAGGAGGGGACCTAGAAATTGT
>2242_85:2_3	X4
GATTTTAACATGTGGAAAAATGACATGGTAGAACAGATGCATGAGGATATAATCAGCTTATGGGATCAAAGC
TTAAAACCATGTGTAAAATTAACCCCACTCTGTGTGACTTTAAAGTGCACCAATGTGAATACTACCAATTTG
AATGTTACTAATACCACTAGGAATAGCTGGGAAATGATGAAGGAAGGAGAAATAAAAAACTGCTCTTTCAAT
GTCACCACAAACATAAGAGATAAGGTGCAGAAAGAATATGCCTTTTTTTATAAGCTTGATGTAGTACAAATA
GATGCTAATGATAATACCAGCTATAGGTTGACAAGTTGTAACGCCTCAGTCATTACACAGGCCTGTCCAAAG
GTATCCTTTGAGCCAATTCCCATACATTATTGTGCCCCGGCTGGTTTTGCGATTCTAAAGTGTAGAGATGAG
AAGTTCAATGGAAAAGGACCATGTACAAATGTCAGCACAGTACAATGTACACATGGAATTAAGCCAGTAGTA
TCAACTCAACTGTTGTTAAATGGCAGCCTAGCAGAAGAAGAGGTAGTAATTAGATCTGACAATTTCACAGAC
AATGCTAAAACCATAATAGTACAGCTAAATGAAACTGTAGAAATTAATTGTACAGGACCCAACAACTATACA
AGAAAAGGTATACGTATAGGACCGGGGAGAGCAATTTATACAACAGGAAGAATAATAGGAGATATAAGACAA
GCACATTGTAACATTAGCAGAGCAAAATGGAATAACACTTTAAAACAGATAGTTAAAAAATTAGGAGAACAA
TTTAATAAAACAAAAATAGTCTTTAATCAATCCTCAGGAGGGGACCTAGAAATTGT
>2242_84_8	X4
GATTTTAACATGTGGAAAAATGACATGGTAGAACAAATGCATGAGGATATAATCAGCTTATGGGATCAAAGC
TTAAAACCATGTGTAAAATTAACCCCACTCTGTGTGACTTTAAAGTGCACCAATGTGAATACTACCAATTTG
AATGTTACTAATACCACTAGGAATAGCTGGGAAATGATGAAGGAAGGAGAAATAAAAAACTGCTCTTTCAAT
GTCACCACAAACATAAGAGATAAGGTGCAGAAAGAATATGCCTTTTTTTATAAGCTTGATGTAGTACAAATA
GATGCTAATGATAATACCAGCTATAGGTTGACAAGTTGTAACGCCTCAGTCATTACACAGGCCTGTCCAAAG
GTATCCTTTGAGCCAATTCCCATACATTATTGTGCCCCGGCTGGTTTTGCGATTCTAAAGTGTAGAGATGAG
AAGTTCAATGGAAAAGGACCATGTACAAATGTCAGCACAGTACAATGTACACATGGAATTAAGCCAGTAGTA
TCAACTCAACTGTTGTTAAATGGCAGCCTAGCAGAAGAAGAGGTAGTAATTAGATCTGACAATTTCACAGAC
AATGCTAAGACCATAATAGTACAGCTAAATGAAACTGTAGAAATTAATTGTACAAGACCCAACAACTATACA
AGAAAAGGTATACGTATAGGACCGGGGAGAGCAATTTATACAACAGGAAGAATAATAGGAGATATAAGACAA
GCACATTGTAACATTAGCAGAGCAAAATGGAATAACACTTTAAAACAGATAGTTAAAAAATTAGGAGAACAA
TTTAATAAAACAAAAATAGTCTTTAATCAATCCTCAGGAGGGGACCTAGAAATTGT
>2242_84_10	X4
GATTTTAACATGTGGAAAAATGACATGGTAGAACAGATGCATGAGGATATAATCAGCTTATGGGATCAAAGC
TTAAAGCCATGTGTAAAATTAACCCCACTCTGTGTGACTTTAAAGTGCACCAATGTGAATACTACCAATTTG
AATGTTACTAATACCACTAGGAATAGCTGGGAAATAATGAAGGAAGGAGAAATAAAAAACTGCTCTTTCAAT
GTCACCACAAACAGAAGAGATAAGGTGCAGAAAGAATATGCCTTTTTTTATAAGCTTGATGTAGTACAAATA
GATGCTAATGACAATACCAGCTATAGGTTGACACGTTGTAACGCCTCAGTCATTACACAGGCCTGTCCAAAG
GTATCCTTTGAGCCAATTCCCATACATTATTGTGCCCCGGCTGGTTTTGCGATTCTAAAGTGTAGAGATAAG
AAGTTCAATGGAAAAGGACCATGTACAAATGTCAGCACAGTACAATGTACACATGGAATTAAGCCAGTAGTA
TCAACTCAACTGTTGTTAAATGGCAGCCTAGCAGAAGAAGAGGTAGTAATTAGATCTGACAATTTCACGGAC
AATGCTAAAACCATAATAGTACAGCTGAACGAAACTGTAGAAATTAATTGTATAAGACCCAACAACAATACA
AGAAAAGGTATACGTATAGGACCGGGGAGAGCAATTTATACAACAGGAAGAATAATAGGAGATATAAGACAA
GCACATTGTAACATTAGCAGAGCAAAATGGAATAACACTTTAAAACAGATAGTTAAAAAATTAGGAGGACAA
TTTAATAAAACAAAAATAGTCTTTAATCAATCCTCAGGAGGGGACCTAGAAATTAT
>2242_76_4	X4
GATTTTAACATGTGGAAAAATGACATGGTAGAACAGATGCATGAGGATATAATCAGCTTATGGGATCAAAGC
TTAAAGCCATGTGTAAAATTAACCCCACTCTGTGTGACTTTAAAGTGCACCAATGTGAATACTACCAATTTG
AATGTTACTAATACCACTAGGAATAGCTGGGAAATAATGAAGGAAGGAGAAATAAAAAACTGCTCTTTCAAT
GTCACCACAAACAGAAGAGATAAGGTGCAGAAAGAATATGCCTTTTTTTATAAGCTTGATGTAGTACAAATA
GATGCTAATGACAATACCAGCTATAGGTTGACACGTTGTAACGCCTCAGTCATTACACAGGCCTGTCCAAAG
GTATCCTTTGAGCCAATTCCCATACATTATTGTGCCCCGGCTGGTTTTGCGATTCTAAAGTGTAGAGATAAG
AAGTTCAATGGAAAAGGACCATGTACAAATGTCAGCACAGTACAATGTACACATGGAATTAAGCCAGTAGTA
TCAACTCAACTGTTGTTAAATGGCAGCCTAGCAGAAGAAGAGGTAGTAATTAGATCTGACAATTTCACGGAC
AATGCTAAAACCATAATAGTACAGCTGAACGAAACTGTAGAAATTAATTGTATAAGACCCAACAACAATACA
AGAAAAGGTATACGTATAGGACCGGGGAGAGCAATTTATACAACAGGAAGAATAATAGGAGATATAAGACAA
GCACATTGTAACATTAGCAGAGCAAAATGGAATAACACTTTAAAACAGATAGTTAAAAAATTAGGAGGACAA
TTTAATAAAACAAAAATAGTCTTTAATCAATCTTCAGGAGGGGACCTAGAAATTAT
>2242_76_8	X4
GATTTTAACATGTGGAAAAATGACATGGTAGAACAGATGCATGAGGATATAATCAGCTTATGGGATCAAAGC
TTAAAGCCATGTGTAAAATTAACCCCACTCTGTGTGACTTTAAAGTGCACCAATGTGAATACTACCAATTTG
AATGTTACTAATACCACTAGGAATAGCTGGGAAATGATGAAGGAAGGAGAAATAAAAAACTGCTCTTTCAAT
GTCACCACAAACATAAGAGATAAGGTGCAGAAAGAATATGCCTTTTTTTATAAGCTTGATGTAGTACAAATA
GATGCTAATGACAATACCAGCTATAGGTTGATACGTTGTAACGCCTCAGTCATTACACAGGCCTGTCCAAAG
GTATCCTTTGAGCCAATTCCCATACATTATTGTGCCCCGGCTGGTTTTGCGATTCTAAAGTGTAGAGATGAG
AAGTTCAATGGAAAAGGACCATGTACAAATGTCAGCACAGTACAATGTACACATGGAATTAAGCCAGTAGTA
TCAACTCAACTGTTGTTAAATGGCAGCCTAGCAGAAGAAGAGGTAGTAATTAGATCTGACAATTTCACGGAC
AATGCTAAAACCATAATAGTACAGCTGAACGAAACTGTAGAAATTAATTGTATAAGACCCAACAACAATACA
AGAAAAGGTATACGTATAGGACCGGGGAGAGCAATTTATACAACAGGAAGAATAATAGGAGATATAAGACAA
GCACATTGTAACATTAGCAGAGCAAAATGGAATAACACTTTAAAACAGATAGTTAAAAAATTAAGAGAACAA
TTTGGTAATAAAACAATAGTCTTTAATCAATCCTCAGGAGGGGACCTAGAAATTGT
>2242_76_3	X4
GATTTTAACATGTGGAAAAATGACATGGTAGAACAGATGCATGAGGATATAATCAGCTTATGGGATCAAAGC
TTAAAGCCATGTGTAAAATTAACCCCACTCTGTGTGACTTTAAAGTGCACCAATGTGAATACTACCAATTTG
AATGTTACTAATACCACTAGGAATAGCTGGGAAATGATGAAGGAAGGAGAAATAAAAAACTGCTCTTTCAAT
GTCACCACAAACATAAGAGATAAGGTGCAGAAAGAATATGCCTTTTTTTATAAGCTTGATGTAGTACAAATA
GATGCTAATGACAATACCAGCTATAGGTTGATACGTTGTAACGCCTCAGTCATTACACAGGCCTGTCCAAAG
GTATCCTTTGAGCCAATTCCCATACATTATTGTGCCCCGGCTGGTTTTGCGATTCTAAAGTGTAGAGATGAG
AAGTTCAATGGAAAAGGACCATGTACAAATGTCAGCACAGTACAATGTACACATGGAATTAAGCCAGTAGTA
TCAACTCAACTGTTGTTAAATGGCAGCCTAGCAGAAGAAGAGGTAGTAATTAGATCTGACAATTTCACGGAC
AATGCTAAAACCATAATAGTACAGCTGAACGAAACTGTAGAAATTAATTGTATAAGACCCAACAACAATACA
AGAAAAGGTATACGTATAGGACCGGGGAGAGCAATTTATACAACAGGAAGAATAATAGGAAATATAAGACAA
GCACATTGTAACATTAGTAAAGCAAAATGGAATAACACTTTAAAACAGATAGTTAAAAAATTAAGAGAACAA
TTTGGTAATAAAACAATAGTCTTTAATCAATCCTCAGGAGGGGACCTAGAAATTGT
>2242_76_2	X4
GATTTTAACATGTGGAAAAATGACATGGTAGAACAGATGCATGAGGATATAATCAGCTTATGGGATCAAAGC
TTAAAGCCATGTGTAAAATTAACCCCACTCTGTGTGACTTTAAAGTGCACCAATGTGAATACTACCAATTTG
AATGTTACTAATACCACCAGGAATAGCTGGGAAATGATGAAGGAAGGAGAAATAAAAAACTGCTCCTTCAAT
GTCACCACAAACATAAGAGATAAGGTGCAGAAAGAATATGCCTTTTTTTATAAGCTTGATGTAGTACAAATA
GATGCTAATGACAATACCAGCTATAGGTTGATACGTTGTAACGCCTCAGTCATTACACAGGCCTGTCCAAAG
GTATCCTTTGAGCCAATTCCCATACATTATTGTGCCCCGGCTGGTTTTGCGATTCTAAAGTGTAGAGATGAG
AAGTTCAATGGAAAAGGACCATGTACAAATGTCAGCACAGTACAATGTACACATGGAATTAAGCCAGTAGTA
TCAACTCAACTGTTGTTAAATGGCAGCCTAGCAGAAGAAGAGGTAGTAATTAGATCTGACAATTTCACGGAC
AATGCTAAAACCATAATAGTACAGCTGAACGAAACTGTAGAAATTAATTGTATAAGACCCAACAACAATACA
AGAAAAGGTATACGTATAGGACCGGGGAGAGCAATTTATACAACAGGAAGAATAATAGGAGATATAAGACAA
GCACATTGTAACATTAGTAAAGCAAAATGGAATAACACTTTAAAACAGATAGTTAAAAAATTAAGAGAACAA
TTTGGTAATAAAACAATAGTCTTTAATCAATCCTCAGGAGGGGACCTAGAAATTGT
>2242_76_7	X4
GATTTTAACATGTGGAAAAATGACATGGTAGAACAGATGCATGAGGATATAATCAGCTTATGGGATCAAAGC
TTAAAGCCATGTGTAAAATTAACCCCACTCTGTGTGACTTTAAAGTGCACCAATGTGAATACTACCAATTTG
AATGTTACTAATACCACTAGGAATAGCTGGGAAATGATGAAGGAAGGAGAAATAAAAAACTGCTCTTTCAAT
GTCACCACAAACATAAGAGATAAGGTGCAGAAAGAATATGCCTTTTTTTATAAGCTTGATGTAGTACAAATA
GATGCTAATGACAATACCAGCTATAGGTTGATACGTTGTAACGCCTCAGTCATTACACAGGCCTGTCCAAAG
GTATCCTTTGAGCCAATTCCCATACATTATTGTGCCCCGGCTGGTTTTGCGATTCTAAAGTGTAGAGATGAG
AAGTTCAATGGAAAAGGACCATGTACAAATGTCAGCACAGTACAATGTACACATGGAATTAAGCCAGTAGTA
TCAACTCAACTGTTGTTAAATGGCAGCCTAGCAGAAGAAGAGGTAGTAATTAGATCTGACAATTTCACGGAC
AATGCTAAAACCATAATAGTACAGCTGAACGAAACTGTAGAAATTAATTGTATAAGACCCAACAACAATACA
AGAAAAGGTATACGTATAGGACCGGGGAGAGCAATTTATACAACAGGAAGAATAATAGGAGATATAAGACAA
GCACATTGTAACATTAGTAAAGCAAAATGGAATAACACTTTAAAACAGATAGTTAAAAAATTAAGAGAACAA
TTTGGTAATAAAACAATAGTCTTTAATCAATCCTCAGGAGGGGACCTAGAAATTGT
>2242_76_6	X4
GATTTTAACATGTGGAAAAATGACATGGTAGAACAGATGCATGAGGATATAATCAGCTTATGGGATCAAAGC
TTAAAGCCATGTGTAAAATTAACCCCACTCTGTGTGACTTTAAAGTGCACCAATGTGAATACTACCAATTTG
AATGTTACTAATACCACTAGGAATAGCTGGGAAATGATGAAGGAAGGAGAAATAAAAAACTGCTCTTTCAAT
GTCACCACAAACATAAGAGATAAGGTGCAGAAAGAATATGCCTTTTTTTATAAGCTTGATGTAGTACAAATA
GATGCTAATGACAATACCAGCTATAGGTTGATACGTTGTAACGCCTCAGTCATTACACAGGCCTGTCCAAAG
GTATCCTTTGAGCCAATTCCCATACATTATTGTGCCCCGGCTGGTTTTGCGATTCTAAAGTGTAGAGATGAG
AAGTTCAATGGAAAAGGACCATGTACAAATGTCAGCACAGTACAATGTACACATGGAATTAAGCCAGTAGTA
TCAACTCAACTGTTGTTAAATGGCAGCCTAGCAGAAGAAGAGGTAGTAATTAGATCTGACAATTTCACGGAC
AATGCTAAAACCATAATAGTACAGCTGAACGAAACTGTAGAAATTAATTGTATAAGACCCAACAACAATACA
AGAAAAGGTATACGTATAGGACCGGGGAGAGCAATTTATACAACAGGAAGAATAATAGGAGATATAAGACAA
GCACATTGTAACATTAGTAAAGCAAAATGGAATAACACTTTAAAACAGATAGTTAAAAAATTAAGAGAACAA
TTTGGTAATAAAACAATAGTCTTTAATCAATCCTCAGGAGGGGACCTAGAAATTGT
>2242_76_10	X4
GATTTTAACATGTGGAAAAATGACATGGTAGAACAGATGCATGAGGATATAATCAGCTTATGGGATCAAAGC
TTAAAGCCATGTGTAAAATTAACCCCACTCTGTGTGACTTTAAAGTGCACCAATGTGAATACTACCAATTTG
AATGTTACTAATACCACTAGGAATAGCTGGGAAATGATGAAGGAAGGAGAAATAAAAAACTGCTCTTTCAAT
GTCACCACAAACATAAGAGATAAGGTGCAGAAAGAATATGCCTTTTTTTATAAGCTTGATGTAGTACAAATA
GATGCTAATGACAATACCAGCTATAGGTTGATACGTTGTAACGCCTCAGTCATTACACAGGCCTGTCCAAAG
GTATCCTTTGAGCCAATTCCCATACATTATTGTGCCCCGGCTGGTTTTGCGATTCTAAAGTGTAGAGATGAG
AAGTTCAATGGAAAAGGACCATGTACAAATGTCAGCACAGTACAATGTACACATGGAATTAAGCCAGTAGTA
TCAACTCAACTGTTGTTAAATGGCAGCCTAGCAGAAGAAGAGGTAGTAATTAGATCTGACAATTTCACGGAC
AATGCTAAAACCATAATAGTACAGCTGAACGAAACTGTAGAAATTAATTGTATAAGACCCAACAACAATACA
AGAAAAGGTATACGTATAGGACCGGGGAGAGCAATTTATACAACAGGAAGAATAATAGGGGATATAAGACAA
GCACATTGTAACATTAGTAAAGCAAAATGGAATAACACTTTAAAACAGATAGTTAAAAAATTAAGAGAACAA
TTTGGTAATAAAACAATAGTCTTTAATCAATCGTCAGGAGGGGACCTAGAAATTGT
>2242_76_9	X4
GATTTTAACATGTGGAAAAATGACATGGTAGAACAGATGCATGAGGATATAATCAGCTTATGGGATCAAAGC
TTAAAGCCATGTGTAAAATTAACCCCACTCTGTGTGACTTTAAAGTGCACCAATGTGAATACTACCAATTTG
AATGTTACTAATACCACTAGGAATAGCTGGGAAATGATGAAGGAAGGAGAAATAAAAAACTGCTCTTTCAAT
GTCACCACAAACATAAGAGATAAGGTGCAGAAAGAATATGCCTTTTTTTATAAGCTTGATGTAGTACAAATA
GATGCTAATGACAATACCAGCTATAGGTTGATACGTTGTAACGCCTCAGTCATTACACAGGCCTGTCCAAAG
GTATCCTTTGAGCCAATTCCCATACATTATTGTGCCCCGGCTGGTTTTGCGATTCTAAAGTGTAGAGATGAG
AAGTTCAATGGAAAAGGACCATGTACAAATGTCAGCACAGTACAATGTACACATGGAATTAAGCCAGTAGTA
TCAACTCAACTGTTGTTAAATGGCAGCCTAGCAGAAGAAGAGGTAGTAATTAGATCTGACAATTTCACGGAC
AATGCTAAAACCATAATAGTACAGCTGAACGAAACTGTAGAAATTAATTGTATAAGACCCAACAACAATACA
AGAAAAGGTATACGTATAGGACCGGGGAGAGCAATTTATACAACAGGAAGAATAATAGGAGATATAAGACAA
GCACATTGTAACATTAGTAAAGCAAAATGGAATAACACTTTAAAACAGGTAGTTAAAAAATTAAGAGAACAA
TTTGGTAATAAAACAATAGTCTTTAATCAATCCTCAGGAGGGGACCTAGAAATTGT
>2242_76_5	X4
GATTTTAACATGTGGAAAAATGACATGGTAGAACAGATGCATGAGGATATAATCAGCTTATGGGATCAAAGC
TTAAAGCCATGTGTAAAATTAACCCCACTCTGTGTGACTTTAAAGTGCACCAATGTGAATACTACCAATTTG
AATGTTACTAATACCACTAGGAATAGCTGGGAAATGATGAAGGAAGGAGAAATAAAAAACTGCTCTTTCAAT
GTCACCACAAACATAAGAGATAAGGTGCAGAAAGAATATGCCTTTTTTTATAAGCTTGATGTAGTACAAATA
GATGCTAATGACAATACCAGCTATAGGTTGATACGTTGTAACGCCTCAGTCATTACACAGGCCTGTCCAAAG
GTATCCTTTGAGCCAATTCCCATACATTATTGTGCCCCGGCTGGTTTTGCGATTCTAAAGTGTAGAGATGAG
AAGTTCAATGGAAAAGGACCATGTACAAATGTCAGCACAGTACAATGTACACATGGAATTAAGCCAGTAGTA
TCAACTCAACTGTTGTTAAATGGCAGCCTAGCAGAAGAAGAGGTAGTAATTAGATCTGACAATTTCACGGAC
AATGCTAAAACCATAATAGTACAGCTGAACGAAACTGTAGAAATTAATTGTATAAGACCCAACAACAATACA
AGAAAAGGTATACGTATAGGACCGGGGAGAGCAATTTATACAACAGGAAGAATAATAGGAGATATAAGACAA
GCACATTGTAACATTAGTAAAGCAAAATGGAATAACACTTTAAAACAGATAGTTAAAAAATTAAGAGAACAA
TTTGGTAATAAAACAATAGTCTTTAATCAATCCTCAGGAGGGGACCTAGAAATTGT
>2242_76_1	X4
GATTTTAACATGTGGAAAAATGACATGGTAGAACAGATGCATGAGGATATAATCAGCTTATGGGATCAAAGC
TTAAAGCCATGTGTAAAATTAACCCCACTCTGTGTGACTTTAAAGTGCACCAATGTGAATACTACCAATTTG
AATGTTACTAATACCACTAGGAATAGCTGGGAAATGATGAAGGAAGGAGAAATAAAAAACTGCTCTTTCAAT
GTCACCACAAACATAAGAGATAAGGTGCAGAAAGAATATGCCTTTTTTTATAAGCTTGATGTAGTACAAATA
GATGCTAATGACAATACCAGCTATAGGTTGATACGTTGTAACGCCTCAGTCATTACACAGGCCTGTCCAAAG
GTATCCTTTGAGCCAATTCCCATACATTATTGTGCCCCGGCTGGTTTTGCGATTCTAAAGTGTAGAGATGAG
AAGTTCAATGGAAAAGGACCATGTACAAATGTCAGCACAGTACAATGTACACATGGAATTAAGCCAGTAGTA
TCAACTCAACTGTTGTTAAATGGCAGCCTAGCAGAAGAAGAGGTAGTAATTAGATCTGACAATTTCACGGAC
AATGCTAAAACCATAATAGTACAGCTGAACGAAACTGTAGAAATTAATTGTATAAGACCCAACAACAATACA
AGAAAAGGTATACGTATAGGACCGGGGAGAGCAATTTATACAACAGGAAGAATAATAGGAGATATAAGACAA
GCACATTGTAACATTAGTAAAGCAAAATGGAATAACACTTTAAAACAGATAGTTAAAAAATTAAGAGAACAA
TTTGGTAATAAAACAATAGTCTTTAATCAATCCTCAGGAGGGGACCTAGAAATTGT
>2242_63:2_4	R5
GATTTTAACATGTGGAAAAATGACATGGTAGAACAGATGCATGAGGATATAATCAGTTTATGGGATCAAAGC
TTAAAGCCATGTGTAAAATTAACCCCACTCTGTGTGACTTTAAAGTGCACCAATGTGAATACTACCAATTTG
AATGTTACTAATACCACTAGGAATAGCTGGGAAATGATGAAGGAAGGAGAAATAAAAAACTGCTCTTTCAAT
GTCACCACAAACATAAGAGATAAGGTGCAGAAAGAATATGCCTTTTTTTATAAGCTTGATGTAGTACAAATA
GAGGATAATGATAATACCAGCTATAGGTTGATAAGTTGTAACACCTCAGTCATTACACAGGCCTGTCCAAAG
ATATCCTTTGAGCCAATTCCCATACATTATTGTGCCCCGGCTGGTTTTGCGATTCTAAAGTGTAGAGATAAC
AAGTTCAATGGAAAAGGACCATGTACAAATGTCAGCACAGTACAATGTACACATGGAATTAAGCCAGTAGTA
TCAACTCAACTGTTGTTAAATGGCAGCCTAGCAGAAGAAGAGGTAGTAATTAGATCTGACAATTTCACGGAC
AATGCTAAAACCATAATAGTACAGCTGAACGAAACTGTAGAAATTAATTGTACAAGACCCAACAACAATACA
AGAAAAGGTATACATATAGGACCAGGGAGAGCATTTTATACAACAGGAGCAATAATAGGAAATATAAGACAA
GCACATTGTAACATTAGCAGAGCAAAATGGAATAACACTTTAAAACAGATAGTTAAAAAATTAGGAGAACAA
TTTAATAAAACAATAGTCTTTAATCAATCCTCAGGAGGGGACCTAGAAATTGT
>2242_63:2_7	R5
GATTTTAACATGTGGAGAAATGACATGGTAGAACAAATGCATGAGGATATAATCAGCTTATGGGATCAAAGC
TTAAAGCCATGTGTAAAATTAACCCCACTCTGTGTGACTTTAAAGTGCACCAATGTGAATACTACCAATTTG
AATGTTACTAATACCACTAGGAATAGCTGGGAAATGATGAAGGAAGGAGAAATAAAAAACTGCTCTTTTAAT
GTCACCACAAACTTAAGAGATAAGGTGCAGAAAGAATATGCCTTTTTTTATAAGCTTGATGTAGTACAAATA
GATGATAATGATAATACTAGCTATAGGTTGATAAGTTGTAATACCTCAGTCATTACACAGGCCTGTCCAAAG
GTATCCTTTGAGCCAATTCCCATACATTATTGTGCCCCGGCTGGTTTTGCGATTCTAAAGTGTAGAGATAAC
AAGTTCAATGGAAAAGGACCATGTACAAATGTCAGCACAGTACAATGTACACATGGAATTAAGCCAGTAGTA
TCAACTCAACTGTTGTTAAATGGCAGCCTAGCAGAAGAAGAGGTAGTAATTAGATCTGACAATTTCACGAAC
AATGCTAAAACCATAATAGTACAGCTGAACGAAACTGTAGAAATTAATTGTACAAGACCCAACAACAATACA
AGAAAAGGTATACATATAGGACCAGGGAGAGCATTTTATACAACAGGAGCAATAATAGGAAATATAAGACAA
GCACATTGTAACATTAGCAGAGCAAAATGGAATAACACTTTAAAACAGATAGTTAAAAAATTAGGAGAACAA
TTTAATAAAACAAAAATAGTCTTTAATCAATCCTCAGGAGGGGACCTAGAAATTGT
>2242_63:2_5	R5
GATTTTAACATGTGGAAAAATGACATGGTAGAACAGATGCATGAGGATATAATCAGCTTATGGGATCAAAGC
TTAAAGCCATGTGTAAAATTAACCCCACTCTGTGTGACTTTAAATTGCACCAATTTGAATACTACCAATCTG
AATGCTACTAATACCACTGTAAGTAGCTGGGAAACGATGAAGGAAGGAGAAATAAAAAACTGCTCTTTCAAT
GTCACCACAAACATAAGAGATAAGGTGCAGAAAGAATATGCCTTTTTTTATAAGCTTGATGTAGTACAAATA
GATGATAATGATAATACCAGCTATAGGTTGATAAGTTGCAACACCTCAGTCATTACACAGGCCTGTCCAAAG
GTATCCTTTGAGCCAATTCCCATACATTATTGTGCCCCGGCTGGTTTTGCGATTCTAAAGTGTAGAAATAAC
AAGTTCAATGGAAAAGGACCATGTACAAATGTCAGCACAGTACAATGTACACATGGAATTAAGCCAGTAGTA
TCAACTCAACTGTTGTTAAATGGCAGCCTAGCAGAAGAAGATGTAGTAATTAGATCCGACAATTTCACGGAC
AATGCTAAAACCATAATAATACAGCTGAACGAAACTGTAGAAATTAATTGTACAAGACCCAACAACAATACA
AGAAAAGGTATACATATAGGACCAGGGAGAGCATTTTATACAACAGGAGCAATAATAGGAAATATAAGACAG
GCACATTGTAACATTAGCAGAGCAAAATGGAATAGCACTTTAAAACAGATAGTTAAAAAATTAGGAGAACAA
TTTAATAAAACAACAATAGTCTTTAATCAATCCTCAGGAGGGGACCTAGAAATTAT
>2242_63:2_10	R5
GATTTTAACATGTGGAAAAATGACATGGTAGAACAGATGCATGAGGATATAATCAGCTTATGGGATCAAAGC
TTAAAGCCATGTGTAAAATTAACCCCGCTCTGTGTGACTTTAAATTGCATCAATTTGAATACTACCAATTTG
AATGCTACTAATACCACTGGGAGTAGCTGGGAAAAGATGGAGGAAGGGGAAATAAAAAACTGCTCTTTCAAT
GTCACCACAAACATAAGAGATAAGGTGCAGAAAGAATATGCCTTTTTTTATAAGCTTGATGTAGTACAAATA
GATGATAATGATAATACCAGCTATAGGTTGATAAGTTGTAACACCTCAGTCATTACACAGGCCTGTCCAAAG
GTATCCTTTGAGCCAATTCCCATACATTATTGTGCCCCGGCTGGTTTTGCGATTCTAAAGTGTAGAGATAAC
AAGTTCAATGGAAAAGGACCATGTACAAATGTCAGCACAGTACAATGTACACATGGAATTAAGCCAGTAGTA
TCAACTCAACTGTTGTTAAATGGCAGCCTAGCAGAAGAAGATGTAGTAATTAGATCTGACAATTTCACGGAC
AATGCTAAAACCATAATAATACAGCTGAACGAAACTGTAGAAATTAGTTGTACAAGACCCAACAACAATACA
AGAAAAGGTATACATATAGGACCAGGGAGAGCATTTTATACAACAGGAGCAATAATAGGAAATATAAGACAA
GCACATTGTAACATTAGCAGAGCAAAATGGAATAACACTTTAAAACAGATAGTTAAAAAATTAGGAGAACAA
TTTAATAAAACAACAATAGTCTTTAATCAATCCTCAGGAGGGGACCTAGAAATTAT
>2242_63_4	R5
GATTTTAACATGTGGAAAAATGACATGGTAGAACAGATGCATGAGGATATAATCAGCTTATGGGATCAAAGC
TTAAAGCCATGTGTAAAATTAACCCCGCTCTGTGTGACTTTAAATTGCATCAATTTGAATACTACCAATTTG
AATGCTACTAATACCACTGGGAGTAGCTGGGAAAAGATGGAGGAAGGGGAAATAAAAAACTGCTCTTTCAAT
GTCACCACAAACATAAGAGATAAGGTGCAGAAAGAATATGCCTTTTTTTATAAGCTTGATGTAGTACAAATA
GATGATAATGATAATACCAGCTATAGGTTGATAAGTTGTAACACCTCAGTCATTACACAGGCCTGTCCAAAG
GTATCCTTTGAGCCAATTCCCATACATTATTGTGCCCCGGCTGGTTTTGCGATTCTAAAGTGTAGAGATAAC
AAGTTCAATGGAAAAGGACCATGTACAAATGTCAGCACAGTACAATGTACACATGGAATTAAGCCAGTAGTA
TCAACTCAACTGTTGTTAAATGGCAGCCTAGCAGAAGAAGATGTAGTAATTAGATCTGACAATTTCACGGAC
AATGCTAAAACCATAATAATACAGCTGAACGAAACTGTAGAAATTAATTGTACAAGACCCAACAACAATACA
AGAAAAGGTATACATATAGGACCAGGGAGAGCATTTTATACAACAGGAGCAATAATAGGAAATATAAGACAA
GCACATTGTAACATTAGCAGAGCAAAATGGAATAACACTTTAAAACAGATAGTTAAAAAATTAGGAGAACAA
TTTAATAAAACAACAATAGTCTTTAATCAATCCTCAGGAGGGGACCTAGAAATTAT
>2242_63_5	R5
GATTTTAACATGTGGAAAAATGACATGGTAGAACAAATGCATGAGGATATAATCAGCTTATGGGATCAAAGC
TTAAAGCCATGTGTAAAATTAACCCCACTCTGTGTGACTTTAAATTGCACCAATTTGAATACTACCAATTTG
AATGCTACTAATACCACTGAGAGTAGCTGGGAAACGATGAAGGAAGGAGAAATAAAAAACTGTTCTTTCAAT
GTCACCACAAACATAAGAGATAAGGTGCAGAAAGAATATGCCCTTTTTTATACACTTGATGTAGTACCAATA
GATAATAATGATAATACCAGTTATAGGTTGATAAGTTGTAATACCTCAGTCATTACACAGGCCTGTCCAAAG
GTATCCTTTGAGCCAATTCCCATACATTATTGTGCCCCGGCTGGTTTTGCGATTCTAAAGTGTAGAGATAAC
AAGTTCAATGGAAAAGGACCATGTACAAATGTCAGCACAGTACAATGTACACATGGAATTAAGCCAGTAGTG
TCAACTCAACTATTGTTAAATGGCAGCCTAGCAGAAGAAGAGGTAGTAATTAGATCTGACAATTTCACGGAC
AATGCTAAAACCATAATAGTACAGCTGAATGAAACTGTAGAAATTAATTGTACAAGACCCAACAACAATACA
AGAAAAGGTATACATATAGGACCAGGGAGAGCATTTTATACAACAGGAGCAATAATAGGAAATATAAGACAA
GCACATTGTAACATTAGCAGAGCAAAATGGAATAACACTTTAAAACAGATAGTTAAAAAATTAGGAGAACAA
TTTAATAAAACAAAAATAGTCTTTAATCAATCCTCAGGAGGGGACCTAGAAATTAT
>2242_63_3	R5
GATTTTAACATGTGGAAAAATGACATGGTAGAACAAATGCATGAGGATATAATCAGCTTATGGGATCAAAGC
TTAAAGCCATGTGTAAAATTAACCCCACTCTGTGTGACTTTAAATTGCACCAATTTGAATACTACCAATTTG
AATGCTACTAATACCACTGTAAGTAGCTGGGAAATGATGAAGGAAGGAGAAATAAAAAACTGCTCTTTCAAT
GTCACCACAAACATAAGAGATAAGGTGCAGAAAGAATATGCCCTTTTTTATACACTTGATGTAGTACCAATA
GATAATAATGATAATACCAGTTATAGGTTGATAAGTTGTAATACCTCAGTCATTACACAGGCCTGTCCAAAG
GTATCCTTTGAGCCAATTCCCATACATTATTGTGCCCCGGCTGGTTTTGCGATTCTAAAGTGTAGAGATAAC
AAGTTCAATGGAAAAGGACCATGTACAAATGTCAGCACAGTACAATGTACACATGGAATTAAGCCAGTAGTA
TCAACTCAACTGTTGTTAAATGGCAGCCTAGCAGAAGAAGAGGTAGTAATTAGATCTGACAATTTCACGAAC
AATGCTAAAACCATAATAGTACAGCTGAACGAAACTGTAGAAATTAATTGTACAAGACCCAACAACAATACA
AGAAAAGGTATACATATAGGACCAGGGAGAGCATTTTATACAACAGGAGCAATAATAGGAAATATAAGACAC
GCACATTGTAACATTAGCAGAGCAAAATGGAATAACACTTTAAAACAGATAGTTAAAAAATTAGGAGAACAA
TTTAATAAAACAAAAATAGTCTTTAATCAATCCTCAGGAGGGGACCTAGAAATTAT
>2242_63_2	R5
GATTTTAACATGTGGAAAAATGACATGGTAGAACAAATGCATGAGGATATAATCAGCTTATGGGATCAAAGC
CTAAAGCCATGTGTAAAATTAACCCCACTCTGTGTGACTTTAAAGTGCACCAATGTGAATACTACCAATTTG
AATGTTACTAATACCACTAGGAATAGCTGGGAAATGATGAAGGAAGGAGAAATAAAAAACTGCTCTTTCAAT
GTCACCACAAACATAAGAGATAAGGTGCAGAAAGAATATGCCCTTTTTTATACACTTGATGTAGTACCAATA
GATAATAATGATAATACCAGTTATAGGTTGATAAGTTGTAATACCTCAGTCATTACACAGGCCTGTCCAAAG
GTATCCTTTGAGCCAATTCCCATACATTATTGTGCCCCGGCTGGTTTTGCGATTCTAAAGTGTAGAGATAAC
AAGTTCAATGGAAAAGGACCATGTACAAATGTCAGCACAGTACAATGTACACATGGAATTAAGCCAGTAGTA
TCAACTCAACTGTTGTTAAATGGCAGCCTAGCAGAAGAAGAGGTAGTAATTAGATCTGACAATTTCACGAAC
AATGCTAAAACCATAATAGTACAGCTGAACGAAACTGTAGAAATTAATTGTACAAGACCCAACAACAATACA
AGAAAAGGTATACATATAGGACCAGGGAGAGCATTTTATACAACAGGAGCAATAATAGGAAATATAAGACAA
GCACATTGTAACATTAGCAGAGCAAAATGGAATAACACTTTAAAACAGATAGTTAAAAAATTAGGAGAACAA
TTTAATAAAACAAAAATAGTCTTTAATCAATCCTCAGGAGGGGACCTAGAAATTGT
>2242_64_4	R5
GATTTTAACATGTGGAAAAATGACATGGTAGAACAAATGCATGAGGATATAATCAGCTTATGGGATCAAAGC
CTAAAGCCATGTGTAAAATTAACCCCACTCTGTGTGACTTTAAAGTGCACCAATGTGAATACTACCAATTTG
AATGTTACTAATACCACTAGGAATAGCTGGGAAATGATGAAGGAAGGAGAAATAAAAAACTGCTCTTTCAAT
GTCACCACAAACATAAGAGATAAGGTGCAGAAAGAATATGCCCTTTTTTATACACTTGATGTAGTACCAATA
GATAATAATGATAATACCAGTTATAGGTTGATAAGTTGTAATACCTCAGTCATTACACAGGCCTGTCCAAAG
GTATCCTTTGAGCCAATTCCCATACATTATTGTGCCCCGGCTGGTTTTGCGATTCTAAAGTGTAGAGATAAC
AAGTTCAATGGAAAAGGACCATGTACAAATGTCAGCACAGTACAATGTACACATGGAATTAAGCCAGTAGTA
TCAACTCAACTGTTGTTAAATGGCAGCCTAGCAGAAGAAGAGGTAGTAATTAGATCTGACAATTTCACGAAC
AATGCTAAAACCATAATAGTACAGCTGAACGAAACTGTAGAAATTAATTGTACAAGACCCAACAACAATACA
AGAAAAGGTATACATATAGGACCAGGGAGAGCATTTTATACAACAGGAGCAATAATAGGAAATATAAGACAA
GCACATTGTAACATTAGCAGAGCAAAATGGAATAACACTTTAAAACAGATAGTTAAAAAATTAGGAGAACAA
TTTAATAAAACAAAAATAGTCTTTAATCAATCCTCAGGAGGGGACCTAGAAATTGT
>2242_63:2_9	R5
GATTTTAACATGTGGAAAAATGACATGGTAGAACAAATGCATGAGGATATAATCAGCTTATGGGATCAAAGC
TTAAAGCCATGTGTAAAATTAACCCCACTCTGTGTGACTTTAAAGTGCACCAATGTGAATACTACCAATTTG
AATGTTACTAATACCACTAGGAATAGCTGGGAAATGATGAAGGAAGGAGAAATAAAAAACTGCTCGTTCAAT
GTCACCACAAACATAAGAGATAAGGTGCAGAAAGAATATGCCCTTTTTTATACACTTGATGTAGTACCAATA
GATAATAATGATAATACCAGTTATAGGTTGATAAGTTGTAATACCTCAGTCATTACACAGGCCTGTCCAAAG
ATATCCTTTGAGCCAATTCCCATACATTATTGTGCCCCGGCTGGTTTTGCGATTCTAAAGTGTAGAGATAAC
AAGTTCAATGGAAAAGGACCATGTACAAATGTCAGCACAGTACAATGTACACATGGAATTAAGCCAGTAGTA
TCAACTCAACTGTTGTTAAATGGCAGCCTAGCAGAAGAAGAGGTAGTAATTAGATCTGACAATTTCACGAAC
AATGCTAAAACCATAATAGTACAGCTGAACGAAACTGTAGAAATTAATTGTACAAGACCCAACAACAATACA
AGAAAAGGTATACATATAGGACCAGGGAGCGCATTTTATACAACAGGAGCAATAATAGGAAATATAAGACAA
GCACATTGTAACATTAGCAGAGCAAAATGGAATAACACTTTAAAACAGATAGTTAAAAAATTAGGAGAACAA
TTTAATAAAACAAAAATAGTCTTTAATCAATCCTCAGGAGGGGACCTAGAAATTAT
>2242_63_10	R5
GATTTTAACATGTGGAAAAATGACATGGTAGAACAAATGCATGAGGATATAATCAGCTTATGGGATCAAAGC
TTAAAGCCATGTGTAAAATTAACCCCACTCTGTGTGACTTTAAAGTGCACCAATGTGAATACTACCAATTTG
AATGTTACTAATACCACTAGGAATAGCTGGGAAATGATGAAGGAAGGAGAAATAAAAAACTGCTCTTTCAAT
GTCACCACAAACATAAGAGATAAGGTGCAGAAAGAATATGCCCTTTTTTATACACTTGATGTAGTACCAATA
GATAATAATGATAATACCAGTTATAGGTTAATAAGTTGTAATACCTCAGTCATTACACAGGCCTGTCCAAAG
GTATCCTTTGAGCCAATTCCCATACATTATTGTGCCCCGGCTGGTTTTGCGATTCTAAAGTGTAGAGATAAC
AGGTTCAATGGAAAAGGACCATGTACAAATGTCAGCACAGTACAATGTACACATGGAATTAAGCCAGTAGTA
TCAACTCAACTGTTGTTAAATGGTAGCCTAGCAGAAGAAGAGGTAGTAATTAGATCTGACAATTTCACGGAC
AATGCTAAAACCATAATAGTACAGCTGAACGAAACTGTAGAAATTAATTGTACAAGACCCAACAACAATACA
AGAAAAGGTATACATATAGGACCAGGGAGAGCATTTTATACAACAGGAGCAATAATAGGAAATATAAGACAA
GCACATTGTAACATTAGCAGAGCAAAATGGAATAACACTTTAAAACAGATAGTTAAAAAATTAGGAGAACAA
TTTAATAAAACAAAAATAGTCTTTAATCAATCCTCAGGAGGGGACCTAGAAATTGT
>2242_63:2_2	R5
GATTTTAACATGTGGAAAAATGACATGGTAGAACAAATGCATGAGGATATAATCAGCTTATGGGATCAAAGC
TTAAAGCCATGTGTAAAATTAACCCCACTCTGTGTGACTTTAAAGTGCACCAATGTGAATACTACCAATTTG
AATGTTACTAATACCACTAGGAATAGCTGGGAAATGATGAAGGAAGGAGAAATAAAAAACTGCTCTTTCAAT
GTCACCACAAACATAAGAGATAAGGTGCAGAAAGAATATGCCCTTTTTTATACACTTGATGTAGTACCAATA
GATAATAATGATAATTCCAGTTATAGGTTGATAAGTTGTAATACCTCAGTCATTACACAGGCCTGTCCAAAG
GTATCCTTTGAGCCAATTCCCATACATTATTGTGCCCCGGCTGGTTTTGCGATTCTAAAGTGTAGAGATAAC
AAGTTCAATGGAAAAGGACCATGTACAAATGTCAGCACAGTACAATGTACACATGGAATTAAGCCAGTAGTA
TCAACTCAACTGTTGTTAAATGGCAGCCTAGCAGAAGAAGAGGTAGTAATTAGATCTGACAATTTCACGGAC
AATGCTAAAACCATAATAGTACAGCTGAATGAAACTGTAGAAATTAATTGTACAAGACCCAACAACAATACA
AGAAAAGGTATACATATAGGACCAGGGAGAGCATTTTATACAACAGGAGCAATAATAGGAAATATAAGACAA
GCACATTGTAACATTAGCAGAGCAAAATGGAATAACACTTTAAAACAGATAGTTAAAAAATTAGGAGAACAA
TTTAATAAAACAAAAATAGTCTTTAATCAATCCTCAGGAGGGGACCTAGAAATTAT
>2242_63:2_6	R5
GATTTTAACATGTGGAAAAATGACATGGTAGAACAAATGCATGAGGATATAATCAGCTTATGGGATCAAAGC
TTAAAGCCATGTGTAAAATTAACCCCACTCTGTGTGACTTTAAGTTGCACCAATTTGAATACTACCAATCTG
AATGCTACTAATACCACTGTAAGTAGCTGGGAAACGATGAAGGAAGGAGAAATAAAAAACTGCTCTTTCAAT
GTCACCACAAACATAAGAGATAAGGTGCAGAAAGAATATGCCCTTTTTTATACACTTGATGTAGTACCAATA
GATAATAATGATAATACCAGCTATAGGTTGATAAGTTGTAACACCTCAGTCATTACACAGGCCTGTCCAAAG
GTATCCTTTGAGCCAATTCCCATACATTATTGTGCCCCGGCTGGTTTTGCGATTCTAAAGTGTAACAATAAG
AAGTTCAATGGAAAAGGACCATGTACAAATGTCAGCACAGTACAATGTACACATGGAATTAAGCCAGTAGTA
TCAACTCAACTGTTGTTAAATGGCAGCCTAGCAGAAGAAGAGGTAGTAATTAGATCTGACAATTTCACGAAC
AATGCTAAAACCATAATAGTACATCTGAACGAAACTGTAGAAATTAATTGTACAAGACCCAACAACAATACA
AGAAAAGGTATACATATAGGACCAGGGAGAGCATTTTATACAACAGGAGCCATAATAGGAAATATAAGACAA
GCACATTGTAACATTAGCAGAGCAAAATGGAATAACACTTTAAAACAGATAGTTAAAAAATTAGGAGAACAA
TTTAATAAAACAAAAATAATCTTTAATCAATCCTCAGGAGGGGACCTAGAAATTAT
>2242_63:2_3	R5
GATTTTAACATGTGGAAAAATGACATGGTAGAACAGATGCATGAGGATATAATCAGCTTATGGGATCAAAGC
TTAAAGCCATGTGTAAAATTAACCCCACTCTGTGTGACTTTAAATTGCACCAATTTGAATACTACCAATCTG
AATGCTACTAATACCACTGTAAGTAGCTGGGAAACGATGAAGGAAGGAGAAATAAAAAACTGCTCTTTCAAT
GTCACCACAAACATAAGAGATAAGGTGCAGAAAGAATATGCCTTTTTTTATACACTTGATGTAGTACCAATA
GATAATACTGATAATACTAGCTATAGGTTGATAAGTTGTAATACCTCAGTCATTACACAGGCCTGTCCAAAG
GTATCCTTTGAGCCAATTCCCATACATTATTGTGCCCCGGCTGGTTTTGCGATTCTAAAGTGTAGAGATAAC
AAGTTCAATGGAAAAGGACCATGTACAAATGTCAGCACAGTACAATGTACACATGGAATTAAGCCAGTAGTA
TCAACTCAACTGTTGTTAAATGGCAGCCTAGCAGAAGAAGAGGTAGTAATTAGATCTGACAATTTCACGAAC
AATGCTAAAACCATAATAGTACAGCTGAACGAAACTGTAAAAATTAATTGTACAAGACCCAACAACAATACA
AGAAAAGGTATACATATAGGACCAGGGAGAGCATTTTATACAACAGGAGCAATAATAGGAAATATAAGACAA
GCACATTGTAACATTAGCAGAGCAAAATGGAATAACACTTTAAAACAGATAGTTAAAAAATTAGGAGAACAA
TTTAATAAAACAAAAATAGTCTTTAATCAATCCTCAGGAGGGGACCTAGAAATTAT
>2282_70_7	R5
GATTTTAACATGTGGAAAAATGACATGGTAGAACAGATGCATGAGGATATAATCAGCTTATGGGATCAAAGC
TTAAAGCCATGTGTAAAATTAACCCCACTCTGTGTGACTTTAAATTGCACCAATTTGAATACTACCAATCTG
AATGCTACTAATACCACTGTAAGTAGCTGGGAAACGATGAAGGAAGGAGAAATAAAAAGCTGCTCTTTCAAT
GTCACCACAAACATAAGAGATAAGGTGCAGAAAGAATATGCCTTTTTTTATACACTTGATGTAGTACCAATA
GATAATACTGATAATACTAGCTATAGGTTGATAAGTTGTAATACCTCAGTCATTACACAGGCCTGTCCAAAG
GTATCCTTTGAGCCAATTCCCATACATTATTGTGCCCCGGCTGGTTTTGCGATTCTAAAGTGTAGAGATAAC
AAGTTCAATGGAAAAGGACCATGTACAAATGTCAGCACAGTACAATGTACACATGGAATTAAGCCAGTAGTA
TCAACTCAACTGTTGTTAAATGGCAGCCTAGCAGAAGAAGAGGTAGTAATTAGATCTGACAATTTCACGAAC
AATGCTAAAACCATAATAGTACAGCTGAACGAAACTGTAGAAATTAATTGTACAAGACCCAACAACAATACA
AGAAAAGGTATACATATAGGACCAGGGAGAGCATTTTTTACAACAGGAGCAATAATAGGAAATATAAGACAA
GCACATTGTAACATTAGCAGAGCAAAATGGAATAACACTTTAAAACAGATAGTTAAAAAATTAGGAGAACAA
TTTAATAAAACAAAAATAGTCTTTAATCAATCCTCAGGAGGGGACCTAGAAATTAT
>2282_70_4	R5
CAAAGCCTAAAGCCATGTGTAAAATTAACTCCACTCTGCGTTACTTTAAAATGCAGTAATTTGAGAAATGAT
ACTAATACCAATGACATGAAAAACTGCTCTTTCAATATCACCACAAACATGAGAGATAGGGTGCAGAAAGAA
TATGCATTGTTTCATAAACTTGATATAGTACCAATAAATAAAAAAACTAATAAGAATATTACTAACTATATT
TTGATAAGTTGTAACACCTCAACCATTACACAGGCCTGTCCAAAGGTAACCTTTGAGCCAATTCCCATACAT
TATTGTGCCCCGGCTGGTTTTGCGATTCTAAAGTGTAACAATAAGACTTTCAATGGAAAAGGACCATGTACA
AATGTCAGCACAGTACAATGTACACATGGAATTAGGCCAGTAGTATCAACTCAACTGTTGTTAAATGGCAGT
CTAGCAGAAGGAGAGGTAGTAATTAGATCTAGCAATTTCACGGACAATACTAAAACCATAATAGTACAGCTG
AACGAATCTGTAGTAATTAATTGTACAAGACCCAACAACAATACAAGAAAAAGTATACATATGGGACCAGGG
AAAGCATATTATACAACAGGACAAATAATAGGAGATATAAGACAAGCACATTGTAACCTTAGTAGTACAAAA
TGGAATAACACTTTAAAACAGATAGTTGAAAAATTAAGAGAACAATTTAAGAATAAAACAATAGTCTTTAAG
CATTCC
>2282_63_7	X4
CAAAGCCTAAAGCCATGTGTAAAATTAACTCCACTCTGTGTTACTTTAAAATGTAGTAATTTGAGAAATGAT
ACTAATACCAATAATAATAACGAGGGAATGATGGAGAAGGGAGACATGAAAAACTGCTCTTTCAATATCACC
ACAAACATGAAAGATAGGGTGCAGAAAGAATATGCATTGTTTCATAAACTTGATATAGTACCAATAAATAAA
AAAACTAATAAGAATATTACTAACTATATTTTGATAAGTTGTAACACCTCAACCATTACACAGGCCTGTCCA
AAGGTAACCTTTGAGCCAATTCCCATACATTATTGTGCCCCGGCTGGTTTTGCGATTCTAAAGTGTAACAAT
AAGACTTTCAATGGAAAAGGACCATGTACAAATGTCAGCACAGTACAATGTACACATGGAATTAGGCCAGTA
GTATCAACTCAACTGTTGTTAAATGGCAGTCTAGCAGAAAAAGAGGTAGTACTTAGATCTGACAATTTCACG
GATAATACTAAAACCATAATAGTACAGTTGAATGAAACTGTAGAAATTAATTGTACAAGACCCAACAACAAT
ACAAGAAGAAGGATACATATGGGACCAGGGAGATACGTTCATACAACAAAAGCAATAATAGGAGACATAAGA
CAAGCACATTGTAACCTTAGTAGTTCAAAATGGAATAACACTTTAAAACAGATAGTTACAAAATTAAGAGAA
CAATTTAAGAATAAAACAATAGTCTTTAAGCATTCC
>2282_63_5	X4
CAAAGCCTAAAGCCATGTGTAAAATTAACTCCACTCTGTGTTACTTTAAATTGCGGTAATTTGAGAAATGAT
ACTAAGACCAAGAATAGTAGCAAGGGAATGATGGAGAAGGGAGACATGAAAAACTGCTCTTTCAATATCACC
ACAAACATGAGAGATAGGGTGCAGAAAGAATATGCATTGTTTCATAAACTTGATATAGTACCAATAGATAAT
AAAACTAATAAGAATATTACTAATACCAACTATATTTTGATAAGTTGTAACACCTCAGCCATTACACAGGCC
TGTCCAAAGGTAACCTTTGAGCCAATTCCCATACATTATTGTGCCCCGGCTGGTTTTGCGATTCTAAAGTGT
AACAATAAGACTTTCAATGGAAAAGGACCATGTACAAATGTCAGCACAGTACAATGTACACATGGAATTAGG
CCAGTAGTATCAACTCAACTGTTGTTAAATGGCAGTCTAGCAGAAAAAGAGGTAGTACTTAGATCTGACAAT
TTCACGGATAATACTAAAACCATAATAGTACAGCTGAATGAAACTGTAGAAATTAATTGTACAAGACCCAAC
AACAATACAAGAAAAAGGATACATATGGGACCAGGGAGATACGTTCATACAACAAAAGCAATAATAGGAGAT
ATAAGACAAGCACATTGTAACCTTAGTAGTTCAAAATGGAATAACACTTTAAAACAGATAGTTACAAAATTA
AGAGAACAATTTAAGAATAAAACAATAGTCTTTAAGCATTCC
>2282_63_8	X4
CAAAGCCTAAAGCCATGTGTAAAATTAACTCCACTCTGTGTTACTTTAAATTGCAGAAATTTGAGAAATGAT
ACTAAGACCAAGAATAGTAGCAAGGGAATGATGGAGAAGGGAGACATGAAAAACTGCTCTTTCAATATCACC
ACAAACATGAGAGATAGGGTGCAGAAAGAATATGCATTGTTTTATAAACTTGATATAGTACCAATAGATAAT
AAAACTAATAAGAATATTACTAATACCAACTATATTTTGATAAGTTGTAACACCTCAACCATTACACAGGCC
TGTCCAAAGGTAACCTTTGAGCCAATTCCCATACATTATTGTGCCCCGGCTGGTTTTGCGATTCTAAAGTGT
AACAATAAGACTTTCAATGGAAAAGGACCATGTACAAATGTCAGCACAGTACAATGTACACATGGAATTAGG
CCAGTAGTATCAACTCAACTGTTGTTAAATGGCAGTCTAGCAGAAAAAGAGGTAGTACTTAGATCTGACAAT
TTCACGGACAATACTAAAACCATAATAGTACAGCTGAATGAAACTGTAGAAATTAATTGTACAAGACCCAAC
AACAATACAAGAAGAAGGATACATATGGGACCAGGGAGATACGTTCATACAACAAAAGCAATAATAGGAGAT
ATAAGACAAGCACATTGTAACCTTAGTAGTTCAAAATGGAATAACACTTTAAAACAGATAGTTACAAAATTA
AGAGAACAATTTAAGAATAAAACAATAGTCTTTAAGCATTCC
>2282_63_10	X4
CAAAGCCTAAAGCCATGTGTAAAATTAACTCCACTCTGTGTTACTTTAAATTGCAGTAATTTGAGAAATGAT
ACTAAGACCAAGAATGGTAGCAAGGGAATGATGGAGAAGGGAGACATGAAAAACTGCTCTTTCAATATCACC
ACAAACATGAGAGATAGGGTGCAGAAAGAATATGCATTGTTTTATAAACTTGATATAGTACCAATAGATAAT
AAAACTAATAAGAATATTACTAATACCAACTATATTTTGATAAGTTGTAACACCTCAACCATTACACAGGCC
TGTCCAAAGGTAACCTTTGAGCCAATTCCCATACATTATTGCGCCCCGGCTGGTTTTGCGATTCTAAAGTGT
AACAATAAGACTTTCAATGGAAAAGGACCATGTACAAATGTCAGCACAGTACAATGTACACATGGAATTAGG
CCAGTAGTATCAACTCAACTGTTGTTAAATGGCAGTCTAGCAGAAAAAGAGGTAGTACTTAGATCTGACAAT
TTCACGGACAATACTAAAACCATAATAGTACAGCTGAATGAAACTGTAGAAATTATTTGTACAAGACCCAAC
AACAATACAAGAAGAAGGATACATATGGGACCAGGGAGATACGTTCATACAACAAAAGCAATAATAGGAGAT
ATAAGACAAGCACATTGTAACCTTAGTAGTTCAAAATGGAATAACACTTTAAAACAGATAGTTACAAAATTA
AGAGAACAATTTAAGAATAAAACAATAGTCTTTAAGCATTCC
>2282_62_1	X4
CAAAGCCTAAAGCCATGTGTAAAATTAACTCCACTCTGTGTTACTTTAAGTTGTAGTAATTTGAGAAATGAT
ACTAATACCAAGAATAGTAACAAGGGAATGATGGAGAAGGGAGACATGAAAAACTGCTCTTTCAATATCACC
ACAAATATGAGAGATAGGGTGCAGAAAGAATATGCATTGTTTTATAAACTTGATATAGTACCAATAGATAAT
AAAACTAATAAGAATATTACTAATACCAACTATATTTTGATAAGTTGTAACACCTCAACCATTACACAGGCC
TGTCCAAAGGTAACCTTTGAGCCAATTCCCATACATTATTGTGCCCCGGCTGGTTTTGCGATTCTAAAGTGT
AACAATAAGACTTTCAATGGAAAAGGACCATGTACAAATGTCAGCACAGTACAATGTACACATGGAATTAGG
CCAGTAGTATCAACTCAACTGTTGTTAAATGGCAGTCTAGCAGAAAAAGAGGTAGTACTTAGATCTGACAAT
TTCACGGATAATACTAAAACCATAATAGTACAGCTGAATGAAACTGTAGAAATTAATTGTACAAGACCCAAC
AACAATACAAGAAGAAGGATACATATGGGACCAGGGAGATACGTTCATACAACAAAAGCAATAATAGGAGAT
ATAAGACAAGCACATTGTAACCTTAGTAGTTCAAAATGGAATAACACTTTAAAACAGATAGTTACAAAATTA
AGAGAACAATTTAAGAATAAAACAATAGTCTTTAAGCATTCC
>2282_62_5	X4
CAAAGCCTAAAGCCATGTGTAAAATTAACTCCACTCTGTGTTACTTTAAGTTGTAGTAATTTGAGAAATGAT
ACTAATACCAAGAATAGTAGCAAGGGAATGATGGAGAAGGGAGACATGAAAAACTGCTCTTTCAATATCACC
ACAAACATGAGAGATAGGGTGCAGAAAGAATATGCATTGTTTTATAAACTTGATATAGTACCAATAGATAAT
AAAACTAATAAGAATATTACTAATGCCAACTATATTTTGATAAGTTGTAACACCTCAACCATTACACAGGCC
TGTCCAAAGGTAACCTTTGAGCCAATTCCCATACATTATTGTGCCCCGGCTGGTTTTGCGATTCTAAAGTGT
AACAATAAGACGTTCAATGGAACAGGACCATGTACAAATGTCAGCACAGTACAATGTACACATGGAATTAGG
CCAGTAGTATCAACTCAACTGTTGTTAAATGGCAGTCTAGCAGAAAAAGAGGTAGTACTTAGATCTGACAAT
TTCACGGACAATACTAAAACCATAATAGTACAGCTGAATGAAACTGTAGAAATTATTTGTACAAGACCCAAC
AACAATACAAGAAGAAGGATACATATGGGACCAGGGAGATACGTTCATACAACAAAAGCAATAATAGGAGAT
ATAAGACAAGCACATTGTAACCTTAGTAGTTCAAAATGGAATAACACTTTAAAACAGATAGTTACAAAATTA
AGAGAACGATTTAAGAATAAAACAATAGTCTTTAAGCATTCC
>2282_63_3	X4
CAAAGCCTAAAGCCATGTGTAAAATTAACTCCACTCTGTGTTACTTTAAGTTGTAGTAATTTGAGAAATGAT
ACTAATACCAAGAATAGTAGCAAGGGAATGATGGAGAAGGGAGACATGAAAAACTGCTCTTTCAATATCACC
ACAAACATGAGAGATAGGGTGCAGAAAGAATATGCATTGTTTTATAAACTTGATATAGTACCAATAGATAAT
AAAACTAATAAGAATATTACTAATACCAACTATATTTTGATAAGTTGTAACACCTCAACCATTACACAGGCC
TGTCCAAAGGTAACCTTTGAGCCAATTCCCATACATTATTGTGCCCCGGCTGGTTTTGCGATTCTAAAGTGT
AACAATAAGACTTTCAATGGAAAAGGACCATGTACAAATGTCAGCACAGTACAATGTACACATGGAATTAGG
CCAGTAGTATCAACTCAACTGTTGTTAAATGGCAGTCTAGCAGAAAAAGAGGTAGTACTTAGATCTGACAAT
TTCACGGACAATACTAAAACCATAATAGTACAGCTGAATGAAACTGTAGAAATTATTTGTACAAGACCCAAC
AACAATACAAGAAGAAGGATACATATGGGACCAGGGAGATACGTTCATACAACAAAAGCAATAATAGGAGAT
ATAAGACAAGCACATTGTAACCTTAGTAGTTCAAAATGGAATAACACTTTAAAACAGATAGTTACAAAATTA
AGAGAACAATTTAAGAATAAAACAATAGTCTTTAAGCATTCC
>2282_62_8	X4
CAAAGCCTAAAGCCATGTGTAAAATTAACTCCACTCTGTGTTACTTTAAATTGCAGTAATTTGAGAAATGAT
ACTAATACCAATGACATGAAAAACTGCTCTTTCAATATCACCACAAACATGAGAGATAGGGTGCAGAAAGAA
TATGCATTGTTTTATAAACTTGATATAGTACCAATAGATAATAAAACTAATAAGAATATTACTAATACCAAC
TATATTTTGATAAGTTGTAACACCTCAACCATTACACAGGCCTGTCCAAAGGTAACCTTTGAGCCAATTCCC
ATACATTATTGTGCCCCGGCTGGTTTTGCGATTCTAAAGTGTAACAATAAGACTTTCAATGGAAAAGGACCA
TGTACAAATGTCAGCACAGTACAATGTACACATGGAATTAGGCCAGTAGTATCAACTCAACTGTTGTTAAAT
GGCAGTCTAGCAGAAAAAGAGGTAGTACTTAGATCTGACAATTTCACGGATAATACTAAAACCATAATAGTA
CAGCTGAATGAAACTGTAGAAATTAATTGTACAAGACCCAACAACAATACAAGAAGAAGGATACATATGGGA
CCAGGGAGATACGTTCATACAACAAAAGCAATAATAGGAGATATAAGACAAGCACATTGTAACCTTAGTAGT
TCAAAATGGAATAACACTTTAAAACAGATAGTTACAAAATTAAGAGAACAATTTAAGAATAAAACAATAGTC
TTTAAGCATTCC
>2282_62_4	X4
CAAAGCCTAAAGCCATGTGTAAAATTAACTCCACTCTGTGTTACTTTAAATTGCAGTAATTTGAGAAATGAT
ACTAATACCAATGACATGAAAAACTGCTCTTTCAATATCACCACAAACATGAGAGATAGGGTGCAGAAAGAA
TATGCATTGTTTTATAAACTTGATATAGTACCAATAGATAATAAAACTAATAAGAATATTACTAATACCAAC
TATATTTTGATAAGTTGTAACACCTCAGCCATTACACAGGCCTGTCCAAAGGTAACCTTTGAGCCAATTCCC
ATACATTATTGTGCCCCGGCTGGTTTTGCGATTCTAAAGTGTAACAATAAGACTTTCAATGGAAAAGGACCA
TGTACAAATGTCAGCACAGTACAATGTACACATGGAATTAGGCCAGTAGTATCAACTCAACTGTTGTTAAAT
GGCAGTCTAGCAGAAGAAGAGGTAGTACTTAGATCTGACAATTTCACGGACAATGCTAAAACCATAATAGTA
CATCTGAATGAAACTGTAGAAATTAATTGTACAAGACCCAACAACAATACAAGAAGAAGGATACATATGGGA
CCAGGGAGATACGTTCATACAACAAAAGCAATAATAGGAGATATAAGACAAGCACATTGTAACCTTAGTAGT
ACAAAATGGAATAACACTTTAAAACAGATAGTTACAAAATTAAGAGAACAATTTGAGAATAAAACAATAGTC
TTTAATCATTCC
>2282_70_9	X4
CAAAGCCTAAAGCCATGTGTAAAATTAACTCCACTCTGTGTTACTTTAAATTGCAGTAATTTGAGAAATGAT
ACTAATACCAATGACATGAAAAACTGCTCTTTCAATATCACCACAAATATGAGAGATAGGGTGCAGAAAGAA
TATGCATTGTTTTATAAACTTGATATAGTACCAATAGATAATAAAACTAATAAGAATATTACTAATACCAAC
TATATTTTGATAAGTTGTAACACCTCAACCATTACACAGGCCTGTCCAAAGGTAACCTTTGAGCCAATTCCC
ATACATTATTGTGCCCCGGCTGGTTTTGCGATTCTAAAGTGTAACAATAAGACTTTCAATGGAAAAGGACCA
TGTACAAATGTCAGCACAGTACAATGTACACATGGAATTAGGCCAGTAGTATCAACTCAACTGTTGTTAAAT
GGCAGTCTAGCAGAAAAAGAGGTAGTACTTAGATCTGACAATTTCACGGATAATACTAAAACCATAATAGTA
CAGCTGAATGAAACTGTAGAAATTAATTGTACAAGACCCAACAACAATACAAGAAGAAGGATACATATGGGA
CCAGGGAGATACGTTCATACAACAAAAGCAATAATAGGAGATATAAGACAAGCACATTGTAACCTTAGTAGT
TCAAAATGGAATAACACTTTAAAACAGATAGTTACAAAATTAAGAGAACAATTTAAGAATAAAACAATAGTC
TTTAAGCATTCC
>2282_70_1	X4
CAAAGCCTAAAGCCATGTGTAAAATTAACTCCACTCTGTGTTACTTTAAATTGCAGTAATTTGAGAAATGAT
ACTAATACCAATGACATGAAAAACTGCTCTTTCAATATCACCACAAACATGAGAGATAGGGTGAAGAAAGAA
TATGCATTGTTTCATAAACTTGATATAGTACCAATAAATAAAAAAACTAATAAGAATATTACTAACTATATT
TTGATAAGTTGTAACACCTCAACCATTACACAGGCCTGTCCAAAGGTAACCTTTGAGCCAATTCCCATACAT
TATTGTGCCCCGGCTGGTTTTGCGATTCTAAAGTGTAACAATAAGACTTTCAATGGAAAAGGACCATGTACA
AATGTCAGCACAGTACAATGTACACATGGAATTAGGCCAGTAGTATCAACTCAACTGTTGTTAAATGGCAGT
CTAGCAGAAAAAGAGGTAGTACTTAGATCTGACAATTTCACGGATAATACTAAAACCATAATAGTACAGTTG
AATGAAACTGTAGAAATTAATTGTACAAGACCCAACAACAATACAAGAAGAAGGATACATATGGGACCAGGG
AGATACGTTCATACAACAAAAGCAATAATAGGAGATATAAGACAAGCACATTGTAACCTTAGTAGTTCAAAA
TGGAATAACACTTTAAAACAGATAGTTACAAAATTAAGAGAACAATTTAAGAATAAAACAATAGTCTTTAAG
CATTCC
>2282_70_8	X4
CAAAGCCTAAAGCCATGTGTAAAATTAACTCCACTCTGTGTTACTTTAAAATGCAGTAATTTGAGAAATGAT
ACTAATACCAATGACATGAAAAACTGCTCTTTCAATATCACCACAAACATGAGAAATAAGGTGCAGAAAGAA
TATGCATTGTTTCATAAACTTGATATAGTACCAATAAATAAAAAAACTAATAAGAATATTACTAACTATATT
TTGATAAGTTGTAACACCTCAACCATTACACAGGCCTGTCCAAAGGTAACCTTTGAGCCAATTCCCATACAT
TATTGTGCCCCGGCTGGTTTTGCGATTCTAAAGTGTAACAATAAGACTTTCAATGGAAAAGGACCATGTACA
AATGTCAGCACAGTACAATGTACACATGGAATTAGGCCAGTAGTATCAACTCAACTGTTGTTAAATGGCAGT
CTAGCAGAAAAAGAGGTAGTACTTAGATCTGACAATTTCACGGATAATACTAAAACCATAATAGTACAGCTG
AATGAAACTGTAGAAATTAATTGTACAAGACCCAACAACAATACAAGAAGAAGGATACATATGGGACCAGGG
AGATACGTTCATACAACAAAAGCAATAATAGGAGATATAAGACAAGCACATTGTAACCTTAGTAGTTCAAAA
TGGAATAACACTTTAAAACAGATAGTTACAAAATTAAGAGAACAATTTAAGAATAAAACAATAGTCTTTAAG
CATTCC
>2282_70_3	X4
CAAAGCCTAAAGCCATGTGTAAAATTAACTCCACTCTGTGTTACTTTAAAGTGCAGTAATTTGAGAAATGAT
ACTAATACCAATGACATGAAAAACTGCTCTTTCAATATCACCACAAACATGAAAGATAGGGTGCAGAAAGAA
TATGCATTGTTTCATAAACTTGATATAGTACCAATAAATAAAAAAACTAATAAGAATATTACTAACTATATT
TTGATAAGTTGTAACACCTCAACCATTACACAGGCCTGTCCAAAGGTAACCTTTGAGCCAATTCCCATACAT
TATTGTGCCCCGGCTGGTTTTGCGATTCTAAAGTGTAACAATAAGACTTTCAATGGAAAAGGACCATGTACA
AATGTCAGCACAGTACAATGTACACATGGAATTAGGCCAGTAGTATCAACTCAACTGTTGTTAAATGGCAGT
CTAGCAGAAAAAGAGGTAGTACTTAGATCTGACAATTTCACGGATAATACTAAAACCATAATAGTACATCTG
AATGAAACTGTAGAAATTAATTGTACAAGACCCAACAACAATACAAAAAGAAGGATACATATGGGACCAGGG
AGATACGTTCATACAACAAAAGCAATAATAGGAGATATAAGACAAGCACATTGTAACCTTAGTAGTTCAAAA
TGGAATAACACTTTAAAACAGATAGTTACAAAATTAAGAGAACAATTTAAGAATAAAACAATAGTCTTTAAG
CATTCC
>2282_70_6	X4
CAAAGCCTAAAGCCATGTGTAAAATTAACTCCACTCTGTGTTACTTTAAAGTGCAGTAATTTGAGAAATGAT
ACTAATACTAATGACATGAAAAACTGCTCTTTCAATATCACCACAAACATGAGAGATAGGGTGCAGAAAGAA
TATGCATTGTTTCATAAACTTGATATAGTACCAATAAATAAAAAAACTAATAAGAATATTACTAACTATATT
TTGATAAGTTGTAACACCTCAACCATTACACAGGCCTGTCCAAAGGTAACCTTTGAGCCAATTCCCATACAT
TATTGTGCCCCGGCTGGTTTTGCGATTCTAAAGTGTAACAATAAGACTTTCAATGGAAAAGGACCATGTACA
AATGTCAGCACAGTACAATGTACACATGGAATTAGGCCAGTAGTATCAACTCAACTGTTGTTAAATGGCAGT
CTAGCAGAAAAAGAGGTAGTACTTAGATCTGACAATTTCACGGATAATACTAAAACCATAATAGTACAGCTG
AATGAAACTGTAGAAATTAATTGTACAAGACCCAACAACAATACAAAAAGAAGGATACATATGGGACCAGGG
AGATACGTTCATACAACAAAAGCAATAATAGGAGATATAAGACAAGCACATTGTAACCTTAGTAGTTCAAAA
TGGAATAACACTTTAAAACAGATAGTTACAAAATTAAGAGAACAATTTAAGAATAAAACAATAGTCTTTAAG
CATTCC
>2282_70_5	X4
CAAAGCCTAAAGCCATGTGTAAAATTAACTCCACTCTGTGTTACTTTAAAGTGCAGTAATTTGAGAAATGAT
ACTAATACTAATGACATGAAAAACTGCTCTTTCAATATCACCACAAACAAGAAAAATAGGGTGCAGAAAAAA
TATGCATTGTTTCATAAACTTGATATAGTACCAATAAATAAAAAAACTAATAAGAATATTACTAACTATATT
TTGATAAGTTGTAACACTTCAACCATTACACAGGCCTGTCCAAAGGTAACCTTTGAGCCAATTCCCATACAT
TATTGTGCCCCGGCTGGTTTTGCGATTCTAAAGTGTAACAATAAGACTTTCAATGGAAAAGGACCATGTACA
AATGTCAGCACAGTACAATGTACACATGGAATTAGGCCAGTAGTATCAACTCAGCTGTTGTTAAATGGCAGT
CTAGCAGAAAAAGAGGTAGTACTTAGATCTGACAATTTCACGGATAATACTAAAACCATAATAGTACAGCTA
AATGAAACTGTAGAAATTAATTGTACAAGACCCAACAACAATACAAGAAGAAGGATACATATGGGACCAGGG
AGATACGTTCATACAACAAAAGCAATAATAGGAGATATAAGACAAGCACATTGTAACCTTAGTAGTTCAAAA
TGGAATAACACTTTAAAACAGATAGTTACAAAATTAAGAGAACAATTTAAGAATAAAACAATAGTCTTTAAG
CATTCC
>2282_63_6	X4
CAAAGCCTAAAGCCATGTGTAAAATTAACTCCACTCTGTGTTACTTTAAAGTGCAGTAATTTGAGAAATGAT
ACTAATACTAATGACATGAAAAACTGCTCTTTCAATATCACCACAAACATGAGAGATAGGGTGCAGAAAGAA
TATGCATTGTTTCATAAACTTGATATAGTACCAATAAATAAAAAAACTAATAAGAATATTACTAACTATATT
TTGATAAGTTGTAACACCTCAACCATTACACAGGCCTGTCCAAAGGTAACCTTTGAGCCAATTCCCATACAT
TATTGTGCCCCGGCTGGTTTTGCGATTCTAAAGTGTAACAATAAGACTTTCAATGGAAAAGGACCATGTACA
AATGTCAGCACAGTACAATGTACACATGGAATTAGGCCAGTAGTATCAACTCAACTGTTGTTAAATGGCAGT
CTAGCAGAAAAAGAAGTAGTACTTAGATCTGACAATTTCACGGATAATACTAAAACCATAATAGTACAGCTG
AATGAAACTGTAGAAATTAATTGTACAAGACCCAACAACAATACAAGAAGAAGGATACATATGGGACCAGGG
AGATACGTTCATACAACAAAAGCAATAATAGGAGATATAAGACAAGCACATTGTAACCTTAGTAGTTCAAAA
TGGAATAACACTTTAAAACAGATAGTTACAAAATTAAGAGAACAATTTAAGAATAAAACAATAGTCTTTAAG
CATTCC
>2282_62_2	X4
CAAAGCCTAAAGCCATGTGTAAGATTAACTCCACTCTGTGTTACTTTAAATTGCAGTAATTTGAGAAATGAT
ACTAATACCAATAATAGTGGCAAGGGAATGATGGAGAAGGGAGACATGAAGAACTGCTCTTTCAATATCACC
ACAAACATGAAAAATAGGGTGCAGAAAGAATATGCATTGTTTTATAAACTTGATGTAGTACCAATAGATATT
AATAATACTAATACTAGCTATAGGTTGATAAGTTGTAACACCTCAGTCATTACACATGCCTGTCCAAAGGTA
AACTTTGAGCCAATTCCCATACATTATTGTGCCCCGGCTGGTTTTGCGATTCTAAAGTGTAACAATAAGACT
TTCAATGGAAAAGGACCATGTACAAATGTCAGCACAGTACAATGTACACATGGAATTAGGCCAGTAGTATCA
ACTCAACTGTTGTTAAATGGCAGTCTAGCAGAAAAAGAGGTAGTACTTAGATCTGACAATTTCACGGACAAT
ACTAAAACCATAATAGTACAGCTGAATGAAGCTGTAGAAATTAATTGTACAAGACCCAACAACAATACAAGA
AAAAGGATACATATGGGACCAGGGAGATACGTTCATACAACAAAAGCAATAATAGGAGATATAAGACAAGCA
CATTGTAACCTTAGTAGTTCAAAATGGAATAACACTTTAAAACAGATAGTTACAAAATTAAGAGAACAATTT
AAGAATAAAACAATAGTCTTTAAGCATTCC
>2282_47_1	X4
CAAAGCCTAAAGCCATGTGTAAGATTAACTTCACTCTGTGTTACTTTAAATTGCAGTAATTTGAGAAATGAT
ACTAATACCAATAATAGTGGCAAGGGAATGATGGAGAAGGGAGACATGAAGAACTGCTCTTTCAATATCACC
ACAAACATGAAAAATAGGGTGCAGAAAGAATATGCATTGTTTTATAAACTTGATGTAGTACCAATAGATATT
AATAATACTAATACTAGCTATAGGTTGATAAGTTGTAACACCTCAGTCATTACACATGCCTGTCCAAAGGTA
AACTTTGAGCCAATTCCCATACATTATTGTGCCCCGGCTGGTTTTGCGATTCTAAAGTGTAACAATAAGACG
TTCAATGGAACAGGACCATGTACAAATGTCAGCACAGTACAATGTACACATGGAATTAGGCCAGTAGTATCA
ACTCAACTGTTGTTAAATGGCAGTCTAGCAGAAAAAGAGGTAGTACTTAGATCTGACAATTTCACGGATAAT
ACTAAAACCATAATAGTACAGCTGAATGAATCTGTAGAAATTAATTGTACAAGACCCAACAACAATACAAGA
AAAAGGATACATATGGGACCAGGGAGATCCTTTCATACAACAGAAGCAATAATAGGAGATATAAGACAAGCA
CATTGTAACCTTAGTAGTTCAAAATGGAATAACACTTTAAAACAGATAGTTACAAAATTAAGAGAACAATTT
AAGAATAAAACAATAGTCTTTAAGCATTCC
>2282_47_8	R5
CAAAGCCTAAAGCCATGTGTAAAATTAACTCCACTCTGTGTTACTTTAAATTGCAGTAATTTGAGAAATGGT
ACTAATACTAATAATAGAAGCAAGGGAATGATGGAGAAGGGAGACATGAAAAACTGCTCTTTCAATATCACC
ACAAACATGAGAGATAGGGTGCAGAAAAAATATGCATTGTTTTATAAACTTGATGTAGTACCAATAGATATT
AATAATACTAATACCAGCTATAGGTTGATAAGTTGTAACACCTCAGTCATTACACAGGCCTGTCCAAAGGTA
ACCTTTGAGCCAATTCCCATACATTATTGTGCCCCGGCTGGTTTTGCGATTCTAAAGTGTAACAATAAGACG
TTCAATGGAACAGGACCATGTACAAATGTCAGCACAGTACAATGTACCCATGGAATTAGGCCAGTAGTATCA
ACTCAACTGTTGTTAAATGGCAGTCTAGCAGAAGAAGAGGTAGTACTTAGATCTAGCAATTTCACGGATAAT
ACTAAAACCATAATAGTACATCTGAACGAATCTGTAGTAATCAATTGTACAAGACCCAACAACAATACAAGA
AAAAGTATACATATGGGACCAGGGAGAGCATTTTATACAACAGGACAAATAATAGGAGATATAAGACAAGCA
CATTGTAACCTTAGTAGTACAAAATGGAATAACACTTTAAAACAGATAGTTACAAAATTAAGAGAACAATTT
GAGAATAAAACAATAGTCTTTAATCATTCC
>2282_47_4	R5
CAAAGCCTAAAGCCATGTGTAAAATTAACTCCACTCTGTGTTACTTTAAATTGCAGGAATTTGGGGGATGAT
ACTAATACCAATCATAGTAGCGAGGGAATGATGGAGAAAGGAGAAATAAAAAACTGCTCTTTCAATATCACC
ACAAGCATGAGAGATAGGGTGCAGAAAGAATATGCATTGTTTTATAATCTTGATGTAGTGCCAATAGATAAT
GATAATAATACTAATACTACCTATAGGTTGATAAGTTGTAACACCTCAGTCATTACACAAGCCTGTCCAAAG
GTAACCTTTGAGCCAATTCCCATACATTATTGTGCCCCGGCTGGTTTTGCGATTCTAAAGTGTAACAATAAG
ACTTTCAATGGAAAAGGACCATGTACAAATGTCAGCACAGTACAATGTACACATGGAATTAGGCCAGTAGTA
TCAACTCAACTGTTGTTAAATGGCAGTCTAGCAGAAAAAGAGGTAGTATTTAGATCTAACAATTTCACGGAC
AATACTAAAACCATAATAGTACAGCTGAATGAAACTGTAGAAATTAATTGTACAAGACCCAACAACAATACA
AGAAAAAGTATACATATGGGACCAGGGAGAGCATTTTATACAACAGGACAAATAATAGGAGACATAAGACAA
GCACATTGTAACCTTAGTAGTACAAAATGGAATAACACTTTAAAGCAGATAGTTACAAAATTAAGAGAACAA
TTTGAGAATAAAACAATAGTCTTTAATCATTCC
>2282_47_9	X4
CAAAGCCTAAAGCCATGTGTAAAATTAACTCCACTCTGTGTTACTTTAAATTGCACTAATTTGGGGAATACT
ACTAAAACCAATCATAGTAGCGTGGGAATGATGGAGAAAGGAGAAATAAAAAACTGCTCTTTCAAAATCACC
ACAAGCATGAGAGATAGGGTGCAGAAAGAATATGCATTATTTTATAATCTTGATGTAGTACCAATAGATAAT
GATACTAATACCAACTATATTTTGATAAGTTGTAACACCTCAGTCATTACACAGGCCTGTCCAAAGGTAACC
TTTGAACCAATTCCCATACATTATTGTGCCCCGGCTGGTTTTGCGATTCTAAAGTGTAACAATAAGACTTTC
AATGGAAAAGGACCATGTACAAATGTCAGCACAGTACAATGTACACATGGAATTAGGCCAGTAGTATCAACT
CAACTGTTGTTAAATGGCAGTCTAGCAGAAAAAGAGGTAGTACTTAGATCTAACAATTTCACGGACAATACT
AAAACCATAATAGTACATCTGAATGAGACTGTAGAAATTAATTGTACAAGACCCAACAACAATACAAGAAAA
AGTATACATATGGGACCAGGGAGATTCTTTCATACAACAAAAGCAATAATAGGAGATATAAGACAAGCACAT
TGTAACCTTAGTAGTGCAAAATGGAATAACACTTTAAAACAGATAGTTACAAAATTAAGAGAACAATTTAAG
AATAAAACAATAGTCTTTAAGCATTCC
>2282_47_5	X4
CAAAGCCTAAAGCCATGTGTAGAATTAACTCCACTCTGTGTTACTTTAAATTGCACTAATTTGGAGAATGCT
ACTAATACCAATAATAGTAGAGGGGGAATGATGGAGAAAGGAGAAATGAAAAACTGCTCTTTCAATATCACC
ACAAACATGAGAGATAGGGTGCAGAAAGAATATGCATTGTTTTATAAACTTGATGTAGAACCAATAGACAAG
AATACTACTAATAATAATACTGATACCAGCTATAGGTTGATAAGTTGTAACACCTCAGTCATTACACAGACC
TGTCCAAAGGTAACCTTTGAGCCAATTCCCATACATTATTGTGCCCCGGCTGGTTTTGCGATTCTAAAGTGT
AACAATAAGACTTTCAATGGAAAAGGACCATGTACAAATGTCAGCACAGTACAATGTACACATGGAATTAGG
CCAGTAGTATCAACTCAACTGTTGTTAAATGGCAGTCTAGCAGAAAAAGAGGTAGTACTTAGATCTAACAAT
TTCACGGATAATACTAAAACCATAATAGTACAGCTGAATGAAACTGTAGAAATTAATTGTACAAGACCCAAC
AACAATACAAGAAAAAGTATACATATGGGACCAGGGAGATTCTTTCATACAACAAAAGCAATAATAGGAGAT
ATAAGACAAGCACATTGTAACCTTAGTAGTGCAAAATGGAATAACACTTTAAAACAGATAGTTACAAAATTA
AGAGAACAATTTAAGAATAAAACAATAGTCTTTAAGCATTCC
>2282_47_3	X4
CAAAGCCTAAAGCCATGTGTAAAATTAACTCCACTCTGTGTTACTTTAAATTGCAGTAATTTGAGAAATGAT
ACTAATACCAATAATAGTAGCGAGGGAATGATGGAAAAGGGAGACATGAAAAACTGCTCTTTCAATATCACC
ACAAACATGAGAGATAGGGTGCAGAAAGAATATGCATTGTTTTATAAACTTGATATAATACCAATAGATAAT
AAAACTAATAATGATACTAATACCAACTATATTTTGATAAGTTGTAACACCTCAGTCATTACACAGGCCTGT
CCAAAGGTAACCTTTGAGCCAATTCCCATACATTATTGTGCCCCGGCTGGTTTTGCGATTCTAAAGTGTAAC
AATAAGACTTTCAATGGAAAAGGACCATGTACAAATGTCAGCACAGTACAATGTACACATGGAATTAGGCCA
GTAGTATCAACTCAACTGTTGTTAAATGGCAGTCTAGCAGAAAAAGAGGTAGTACTTAGATCTAACAATTTC
ACGGACAATACTAAAACCATAATAGTACATCTGAATGAGACTGTAGAAATTAATTGTACAAGACCCAACAAC
AATACAAGAAAAAGTATACATATGGGACCAGGGAGATTCTTTCATACAACAAAAGCAATAATAGGAGATATA
AGACAAGCACATTGTAACCTTAGTAGTGCAAAATGGAATAACACTTTAAAACAGATAGTTACAAAATTAAGA
GAACAATTTAAGAATAAAACAATAGTCTTTAAGCATTCC
>2282_10_4	X4
CAAAGCCTAAAGCCATGTGTAAAATTAACTCCACTCTGTGTTACTTTAAATTGCACTAATTTGGGGAATACT
ACTAATACCAATCATAGTAGCGTGGGAATGATGGAGAAAGGAGAAATAAAAAACTGCTCTTTCAATATCACC
ACAAGCATGAGAGATAGGGTGCAGAAAAAATATGCATTGTTTTATAAACTTGATGTAGTACCAATAGATAAT
AAAACTAATAATGATACTAATACCAACTATATTTTGATAAGTTGTAACACCTCAGTCATTACGCAGGCCTGT
CCAAAGGTAACCTTTGAGCCAATTCCCATACATTATTGTGCCCCGGCTGGTTTTGCGATTCTAAAGTGTAAC
AATAAGACTTTCAATGGAAAAGGACCATGTACAAATGTCAGCACAGTACAATGTACACATGGAATTAGGCCA
GTAGTATCAACTCAACTGTTGTTAAATGGCAGTCTAGCAGAAAAAGAGGTAGTACTTAGATCTAACAATTTC
ACGGACAATACTAAAACCATAATAGTACAGCTGAATGAAACTGTAGAAATTAATTGTACAAGACCCAACAAC
AATACAAGAAAAAGTATACATATGGGACCAGGGAGATTCTTTCATACAACAAAAGCAATAATAGGAGATATA
AGACAAGCACATTGTAACCTTAGTAGTGCAAAATGGAATAACACTTTAAAACAGATAGTTACAAAATTAAGA
GAACAATTTAAGAATAAAACAATAGTCTTTAATCATTCC
>2282_10_8	R5
CAAAGCCTAAAGCCATGTGTAAAATTAACTCCACTCTGTGTTACTTTAAATTGCAGTAATTTGGGGAATGCT
ACTAATACCAATAATAGTAGCGAGGGAATGATGGAGAAAGGAGAAATAAAAAACTGCTCTTTCAATATCACC
ACAAGCATGAGAGATAGGGTGCAGAAAGAATATGCATTGTTTTATAAACTTGATGTAGTACCAATAGATAAT
GATAATAATAATACTACCTATAGGTTGATAAGTTGTAACACCTCAGTCATTACACAGGCCTGTCCAAAGGTA
ACCTTTGAGCCAATTCCCATACATTATTGTGCCCCGGCTGGTTTTGCGATTCTAAAGTGTAACAATAAGACG
TTCAATGGAAAAGGACCATGTACAAATGTCAGCACAGTACAATGTACACATGGAATTAGGCCAGTAGTATCA
ACTCAGCTGTTGTTAAATGGCAGTCTAGCAGAAGAAGAGGTAGTACTTAGATCTGACAATTTCACGGACAAT
ACTAAAACCATAATAGTACAGCTGAACGAATCTGTAGAAATTAATTGTACAAGACCCAACAACAATACAAGA
AAAAGTATACATATAGGACCAGGGAGAGCATTTTATACAACAGGAGGAATAATAGGAGATATAAGACAAGCA
CATTGTAACCTTAGTAGTACAAAATGGAATAACACTTTAAAACAGATAGTTAAAAAATTAAGAGAACAATTT
GAGAATAAAACAATAGTCTTTAATCATTCC
>2282_10_2	R5
CAAAGCCTAAAGCCATGTGTAAAATTAACTCCACTCTGTGTTACTTTAAATTGCAGTAATTTGGGGAATGCT
ACTAATACCAATAATAGTAGCGAGGGAATGATGGAGAAAGGAGAAATAAAAAACTGCTCTTTCAATATCACC
ACAAGCATGAGAGATAGGGTGCAGAAAGAATATGCATTGTTTTATAAACTTGATATAGTACCAATAGATAAT
GATAATAATAATACCAACTATAGGTTGATAAGTTGTAACACCTCAGTCATTACACAGGCCTGTCCAAAGGTA
ACCTTTGAGCCAATTCCCATACATTATTGTGCCCCGGCTGGTTTTGCGATTCTAAAGTGTAACAATAAGACG
TTCAATGGAAAAGGACCATGTACAAATGTCAGCACAGTACAATGTACACATGGAATTAGGCCAGTAGTATCA
ACTCAACTGTTGTTAAATGGCAGTCTAGCAGAAGAAGAGGTAGTACTTAGATCTGACAATTTCACGGACAAT
ACTAAAACCATAATAGTACAGCTGAACGAATCTGTAGAAATTAATTGTACAAGACCCAACAACAATACAAGA
AAAAGTATACATATAGGACCAGGGAGAGCATTTTATACAACAGGAGGAATAATAGGAGATATAAGACAAGCA
CATTGTAACCTTAGTAGTACAAAATGGAATAACACTTTAAAACAGATAGTTAAAAAATTAAGAGAACAATTT
GAGAATAAAACAATAGTCTTTAATCATTCC
>2282_10_5	R5
CAAAGCCTAAAGCCATGTGTAAAATTAACTCCACTCTGTGTTACTTTAAATTGCAGTAATTTGGGGAATGCT
ACTAATACCAATAATAGTAGCGAGGGAATGATGGAGAAAGGAGAAATAAAAAACTGCTCTTTCAATATCACC
ACAAGCATGAGAGATAGGGTGCAGAAAGAATATGCATTGTTTTATAAACTTGATATAGTACCAATAGATAAT
GATAATAATAATACCAACTATAGGTTGATAAGTTGTAACACCTCAGTCATTACACAGGCCTGTCCAAAGGTA
ACCTTTGAGCCAATTCCCATACATTATTGTGCCCCGGCTGGTTTTGCGATTCTAAAGTGTAACAATAAGACG
TTCAATGGAAAAGGACCATGTACAAATGTCAGCACAGTACAATGTACACATGGAATTAGGCCAGTAGTATCA
ACTCAACTGTTGTTAAATGGCAGTCTAGTAGAAGAAGAGGTAGTACTTAGATCTGACAATTTCACGGACAAT
ACTAAAACCATAATAGTACAGCTGAACGAATCTGTAGAAATTAATTGTACAAGACCCGACAACAATACAAGA
AAAAGTATACATATAGGACCAGGGAGAGCATTTTATACAACAGGAGGAATAATAGGAGATATAAGACAAGCA
CATTGTAACCTTAGTAGTACAAAATGGAATAACACTTTAAAACAGATAGTTAAAAAATTAAGAGAACAATTT
GAGAATAAAACAATAGTCTTTAATCATTCC
>2282_10_9	R5
CAAAGCCTAAAGCCATGTGTAAAATTAACTCCACTCTGTGTTACTTTAAATTGCAGTAATTTGGGGAATGCT
ACTAATACCAATAATAGTAGCGAGGGAATGATGGAGAAAGGAGAAATAAAAAACTGCTCTTTCAATATCACC
ACAAGCATGAGAGATAGGGTGCAGAAAGAATATGCATTGTTTTATAAACTTGATATAGTACCAATAGATAAT
GATAATAATAATACCAACTATAGGTTGATAAGTTGTAACACCTCAGTCATTACACAGGCCTGTCCAAAGGTA
ACCTTTGAGCCAATTCCCATACATTATTGTGCCCCGGCTGGTTTTGCGATTCTAAAGTGTAACAATAAGACG
TTCAATGGAAAAGGACCATGTACAAATGTCAGCACAGTACAATGTACACATGGAATTAGGCCAGTAGTATCA
ACTCAACTGTTGTTAAATGGCAGTCTAGCAGAAGAAGAGGTAGTACTTAGATCTGACAATTTCACGGACAAT
ACTAAAACCATAATAGTACAGCTGAACGAATCTGTAGAAATTAATTGTACAAGACCCAACAACAATACAAGA
AAAAGTATACATATAGGACCAGGGAGAGCATTTTATACAACAGGAGGAATAATAGGAGATATAAGACAAGCA
CATTGTAACCTTAGTAGTACAAAATGGAATAACACTTTAAAACAGATAGTTAAAAAATTAAGAGAACAATTT
GAGAATAAAACAATAGTCTTTAATCATTCC
>2282_10_10	R5
CAAAGCCTAAAGCCATGTGTAAAATTAACTCCACTCTGTGTTACTTTAAATTGCAGTAATTTGGGGAATGCT
ACTAATACCAATAATAGTAGCGAGGGAATGATGGAGAAAGGAGAAATAAAAAACTGCTCTTTCAATATCACC
ACAAGCATGAGAGGTAGGGTGCAGAAAGAATATGCATTGTTTTATAAACTTGATATAGTACCAATAGATAAT
GATAATAATAATACCAACTATAGGTTGATAAGTTGTAACACCTCAGTCATTACACAGGCCTGTCCAAAGGTA
ACCTTTGAGCCAATTCCCATACATTATTGTGCCCCGGCTGGTTTTGCGATTCTAAAGTGTAACAATAAGACG
TTCAATGGAAAAGGACCATGTACAAATGTCAGCACAGTACAATGTACACATGGAATTAGGCCAGTAATATCA
ACTCAACTGTTGTTAAATGGCAGTCTAGCAGAAGAAGAGGTAGTACTTAGATCTGACAATTTCACGGACAAT
ACTAAAACCATAATAGTACAGCTGAACGAATCTGTAGAAATTAATTGTACAAGACCCAACAACAATACAAGA
AAAAGTATACATATAGGACCAGGGAGAGCATTTTATACAACAGGAGGAATAATAGGAGATATAAGACAAGCA
CATTGTAACCTTAGTAGTACAAAATGGAATAACACTTTAAAACAGATAGTTAAAAAATTAAGAGAACAATTT
GAGAATAAAACAATAGTCTTTAATCATTCC
>2282_10_7	R5
CAAAGCCTAAAGCCATGTGTAAAATTAACTCCACTCTGTGTTACTTTAAATTGCAGTAATTTGGGGAATGCT
ACTAATACCAATAATAGTAGCGAGGGAATGATGGAGAAAGGAGAAATAAAAAACTGCTCTTTCAATATCACC
ACAAGCATGAGAGATAGGGTGCAGAAAGAATATGCATTGTTTTATAAACTTGATATAGTACCAATAGATAAT
GATAATAATAATACCAACTATAGGTTGATAAGTTGTAACACCTCAGTCATTACACAGGCCTGTCCAAAGGTA
ACCTTTGAGCCAATTCCCATACATTATTGTGCCCCGGCTGGTTTTGCGATTCTAAAGTGTAACAATAAGACG
TTCAATGGAAAAGGACCATGTACAAATGTCAGCACAGTACAATGTACACATGGAATTAGGCCAGTAGTATCA
ACTCAACTGTTGTTAAATGGCAGTCTAGCAGAAAAAGAGGTAGTACTTAGATCTGACAATTTCACGGACAAT
ACTAAAACCATAATAGTACAGCTGAACGAATCTGTAGAAATTAATTGTACAAGACCCAACAACAATACAAGA
AAAAGTATACATATAGGACCAGGGAGAGCATTTTATACAACAGGAGGAATAATAGGAGATATAAGACAAGCA
CATTGTAACCTTAGTAGTACAAAATGGAATAACACTTTAAAACAGATAGTTAAAAAATTAAGAGAACAATTT
GAGAATAAAACAATAGTCTTTAATCATTCC
>2282_10_1	R5
CAAAGCCTAAAGCCATGCGTAAAATTAACTCCACTCTGTGTTACTTTAAATTGCAGTAATTTGGGGAATGCT
ACTAATACCAATAATAGTAGCGAGGGAATGATGGAGAAAGGAGAAATAAAAAACTGCTCTTTCAATATCACC
ACAAGCATGAGAGATAGGGTGCAGAAAGAATATGCATTGTTTTATAAACTTGATGTAGTACCAATAGATAAT
GATAATAATACCAAATATAGGTTGATAAGTTGTAACACCTCAGTCATTACACAGGCCTGTCCAAAGGTAACC
TTTGAGCCAATTCCCATACATTATTGTGCCCCGGCTGGTTTTGCGATTCTAAAGTGTAACAATAAGACGTTC
AATGGAAAAGGACCATGTACAAATGTCAGCACAGTACAATGTACACATGGAATTAGGCCAGTAGTATCAACT
CAACTGTTGTTAAATGGCAGTCTAGCAGAAGAGGAGGTAGTACTTAGATCTGACAATTTCACGGACAATACT
AAAACCATAATAGTACAGCTGAACGAATCTGTAGAAATTAATTGTACAAGACCCAACAACAATACAAGAAAA
AGTATACATATAGGACCAGGGAGAGCACTTTATACAACAGGAGGAATAATAGGAGATATAAGACAAGCACAT
TGTAACCTTAGTAGTACAAAATGGAATAACACTTTAAAACAGATAGTTAAAAAATTAAGAGAACAATTTGAG
AATAAAACAATAGTCTTTAATCATTCC
>2282_10_6	R5
CAAAGCCTAAAGCCATGTGTAAAATTAACTCCACTCTGTGTTACTTTAAATTGCAGTAATTTGGGGAATGCT
ACTAATACCAATAATAGTAGCGAGGGAATGATGGAGAAAGGAGAAATAAAAAACTGCTCTTTCAATATCACC
ACAAGCATGAGAGATAGGGTGCAGAAAGAATATGCATTGTTTTATAAACTTGATGTAGTACCAATAGATAAT
GATAATAATACCAAATATAGGTTGATAAGTTGTAACACCTCAGTCATTACACAGGCCTGTCCAAAGGTAACC
TTTGAGCCAATTCCCATACATTATTGTGCCCCGGCTGGTTTTGCGATTCTAAAGTGTAACAATAAGACGTTC
AATGGAAAAGGACCATGTACAAATGTCAGCACAGTACAATGTACACATGGAATTAGGCCAGTAGTATCAACT
CAACTGTTGTTAAATGGCAGTCTAGCAGAAAAAGAGGTAGTACTTAGATCTGACAATTTCACGGACAATACT
AGAACCATAATAGTACATCTGAACGAATCTGTAGAAATTAATTGTACAAGACCCAACAACAATACAAGAAAA
AGTATACATATAGGACCAGGGAGAGCATTTTATACAACAGGAGGAATAATAGGAGATATAAGACAAGCACAT
TGTAACCTTAGTAGTACAAAATGGAATAACACTTTAAAACAGATAGTTAAAAAATTAAGAGAACAATTTGAG
AATAAAACAATAGTCTTTAATCATTCC
>2282_10_3	R5
CAAAGCCTAAAGCCATGTGTAAAATTAACTCCACTCTGTGTTACTTTAAATTGCAGTAATTTGGGGAATGCT
ACTAATACCAATAATAGTAGCGAGGGAATGATGGAGAAAGGAGAAATAAAAAACTGCTCTTTCAATATCACC
ACAAGCATGAGAGATAGGGTGCAGAAAGAATATGCATTGTTCTATAAACTTGATATAGTACCAATAGATAAT
GATAATAATAATACCAACTATAGGTTGATAAGTTGTAACACCTCAGTCATTACACAGGCCTGTCCAAAGGTA
ACCTTTGAGCCAATTCCCATACATTATTGTGCCCCGGCTGGTTTTGCGATTCTAAAGTGTAACAATAAGACG
TTCAATGGAAAAGGACCATGTACAAATGTCAGCACAGTACAATGTACACATGGAATTAGGCCAGTAGTATCA
ACTCAACTGTTGTTAAATGGCAGTCTAGCAGAAGAAGAGGTAGTACTTAGATCTGACAATTTCACGGACAAT
ACTAAAACCATAATAGTACAGCTGAACGAATATGTAGAAATTAATTGTACAGGACCCAATAACAATACAAGA
AAAAGTATACATATAGGACCAGGGAGAGCATTTTATACAACAGGAGGAATAATAGGAGATATAAGACAAGCA
CATTGTAACCTTAGTAGTACAAAATGGAATAACACTTTAAAACAGATAGTTAAAAAATTAAGAGAACAATTT
GAGAATAAAACAATAGTCTTTAATCATTCC
>2282_24_8	R5
CAAAGCCTAAAGCCATGTGTAAAATTAACTCCCCTCTGTGTTACTTTAAATTGCAATAATTTGGGGAATGAT
ACTAATACCAATAATAGTAGCGAGGGAATGATAGAGAAAGGAGAAATAAAAAACTGCTCTTTCAATATCACC
ACAAGCATGAGAGATAGGGTGCAGAAAGAATATGCATTGTTTTATAAACTTGATATAGTACCAATAGATAAT
GATAATAATAATACCAACTATAGGTTGATAAGTTGTAACACCTCAGTCATTACACAGGCCTGTCCAAAGGTA
ACCTTTGAGCCAATTCCCATACATTATTGTGCCCCGGCTGGTTTTGCGATTCTAAAGTGTAATAATAAGACG
TTCAATGGAAAAGGACCATGTACAAATGTCAGCACAGTACAATGTACACATGGAATTAGGCCAGTAGTATCA
ACTCAACTATTGTTAAATGGCAGTCTAGCAGAAGAAGAGGTAGTACTTAGATCTGACAATTTCACGGACAAT
ACTAAAACTATAATAGTACAGCTGAACGAATCTGTAGAAATTAATTGTACAAGACCCAACAACAATACAAGA
AAAAGTATACATATAGGACCAGGGAGAGCATTGTATACAACAGGAGAAATAATAGGAAATATAAGACAAGCA
CATTGTAACCTTAGTAGTACAAAATGGAATAACACTCTAAAACAGATAGTTAAAAAATTAAGAGAACAATTT
GAGAATAAAACAATAGTCTTTAATCATTCC
>2282_24_4	R5
CAAAGCCTAAAGCCATGTGTAAAATTAACTCCACTCTGTGTTACTTTAAATTGCAGTAATTTGGGGAATGAT
ACTAATACCAATAATAGTAGCGAGGGAATGATGGAGAAAGGAGAAATAAAAAACTGCTCTTTCAATATCACC
ACAAGCATGAGAGATAGGGTGCAGAAAGAATATGCATTGTTTTATAATCTTGATGTAGTACCAATAGATAAT
GATAATAATAATACTACCTATAGGTTGATAAGTTGTAACACCTCAGTCATTACACAGGCCTGTCCAAAGGTA
ACCTTTGAGCCAATTCCCATACATTATTGTGCCCCGGCTGGTTTTGCGATTCTAAAGTGTAACAATAAGACG
TTCAATGGAAAAGGACCATGTACAAATGTCAGCACAGTACAATGTACACATGGAATCAGGCCAGTAGTATCA
ACTCAACTATTGTTAAATGGCAGTCTAGCAGAAGAAGAGGTAGTACTTAGATCTGACAATTTCACGGACAAT
ACTAAAACCATAATAGTACAGCTGAACGAATCTGTAGTAATTAATTGTACAAGACCCAACAACAATACAAGA
AAAAGTATACATATAGGACCAGGAAGAGCATTTTATACAACAGGAGGAATAATAGGAGATATAAGACAAGCA
CATTGTAACCTTAGTAGTACAAAATGGAATAACACTTTAAAACAGATAGTTACAAAATTAAGAGAACAATTT
GAGAATAAAACAATAGTCTTTAATCATTCC
>2282_24_7	R5
CAAAGCCTAAAGCCATGTGTAAAATTAACTCCACTCTGTGTTACTTTAAATTGCACTAATTTGGGGAATGAT
ACTAATACCAATAATAGTAGCGAGGGAATGATGGAGAAAGGAGAAATAAAAAACTGCTCTTTCAATATCACC
ACAAGCATGAGAGATAGGGTGCAGAAAGAATATGCATTGTTTTATAAACTTGATGTAGTACCAATAGATAAT
AATAATACTAATACCAGCTATAGGTTGATAAGTTGTAACACCTCAGTCATTACACAGGCCTGTCCAAAGGTA
ACCTTTGAGCCAATTCCCATACATTATTGTGCCCCGGCTGGTTTTGCGATTCTAAAGTGTAACAATAAGACG
TTCAATGGAAAAGGACCATGTACAAATGTCAGCACAGTACAATGTACACATGGAATTAGGCCAGTAGTATCA
ACTCAACTATTGTTAAATGGCAGTCTAGCAGAAAAAGAGGTAGTACTTAGATCTGACAATTTCACGGACAAT
ACTAAAAACATAATAGTACAGCTGAACGAATCTGTAGTAATTAATTGTACAAGACCCAACAACAATACAAGA
AAAAGTATACATATAGGACCAGGAAGAGCATTTTATACAACAGGAGGAATAATAGGAGATATAAGACAAGCA
CATTGTAACCTTAGTAGTACAAAATGGAATAACACTTTAAAACAGATAGTTACAAAATTAAGAGAACAATTT
GAGAATAAAACAATAGTCTTTAATCATTCC
>2282_24_2	R5
CAAAGCCTAAAGCCATGTGTAAAATTAACTCCACTCTGTGTTACTTTAAATTGCAGTAATTTGGGGAATGAT
ACTAATACCAATAATAGTAGCGAGGAAATGATGGAGAAAGGAGAAATAAAAAACTGCTCTTTCAATATCACC
ACAAGAATGAGAGATAGGGTGCAGAAAGAATATGCATTGTTTTATAAACTTGATGTAGTACCAATAGATAAT
GATAATAATAATACTACCTATAGGTTGATAAGTTGTAACACCTCAGTCATTACACATGCCTGTCCAAAGGTA
ACCTTTGAGCCAATTCCCATACATTATTGTGCCCCGGCTGGTTTTGCGATTCTAAAGTGTAACAATAAGACG
TTCAATGGAAAAGGACCATGTACAAATGTCAGCACAGTACAATGTACACATGGAATTAGGCCAGTAGTATCA
ACTCAACTATTGTTAAATGGCAGTCTAGCAGAAGAAGAGGTAGTACTTAGATCTGACAATTTCACGGACAAT
ACTAAAACCATAATAGTACAGCTGAACGAATCTGTAGTAATTAATTGTACAAGACCCAACAACAATACAAGA
AAAAGTATACATATAGGACCAGGAAGAGCATTTTATACAACAGGAGGAATAATAGGAGATATAAGACAAGCA
CATTGTAACCTTAGTAGTACAAAATGGAATAACACTTTAAAACAGATAGTTACAAAATTAAGAGAACAATTT
GAGAATAAAACAATAGTCTTTAATCATTCC
>2282_24_1	R5
CAAAGCCTAAAGCCATGTGTAAAATTAACTCCACTCTGTGTTACTTTAAATTGCAGTAATTTGGGGAATGAT
ACTAATACCAATAATAGTAGCGAGGGAATAATGGAGAAAGGGGAAATAAAAAACTGCTCTTTCAATATCACC
ACAAGCATGAGAGATAGGGTGCAGAAAGAATATGCATTGTTTTATAAACTTGATGTAGTACCAGTAGATAAT
GATATTGATAATACTACTAACTATAGGTTGATAAGTTGTAACACCTCAGTCATTACACATGCCTGTCCAAAG
GTAACCTTTGAGCCAATTCCCATACATTATTGTGCCCCGGCTGGTTTTGCGATTCTAAAGTGTAACAATAAG
ACGTTCAATGGAAAAGGACCATGTACAAATGTCAGCACAGTACAATGTACACATGGAATTAGGCCAGTAGTA
TCAACTCAACTATTGTTAAATGGCAGTCTAGCAGAAAAAGAGGTAGTACTTAGATCTGACAATTTCACGGAC
AATACTAAAACCATAATAGTACAGCTGAACGAAACTGTAGTAATTAATTGTACAAGACCCAACAACAATACA
AGAAAAAGTATACATATAGGACCAGGAAGAGCATTTTATACAACAGGAGGAATAATAGGAGATATAAGACAA
GCACATTGTAACCTTAGTAGTACAAAATGGAATAACACTTTAAAACAGATAGTTACAAAATTAAGAGAACAA
TTTGAGAATAAAACAATAGTCTTTAATCATTCC
>2282_21_4	R5
CAAAGCCTAAAGCCATGTGTAAAATTAACTCCACTCTGTGTTACTTTAAATTGCAGTAATTTGGGGAATGAT
ACTAATACCAATAATAGTAGCGAGGGAATAATGGAGAAAGGGGAAATAAAAAACTGCTCTTTCAATATCACC
ACAAGCATGAGAGATAGGGTGCAGAAAGAATATGCATTGTTTTATAAACTTGATGTAGTACCAGTAGATAAT
GATATTGATAATACTACTAACTATAGGTTGATAAGTTGTAACACCTCAGTCATTACACATGCCTGTCCAAAG
GTAACCTTTGAGCCAATTCCCATACATTATTGTGCCCCGGCTGGTTTTGCGATTCTAAAGTGTAACAATAAG
ACGTTCAATGGAAAAGGACCATGTACAAATGTCAGCACAGTACAATGTACACATGGAATTAGGCCAGTAGTA
TCAACTCAACTATTGTTAAATGGCAGTCTAGCAGAAAAAGAGGTAGTACTTAGATCTGACAATTTCACGGAC
AATACTAAAACCATAATAGTACAGCTGAACGAATCTGTAGTAATTAATTGTACAAGACCCAACAACAATACA
AGAAAAAGTATACATATAGGACCAGGAAGAGCATTTTATACAACAGGAGGAATAATAGGAGATATAAGACAA
GCACATTGTAACCTTAGTAGTACAAAATGGAATAACACTTTAAAACAGATAGTTACAAAATTAAGAGAACAA
TTTGAGAATAAAACAATAGTCTTTAATCATTCC
>2282_21_3	R5
CAAAGCCTAAAGCCATGTGTAAAATTAACTCCACTCTGTGTTACTTTAAATTGCAGTAATTTGGGGAATGAT
ACTAATACCAATAATAGTAGCGAGGGAATAATGGAGAAAGGAGAAATAAAAAACTGCTCTTTCAATATCACC
ACAAGCATGAGAGATAGGGTGCAGAAAGAATATGCATTGTTTTATAAACTTGATGTAGTACCAGTAGATAAT
GATATTGATAATACTACTAACTATAGGTTGATAAGTTGTAACACCTCAGTCATTACACATGCCTGTCCAAAG
GTAACCTTTGAGCCAATTCCCATACATTATTGTGCCCCGGCTGGTTTTGCGATTCTAAAGTGTAACAATAAG
ACGTTCAATGGAAAAGGACCATGTACAAATGTCAGTACAGTACAATGTACACATGGAATTAGGCCAGTAGTA
TCAACTCAACTATTGTTAAATGGCAGTCTAGCAGAAGAAGAGGTAGTACTTAGATCTGACAATTTCACGGAC
AATACTAAAACCATAATAGTACAGCTGAACGAATCTGTAGTAATTAATTGTACAAGACCCAACAACAATACA
AGAAAAAGTATACATATAGGACCAGGAAGAGCATTTTATACAACAGGAGGAATAATAGGAGATATAAGACAA
GCACATTGTAACCTTAGTAGTACAAAATGGAATAACACTTTAAAACAGATAGTTACAAAATTAAGAGAACAA
TTTGAGAATAAAACAATAGTCTTTAATCATTCC
>2282_21_6	R5
CAAAGCCTAAAGCCATGTGTAAAATTAACTCCACTCTGTGTTACTTTAAATTGCAGTAATTTGGGGAATGAT
ACTAATACCAATAATAGTAGCGAGGGAATAATGGAGAAAGGAGAAATAAAAAACTGCTCTTTCAATATCACC
ACAAGCATGAGAGATAGGGTGCAGAAAGAATATGCATTGTTTTATAAACTTGATGTAGTACCAGTAGATAAT
GATATTGATAATACTACTAACTATAGGTTGATAAGTTGTAACACCTCAGTCATTACACATGCCTGTCCAAAG
GTAACCTTTGAGCCAATTCCCATACATTATTGTGCCCCAGCTGGTTTTGCGATTCTAAAGTGTAACAATAAG
ACGTTCAATGGAAAAGGATCATGTACAAATGTCAGCACAGTACAATGTACACATGGAATTAGGCCAGTAGTG
TCAACTCAACTGTTGTTAAATGGCAGTCTAGCAGAAAAAGAGGTAGTACTTAGATCTGACAATTTCACGGAC
AATACTAAAACCATAATAGTACAGCTGAACGAAACTGTAGTAATTAATTGTACAAGACCCAACAACAATACA
AGAAAAAGTATACATATAGGACCAGGAAGAGCATTTTATACAACAGGAGGAATAATAGGAGATATAAGACAA
GCACATTGTAACCTTAGTAGTACAAAATGGAATAACACTTTAAAACAGATAGTTACAAAATTAAGAGAACAA
TTTGAGAATAAAACAATAGTCTTTAATCATTCC
>2282_21_7	R5
CAAAGCCTAAAGCCATGTGTAAAATTAACTCCACTCTGTGTTACTTTAAATTGCAGTAATTTGGGGAATGAT
ACTAATACCAATAATAGTAGCGAGGGAATGATGGAGAAAGGAGAAATAAAAAACTGCTCTTTCAATATCACC
ACAAGCATGAGAGATAGGGTGCAGAAAGAATATGCATTGTTTTATAATCTTGATGTAGTACCATTAGATAAT
GATAATAATAATACTAATACCGGCTATAGGTTGATAAGTTGTAACACCTCAGTCATTACACATGCCTGTCCA
AAGGTAACCTTTGAGCCAATTCCCATACATTATTGTGCCCCGGCTGGTTTTGCGATTCTAAAGTGTAACAAT
AAGACGTTCAATGGAAAAGGACCATGTACAAATGTCAGCACAGTACAATGTACACATGGAATTAGGCCAGTA
GTATCAACTCAACTATTGTTAAATGGCAGTCTAGCAGAAGAAGAGGTAGTACTTAGATCTGACAATTTCACG
GACAATACTAAAACCATAATAGTACAGCTGAACGAATCTGTAGTAATTAATTGTACAAGACCCAACAACAAT
ACAAGAAAAAGTATACATATAGGACCAGGAAGAGCATTTTATACAACAGGAGGAATAATAGGAGATATAAGA
CAAGCACATTGTAACCTTAGTAGTACAAAATGGAATAACACTTTAAAACAGATAGTTACAAAATTAAGAGAA
CAATTTGAGAATAAAACAATAGTCTTTAATCATTCC
>2282_21_8	R5
CAAAGCCTAAAGCCATGTGTAAAATTAACTCCACTCTGTGTTACTTTAAATTGCAGTAATTTGGGGAATGAT
ACTAATACCAATAATAGTAGCGAGGGAATGATGGAGAAAGGAGAAATAAAAAACTGCTCTTTCAATATCACC
ACAAGCATGAGAGATAGGGTGCAGAAAGAATATGCATTGTTTTATAATCTTGATGTAGTACCAATAGATAAT
GATAATAATAATACTAATACCAGCTATAGGTTGATAAGTTGTAACACCTCAGTCATTACACATGCCTGTCCA
AAGGTAACCTTTGAGCCAATTCCCATACATTATTGTGCCCCGGCTGGTTTTGCGATTCTAAAGTGTAACAAT
AAGACGTTCAATGGAAAAGGACCATGTACAAATGTCAGCACAGTACAATGTACACATGGAATTAGGCCAGTA
GTATCAACTCAACTATTGTTAAATGGCAGTCTAGCAGAAGAAGAGGTAGTACTTAGATCTGACAATTTCACG
GACAATACTAAAACCATAATAGTACAGCTGAACGAATCTGTAGTAATTAATTGTACAAGACCCAACAACAAT
ACAAGAAAAAGTATACATATAGGACCAGGAAGAGCATTTTATACAACAGGAGGAATAATAGGAGATATAAGA
CAAGCACATTGTAACCTTAGTAGTACAAAATGGAATAACACTTTAAAACAGATAGTTACAAAATTAAGAGAA
CAATTTGAGAATAAAACAATAGTCTTTAATCATTCC
>2282_21_5	R5
CAAAGCCTAAAGCCATGTGTAAAATTAACTCCACTCTGTGTTACTTTAAATTGCAGTAATTTGGGGAATGAT
ACTAATACCAATAATAGTAGCGAGGGAATGATGGAGAAAGGAGAAATAAAAAACTGCTCTTTCAATATCACC
ACAAGCATGAGAGATAGGGTGCAGAAAGAATATGCATTGTTTTATAATCTTGATGTAGTACCAATAGATAAT
GATAATAATAATACTAATACCAGCTATAGGTTGATAAGTTGTAACACCTCAGTCATTACACATGCCTGTCCA
AAGGTAACCTTTGAGCCAATTCCCATACATTATTGTGCCCCGGCTGGTTTTGCGATTCTAAAGTGTAACAAT
AAGACGTTCAATGGAAAAGGACCATGTACAAACGTCAGCACAGTACAATGTACACATGGAATTAGGCCAGTA
GTATCAACTCAACTATTGTTAAATGGCAGTCTAGCAGAAGAAGAGGTAGTACTTAGATCTGACAATTTCACG
GACAATACTAAAACCATAATAGTACAGCTGAACGAATCTGTAGTAATTAATTGTACAAGACCCAACAACAAT
ACAAGAAAAAGTATACATATAGGACCAGGAAGAGCATTTTATACAACAGGAGGAATAATAGGAGATATAAGA
CAAGCACATTGTAACCTTAGTAGTACAAAATGGAATAACACTTTAAAACAGATAGTTACAAAATTAAGAGAA
CAATTTGAGAATAAAACAATAGTCTTTAATCATTCC
>2282_24_6	R5
CAAAGCCTAAAGCCATGTGTAAAATTAACTCCACTCTGTGTTACTTTAAATTGCAGTAATTTGGGGAATGAT
ACTAATACCAATAATAGTAGCGAGGGAATGATGGAGAAAGGAGAAATAAAAAACTGCTCTTTCAATATCACC
ACAAGCATGAGAGATAGGGTGCAGAAAGAATATGCATTGTTTTATAATCTTGATGTAGTACCAATAGATAAT
GATAATAATAATACTAATACCAGCTATAGGTTGATAAGTTGTAACACCTCAGTCATTACACATGCCTGTCCA
AAGGTAACCTTTGAGCCAATTCCCATACATTATTGTGCCCCGGCTGGTTTTGCGATTCTAAAGTGTAACAAT
AAGACGTTCAATGGAAAAGGACCATGTACAAATGTCAGCACAGTACAATGTACACATGGAATTAGGCCAGTA
GTATCAACTCAACTATTGTTAAATGGCAGTCTAGCAGAAGAAGAGGTAGTACTTAGATCTGACAATTTCACG
GACAATACTAAAACCATAATAGTACAGCTGAACGAATCTGTAGTAATTAATTGTACAAGACCCAACAACAAT
ACAAGAAAAAGTATACATATAGGACCAGGAAGAGCATTTTATACAACAGGAGGAATAATAGGAGATATAAGA
CAAGCACATTGTAACCTTAGTAGTACAAAATGGAATAACACTTTAAAACAGATAGTTACAAAATTAAGAGAA
CAATTTGAGAATAAAACAATAGTCTTTAATCATTCC
>2282_24_5	R5
CAAAGCCTAAAGCCATGTGTAAAATTAACTCCACTCTGTGTTACTTTAAATTGCAGTAATTTGGGGAATGAT
ACTAATACCAATAATAGTAGCGAGGGAATGATGGAGAAAGGAGAAATAAAAAACTGCTCTTTCAATATCACC
ACAAGCATGAGAGATAGGGTGCAGAAAGAATATGCATTGTTTTATAATCTTGATGTAGTACCAATAGATAAT
GATAATAATAATACTAATACCAGCTATAGGTTGATAAGTTGTAACACCTCAGTCATTACACATGCCTGTCCA
AAGGTAACCTTTGAGCCAATTCCCATACATTATTGTGCCCCGGCTGGTTTTGCGATTCTAAAGTGTAACAAT
AAGACGTTCAATGGAAAAGGACCATGTACAAATGTCAGCACAGTACAATGTACACATGGAATTAGGCCAGTA
GTATCAACTCAACTATTGTTAAATGGCAGTCTAGCAGAAGAAGAGGTAGTACTTAGATCTGACAATTTCACG
GACAATACTAAAACCATAATAGTACAGCTGAACGAATCTGTAGTAATTAATTGTACAAGACCCAACAACAAT
ACAAGAAAAAGTATACATATAGGACCAGGAAGAGCATTTTATACAACAGGAGGAATAATAGGAGATATAAGA
CAAGCACATTGTAACCTTAGTAGTACAAAATGGAATAACACTTTAAAACAGATAGTTACAAAATTAAGAGAA
CAATTTGAGAATAAAACAATAGTCTTTAATCATTCC
>2282_21_2	R5
CAAAGCCTAAAGCCATGTGTAAAATTAACTCCACTCTGTGTTACTTTAAATTGCAGTAATTTGGGGAATGAT
ACTAATACCAATAATAGTAGCGAGGGAATGATGGAGAAAGGAGAAATAAAAAACTGCTCTTTCAATATCACC
ACAAGCATGAGAGATAGGGTGCAGAAAGAATATGCATTGTTTTATAATCTTGATGTAGTACCAATAGATAAT
GATAATAATAATACTAATACCAGCTATAGGTTGATAAGTTGTAACACCTCAGTCATTACACATGCCTGTCCA
AAGGTAACCTTTGAGCCAATTCCCATACATTATTGTGCCCCGGCTGGTTTTGCGATTCTAAAGTGTAACAAT
AAGACGTTCAATGGAAAAGGACCATGTACAAATGTCAGCACAGTACAATGTACACATGGAATTAGGCCAGTA
GTATCAACTCAACTATTGTTAAATGGCAGTCTAGCAGAAGAAGAGGTAGTACTTAGATCTGACAATTTCACG
GACAATACTAAAACCATAATAGTACAGCTGAACGAATCTGTAGTAATTAATTGTACAAGACCCAACAACAAT
ACAAGAAAAAGTATACATATAGGACCAGGAAGAGCATTTTATACAACAGGAGGAATAATAGGAGATATAAGA
CAAGCACATTGTAACCTTAGTAGTACAAAATGGAATAACACTTTAAAACAGATAGTTACAAAATTAAGAGAA
CAATTTGAGAATAAAACAATAGTCTTTAATCATTCC
>2282_21_1	R5
CAAAGCCTAAAGCCATGTGTAAAATTAACTCCACTCTGTGTTACTTTAAATTGCAGTAATTTGGGGAATGAT
ACTAATACCAATAATAGTAGCGAGGGAATGATGGAGAAAGGAGAAATAAAAAACTGCTCTTTCAATATCACC
ACAAGCATGAGAGATAGGGTGCAGAAAGAATATGCATTGTTTTATAAACTTGATGTAGTACCAATAGATAAT
AATAATACTAATACCAGCTATAGGTTGATAAGTTGTAACACCTCAGTCATTACACAGGCCTGTCCAAAGGTA
ACCTTTGAGTCAATTCCCATACATTATTGTGCCCCGGCTGGTTTTGCGATTCTAAAGTGTAACAATAAGACG
TTCAATGGAAAAGGACCATGTACAAATGTCAGCACAGTACAATGTACACATGGAATTAGGCCAGTAGTATCA
ACTCAACTATTGTTAAATGGCAGTCTAGCAGAAAAAGAGGTAGTACTTAGATCTGACAATTTCACGGACAAT
ACTAAAACCATAATAGTACAGCTGAACGAAACTGTAGAAATTAATTGTACAAGACCCAACAACAATACAAGA
AAAGGTATACATATAGGACCAGGGAGAGCATTTTATGCAACAGGAGAAATAATAGGAAATATAAGACAAGCA
CATTGTAACCTTAGTAGTACAAAATGGAATAACACTTTAAAACAGATAGTTACAAAATTAAGAGAACAATTT
GAGAATAAAACAATAGTCTTTAATCATTCC
>2282_47_2	R5
CAAAGCCTAAAGCCATGTGTAAAATTAACTCCACTCTGTGTTACTTTAAATTGCAGTAATTTGGGGAATGAT
ACTAATACCAATAATAGTAGCGAGGGAATAATGGAGAAAGGGGAAATAAAAAACTGCTCTTTCAATATCACC
ACAAGCATGAGAGATAGGGTGCAGAAAGAATATGCATTGTTTTATAAACTTGATATAGTACCAATAGATAAT
AATAATACTAATACCAGCTATAGGTTGATAAGTTGTAACACCTCAGTCATTACACAGGCCTGTCCAAAGGTA
ACCTTTGAGCCAATTCCCATACATTATTGTGCCCCGGCTGGTTTTGCGATTCTAAAGTGTAACAATAAGACG
TTCAATGGAAAAGGACCATGTACAAATGTCAGCACAGTACAATGTACACATGGAATTAGGCCAGTAGTATCA
ACTCAACTATTGTTAAATGGCAGTCTAGCAGAAAAAGAGGTAGTACTTAGATCTGACAATTTCACGGACAAT
ACTAAAACCATAATAGTACAGCTGAACGAAACTGTAGAAATTAATTGTACAAGACCCAACAACAATACAAGA
AAAGGTATACATATAGGACCAGGGAGAGCATTTTATACAACAGGAGGAATAATAGGAGATATAAGACAAGCA
CATTGTAACCTTAGTAGTACAAAATGGAATAACACTTTAAAACAGATAGTTACAAAATTAAGAGAACAATTT
GAGAATAAAACAATAGTCTTTAATCATTCC
>2282_47_7	R5
CAAAGCCTAAAGCCATGTGTAAAATTAACTCCACTCTGTGTTACTTTAAATTGCACTAATTTGGGGAATGAT
ACTAATACCAATAATAGTAGCGAGGGAATAATGGAGAAAGGAGAAATAAAAAACTGCTCTTTCAATATCACC
ACAAGAATGAGAGATAGGGTACAGAAAGAATATGCATTGTTTTATAAACTTGATGTAGTATCAATAGATAAT
GATAATAATAATACTACCTATAGGTTGATAAGTTGTAACACCTCAGTCATTACACATGCCTGTCCAAAGGTA
ACCTTTGAACCAATTCCCATACATTATTGTGCCCCGGCTGGTTTTGCGATTCTAAAGTGTAACAATAAGACG
TTCAATGGAAAAGGACCATGTGCAAATGTCAGCACAGTACAATGTACACATGGAATTAGGCCAGTAGTATCA
ACTCAACTATTGTTGAATGGCAGTCTAGCAGAAAAAGAGGTAGTACTTAGATCTGACAATTTCACGGATAAT
ACTAAAACCATAATAGTACAGCTGAACGAAACTGTAGTAATCAATTGTACAAGACCCAACAACAATACAAGA
AAAAGTATACATATGGGACCAGGGAGAGCATTTTATACAACAGGACAAATAATAGGAGATATAAGACAAGCA
CATTGTAACCTTAGTAGTACAAAATGGAATAACACTTTAAAACAGATAGTTACAAAATTAAGAGAACAATTT
GAGAATAAAACAATAGTCTTTAATCATTCC
>2282_47_10	R5
CAAAGCCTAAAGCCATGTGTAAAATTAACTCCACTCTGTGTTACTTTAAATTGCAGTAATTTGGGGAATGAT
ACTAATACCAATAATAGTAGCGAAGGAATGATAGAGGAAGGAGAAATAAAAAACTGCTCTTTCAATATCACC
ACAAGAATGAGAGATAGGGTACAGAAAGAATATGCATTGTTTTATAAACTTGATGTAGTATCAATAGATAAT
GATAATAATAATACTACCTATAGGTTGATAAGTTGTAACACCTCAGTCATTACACATGCCTGTCCAAAGGTA
ACCTTTGAGCCAATTCCCATACATTATTGTGCCCCGGCTGGTTTTGCGATTCTAAAGTGTAACAATAAGACG
TTCAATGGAAAAGGACCATGTGCAAATGTCAGTACAGTACAATGTACACATGGAATTAGGCCAGTAGTATCA
ACTCAACTATTGTTAAATGGCAGTATAGCAGAAGAAGAGGTAGTACTTAGATCTGACAATTTCACGGACAAT
ACTAAAACCATAATAGTACAGCTGAACGAATCTGTAGTAATCAATTGTACAAGACCCAACAACAATACAAGA
AAAAGTATACATATGGGACCAGGGAGAGCATTTTATACAACAGGACAAATAATAGGAGATATAAGACAAGCA
CATTGTAACCTTAGTAGTACAAAATGGAACAACACTTTAAAACAGATAGTTACAAAATTAAGAGAACAATTT
GAGAATAAAACAATAGTCTTTAATCATTCC
>2282_41_7	R5
CAAAGCCTAAAGCCATGTGTAAAATTAACTCCACTCTGTGTTACTTTAAATTGCACTAATTTGGGGAATGAT
ACTAATACCAATAATAGTAGCGAGGGAATAATGGAGAAAGGAGACATAAAAAACTGCTCTTTCAATATCACC
ACAAGAATGAGAGATAGGGTACAGAAAGAATATGCATTGTTTTATAAACTTGATGTAGTATCAATAGATAAT
GATAATAATAATACTACCTATAGGTTGATAAGTTGTAACACCTCAGTCATTACACATGCCTGTCCAAAGGTA
ACCTTTGAGCCAATTCCCATACATTATTGTGCCCCGGCTGGTTTTGCGATTCTAAAGTGTAACAATAAGACG
TTCAATGGAAAAGGACCATGTGCAAATGTCAGTACAGTACAATGTGCACATGGAATTAGGCCAGTAGTATCA
ACTCAACTATTGTTAAATGGCAGTATAGCAGAAGAAGAGGTAGTACTTAGATCTGACAATTTCACGGACAAT
ACTAAAACCATAATAGTACAGCTGAACGAAACTGTAGTAATCAATTGTACAAGACCCAACAACAATACAAGA
AAAAGTATACATATGGGACCAGGGAGAGCATTTTATACAACAGGACAAATAATAGGAGATATAAGACAAGCA
CATTGTAACCTTAGTAGTACAAAATGGAATAACACTTTAAAACAGATAGTTACAAAATTAAGAGAACAATTT
GAGAATAAAACAATAGTCTTTAATCATTCC
>2282_41_2	R5
CAAAGCCTAAAGCCATGTGTAAAATTAACTCCACTCTGTGTTACTTTAAATTGCAGTAATTTGGGGAATGAT
ACTAATACCAATAATAGTAGCAAGGGAATGATGGAGGAAGGAGAAATAAAAAACTGCTCTTTCAATATCACC
ACAAGCATGAGAGATAGGGTGCAGAAAGAATATGCATTGTTTTATAATCTTGATGTAGTACCAATAGATAAT
GATAATAATAATAATACTAATACCAGCTATAGGTTGATAAGTTGTAACACCTCAGTCATTACACATGCCTGT
CCAAAGGTAACCTTTGAGCCAATTCCCATACATTATTGTGCCCCGGCTGGTTTTGCGATTCTAAAGTGTAAC
AATAAGACGTTCAATGGAAAAGGACCATGTGCAAATGTCAGCACAGTACAATGTACACATGGAATTAGGCCA
GTAGTATCAACCCAACTGTTGTTAAATGGCAGTCTAGCAGAAAAAGAGGTAGTACTTAGATCTGACAATTTC
ACGGACAATACTAAAACCATAATAGTACACCTGAACGAATCTGTAGTAATCAATTGTACAAGACCCAACAAC
AATACAAGAAAAAGTATACATATGGGACCAGGAAGAGCATTTTATGCAACAGGAGAAATAATAGGAAATATA
AGACAAGCACATTGTAACCTTAGTAGTACAAAATGGAATAACACTTTAAAAAAGATAGTTACAAAATTAAGA
GAACAATTTGAGAATAAAACAATAGTCTTTAATCATTCC
>2282_41_1	R5
CAAAGCCTAAAGCCATGTGTAAAATTAACTCCACTCTGTGTTACTTTAAATTGCAGTAATTTGGGGAATGAT
ACTAATACCAATAATAGTAGCAAGGGAATGATGGAGGAAGGAGAAATAAAAAACTGCTCTTTCAATATCACC
ACAAGCATGAGAGATAGGGTGCAGAAAGAATATGCATTGTTTTATAATCTTGATGTAGTACCAATAGATAAT
GATAATAATACTAATACTACCTATAGGTTGATAAGTTGTAACACCTCAGTCATTACACATGCCTGTCCAAAG
GTAACCTTTGAGCCAATTCCCATACATTATTGTGCCCCGGCTGGTTTTGCGATTCTAAAGTGTAACAATAAG
ACGTTCAATGGAAAAGGACCATGTGCAAATGTTAGCACAGTACAATGTACACATGGAATTAGGCCAGTAGTA
TCAACTCAACTGTTGTTAAATGGCAGTCTAGCAGAAAAAGAGGTAGTACTTAGATCTGACAATTTCACGGAC
AATACTAAAACCATAATAGTACAGCTGAACGAAACTGTAGTAATCAATTGTACAAGACCCAACAACAATACA
AGAAAAAGTATACATATGGGACCAGGGAGAGCATTTTATACAACAGGACAAATAATAGGAGATATAAGACAA
GCACATTGTAACCTTAGTAGTACAAAATGGAATAACACTTTAAAACAGATAGTTACAAAATTAAGGGAACAA
TTTGAGAATAAAACAATAGTCTTTAATCATTCC
>2282_41_6	R5
CAAAGCCTAAAGCCATGTGTAAAATTAACTCCACTCTGTGTTACTTTAAATTGCAGTAATTTGGGGAATGAT
ACTAATACCAATAATAGTAGCAAGGGAATGATGGAGGAAGGAGAAATAAAAAACTGCTCTTTCAATATCACC
ACAAGCATGAGAGATAGGGTGCAGAAAGAATATGCATTGTTTTATAATCTTGATGTAGTACCAATAGATAAT
GATAATAATACTAATACTACCTATAGGTTGATAAGTTGTAACACCTCAGTCATTACACATGCCTGTCCAAAG
GTAACCTTTGAGCCAATTCCCATACATTATTGTGCCCCGGCTGGTTTTGCGATTCTAAAGTGTAACAATAAG
ACGTTCAATGGAAAAGGACCATGTGCAAATGTCAGCACAGTACAATGTACACATGGAATTAGGCCAGTAGTA
TCAACTCAACTGTTGTTAAATGGCAGTCTAGCAGAAAAAGAGGTAGTACTTAGATCTGACAATTTCACGGAC
AATACTAAAACCATAATAGTACAGCTGAACGAAACTGTAGTAATCAATTGTACAAGACCCAACAACAATACA
AGAAAAAGTATACATATGGGACCAGGGAGAGCATTTTATACAACAGGACAAATAATAGGAGATATAAGACAA
GCACATTGTAACCTTAGTAGTACAAAATGGAATAACACTTTAAAACAGATAGTTACAAAATTAAGAGAACAA
TTTGAGAATAAAACAATAGTCTTTAATCATTCC
>2282_41_3	R5
CAAAGCCTAAGGCCATGTGTAAAATTAACTCCACTCTGTGTTACTTTAAATTGCACTAATTTGGGGAATACT
ACTAAAACCAATCATAGTAGCGAGGGAATGATGGAGAAAGGAGAAATAAAAAACTGCTCTTTCAATATCACC
ACAAGCATGAGAGATAGGGTGCAGAAAGAATATGCATTGTTTTATAACCTTGATGTAGTACCAATAGATAAT
GATAATAATAATGCTAATACCAGCTATAGGTTGATAAGTTGTAACACCTCAGTCATTACACATGCCTGTCCA
AAGGTAACCTTTGAGCCAATTCCCATACATTATTGTGCCCCGGCTGGTTTTGCGATTCTAAAGTGTAACAAT
AAGACGTTCAATGGAACAGGACCATGTACAAATGTCAGCACAGTACAATGTACACATGGAATTAGGCCAGTA
GTATCAACTCAACTGTTGTTAAATGGCAGTCTAGCAGAAGAAGAGGTAGTACTTAGATCTGGCAATTTCACG
GACAATACTAAAACCATAATAGTACAGCTGAACGAAACTGTAGTAATCAATTGTACAAGACCCAACAACAAT
ACAAGAAAAAGTATACATATGGGACCAGGGAGAGCATTTTATACAACAGGACAAATAATAGGAGATATAAGA
CAAGCACATTGTAACCTTAGTAGTACAAAATGGAATAACACTTTAAAACAGATAGTTACAAAATTAAGAGAA
CAATTTGAGAATAAAACAATAGTCTTTAATCATTCC
>2282_41_8	R5
CAAAGCCTAAAGCCATGTGTAAAATTAACTCCACTCTGTGTTACTTTAAATTGCACTAATTTGGGGAATACT
ACTAAAACCAATCATAGTAGCGAGGGAATGATGGAGAAAGGAGACATAAAAAACTGCTCTTTCAATATCACC
ACAAGCATGAGAGATAGGGTGCAGAAAGAATATGCATTGTTTTATAACCTTGATGTAGTACCAATAGATAAT
GATAATAATAATGCTAATACCAGCTATAGGTTGATAAGTTGTAACACCTCAGTCATTACACATGCCTGTCCA
AAGGTAACCTTTGAGCCAATTCCCATACATTATTGTGCCCCGGCTGGTTTTGCGATTCTAAAGTGTAACAAT
AAGACGTTCAATGGAACAGGACCATGTACAAATGTCAGCACAGTACAATGTACACATGGAATTAGGCCAGTA
GTATCAACTCAACTGTTGTTAAATGGCAGTCTAGCAGAAGAAGAGGTAGTACTTAGATCTGGCAATTTCACG
GACAATACTAAAACCATAATAGTACAGCTGAACGAAACTGTAGTAATCAATTGTACAAGACCCAACAACAAT
ACAAGAAAAAGTATACATATGGGACCAGGGAGAGCATTTTATACAACAGGACAAATAATAGGAGATATAAGA
CAAGCACATTGTAACCTTAGTAGTACAAAATGGAATAACACTTTAAAACAGATAGTTACAAAATTAAGAGAA
CAATTTGAGAATAAAACAATAGTCTTTAATCATTCC
>2282_41_5	R5
CAAAGCCTAAAGCCATGTGTAAAATTAACTCCACTCTGTGTTACTTTAAATTGCACTAATTTGGGGAATACT
ACTAAAACCAATCATAGTAGCGAGGGGATGATGGAGAAAGGAGAAATAAAAAACTGCTCTTTCAATATCACC
ACAAGCATGAGAGATAGGGTGCAGAAAGAATATGCATTGTTTTATAATCTTGATGTAGTACCAATAGATAAT
GATAATAATACTAATACTACCTATAGGTTGATAAGTTGTAACACCTCAGTCATTACACATGCCTGTCCAAAG
GTAACCTTTGAGCCAATTCCCATACATTATTGTGCCCCGGCTGGTTTTGCGATTCTAAAGTGTAACAATAAG
ACGTTCAATGGAAAAGGACCATGTGCAAATGTCAGCACAGTACAATGTACACATGGAATTAGGCCAGTAGTA
TCAACTCAACTGTTGTTAAATGGCAGTCTAGCAGAAAAAGAGGTAGTACTTAGATCTGACAATTTCACGGAC
AATACTAAAACCATAATAGTACAGCTGAACGAAACTGTAGTAATCAATTGTACAAGACCCAACAACAATACA
AGAAAAAGTATACATATGGGACCAGGGAGAGCATTTTATACAACAGGACAAATAATAGGAGATATAAGACAA
GCACATTGTAACCTTAGTAGTACAAAATGGAATAACACTTTAAAACAGATAGTTACAAAATTAAGAGAACAA
TTTGAGAATAAAACAATAGTCTTTAATCATTCC
>2282_41_9	R5
CAAAGCCTAAAGCCATGTGTAAAATTAACTCCACTCTGTGTTACTTTAAATTGCACTAATTTGGGGAATACT
ACTAAAACCAATCATAGTAGCGAGGGAATGATGGAGAAAGGAGAAATAAAAAACTGCTCTTTCAATATCACC
ACAAGCATGAGAGATAGGGTGCAGAAAGAATATGCATTGTTTTATAATCTTGATGTAGTACCAATAGATAAT
GATAATAATACTAATACTACCTATAGGTTGATAAGTTGTAACACCTCAGTCATTACACATGCCTGTCCAAAG
GTAACCTTTGAGCCAATTCCCATACATTATTGTGCCCCGGCTGGTTTTGCGATTCTAAAGTGTAACAATAAG
ACGTTCAATGGAAAAGGACCATGTGCAAATGTCAGCACAGTACAATGTACACATGGAATTAGGCCAGTAGTA
TCAACTCAACTGTTGTTAAATGGCAGTCTAGCAGAAAAAGAGGTAGTACTTAGATCTGACAATTTCACGGAC
AATACTAAAACCATAATAGTACAGCTGAACGAAACTGTAGTAATCAATTGTACAAGACCCAACAACAATACA
AGAAAAAGTATACATATGGGACCAGGGAGAGCATTTTATACAACAGGACAAATAATAGGAGATATAAGACAA
GCACATTGTAACCTTAGTAGTACAAAATGGAATAACACTTTAAAACAGATAGTTACAAAATTAAGAGAACAA
TTTGAGAATAAAACAATAGTCTTTAATCATTCC
>2282_41_4	R5
CAAAGCCTAAAGCCATGTGTAAAATTAACTCCACTCTGTGTTACTTTAAATTGCACTAATTTGGGGAATACT
ACTAAAACCAATCATAGTAGCGAGGGAATGATGGAGAAAGGAGAAATAAAAAACTGCTCTTTCAATATCACC
ACAAGCATGAGAGATAGGGTGCAGAAAGAATATGCATTGTTTTATAATCTTGATGTAGTACCAATAGATAAT
GATAATAATACTAATACTACCTATAGGTTGATAAGTTGTAACACCTTAGTCATTACACATGCCTGTCCAAAG
GTAACCTTTGAGCCAATTCCCATACATTATTGTGCCCCGGCTGGTTTTGCGATTCTAAAGTGTAACAATAAG
ACGTTCAATGGAAAAGGACCATGTGCAAATGTCAGCACAGTACAATGTACACATGGAATTAGGCCAGTAGTA
TCAACTCAACTGTTGTTAAATGGCAGTCTAGCAGAAAAAGAGGTAGTACTTAGATCTGACAATTTCAAGGAC
AATACTAAAACCATAATAGTACAGCTGAACGAAACTGTAGTAATCAATTGTACAAGACCCAACAACAATACA
AGAAAAAGTATACATATGGGACCAGGGAGAGCATTTTATACAACAGGACAAATAATAGGAGATATAAGACAA
GCACATTGTAACCTTAGTAGTACAAAATGGAATAACATTTTAAAACAGATAGTTACAAAATTAAGAGAACAA
TTTGAGAATAAAACAATAGTCTTTAATCATTCC
>2282_41_10	R5
CAAAGCCTAAAGCCATGTGTAAAATTAACTCCACTCTGTGTTACTTTAAATTGCACTAATTTGGGGAATACT
ACTAAAACCAATCATAGTAGCGAGGGAATGATGGAGAAAGGAGAAATAAAAAACTGCTCTTTCAATATCACC
ACAAACATGAGAGATAGGGTGCAGAAAGAATATGCATTGTTTTATAATCTTGATGTAGTACCAATAGATAAT
GATAATAATACTAATACTACCTATAGGTTGATAAGTTGTAACACCTCAGTCATTACACATGCCTGTCCAAAG
GTAACCTTTGAGCCAATTCCCATACATTATTGTGCCCCGGCTGGTTTTGCGATTCTAAAGTGTAACAATAAG
ACGTTCAATGGAAAAGGACCATGTGCAAATGTCAGCACAGTACAATGTACACATGGAATTAGGCCAGTAGTA
TCAACTCAACTGTTGTTAAATGGCAGTCTAGCAGAAAAAGAGGTAGTACTTAGATCTGACAATTTCACGGAC
AATACTAAAACCATAATAGTACAGCTGAACGAAACTGTAGTAATCAATTGTACAAGACCCAACAACAATACA
AGAAAAAGTATACATATGGGACCAGGGAGAGCATTTTATACAACAGGACAAATAATAGGAGATATAAGACAA
GCACATTGTAACCTTAGTAGTACAAAATGGAATAACACTTTAAAACAGATAGTTACAAAATTAAGAGAACAA
TTTGAGAATAAAACAATAGTCTTTAATCATTCC
>2282_62_9	R5
CAAAGCCTAAAGCCATGTGTAAAATTAACTCCACTCTGTGTTACTTTAAATTGCACTAATTTGAGGAATACT
ACTAAAACCAATCATAGTAGCGAGGGAATGATGGAGAAAGGAGAAATAAAAAACTGCTCTTTCAATATCACC
ACAAGCATGAGAGATAGGGTGCAGAAAGAATATGCATTGTTTTATAATCTTGATGTAGTACCAATAGATAAT
GATAATAATACTAATACTACCTATAGGTTGATAAGTTGTAACACCTCAGTCATTACACATGCCTGTCCAAAG
GTAACCTTTGAGCCAATTCCCATACATTATTGTGCCCCGGCTGGTTTTGCGATTCTAAAGTGTAACAATAAG
ACGTTCAATGGAAAAGGACCATGTGCAAATGTCAGCACAGTACAATGTACACATGGAATTAGGCCAGTAGTA
TCAACTCAACTGTTGTTAAATGGCAGTCTAGCAGAAAAAGAGGTAGTACTTAGATCTGACAATTTCACGGAC
AATACTAAAACCATAATAGTACAGCTGAACGAAACTGTAGTAATCAATTGTACAAGACCCAACAACAATACA
AGAAAAAGTATACATATGGGACCAGGGAGAGCATTTTATACAACAGGACAAATAATAGGAGATATAAGACAA
GCACATTGTAACCTTAGTAGTACAAAATGGAATAACACTTTAAAACAGATAGTTACAAAATTAAGAGAACAA
TTTGAGAATAAAACAATAGTCTTTAATCATTCC
>2282_62_7	R5
CAAAGCCTAAAGCCATGTGTAAAATTAACTCCACTCTGTGTTACTTTAAATTGCAGTAATTTGAGGAATGAT
ACTAATACCAATAATAATAGCGAGGGAATGATGGAGAAGGGAGACATGAAAAACTGCTCTTTCAATATCACC
ACAAACATGAAAAATAGGGTGCAGAAAGAATATGCATTGTTTTATAAACTTGATGTAGTACCAATAGATATT
AATAATACTAATACTAGCTATAGGTTGATAAGTTGTAACACCTCAGTCATTACACATGCCTGTCCAAAGGTA
AACTTTGAGCCAATTCCCATACATTATTGTGCCCCGGCTGGTTCTGCGATTCTAAAGTGTAACAATAAGACT
TTCAATGGAAAAGGACCATGTACAAATGTCAGCACAGTACAATGTACACATGGAATTAGGCCAGTAGTATCA
ACTCAACTGTTGTTAAATGGCAGTCTAGCAGAAGAAGAGGTAGTACTTAGATCTGGCAATTTCACGGACAAT
ACTAAAACCATAATAGTACAGCTGAACGAATCTGTAGTAATTAATTGTACAAGACCCAACAACAATACAAGA
AAAAGTATACATATGGGACCAGGGAAAGCATTTTATACAACAGGACAAATAATAGGAGATATAAGACAAGCA
CATTGTAACCTTAGTAGTACAAAATGGAATAACACTTTAAAACAGATAGTTACAAAATTAAGAGAACAATTT
GAGAATAAAACAATAGTCTTTAATCACTCC
>2282_70_2	R5
CAAAGCCTAAAGCCATGTGTAAGATTAACTCCACTCTGTGTTACTTTAAATTGCAGTAATTTGAGAAATGAT
ACTAATACCAATAATAGTGGCAAGGGAATGATGGAGAAGGGAGACATGAAAAACTGCTCTTTCAATATCACC
ACAAACATGAGAAATAGGGTGCAGAAAGAATATGCATTGTTTTATAAACTTGATGTAGTACCAATAGATATT
AATAATACTAATACCAGCTATAGGTTGATAAGTTGTAACACCTCAGTCATTACACATGCCTGTCCAAAGGTA
AACTTTGAGCCAATTCCCATACATTATTGTGCCCCGGCTGGTTTTGCGATTCTAAAGTGTAACAATAAGACG
TTCAATGGAACAGGACCATGTACAAATGTCAGCACAATACAATGTACACATGGAATTAGGCCAGTAGTATCA
ACTCAACTGTTGTTAAATGGCAGTCTAGCAGAAGAAGAGGTAGTACTTAGATCTGGCAATTTCACGGACAAT
ACTAAAACCATAATAGTACAGCTGAACGAATCTGTAGTAATTAATTGTACAAGACCCAACAACAATACAAGA
AAAAGTATACATATGGGACCAGGGAAAGCATTTTATACAACAGGACAAATAATAGGAGATATAAGACAAGCA
CATTGTAACCTTAGTAGTACAAAATGGAATAACACTTTAAAACAGATAGTTACAAAATTAAGAGAACAATTT
AAGAATAAAACAATAGTCTTTAATCATTCC
>2282_63_2	R5
CAAAGCCTAAAGCCATGTGTAAGATTAACTCCACTCTGTGTTACTTTAAATTGCAGTAATTTGAGAAATGAT
ACTAATACCACTAATAGTGACAAGGGAATGATGGAGGAGGGAGACATGAAAAACTGCTCTTTCAATATCACC
ACAAACATGAGAAATAGGGTACAGAAAGAATATGCATTGTTTTATAAACTTGATGTAGTACCAATAGATATT
AATAATACTAATACTAGCTATAGGTTGATAAGTTGTAACACCTCAGTCATTACACATGCCTGTCCAAAGGTA
AACTTTGAGCCAATTCCCATACATTATTGTGCCCCGGCTGGTTTTGCGATTCTAAAGTGTAACAATAAGACG
TTCAATGGAACAGGACCATGTACAAATGTCAGCACAGTACAATGTACACATGGAATTAGGCCAGTAGTATCA
ACTCAACTGTTGTTAAATGGCAGTCTAGCAGAAGAAGAGGTAGTACTTAGATCTGGCAATTTCACGGACAAT
ACTAAAACCATAATAGTACAGCTGAACGAATCTGTAGTAATTAATTGTACAAGACCCAACAACAATACAAGA
AAAAGTATACATATGGGACCAGGGAAAGCATATTATACAACAGGACAAATAATAGGAGATATAAGACAAGCA
CATTGTAACCTTAGTAGTACAAAATGGAATAACACTTTAAAACAGATAGTTACAAAATTAAGAGAACAATTT
AAGAATAAAACAATAGTCTTTAATCATTCC
>2282_70_10	R5
CAAAGCCTAAAGCCATGTGTAAGATTAACTCCACTCTGTGTTACTTTAAATTGCAGTAATTTGAGAAATGAT
ACTAATACCAATAATAGTGGCAAGGGAATGATGGAGAAGGGAGACATGAAAAACTGCTCTTTCAATATCACC
ACAAACATGAGAAATAGGGTGCAGAAAGAATATGCATTGTTTTATAAACTTGATGTAATACCAATAGATATT
AATAATACTAATACTAGCTATAGGTTGATAAGTTGTAACACCTCAGTCATTACACATGCCTGTCCAAAGGTA
AACTTTGAGCCAATTCCCATACATTATTGTGCCCCGGCTGGTTTTGCGATTCTAAAGTGTAACAATAAGACG
TTCAATGGAACAGGACCATGTACAAATGTCAGCACAGTACAATGTACACATGGAATTAGGCCAGTAGTATCA
ACTCAACTGTTGTTAAATGGCAGTCTAGCAGAAGGAGAGGTAGTACTTAGATCTAGCAATTTCACGGACAAT
ACTAAAACCATAATAGTACAGCTGAACGAATCTGTAGTAATTAATTGTACAAGACCCAACAACAATACAAGA
AAAAGTATACATATGGGACCAGGGAAAGCATATTATACAACAGGACAAATAATAGGAGATATAAGACAAGCA
CATTGTAACCTTAGTAGTACAAAATGGAATAACACTTTAAAACAGATAGTTACAAAATTAAGAGAACAATTT
AAGAATAAAACAATAGTCTTTAATCATTCC
>2282_62_6	R5
CAAAGCCTAAAGCCATGTGTAAGATTAACTCCACTCTGTGTTACTTTAAATTGCAGTAATTTGAGAAATGAT
ACTAATACCAATAATAATGGCAAGGAAATGATGGAGAAGGGAGACATGAAAAACTGCTCTTTCAATATCACC
ACAAACATGAGAAATAGGGTGCAGAAAGAATATGCATTGTTTTATAAACTTGATGTAATACCAATAGATATT
AATAATACTAATACTAGCTATAGGTTGATAAGTTGTAACACCTCAGTCATTACACATGCCTGTCCAAAGGTA
AACTTTGAGCCAATTCCCATACATTATTGTGCCCCGGCTGGTTTTGCGATTCTAAAGTGTAACAATAAGACG
TTCAATGGAACAGGACCATGTACAAATGTCAGCACAGTACAATGTACACATGGAATTAGGCCAGTAGTATCA
ACTCAACTGTTGTTAAATGGCAGTCTAGCAGAAGGAGAGGTAGTAATTAGATCTAGCAATTTCACGGACAAT
ACTAAAACCATAATAGTACAGCTGAACGAATCTGTAGTAATTAATTGTACAAGACCCAACAACAATACAAGA
AAAAGTATACATATGGGACCAGGGAAAGCATATTATACAACAGGACAAATAATAGGAGATATAAGACAAGCA
CATTGTAACCTTAGTAGTACAAAATGGAATAACACTTTAAAACAGATAGTTGGAAAATTAAGAGAACAATTT
AAGAATAAAACAATAGTCTTTAATCATTCC
>2282_63_1	R5
CAAAGCCTAAAGCCATGTGTAAGATTAACTCCACTCTGTGTTACTTTAAATTGCAGTAATTTGAGAAATGAT
ACTAATACCAATAATAGTGGCAAGGGAATGATGGAGAAGGGAGACATGAAAAACTGCTCTTTCAATATCACC
ACAAACATGAGAAATAGGGTGCAGAAAGAATATGCATTGTTTTATAAACTTGATGTAATACCAATAGATATT
AATAATACTAATACTAGCTATAGGTTGATAAGTTGTAACACCTCAGTCATTACACATGCCTGTCCAAAGGTA
AACTTTGAGCCAATTCCCATACATTATTGTGCCCCGGCTGGTTTTGCGATTCTAAAGTGTAACAATAAGACG
TTCAATGGAACAGGACCATGTACAAATGTCAGCACAGTACAATGTACACATGGAATTAGGCCAGTAGTATCA
ACTCAACTGTTGTTAAATGGCAGTCTAGCAGAAGGAGAGGTAGTACTTAGATCTAGCAATTTCACGGACAAT
ACTAAAACCATAATAGTACAGCTGAACGAATCTGTAGTAATTAATTGTACAAGACCCAACAACAATACAAGA
AAAAGTATACATATGGGACCAGGGAAAGCATATTATACAACAGGACAAATAATAGGAGATATAAGACAAGCA
CATTGTAACCTTAGTAGTACAAAATGGAATAACACTTTAAAACAGATAGTTACAAAATTAAGAGAACAATTT
AAGAATAAAACAATAGTCTTTAATCATTCC
>2282_63_4	R5
CAAAGCCTAAAGCCATGTGTAAGATTAACTCCACTCTGTGTTACTTTAAATTGCAGTAATTTGAGAAATGAT
ACTAATACCAATAATAGTGGCAAGGGAATGATGGAGAAGGGAGACATGAAGAACTGCTCTTTCAATATCACC
ACAAACATGAAAAATAGGGTGCAGAAAGAATATGCATTGTTTTATAAACTTGATGTAGTACCAATAGATATT
AATAATACTAATACTAGCTATAGGTTGATAAGTTGTAACACCTCAGTCATTACACATGCCTGTCCAAAGGTA
AACTTTGAGCCAATTCCCATACATTATTGTGCCCCGGCTGGTTTTGCGATTCTAAAGTGTAACAATCAGACT
TTCAATGGAAAAGGACCATGTACAAATGTCAGCACAGTACAATGTGCACATGGAATTAGGCCAGTAGTATCA
ACTCAACTGTTGTTAAATGGCAGTCTAGCAGAAGAAGAGGTAGTACTTAGATCTGGCAATTTCACGGACAAT
ACTAAAACCATAATAGTACAGCTGAACGAATCTGTAGTAATTAATTGTACAAGACCCAACAACAATACAAGA
AAAAGTATACATATGGGACCAGGGAAAGCATTTTATACAACAGGACAAATAATAGGAGATATAAGACAAGCA
CATTGTAACCTTAGTAGTACAAAATGGAATAACACTTTAAAACAGATAGTTACAAAATTAAGAGAACAATTT
GAGAATAAAACAATAGTCTTTAATCACTCC
>2282_62_10	R5
CAAAGCCTAAAGCCATGTGTAAGATTAACTCCACTCTGTGTTACTTTAAATTGCAGTAATTTGAGAAATGAT
ACTAATACCAATAATAGTGGCAAGGGAATGATGGAGAAGGGAGACATGAAGAACTGCTCTTTCAATATCACC
ACAAACATGAAAAATAGGGTGCAGAAAGAATATGCATTGTTTTATAAACTTGATGTAGTACCAATAGATATT
AATAATACTAATACTAGCTATAGGTTGATAAGTTGTAACACCTCAGTCATTACACATGCCTGTCCAAAGGTA
AACTTTGAGCCAATTCCCATACATTATTGTGCCCCGGCTGGTTTTGCGATTCTAAAGTGTAACAATAAGACG
TTCAATGGAACAGGACCATGTACAAATGTCAGCACAGTACAATGTACACATGGAATTAGGCCAGTAGTATCA
ACTCAACTGTTGTTAAATGGCAGTCTAGCAGAAGAAGAGGTAGTACTTAGATCTGGCAACTTCACGGACAAT
ACTAAAACCATAATAGTACAGCTGAACGAATCTGTAGTAATTAATTGTACAAGACCCAACAACAATACAAGA
AAAAGTATACATATGGGACCAGGGAAAGCATTTTATACAACAGGACAAATAATAGGAGATATAAGACAAGCA
CATTGTAACCTTAGTAGTACAAAATGGAATAACACTTTAAAACAGATAGTTACAAAATTAAGAGAACAATTT
GAGAATAAAACAATAGTCTTTAATCACTCC
>435_695_3	R5
CAAAGCCTAAAGCCATGTGTAAGATTAACTCCACCCTGTGTTACTTTAAATTGCAGTAATTTGAGAAATGAT
ACTAATACCAATAATAGTGGCAAGGGAATGATGGAGAAGGGAGACATGAAGAACTGCTCTTTCAATATCACC
ACAAACATGAAAAATAGGGTGCAGAAAGAATATGCATTGTTTTATAAACTTGATGTAGTACCAATAGATATT
AATAATACTAATACTAGCTATAGGTTGATAAGTTGTAACACCTCAGTCATTACACATGCCTGTCCAAAGGTA
AACTTTGAGCCAATTCCCATACATTATTGTGCCCCGGCTGGTTTTGCGATTCTAAAGTGTAACAATAAGACG
TTCAATGGAACAGGACCATGTACAAATGTCAGCACAGTACAATGTACACATGGAATTAGGCCAGTAGTATCA
ACTCAACTGTTGTTAAATGGCAGTCTAGCAGAAGAAGAGGTAGTACTTAGATCTGGCAATTTCACGGACAAT
ACTAAAACCATAATAGTACAGCTGAACGAATCTGTAGTAATTAATTGTACAAGACCCAACAACAATACAAGA
AAAAGTATACATATGGGACCAGGGAAAGCATTTTATACAACAGGACAAATAATAGGAGATATAAGACAAGCA
CATTGTAACCTTAGTAGTACAAAATGGAATAACACTTTAAAACAGATAGTTGAAAAATTAAGAGAACAATTT
AAGAATAAAACAATAGTCTTTAATCATTCC
>435_695_10	R5
TGCAACGATTTGAGGAATGATACTAATACTACTAATACCAATAGTAGTAGCTGGGGAATGATGGAGAAAGGA
GAAATAAAAAACTGCTCTTTCAATATCAGCACAAGCATAAAAGATAAGGTGCAGAAAGAATATGCACTTTTT
TATAGTCTTGATGTAGTACCAATAGATAATGATAATACTAGCTATAGGTTGATAAGTTGTAACACCTCAGTC
ATTACACAGGCCTGTCCAAAGGTATCCTTTGAGCCAATTCCCATACATTATTGTGCTCCTGCTGGTTTTGCG
CTTCTAAAATGTAAAGATAAGAAGTTCAATGGAACAGGATCATGTAAAAATGTAAGCACAGTACAATGTACA
CATGGAATTAGGCCAGTAGTATCAACTCAACTGCTGTTAAATGGCAGTCTAGCAGAAGAAGATGTAGTAATT
AGATCTGCCAATTTCTCGGACAATACTAAAACCATAATAGTACAGCTGAATGAAACTGTAAAAATTAATTGT
ACAAGACCCAACAACAATACAAGAAAAAGTATCCATATAGGACCAGGGAGAGCATTTTATACAACAGGAGAA
ATAATAGGAGATATAAGACAAGCACATTGT
>435_695_7	R5
TGCACCGATTGGGGGAACGCTACTAATACCAATAGTAGTAGCGGGGAAATGGATAAAGGAGAAATAAAAAAC
TGCTCTTTCAATATCAGCACAAGCATAAAAGATAAGGTGCAGAAAGAATATGCACTTTTTTATAGTCTTGAT
GTAGTACCAATAGATAATGATAATACTAGCTATAGGTTGATAAGTTGTAACACCTCAGTCATTACACAGGCC
TGTCCAAAGGTATCCTTTGAGCCAATTCCCATACATTATTGTGCTCCTGCTGGTTTTGCGCTTCTAAAATGT
AAAGATAAGAAGTTCAATGGAACAGGATCATGTAAAAATGTAAGCACAGTACAATGTACACATGGAATTAGG
CCAGTAGTATCAACTCAACTGCTGTTAAATGGCAGTCTAGCAGAAGAAGATGTAGTAATTAGATCTGCCAAT
TTCTCGGACAATACTAAAACCATAATAGTACAGCTGAATGAAACTGTAAAAATTAATTGTACAAGACCCAAC
AACAATACAAGAAAAAGTATCCATATAGGACCAGGGAGAGCATTTTATACAACAGGAGAAATAATAGGAGAT
ATAAGACAAGCACATTGT
>435_695_6	R5
TGCACCGATTGGGGGAACGCTACTAATACCAATAGTAGTAGCGGGGAAATGGATAAAGGAGAAATAAAAAAC
TGCTCTTTCAATATCAGCACAAGCATAAAAGATAAGGTGCAGAAAGAATATGCACTTTTTTATAGTCTTGAT
GTAGTACCAATAGATAATGATAATACTAGCTATAGGTTGATAAGTTGTAACACCTCAGTCATTACACAGGCC
TGTCCAAAGGTATCCTTTGAGCCAATTCCCATACATTATTGTACCCCTGCTGGTTTTGCGCTTCTAAAATGT
AACAATAAGAATTTCACTGGAACAGGACCATGTACAAATGTAAGCACAGTACAATGTACACATGGAATTAAG
CCAGTAGTATCAACTCAACTGCTGTTAAATGGCAGTCTAGCAGAAGAAGATGTAGTAATTAGATCTGCCAAT
TTCTCGGACAATACTAAAACCATAATAGTACAGCTGAATAAAACTGTAGAAATTAATTGTACAAGACCCAAC
AACAATACAAGAAAAAGTATCCATATAGGACCAGGGAGAGCATTTTATACAACAGGAGAAATAATAGGAGAT
ATAAGACAAGCACATTGT
>435_695_2	R5
TGCACCGATTGGGGGAATGCTACTAATACCAATAGTAGTAGCGGGGAAATGGATAAAGGAGAAATAAAAAAC
TGCTCTTTCAATATCAGCACAAGCATAAAAGATAAGGTGCAGAAAGAATATGCACTTTTTTATAGTCTTGAT
GTAGTACCAATAGATAATGATAATACTAGCTATAGGTTGATAAATTGTAACACCTCAGTCATTACACAGGCC
TGTCCAAAGGTATCCTTTGAGCCAATTCCCATACATTATTGTACCCCTGCTGGTTTTGCGCTTCTAAAATGT
AACAATAAGAATTTCACTGGAACAGGACCATGTACAAATGTAAGCACAGTACAATGTACACATGGAATTAAG
CCAGTAGTATCAACTCAACTGCTGTTAAATGGCAGTCTAGCAGAAGAAGATGTAGTAATTAGATCTGCCAAT
TTCTCGGACAATGCTAAAACCATAATAGTACATCTGAATGAATCTGTAGAAATTAATTGTACAAGACCCAAC
AACAATACAAGAAAAAGTATCCATATAGGACCAGGGAGAGCATTCTATACAACAGGAGATATAACAGGAGAT
ATAAGACAAGCACATTGT
>435_695_1	R5
TGCACCGATTGGGGGAATGCTACTAATACCAATAGTAGTAGCGGGGAAATGGATAAAGGAGAAATAAAAAAC
TGCTCTTTCAATATCAGCACAAGCATAAAAGATAAGGTGCAGAAAGAATATGCACTTTTTTATAGTCTTGAT
GTAGTACCAATAGATAATGATAATACTAGCTATAGGTTGATAAGTTGTAACACCTCAGTCATTACACAGGCC
TGTCCAAAGGTATCCTTTGAGCCAATTCCCATACATTATTGTACCCCTGCTGGTTTTGCGCTTCTAAAATGT
AACAATAAGAATTTCACTGGAACAGGACCATGTACAAATGTAAGCACAGTACAATGTACACATGGAATTAAG
CCAGTAGTATCAACTCAACTGCTGTTAAATGGCAGTCTAGCAGAAGAAGATGTAGTAATTAGATCTGCCAAT
TTCTCGGACAATGCTAAAACCATAATAGTACATCTGAATGAATCTGTAGAAATTAATTGTACAAGACCCAAC
AACAATACAAGAAAAAGTATCCATATAGGACCAGGGAGAGCATTTTATACAACAGGAGAAATAATAGGAGAT
ATAAGACAAGCACATTGT
>435_695_4	R5
TGCACCGATTGGGGGAACGCTACTAATACCAATAGTAGTAGCGGGGAAATGGATAAAGGAGAAATAAAAAAC
TGCTCTTTCAATATCAGTACAAGCATAAAAGATAAGGTGCAGAAAGAATATGCACTTTTTTATAGTCTTGAT
GTAGTACCAATAGATAATGATAATACTAGCTATAGGTTGATAAGTTGTAACACCTCAGTCATTACACAGGCC
TGTCCAAAGGTATCCTTTGAGCCAATTCCCATACATTATTGTACCCCTGCTGGTTTTGCGCTTCTAAAATGT
AACAATAAGAATTTCACTGGAACAGGACCATGTACAAATGTAAGCACAGTACAATGTACACATGGAATTAAG
CCAGTAGTATCAACTCAACTGCTGTTAAATGGCAGTCTAGCAGAAGAAGATGTAGTAATTAGATCTGCCAAT
TTCTCGGACAATGCTAAAACCATAATAGTACATCTGAATGAATCTGTAGAAATTAATTGTACAAGACCCAAC
AACAATACAAGAAAAAGTATCCATATAGGACCAGGGAGAGCATTCTATACAACAGGAGATATAACAGGAGAT
ATAAGACAAGCACATTGT
>435_695_8	X4
TGCACCGATTGGGGGAACGCTACTAATACCAATAGTAGTAGCGGGGAAATGGATAAAGGAGAAATAAAAAAC
TGCTCTTTCAATATCAGCACAAGCATAAAAGATAAGGTGCAGAAAGAATATGCACTTTTTTATAGTCTTGAT
GTAGTACCAATAGATAATGATAATACTAGCTATAGGTTGATAAGTTGTAACACCTCAGTCATTACACAGGCC
TGTCCAAAGGTATCCTTTGAGCCAATTCCCATACATTATTGTACCCCTGCTGGTTTTGCGCTTCTAAAATGT
AACAATAAGAATTTCACTGGAACAGGACCATGTACAAATGTAAGCACAGTACAATGTACACATGGAATTAAG
CCAGTAGTATCAACTCAACTGCTGTTAAATGGCAGTCTAGCAGAAGAAGATGTAGTAATTAGATCTGCCAAT
TTCTCGGACAATGCTAAAACCATAATAGTACATCTGAATGAATCTGTAGAAATTAATTGTACAAGACCCAAC
AACAATACAAGAAAAAGTATCCATATAGGACCAGGGAGAGCATTTTATACAACAGGAAGAATAATAGGAGAT
ATAAGACAAGCACATTGT
>435_2287_4	R5
TGCAACGATTTGAGGAATGATACTAATACTACTAATACCAATAGTAGTAGCTGGGGAATGATGGAGAAAGGA
GAAATAAAAAACTGCTCTTTCAATATCAGCACAAACATAAAAGATAAGGTGCAGAAAGAATATGCATTTTTT
TATAAACTTGATGTAGTACCAATAGATAATAAGAAGACTAATACCAGCTATAGGTTGATAAGTTGTAACACC
TCAGTCATTACACAGGCCTGTCCAAAGGTATCCTTTGAGCCAATTCCCATACATTATTGTGCTCCTGCTGGT
TTTGCGCTTCTAAAATGTAAAGATAAGAAGTTCAATGGAACAGGATCATGTAAAAATGTAAGCACAGTACAA
TGTACACATGGAATTAGGCCAGTAGTATCAACTCAACTGCTGTTAAATGGCAGTCTAGCAGAAGAAGATGTA
GTAATTAGATCTGCCAATTTCTCGGACAATACTAAAACCATAATAGTACATCTGAATGAATCTGTAGAAATT
AATTGTACAAGACCCAACAACAATACAAGAAAAAGTATCCATATAGGACCAGGGAGAGCATTTTATACAACA
GGAAAAATAATAGGAGATATAAGACAAGCACATTGT
>435_2287_2	R5
TGTACCGACGATGTGGGGAATAATACTAATACCAATAGGAATGATACTAATACCAATAGTAGTAGCTGGGAA
AAGATGGAGAGAGGAGAAATAAAAAACTGCTCTTTCAATATCAGCACAGGCATAAAAGATAAGGTGCAGAAA
GAATATGCAACTTTTTATAAACTTGATGTAGTACCAATAGAGAATGAAAATACCAGCTATAGGTTGATAAGT
TGTAACACCTCAGTCATTACACAGGCCTGTCCAAAGGTATCCTTTGAGCCAATTCCCATACATTATTGTGCT
CCTGCTGGTTTTGCGCTTCTAAAATGTAAAGATAAGAATTTCAATGGAACAGGATCATGTAAAAATGTAAGC
ACAGTACAATGTACACATGGAATTAAGCCAGTAGTATCAACTCAACTGCTGTTAAATGGCAGTCTAGCAGAA
GAAGATGTAGTAATTAGATCTGCCAATTTCTCGGACAATACTAAAACCATAATAGTACAGCTGAATGCATCT
GTAGAAATTAATTGTACAAGACCCAACAACAATACAAGAAAAAGTATCCATATAGGACCAGGAAGAGCATTT
TATACAACAGGAGAAATAGTAGGAGATATAAGACAAGCACATTGT
>435_2287_3	R5
TGTACCGACGATGTGGGGAATAATACTAATACCAATAGGAATGATACTAATACCAATAGTAGTAGCTGGGAA
AAGATGGAGAGAGGAGAAATAAAAAACTGCTCTTTCAATATCAGCACAGGCATAAAAGATAAGGTGCAGAAA
GAATATGCAACTTTTTATAAACTTGATGTAGTACCAATAGAGAATGAAAATACCAGCTATAGGTTGATAAGT
TGTAACACCTCAGTCATTACACAGGCCTGTCCAAAGGTATCCTTTGAGCCAATTCCCATACATTATTGTGCT
CCTGCTGGTTTTGCGCTTCTAAAATGTAAAGATAAGAATTTCAATGGAACAGGATCATGTAAAAATGTAAGC
ACAGTACAATGTACACATGGAATTAAGCCAGTAGTATCAACTCAACTGCTGTTAAATGGCAGTCTAGCAGAA
GAAGATGTAGTAATTAGATCTGCCAATTTCTCGGACAATACTAAAACCATAATAGTACAGCTGAATGCATCT
GTAGAAATTAATTGTACAAGACCCAACAACAATACAAGAAAAAGTATCCATATAGGACCAGGAAGAGCATTT
TATACAACAGGAGAAATAGTAGGAGATATAAGACAAGCACATTGT
>435_2287_8	R5
TGTACCGATGATGTGGGGAATGTTACTAATACCAATAGGAATGATACTAATACCAATAGTAGTAGCTGGGAA
AAGATGGAGAGAGGAGAAATAAAAAACTGTTCTTTCAATATCAGCACAGGCATAAAAGATAAGGTGCAGAAA
GAATATGCAACTTTTTATAAACTTGATGTAGTACCAATAGATAATAATAGTACCAACTATAGGTTGATAAGT
TGTAACACCTCAGTCATTACACAGGCCTGTCCAAAGGTATCCTTTGAGCCAATTCCCATACATTATTGTGCT
CCTGCTGGTTTTGCGCTTCTAAAATGTAAAGATAAGAATTTCAATGGAACAGGATCATGTAAAAATGTAAGC
ACAGTACAATGTACACATGGAATTAAGCCAGTAGTATCAACTCAACTGCTGTTAAATGGCAGTCTAGCAGAA
GAAGATGTAGTAATTAGATCTGCCAATTTCTCGGACAATACTAAAACCATAATAGTACAGCTGAATGCATCT
GTAGAAATTAATTGTACAAGACCCAACAACAATACAAGAAAAAGTATCCATATAGGACCAGGGAGAGCATTC
TATACAACAGGAGAGATAATAGGAAATATAAGACAAGCACATTGT
>435_1371_10	R5
TGTACCGATGATGTGGGGAATGTTACTAATACCAATAGGAATGATACTAATACCAATAGTAGTAGCTGGGAA
AAGATGGAGAGAGGAGAAATAAAAAACTGTTCTTTCAATATCAGCACAGGCATAAAAGATAAGGTGCAGAAA
GAATATGCAACTTTTTATAAACTTGATGTAGTACCAATAGATAATAATAGTACCAACTATAGGTTGATAAGT
TGTAACACCTCAGTCATTACACAGGCCTGTCCAAAGGTATCCTTTGAGCCAATTCCCATACATTATTGTGCT
CCTGCTGGTTTTGCGCTTCTAAAATGTAAAGATAAGAATTTCAATGGAACAGGATCATGTAAAAATGTAAGC
ACAGTACAATGTACACATGGAATTAAGCCAGTAGTATCAACTCAACTGCTGTTAAATGGCAGTCTAGCAGAA
GAAGATGTAGTAATTAGATCTACCAATTTCTCGGACAATACTAAAACCATAATAGTACAGCTGAATGCATCT
GTAGAAATTAATTGTACAAGACCCAACAACAATACAAGAAAAAGTATCCATATAGGACCAGGGAGAGCATTC
TATACAACAGGAGAGATAATAGGAAATATAAGACAAGCACATTGT
>435_1371_9	R5
TGTACCGACGATGTGGGGAATGATACTAATACCAATAGGAATGATACTAATACCAATAGTAGTAGCTGGGAA
AAGATGGAGAAAGGAGAAATAAAAAACTGCTCTTTCAATATCAGCACAAGCATGAAAGATAAGGTGCAGAAA
GAATATGCATTTTTTTATAGTCTTGATGTAGTACCAATAGATAATGATAATACTAGCTATAGGTTGATAAGT
TGTAACACCTCAGTCATTACACAGGCCTGTCCAAAGGTATCCTTTGAGCCAATTCCCATACACTATTGTACC
CCTGCTGGTTTTGCTCTTCTAAAATGTAACAATAAGAATTTCACTGGAACAGGATCATGTACAAATGTAAGC
ACAGTACAATGTACACATGGAATTAAGCCAGTAGTATCAACTCAACTGCTGTTAAATGGCAGTCTAGCAGAG
GAAGATGTAGTAATTAGATCTGCCAATTTCTCGGACAATACTAAAACCATAATAGTACAGCTGAATGAAACT
GTAAAAATTAATTGTACAAGACCCAACAACAATACAAGAAAAAGTATCCATATAGGACCAGGGAGAGCATTT
TATACAACAGGAGAAATAATAGGAGATATAAGACAAGCACATTGT
>435_1371_3	R5
TGTACCGACGATGTGGGGAATGATACTAATACCAATAGGAATGATACTAATACCAATAGTAGTAGCTGGGAA
AAGATGGAGAAAGGAGAAATAAAAAACTGCTCTTTCAATATCAGCACAAGCATAAAAGATAAGGTGCAGAAA
GAATATGCATTTTTTTATAAACTTGATGTAGTACCAATAGATAATGATAATACCAGCTATAGGTTGATAAGT
TGTAACACCTCAGTCATTACACAGGCCTGTCCAAAGGTATCCTTTGAGCCAATTCCCATACACTATTGTACC
CCTGCTGGTTTTGCTCTTCTAAAATGTAACAATAAGAATTTCACTGGAACAGGATCATGTACAAACGTAAGC
ACAGTACAATGTACACATGGAATTAAGCCAATAGTATCAACTCAACTGCTGTTAAATGGCAGTCTAGCAGAA
GAAGATGTAGTAATTAGATCTGCCAATTTCTCGGACAATACTAAAACCATAATAGTACAGCTGAATACATCT
GTAGAAATTAATTGTACAAGACCCAACAACAATACAAGAAAAAGTATCCATATAGGACCAGGGAGAGCATTT
TATACAACAGGACAAATAATAGGAGATATAAGACAAGCACATTGT
>435_1371_7	R5
TGTACCGACGATGTGGGGAATGATACAAATACCAATAGGAATGATACTAATACCAATAGTAGTAGCTGGGAA
AAGATGGAGAAAGGAGAAATAAAAAACTGCTCTTTCAATATCAGCACAAGCATAAAAGATAAGGTGCAGAAA
GAATATGCAACTTTTTATAAACTTGATGTAGTACCAATAGATAATGATAATACCAGCTATAGGTTGATAAGT
TGTAACACCTCAGTCATTACACAGGCCTGTCCAAAGGTATCCTTTGAGCCAATTCCCATACACTATTGTACC
CCTGCTGGTTTTGCTCTTCTAAAATGTAACAATAAGAATTTCACTGGAACAGGATCATGTACAAACGTAAGC
ACAGTACAATGTACACATGGAATTAAGCCAATAGTATCAACTCAACTGCTGTTAAATGGCAGTCTAGCAGAA
GAAGATGTAGTAATTAGATCTGCCAATTTCTCGGACAATACTAAAACCATAATAGTACAGCTGAATACATCT
GTAGAAATTAATTGTACAAGACCCAACAACAATACAAGAAAAAGTATCCATATAGGACCAGGGAGAGCATTT
TATACAACAGGACAAATAATAGGAGATATAAGACAAGCACATTGT
>435_1371_5	R5
TGTACCGACGATGTGGGGAATGATACTAATACCAATAGGAATGATACTAATACCAATAGTAGTAGCTGGGAA
AAGATGGAGAAAGGAGAAATAAAAAACTGCTCTTTCAATATCAGCACAAGCATAAAAGATAAGGTGCAGAAA
GAATATGCAACTTTTTATAAACTTGATGTAGTACCAATAGATAATGATAATACCAGCTATAGGTTGATAAGT
TGTAACACCTCAGTCATTACACAGGCCTGTCCAAAGGTATCCTTTGAGCCAATTCCCATACACTATTGTACC
CCTGCTGGTTTTGCTCTTCTAAAATGTAACAATAAGAATTTCACTGGAACAGGATCATGTACAAACGTAAGC
ACAGTACAATGTACACATGGAATTAAGCCAATAGTATCAACTCAACTGCTGTTAAATGGCAGTCTAGCAGAA
GAAGATGTAGTAATTAGATCTGCCAATTTCTCGGACAATACTAAAACCATAATAGTACAGCTGAATACATCT
GTAGAAATTAATTGTACAAGACCCAACAACAATACAAGAAAAAGTATCCATATAGGACCAGGGAGAGCATTT
TATACAACAGGACAAATAATAGGAGATATAAGACAAGCACATTGT
>435_1006_3	R5
TGTACCGACGATGTGGGGAATGATACTAATACCAATAGGAATGATACTAATACCAATAGTAGTAGCTGGGAA
AAGATGGAGAAAGGAGAAATAAAAAACTGCTCTTTCAATATCAGCACAAGCATAAAAGATAAGGTGCAGAAA
GAATATGCAACTTTTTATAAACTTGATGTAGTACCAATAGATAATGATAATACCAGCTATAGGTTGATAAGT
TGTAACACCTCAGTCATTACACAGGCCTGTCCAAAGGTATCCTTTGAGCCAATTCCCATACACTATTGTACC
CCTGCTGGTTTTGCTCTTCTAAAATGTAACAATAAGAATTTCACTGGAACAGGATCATGTACAAACGTAAGC
ACAGTACAATGTACACATGGAATTAAGCCAATAGTATCAACTCAACTGCTGTTAAATGGCAGTCTAGCAGAA
GAAGATGTAGTAATTAGATCTGCCAATTTCTCGGACAATACTAAAACCATAATAGTACAGCTGAATACATCT
GTAGAAATTAATTGTACAAGACCCAACAACAATACAAGAAAAAGTATCCATATAGGACCAGGGAGAGCATTT
TATACAACAGGACAAATAATAGGAGATATAAGACAAGCACATTGT
>435_1006_6	R5
TGCACCGATTGGGGGAATGATACTAATACCAATAGTAGTAACGGGAAACCAATGGATAAAGGAGAAATAAAA
AACTGCTCTTTCAATATCAGCACAAGCATAAAAGATAAGGTGCAGAAAGCATATGCACTTTTTTATAAACTT
GATGTAGTACCAATAGATAATGATAATACCAGCTATAGGTTGATAAGTTGTAACACCTCAGTCATTACACAG
GCCTGTCCAAAGGTATCTTTTGAGCCAATTCCCATACACTATTGTACCCCTGCTGGTTTTGCTCTCCTAAAA
TGTAACAATAAGAATTTCACTGGAACAGGATCATGTACAAATGTAAGCACAGTACAATGTACACATGGAATT
AAGCCAGTAGTATCAACTCAACTGCTGTTAAATGGCAGTCTAGCAGAAGAAGATGTAGTAATTAGATCTGCC
AATTTCTCGGACAATGCTAAAACCATAATAGTACATCTGAATGAATCTGTAGAAATTAATTGTACAAGACCC
AACAACAATACAAGAAAAAGTATCCATATAGGACCAGGGAGAGCATTCTATACAACAGGAGATATAACAGGA
GATATAAGACAAGCACATTGT
>435_1006_1	R5
TGCACCGATTGGGGGAATGATACTAATACCAATAGTAGTAACGGGAAACCAATGGATAAAGGAGAAATAAAA
AACTGCTCTTTCAATATCAGCACAAGCATAAAAGATAAGGTGCAGAAAGCATATGCACTTTTTTATAAACTT
GATGTAGTACCAATAGATAATGATAATACCAGCTATAGGTTGATAAGTTGTAACACCTCAGTCATTACACAG
GCCTGTCCAAAGGTATCTTTTGAGCCAATTCCCATACACTATTGTACCCCTGCTGGTTTTGCTCTCCTAAAA
TGTAACAATAAGAATTTCACTGGAACAGGATCATGTACAAATGTAAGCACAGTACAATGTACACATGGAATT
AAGCCAGTAGTATCAACTCAACTGCTGTTAAATGGCAGTCTAGCAGAAGAAGATGTAGTAATTAGATCTGCC
AATTTCTCGGACAATGCTAAAACCATAATAGTACATCTGAATGAATCTGTAGAAATTAATTGTACCAGACCC
AACAACAATACAAGAAAAAGTATCCATATAGGACCAGGAAGAGCATTCTATACAACAGGAGATATAACAGGA
GATATAAGACAAGCACATTGT
>435_2287_10	R5
TGCACCGATTGGGGGAATGATACTAATACCAATAGTAGTAACGGGAAACCAATGGATAAAGGAGAAATAAAA
AACTGCTCTTTCAATATCAGCACAAGCATAAAAGATAAGGTGCAGAAAGCATATGCACTTTTTTATAAACTT
GATGTAGTACCAATAGATAATGATAATACCAGCTATAGGTTGATAAGTTGTAACACCTCAGTCATTACACAG
GCCTGTCCAAAGGTATCTTTTGAGCCAATTCCCATACACTATTGTACCCCTGCTGGTTTTGCTCTCCTAAAA
TGTAACAATAAGAATTTCACTGGAACAGGATCATGTACAAATGTAAGCACAGTACAATGTACACATGGAATT
AAGCCAGTAGTATCAACTCAACTGCTGTTAAATGGCAGTCTAGCAGAAGAAGATGTAGTAATTAGATCTGCC
AATTTCTCGGACAATGCTAAAACCATAATAGTACATCTGAATGAATCTGTAGAAATTAATTGTACAAGACCC
AACAACAATACAAGAAAAAGTATCCATATAGGACCAGGAAGAGCATTCTATACAACAGGAGATATAACAGGA
GATATAAGACAAGCACATTGT
>435_2287_1	R5
TGCGACGATTTGAGGAATAATACTAATACTACTAATACCAATAGTAGTAGCTGGGGAAGGATGGAGAATGGA
GAAATAAAAAACTGCTCTTTCAATATCAGCACAGGCATAAAAGATAAGGTGCAGAAAGAATATGCAACTTTT
TATAAACTTGATGTAGTACCAATAGAGAATGAAAATACCAGCTATAGGTTGATAAGTTGTAACACCTCAGTC
ATTACACAGGCCTGTCCAAAGGTATCCTTTGAGCCAATTCCCATACATTATTGTGCTCCTGCTGGTTTTGCG
CTTCTAAAATGTAAAGATAAGAATTTCAATGGAACAGGATCATGTAAAAATGTAAGCACAGTACAATGTACA
CATGGAATTAAGCCAGTAGTATCAACTCAACTGCTGTTAAATGGCAGTCTAGCAGAAGAAGATGTAGTAATT
AGATCTGCCAATTTCTCGGACAATACTAAAACCATAATAGTACAGCTGAATGCATCTGTAGAAATTAATTGT
ACAAGACCCAACAACAATACAAGAAAAAGTATCCATATAGGACCAGGAAGAGCATTTTATACAACAGGAGAA
ATAGTAGGAGATATAAGACAAGCACATTGT
>435_2287_9	R5
TGCGACGATTTGAGGAATAATACTAATACTACTAATACCAATAGTAGTAGCTGGGGAAGGATGGAGAATGGA
GAAATAAAAAACTGCTCTTTCAATATCAGCACAAGCATGAAAGATAAGGTGCAGAAAGAATATGCATTTTTT
TATAAACTTGATATAGTACCAATAGATAATAATAAGAATAATACCAGCTATAGGTTGATAAGTTGTAACACC
TCAGTCATTACACAGGCCTGTCCAAAGGTATCCTTTGAGCCAATTCCCATACATTATTGTGCTCCTGCTGGT
TTTGCGCTTCTAAAATGTAAAGATAAGAATTTCAATGGAACAGGATCATGTAAAAATGTAAGCACAGTACAA
TGTACACATGGAATTAAGCCAGTAGTATCAACTCAACTGCTGTTAAATGGCAGTCTAGCAGAAGAAGATGTA
GTAATTAGATCTGCCAATTTCTCGGACAATACTAAAACCATAATAGTACAGCTGAATGCATCTGTAGAAATT
AATTGTACAAGACCCAACAACAATACAAGAAAAAGTATCCATATAGGACCAGGGAGAGCATTTTATACAACA
GGAGAAATAGTAGGAGATATAAGACAAGCACATTGT
>435_2287_7	R5
TGCGACGATTTGAGGAATAATACTAATACTACTAATACCAATAGTAGTAGCTGGGGAAGGATGGAGAATGGA
GAAATAAAAAACTGCTCTTTCAATATCAGCACAAGCATGAAAGATAAGGTGCAGAAAGAATATGCATTTTTT
TATAAATTTGATATAGTACCAATAGATAATAATAAGAATAATACCAGCTATAGGTTGATAAGTTGTAACACC
TCAGTCATTACACAGGCCTGTCCAAAGGTATCCTTTGAGCCAATTCCCATACATTATTGTGCTCCTGCTGGT
TTTGCGCTTCTAAAATGTAAAGATAAGAATTTCAATGGAACAGGATCATGTAAAAATGTAAGCACAGTACAA
TGTACACATGGAATTAAGCCAGTAGTATCAACTCAACTGCTGTTAAATGGCAGTCTAGCAGAAGAAGATGTA
GTAATTAGATCTGCCAATTTCTCGGACAATACTAAAACCATAATAGTACAGCTGAATGCATCTGTAGAAATT
AATTGTACAAGACCCAACAACAATACAAGAAAAAGTATCCATATAGGACCAGGGAGAGCATTTTATACAACA
GGAGAAATAGTAGGAGATATAAGACAAGCACATTGT
>435_1006_5	R5
TGCGACGATTTGAGGAATAATACTAATACTACTAATACCAATAGTAGTAGCTGGGGAAGGATGGAGAATGGA
GAAATAAAAAACTGCTCTTTCAATATCAGCACAAGCATGGAAGATAAGGTGCAGAAAGAATATGCATTTTTT
TATAAATTTGATATAGTACCAATAGATAATAATAAGAATAATACCAGCTATAGGTTGATAAGTTGTAACACC
TCAGTCATTACACAGGCCTGTCCAAAGGTATCCTTTGAGCCAATTCCCATACATTATTGTGCTCCTGCTGGT
TTTGCGCTTCTAAAATGTAAAGATAAGAATTTCGATGGAACAGGATCATGTAAAAATGTAAGCACAGTACAA
TGTACACATGGAATTAAGCCAGTAGTATCAACTCAACTGCTGTTAAATGGCAGTCTAGCAGAAGAAGATGTA
GTAATTAGATCTGCCAATTTCTCGGACAATACTAAAACCATAATAGTACAGCTGAATGCATCTGTAGAAATT
AATTGTACAAGACCCAACAACAATACAAGAAAAAGTATCCATATAGGACCAGGGAGAGCATTTTATACAACA
GGAGAAATAGTAGGAGATATAAGACAAGCACATTGT
>435_1371_6	R5
TGCAACGATTTGAGGAATGATACTAATACTACTAATACCAATAGTAGTAGCTGGGGAATGATGGAGAAAGGA
GAAATAAAAAACTGCTCTTTCAATATCAGCACAAGCATGAAAGATAAGGTGCAGAAAGAATATGCACTTTTT
TATAAACTTGATATAGTACCAATAGATGATAAGAAGACTAATACCAGCTATAGGTTGATAAGTTGTAACACC
TCAGTCATTACACAGGCCTGTCCAAAGGTATCCTTTGAGCCAATTCCCATACATTATTGTGCTCCTGCTGGT
TTTGCGCTTCTAAAATGTAAAGATAAGAATTTCAATGGAACAGGATCATGTAAAAATGTAAGCACAGTACAA
TGTACACATGGAATTAAGCCAGTAGTATCAACTCAACTGCTGTTAAATGGCAGTCTAGCAGAAGAAGATATA
GTAATTAGATCTGCCAATTTCTCGGACAATACTAAAACCATAATAGTACAGCTGAATAAAACTGTAGAAATT
AATTGTACAAGACCCAACAACAATACAAGAAAAAGTATCCATATAGGACCAGGGAGAGCATTTTCTACAACA
GGAGAAATAATAGGAAATATAAGACAAGCACATTGT
>435_1371_1	R5
TGCAACGATTTGAGGAATAATACTAATACTACTAATACCAATAGTAGTAGCTGGGGAAAGATGGAGAAAGGA
GAAATAAAAAACTGCTCTTTCAATATCAGCACAAGCATGAAAGATAAGGTGCAGAAAGAATATGCATTTTTT
TATAAACTTGATATAGTACCAATAGATAATAATAAGAATAATACCAGCTATAGGTTGATAAGTTGTAACACC
TCAGTCATTACACAGGCCTGTCCAAAGGTATCCTTTGAGCCAATTCCCATACATTATTGTGCTCCTGCTGGT
TTTGCGCTTCTAAAATGTAAAGATAAGAAGTTCAATGGAACAGGATCCTGTAAAAATGTAAGCACAGTACAA
TGTACACATGGAATTAAGCCAGTAGTATCAACTCAACTGCTGTTAAATGGCAGTCTAGCAGAAGAAGATGTA
GTAATTAGATCTGCTAATTTCTCGGACAATACTAAAACCATAATAGTACAGCTGAATGAAACTGTAAAAATT
AACTGTACAAGACCCAACAACAATACAAGAAAAAGTATCCATATAGGACCAGGGAGAGCATTTTATACAACA
GGAGAAATAATAGGAGATATAAGACAAGCACATTGT
>435_1371_4	R5
TGCAACGATTTGAGGAATAATACTAATACTACTAATACCAATAGTAGTAGCTGGGGAAAGATGGAGAAAGGA
GAAATAAAAAACTGCTCTTTCAATATCAGCACAAGCATGAAAGATAAGGTGCAGAAAGAATATGCATTTTTT
TATAAACTTGATATAGTACCAATAGATAATAATAAGAATAATACCAGCTATAGGTTGATAAGTTGTAACACC
TCAGTCATTACACAGGCCTGTCCAAAGGTATCCTTTGAGCCAATTCCCATACATTATTGTGCTCCTGCTGGT
TTTGCGCTTCTAAAATGTAAAGATAAGAAGTTCAATGGAACAGGATCCTGTAAAAATGTAAGCACAGTACAA
TGTACACATGGAATTAAGCCAGTAGTATCAACTCAACTGCTGTTAAATGGCAGTCTAGCAGAAGAAGATGTA
GTAATTAGATCTGCCAATTTCTCGGACAATACTAAAACCATAATAGTACAGCTGAATGAAACTGTAAAAATT
AACTGTACAAGACCCAACAACAATACAAGAAAAAGTATCCATATAGGACCAGGGAGAGCATTTTATACAACA
GGAGAAATAATAGGAGATATAAGACAAGCACATTGT
>435_1371_2	R5
TGCAACGATTTGAGGAATAATACTAATACTACTAATACCAATAGTAGTAGCTGGGGAATGATGGAGAAAGGA
GAAATAAAAAACTGCTCTTTCAATATCAGCACAAGCATGAAAGATAAGGTGCAGAAAGAATATGCATTTTTT
TATAAACTTGATATAGTACCAATAGATGATAAGAAGACTAATACCAGCTATAGGTTAATAAGTTGTAACACC
TCAGTCATTACACAGGCCTGTCCAAAGGTATCCTTTGAGCCAATTCCCATACATTATTGTGCTCCTGCTGGT
TTTGCGCTTCTAAAATGTAAAGATAAGAAGTTCAATGGAACAGGATCATGTAAAAATGTAAGCACAGTACAA
TGTACACATGGAATTAAGCCAGTAGTATCAACTCAACTGCTGTTAAATGGCAGTCTAGCAGAAGAAGATGTA
GTAATTAGATCTGCCAATTTCTCGGACAATACTAAAACCATAATAGTACAGCTGAATGAAACTGTAAAAATT
AATTGTACAAGACCCAACAACAATACAAGAAAAAGTATCCATATAGGACCAGGGAGAGCATTTTATACAACA
GGAGAAATAATAGGAGATATAAGACAAGCACATTGT
>435_1006_2	R5
TGCAACGATTTGAGGAATAATACTAATACTACTAATACCAATAGTAGTAGCTGGGGAATGATGGAGAAAGGA
GAAATAAAAAACTGCTCTTTCAATATCAGCACAAGCATGAAAGATAAGGTGCAGAAAGAATATGCATTTTTT
TATAAACTTGATATAGTACCAATAGATGATAAGAAGACTAATACCAGCTATAGGTTGATAAGTTGTAACACC
TCAGTCATTACACAGGCCTGTCCAAAGGTATCCTTTGAGCCAATTCCCATACATTATTGTGCTCCTGCTGGT
TTTGCGCTTCTAAAATGTAAAGATAAGAAGTTCAATGGAACAGGATCATGTAAAAATGTAAGCACAGTACAA
TGTACACATGGAATTAAGCCAGTAGTATCAACTCAACTGCTGTTAAATGGCAGTCTAGCAGAAGAAGATGTA
GTAATTAGATCTGCCAATTTCTCGGACAATACTAAAACCATAATAGTACAGCTGAATGAAACTGTAAAAATT
AACTGTACAAGACCCAACAACAATACAAGAAAAAGTATCCATATAGGACCAGGGAGAGCATTTTATACAACA
GGAGAAATAATAGGAGATATAAGACAAGCACATTGT
>435_1006_10	R5
TGCAACGATTTGAGGAATAATACTAATACTACTAATACCAATAGTAGTAGCTGGGGAATGATGGAGAAAGGA
GAAATAAAAAACTGCTCTTTCAATATCAGCACACACATAAAAGATAAGGTGCAGAAAGAATATGCACTTTTT
TATAAACTTGATATAGTACCAATAGATAGTAAGAAGACTAATACCAGCTATAGGTTGATAAGTTGTAACACC
TCAGTCATTACACAGGCCTGTCCAAAGGTATCCTTTGAGCCAATTCCCATACATTATTGTGCTCCTGCTGGT
TTTGCGCTTCTAAAATGTAAAGATAAGAAGTTCAATGGAACAGGATCATGTAAAAATGTAAGCACAGTACAA
TGTACACATGGAATTAAGCCAGTAGTATCAACTCAACTGCTGTTAAATGGCAGTCTAGCAGATGAAGATGTA
GTAATTAGATCTGCCAATTTCTCGGACAATACTAAAACCATAATAGTACAGCTGAATGAAACTGTAGAAATT
AATTGTACAAGACCCAACAACAATACAAGAAAAAGTATCCATATAGGACCAGGGAGAGCATTTTATACAACA
GGAGAAATAATAGGAAATATAAGACAAGCACATTGT
>435_1006_4	R5
TGCAACGATTTGAGGAATAATACTAATACTACTAATACCAATAGTAGTAGCTGGGGAATGATGGAGAAAGGA
GAAATAAAAAACTGCTCTTTCAATATCAGCACACACATAAAAGATAAGGTGCAGAAAGAATATGCACTTTTT
TATAAACTTGATATAGTACCAATAGATAGTAAGAAGACTAATACCAGCTATAGGTTGATAAGTTGTAACACC
TCAGTCATTACACAGGCCTGTCCAAAGGTATCCTTTGAGCCAATTCCCATACATTATTGTGCTCCTGCTGGT
TTTGCGCTTCTAAAATGTAAAGATAAGAAGTTCAATGGAACAGGATCATGTAAAAATGTAAGCACAGTACAA
TGTACACATGGAATTAAGCCAGTAGTATCAACTCAACTGCTGTTAAATGGCAGTCTAGCAGAAGAAGATGTA
GTAATTAGATCTGCCAATTTCTCGGACAATACTAAAACCATAATAGTACAGCTGAATGAAACTGTAGAAATT
AATTGTACAAGACCCAACAACAATACAAGAAAAAGTATCCATATAGGACCAGGGAGAGCATTTTATACAACA
GGAGAAATAATAGGAAATATAAGACAAGCACATTGT
>435_1006_9	R5
TGCAACGATTTGAGGAATAATACTAATACTACTAATACCAATAGTAGTAGCTGGGGAATGATGGAGAAAGGA
GAAATAAAAAACTGCTCTTTCAATATCAGCACACACATAAAAGATAAGGTGCAGAAAGAATATGCACTTTTT
TATAAACTTGATATAGTACCAATAGATAGTAAGAAGACTAATACCAGCTATAGGTTGATAAGTTGTAACACC
TCAGTCATTACACAGGCCTGTCCAAAGGTATCCTTTGAGCCAATTCCCATACATTATTGTGCTCCTGCTGGT
TTTGCGCTTCTAAAATGTAAAGATAAGAAGTTCAATGGAACAGGATCATGTAAAAATGTAAGCACAGTACAA
TGTACACATGGAATTAAGCCAGTAGTATCAACTCAACTGCTGTTAAATGGCAGTCTAGCAGAAGAAGATGTA
GTAATTAGATCTGCCAATTTCTCGGACAATACTAAAACCATAATAGTACAGCTGAATGAAACTGTAGAAATT
AATTGTACAAGACCCAACAACAATACAAGAAAAAGTATCCATATAGGACCAGGGAGAGCATTTTATACAACA
GGAGAAATAATAGGAAATATAAGACAAGCACATTGT
>435_1006_7	R5
TGCAACGATTTGAGGAATAATACTAATACTACTAATACCAATAGTAGTAGCTGGGGAATGATGGAGAAAGGA
GAAATAAAAAACTGCTCTTTCAATATCAGCACACACATAAAAGATAAGGTGCAGAAAGAATATGCACTTTTT
TATAAACTTGATATAGTACCAATAGATAGTAAGAAGACTAATACCAGCTATAGGTTGATAAGTTGTAACACC
TCAGTCATTACACAGGCCTGTCCAAAGGTATCCTTTGAGCCAATTCCCATACATTATTGTGCTCCTGCTGGT
TTTGCGCTTCTAAAATGTAAAGATAAGAAGTTCAATGGAACAGGATCATGTAAAAATGTAAGCACAGTACAA
TGTACACATGGAATTAAGCCAGTAGTATCAACTCAACTGCTGTTAAATGGCAGTCTAGCAGAAGAAGATGTA
GTAATTAGATCTGCCAATTTCTCGGACAATACTAAAACCATAATAGTACAGCTGAATGAAACTGTAGAAATT
AATTGTACAAGACCCAACAACAATACAAGAAAAAGTATCCATATAGGACCAGGGAGAGCATTTTATACAACA
GGAGAAATAATAGGAAATATAAGACAAGCACATTGT
>435_5045_9	R5
TGCAACGATTTGAGGAATAATACTAATACTACTAATACCAATAGTAGTAGCTGGGGAATGATGGAGAAAGGA
GAAATAAAAAACTGCTCTTTCAATATCAGCACACACATAAAAGATAAGGTGCAGAAAGAATATGCACTTTTT
TATAAACTTGATATAGTACCAATAGATAGTAAGAAGACTAATACCAGCTATAGGTTGATAAGTTGTAACACC
TCAGTCATTACACAGGCCTGTCCAAAGGTATCCTTTGAGCCAATTCCCATACATTATTGTGCTCCTGCTGGT
TTTGCGCTTCTAAAATGTAAAGATAAGAAGTTCAATGGAACAGGATCATGTAAAAATGTAAGCACAGTACAA
TGTACACATGGAATTAAGCCAGTAGTATCAACTCAACTGCTGTTAAATGGCAGTCTAGCAGAAGAAGATGTA
GTAATTAGATCTGCCAATTTCTCGGACAATACTAAAACCATAATAGTACAGCTGAATGAAACTGTAGAAATT
AATTGTACAAGACCCAACAACAATACAAGAAAAAGTATCCATATAGGACCAGGGAGAGCATTTTATACAACA
GGAGAAATAATAGGAAATATAAGACAAGCACATTGT
>435_5045_6	R5
TGCCACGATTTGACGAATAATACTAATACTACTAATACCAATAGTAGTAGCTGGGGAAAGATGGAGAGAGGA
GAAATAAAAAACTGCTCTTTCAATATCAGCACAAGCATGACAGATAAGGTGCAGAAAGAATATGCATATTTT
TATAAACTTGATATAGTACAAATAGATGATAATAAAAACAATACCAATAATACCAGCTATAGGTTGATAAGT
TGTAACACCTCAGTCATTACACAGGCCTGTCCAAAGGTATCCTTTGAGCCAATTCCCATACATTATTGTGCT
CCTGCTGGTTTTGCGCTTCTAAAATGTAAAGATAAAAATTTCAATGGAACAGGATCATGTAAAAATGTAAGC
ACAGTACAATGTACACATGGAATTAAGCCAGTGGTATCAACTCAACTGCTGTTAAATGGCAGTCTAGCAGAA
GAAGAGGTAGTAATTAGATCTGCCAATTTCTCGGACAATACTAAAACCATAATAGTACAGCTGAATGCATCT
GTAAAAATTAATTGTACAAGACCCAACAACAATACAAGAAAAAGTATCCATACAGGACCAGGGAGAGCATTT
TATACAACAGGAGAAATAGTAGGAGATATAAGACAAGCACATTGT
>435_5045_10	R5
TGCCACGATTTGAAGAATAATACTAATACTACTAATACCAATAGTAGTAGCTGGGGAAAAATGGAGAGAGGA
GAAATAAAAAACTGCTCTTTCAATATCAGCACAAGCATGACAGATAAGGTGCAGAAAGAATATGCATATTTT
TATAAACTTGATATAGTACAAATAGATGATAATAAAAACAATACCAATAATACCAGCTATAGGTTGATAAGT
TGTAACACCTCAGTCATTACACAGGCCTGCCCAAAGGTATCCTTTGAGCCAATTCCCATACATTATTGTGCT
CCTGCTGGTTTTGCGCTTCTAAAATGTAAAGATAAAAATTTCAATGGAACAGGATCATGTAAAAATGTAAGC
ACAGTACAATGTACACATGGAATTAAGCCAGTGGTATCAACTCAACTGCTGTTAAATGGCAGTCTAGCAGAA
GAAGAGGTAGTAATTAGATCTGCCAATTTCTCGGACAATACTAAAACCATAATAGTACAGCTGAATGCATCT
GTAAAAATTAATTGTACAAGACCCAACAACAATACAAGAAAAAGTATCCATATAGGACCAGGGAGAGCATTT
TATACAACAGGAGAAATAGTAGGAGATATAAGACAAGCACATTGT
>435_5045_7	R5
TGCCACGATTTGAAGAATAATACTAATACTACTAATACCAATAGTAGTAGCTGGGGAAAGATGGAGAGAGGA
GAAATAAAAAACTGCTCTTTCAATATCAGCACAAGCATGACAGATAAGGTGCAGAAAGAATATGCATATTTT
TATAAACTTGATATAGTACAAATAGATGATAATAAAAACAATACCAATAATACCAACTATAGGTTGATAAGT
TGTAACACCTCAGTCATTACACAGGCCTGTCCAAAGGTATCCTTTGAGCCAATTCCCATACATTATTGTGCT
CCTGCTGGTTTTGCGCTTCTAAAATGTAAAGATAAAAATTTCAATGGAACAGGATCATGTAAAAATGTAAGC
ACAGTACAATGTACACATGGAATTAAGCCAGTGGTATCAACTCAACTGCTGTTAAATGGCAGTCTAGCAGAA
GAAGAGGTAGTAATTAGATCTGCCAATTTCTCGGACAATACTAAAACCATAATAGTACAGCTGAATGCATCT
GTAAAAATTAATTGTACAAGACCCAACAACAATACAAGAAAAAGTATCCATATAGGACCAGGGAGAGCATTT
TATACAACAGGAGAAATAGTAGGAGATATAAGACAAGCACATTGT
>435_5045_3	R5
TGCCACGATTTGAAGAATAATACTAATACTACTAATACCAATAGTAGTAGCTGGGGAAAGATGGAGAGAGGA
GAAATAAAAAACTGCTCTTTCAATATCAGCACAAGCATGACAGATAAGGTGCAGAAAGAATATGCATATTTT
TATAAACTTGATATAGTACAAATAGATGATAATAAAAACAATACCAATAATACCAGCTATAGGTTGATAAGT
TGTAACACCTCAGTCATTACACAGGCCTGTCCAAAGGTATCCTTTGAGCCAATTCCCATACATTATTGTGCT
CCTGCTGGTTTTGCGCTTCTAAAATGTAAAGATAAAAATTTCAATGGAACAGGATCATGTAAAAATGTAAGC
ACAGTACAATGTACACATGGAATTAAGCCAGTGGTATCAACTCAACTGCTGTTAAATGGCAGTCTAGCAGAA
GAAGAGGTAGTAATTAGATCTGCCAATTTCTCGGACAATACTAAAACCATAATAGTACAGCTGAATGCATCT
GTAAAAATTAATTGTACAAGACCCAACAACAATACAAGAAAAAGTATCCATATAGGACCAGGGAGAGCATTT
TATACAACAGGAGAAATAGTAGGAGATATAAGACAAGCACATTGT
>435_5045_2	R5
TGCCACGATTTGAAGAATAATACTAATACTACTAATACCAATAGTAGTAGCTGGGGAAAGATGGAGAGAGGA
GAAATAAAAAACTGCTCTTTCAATATCAGCACAAGCATGACAGATAAGGTGCAGAAAGAATATGCATATTTT
TATAAACTTGATATAGTACAAATAGATGATAATAAAAACAATACCAATAATACCAGCTATAGGTTGATAAGT
TGTAACACCTCAGTCATTACACAGGCCTGTCCAAAGGTATCCTTTGAGCCAATTCCCATACATTATTGTGCT
CCTGCTGGTTTTGCGCTTCTAAAATGTAAAGATAAAAATTTCAATGGAACAGGATCATGTAAAAATGTAAGC
ACAGTACAATGTACACATGGAATTAAGCCAGTGGTATCAACTCAACTGCTGTTAAATGGCAGTCTAGCAGAA
GAAGAGGTAGTAATTAGATCTGCCAATTTCTCGGACAATACTAAAACCATAATAGTACAGCTGAATGCATCT
GTAAAAATTAATTGTACAAGACCCAACAACAATACAAGAAAAAGTATCCATATAGGACCAGGGAGAGCATTT
TATACAACAGGAGAAATAGTAGGAGATATAAGACAAGCACATTGT
>435_5045_1	R5
TGCCACGATTTGAAGAATAATACTAATACTACTAATACCAATAGTAGTAGCTGGGGAAAGATGGAGAGAGGA
GAAATAAAAAACTGCTCTTTCAATATCAGCACAAGCATGACAGATAAGGTGCAGAAAGAATATGCATATTTT
TATAAACTTGATATAGTACAAATAGATGATAATAAAAACAATACCAATAATACCAGCTATAGGTTGATAAGT
TGTAACACCTCAGTCATTACACAGGCCTGTCCAAAGGTATCCTTTGAGCCAATTCCCATACATTATTGTGCT
CCTGCTGGTTTTGCGCTTCTAAAATGTAAAGATAAAAATTTCAATGGAACAGGATCATGTAAAAATGTAAGC
ACAGTACAATGTACACATGGAATTAAGCCAGTGGTATCAACTCAACTGCTGTTAAATGGCAGTCTAGCAGAA
GAAGAGGTAGTAATTAGATCTGCCAATTTCTCGGACAATACTAAAACCATAATAGTACAGCTGAATGCATCT
GTAAAAATTAATTGTACAAGACCCAACAACAATACAAGAAAAAGTATCCATATAGGACCAGGGAGAGCATTT
TATACAACAGGAGAAATAGTAGGAGATATAAGACAAGCACATTGT
>435_5045_5	R5
TGCCACGATTTGAAGAATAATACTAATACTACTAATACCAATAGTAGTAGCTGGGGAAAGATGGAGAGAGGA
GAAATAAAAAACTGCTCTTTCAATATCAGCACAAGCATGACAGATAAGGTGCAGAAAGAATATGCATATTTT
TATAAACTTGATATAGTACAAATAGATGATAATAAAAACAATACCAATAATACCAGCTATAGGTTGATAAGT
TGTAACACCTCAGTCATTACACAGGCCTGTCCAAAGGTATCCTTTGAGCCAATTCCCATACATTATTGTGCT
CCTGCTGGTTTTGCGCTTCTAAAATGTAAAGATAAAAATTTCAATGGAACAGGATCATGTAAAAATGTAAGC
ACAGTACAATGTACACATGGAATTAAGCCAGTGGTATCAACTCAACTGCTGTTAAATGGCAGTCTAGCAGAA
GAAGAGGTAGTAATTAGATCTGCCAATTTCTCGGACAATACTAAAACCATAATAGTACAGCTGAATGCATCT
GTAAAAATTAATTGTACAAGACCCAACAACAATACAAGAAAAAGTATCCATATAGGACCAGGGAGAGCATTT
TATACAACAGGAGAAATAGTAGGAGATATAAGACAAGCACATTGT
>435_5045_8	R5
TGCCACGATTTGAAGAATAATACTAATACTACTAATACCAATAGTAGTAGCTGGGGAAAGATGGAGAGAGGA
GAAATAAAAAACTGCTCTTTCAATATCAGCACAAGCATGACAGATAAGGTGCAGAAAGAATATGCATATTTT
TATAAACTTGATATAGTACAAATAGATGATAATAAAAACAATACCAATAATACCAGCTATAGGTTGATAAGT
TGTAACACCTCAGTCATTACACAGGCCTGTCCAAAGGTATCCTTTGAGCCAATTCCCATACATTATTGTGCT
CCTGCTGGTTTTGCGCTTCTAAAATGTAAAGATAAAAATTTCAATGGAACAGGATCATGTAAAAATGTAAGC
ACAGTACAATGTACACATGGAATTAAGCCAGTGGTATCAACTCAACTGCTGTTAAATGGCAGTCTAGCAGAA
GAAGAGGTAGTAATTAGATCTGCCAATTTCTCGGACAATACTAAAACCATAATAGTACAGCTGAATGCATCT
GTAAAAATTAATTGTACAAGACCCAACAACAATACAAGAAAAAGTATCCATATAGGACCAGGGAGAGCATTT
TATACAACAGGAGAAATAGTAGGAGATATAAGACAAGCACATTGT
>435_5045_4	R5
TGCCACGATTTGAAGAATAATACTAATACTACTAATACCAATAGTAGTAGCTGGGGAAAGATGGAGAGAGGA
GAAATAAAAAACTGCTCTTTCAATATCAGCACAAGCATGACAGATAAGGTGCAGAAAGAATATGCATATTTT
TACAAACTTGATATAGTACAAATAGATGATAATAAAAACAATACCAATAATACCAGCTATAGGTTGATAAGT
TGTAACACCTCAGTCATTACACAGGCCTGTCCAAAGGTATCCTTTGAGCCAATTCCCATACATTATTGTGCT
CCTGCTGGTTTTGCGCTTCTAAAATGTAAAGATAAAAATTTCAATGGAACAGGATCATGTAAAAATGTAAGC
ACAGTACAATGTACACATGGAATTAAGCCAGTGGTATCAACTCAACTGCTGTTAAATGGCAGTCTAGCAGAA
GAAGAGGTAGTAATTAGATCTGCCAATTTCTCGGACAATACTAAAACCATAATAGTACAGCTGAATGCATCT
GTAAAAATTAATTGTACAAGACCCAACAACAATACAAGAAAAAGTATCCATATAGGACCAGGGAGAGCATTT
TATACAACAGGAGAAATAGTAGGAGATATAAGACAAGCACATTGT
>435_5045_4	R5
TGCCACGATTTGAAGAATAATACTAATACTACTAATACCAATAGTAGTAGCTGGGGAAAGATGGAGAGAGGA
GAAATAAGAAACTGCTCTTTCAATATCAGCACAAGCATGACAGATAAGGTGCAGAAAGAATATGCATATTTT
TATAAACTTGATATAGTACAAATAGATGATAATAAAAACAATACCAATAATACCAGCTATAGGTTGATAAGT
TGTAACACCTCAGTCATTACACAGGCCTGTCCAAAGGTATCCTTTGAGCCAATTCCCATACATTATTGTGCT
CCTGCTGGTTTTGCGCTTCTAAAATGTAAAGATAAAAATTTCAATGGAACAGGATCATGTAAAAATGTAAGC
ACAGTACAATGTACACATGGAATTAAGCCAGTGGTATCAACTCAACTGCTGTTAAATGGCAGTCTAGCAGAA
GAAGAGGTAGTAATTAGATCTGCCAATTTCTCGGACAATACTAAAACCATAATAGTACAGCTGAATGCATCT
GTAAAAATTAATTGTACAAGACCCAACAACAATACAAGAAAAAGTATCCATATAGGACCAGGGAGAGCATTT
TATACAACAGGAGAAATAGTAGGAGATATAAGACAAGCACATTGT
