# Supplementary material for: Protein structural disorder of the envelope V3 loop contributes to the switch in human immunodeficiency virus type 1 cell tropism
Source: PLoS One. 2017 Oct 19;12(10):e0185790. doi: 10.1371/journal.pone.0185790 (PMC5648111; doi:10.1371/journal.pone.0185790)
Supplement: S1 File — (ZIP) [file pone.0185790.s001.zip › sequences/Shankarappa_data_set_C2_V5/sequence_per_patient_AA/pat01.fasta]

>1V02X16_R5
EEEVVIRSENFTDNAKTIIVQLKESVVINCTRPNNNTRKSIQVGPGKAIYTTGEIIGDLR
QAHCNLSRAEWNNTLKQIVKKLREQFGNKTIVFNQSSGGDPEIVMHSLNCRGEFFYCNST
QLFNSTWDNSTLNNVTEGSNSTEENITLPCRIKQIINMWQEVGKAMYAPPIRGQIRCSSN
ITGLLLTRDGGKDTSNTEIFRPG
>1V02X17_R5
EEEVVIRSENSTDNAKTIIVQLKESVVINCTRPNNNTRKSIQVGPGKAIYTTGEIIGDIR
QAHCNLSRAEWNNTLKQIVKKLREQFGNKTIVFNQSSGGDPEIVMHSFNCGGEFFYCNST
QLFNSTWDNSTLNNVTEGSNSTEENITLPCRIKQIINMWQEVGKAMYAPPIRGQIRCSSN
ITGLLLTRDGGKDTSNTEIFRPG
>1V02X18_R5
EEEVVIRSENFTDNAKTIIVQLKESVVINCTRPNNNTRKSIQVGPGKAIYTTGEIIGDIR
QAHCNLSRAEWNNTLKQIVKKLREQFGNKTIVFNQSSGGDPEIVMHSFNCGGEFFYCNST
QLFNSTWDNSTLNNVTEGSNSTEENITLPCRIKQIINMWQEVGKAMYAPPIRGQIRCSSN
ITGLLLTRDGGKDTSNTEIFRPG
>1V02X19_R5
EEEVVIRSENFTDNAKTIIVQLKESVVINCTRPNNNTRKSIQVGPGKAIYTTGEIIGDIR
QAHCNLSRAEWNNTLKQIVKKLREQFGNKTIVFNQSSGGDPEIVMHSFNCGGEFFYCNST
QLFNSTWDNSTLNNVTEGSNSTEENITLPCRIKQIINMWQEVGKAMYAPPIRGQIRCSSN
ITGLLLTRDGGKDTSNTEIFRPG
>1V02X20_R5
EEEVVIRSENFTDNAKTIIVQLKESVVINCTRPNNNTRKSIQVGPGKAIYTTGEIIGDIR
QAHCNLSRAEWNNTLKQIVKKLREQFGNKTIVFNQSSGGDPEIVMHSFNCGGEFFYCNST
QLFNSTWDNSTLNNVTEGSNSTEENITLPCRIKQIINMWQEVGKAMYAPPIRGQIRCSSN
ITGLLLTRDGGKDTSNTEIFRPG
>1V02X24_R5
EEEVVIRSENFTDNAKTIIVQLKESVVINCTRPNNNTRKSIQVGPGKAIYTTGEIIGDIR
QAHCNLSRAEWNNTLKQIVKKLREQFGNKTIVFNQSSGGDPEIVMHSFNCGGEFFYCNST
QLFNSTWDNSTLNNVTEGSNSTEENITLPCRIKQIINMWQEVGKAMYAPPIRGQIRCSSN
ITGLLLTRDGGKDTSNTEIFRPG
>1V04X05_R5
EEEVVIRSENFTDNAKTIIVQLKESVVINCTRPNNNTRKSIQVGPGKAIYTTGEIIGDIR
QAHCNLSRAEWNNTLKQIVKKLREQFGNKTIVFNQSSGGDPEIVMHSFNCGGESFYCNST
QLFNSTWDNSTLNNVTEGSNSTEENITLPCRIKQIINMWQEVGKAMYAPPIRGQIRCSSN
ITGLLLTRDGGKDTSNTEIFRPG
>1V04X12_R5
EEEVVIRSEKFTDNAKTIIVQLKESVVINCTRPNNNTRKSIQVGPGKAIYTTGEIIGDIR
QAHCNLSRAEWNNTLKQIVKKLREQFGNKTIVFNQSSGGDPEIVMHSFNCGGEFFYCNST
QLFNSTWDNSTLNNVTEGSNSTEENITLPCRIKQIINMWQEVGKAMYAPPIRGQIRCSSN
ITGLLLTRDGGKDTSNTEIFRPG
>1V04X22_R5
EEEVVIRSENFTDNAKTIIVQLKESVVINCTRPNNNTRKSIQVGPGKAIYTTGEIIGDIR
QAHCNLSRAEWNNTLKQIVKKLREQFGNKTIVFNQSSGGDPEIVMHSFNCGGEFFYCNST
QLFNSTWDNSTLNNVTEGSNSTEENITLPCRIKQIINMWQEVGKAMYAPPIRGQIRCSSN
ITGLLLTRDGGKNTSNTEIFRPG
>1V04X24_R5
EEEVVIRSENFTDNAKTIIVQLKESVVINCTRPNNNTRKSIQVGPGKAIYTTGEIIGDIR
QAHCNLSRAEWNNTLKQIVKKLREQFGNKTIVFNQSSGGDPEIVMHSFNCGGEFFYCNST
QLFNSTWDNSTLNNVTEGSNSTEENITLPCKIKQIINMWQEVGEAMYAPPIRGQIRCSSN
ITGLLLTRDGGKNTSNTEIFRPG
>1V04X25_R5
EEEIVIRSENFTDNAKTIIVQLKESVVINCTRPNNNTRKSIQVGPGKAIYTTGEIIGDIR
QAHCNLSRAEWNNTLKQIVKKLREQFGNKTIVFNQSSGGDPEIVMHSFNCGGEFFYCNST
QLFNSTWDNSTLNNVTEGSNSTEEDITLPCRIKQIINMWQEVGKAMYAPPIRGQIRCSSN
ITGLLLTRDGGENTSNTEIFRPG
>1V04X27_R5
EEEVVIRSENFTDNAKTIIVQLKESVVINCTRPNNNTRKSIQVGPGKAIYTTGEIIGDIR
QAHCNLSRAEWNNTLKQIVKKLREQFGNKTIVFNQSSGGDPEIVMHSFNCGGEFFYCNST
QLFNSTWDNSTLNNVTEGSNSTEENITLPCRIKQIINMWQEVGKAMYAPPIRGQIRCSSN
ITGLLLTRDGGKDTSNTEIFRPG
>1V04X30_R5
EEEVVIRSENFMDNAKTIIVQLRESVVINCTRPNNNTRKSIQVGPGKAIYTTGEIIGDIR
QAHCNLSRAEWNNTLKQIVKRLREQFGNKTIVFNQSSGGDPEIVMHSFNCGGEFFYCNST
QLFNSTWDNSTLNNVTEGSNSTEENITLPCRIKQIINMWQEVGKAMYAPPIRGQIRCSSN
ITGLLLTRDGGNTSNTEVFRPG
>1V04X32_R5
EEEVVIRSENFTDNAKTIIVQLKESVVINCTRPNNNTRKSIQVGPGKAIYTTGEIIGDIR
QAHCNLSRAEWNNTLKQIVKKLREQFGNKTIVFNQSSGGDPEIVMHSFNCGGEFFYCNST
QLFNSTWDNSTLNNVTEGSNSTEENITLPCRIKQIINMWQEVGKAMYAPPIRGQIRCSSN
ITGLLLTRDGGNDTSNTEIFRPG
>1V04X33_R5
EEEVVIRSENFTDNAKTIIVQLKESVVINCTRPNNNTRKSIQVGPGKAIYTTGEIIGDIR
QAHCNLSRAEWNNTLKQIVKKLREQFGNKTIVFNQSSGGDPEIVMHSFNCGGEFFYCNST
QLFNSTWDNSTLNNVTEGSNSTEENITLPCRIKQIINMWQEVGKAMYAPPIRGQIRCSSN
ITGLLLTRDGGKDTSNTEIFRPG
>1V04X38_R5
EEEVVIRSENFMDNAKTIIVQLRESVVINCTRPNNNTRKSIQVGPGKAIYTTGEIIGDIR
QAHCNLSRAEWNNTLKQIVKKLREQFGNKTIVFNQSSGGDPEIVMHSFNCGGEFFYCNST
QLFNSTWDNSTLNNVTEGSNSTEENITLPCRIKQIINMWQEVGKAMYAPPIRGQIRCSSN
ITGLLLTRDGGNTSNTEVFRPG
>1V05X44_X4
EEEVVIRSENFTDNAKTIIVQLKESVVINCTRPNNHTRKSIQVGPGKAIYTTGEIIGDIR
QAHCNLSRAEWNNTLKQIVKKLREQFGNKTIVFNQSSGGDPEIVMHSFNCGGEFFYCNST
QLFNSTWDNSTMNNVTEGSNSTEENITLPCRIKQIINMWQEVGKAMYAPPIRGQIRCSSN
ITGLLLTRDGGKDNTSNTEIFRPG
>1V05X52_X4
GEEVVIRSDNFTDNAKTIIVQLKESVVINCTRPNNNTRKSMQVGPGRAIYTTGEIIGDIR
QAHCNLSRAEWNNTLKQIVKKLREQFGNKTIVFNQSSGGDPEIVMHSFNCGGEFFYCNST
QLFNSTWDNSTLNNITEGSNSTEENITLPCRIKQIINMWQEGGKALYAPPIRGQIRCSSN
ITGLLLTRDGGNGTNNTEIFRPG
>1V05X53_R5
EEEVVIRSDNFTDNAKTIIVQLKEPVVINCTRPNNNTRKSIQVGPGRAIYTTGEIIGDIR
QAHCNLSRAEWNNTLKQIVKKLREQFRNKTIVFNQSSGGDPEIVMHSFNCGGEFFYCNST
QLFNSTWDNSTLNNVTEGSNSTEENITLPCRIKQIINMWQEVGKAMYAPPIRGRIRCSSN
ITGLLLTRDGGKNMSDTEVFRPG
>1V05X55_R5
EEEVVIRSDNFMDNAKTIIVQLKESVVINCTRPNNNTRKSVQVGPGRAIYTTGEIIGDIR
QAHCNLSRAEWNNTLKQIVKKLREQFGNKTIVFNQSSGGDPEIVMHSFNCGGEFFYCNST
QLFNSTWDNSTLNNITEGSNSTEENITLPCRIKQIINMWQEVGKAMYAPPIRGQIRCSSN
ITGLLLTRDGGNGTNNTEIFRPG
>1V05X57_R5
EEEVVIRSENLTDNAKTIIVQLKESVVINCTRPNNNTRKSIQVGPGKAIYTTGEIIGDIR
QAHCNLSRAEWNNTLKQIVKKLREQFGNKTIVFNQSSGGDPEIVMHSFNCGGEFFYCNST
QLFNSTWDNSTLNNVTEGSNSTEENITLPCRIKQIINMWQEVGEAMYAPPIRGQIRCSSN
ITGLLLTRDGGKNTSTEIFRPG
>1V05X60_X4
EKEVVIRSENFTDNAKTIIVQLKESVVINCTRPNNNTRKSIQVGPGKAIYTTGKIIGDIR
QAHCNLSKAKWNNTLKQIVKKLREQFGNKTIVFNQSSGGDPEIVMHSFNCGGKFFYCNST
QLFNSTWDNSTLNNVTEGSNSTKENITLPCRIKQIINMWQEVGKAMYAPPIRGQIRCSSN
ITGLLLTRDGGNNTSNTEIFRPG
>1V05X61_R5
EEEVVIRSDNFTDNAKTIIVQLKESVVINCTRPNNNTRKSIQVGPGRAIYTTGEIIGDIR
QAHCNLSRAEWNNTLKQIVKKLREQFGNKTIVFNQSSGGDPEIVMHSFNCGGEFFYCNST
QLFNSIWDNSTLNNVTEGSNSTEENITLPCRIKQIVNMWQEVGKAMYASPIRGQIRCSSN
ITGLLLTRDGGNGTNNTEIFRPG
>1V05X62_R5
EEEVVIRSENFTDNAKTMIVQLKESVVINCTRPNNNTRKSIQVGPGRAIYTTGEIIGDIR
QAHCNLSRAEWNNTLKQIVKKLREQFGNKTIVFNQSSGGDPEIVMHSFNCGGEFFYCNST
QLFNSTWDNSTLNITEGSNSTEENITLPCRIKQIINMWQEVGKAMYAPPIRGQIRCSSNI
TGLLLTRDGGRGNDTSNTEIFRPG
>1V05X71_R5
EEEVVIRSENFTDNAKTIIVQLKESVVINCTRPNNNTRKSIQVGPGKAIYTTGEIIGDIR
QAHCNLSRAEWNNTLKQIVKKLREQFGNKTIVFNQSSGGDPEIVMHSFNCGGEFFYCNST
QLFNSTWDNSTLNITEGSNSTEENITLPCRIKQIINMWQEVGKAMYAPPIRGQIRCSSNI
TGLLLTRDGGRGNDTSNTEIFRPG
>1V07X64_R5
EEEVVIRSDNFTDNAKTIIVQLKESVVINCTRPNNNTRKSIQVGPGRAIYTTGEIIGDIR
QAHCNLSRAEWNNTLKQIVKKLREQFGNKTIVFNQSSGGDPEIVMHSFNCGGEFFYCNST
QLFNSTWDNSTLNNITEGSNSTEENITLPCRIKQIINMRQEVGKAMYAPPIRGQIRCSSN
ITGLLLTRDGGNGTNNTEIFRPG
>1V07X66_R5
EEEVVIRSENLTDNAKTIIVQLKESVVINCTRPNNNTRKSIQVGPGRAIYATGEIIGDIR
QAHCNLSRAEWNNTLKQIAKKLREQFGNKTIVFNQSSGGDPEIVMHSFNCGGEFFYCNST
QLFNSTWDNSTLNITEGSNSPEENITLPCRIKQIINMWQEVRKAMYAPPIRGQIRCSSNI
TGLLLTRDGGNNTNNTEIFRPG
>1V07X67_R5
EEEVVIRSENFTDNAKTIIVQLKESVVINCTRPNNNTRKSIQVGPGRAIYATGEIIGDIR
QAHCNLSRAEWNNTLKQIVKKLREQFGNKTIVFNQSSGGDPEIVMHSFNCGGEFFYCNST
QLFNSTWALNNVTEGSKSTEENITLPCRIKQIINMWQEVGKAMYAPPIRGQIRCSSNITG
LLLTRDGGKNTSSSTEIFRPG
>1V07X75_R5
EEEVVIRSENFTDNAKTIIVQLKESVVINCTRPNNDTRKSIPVGPGRAIYATGEIIGDIR
QAHCNLSRAEWNNTLKQIVKKLREQFGNKTIVFNRSSGGDPEIVMHSFNCGGGFFYCNST
QLFNSTWDTLNNVTEGSHSTEENITLPCRIKQIINMWQEVGKAMYAPPIRGQIRCSSNIT
GLLLTRDGGNNTNNTEIFRPG
>1V07X77_R5
EEEVVIRSENFTDNAKTIIVRLKEPVVINCTRPNNNTRKSIQVGPGRAIYATGEIIGDIR
QAHCNLSRAEWNNTLKQIVKKLREQFGNKTIVFNRSSGGDPEIVMHSFNCGGEFFYCNST
QLFNSTWDNSTLNITEGSHSTEENITLPCRIKQIINMWQEVGKAMYAPPIRGQIRCSSNI
TGLLLTRDGGKDTSNTEIFRPG
>1V07X79_R5
EEEVVIRSENFTDNAKTIIVQLKESVVINCTRPNNNTRKSIQVGPGRAIYATGEIIGDIR
QAHCNLSRAEWNNTLKQIVKKLREQFGNKTIVFNQSSGGDPEIVMHSFNCGGEFFYCNST
QLFNSTWALNNVTEGSKSTEENITLPCRIKQIINMWQEVGKAVYAPPIRGQIRCSSNITG
LLLTRDGGKNTSSSTEIFRPG
>1V07X81_R5
EEEVVIRSDNFTDNAKTIIVQLKEPVVINCTRPNNNTRKSIPVGPGRAIYATGEIIGDIR
QAHCNLSRAEWNNTLKQIVKKLREQFGNKTIIFNRSSGGDPEIVMHSFNCGGEFFYCNST
QLFNGTWDTLNNVTEGSHSTEENITLPCRIKQIINMWQEVGKAMYAPPIRGQIRCSSNIT
GLLLTRDGGNNTNNTEIFRPG
>1V07X86_R5
EEEVVIRSENFTDNAKTIIVQLKESVVINCTRPNNNTRKSIPVGPGRAIYATGEIIGDIR
QAHCNLSRAEWNNTLKQIVKKLREQFGNKTIVFNRSSGGDPEIVMHSFNCGGEFFYCNST
QLFNSTWDNSTLNNVTEGSDSTEENITLPCRIKQIINMWQEVGKAMYAPPIRGQIRCSSN
ITGLLLTRDGDNNTNNTEIFRPG
>1V09X435_R5
EEVVIRSENFTDNAKTIIVQLKESVVINCTRPNNNTRKSIQVGPGKAIYTTGEIIGDIRQ
AHCNLSRAEWNNTLKQIVKKLREQFGNKTIVFNQSSGGDPEIVMHSFNCGGEFFYCNSTQ
LFNSTWDNSTLNNVTEGSNSTEENITLPCRIKQIINMWQEVGKAMYAPPIRGQIRCSSNI
TGLLLTRDGGKDTSNTEIFRPG
>1V09X440_R5
EEEVVIRSENFTDNAKTIIVQLKESVVINCTRPNNDTRKSIPVGPGRAIYATGEIIGDIR
QAHCNLSRAEWNNTLKQIVEKLREQFGNKTIVFNRSSGGDPEIVMHSFNCGGEFFYCNTT
QLFNSTWNTSTWNDVTAGPDSTAENITLPCRIKQIINMWQEVGKAMYAPPIRGQIRCSSN
ITGLLLTRDGGNNTNNTEIFRPG
>1V09X81_R5
EEEVVTRSENLTDNAKTIIVQLKEPVVINCTRPNNNTRKSIPVGPGRAIYTTGEIIGDIR
QAHCNLSRAEWNNTLKQIVKKLREQFGNKTIVFNRSSGGDPEIVMHSFNCGGEFFYCNST
QLFNSTWDNSTLNNVTEGSNSTEENITLPCRIKQIINMWQEVGKAMYAPPIRGQIRCSSN
ITGLLLTRDGGKNTSSHTEIFRPG
>1V09X84_R5
EEEVVIRSENFTDNAKTIIVQLKESVVINCTRPNNNTRKSMQVGPGRAIYATGEIIGDIR
QAHCNLSRAEWNNTLKQIAKKLREQFGNKTIVFNRSSGGDPEIVMHSFNCGGEFFYCNTT
QLFNSTWNTSTLNNVTEGSENITLPCRIKQIINMWQEVGKAMYAPPIRGQIRCSSNITGL
LLTRDGGSNTNNTEIFRPG
>1V09X86_R5
EEEVVIRSENFTDNAKTIIVQLKESVVINCTRPNNNTRKSIPVGPGRAIYATGEIIGDIR
QAHCNLSRAEWNNALKQIVKKLREQFGNKTIVFNRSSGGDPEIVMHSFNCGGEFFYCNST
QLFNSTWDDSTLNNVPERSDSTEENITLPCRIKQIINMWQEVGKAMYAPPIRGQIRCSSN
ITGLLLTRDGGNNTNNTEIFRPG
>1V09X90_R5
EEEVVIRSENFTDNAKTIIVQLKESVVINCTRPNNNTRKSIQVGPGKAIYTTGEIIGDIR
QAHCNLSRAEWNNTLTQIVKKLREQFGHNKTIVFNQSPGGDPEIVMHSFNCGGEFFYCNS
TQLFNSTWNSTLNNVTEGSNSTEENITLPCKIKQIINMWQEVGKAMYAPPIRGQIRCSSN
ITGLLLTRDGGKNTSSTAEIFRPG
>1V09X92_R5
EEEVVIRSENFTDNAKTIIVQLKEPVVINCTRPNNNTRKSIPVGSGRAIYATGEIIGDIR
QAHCNLSRAEWNNTLKQIVEKLREQFGNKTIVFNRSPGGDPEIVMHSFNCGGEFFYCNST
QLFNSTWANSTLNNVTEGSENITLPCRIKQIINMWQEVGKAMYAPPIRGQIRCSSNITGL
LLTRDGGKNTSSTTEIFRPG
>1V09X93_R5
EEEVVIRSENLTDNAKTIIVQLKEPVVINCTRPNNNTRKSIPVGPGRAIYTTGEIIGDIR
QAHCNLSRAEWNNTLKQIVKKLREQFGNKTIVFNRSSGGDPEIVMHSFNCGGEFFYCNST
QLFNSTWDNSTLNNVTEGSNSTEENITLPCRIKQIINMWQEVGKAMYAPPIRGQIRCSSN
ITGLLLTRDGGNNTNNTEIFRPG
>1V09X96_R5
EEEVVIRSENFTDNAKTIIVQLKESVVINCTRPNNNTRKSIHVGPGRAIYATGEIIGDIR
KAHCNLSRTEWDNTLKQIVEKLREQFGNKTIVFNRSSGGDPEIVMHSFNCGGEFSYCNST
QLFNSTWANSTLNNVTEGSENITLPCRIKQIINMWQEVGKAMYAPPIRGQIRCSSNITGL
LLTRDGGSNTNNTEIFRPG
>1V09X98_R5
EEEVVIRSENFTDNAKTIIVQLKEPVVINCTRPNNNTRKSIPVGPGRAIYATGEIIGDIR
QAHCNLSRAEWNNTLQQIVKKLREQFGNKTIVFNRSSGGDPEIVMHSFNCGGEFFYCNST
QLFNSTWNSTLNNATGGSNSTEENITLPCKIKQIINMWQEVGKAMYAPPIRGQIRCSSNI
TGLLLTRDGGRGNDTNNTEIFRPG
>1V10X106_R5
EEEVVIRSENFTDNAKTIIVQLKESVVINCTRPNNNTRKSIQVGPGKAIYTTGEIIGDIR
QAHCNLSRAEWNNTLTQIVKKLREQFGHNKTIVFNQSSGGDPEIVMHSFNCGGEFFYCNS
TQLFNSTWNSTLNNVTEGLNSTEENITLPCKIKQIINMWQEVGKAMYAPPIRGQIRCSSN
ITGLLLTRDGGRGNDTNNTEIFRPG
>1V10X114_R5
EKEVVIRSENFTDNAKTIIVQLKESVVINCTRPNNNTRKSIPVGPGRAIYATGGIIGDIR
KAHCNLSRAEWNNTLKQIVEKLREQFGNKTIVFNRSSGGDPEIVMHSFNCGGEFFYCNTT
QLFNSTWDNSTLNNVTEGSENITLPCRIKQIINMWQEVGKAMYAPPIRGQIRCSSNITGL
LLTRDGGNNTNNTEIFRPG
>1V10X115_X4
EKEVVIRSENFTDNAKTIIVQLNEPVVINCTRPSNNTRRSIAVGPGRAIYATEKIIGDIR
KAHCNLSRAAWNNTLRQIVEKLREQFGNKTIVFNRSSGGDPEIVMHSFNCGGEFFYCNTT
QLFNSTWYNSTLNNGTEGSEKIILPCRIKQIINMWQEVGKAMYAPPISGQIRCSSNITGL
LLTRDGGRGNNTNSTTEIFRPG
>1V10X120_X4
EEEVVIRSENFTDNAKTIIVQLRESVVINCTRPNNNTRKSIQVGPGRVIYTTGEIIGDIR
QAHCNLSRAEWNNTLKQIVKKLREQFGNKTIVFNQSSGGDPEIVMHSFNCGGEFFYCNST
QLFNSTWDNSTLNNVTEGSKSTEENITLPCRIKQIINMWQEVGKAMYAPPIRGQIRCSSN
ITGLLLTRDGGKNTSSTTEIFRPG
>1V10X323_X4
EKEVVIRSENFTDNAKTIIVQLNESVVINCTRPSNNTRRSIAVGPGRAIYATEKIIGDIR
KAHCNLSRAAWNNTLRQIVEKLREQFGNKTIVFNRSSGGDPEIVMHSFNCGGEFFYCNTT
QLFNSTWNTSTLNNVTEGSEKITLPCRIKQIINMWQEVGKAMYAPPISGQIRCSSNITGL
LLTRDGGNNTNNTEIFRPG
>1V10X326_R5
EEEVVIRSENFTDNAKTIIVQLKEPVVINCTRPNNNTRKSIQVGPGKAIYTTGEIIGDIR
QAHCNLSRAEWNNTLTQIVKKLREQFGHNKTIVFNQSSGGDPEIVMHSFNCGGEFFYCNS
TQLFNSTWNSTLNNVTKGSNSTEENITLTCRIKQIINMWQEVGKAMYAPPIRGQIRCSSN
ITGLLLTRDGGKDNTSSHTEIFRPG
>1V11X01_R5
EEEIVIRSENLTDNAKTIIVQLKEAVVINCTRPNNNTRKSIHVGPGRAIYATGEIIGNIR
QAHCNLSRAEWNNTLKQIAKKLREQFGNKTIVFNRSSGGDLEIVMHSFNCGGEFFYCNTT
QLFNSTWNTSTLKDEGSNSTEETITLQCRIKQIINMWQEVGKAMYAPPIRGQIRCSSNIT
GLLLTRDGGRGNNTNSTTEIFRPG
>1V11X03_X4
EKEVVIRSENFTDNAKTIIVQLNESVVINCTRPSNNTRRSIAVGPGRAIYATEKIIGDIR
KAHCNLSRAAWNNTLRQIVEKLREQFGNKTIVFNRSSGGDPEIVMHSFNCGGEFFYCNTT
QLFNSTWANSTLNNVTEGSEKITLPCRIKQIINMWQEVGKAMYAPPISGQIRCSSNITGL
LLTRDGGRGNNTSSTTETFRPG
>1V11X04_R5
EKEVVIRSENFTDNAKTIIVQLNESVVINCTRPSNNTRKSIPVGPGRAIYATGEIIGDIR
QAHCNLSRAEWNNTLKQIVEKLREQFGNKTIVFNRSSGGDPEIVMHSFNCGGEFFYCNTT
QLFNSTWNTSTLNNVTEGSEKIMLQCRIKQIINMWQEVGKAMYAPPISGQIRCSSNITGL
LLTRDGGRGNNTNSTTEIFRPG
>1V11X05_X4
EKEVVIRSENFTDNAKTIIVQLNESVVINCTRPNNNTRRSIHVGPGRAIYATGRIIGDIR
QAHCNLSRAAWNNTLNQVVKKLREQFGNKTIVFNRSSGGDPEIVMHSFNCGGEFFYCNTT
QLFNSTWNTSTLNNVTEGSEKITLPCRIKQIINMWQEVGKAMYAPPISGQIRCSSNITGL
LLTRDGGRGNNTSSTTETFRPG
>1V11X06_R5
EKEVVIRSENFTDNAKTIMVQLNESVVINCTRPSNNTRRSIPVGPGRAIYATEEIIGDIR
QAHCNLSRAEWNNTLKQIVEKLREQFGNKTIVFNRSSGGDPEIVMHSFNCGGEFFYCNST
QLFNSTWNSALNNVTERSNSTEENITLPCKIKQIINMWQEVGKAMYAPPIRGQIRCSSNI
TGLLLTRDGGKNTSSTAEIFRPG
>1V11X08_X4
EKEVVIRSENFTDNAKTIIVQLNESVVINCTRPNNNTRRSISVGPGRAIYATGRIIGDIR
KAHCNLSRAAWNNTLRQIVEKLREQFGNKTIVFNRSSGGDPEIVMHSFNCGGEFFYCNTT
QLFNSTWANSTLNNVTEGSEKITLPCRIKQIINMWQEVGKAMHAPPISGQIRCSSNITGL
LLTRDGGRGNNTSSTTETFRPG
>1V11X10_X4
EKEVVIRSENFTDNAKTIIVQLNESVVINCTRPNNNTRRSISVGPGRAIYATGRIIGDIR
KAHCNLSRAAWNNTLRQIVEKLREQFGNKTIVFNRSSGGDPEIVMHSFNCGGEFFYCNTT
QLFNSTWNTSTLNNVTEGSEKITLPCRIKQIINMWQEVGKAMYAPPISGQIRCSSNITGL
LLTRDGGRGNNTNSTTEIFRPG
>1V11X11_R5
EKEVVIRSENFTDNAKTIIVQLNESVVINCTRPSNNTRKSIPVGPGRAIYATGEIIGNIR
QAHCNLSRAEWNNTLKQIVEKLREQSGNKTIVFNRSSGGDPEIVMHSFNCGGEFFYCNST
QLFNSTWNSTLNNVTKGSNSTEENITLPCKIKQIINMWQEVGKAMYAPPIRGQIRCSSNI
TGLLLTRDGGKNTSSTTEIFRPG
>1V11X12_R5
EEEVVIRSENFTNNAKTIIVQLNESVVINCTRPNNNTRKSIQVGPGKAIYTTGGIIGNIR
QAHCNLSRAEWNKTLTRIVKKLREQFGHNKTIVFNQSSGGDPEIVMHSFNCGGEFFYCNS
TQLFNSTWNSTLNNVTEGSNSTEENITLPCKIKQIINMWQEVGKAMYAPPIRGQIRCSSN
ITGLLLTRDGGRGNDTDNTEIFRPG
>1V11X13_R5
EEEVVIRSENFTDNAKTIIVQLKKPVVINCTRPSNNTRKSIPVGPGRAIYATGEIIGNIR
QAHCNLSRAEWNNTLKQIVEKLREQFGNKTIVFNRSSGGDPEIVMHSFNCGGEFFYCNST
QLFNSTWNSTLNNVTERSNSTEENITLPCKIKQIINMWQEVGKAMYAPPIRGQIRCSSNI
TGLLLTRDGGKDTSNTEIFRPG
>1V12X121_X4
EKEVVIRSENFTDNAKTIIVQLNESVVINCTRPNNNTRRSIRVGPGRAIYATGRIIGDIR
QAHCNLSRAAWNNTLNQVVKKLREQFGNKTIVFNRSSGGDPEIVMHSFNCGGEFFYCNTT
QLFNSTWYNSTLNNVTEGSEKITLPCRIKQIINMWQEVGKAMYAPPISGQIRCSSNITGL
LLTRDGGRGNNTNSTTEIFRPG
>1V12X123_X4
EKEVVIRSENFTDNAKTIIVQLNESVVINCTRPNNNTRRSIAVGPGRAIYATDKIIGDIR
KAHCNLSRAAWNNTLRQIVEKLREQFGNKTIVFNRSSGGDPEIVMHSFNCGGEFFYCNTT
QLFNSTWANSTLNNVTEGSEKITLPCRIKQIINMWQEVGKAMYAPPISGQIRCSSNITGL
LLTRDGGRGNNTNSTTEIFRPG
>1V12X126_X4
EKEVVIRSENFTDNAKTIIVQLNESVVINCTRPSNNTRRSIAVGPGRAIYATDKIIGDIR
KAHCNLSRAAWNNTLRQIVEKLREQFGNKTIVFNRSSGGDPEIVMHSFNCGGEFFYCNTT
QLFNSTWNTSTLNNVTEGSEKIILQCRIKQIINMWQEVGKAMYAPPISGQIRCSSNITGL
LLTRDGGNNTNNTEIFRPG
>1V12X127_X4
EKEVVIRSENFTDNAKTIIVQLNEPVVINCTRPSNNTRRSIAVGPGRAIYATEKIIGDIR
KAHCNLSRAAWNNTLRQIVEKLREQFGNKTIVFNRSSGGDPEIVMHSFNCGGEFFYCNTT
QLFNSTWYNSTLNNGTEGSEKIILPCRIKQIINMWQEVGKAMYAPPISGQIRCSSNITGL
LLTRDGGRGNNTNSTTEIFRPG
>1V12X128_X4
EEEVVIRSENFTDNAKTIIVQLRESVVINCTRPNNNTRKSIQVGPGRVIYTTGEIIGDIR
QAHCNLSRAEWNNTLKQIVKKLREQFGNKTIVFNQSSGGDPEIVMHSFNCGGEFFYCNST
QLFNSTWDNSTLNNVTEGSKSTEENITLPCRIKQIINMWQEVGKAMYAPPIRGQIRCSSN
ITGLLLTRDGGKNTSSTTEIFRPG
>1V12X132_X4
EEELVIRSENFTDNAKTIIVQLKESVVINCTRPNNNTRKSIQVGPGRVIYTTGEIIGDIR
QAHCNLSRAEWNNTLKQIVKKLREQFGNKTIVFNQSSGGDPEIVMHSFNCGGEFFYCNST
QLFNSTWDNSTLNNVTEGSKSTEENITLPCRIKQIINMWQEVGKAMYAPPIRGQIRCSSN
ITGLLLTRDGGKNTSSTTEIFRPG
>1V12X134_X4
EKEVVIRSENFTDNAKTIIVQLNESVVINCTRPSNNTRRSIAVGPGRAIYATEKIIGDIR
KAHCNLSRAAWNNTLRQIVEKLREQFGNKTIVFNRSSGGDPEIVMHSFNCGGEFFYCNTT
QLFNSTWNTSTLNNVTEGSEKITLPCRIKQIINMWQEVGKAMYAPPISGQIRCSSNITGL
LLTRDGGNNTNNTEIFRPG
>1V12X136_R5
EKEVVIRSENFTDNAKTIIVQLNESVVINYTRPSNNTRKSIPVGPGRAIYATGEIIGDIR
QAHCNLSRAEWNNTLKQIVEKLREQFGNNKTIVFNQSSGGDPEIVMHSFNCGGEFFYCNS
TQLFNSTWNSTLNNVTERSNSTEENIIILPCKIKQIINMWQEVGKAMYAPPIRGQIRCSS
NITGLLLTRDGGKNTSSTTEIFRPG
>1V13X141_X4
EKEVVIRSENFTDNAKTIIVQLNESVVINCTRPSNNTRRSIAVGPGRAIYATDKIIGDIR
KAHCNLSRAAWNNTLRQIVEKLREQFGNKTIVFNRSSGGDPEIVMHSFNCGGEFFYCNTT
QLFNSTWNTSTLNNVTEGSEKIILQCRIKQIINMWQEVGKAMYAPPISGQIRCSSNITGL
LLTRDGGNNTNNTEIFRPG
>1V13X144_X4
EKEVVIRSENFTDNAKTIIVQLNESVVINCTRPSNNTRRSIAVGPGRAIYATDKIIGDIR
KAHCNLSRAAWNNTLRQIVEKLREQFGNKTIVFNRSSGGDPEIVMHSFNCGGEFFYCNTT
QLFNSTWNTSTLNNVTEGSEKIILQCRIKQIINMWQEVGKAMYAPPISGQIRCSSNITGL
LLTRDGGNNTNNTEIFRPG
>1V13X146_X4
EKEVVIRSENFTDNAKTIIVQLNESVVINCTRPNNNTRRSIAVGPGRAIYATEKIIGDIR
KAHCNLSRAAWNNTLRQIVEKLREQFGNKTIVFNRSSGGDPEIVMHSFNCGGEFFYCNTT
QLFNSTWNTSTLNNVTEGSEKIILQCRIKQIINMWQEVGKAMYAPPISGQIRCSSNITGL
LLTRDGGNNTNSTTEIFRPG
>1V13X147_X4
EKEVVIRSENFTDNAKTIIVQLNESVVINCTRPSNNTRRSIAVGPGRAIYATDKIIGDIR
KAHCNLSRAAWNNTLRQIVEKLREQFGNKTIVFNRSSGGDPEIVMHSFNCGGEFFYCNTT
QLFNSTWNTSTLNNVTEGSEKIILQCRIKQIINMWQEVGKAMYAPPISGQIRCSSNITGL
LLTRDGGNNTNSTTEIFRPG
>1V13X149_X4
EKEVVIRSENFTDNAKTIIVQLNESVVINCTRPSNNTRRGIAVGPGRAIYATDKIIGDIR
KAHCNLSRAAWNNTLRQIVEKLREQFGNKTIVFNRSSGGDPEIVMHSFNCGGEFFYCNTT
QLFNSTWNTSTLNNVTEGSEKIILQCRIKQIINMWQEVGKAMYAPPISGQIRCSSNITGL
LLTRDGGNDTNNTEIFRPG
>1V13X150_X4
EKEVVIRSENFTDNAKTIIVQLNESVVINCTRPNNNTRRSISVGPGRAIYATERIIGDIR
KAHCNISRAAWNNTLRQIVEKLREQFGDKTIVFNRSSGGDPEIVMHSFNCGGEFFYCNTT
QLFNSTWSTLNNVTEGSEKITLPCRIKQIINMWQEVGKAMYAPPISGQIRCSSNITGLLL
TRDGGRDNNTNSTTEIFRPG
>1V13X151_X4
EKEVVIRSENFTDNAKTIIVQLNESVVINCTRPSNNTRRSIAVGPGRAIYATDKIIGDIR
KAHCNLSRAAWNNTLRQIVEKLREQFGNKTIVFNRSSGGDPEIVMHSFNCGGEFFYCNTT
QLFNSTWNTSTLNNVTEGSEKIILQCRIKQIINMWQEVGKAMYAPPISGQIRCSSNITGL
LLTRDGGNNTNNTEIFRPG
>1V13X158_X4
EKEVVIRSENFTDNAKTIIVQLNESVVINCTRPSNNTRRSIAVGPGRAIYATDKIIGDIR
KAHCNLSRAAWNNTLRQIVEKLREQFGNKTIVFNRSSGGDPEIVMHSFNCGGEFFYCSTT
QLFNSTWNTSTLNNVTEGSEKIILQCRIKQIINMWQEVGKAMYAPPISGQIRCSSNITGL
LLTRDGGNNTNNTEIFRPG
>1V13X159_X4
EKEVVIRSENFTDNAKTIIVQLNESVVINCTRPSNNTRRSIPVGPGRAIYATEAIIGDIR
KAHCNLSRAEWNNTLKQIVEKLREQFGNKTTVFNRPSGGDPEIVMHSFNCGGEFFYCNTT
QLFNSTWNTSTLNNVTEGSEKIILQCRIKQIINMWQEVGKAMYAPPINGQIRCSSNITGL
LLTRDGGNNTNNTEIFRPG
>1V14X167_X4
EKEVVIRSENFTDNAKTIIVQLNESVVINCTRPSNNTRRSIAVGPGRAIYATDKIIGDIR
KAHCNLSRAAWNNTLRQIVEKLREQFGNKTIVFNRSSGGDPEIVMHSFNCGGEFFYCNTT
QLFNSTWNTSTLNNVTEKSENITLPCRVKQIINMWQEVGKAMYAPPIRGQIRCSSNITGL
LLTRDGGKDTSNNTEIFRPG
>1V14X173_X4
EKEVVIRSENFTDNAKTIIVQLNESVVINCTRPSNNTRRSITVGPGRAIYATDKIIGDVR
KAHCNLSRTAWNNTLRQIVEKLREQFGNKTIVFNRSSGGDPEIVMHSFNCGGEFFYCNTT
QLFNSTWNTSTLNNVTGGSETTILQCRIKQIINMWQEVGKAMYAPPINGQIRCSSNITGL
LLTRDGGNNTDNTEIFRPG
>1V14X176_X4
EKEVVIRSENFTDNAKTIIVQLNESVVINCTRPSNNTRRSITVGPGRAIYATDKIIGDIR
KAHCNLSRAAWNNTLRQIVEKLREQFGNKTIVFNRSSGGDPEIVMHSFNCGGEFFYCNTT
QLFNSTWNTSTLNNVNTWNTSTLNNVTEGSEEITLPCRIKQIINMWQEVGKAMYAPPISG
QIRCSSNITGLLLTRDGGNNTDNTEIFRPG
>1V14X306_X4
EKEVVIRSENFTDNAKTIIVQLNESVVINCTRPSNNTRRSIAVGPGRAFYATDKIIGDIR
KAHCNLSRTAWNNTLRQIVEKLREQFGNKTIVFNRSSGGDPEIVMHSFNCGGEFFYCNTT
QLFNSTWNTSTLNNATEGSETIILQCRIKQIINMWQEVGKAMYAPPISGQIRCSSNTTGL
LLTRDGGNNIDNIEIFRPG
>1V14X307_X4
EKEVVIRSENFTDNAKTIIVQLNGSVVINCTRPSNNTRRSITVGPGRAIYATDKIIGDIR
KAHCNTSKAAWNNTLRQIVEKLREQFGNKTIVFNRSSGGDPEIVMHSFNCGGEFFYCNTT
QLFNSTWNTSALNNVTEGSETIILQCRIKQIINMWQEVGKAMYAPPISGQIRCSSNITGL
LLTRDGGNNTDNTEIFRPG
>1V14X308_X4
EKEVVIRSENFTDNAKTIIVQLNESVVINCTRPSNNTRRSITVGPGRAIYATDKIIGDIR
KAHCNLSRTAWNNTLRQIVEKLREQFGNKTIVFNRSSGGDPEIVMHSFNCGGEFFYCNTT
QLFNSTWNTSTLNNVTEGSETIILQCRIKQIINMWQEVGKAMYAPPINGQIRCSSDITGL
LLTRDGGNNTNNTEIFRPG
>1V14X311_X4
EKEVVIRSENFTDNAKTIIVQLNESVVINCTRPSNNTRRSITVGPGRAIYATDKIIGDIR
KAHCNISKAAWNNTLRQIVEKLREQFGNKTIVFNRSSGGDPEIVMHSFNCGGEFFYCNTT
QLFNSTWNTSALNNVTEGSETIILQCRIKQIINMWQEVGKAMYAPPINGQIRCSSNIAGL
LLTRDGGNNTNNTEIFRPG
>1V14X313_X4
EKEVVIRSENFTDNAKTIIVQLNESVVINCTRPSNNTRRSITVGPGRAIYATDKIIGDIR
KAHCNLSRTAWNNTLRQIVEKLREQFGNKTIVFNRSSGGDPEIVMHSFNCGGEFFYCNTT
QLFNSTWANSTLNNGTEGSENIILQCRIKQIINMWQEVGKAMYAPPINGQIRCSSNITGL
LLTRDGGNNTNNTEIFRPG
>1V14X315_X4
EKEVVIRSENFTDNAKTIIVQLNESVVINCTRPSNNTRRSIAVGPGRAFYATDKIIGDIR
KAHCNLSRTAWNNTLRQIVEKLREQFGNKTIVFNRSSGGDPEIVMHSFNCGGEFFYCNTT
QLFNSTWNTSTLNNATEGSETIILQCRIKQIINMWQEVGKAMYAPPINGQIRCSSNITGL
LLTRDGGNNINNTEIFRPG
>1V14X317_X4
EEEVVIRSENFTDNAKTIIVQLNESVVINCTRPSNNTRRSITVGPGRAIYATDKIIGDIR
KAHCNLSRTAWNNTLRQIVEKLREQFGNKTIVFNRSSGGDPEIVMHSFNCGEEFFYCNTT
QLFNSTWNTSTLNNVTEGPEMIILQCRIKQIVNMWQEVGKAMYAPPISGQIRCSSNITGL
LLTRDGGNNTNNIEIFRPG
>1V15X326_X4
EKEVVIRSENFTDNAKTIIVQLNESVVINCTRPSNNTRRSIAVGPGRAFYATDKIIGDIR
KAHCNLSRAAWNNTLRQIVEKLREQFGNKTIVFNRSSGGDPEIVMHSFNCGGEFFYCNTT
QLFNSTWNTSTLNNVTEGSETIILQCRIKQIINMWQEVGKAMYAPPISGQIRCSSNITGL
LLTRDGGSNTNNTEISRPG
>1V15X332_X4
EKEVVIRSENFTDNAKTIIVQLNESVVINCTRPSNNTRRSIAVGPGRAFYATDKIIGDVR
KAHCNLSRTEWNNTLRQIVEKLREQFGNKTIVFNRSSGGDPEIVMHSFNCGGEFFYCNTT
QLFNSTWNTNTLNNVTGGSETIILQCRIKQIINMWQEVGKAMYAPPINGQIRCSSNITGL
LLTRDGGSNTNNTEIFRPG
>1V15X333_X4
EKEVVIRSENFTDNAKTIIVQLNESVVINCTRPSNNTRRSIAVGPGRAFYATDKIIGDVR
KAHCNLSRTEWNNTLRQIVEKLREQFGNKTIVFNRSSGGDPEIVMHSFNCGGEFFYCNTT
QLFNSTWNTNTLNNVTGGSETIILQCRIKQIINMWQEVGKAMYAPPINGQIRCSSNITGL
LLARDGGSGNNTNNTEIFRPG
>1V15X335_R5
EKEVVIRSENFTDNAKTIIVQLNESVVINCTRPSNNTRRSIAVGPGRAFYATDQIIGDIR
KAHCNLSRAAWNNTLGQIVEKLREQFGNKTIVFNRSSGGDPEIVMHSFNCGGEFFYCNTT
QLFNSTWNTSTLNNEGSETITLQCRIKQIINMWQEVGKAMYAPPINGQIRCPSNITGLLL
TRDGGSNTNNTEIFRPG
>1V15X336_X4
EKEVVIRSENFTDNAKTIIVQLNESVVINCTRPSNNTRRSIAVGPGRAFYATDKIIGDIR
KAHCNLSRTAWNNTLRQIVEKLREQFGNKTIVFNRSSGGDPEIVMHSFNCGGEFFYCNTT
QLFNSTWNTSTLNNVNTWNTSTLNNVTEGSEKITLQCRIKQIINMWQEVGKAMYAPPING
QIRCSSNITGLLLTRDGGSNTNNTEIFRPG
>1V15X337_R5
EKEVVIRSENFTDNAKTIIVQLNESVVINCTRPSNNTRRSIAVGPGRAFYATDQIIGDIR
KAHCNLSRAAWNNTLGQIVEKLREQFGNKTIVFNRSSGGDPEIVMHSFNCGGEFFYCNTT
QLFNSTWNTSTLNNEGSETITLQCRIKQIINMWQEVGKAMYAPPINGQIRCSSNITGLLL
TRDGGSNTNNTEIFRPG
>1V15X338_R5
EKEVVIRSENFTDNAKTIIVQLNESVVINCTRPSNNTRRSIAVGPGRAFYATGQIIGDIR
KAHCNLSRAAWNNTLGQIVEKLREQFGNKTIVFNRSSGGDPEIVMHSFNCGGEFFYCNTT
QLFNSTWNTSTLNNEGSETITLQCRIKQIINMWQEVGKAMYAPPINGQIRCSSNITGLLL
TRDGGSNTNNTEIFRPG
>1V15X339_X4
EKEVVIRSENFTDNAKTIIVQLNESVVINCTRPSNNTRRSIAVGPGRAIYATDKIIGDIR
KAHCNLSRAAWNNTLGQIVEKLREQFGNKTIVFNRSSGGDPEIVMHSFNCGGEFFYCNTT
QLFNSTWNTSTLNNEGSETITLQCRIKQIINMWQEVGKAMYAPPINGQIRCSSNITGLLL
TRDGGNNTNNTEIFRPG
>1V15X340_X4
EKEVVIRSENFTDNAKTIIVQLNESVVINCTRPSNNTRRGIAVGPGRAIYATDKIIGDIR
KAHCNLSRTAWNNTLRQIVEKLREQFGNKTIVFNRSSGGDPEIVMHSFNCGGEFFYCNTT
QLFNSTWNTSTLNNGTKGSENIILQCRIKQIINMWQEVGKAVYAPPINGQIRCSSNITGL
LLTRDGGNNTNNTEIFRPG
>1V15X341_R5
EKEVVIRSENFTDNAKTIIVQLNESVVINCTRPSNNTRRSIAVEPGRAFYATDQIIGDIR
KAHCNLSRAAWNNTLGQIVEKLREQFGNKTIVFNRSSGGDPEIVMHSFNCGGEFFYCNTT
QLFNSTWNTSTLNNEGSETITLQCRIKQIINMWQEVGKAMYAPPINGQIRCSSNITGLLL
TRDGGSNTNNTEIFRPG
>1V16X202_X4
EEEVVIRSENFTNNAKTIIVQLNESVVINCTRPSNNTRRSIAVGPGRAFYATDKIIGDIR
KAHCNLSRTAWNNTLRQIVEKLREQFGNKTIVFNRSSGGDPEIVMHSFNCGGEFFYCNTT
QLFNSTWNTSTLNNVTEGSEQIILQCRIKQIVNMWQEVGKAMYAPPINGQIRCSSNITGL
LLTRDGGNNTDNIEIFRPG
>1V16X203_R5
EKEVVIRSENFTDNAKTIIVQLNESVVINCTRPSNNTRRSIAVGPGRAFYATDQIIGDIR
KAHCNLSRAAWNNTLRQIVEKLREQFGNKTIVFNRSSGGDPEIVMHSFNCGGEFFYCNTT
QLFNSTWNTSTLNNVTGGSEPIILQCRIKQIINMWQEVGKAMYAPPTSGQIRCSSNITGL
LLTRDGGSNTNNTEIFRPG
>1V16X204_X4
EKEVVIRSENFTDNAKTIIVQLNESVVINCTRPSNNTRRSIAVGPGRAFYATDKIIGDIR
KAHCNLSRTAWNNTLRQIVEKLREQFGNKTIVFNRSSGGDPEIVMHSFNCGGEFFYCNTT
QLFNSTWNSTLNNVAERSNSTEEIIILQCRIKQIINMWQEVGKAMYAPPISGQIRCSSNI
TGLLLTRDGGNNTDNTEIFRPG
>1V16X206_X4
EKEVVIRSENFTDNAKTIIVQLNESVVINCTRPSNNTRRSIAVGPGRAFYATDKIIGDIR
KAHCNLSRTAWNNTLRQIVEKLREQFGNKTIVFNRSSGGDPEIVMHSFNCGGEFFYCNTT
QLFNSTWNSTLNNVAERSNSTEEIIILQCRIKQIINMWQEVGKAMYAPPISGQIRCSSNI
TGLLLTRDGGNNTDNTEIFRPG
>1V16X208_R5
EKEVIIRSENFTDNAKTIIVQLNESVVINCTRPSNNTRRSIAVGPGRAFYATDQIIGDIR
KAHCNLSRAAWNNTLRQIAEKLREQFGNKTIVFNRSSGGDPEIVMHSFNCGGEFFYCNTT
QLFNSTWNNSTLNSVTKGSNSTEETIILQCRIKQIINMWQEVGKAMYAPPISGQIRCSSN
ITGLLLTRDGGNNTNNTEIFRPG
>1V16X209_X4
EEEVVIRSENFTNNAKTIIVQLNESVVINCTRPSNNTRRSIVVGPGRAFYATDKIIGDIR
KAHCNISKAAWNNTLRQIVEKLREQFGNKTIVFNRSSGGDPEIIMHSFNCGGEFFYCNTT
QLFNSTWNSTLSNVAERSNSTEEIIILQCRIKQIVNMWQEVGKAMYAPPINGQIRCSSNI
TGLLLTRDGGSNTNNTEIFRPG
>1V16X213_R5
EKEVIIRSENFTDNAKTIIVQLNESVVINCTRPSNNTRRSIAVGPGRAFYATDQIIGDIR
KAHCNLSRAAWNNTLRQIAEKLREQFGNKTIVFNRSSGGDPEIVMHSLNCGGEFFYCNTT
QLFNSTWNNSTLNSVTKGSNSTEETIILQCRIKQIINMWQEVGKAMYAPPISGQIRCSSN
ITGLLLTRDGGNNTNNTEIFRPG
>1V16X214_X4
EEEVVIRSENFTNNAKTIIVQLNESVVINCTRPSNNTRRSIAVGPGRAFYATDKIIGDIR
KAHCNISKAAWNNTLRQIVEKLREQFGNKTIVFNRSSGGDPEIVMHSFNCGGEFFYCNTT
QLFNSTWNTSTLNNVTEGSEKIIILQCRIKQIVNMWQEVGKAMYAPPISGQIRCSSNITG
LLLTRDGGSNTNNTEIFRPG
>1V16X215_R5
EKEVVIRSENFTDNAKTIIVQLNESVVINCTRPSNNTRRSIAVGPGRAFYATDQIIGDIR
KAHCNLSRAAWNNTLRQIVEKLREQFGNKTIVFNRSSGGDPEIVMHSFNCGGEFFYCNTT
QLFNSTWNTSTLNNVTGGSEPIILQCRIKQIINMWQEVGKAMYAPPISGQIRCSSNITGL
LLTRDGGSNTNNTEIFRPG
>1V16X216_X4
EEEVVIRSENFTNNAKTIIVQLNESVVINCTRPSNNTRRSIAVGPGRAFYATDKIIGDIR
KAHCNLSRTEWNNTLRQIVEKLREQFGNKTIVFNRSSGGDPEIVMHSFNCGGEFFYCNTT
QLFNSTWNTSTLNNVTEGSEKIIILQCRIKQIVNMWQEVGKAMYAPPISGQIRCSSNITG
LLLTRDGGNNTDNIEIFRPG
>1V17X222_X4
EKEVVIRSENFTDNAKTIIVQLNESVVINCTRPSNNTRRSIAVGPGRAFYATDKIIGDIR
KAHCNLSRTEWNNTLRQIVEKLREQFGNKTIVFNRSSGGDPEIVMHSFNCGGEFFYCNTT
QLFNSTWNTSTLNNVTGGSEKIIILQCRIKQIINMWQEVGKAMYAPPISGQIRCSSNITG
LLLTRDGGSNTNNTEIFRPG
>1V17X224_R5
EEEVVIRSENFTNNAKTIIVQLNESVVINCTRPSNNTRRSIAVGPGRAFYATDQIIGDIR
KAHCNLSRAAWNNTLRQIVEKLREQFGNKTIVFNRSSGGDPEIVMHSFNCGGEFFYCNTT
QLFNSTWNTSTLNNVTGGSEPIILQCRIKQIINMWQEVGQAMYAPPISGQIRCSSNITGL
LLTRDGGRGNNTNNTEIFRPG
>1V17X225_R5
EEEVVIRSENFTNNAKTIIVQLNESVVINCTRPSNNTRRSIAVGPGRAFYATDQIIGDIR
KAHCNLSRAAWNNTLRQIVEKLREQFGNKTIVFNRSSGGDPEIVMHSFNCGGEFFYCNTT
QLFNSTWNTSTLNNVTGGSESIILQCRIKQIINMWQGVGQAMYAPPISGQIRCSSNITGL
LLTRDGGRGNNTNNTEIFRPG
>1V17X229_R5
EEEVVIRSENFTNNAKTIIVQLNESVVINCTRPSNNTRRSIAVGPGRAFYATDQIIGDIR
KAHCNLSRAAWNNTLGQIVEKLREQFGNKTIVFNRSSGGDPEIVMHSFNCGGEFFYCNTT
QLFNSTWNTSTLNNVTGGSEPIILQCRIKQIINMWQEVGQAMYAPPISGQIRCSSNITGL
LLTRDGGRGNNTNNTEIFRPG
>1V17X236_R5
EEEVVIRSENFTNNAKTIIVQLNESVVINCTRPSNNTRRSIAVGPGRAFYATDQIIGDIR
KAHCNLSRAAWNNTLGQIVEKLREQFGNKTIVFNRSSGGDPEIVMHSFNCGGEFFYCNTT
QLFNSTWNTSTLNNEGSETFTLQCRIKQIINMWQEVGQAMYAPPISGQIRCSSNITGLLL
TRDGGRGNNTNNTEIFRPG
>1V17X347_R5
EEEVVIRSENFTNNAKTIIVQLNESVVINCTRPSNNTRRSIAVGPGRAFYATDQIIGDIR
KAHCNLSRAAWNNTLGQIVEKLREQFGNKTIVFNRSSGGDPEIVMHSFNCGGEFFYCNTT
QLFNSTWNTSTLNNVTGGSEPIILQCRIKQIINMWQEVGQAMYAPPISGQIRCSSNITGL
LLTRDGGRGNNTNNTEIFRPG
>1V17X426_R5
EKEVVIRSENFTDNAKTIIVQLNESVVINCTRPSNNTRRSIAVGPGRAFYATDQIIGDIR
KAHCNISKAAWNNTLRQIVEKLREQFGNKTIVFNRSSGGDPEIVMHSFNCGGEFFYCNTT
QLFNSTWNTSTLNNVTEGSEKVIILQCRIKQIVNMWQEVGQAMYAPPISGQLRCSSNITG
LLLTRDGGRGNNTNNTEIFRPG
>1V17X434_R5
EEEVVIRSENFTNNAKTIIVQLNESVVINCTRPSNNTRRSIAVGPGRAFYATDQIIGDIR
KAHCNLSRAAWNNTLRQIVEKLREQFGNKTIVFNRSSGGDPEIVMHSFNCGGEFFYCNTT
QLFNSTWNTSTLNNVTGGSEPIILQCRIKQIINMWQEVGQAMYAPPISGQIRCSSNITGL
LLTRDGGRGNNTNNTEIFRPG
>1V17X435_R5
EEEVVIRSENFTNNAKTIIVQLNESVVINCTRPSNNTRRSIAVGPGRAFYATDQIIGDIR
KAHCNLSRAAWNNTLGQIVEKLREQFGNKTIVFNRSSGGDPEIVMHSFNCGGEFFYCNTT
QLFNSTWNTSTLNNEGSEPIILQCRIKQIINMWQEVGQAMYAPPISGQIRCSSNITGLLL
TRDGGSNTNNTEIFRPG
>1V17X436_R5
EEEVVIRSENFTNNAKTIIVQLNESVVINCTRPSNNTRRSIAVGPGRAFYATDQIIGDIR
KAHCNLSRAAWNNTLGQIVEKLREQFGNKTIVFNRSSGGDPEIVMHSFNCGGEFFYCNTT
QLFNSTWNTSTLNNVTGGSEPIILQCRIKQIINMWQEVGQAMYAPPISGQIRCSSNITGL
LLTRDGGRGNNTNNTEIFRPG
>1V18X242_R5
EKEVVIRSENFTDNAKTIIVQLNESVVINCTRPSNNTRRSIAVGPGRAFYATDQIIGDIR
KAHCNLSRAAWNNTLGQIVEKLREQFGNKTIVFNRSSGGDPEIVMHSFNCGGEFFYCNTT
QLFNSTWNTSTLNNEGSETITLQCRIKQIINMWQEVGQAMYAPPISGQIRCSSNITGLLL
TRDGGRGNNTNNTEIFRPG
>1V18X243_R5
EEEVVIRSENFTNNAKTIIVQLNESVVINCTRPSNNTRRSIAVGPGRAFYATDQIIGDIR
KAHCNLSRAAWNNTLGQIVEKLREQFGNKTIVFNRSSGGDPEIVMHSFNCGGKFFYCNTT
QLFNSTWNTSTLNNEGSETITLQCRIKQIINMWQEVGQAMYAPPISGQIKCSSNITGLLL
TRDGGRGNNTNNTEIFRPG
>1V18X245_R5
EEEVVIRSENFTNNAKTIIVQLNESVVINCTRPSNNTRRSIAVGPGRAFYATDQIIGDIR
KAHCNLSRAAWNNTLGQIVEKLREQFGNKTIVFNRSSGGDPEIVMHSFNCGGEFFYCNTT
QLFNSTWNTSTLNNEGSEPIILQCRIKQIINMWQEVGQAMYAPPISGQIRCSSNITGLLL
TRDGGSNTNNTEIFRPG
>1V18X246_R5
EEEVVIRSENFTNNAKTIIVQLNESVVINCTRPSNNTRRSIAVGPGRAFYATDQIIGDIR
KAHCNLSRAAWNNTLGQIVEKLREQFGSKTIVFNRSSGGDPEIVMHSFNCGGEFFYCNTT
QLFNSTWNTSTLNNEGSEPIILQCRIKQIINMWQEVGQAMYAPPISGQIRCSSNITGLLL
TRDGGRGNNTNNTEIFRPG
>1V18X248_R5
EEEVVIRSENFTNNAKTIIVQLNESVVINCTRPSNNTRRSIAVGPGRAFYATDQIIGDIR
KAHCNLSRAAWNNTLGQIVEKLREQFGNKTIVFNRSSGGDPEIVMHSFNCGGEFFYCNTT
QLFTSTWNTSTLNNVTGGSEPIILQCRIKQIINMWQEVGQAMYAPPISGQIRCSSNITGL
LLTRDGGSNTNNTEIFRPG
>1V18X252_R5
EEEVVIRSENFTNNAKTIIVQLNESVVINCTRPSNNTRRSIAVGPGRAFYATDQIIGDIR
KAHCNLSRAAWNNTLGQIVEKLREQFGNKTIVFNRSSGGDPEIVMHSFNCGGEFFYCNTT
QLFTSTWNTSTLNNVTGGSEPIILQCRIKQIINMWQEVGQAMYAPPISGQIRCSSNITGL
LLTRDGGSNTNNTEIFRPG
>1V18X253_R5
EEEVVIRSENFTNNAKTIIVQLNESVVINCTRPSNNTRRSIAVGPGRAFYATDQIIGDIR
KAHCNLSRAAWNNTLGQIVEKLREQFGNKTIVFNRSSGGDPEIVMHSFNCGGEFFYCNTT
QLFNSTWNTSTLNNEGSEPIILQCRIKQIINMWQEVGQAMYAPPISGQIRCSSNITGLLL
TRDGGRGNNTNNTEIFRPG
>1V18X258_R5
EEEVVIRSENFTNNAKTIIVQLNESVVINCTRPSNNTRRSIAVGPGRAFYATDQIIGDIR
KAHCNLSRAAWNNTLGQIVEKLREQFGNKTIVFNRSSGGDPEIVMHSFNCGGKFFYCNTT
QLFNSTWNTSTLNNEGSETITLQCRIKQIINMWQEVGQAMYAPPISGQIKCSSNITGLLL
TRDGGRGNNTNNTEIFRPG
>1V18X259_R5
EEEVVIRSENFTNNAKTIIVQLNESVVINCTRPSNNTRRSIAVGPGRAFYATDQIIGDIR
KAHCNLGRAAWNNTLGQIVEKLREQFGNKTIVFNRSSGGDPEIVMHSFNCGGKFFYCNTT
QLFNSTWNTSTLNNEGSETITLQCRIKQIINMWQEVGQAMYAPPISGQIKCSSNITGLLL
TRDGGRGNNTNNTEIFRPG
>1V18X264_R5
EKEVVIRSENFTDNAKTIIVQLNESVVINCTRPSNNTRRSIAVGPGRAFYATDQIIGDIR
KAHCNLSRAAWNNTLGQIVEKLREQFGSKTIVFNRSSGGDPEIVMHSFNCGGEFFYCNTT
QLFNSTWNTSTLNNEGSETITLQCRIKQIINMWQEVGQAMYAPPISGQIRCSSNITGLLL
TRDGGRGNNTNNTEIFRPG
>1V19X265_R5
EEEVVIRSENFTNNAKTIIVQLNESVVINCTRPSNNTRRSIAVGPGRAFYATDQIIGDIR
KAHCNLSRAAWNNTLGQIVEKLREQFGNKTIVFNRSSGGDPEIVMHSFNCGGEFFYCNTT
QLFNSTWNTSTLNNEGSETITLQCRIKQIINMWQEVGQAMYAPPISGQIRCSSNITGLLL
TRDGGRGNNTNNTEIFRPG
>1V19X266_R5
EEEVVIRSENFTNNAKTIIVQLNESVVINCTRPSNNTRRSIAVGPGRAFYATDQIIGDIR
KAHCNISKAAWNNTLRQIVDKLKEQFGNKTIVFNRSSGGDPEIVMHSFNCGGEFFYCNTT
QLFNSTWNTSTLNNEGPEPIILQCRIKQIINMWQEVGQAMYAPPISGQIRCSSNITGLLL
TRDGGNNTNNTEIFRPG
>1V19X269_R5
EKEVVIRSENFTDNAKTIIVQLNESVVINCTRPSNNTRRSIAVGPGRAFYATDQIIGDIR
KAHCNLSRAAWNNTLGQIVEKLREQFGNKTIVFNRSSGGDPEIVMHSFNCGGEFFYCNTT
QLFNSTWNTSTLNNEGSETITLQCRIKQIINMWQEVGQAMYAPPISGQIRCSSNITGLLL
TRDGGSNTNNTEIFRPG
>1V19X272_R5
EEEVVIRSENFTNNAKTIIVQLNESVVINCTRPSNNTRRSIAVGPGRAFYATDQIIGDIR
KAHCNLSRAAWNNTLRQIVEKLREQFGNKTIVFNRSSGGDPEIVMHSFNCGGEFFYCNTT
QLFNSTWNSTLNNVAERSNSTEEIIILQCRIKQIVNMWQEVGQAMYAPPISGQIRCSSNI
TGLLLTRDGGRGNNTNNTEIFRPG
>1V19X273_X4
EKEVVIRSENFTNNAKTIIVQLNESVVINCTRPSNNTRRSIAVGPGRAFYATDKIIGDIR
KAHCNISKAAWNNTLRQIVEKLREQFGNNKTIVFNRSLGGDPEIVMHSFNCGGEFFYCNT
TQLFNSTWNSTLNKVAERSNSTEEIIILQCRIKQIINMWQEVGQAMYAPPISGQIRCSSN
ITGLLLTRDGGSNTNNIEIFRPG
>1V19X275_R5
EEEVVIRSENFTNNAKTIIVQLNKSVVINCTRPSNNTRRSIAVGPGRAFYATDQIIGDIR
KAHCNLSRAAWNNTLRQIVEKLREQFGNKTIVFNRSSGGDPEIVMHSFNCGGEFFYCNTT
QLFNSTWNTSTLNNEGSETITLQCRIKQIINMWQEVGQAMYAPPISGQIRCSSNITGLLL
TRDGGRGNNTNNTEIFRPG
>1V19X276_R5
EKEVVIRSENFTDNAKTIIVQLNESVVINCTRPSNNTRRSIAVGPGRAFYATDQIIGDIR
KAHCNLSRAAWNNTLGQIVEKLREQFGNKTIVFNRSSGGDPEIVMHSFNCGGEFFYCNTT
QLFNSTWNTSTLNNEGSETITLQCRIKQIINMWQEVGQAMYAPPISGQIRCSSNITGLLL
TRDGGRGNNTNNTEIFRPG
>1V19X277_R5
EKEVVIRSENFTDNAKTIIVQLNESVVINCTRPSNNTRRSIAVGPGRALYATDQIIGDIR
KAHCNLSRAAWNNTLGQIVEKLREQFGNKTIVFNRSSGGDPEIVMHSFNCGGEFFYCNTT
QLFNSTWNTSTLNNEGSETITLQCRIKQIINMWQEVGQAMYAPPISGQIRCSSNITGLLL
TRDGGRGNNTNNTEIFRPG
>1V19X282_R5
EEEVVIRSENFTNNAKTIIVQLNESVVINCTRPSNNTRRSIAVGPGRAFYATDQIIGDIR
KAHCNLSRAAWNNTLGQIVEKLREQFGNNKTIVFNRSSGGGPEIVMHSFNCGGEFFYCNT
TQLFNSTWNTSTLNNEGSETITLQCRIKQIINMWQEVGQAMYAPPISGQIRCSSNITGLL
LTRDGGNNTNNTEIFRPG
>1V19X283_R5
EEEVVIRSENFTNNAKTIIVQLNESVVINCTRPSNNTRRSIAVGPGRAFYATDQIIGDIR
KAHCNLSRAAWNNTLRQIVEKLREQFGNKTIVFNRSSGGDPEIVMHSFNCGGEFFYCNTT
QLFNSTWNSTLNNVAERSNSTEEIIILQCRIKQIINMWQEVGQAMYAPPISGQISCSSNI
TGLLLTRDGGSNTNKTEIFRPG
