# Supplementary material for: Protein structural disorder of the envelope V3 loop contributes to the switch in human immunodeficiency virus type 1 cell tropism
Source: PLoS One. 2017 Oct 19;12(10):e0185790. doi: 10.1371/journal.pone.0185790 (PMC5648111; doi:10.1371/journal.pone.0185790)
Supplement: S1 File — (ZIP) [file pone.0185790.s001.zip › sequences/Shankarappa_data_set_C2_V5/sequence_per_patient_AA/pat02.fasta]

>2V02P01_R5
EEEVVIRSENFTNNAKTIIVQLNESVVINCTRPSNNTRRSIAVGPGRAFYATDQIIGDIR
KAHCNLSRAAWNNTLRQIVEKLREQFGNKTIVFNRSSGGDPEIVMHSFNCGGEFFYCNTT
QLFNSTWNSTLNNVAERSNSTEEIIILQCRIKQIVNMWQEVGQAMYAPPISGQIRCSSNI
TGLLLTRDGGRGNNTNNTEIFRPG
>2V02P02_R5
EKEVVIRSDNFSDSAKTIIVQLKEAVEINCTRPNNNTRKSIPIGPGRAFYATGEIIGDIR
QAHCNISRAKWNNTLKQVVEKLRKQFMNRTIVFNQSSGGDPEIVMHSFNRGGEFFYCNST
QLFNSTWFNSAWNGTEVSNNTEVHITLPCRIKQIIDMWQEVGKAMYAPPIRGQIRCSSNI
TGLLLTRDGGNSTNETEIFRPG
>2V02P03_R5
EEEVVIRSDNFSDNAKTIIVQLKEAVEINCTRPNNNTRKSIPIGPGRAFYATGEIIGDIR
QAHCNISRAKWNNTLKQVVEKLRKQFMNRTIVFNQSSGGDPEIVMHSFNCGGEFFYCNST
QLFNSTWFNSTWNGTEVSNNTEVNITLPCRIKQIINMWQEVGKAMYAPPIRRQIRCSSNI
TGLLLTRDGGNSTNETEIFRPG
>2V02P04_R5
EKEVVIRSDNFSNNAKTIIVQLKEAVEINCTRPNNNTRKSIPIGPGRAFYATGEIIGDIR
QAHCNISRAKWNNTLKQVVEKLRKQFMNRTIVFNQSSGGDPEIVMHSFNCGGEFFYCNST
QLFNSTWFNSTWNGTEVSNNTEVNITLPCRIKQIINMWQEVGKAMYAPPIRGQIRCSSNI
TGLLLTRDGGNSTNETEIFRPG
>2V02P05_R5
EKEVVIRSDNFSDNAKTIIVQLKEAVEINCTRPNNNTRKSIPIGPGRAFYATGEIIGDIR
QAHCNISRAKWNNTLKQVVEKLRKQFMNRTIVFNQSSGGDPEIVMHSFNCGGEFFYCNST
QLFNSTWFNSTWNGTEVSNNTEVNITLPCRIKQIINMWQEVGKAMYAPPIRGQIRCSSNI
TGLLLTRDGGNSTNETEIFRPG
>2V02P06_R5
EKEVVIRSDNFSDNAKTIIVQLKEAVEINCTRPNNNTRKSIPIGPGRAFYATGEIIGDIR
QAHCNISRAKWNNTLKQVVEKLRKQFMNRTIVFNQSSGGDPEIVMHSFNCGGEFFYCNST
QLFNSTWFNSTWNGTEVSNNTEVNITLPCRIKQIVNMWQEVGKAMYAPPIRGQIRCSSNI
TGLLLTRDGGNSTNETEIFRPG
>2V02P08_R5
QEEVVIRSDNFSDNAKTIIVQLKEAVEINCTRPNNNTRKSIPIGPGRAFYATGEIIGDIR
QAHCNISRAKWNNTLKQVVEKLRKQFMNRTIVFNQSSGGDPEIVMHSFNCGGEFFYCNST
QLFNSTWFNSTWNGTEVSNNTEVNITLPCRIKQIINMWQEVGKAMYAPPIRGQIRCSSNI
TGLLLTRDGGNSTNETEIFRPG
>2V02P10_R5
EEEVVIRSDNFSDNAKTIIVQLKEAVEINCTRPNNNTRKSIPIGPGRAFYATGEIIGDIR
QAHCNISRAKWNNTLKQVVEKLRKQFMNRTIVFNQSSGGDPEIVMHSFNCGGEFFYCNST
QLFNSTWFNSTWNGTEVSNNTEVHITLPCRIKQIINMWQEVGKAMYAPPIRGQIRCSSNI
TGLLLTRDGGNSTNETEIFRPG
>2V02P12_R5
EKEVVIRSDNFSDNAKTIIVQLKEAVEINCARPNNNTGKSIPIGPGRAFYATGEIIGDIR
QAHCNISRAKWNNTLKQVVEKLRKQFMNRTIVFNQSSGGDPEIVMHSFNCGGEFFYCNST
QLFNSTWFNSTWNGTEVSNNTEVNITLPCRIKQIINMWQEVGKAMYAPPIRGQIRCSSNI
TGLLLTRDGGNSTNETEIFRPG
>2V02P13_R5
EKEVVIRSDNFSDNAKTIIVQLKEAVEINCTRPNNNTRKSIPIGPGRAFYATGEIIGDIR
QAHCNISRAKWNNTLKQVVEKLRKQFMNRTIVFNQSSGGDPEIVMHSFNCGGEFFYCNST
QLFNSTWFNSTWNGTEVSNNTEVNITLPCRIKQIINMWQEVGKAMYAPPIRGQIRCSSNI
TGLLLTRDGGNSTNETEIFRPG
>2V02P15_R5
EKEVVIRSDNFSDNAKTIIVQLKEAVEINCTRPNNNTRKSIPIGPGRAFYATGEIIGDIR
QAHCNISRAKWNNTLKQVVEKLRKQFMNRTIVFNQSSGGDPEIVMHSFNCGGEFFYCNST
QLFNSTWFNSAWNGTEVSNNTEVHITLPCRIKQIINMWQEVGKAMYAPPIRGQIRCSSNI
TGLLLTRDGGNSTNETEIFRPG
>2V02X03_R5
EKEVVIRSDNFSDNAKTIIVQLKEAVEINCTRPNNNTRKSIPIGPGRAFYATGEIIGDIR
QAHCNISRAKWNNTLKQVVEKLRKQFMNRTIVFNQSSGGDPEIVMHSFNCGGEFFYCNST
QLFNSTWFNSTWNGTEVSNDTEVNITLPCRIKQIINMWQEVGKAMYAPPIRGQIRCSSNI
TGLLLTRDGGNSTNETEIFRPG
>2V02X05_R5
EKEVVIRSDNFSDNAKTIIVQLKEAVEINCTRPNNSTRKSIPIGPGRAFYATGEIIGDIR
QAHCNISRAKWNNALKQVVEKLRKQFMNRTIVFNQSSGGDPEIVMHSFNCGGEFFYCNST
QLFNSTWFNSTWNGTEVSNNTEVNITLPCRIKQIINMWQEVGKAMYAPPIRGQIRCSSNI
TGLLLTRDGGNSTNETEIFRPG
>2V02X07_R5
EEEVVIRSDNFSDNAKTIIVQLKEAVEINCTRPNNNTRKSIPIGPGRAFYATGEIIGDIR
QAHCNISRAKWNNTLKQVVEKLRKQFMNRTIVFNQSSGGDPEIVMHSFNCGGEFFYCNST
QLFNSTWFNSTWNGTEVSNNTEVNITLPCRIKQIINMWQEVGKAIYAPPIRGQIRCSSNI
TGLLLTRDGGNSTNETEIFRPG
>2V02X09_R5
EEEVVIRSGNFSDNAKTIIVQLKEAVEINCTRPNNNTRKSIPIGPGRAFYATGEIIGDIR
QAHCNISRAKWNNTLKQVVEKLGKQFMNRTIVFNQSPGGDPEIVMHSFNCGGEFFYCNST
QLFNSTWFNSTWNGTEVSNNTEVNITLPCRIKQIINMWQEVGKAIYAPPIRGQIRCSSNI
TGLLLTRDGGNSTNETEIFRPG
>2V02X10_R5
EEKVVIRSDNFSDNAKTIIVQLKEAVEINCTRPNNNTRKSIPIGPGRAFYATGEIIGDIR
QAHCNISRAKWNNTLKQVVEKLRKQFMNRTIVFNQSSGGDPEIVMHSFNCGGEFFYCNST
QLFNSTWFNSTWNGTEVSNNTEVNITLPCRIKQIINMWQEVGKAMYAPPIRGQIRCSSNI
TGLLLTRDGGNSTNETEIFRPG
>2V02X11_R5
EKEVVIRSDNFSDNAKTIIVQLKEAVEINCTRPNNNTRKSIPIGPGRAFYATGEIIGDIR
QAHCNISRAKWNNALKQVVEKLRKQFMNRTIVFNQSSGGDPEIVMHGFNCGGEFFYCNST
QLFNSAWFNSTWNGTEVSNNTEVNITLPCRIKQIINMWQEVGKAMYAPPIRGQIRCSSNI
TGLLLARDGGNSTNETEIFRPG
>2V02X12_R5
EEEVVIRSDNFSDNAKTIIVQLKEAVEINCTRPNNNTRKSIPIGPGRAFYATGEIIGDIR
QAHCNISRAKWNNALKQVVEKLREQFMNRTIVFNQSSGGDPEIVMHSFNCGGEFFYCNST
QLFNNSTWNGTEVSNNTEVNITLPCRIKQIINMWQEVGKAMYAPPIRGQIRCSSNITGLL
LTRDGGNSTNETEIFRPG
>2V02X13_R5
EKEVVIRSDNFSDNAKTIIVQLKEAVEINCTRPNNNTRKSIPIGPGRAFYATGEIIGDIR
QAHCNISRAKWNNALKQVVEKLRKQFMNRTIVFNQSSGGDPEIVMHSFNCGGEFFYCNST
QLFNSTWFNSTWNGTEVSNNTEVNITLPCRIKQIINMRQEVGKAMYAPPIRGQIRCSSNI
TGLLLTRDGGNSTNETEIFRPG
>2V02X14_R5
EEEVVIRSDNFSDNAKTIIVQLKEAVEINCTRPNNNTRKSIPIGPGRAFYATGEIIGDIR
QAHCNISRAKWNNTLKQVVEKLRKQFMNRTIVFNQSSGGDPEIVMHSFNCGGEFFYCNST
QLFNSTWFNSTWNGTEVSNNTEVNITLPCRIKQIINMWQEVGKAIYAPPIRGQIRCSSNI
TGPLLTRDGGNSTNETEIFRPG
>2V02X15_R5
EKEVVIRSDNFSDNAKTIIVQLKEAVEINCTRPNNNTRKSIPIGPGRAFYATGEIIGDIR
QAHCNISRAKWNNALKQVVEKLRKQFMNRTIVFNQSSGGDPEIVMHSFNCGGESFYCNST
QLFNSTWFNSTWNGTEVSNNTEVNITLPCRIKQIINMWQEVGKAMYAPPIRGQIRCSSNI
TGLLLTRDGGNSTNETEIFRPG
>2V04X01_R5
EEEVVIRSDNFSDNAKTIIVQLKEAVEINCTRPNNNTRKSIPIGPGRAFYATGEIIGDIR
QAHCNISRAKWNNTLKQVVEKLRKQFMNRTIVFNQSSGGDPEIVMHSFNCGGEFFYCNST
QLFNSTWFNSTWNGTEVSNNTEVNITLPCRIKQIINMWQEVGKAIYAPPIRGQIRCSSNI
TGLLLTRDGGNSTNETEIFRPG
>2V04X04_R5
EEEVVIRSDNFSDNAKTIIVQLKEAVEINCTRPNNNTRKSIHIGPGRAFYATGEIIGDIR
QAHCNISRAKWNNTLKQVVEKLRKQFMNRTIVFNQSSGGDPEIVMHSFNCGGEFFYCNST
QLFNSTWFNSTWNGTEVSNNTEGNITLPCRIKQIINMWQEVGKAMYAPPIRGQIRCSSNI
TGLLLTRDGGNSTNETEIFRPG
>2V04X05_R5
EEEVVIRSNNFSDNAKTIIVQLKEAVEINCTRPNNNTRKSIPIGPGRAFYATGEIIGDIR
QAHCNISRAKWNNTLKQVVEKLRKQFMNRTIVFNQSSGGDPEIVMHSFNCGGEFFYCNST
QLFNSTWFNSTWNGTEVSNNTEVNITLPCRIKQIINMWQEVGKAMYAPPIRGQIRCSSNI
TGLLLTRDGGNSTNETEIFRPG
>2V04X08_R5
EEEVVIRSDNFSDNAKTIIVQLKEAVEINCTRPNNNTRKSIHIGPGRAFYATGEIIGDIR
QAHCNISRAKWNNTLKQVVEKLRKQFMNRTIVFNQSSGGDPEIVMHSFNCGGEFFYCNST
QLFNSTWFNSTWNGTEVSNNTEGNITLPCRIKQIINMWQEAGKAMYAPPIRGQIRCSSNI
TGLLLTRDGGNSTNETEIFRPG
>2V04X09_R5
EEEVVIRSDNFSDNAKTIIVQLKEAVEINCTRPNNNTRKNIHIGPGRAFYATGEIIGDIR
QAHCNISRAKWNNTLKQVVEKLREQFMNRTIVFNQSSGGDPEIVMHSFNCGGEFFYCNST
QLFNSTWFNSTWNGTEVSNNTEVNITLPCRIKQIINMWQEVGKAMYAPPIRGQIRCSSNI
TGLLLTRDGGSSTNETEIFRPG
>2V04X10_R5
EEEAVIRSDNFSDNAKTIIVQLKEAVEINCTRPNNNTRKSIHIGPGRAFYATGEIIGDIR
QAHCNISRAKWNNTLKQVVEKLRKQFMNRTIVFNQSSGGDPEIVMHSFNCGGEFFYCNST
QLFNSTWFNSTWNGTEVSNNTEGNITLPCRIKQIINMWQEVGKAMYAPPIRGQIRCSSNI
TGLLLTRDGGNSTNETEIFRPG
>2V04X12_R5
EEEVVIRSDNFSDNAKTIIVQLKEAVEFNCTRPNNNTRKSIHIGPGRAFYATGEIIGDIR
QAHCNISRAKWNNTLKQVVEKLREQFMNRTIVFNQSSGGDPEIVMHSFNCGGEFFYCNST
QLFNSTWFNSTWNGTEVSNNIEVNITLPCRIKQIINMWQEVGKAMYAPPIRGQIRCSSNI
TGLLLTRDGGNSTNETEIFRPG
>2V04X13_R5
EEEVVIRSDNFSDNAKTIIVQLKEAVEINCTRPNNNTRKSIPIGPGRAFYATGEIIGDIR
QAHCNISRAKWNNALEQVVEKLRKQFMNRTIVFNQSSGGDPEIVMHSFNCGGEFFYCNST
QLFNSTWNGTEVSNNTEVNITLPCRIKQIINMWQEVGKAMYAPPIRGQIRCSSNITGLLL
TRDGGNSTNETEIFRPG
>2V04X16_R5
EEEVVIRSDNFSDNAKTIIVQLKEAAEINSTRPNNNTRKSIHIGPGRAFYATGEVIGDIR
QAHCNISRAKWNNTLKQVVEKLREQFMNRTIVFNQSSGGDPEIVMHSFNCGGEFFYCNST
QLFNSTWFNSTWNGTEVSNNTEVNITPPCRIKQIINMWQEVGKAMYAPPIRGQIRCSSNI
TGLLLTRDGGNSTNETEIFRPG
>2V04X17_R5
EEEVVIRSDNFSDNAKTIIVQLKEAVEINCTRPNNNTRKSIHIGPGRAFYATGEIIGDIR
QAHCNISRAKWNNTLKQVVEKLRKQFMNRTIVFNQSSGGDPEIVMHSFNCGGEFFYCNST
QLFNSTWFNSTWNDTEVSNNTEGNITLPCRIKQIINMWQEVGKAMYAPPIRGQIRCSSNI
TGLLLTRDGGNSTNETEIFRPG
>2V04X18_R5
EEEVVIRSDNFSDNAKTMIVQLKEAVEINCTRPNNNTRKSIHIGPGRAFYATGEIIGDIR
QEHCNISRAKWNNTLKQVVEKLRKQFMNRTIVFNQSSGGDPEIVMHSFNCGGEFFYCNST
QLFNSTWFNSTWNDTEVSNNTEVNITLPCRIKQIINMWQEVGKAMYAPPIRGQIRCSSNI
TGLLLTRDGGNSTNETEIFRPG
>2V05P28_R5
EEEVVIRSDNFSDNAKTIIVQLKEAVEINCTRPNNNTRKSIPIGPGRAFYATGEIIGDIR
QAHCNISRAKWNNTLKQVVEKLRKQFMNRTIVFNQSSGRDPEIVMHSFNCGGEFFYCNST
QLFNSTWFNRTWNGTEVSNNTEVNITLPCRIKQIINMWQEVGKAMYAPPIRGQIRCSSNI
TGLLLTRDGGSSTNETEIFRPG
>2V05P29_R5
EEEVVIRSDKFSDNTKTIIVQLKEAVEINCTRPNNNTRKSIHIGPGRAFYATGEIIGDIR
QAHCNISRAKWNNTLKQVVEKLREQFKNRTIVFNQSSGGDPEIVMHSFNCGGEFFYCNST
QLFNSTWFNSTWNGAEGSNNTEVHITLPCRIKQIINMWQEVGKAMYAPPIRGQIRCSSNI
TGLLLTRDGGNSTNETEIFRPG
>2V05P31_R5
EEEVVIRSDNFSDNAKTIIVQLKEAVEINCTRPNNNTRKSIHIGPGRAFYATGEIIGDIR
QAHCNISRAKWNNTLQQVVKKLREQFRNKTIVFNQSSGGDPEIVMHSFNCGGEFFYCNST
QLFNSTWLNSTWNGTEGSNNTEENITLPCRIKQIVNMWQEVGKAMYAPPIRGQIRCSSNI
TGLLLTRDGGNSTNETEIFRPG
>2V05P32_R5
EEEVVIRSDKFSDNTKTIIVQLKEAVEINCTRPNNNTRKSIHIGPGRAFYATGGIIGDIR
QAHCNISRAKWNNTLQQVVEKLREQFRNKTIVFNQSSGGDPEIVMHSFNCGGEFFYCNST
QLFNSTWLFNSTWNDTEVSNNTGENITLPCRIKQIINMWQEVGKAMYAPPIRGQIRCSSN
ITGLLLTRDGGSSTNSTNETEIFRPG
>2V05P33_R5
EEEVVIRSDNFSDNAKTIIVQLKEAVEINCTRPNNNTRKSIHIGPGRAFYATGEIIGDIR
QAHCNISGAKWNNTLKQVVEKLREQFKNRTIVFNQSSGGDPEIVMHSFNCGGEFFYCNST
QLFNSTWLNSTWNGIEVSNNTEVNITLPCRIKQIINMWQEVGKAMYAPPIRGQIRCSSNI
TGLLLTRDGGNNTNETEIFRPG
>2V05P34_R5
EEEVVIRSDNFSDNTKTIIVQLKEAVEINCTRPNNNTRKSIHIGPGRAFYATGEIIGDIR
QAHCNISRAKWNNTLQQVVEKLRQQFVNRTIVFNQSSGGDPEIVMHSFNCGGEFFYCNST
QLFNSTWFNSTWNGAEGSNNTEVHITLPCRIKQIINMWQEVGKAMYAPPIRGQIRCSSNI
TGLLLTRDGGSSTNSTNETEIFRPG
>2V05P35_R5
EEEVVIRSDKFSDNTKTIIVQLKEAVEINCTRPNNNTRKSIHIGPGRAFYATGEIIGDIR
QAHCNISRAKWNNTLQQVVEKLREQFRNRTIVFNQSSGGDPEIVMHSFNCGGEFLYCNST
QLFNSTWLNSTWNGTEGSNNTEVNITLPCGIKQIINMWQEVGKAMYAPPIRGQIRCSSNI
TGLLLTRDGGSSTNSTNETEIFRPG
>2V05P36_R5
EEEVVIRSDNFSDNAKTIIVQLKEAVEINCTRPNNNTRKSIHIGPGRAFYATGEIIGDIR
QAHCNISRAKWNNTLKQVVEKLREQFMNRTIVFNQSSGGDPEIVMHSFNCGGEFFYCNST
QLFNSTWLNSTWNGTEGSHNTEVHITLPCRIKQIINMWQEVGKAMYAPPIRGQIRCSSNI
TGLLLTRDGGNNTNETGIFRPG
>2V05P37_R5
DEEVVIRSDNFSDNAKTIIVQLKEAVEINCTRPNNNTRKSIHIGPGRAFYATGEIIGDIR
QAHCNISRAKWNNTLRQVVEKSREQFVNRTIVFNQSSGGDPEIVMHSFNCGGEFFYCNST
QLFNSTWLFNSTWNDTEVSNNTEVNITLPCRIKQIINMWQEVGKAMYAPPIRGQIRCSSN
ITGLLLTRDGGNSTNETETFRPG
>2V05P38_R5
EEEVVIRSDNFSDNAKTIIVQLKEAVEINCTRPNNNTRKSIHIGPGRAFYATGEIIGDIR
QAHCNISRAKWNNTLNQVVEKLREQFVNRTIVFNQSSGGDPEIVMHSFNCGGEFFYCNST
QLFNSTWLFNSTWNDTEVSNNTEVNITLPCRIKQIINMWQEVGKAMYAPPIRGQIRCSSN
ITGLLLTRDGGNSTNETETFRPG
>2V05P39_R5
EEEVVIRSDKFSDNAKTIIVQLKEAVEINCTRPNNNTRKSIHIGPGRAFYATGEIIGDIR
QAHCNISRAKWNNTLKQVVEKLREQFNRTIVFKKSSGGDPEIVMHSFNCGGEFFYCNSTQ
LFNSTWFNGTEVSNNTEVHITLPCRIKQIINMWQEVGKAMYAPPIRGQIRCSSNITGLLL
TRDGGNNTNGTEIFRPG
>2V05P40_R5
EEEVVIRSDNFSDNAKTIIVQLKEAVEINCTRPNNNTRKSIHIGPGRAFYATGEIIGDIR
QAHCNISRAKWNNTLRQVVEKLREQFVNRTIVFNQSSGGDPEIVMHSFNCGGEFFYCNST
QLFNSTWLFNSTWNDTEGSNNTEVNITLPCRIKQIINMWQEVGKAMYAPPIRGQIRCSSN
ITGLLLTRDGGNIMNETEIFRPG
>2V05X01_R5
EEEVVIRSDKFSDNTKTIIVQLKEAVEINCTRPNNNTRKSIHIGPGRAFYATGEIIGDIR
QAHCNISRAKWNNTLKQVVEKLREQFMNRTIVFNQSSGGDPEIVMHSFNCGGEFFYCNST
QLFNSTWLNSTWNGTEGSNNTEGNITLPCRIKQIINMWQEVGKAMYAPPIRGQIRCSSNI
TGLLLTRDGGNNTNETEIFRPG
>2V05X02_R5
EEEVVIRSDNFSDNAKTIIVQLKEAVEINCTRPNNNTRKSIHIGPGRAFYATGEIIGDIR
QAHCNISRAKWNSTLKQVAEKLREQFINRTIVFNQSSGGDPEIVMHSFNCGGEFFYCNST
QLFNSTWFNSTWNGTEGSNNTEVNITLPCRIKQIINMWQEVGKAMYAPPIRGQIRCSSNI
TGLLLTRDGGNSTNETEIFRPG
>2V05X03_R5
EEEVVIRSDNFSDNAKTIIVQLKEAVETNCTRPNNNTRKSIHIGPGRAFYATGEIIGDIR
QAYCNISRAKWNNTLKQVVKKLREQFMNRTIVFKKSSGGDPEIVMHSFNCGGEFFYCNST
QLFNNSGTEVSNNTEVHITLPCRIKQIINMWQEVGKAMYAPPIRGQIRCSSNITGLLLTR
DGGNSTNGTEIFRPG
>2V05X04_R5
EEEVVIRSDNFSDNAKTIIVQLKEAVEINCTRPNNNTRKSIHIGPGRAFYATGEIIGDIR
QAHCNISRAKWNDTLKQVAKKLREQFINRTIVFNQSSGGDPEIVMHSFNCGGEFFYCNTT
QLFNSTWLFNSTWNDTEVSNNTEVNITLPCRIKQIINMWQEVGKAMYAPPIRGQIRCSSN
ITGLLLTRDGGNSTNDTEIFRPG
>2V05X06_R5
EKEVVIRSDNFSDNAKTIIVQLKEAVEINCTRPNNNTRKSIPIGPGRAFYATGEIIGDIR
QAHCNISRAKWNNALKQVVEKLRKQFMNRTIVFNQSSGGDPEIVMHSFNCGGEFFYCNST
QLFNSTWFNSTWNGTEGSNNTEVNITLPCRIKQIINMWQEVGKAMYAPPIRGQIRCSSNI
TGLLLTRDGGNSTNETEIFRPG
>2V05X11_R5
EEEVVIRSDNFSDNAKTIIVQLKEAVEINCTRPNNNTRKSIHIGPGRAFYATGEIIGDIR
QAHCNISRAKWNNTLEQVAKKLREQLMNRTIVFNQSSGGDPEIVMHSFNCGGEFFYCNTT
QLFNSTWFNSTWNGTEGSHNTEVNITLPCRIKQIINMWQEVGKAMYAPPIRGQIRCSSNI
TGLLLTRDGGNNTNGTEIFRPG
>2V05X12_R5
EKEVVIRSDNFSDNAKTIIVQLKEAVEINCTRPNNNTRKSIPIGPGRAFYATGEIIGDIR
QAHCNISRAKWNNALKQVVEKLRKQFMNRTIVFNQSSGGDPEIVMHSFNCGGEFFYCNST
QLFNSTWFNSTWNGTEVSNNTEVNITLPCRIKQIINMWQEAGKAMYAPPIRGQIRCSSNI
TGLLLTRDGGNSTNETEIFRPG
>2V05X16_R5
EKEVVIRSDNFSDNAKTIIVQLKEAVEINCTRPNNNTRKSIPIGPGRAFYATGEIIGDIR
QAHCNISRAKWNNALKQVVEKLRKQFMNRTIVFNQSSGGDPEIVMHSFNCGGEFFYCNST
QLFNSTWFNSTWNGTEVSNNTEVNITLPCRIKQIINMWQEAGKAMYAPPIRGQIRCSSNI
TGLLLTRDGGNSTNETEIFRPG
>2V05X17_R5
EKEVVIRSDNFSDNAKTIIVQLKEAVEINCTRPNNNTRKSIPIGPGRAFYATGEIIGDIR
QAHCNISRAKWNNALKQVVEKLRKQFMNRTIVFNQSSGGDPEIVMHSFNCGGEFFYCNST
QLFNSTWFNSTWDGTEVSNNTEVNITLPCRIKQIINMWQEAGKAMYAPPIRGQIRCSSNI
TGLLLTRDGGNSTNETEIFRPG
>2V05X19_R5
EEEVVIRSDNFSDNAKTIIVQLKEAVEINCTRPNNNTRKSIHIGPGRASYATGEIIGDIR
QAHCNISRAKWNNTLEQVAKKLREQFMNRTIVFNQSSGGDPEIVMHSFNCGGEFFYCNTT
QLFNSTWFNSTWNGTEGSHNTEVNITLPCRIKQIINMWQEVGKAMYAPPIRGQIRCSSNI
TGLLLTRDGGNNTNEAEIFRPG
>2V07P45_R5
EEEVVIRSDNFSDNAKTIIVQLKEAVEINCTRPNNNTRKSIHIGPGRAFYATGEIIGDIR
QAHCNISRAKWNNTLRQVVEKLREQFVNRTIVFNQSSGGDPEIVMHSFNCGGEFFYCNST
QLFNSTWLFNSTWNDTEVSNNTEVNITLPCRIKQIINMWQEVGKAMYAPPIRGQIRCSSN
ITGLLLTRDGGNSTNDTEIFRPG
>2V07P47_R5
EEEVVIRSDNFSDNAKTIIVQLKEAVEINCTRPNNNTRKSIHIGPGRAFYATGEIIGDIR
QAHCNIGRAKWNNTLQQVVEKLREQFRNKTIVFNQSSGGDPEIVMHSFNCGGEFFYCNST
QLFNSTWLFNSTWNDTEMSNNTEVNITLPCRIKQIINMWQEVGKAMYAPPIRGQIRCSSN
ITGLLLTRDGGSNTSETEIFRPG
>2V07P58_R5
EEEVVIRSDNFSDNAKTIIVQLKEAVEINCTRPNNNTRKSIHIGPGRAFYATGEIIGDIR
QAHCNISRAKWNNTLKQVVEKLREQFKNRTIVFNQSAGGDPEIVMHSFNCGGEFFYCNST
QLFNSTWFNNSTWNDTEVSNNTEVNITLPCRIKQIINMWQEVGKAMYAPPIRGQIRCSSN
ITGLLQTRDGGNITNETEIFRPG
>2V07P63_R5
EEEVVIRSDKFSDNTKTIIVQLKEAVEINCTRPNNNTRKSIPIGPGRAFYATGGIIGDIR
QAHCNISRAKWNNTLKQVAEKLREQFKNRTIVFNQSSGGDPEIVMHSFNCGGEFFYCNST
QLFNSTWVNNSTWNGTEGSNNTEVHITLPCRIKQIINMWQEVGKAMYAPLIRGQIRCSSN
ITGLLLTRDGGNITNETEIFRPG
>2V07P70_R5
EEEVVVRSDNFSDNAKTIIVQLKEAVEINCTRPNNNTRKNIHIGPGRAFYATGEIIGDIR
QAHCNISRAKWNNTLKQVAEKLRQQFINRTIVFNQSAGGDPEVVMHSFNCGGEFFYCNST
QLFNSTWFNNSTRNDTEVSNNTGENIALPYRIKQIINMWQKVGKAMYAPPIRGQIRCSSN
ITGLLLTRDGGSSTNSTNETEIFRPG
>2V07P71_R5
EEEVVIRSDNFSDNAKTIIVQLKEAVEINCTRPNNNTRKSIHIGPGRAFYATGKIIGDIR
QAHCNISGVKWNNTLKQVVEKLREQFRNKTIVFNQSSGGDPEIVMHRFNCGGEFFYCNST
QLFNSTWLFNSTWNDTEGSNNTEVHITLPCRIKQIINMWQEVGKAMYAPPIRGQIRCSSN
ITGLLLTRDGGSNTNSTNETTEIFRPG
>2V07P73_R5
EEEVVIRSDNFSDNAKTIIVQLKEAVEINCTRPNNNTRKSITIRPGRAFYATGAIIGNIR
QAHCNISKAKWNNTLRQVVQKLREQFRNKTIVFNQSSGGDPEIVMHSFNCGGEFFYCNST
QLFNSTWGNNSTWNGTEGPNNTEVHITLPCRIKQIINMWQEVGKAMYAPPIRGQIRCSSN
ITGLLLTRDGGNITNETEIFRPG
>2V07P74_R5
EEEVVVRSDNFSDNAKTIIVQLKEAVEINCTRPNNNTRKSIHIGPGRAFYATGKIIGDIR
QAHCNISGAKWNNTLKQVVEKLREQFRNKTIVFNQSSGGDPEIVMHSFNCGGEFFYCNST
QLFNSTWLSNSTWNDTEGSNNTEVHITLPCRIKQIINMWQEVGKAMYAPPIRGQIRCSSN
ITGLLLTRDGGSNTSDTEIFRPG
>2V07P75_R5
EEEVVIRSDNFSDNAKTIIVQLKEAVEINCTRPNNNTRKSIHIGLGRAFYATGGIIGDIR
QAHCNISRAKWNNTLKQVAEKLREQFKNRTIVFNQSAGGDPEIVMHSFNCGGEFFYCNST
QLFNSTWLFNSTWNDTEGSKNTEVNITLPCRIKQIINMWQEVGKAMYAPPVRGQIRCSSN
ITGLLLTRDGGNITNETEIFRPG
>2V07X01_R5
EEEVVIRSDNFSDNAKTIIVQLKEAVEINCTRPNNNTRKSIHIGPGRAFYATGGIIGDIR
QAHCNISRAKWNNTLKQVAEKLRQQFVNRTIVFNPSSGGDPEIVMHSFNCGGEFFYCDST
QLFNSTWNDTEVSNNTEGNITLPCRIKQIINMWQEVGKAMYAPPIRGQIRCSSNITGLLL
TRDGGSNASETEIFRPG
>2V07X02_R5
EEEVVVRSDNFSDNAKTIIVQLKEAVEINCTRPNNNTRKSIHIGPGRAFYATGKIIGDIR
QAHCNISRAKWNNTLQQVAKKLREQFRNKTIVFNQSSGGDPETVMHSFNCGGEFFYCNTT
RLFNSTWFNSTWNGAEGSNNTEVNITLPCRIKQIINMWQEVGKAMYAPPIRGQIRCSSNI
TGLLLTRDGGSSNSTNDTEIFRPG
>2V07X04_R5
EEEVVIRSDNFSDNAKTIIVQLKEAVEINCTRPNNNTRKSIHIGPGRAFYATGKIIGDIR
QAHCNISRAKRNSTLKQVVEKLREQFNGTIVFKNSSGGDPEIVMHSFNCGGEFFYCNSTQ
LFNSTWVNNSTWNGTEGSNNTEVHITLPCKIKQIINMWQEVGKAMYAPPIRGQIRCSSNI
TGLLLTRDGGSNTSETEIFRPG
>2V07X05_R5
EEEVVIRSDNFSDNAKTIIVQLKEAVEINCTRPNNNTRKSIHIGPGRAFYATGKIIGDIR
QAHCNISRAKWNSTLKQVVEKLREQFNGTIVFKNSSGGDPEIVMHSFNCGGEFFYCNSTQ
LFNSTWNDTEVSNNTEGNITLPCRIKQIINMWQEVGKAMYAPPIRGQIRCSSNITGLLLT
RDGGSNTNSTNETTEIFRPG
>2V07X06_R5
EEEVVIRSDNFSDNAKTIIVQLKEAVEINCTRPNNNTRKSIHIGPGRAFYATGEIIGDIR
QAHCNISRAKWNNTLQQVVEKLREQFRNRTIVFNQSSGGDPEIVMHSFNCGGEFFYCNST
QLFNSTWFNNSTWNGTEVSNNTEVNITLPCRIKQIINMWQEVGKAMYAPPIRGQIRCSSN
ITGLLLTRDGGSDNSTNDTEIFRPG
>2V07X08_R5
EKEVVIRSDNFSDNAKTIIVQLKEAVEINCTRPNNNTRKSIPIGPGRAFYATGEIIGDIR
QAHCNISRAKWNNALKQVVEKLRKQFMNRTIVFNQSSGGDPEIVMHSFNCGGEFFYCNST
QLFNSTWNGTEVSNNTEVNITLPCRIKQIINMWQEVGKAMYAPPIRGQIRCSSNITGLLL
TRDGGNSTNETEIFRPG
>2V07X09_R5
EEEVVIRSDNFSDNAKTIIVQLKEAIEINCTRPNNNTRKSIHMGPGRAFYATGKIIGDIR
QAHCNISRAKWNNTLQQVVKKLREQFRNKTIVFNQSAGGDPEIVMHSFNCGGEFFYCNTT
QLFNSTWNGTEVSNNTEVNITLPCRIKQIINMWQEVGKAMYAPPIRGQIRCSSNITGLLL
TRDGGSNTSETEIFRPG
>2V07X10_R5
EEEVVIRSDNFSDNVKTIIVQLKEAVEINCTRPNNNTRKSIHIGPGRAFYATGEIIGDIR
QAHCNISRAKWNDTLKQVVEKLREQFKNRTIVFNQSSGGDPEIVMHSFNWGGEFFYCNST
QLFNSTWLFNSTWNDTEVSNNTEVNITLPCRIKQIINMWQEVGKAMYAPPIRGQIRCSSN
ITGLLLTRDGGSNTSETEIFRPG
>2V07X11_R5
EKEVVIRSDNFSDNAKTIIVQLKEAVEINYTRPNNNTRKSIPIGPGRAFYATGEIIGDIR
QAHCNISRAKWNNALKQVVEKLREQFKNRTIVFNQSSGGDPEIVMHSFNCGGEFFHCNST
QLFNSTWLFNSTWNDTEVSNNTEVNITLPCRIKQIINMWQEVGKAMYAPPIRGQIRCSSN
ITGLLLTRDGGSSTNSTNETEIFRPG
>2V07X12_R5
EEEVVIRSDNFSDNVKTIIVQLKEAVEISCTRPNNNTRKSIHIGPGRAFYATGEIIGDIR
QAHCNISRAKWNDTLKQVVEKLREQFKNRTIVFNQSSGGDPEIVMHSFNCGGEFFYCNST
QLFNSTWLFNSTWNDTEVSNNTEVNITLPCRIKQIINMWQEVGKAMYAPPIRGQIRCSSN
ITGLLLTRDGGSSTNSTNETEIFRPG
>2V07X13_X4
EEEVVIRSDNFSDNAKTIIVQLKEAVEINCTRPNNDTRKSIHIGPGRAFYATGKIIGDIR
QAHCNISRAKWNNTLQQVAKKLREQFKNRTIVFNQSSGGDPEIVMHSFNCGGEFFYCNST
QLFNSTWDNNSTWNGTEGSNNTEVHITLPCRIKQIINMWQEVGKAMYAPPIRGQIRCSSN
ITGLLLTRDGGSNTSETETFRPG
>2V08X01_R5
EEEVVIRSDNFSDNAKTIIVQLKEAVEINCTRPNNNTRKSIHIGPGRAIYATGEIIGDIR
QAHCNISRAKWNNTLNQVVEKLREQFKNRTIVFNQSSGGDPEIVMHSFNCGGEFFYCNST
QLFNSTWFNNSTWNGTEVSNNTEVNITLPCRIKQIINMWQEVGKAMYAPPIRGQIRCSSN
ITGLLLTRDGGNTNETEIFRPG
>2V08X04_R5
EEEVVIRSDNFSDNAKTIIVQLKEAVEINCTRPNNNTRRSITIGPGRAFYATGAIIGNIR
QAHCNISKAKWNNTLRQVVQKLREQFKNKTIVFNQSSGGDPEIVMHSFNCGGEFFYCNTT
QLFNSTWNGTEGSHNTEENITLPCKIKQIINMWQEVGKAMYAPPIRGQIRCSSNITGLLL
TRDGGNDNSTNDTETFRPG
>2V08X05_R5
EEEVVIRSDNFSDNAKTIIVQLKEAVEINCTRPNNNTRKSIHIGPGRAFYATGKIIGDIR
QAHCNISRAKWNNTLQQVVKKLREQFKNRTIVFNQSSGGDPEIVMHSFNCGGEFFYCNST
QLFNSTWVNNSTWNGTEGSNNTEVHITLPCRIKQIINMWQEVGKAMYAPPIRGQIRCSSN
ITGLLLTRDGGNSTNETEIFRPG
>2V08X06_R5
EEEVVIRSDNFSDNAKTIIVQLKEAVEINCTRPNNNTRKSITIGPGRAFYATGGIIGDIR
QAHCNISRAKWNDTLKQVVEKLREQFKNKTIVFNQSAGGDPEIVMHSFNCGGEFFYCNTT
QLFNSTWNGTEVSNNTEGNITLPCRIKQIINMWQEVGKAMYAPPIRGQIRCSSNITGLLL
TRDGGSNTSDTEIFRPG
>2V08X08_R5
EEEVVIRSDNFSDNAKTIIVQLKEAVEINCTRPNNNTRKSIHIGPGRAFYATGEIIGDIR
QAHCNISRAQWNNTLKQVVEKLREQFRNKTIVFNQSSGGDPEIVMHSFNCGGEFFYCNST
QLFNSTWFNNSTWNGTEGSNNTEVHITLPCRIKQIINMWQEVGKAMYAPPIRGQIRCSSN
ITGLLLTRDGGNSTNETEIFRPG
>2V08X12_R5
EEEVVIRSDNFSDNAKTIIVQLKEAVEINCTRPNNNTRRCITIGPGRAFYATGAIIGNIR
QAHCNISKAKWNNALRQVVQKLREQFKNKTIVFNQSSGGDPEIVMHSFNCGGEFFYCNTT
QLFNSTWNGTEVSNNTEGNITLPCKIKQIINMWQEVGKAMYAPPIRGQIRCSSNITGLLL
TRDGGSNTSETTETFRPG
>2V08X13_R5
EEEVVIRSDNFSDNAKTIMVQLKEAVEINCIRPNNNTRKSITIGPGRAFYATGGIIGDIR
QAHCNISRAKWNDTLKQVVEKLREQFKNKTIVFNQSAGGDPEIVMHSFNCGGEFFYCNTT
QLFNSTWNGTEVSNNTEGNIILPCRIKQIINMWQEVGKAMYAPPIRGQIRCSSNITGLLL
TRDGGGNSTNKTEIFRPG
>2V08X16_R5
EEEVVVRSDNFSDNAKTMIVQLKEAVEINCTRPNNNTRKSITIGPGRAFYATGGIIGDIR
QAHCNISGAKWNNTLKQIVEKLRGQFENRTIVFNQSAGGDPEIVMHSFNCGGEFFYCNTT
QLFNSTWNGTEVSNNTEVNITLPCKIKQIINMWQEVGKAMYAPPIRGQIRCSSNITGLLL
TRDGGINTSETEIFRPG
>2V10P02_R5
EEEVVVRSDNFSDNAKTIIVQLKEAVEINCTRPNNNTRKSITIGPGRAFYATGGIIGDIR
QAHCNISGAKWNNTLKQIVEKLREQFENRTIVFNQSAGGDPEIVMHSFNCGGEFFYCNTT
QLFNSTWNGTEVSNNTEVNITLPCKIKQIINMWQEVGKAMYAPPIRGQIRCSSNITGLLL
TRDGGINTSETEIFRPG
>2V10P04_R5
EEEVVVRSDNFSNNAKTIIVQLKEAVEINCTRPNNNTRKSIHIGPGRAFYATDKIIGDIR
QAHCNISKTKWYDTLKQVVEKLSEQFRNRTISEQFRNRTIIFNQSSGGDPEIVMHSFNCG
GEFFYCNTTQLFSSTWNGTEVSNNTEGNITLPCKIKQIINMWQEVGKAMYAPPIRGQIRC
SSNITGLLLTRDGGNDNSTNNDTEIFRPG
>2V10P05_R5
EEEVVIRSDNISDNAKTIIVQLKEAVEINCTRPNNNTRKSIHIGPERAFYATEKIIGNIR
QAHCNISRAKWKKALTQVVEKLSEQFRNKTTIVFNQSSGGDPEIVMHSFNCGGEFFYCNT
TQLFNSTWVNGTWNDTEVPDNTEVNITLPCKIKQIINMWQEVGKAMYAPPIRGQIRCSSN
ITGLLLTRDGGGDNSTNDTETFRPG
>2V10P06_R5
EEEVVIRSDNFSNNARTIIVQLKEAVEINCTRPNNNTRRSITIGPGRAFYATEAIIGNIR
QAHCNISKAKWNDTLKQVVEKLRERFKNKTIVFNQSAGGDPEIVMHSFNCGGEFFYCNTT
QLFNSTWNDTEVSDNTGGNITLPCKIKQIINMWQEVGKAMYAPPIRGQIRCSSNITGLLL
TRDGGNDNSTNDTETFRPG
>2V10P07_X4
EEEVVVRSDNFSNNAKTIIVQLKEAVQINCIRPNNNTRKSIHIGPGRAFYATEKIIGNIR
QAHCNISRAKWNDTLRQVAEKLGEQFKNKTIVFNQSAGGDPEIVMHSFNCGGEFFYCNTT
QLLSSTWNGTEVSNNTEVNITLPCKIKQIINMWQEVGKAMYAPPIRGQIRCSSNITGLLL
TRDGGNNITNETEIFRPG
>2V10P08_R5
EGEVVVRSDNIADNTKTIIVQLKEAVEINCTRPNNNTRKSITIGPGRAFYATGQIIGDIR
QAHCNISKTKWYDTLKQVVEKLSEQFRNRTISEQFRNRTIVFNQSSGGDPEIVMHSFNCG
GEFFYCNTTQLFNSTWFNGTEVSDNTGENITLPCKIKQIINMWQEVGKAMYAPPIRGQIR
CSSNITGLLLTRDGGGNSTNETTETFRPG
>2V10P09_X4
EEEVVVRSDNFSNNAKTIIVQLKKAVEINCTRPNNNTRKSIHIGPGRAFYATEKIIGNIR
QAHCNISRAKWKNALTQVVKKLSEQFRNKTTIVFNQSAGGDPEIVMHSFNCGGEFFYCNT
TQLFNSTWVNGTWNDTEVSNNTEGDITLPCKIKQIINMWQEVGKAMYAPPIRGQIRCSSN
ITGLLLTRDGGGDNSTNNDTETFRPG
>2V10P10_X4
EEEVVVRSDNFSNNAKTIIVQLKEAVEINCTRPNNNTRKSIHIGPGRAFYATEKIIGNIR
QAHCNISGAKWNNTLQQVAIKLREQFKNKTIVFNQSAGGDPEIVMHSFNCGGEFFYCNTT
QLFSSTWNGTEVSNNTEGNITLPCKIKQIINMWQEVGKAMYAPPIRGQIRCSSNITGLLL
TRDGGDNSANNDTEIFRPG
>2V10P11_R5
EEEVVIRSDNFSNNAKTIIVQLKEAVEINCTRPNNNTRKSITIGPGRAFYATGQIIGDIR
QAHCNISKTKWYDTLKQVVEKLSEQFRNRTISEQFRNRTIVFNQSSGGDPEIVMHSFNCG
GEFFYCNTTQLFNSTWVNGTWNDTEVSNNTGENITLPCKIKQIINMWQEVGKAMYAPPIR
GQIRCSSNITGLLLTRDGGINTSETETFRPG
>2V10P12_R5
EEEVVIRSDNFSNNAKTIIVQLKEAVEINCTRPNNNTRRSITIGPGRAFYATEAIIGNIR
QAHCNISKAKWNDTLKQVVEKLRERFKNKTIVFNQSAGGDPEIVMHSFNCGGEFFYCNTT
QLLNSTWNDTEVSDNTGGNITLPCKIKQIINMWQEVGKAMYAPPIRGQIRCSSNITGLLL
TRDGGNDNSTNGTETFRPG
>2V10P13_R5
EEEVVVRSDNFSNNAKTIIVQLKEAVEINCTRPNNNTRKSIHIGPGRAFYATGQIIGDIR
QAHCNISKTKWYDTLKQVVEKLSEQFRNRTISEQFRNRTIVFNQSSGGDPEIVMHSFNCG
GEFFYCNTTQLFNNTWVNGTWNDTEVSNNTGENITLPCKIKQIINMWQEVGKAMYAPPIR
GQIRCSSNITGLLLTRDGGNNITNETETFRPG
>2V10P14_R5
EEEVVIRSDNFSDNAKTIIVQLKEAVEINCTRPNNNTRKSITIGPGKAFYATGQIIGDIR
QAHCNISRTKWKNALTQVVQKLSEQFRNKTTIVFNQSSGGDPEIVMHSFNCGGEFFYCNT
TQLFNSTWVNGTWNDTEVPENTEVNITLPCKIKQIINMWQEVGKAMYAPPIRGQIRCSSN
ITGLLLTRDGGGDNSTNNDTETFRPG
>2V10X01_X4
EEEVVVRSDNFSNNAKTIIVQLKEAVEINCTRPNNNTRKSIHIGPGRAFYATEKIIGNIR
QAHCNISGAKWNNTLQQVAIKLREQFKNKTMVFNQSAGGDPEIVMHSFNCGGEFFYCNTT
QLFSSTWNGTEVSNNTEGNITLPCKIKQIINMWQEVGKAMYAPPIRGQIRCSSNITGLLL
TRDGGINTSETETFRPG
>2V10X15_R5
EEEVVIRSDNFSDNVKTIIVQLKEAVEINCTRPNNNTRRSITIGPGRAFYATGAIIGNIR
QAHCNISKTKWDNTLRQVVQKLREQFKNKTIVFNQSSGGDPEIVMHSFNCGGEFFYCNTT
QLFNSTWNGTEVSNNTEGNITLPCKIKQIINMWQEVGKAMYAPPIRGQIRCSSNITGLLL
TRDGGSNTSETTETFRPG
>2V10X16_R5
EEEVVIRSDNFSDNAKTIIVQPKEAVEINCTRPNNNTRKSIHIGPGRAFYASGKIIGDIR
QAHCNISRAKWNNTLQQVVKKLREQFRNKTIVFNQSSGGDPEIVMHSFNCGGEFFYCNST
QLFNSTWFNSTWNGAEGSNNTEVHITLPCRIKQIINMWQEVGKAMYAPPIRGQIRCSSNI
TGLLLTRDGNTNETEIFRPG
>2V10X17_R5
EEEVVIRSDNFSDNVKTIIVQLKEAVEINCTRPNNNTRRSITIGPGRAFYATGAIIGNIR
QAHCNISKTKWDNTLRQVVQKLRAQFKNKTIVFNQSSGGDPEIVMHSFNCGGEFFYCNTT
QLFNSTWVNGTWNDTEVPDNTEVNITLPCKIKQIINMWQEVGKAMYAPPIRGQIRCSSNI
TGLLLTRDGGGNSTNETTETFRPG
>2V10X19_R5
EEEVVIRSDNISDNAKTIIVQLREAVEINCIRPNNNTRKSIHIGPGRAFYATGGIIGNIR
QAHCNISRAKWNNTLQQVVEKLREQFRNKTIVFNQSSGGDPEIVMHSFNCGGEFFYCNST
QLFNSTWFNSTWNGAEGSNNTEVHITLPCRIKQIVNMWQEVGKAMYAPPIRGQIRCSSNI
TGLLLTRDGGNNKNGTEIFRPG
>2V10X21_X4
EEEVVVRSDNFSNNAKTIIVQLKEAVEINCTRPNNNTRKSIHIGPGRAFYATEKIIGNIR
QAHCNISRAKWNDTLRQVAEKLREQFKNKTIVFNQSSGGDPEIVMHSFNCGGEFFYCNTT
QLFNSTWFNGTEVSDNTGENITLPCKIKQIINMWQEVGKAMYAPPIRGQIRCSSNITGLL
LTRDGGNDNSTNNDTETFRPG
>2V10X25_R5
EEEVVVRSDNFSDNAKTIIVQLKEAVEINCTRPNNNTRRSITIGPGRAFYATGAIIGDIR
QAHCNISGAKWNNTLKKVVEKLREQFKNKTIVFNQSAGGDPEIVMHSFNCGGEFFYCNTT
QLFNSTWNDTEVSDNTGENITLPCRIKQIINMWQEVGKAMYAPPIRGQIRCSSNITGLLL
TRDGGSDNSTNNNTETFRPG
>2V10X33_R5
EEEVVIRSDNFSDNAKTIIVQLKEAVEINCTRPNNNTRKSIHIGPGRAFYATGEIIGDIR
QAHCNISRAKWNSTLKQVVEKLRTQFINRTIVFNQSSGGDPEIVMHSFNCGGEFFYCNST
QLFNSTWLNSTWNGTEVLNNTEGNITLPCRIKQIINMWQEVGKAMYAPPIRGQIRCSSNI
TGLLLTRDGGNSTNETEIFRPG
>2V12P01_X4
EEEVVVRSDNFSNNAKTIIVQLKEAVEINCTRPNNNTRKSIHIGPGRAFYATEKIIGNIR
QAHCNISGAKWNNTLQQVAIKLREQFKNKTIVFNQSAGGDPEIVMHSFNCGGEFFYCNTT
QLFSSTWNGTEVSNNTEGNITLPCKIKQIINMWQEVGKAMYAPPIRGQIRCSSNITGLLL
TRDGGDNSTNNDTEIFRPG
>2V12P02_R5
EEGVVIRSDNFSNNAKTIIVQLKEAVEINCTRPNNNTRKSITIGPGRAFYATEAIIGNIR
QAHCNISKAKWNNTLRQVAQKLREQFNSTIVFKNSSGGDPEIVMHSFNCGGEFFYCNTTQ
LFDSTWLFNSTWNDTEVSNNTEVNITLPCRIKQIINMWQEVGKSMYAPPIRGQIRCSSNI
TGLLLTRDGGRNNNTNETFRPG
>2V12P03_R5
EEEVVVRSDNFSNNAKTIIVQLKEAVEINRTRPNNNTRKSIHIGPGRAFYATDKIIGDIR
QAHCNISRAKWNDTLRQVAEKLREQFKNKTTIVFNQSAGGDPEIVMHSFNCGGEFFYCNT
TQLFNSTWVNGTWNDTNTGENITLPCKIKQIINMWQEVGKAMYAPPIRGQIRCSSNITGL
LLTRDGGNNITNETEIFRPG
>2V12P04_X4
EEEVVVRSDNFSNNAKTIIVQLKDAVEINCTRPNNNTRKSIHIGPGRAFYATEKIIGNIR
QAHCNISRAKWNDTLRQVAEKLREQFKNKTTIVFNQSAGGDPEIVMHSFNCGGEFFYCNT
TQLFNSTWVNGTWNDTNTGENITLPCKIKQIINMWQEVGKAMYAPPIRGQIRCSSNITGL
LLTRDGGNNITNETTETFRPG
>2V12P06_X4
EEEVVVRSDNFSNNAKTIIVQLKEAVEINCTRPNNNTRKSIHIGPGRAVYATEKIIGNIR
QAHCNISREKWSNTLKQVVEKLRKQFKNRTIVFNQSSGGDLEIVMHSFNCGGEFFYCNTT
QLFNSTWVNGNGTWNDTEVSNNNGENITLPCKIKQIINMWQEVGKAMYAPPIRGQIRCSS
NITGLLLTRDGGDNSTNNDTETFRPG
>2V12P07_X4
EEEVVVRSDNFSNNAKTIIVQLKEAVEINCTRPNNNTRKSIHIGPGRAFYATEKIIGNIR
QAHCNISRAKWNDTLKQVVAKLREQFKNKTTIVFNQSAGGDPEIVMHSFNCGGEFFYCNT
TQLFNSTWVNGTWNDTNTGENVTLPCKIKQIINMWQEVGKAMYAPPIRGQIRCSSNITGL
LLTRDGGGNGTNETTETFRPG
>2V12P09_X4
EEEVVVRSDNFSNNAKTIIVQLKEVVEINCTRPNNNTRKSIHIGPGRAFYATEKIIGNIR
QAHCNISRAKWNDTLRQVAEKLREQFKNKTTIVFNQSAGGDPEIVMHSFNCGGEFFYCNT
AQLFNSTWVNGTWNGTKVSNNTGENITLPCKIKQIINMRQEVGKAMYAPPIRGQIRCSSN
ITGLLLTRDGGNNSTNNNTETFRPG
>2V12P11_X4
EEEVVIRSDNFSNNAKTIIVQLKEAVEINCTRPNNNTRKSIHIGPGRAFYATEKIIGNIR
QAHCNISRAKWNDTLKQVVAKLREQFKNKTTIVFNQSAGGDPEIVMHSFNCGGEFFYCNT
TQLFNSTWVNGNGTWNDTEVSNNNGENITLPCKIKQIINMWQEVGKAMYAPPIRGQIRCS
SNITGLLLTRDGGDNSTNNDTETFRPG
>2V12P13_R5
EEEVVIRSDNFSNNAKTIIVQLKEAVEINCTRPNNNTRKSIHLGLGRAFYATGEIIGNIR
QAHCNISRAKWNDTLKQVVAKLREQFKNKTTIVFNQSAGGDPEIVMHSFNCGGEFFYCNT
TQLFNSTWVNGTWNDTNTGENITPPCKIKQIINMWQEVGKAMYAPPIRGQIRCSSNITGL
LLTRDGGNNSTKNDTEIFRPG
>2V12P14_R5
EEEVVIRSDNFSNNAKTIIVQLKEAVEINCTRPNNNTRKSIHLGLGRAFYATGEIIGDIR
QAHCNISREKWSNTLKQVAEKLREQFKNRTIVFNQSSGGDLEIVMHSFNCGGGFFYCDST
QLFNSTWVNGTGNDTEVSNNTGKIITLPCKIKQIINMWQEVGKAMYAPPIRGQIRCSSNI
TGLLLTRDGGGNSTNETTETFRPG
>2V12P16_R5
EEEVVIRSDNFSNNAKTIIVQLKEAVEINCTRPNNNTRKSIHLGLGRAFYATGEIIGDIR
QAHCNISREKWSNTLKQVVEKLREQFKNRTIVFNQSSGGDLEIVMHSFNCGGEFFYCNTT
QLFNSTWVNGTWNDTNTGENITLPCKIKQIINMWQEVGKAMYAPPIRGQIRCSSNITGLL
LTRDGGNNITNETTETFRPG
>2V12X26_X4
EEEVVVRSDNFSNNAKTIIVQLKEAVEINCTRPNNNTRKSIHIGPGRAFYATEKIIGNIR
QAHCNISRAKWNDTLKQVVAKLREQIKNKTTIVFNQSAGGDPEIVMHSFNCGGEFFYCNT
TQLFNSTWVNGTWNDTNTGENITLPCKIKQIINMWQEVGKAMYAPPIRGQIRCSSNITGL
LLTRDGGGNGTNETTETFRPG
>2V12X30_X4
EEEVVVRSDNFSNNAKTIIVQLKEAVEINCTRPNNNTRKSIHIGPGRAFYATEKIIGNIR
QAHCNISRAKWNDTLKQVVAKLREQFKNKTTIVFNQSAGGDPEIVMHSFNCGGEFFYCNT
TQLFDSTWVNGTRNDTNNTGENITLPCKIKQIINMWQEVGKAMYAPPIRGQIRCSSNITG
LLLTRDGGGNSTNETFRPG
>2V12X33_X4
EEEVVVRSDNFSNNAKTIIVQLKEAVEINCTRPNNNTRKSIHIGPGRAFYATEKIIGNIR
QAHCNISRAKWNDTLKQVVAKLREQFKNKTTIVFNQSAGGDPEIVMHSFNCGGEFFYCNT
TQLFNSTWVNGTWNDTNTGENITLPCKIKQIINMWQEVGKAMYAPPIRGQIRCSSNITGL
LLTRDGGGNGTNETTETFRPG
>2V12X34_X4
EEEVVVRSDNFSNNAKTIIVQLKEAVEINCTRPNNNTRKSIHIGPGRAFYATEKIIGNIR
QAHCNISRAKWNDTLKQVVAKLREQFKNKTTIVFNQSAGGDPEIVMHSFNCGGEFFYCNT
TQLFNSTWVNGTWNDTNTGENITLPCKIKQIINMWQEVGKAMYAPPIRGQIRCSSNITGL
LLARDGGGNGTNETTETFRPG
>2V12X36_X4
EEEVVVRSDNFSNNAKTIIVQLKEAVEINCTRPNNNTRKSIHIGPGRAFYATEKIIGNIR
QAHCNISRAKWNDTLKQVVAKLREQFKNKTTIVFNQSAGGDPEIVMHSFNCGGEFFYCNT
TQLFNSTWVNGTWNDTNTGENITLPCKIKQIINMWQEVGKAMYAPPIRGQIRCSSNITGL
LLARDGGGNGTNETTETFRPG
>2V12X37_X4
EEEVVVRSDNFSNNAKTIIVQLKEAVEINCTRPNNNTRKSIHIGPGRAFYATEKIIGNIR
QAHCNISRAKWYDTLTQVVKKLSEQFRNKTTIVFNQSSGGDPEIVMHSFNCGGEFFYCNT
TQLFNSTWVNVNGTWNDTKVSNNTEGNITLPCKIKQIINMWQEVGKAMYAPPIRGQIRCS
SNITGLLLTRDGGGNSTNETFRPG
>2V12X43_R5
EEEVVIRSDNFSDNAKTIIVQLKEAVEFNCTRPNNNTRRSITIGPGRAFYATGAIIGNIR
QAHCNISKAKWNNTLRQVVQKLREQFKNKTIVFNQSSGGDPEIVMHSFNCGGEFFYCNTT
QLFDSTWNGTEVSNNTEGNITLPCKIKQIINMWQEVGKAMYAPPIRGQIRCSSNITGLLL
TRDGGSNTSETTETFRPG
>2V12X44_R5
EEEVVIRSDNFSDNAKTIIVQLKEAVEINCTRPNNNTRRSITIGPGRAFYATGAIIGNIR
QAHCNISKAKWNNTLRQVVQKLREQFKNKTIVFNQSSGGDPEIVMHSFNCGGEFFYCNTT
QLFDSTWNGTEVSNNTEGNITLPCKIKQIINMWQEVGKAMYAPPIRGQIRCSSNITGLLL
TRDGGSNTSETTETFRPG
>2V12X47_X4
EEEVVVRSDNFSNNAKTIIVQLKEAVEINCTRPNNNTRKSIHIGPGRAFYATEKIIGNIR
QAHCNISRAKWNDTLKQVVAKLREQFKNKTTIVFNQSAGGDPEIVMHSFNCGGEFFYCNT
AQLFNSTWVNGTWNDTKVSNNTEGNITLPCKIKQIINMWQEVGKAMYAPPIRGQIRCSSD
ITGLLLTRDGGDNSTNNDTEIFRPG
>2V13X02_R5
EEEVVIRSDNFSDNAKTIIVQLKEAVEINCTRPNNNTRRSITIGPGRAFYATGAIIGNIR
QAHCNISKAKWNNTLRQVVQKLREQFKNKTIVFNQSSGGDPEIVMHSFNCGGEFFYCNTT
QLLDSTWNGTEVSNNTEGNITLPCKIKQIINMWQEVGKAMYAPPIRGQIRCSSNITGLLL
TRDGGSNTSETTETFRPG
>2V13X06_X4
EEEVVVRSDNFSNNAKTIIVQLKDAVEINCTRPNNNTRKSIHLGPGRAFYATEKIIGNIR
KAHCNISRAKWNDTSKQVVEKLGEQFRNKTTIVFNQSAGGDPEIVMHSFNCGGEFFYCNT
TQLFNSTWVNGNGTWNDTEVSNNNGETITLPCKIKQIINMWQEVGKAMYAPPIRGQIRCS
SNITGLLLTRDGGNNSTNNYTETFRPG
>2V13X08_X4
EEEVVVRSDNFSNNAKTIIVQLKEAVEINCTRPNNNTRKSIHIGPGRAFYATEKIIGNIR
QAHCNISRAKWNDTLKQVVAKLREKFKNKTTIVFNQSAGGDSEIVMHSFNCGGEFFYCNT
TQLFNSTWVNGNGTWNATEMSSNNGENITLPCKIKQIINMWQEVGKAMYAPPIRGQIRCS
SNITGLLLTRDGGNNSTNNNTETFRPG
>2V13X09_X4
EGEVVVRSDNFSNNAKTIIVQLKDAVEINCTRPNNNTRKSIHIGPGRAFFATEKIIGNIR
QAHCNISRAKWNDTLRQVAEKLRERFKNKTTTIVFNQSAGGDPEIVMHSFNCGGEFFYCN
TAQLFNSTWVNGTWNGTKASNNTEGNITLPCKIKQIINMWQEVGKAMYAPPIRGQIRCSS
DITGLLLTRDGGGDNSTNNDTETFRPG
>2V13X10_X4
EEEVVVRSDNFSNNAKTIIVQLKEAVEINCTRPNNNTRKSIHIGPGRAFYATEKIIGNIR
QAHCNISRAKWNDTLKQVVAKLREQFKNKTTIVFNQSAGGDPEIVMHSFNCGGEFFYCNT
AQLFNSTWVNDTRNDTEVSDNTDITLPCKIKQIINMWQEVGKAMYAPPIRGQIRCSSNIT
GLLLTRDGGNNITKNDTEIFRPG
>2V13X12_X4
EEEVVVRSDNFSNNAKTIIVQLKDAVEINCTRPNNNTRKSIHLGPGRAFYATEKIIGNIR
QAHCNISRAKWNDTLKQVVEKLREQFKNKTTIVFNQSAGGDPEIVMHSFNCGGEFFYCNT
TQLFNSTWVNDTRNDTEVSDNTDITLPCKIKQIINMWQEVGKAMYAPPIRGQIRCSSNIT
GLLLTRDGGNNITKNDTEVFRPG
>2V13X14_X4
EEEVVVRSDNFSNNAKTIIVQLKDAVEINCTRPNNNTRKSIHLGPGRAFYATEKIIGNIR
QAHCNISRAKWNDTLKQVVEKLREQFKNKTTIVFNQSAGGDPEIVMHSFNCGGEFFYCNT
TQLFNSTWVNDTRNDTEVSDNTDITLPCKIKQIINMWQEVGKAMYAPPIRGQIRCSSNIT
GLLLTRDGGNNSTNNDTEIFRPG
>2V13X19_R5
EEEVVVRSDNFSDNAKTIIVQLKEAVEINCTRPNNNTRRSITIGPGRAFYATGAIIGNIR
QAHCNISRAKWNNTLQQVAIKLREQFKNSAIVFQNSSGGDPEIVMHSFNCGGEFFYCNTT
QLFNSTWFNGTEVPNNTGENITLPCKIKQIINMWQEVGKAMYAPPIRGQIRCSSNITGLL
LTRDGGNNNTTNDTEIFRPG
>2V13X25_R5
EEEVVVRSDNFSNNAKTIIVQLKEAVEINCTRPNNNTRRSITIGPGRAFYATGQIIGDIR
QAHCNISKTKWYDTLKQVVKKLSEQFRNKTTIVFNQSAGGDPEIVMHSFNCGGEFFYCNT
TQLFNSTWVHGNGTWNDTEVSNNNGEDITLPCKIKQIINMWQEVGKAMYAPPIRGQIRCS
SNITGLLLTRDGGDNSTNNDTETFRPG
>2V13X28_X4
EEEVVVRSDNFSNNAKTIIVQLKEAVEINCTRPNNNTRKSIRIGPGRAVYATEKIIGNIR
QAHCNVSRAKWNDTLKQVVEKLGEQFKNTTTIVFNQSAGGDPEIVMHSFNCGGEFFYCNT
TQLFNSTWANGSGTWNNTEVSNNNGDTITLPCKIKQIINMWQEVGKAMYAPPIRGQIRCS
SNITGLLLTSDGGGNSTNETFRPG
>2V14P01_X4
EEEVVVRSDNFSNNAKTIIVQLKEAVEINCTRPNNNTRKSIRIGPGRAVYATDKIIGNIR
QAHCNISRAKWNDTLKQVVAKLREQFKNKTTIVFNQSAGGDPEIVMHSFNCGGEFFYCNT
TQLFNSTWVNGTRNDTEVSDNPDITLPCKIKQIINMWQEVGKAMYAPPIRGQIRCSSNIT
GLLLTSDGGGKSTNETFRPG
>2V14P05_X4
EEEVVVRSDNFSNNAKTIIVQLKDAVEINCTRPNNNTRKSIHLGLGRAFYATEKIIGNIR
QAHCNISRAKWNDTLEQVVEKLGEQFRNKTTIAFNQSAGGDPEIVMHSFNCGGEFFYCDT
TQLFNSTWVKGNGTWNDTKASNNIEGNITLPCKIKQIINMWQEVGKAMYAPPIRGQIRCS
SNITGLLLTRDGGDKTRDGGNNSTNNNTETFRPG
>2V14P06_R5
EEEVVVRSDNFSNNAKTIIVQLKEAVEINCTRPNNNTRRSITIGPGRAFYATGQIIGNIR
QAHCNISRAKWHDTLKQVVEKLSEQFRNKTTIVFNQSAGGDPEIVMHSFNCGGEFFYCNT
TQLFNSTWVKGNGTWNDTEVSNNNEGKITLPCKIKQIINMWQEVGKAMYAPPIRGQIRCS
SNITGLLLTRDGGKNITNETTETFRPG
>2V14P07_R5
EEEVVVRSDNFSNNAKTIIVQLKEAVEINCTRPNNNTRRSITIGPGRAFYATGQIIGNIR
QAHCNISRTKWKKALTQVVEKLSEQFRNKTKIVFNQSSGGDPEIVMHSFNCGGEFFYCNT
TQLFNSTWSNVSGTWNDTEVSDNTDITLPCKIKQIINMWQEVGKAMYAPPIRGQIRCSSN
ITGLLLTRDGGNNITNNDTETFRPG
>2V14P08_X4
EEEVVVRSDNFSNNAKTIIVQLKDAVEINCTRPNNNTRKSIHIGPGRAIYATEKIIGNIR
RAHCNISRAQWNDTLKQVAEKLREQFKNKTTIVFNQSAGGDPEIVMHSFNCGGEFFYCNT
TQLFNSTWVNGTRNDTEVSNNNGDTITLPCKIKQIINMWQEVGKAMYAPPIRGQIRCSSN
ITGLLLTRDGGTNITNETTETFRPG
>2V14P10_R5
EEEVVVRSDNFSNNAKTIIVQLKEAVEINCTRPNNNTRRSITIGPGRAFYATGQIIGNIR
QAHCNISRAKWYDTLKQVVEKLSEQFRNKTTIVFNQSAGGDPEIVMHSFNCGGEFFYCDT
TQLFNSTWVKGNGTWNDTEVSNNNGETITLPCKIKQIINMWQEVGKAMYAPPIRGQIRCS
SNITGLLLTRDGGSNSTNETFRPG
>2V14P11_R5
EEEVVVRSDNFSNNAKTIIVQLKDAVEINCTRPNNNTRKSIHIGPGRAFYATDKIIGDIR
QAHCNISKTKWYDTLKQVVEKLSEQFRNRTISNRTIVFNQSSGGDPEIVMHSFNCGGEFF
YCNTTQLFNSTWVNVNGTWKDTKASNNIEGNITLPCKIKQIINMWQEVGKAMYAPPIRGQ
IRCSSNITGLLLTRDGGTNITKNDTETFRPG
>2V14P12_R5
EEEVVVRSDNFSNNAKTIIVQLKEAVEINCTRPNNNTRKSIHIGPGRAFYATDKIIGDIR
QAHCNISRAKWNDTLRQVVEKLGEQFKNKTTIVFKQSAGGDPEIVMHSFNCGGEFFYCNT
TQLFNSTWVNGTRNDTEVSNNNGETITLPCKIKQIINMWQEVGKAMYAPPIRGQIRCSSN
ITGLLLTRDGGKNITNETTETFRPG
>2V14P13_X4
EEEVVVRSDNFSNNAKTIIVQLKEAVEINCTRPNNNTRKSIRIGPGRAVYATEKIIGNIR
KAHCNISRAKWNDTLKQVVEKLSEQFRNRTIREQFKNKTIVFNQSSGGDPEIVMHSFNCG
GEFFYCNTTQLFNSTWVNGTRNDTEVSDNTGETITLPCKIKQIISMWQEVGKAMYAPPIR
GQIRCSSNITGLLLTRDGGNNSTNNDTETFRPG
>2V14P14_X4
EEEVVVRSDNSSNNAKTIIVQLKDAVEINCTRPNNNTRKSIHLGLGRAFYATEKIIGNIR
QAHCNISRAKWNDTLEQVVEKLGEQFRNKTTIAFNQSAGGDPEIVMHSFNCGGEFFYCNT
TQLFNSTWVKGNGTWNDTEVSNNNGETITLPCKIKQIINMWQEVGKAMYAPPIRGQIRCS
SNITGLLLTRDGGKNITNETTETFRPG
>2V14X02_R5
EEVVIRSDNFSDNVKTIIVQLKEAVEINCTRPNNNTRRSITIGPGRAFYATGQIIGNIRQ
AHCNISRAKWYDTLKQVVEKLSEQFRNKTTIVFNQSAGGDPEIVMHSFNCGGEFFYCNTT
QLFNSTWVKGNGTWNDTEGSNNNEGNITLPCKIKQIINMWQEVGKAMYAPPIRGQIRCSS
NITGLLLTRDGGTNITNNNTETFRPG
>2V14X07_R5
EEEVVVRSDNFSNNAKTIIVQLKEAVEINCTRPNNNTRRSITIGPGRAFYATGQIIGNIR
QAHCNISRAEWYDTLKQVVEKLSEQFRNKTTIVFNQSAGGDPEIVMHSFNCGGEFFYCNT
TQLFNSTWVKGNGTWNDTEVSNNNEGNITLPCKIKQIINMWQEVGKAMYAPPIRGQIRCS
SNITGLLLTRDGGKNITNETTETFRPG
>2V14X08_X4
EEEVVVRSDNFSNNAKTIIVQLKDAVEINCTRPNNNTRKSIRIGPGRAVYATEKIIGNIR
KAHCNISRAKWNDTLKQVAAKLGEQFKNKTTIVFNQSAGGDPEIVMHSFNCGGEFFYCNT
TQLFNSTWVKGNGTWNDTEVSNNNGETITLPCKIKQIINMWQEVGKAMYAPPIRGQIRCS
SNITGLLLTRDGGGNSTNETFRPG
>2V14X11_X4
EEEVVVRSDNFSNNAKTIIVQLKEAVEINCTRPNNNTRKSIRIGPGRAVYATEKIIGNIR
QAHCNISRAKWKHALTQIVKKLSEQFRNKTTIVFNRSAGGDLEIVMHSFNCGGEFFYCNT
TQLFNSTWVNGNGTWNDTGVSNNNGDTITLPCKIKQIINMWQEVGKAMYAPPIRGQIRCS
SNITGLLLTRDGGTNITNETTETFRPG
>2V14X12_X4
EEEVVVRSDNFSNNAKTIIVQLKEAVEINCTRPNNNTRKSIRIGPGRAVYATEKIIGNIR
RAHCNISRAKWNDTLKQVVAKLREQFKNKTKIVFNQPAGGDPEIVMHSFNCGGEFFYCNT
TQLFNSTWVDGTWNDTNTGENITLPCKIKQIINMWQEVGKAMYAPPIRGQIRCSSNITGL
LLTRDGGGNSTNETFRPG
>2V14X14_X4
EEEVVVRSDNFSNNAKTIIVQLKEAVEINCTRPNNNTRKSIRIGPGRAVYATEKIIGNIR
KAHCNISRAKWNDTLEQVVEKLGEQFRNKTTIAFNQSAGGDPEIVMHSFNCGGEFFYCDT
TQLFNSTWVKGNGTWNDTEVSNNNGETITLPCKIKQIINMWQEVGKAMYAPPIRGQIRCS
SNITGLLLTRDGGNNSTDNDTETFRPG
>2V14X15_X4
EEEVVVRSDNFSNNAKTIIVQLKEAVEINCTRPNNNTRKSIRIGPGRAVYATEKIIGNIR
QAHCNISRAKWNDILKQVVEKLGEQFKNTTTIVFNQSAGGDPEIVMHSFNCGGEFFYCNT
TQLFNSTWVNGSGTWNNTEVSNNNGDTITLPCKTKQIINMWQEVGKAMYAPPIGGQIRCS
SNITGLLLTSDGGGNSTNETFRPG
>2V14X17_R5
EEEVVVRSDNFSNNAKTIIVQLKEAVEINCTRPNNNTRRSITIGPGRAFYATGQIIGNIR
QAHCNISRAKWYDTLKQVVEKLSEQFRNKTTIVFNQSAGGDPEIVMHSFNCGGEFFYCNT
TQLFNSTWVKGNGTWNDTEVSNNNEGNITLPCKIKQIINMWQEVGKAMYAPPIRGQIRCS
SNITGLLLTRDGGKNITNETTETFRPG
>2V14X18_X4
EEEVVVRSDNFSNNAKTIIVQLKEAVEINCTRPNNNTRKSIRIGPGRAVYATEKIIGNIR
RAHCNISRAKWNDTLKQVVAKLREQFKNKTKIVFNQPAGGDPEIVMHSFNCGGEFFYCNT
TQLFNSTWVDGTWNDTNTGENITLPCKIKQIINMWQEVGKAMYAPPIRGQIRCSSNITGL
LLTRDGGGNSTNETFRPG
>2V14X20_X4
EEEVVVRSDNSSNNAKTIIVQLKEAVEINCTRPNNNTRKSIHLGLGRAFYATDKIIGDIR
QAHCNISKTKWNDTLKQVVEKLGEQFRNTTRIVFNQSSGGDPEIVMHSFNCGGEFFYCNT
TQLFNSTWVNGSGTWNNTEVPNNNGETIILPCKIKQIINMWQEVGKAMYAPPIGGQIRCS
SNITGLLLTSDSGGNGTNETFRPG
>2V15X09_R5
EEEVVVRSDNFSNNDKTIIVQLKEAVEINCTRPNNNTRRSITIGPGRAFYATGQIIGNIR
QAHCNISRAKWYDTLKQAVEKLSEQFRNKTTIVFNQSAGGDPEIVMHSFNCGGEFFYCNT
TQLFNSTWVKGNGTWNDTKVSNNNGETITLPCKIKQIINMWQEVGKAMYAPPIGGQIRCS
SNITGLLLTRDGGGNSTNETFRPG
>2V15X10_X4
KEEVVVRSENFSNNAKTIIVQLKEAIEINCTRPNNNTRKSIRIGPGRAVYATERIIGNIR
QAHCNISRAKWNDTLKQVVKKLGEQFKNTTTIVFNQSAGGDPEIVMHSFDCGGEFFYCNT
TQLFNSTWVNGNGTGNGTWNATEMSSNNGETIILPCKIKQIINMWQEVGKAMYAPPIRGQ
IRCSSNITGLLLTSDGGGKSTTETFRPG
>2V15X14_X4
EEEVVVRSDSFSNNAKTIIVQLKEAVEINCTRPNNNTRKSIHIGPGRAVYATERIIGNIR
KAHCNISRAKWNDTLKQVVEKLGEQFRNKTTIFFNQSAGGDPEIVMHSFNCGGEFFYCNT
TQLFNSTWVNGNGTGNGTWNATEMSSNNGETITLPCKIKQIINMWQEVGKAMYAPPIGGQ
IRCSSNITGLLLTRDGGTNITNETTETFRPG
>2V15X15_X4
EEEVVVRSDNFSNNAKTIIVQLKEAVGINCTRPNNNTRKSIRIGPGRAVYATERIIGNIR
QAHCNISRAKWNDTLKQVVEKLGEQFKNTTTIVFNQSAGGDPEIVMHSFNCGGEFFYCNT
TQLFNSTWVNGSGTWNNTEVSNNNGDTITLPCKIKQIINMWQEVGKAMYAPPIRGQIRCS
SNITGLLLTSDGGGNSTNETFRPG
>2V15X17_X4
EEEVVVRSDNFSNNAKTIIVQLKEAVEINCTRPNNNTRKSIRIGPGRAVYATEKIIGNIR
QAHCNISKAKWNDTLKQVVEKLGEQFRNTTTIVFNQSAGGDPEIVMHSFNCGGEFFYCNT
TQLFNSTWVNGSGTWNNTEVPNNNGDTITLPCKIKQIMNMWQEVGKAMYAPPIRGQIRCS
SNITGLLLTSDGGGNGTNETFRPG
>2V15X18_X4
EEEVVVRSDNFSNNAKTIIVQLKEAVEINCTRPNNNTRKSIRIGPGRAVYATEKIIGNIR
QAHCNISRAKWNDTLKQVVEKLGEQFKNTTTIVFNQSAGGDPEIVMHSFNCGGEFFYCNT
TQLFNSTWVNGTGTWNATEVPNNNGETITLPCKIKQIINMWQEVGKAMYAPPIRGQIRCS
SNITGLLLTSDGGGNGTNETFRPG
>2V15X24_X4
EEEVVVRSDNFSNNAKTIIVQLKEAVEINCTRPNNNTRKSIRIGPGRAVYATEKIIGNIR
KAHCNISRAKWNDTLKQVVEKLGEQFRNTTTIVFNQSAGGDPEIVMHSFNCGGEFFYCNT
TQLFNSTWVNGSGTWNNTEVSNNNGDTITLPCKIKQIINMWQEVGKAMYAPPIGGQIRCS
SNITGLLLTSDGGGNSTNETFRPG
>2V15X26_X4
EEEVVVRSDNFSNNAKTIIVQLKEAVEINCTRPNNNTRKSIRIGPGRAVYATERIIGNIR
KAHCNISRAKWNDTLKQVVEKLGEQFRNKTTIFFNQSAGGDPEIVMHSFNCGGEFFYCNT
TQLFNSTWVKGNGTWNDTEVSNNKGETITLPCKIKQIINMWQEVGKAMYAPPIRGQIRCS
SNITGLLLTSDGGGNSTNETFRPG
>2V16P01_X4
EEEVVVRSDNFSNNAKTIIVQLKEAVEINCTRPNNNTRKSIRIGPGRAVYATEKIIGNIR
QAHCNISKAKWNDTLKQVVEKLGEQFRNTTKIVFNQSAGGDPEIVMHSFNCGGEFFYCNT
TQLFNSTWGNGNGTWNATEVPNNNGETITLPCKIKQIINMWQEVGKAMYAPPIRGQIRCS
SNITGLLLTSDGGGNSTNETFRPG
>2V16P03_R5
EEEVVVRSENFSNNAKTIIVQLTEAVEINCTRPNNNTRRSITIGPGRAFYATGQVIGNIR
QAHCNISRTKWHDTLKQVVEKLSEQFRNKTKIAFRQSSGGDPEIVMHSFNCGGEFFYCNT
TQLFNSTWSNVSGTWNDTEVSNNTDITLPCKIKQIINMWQEVGKAMYAPPIRGQIRCSSN
ITGLLLTRDGGKNITNNDTETFRPG
>2V16P06_X4
EEEVVVRSDNFSNNAKTIIVQLKEAVEINCTRPNNNTRKSIRIGPGRAVYATEKIIGNIR
QAHCNISKAKWNDTLKQVVEKLGEQFKNTTTIVFNQSAGGDPEIVMHSFNCGGEFFYCNT
TQLFNSTWVNGNGTGNGTWNATEMSSNNGETIILPCKIKQIINMWQEVGKAMYAPPIRGQ
IRCSSNITGLLLTSDGGGKSKNETFRPG
>2V16P08_X4
EEEVVVRSENFSNNAKTIIVQLKDAVEINCTRPNNNTRKSIHLGLGRAFYATDKIIGDIR
QAHCNISKTKWNDTLQQVVEKLGEQFKNTTTIVFNQSAGGDPEIVMHSFNCGGEFFYCNT
TQLFNSTWFNVNGTWTWVNGSGTWNNTEVSNNNGGPITLPCKIKQIINMWQEVGKAMYAP
PIRGQIRCSSNITGLLLTSDGGGNTNETFRPG
>2V16P09_R5
EEEVVVRSDNFSNNAKTIIVQLKEAVEINCTRPNNNTRRSITIGPGRAFYATGQIIGNIR
QAHCNISRTKWKKALKQVVEKLSEQFRNKTKIAFRQSSGGDPEIVMHSFNCGGEFFYCNT
TQLFNSTWANGTGTWNATEMPNNNGDTIILPCKIKQIVNMWQEVGKAMYAPPIRGQIRCS
SNITGLLLTSDGGGKSTNETFRPG
>2V16P11_R5
EEEVVVRSDNFSNNAKTIIVQLKEAVEINCTRPNNNTRRSITIGPGRAFFTTGQIIGNIR
QAHCNISRTKWKKALKQVVEKLSEQFRNKTKIAFRQSSGGDPEIVMHSFNCGGEFSYCNT
TQLFNSTWSNASGTWNDTEGSDNTDIILPCKIKQIINMWQEVGKAMYAPPIRGQIRCSSN
ITGLLLTRDGGKNITNNDTETFRPG
>2V16P12_X4
EEEVVVRSDNFSNNAKTIIVQLKDAVEINCTRPNNNTRKSIHLGLGRAFYATDKIIGDIR
QAHCNISKTKWNDTLKQVVEKLGEQFRNTTRIVFNQSSGGDPEVVMHSFNCGGEFFYCNT
TQLFNNTWFNVNGTWTWVNGSGTWNNTEVSNNNGGTITLPCKIKQIINMWQEVGKAMYAP
PIRGQIRCSSNITGLLPTSDDGGKSTNETFRPG
>2V16P14_R5
EEEVVVRSDNFSNNAKTIIVQLKEAVEINCTRPNNNTRRSITIGPGRAFFATGQIIGNIR
QAHCNISRTKWKKALKQVVEKLSEQFRNKTKIAFRQSSGGDPEIVMHSFNCGGEFFYCNT
TQLFNSTWSNASGTWNDTEVSDNNTDITLPCKIKQIINMWQEVGKAMYAPPIRGQIRCSS
NITGLLLTRDGGHNITNNDTETFRPG
>2V16P15_X4
EEEVVVRSENFSNNAKTIIVQLTEAVEINCTRPNNNTRKSIRIGPGRAVYATERIIGNIR
QAHCNISKAKWNDTLKQVVEKLGEQFKNTTRIVFNQSAGGDPEIVMHSFNCGGEFFYCNT
TQLFNSTWANGTGTWNATEMPNNNGDTIILPCKIKQIVNMWQEVGKAMYAPPIRGQIRCS
SNITGLLLTSDGGGKSTNETFRPG
>2V16P17_X4
EEEVVVRSDNFSNNAKTIIVQLKDAVEINCTRPNNNTRKSIHLGLGRAFYATDKIIGDIR
QAHCNISKTKWNDTLKQVVKKLGEQFKNTTRIVFNQSAGGDPEIVMHSFNCGGEFFYCNT
TQLFNSTWVNGTGTWNATEMPNNNGDTIILPCKIKQIVNMWQEVGKAMYAPPIRGQIRCS
SNITGLLLTSDGGGKSKNETFRPG
>2V16P18_R5
EEEVVVRSDNFSNNAKTIIVQLKEAVEINCTRPNNNTRRSITIGPGRAFFTIGQIIGNIR
QAHCNISRTKWKKALTQVVEKLSEQFRNKTKIVFDQSSGGDPEIVMHSFNCGGEFYYCNT
TQLFNSTWSNASGTWNDTEVSNNTDITLPCKIKQIINMWQEVGKAMYAPPIRGQIRCSSN
ITGLLLTRDGGHNITNNDTEIFRPG
>2V16P20_X4
EEEVVVRSDNFSNNAKTIIVQLKDAVEINCTRPNNNTRKSIHLGLGRAFYATDKIIGDIR
QAHCNISKTKWNDTLQQVVEKLGEQFKNTTKIVFNQSAGGDPEIVMHSFNCGGEFFYCNT
TQLFNSTWVNGNGTGNGTWNATEMSSNNGETIILPCKIKQIINMWQEVGKAMYAPPIRGQ
IRCSSNITGLLLTSDGGGKSTNETFRPG
>2V16X01_X4
EEEVVVRSENFSNNAKTIIVQLKEAIEINCTRPNNNTRKSIRIGPGRAVYATDKIIGDIR
QAHCNISKAKWNDTLKQVVGKLGEQFRNTTRIVFNQSSGGDPEIVMHSFNCGGEFFYCNT
TQLFNSTWVKGNGTWVNGTGTWNATEMPNNNGETIILPCKIKQIINMWQEVGKAMYAPPI
RGQIRCSSNITGLLLTSDGGGKSKNETFRPG
>2V16X16_X4
EEEVVARSDNFSNNVKTIIVQLKDAVEINCTRPNNNTRKSIRIGPGRAVYATEKIIGNVR
QAHCNISRAKWNDTLKQVVEKLGEQFKNTTTIVFNQSAGGDPEIVMHSFNCGGEFFYCNT
TQLFNSTWVNGNGTGNGTWNATEMSSNNGETITLPCKIKQIINMWQEVGKAMYAPPIGGQ
IRCSSNITGLLLTSDGGGNGTNETFRPG
>2V16X17_R5
EEEVVVRSENFSNNAKTIIVQLKDAVEINCTRPNNNTRKSIHLGLGRAFYATDNIIGDIR
QAHCNISKTKWNDTLKKVVEKLGEQFRNTTRIVFNQSSGGDPEIVMHSFNCGGEFFYCNT
TKLFNSTWDKSNSTGVNGNGPWNATKMPNNNGETIILPCKIKQIINMWQEVGKAMYAPPI
RGQIRCSSNITGLLLTSDGGGNTNETFRPG
>2V16X18_X4
EEEVVVRSDNFSNNAKTIIVQLKEAVEINCTRPNNNTRKSIRIGPGRAVYATEKIIGNIR
QAHCNISRAKWNDTLKQVVEKLGEQFKNTTTIVFNQSAGGDPEIVMHSFNCGGEFFYCNT
TQLFNSTWVNGSGTWNNTEVPNNNGETIILPCKIKQSINMWQEVGKAMYAPPIGGQIRCS
SNITGLLLTSDSGGNGTNETFRPG
>2V16X19_X4
EEEVVVRSDNFSNNAKTIIVQLKEAVEINCTRPNNNTRKSIRIGPGRAVYATEKIIGNIR
QAHCNISRAKWNDILKQVVEKLGEQFKNTTTIVFNQSAGGDPEIVMHSFNCGGEFFYCNT
TQLFNSTWVNGSGTWNNTEVSNNNGDTITLPCKTKQIINMWQEVGKAMYAPPIGGQIRCS
SNITGLLLTSDGGGNSTNETFRPG
>2V16X21_X4
EEEVVVRSDNFSNNAKTIIVQLKEAVEINCTRPNNNTRKSIRIGPGGAVYATEKIIGNIR
KAHCNISRAKWNDTLEQVVEKLGEQFRNKTTIAFNQSAGGDPEIVMHSFNCGGEFFYCDT
TQLFNSTWVKGNGTWNDTEVSNNNGETITLPCKIKQIINMWQEVGKAMYAPPIRGQIRCS
SNITGLLLTRDGGNNSTDNDTETFRPG
>2V16X27_X4
EEEVVVRSDNFSNNAKTIIVQLKEAVEINCTRPNNNTRKSIRIGPGRAVYATEKIIGNIR
QAHCNISKAKWNDTLKQVVEKLGEQFRNTTTIVFNQSAGGDPEIVMHSFNCGGEFFYCNT
TQLFNSTWVNGSGTWNNTEVPNNNGDTITLPCKIKQIMNMWQEVGKAMYAPPIRGQIRCS
SNITGLLLTSDGGGNGTNETFRPG
>2V16X29_X4
EEEVVVRSDNFSNNAKTIIVQLKDAVEINCTRPNNNTRKSIRIGPGRAVYATDKVIGNIR
QAHCNISKAKWNDTLKQVVEKLGEQFKNTTTIFFNQSAGGDPEIVMHSFNCGGEFFYCNT
TQLFNSTWVKVNGTWTWVNVNGTWNNTEVSNNNGGPITLPCKIKQIINMWQEVGKAMYAP
PIRGQIRCSSNITGLLLTSDGGGKSTNETFRPG
>2V17X02_X4
EEEVVVRSENFSNNAKTIIVQLTEAVEINCTRPNNNTRKSIRIGPGRAVYATERVIGNIR
QAHCNISKAKWNDTLKQVIEKLGEQFRNTTTIVFNQSAGGDPEIVMHSFNCGGEFFYCNT
TQLFNSTWVNGTGTWNATEMPNNNGETIILPCKIKQIVNMWQEVGKAMYAPPIRGQIRCS
SNITGLLLTSDGGGKSTTETFRPG
>2V17X12_X4
EEEVVVRSENFSNNAKTIIVQLTEAVEINCTRPNNNTRKSIRIGPGRAVYATERIIGNIR
QAHCNISKAKWNDTLKQVVKKLGEQFKNTTKIVFNQSSGGDPEIVMHSFNCGGEFFYCNT
TQLFNSTWAKVNDTWTWVNVNGTWNNTEVSNNNEGPITLPCKIKQIINMWQEVGKAMYAP
PIRGQIRCSSNITGLLLTSDGGGNTNETFRPG
>2V17X16_X4
EEEVVVRSENFSNNAKTIIVQLTEAVEINCTRPNNNTRKSIRIGPGRAVYATERIIGNIR
QAHCNISKAKWNDTLKQVVKKLGEQFKNTTKIVFNQSSGGDPEIVMHSFNCGGEFFYCNT
TQLFNSTWVNGNGTGNGTWNATEMSSNNGETITLPCKIKQIINMWQEVGKAMYAPPIRGQ
IRCSSNITGLLLTSDGGGNTNETFRPG
>2V17X18_X4
EEEVVVRSDNFPNNAKTIIVQLKEAVGINCTRPNNTRKSIRIGPGRAVYATERIIGNIRK
AHCNISRAKWNDTLKQVVEKLGEQFKNKTTIFFNQSAGGDPEIVMHSFNCGGEFFYCNTT
QLFNSTWFYGNGTWNEVSNNNGEIITLPCKIKQIVNMWQEVGKAMYAPPIRGQIRCSSNI
TGLLLTSDGGGNSTNETFRPG
>2V17X19_X4
EEEVVVRSDNFSNNAKTIIVQLKEAVEINCTRPNNNTRKSIRIGPGRAVYATEKIIGNIR
KAHCNISRAKWNDTLKQVVEKLGEQFRNTTTIVFNQSAGGDPEIVMHSFNCGGEFFYCNT
TQLFNSTWVNGSGTWNNTEVSNNNGDTITLPCKIKQIINMWQEVGKAMYAPPIGGQIRCS
SNITGLLLTSDGGGNSTNETFRPG
>2V17X20_X4
EEEVVVRSDNFSNNAKTIIVQLKEAVEINCTRPNNNTRKSIRIGPGRAVYATEKIIGNIR
KAHCNISRAKWNDTLKQVVEKLGEQFRNKTTIVFNQSAGGDPEIVMHSFNCGGGFFYCNT
TQLFNSTWVKGNDTWNNTEGSNNNGETITLPCKIKQIINMWQEVGKAMYAPPIRGQIRCS
SNITGLLLTRDGGDKTRDGGNNSTNNDTETFRPG
>2V17X22_X4
EEEVVVRSDNFSNNAKTIIVQLKEAVEINCTRPNNNTRKSIRIGPGRAVYATERIIGNIR
KAHCNISRAKWNDTLKQVVEKLGEQFRNTTRIVFNQSAGGDPEIVMHSFNCGGEFFYCNT
TQLFNSTWVNGSGTWNNTEVSNNNGDTITLPCKIKQIINMWQEVGKAMYAPPIGGQIRCS
SNITGLLLTSDGGGNSTNETFRPG
>2V17X24_R5
EEEVVVRSENFPNNAKTIIVQLTEAVEINCTRPNNNTRKSIHLGLGRAFYATDNIIGDIR
QAHCNISKTKWNDTLKKVVEKLGEQFRNTTRIVFNQSSGGDPEIVMHSFNCGGEFFYCNT
TKLFNSTWDKSNSTGVNGNGPWNATKMPNNNGETIILPCKIKQIINMWQEVGKAMYAPPI
RGQIRCSSNITGLLLTSDGGGNTNETFRPG
>2V17X26_X4
EEEVVVRSENFSNNAKTIIVQLKEAVEINCTRPNNNTRKSIHLGLGRAFYATDKIIGDIR
QAHCNISKTKWNDTLQQVVEKLGEQFRNTTRIVFNQSSGGDPEIVMHSFNCGGEFFYCNT
TQLFNSTWVKGNSTEVKGNGTWNDNEVSTNNEETITLPCKIKQIINMWQEVGKAMYAPPI
RGQIRCSSNITGLLLTSDGGGNTNETFRPG
>2V19P01_X4
EEEVVVRSENFSNNAKTIIVQPKEAVEINCTRPNNNTRKSIRIGPGRAVYATEKIIGNIR
QAHCNISRAKWNDTLKQVVEKLGKQFKNTTTIVFNQSAGGDPEIVMHSFNCGGEFFYCNT
TQLFNSTWVKVNGTWNTNNTEGNITLPCKIKQIINMWQEVGKAMYAPPIRGQIRCSSNIT
GLLLTSDGGGKSTNETFRPG
>2V19P02_X4
EEEVVVRSENFSNNAKTIIVQLTEAVEINCTRPNNNTRKGIHIGPGRAVYATDRIIGNIR
QAHCNISKAKWNDTLKQVVKKLGEQFENTTKIVFNQSSGGDPEIVMHSFNCGGEFFYCNT
TQLFNSTWVNVNGNGTGNGTWNATAMPNNNGETITLPCKIKQIINMWQEVGKAMYAPPIG
GQIRCSSNITGLLLTSDGGGKRNETFRPG
>2V19P05_R5
EEEVVVRSENFSNNAKTIIVQLKEAVEINCTRPNNNTRKSIHLGLGRAFYATDTIIGDIR
QAHCNISKTKWNDTLKQVVEKLGEQFRNTTRIVFNQSSGGDPEIVMHSFNCGGEFFYCNT
TQLFKSTWANVTGTWTWVNVNGTWNNTEVSNNNEGTITLPCKIKQIINMWQEVGKAMYAP
PIRGQIRCSSNITGLLLTSDGGGKRNETFRPG
>2V19P06_X4
EEEVVVRSENFSNNAKTIIVQLKEAVEINCTRPNNNTRKGIHIGPGRAVYATDRIIGNIR
QAHCNISKAKWNDTLKQAVKKLGEQFENTTKIVFNQSSGGDPEIVMHSFNCGGEFFYCNT
TQLFNSTWVNSNGTGNGTWNATAMPNNNGETITLPCKIKQIINMWQEVGKAMYAPPIGGQ
IRCSSNITGLLLTSDGGGKRNETFRPG
>2V19P07_X4
EEEVVVRSENFSNNAKTIIVQLKDAVEINCTRPNNNTRKSIHLGLGRAFYATDRIIGDIR
QAHCNISKTKWNDTLKQVVEKLGEQFENTTKIVFNQSSGGDPEIVMHSFNCGGEFFYCNT
TQLFNSTWVNGNGTGNGTWNAEMLSNNGETITLPCKIKQIINMWQEVGKAMYAPPIGRQI
RCSSNITGLLLTSDGGGKRNETFRPG
>2V19P08_X4
EEEVVVRSENFSNNAKTIIVQLKDAVEINCTRPNNNTRKSIHLGLGRAFYATDKIIGDIR
QAHCNISKAKWNDTLKRVVKKLGEQFKKTTKIVFNQSAGGDPEIVMHSFNCGGEFFYCNT
TQLFNSTWVNGNGTGNGTWNAEMLSNNGETITLPCKIKQIINMWQEVGKAMYAPPIGGQI
RCSSNITGLLLTSDGGSNTNETFRPG
>2V19P09_X4
EEEVVVRSENFSNNAKTIIVQLMEAVEINCTRPNNSTGKGIHIGPGRAVYATEKIIGNIR
QAHCNISKAKWNDTLKQVVKKLGEQFENTTRIVFNQSSGGDPEIVMHSFNCGGEFFYCNT
TQLFNSTWVNSNGTGNGTWNATAMPNNNGETITLPCKIKRIINMWQEVGKAMYAPPIGGQ
IRCSSNITGLLLTSDGGGNTNETFRPG
>2V19P10_X4
EEEVVVRSDNFSNNAKTIIVQLKEAVEINCTRPNNNTRKGIHIGPGRAVYATEKIIGNIR
QAHCNISKTKWNDTLKQVVEKLGEQFRNTTRIVFNQSSGGDPEIVMHSFNCGGEFFYCNT
TQLFNSTWANVTGTWTWVNANGTWNNTEVANNNGETITLPCKIKQIINMWQEVGKAMYAP
PIGGQIRCSSNITGLLLTSDGGGKRNETFRPG
>2V19P13_R5
EEEVVVRSENFSNNAKTIIVQLKDAVEINCTRPNNNTRKSIHLGLGRAFYATDQIIGDIR
QAHCNISKTKWNDTLKQVVEKLGEQFRNTTRIVFNQSSGGDPEIVMHSFNCGGEFFYCNT
TQLFNSTWANVTGTWTWVNANGTWNNTEVANNNEGTITLPCKIKQIINMWQEVGKAMYAP
PIRGQIRCSSNITGLLLTSDGGGNTNETFRPG
>2V19P14_X4
EEEVVVRSENFSNNAKTIIAQLTEAVEINCTRPNNNTRKGIRIGPGRAVYATDKIIGDIR
QAHCNISKAKWNDTLKQVVKKLGEQFKKTTKIVFNQSAGGDPEIVMHSFNCGGEFFYCNT
TQLFNSTWVNSNGTGNGTWNATAMPNNNGETITLPCKIKQIINMWQEVGKAMYAPPIGGQ
IRCSSNITGLLLTSDGGGKRNETFRPG
>2V19P16_X4
EEEVVVRSENFSNNAKTIIVQLMEAVEINCTRPNNNTGKGIHIGPGRAVYATEKIIGNIR
QAHCNISKAKWNDTLKQVVKKLGEQFENTTRIVFNQSSGGDPEIVMHSFNCGGEFFYCNT
TQLFNSTWVNSNGTGNGTWNATAMPNNNGETITLPCKIKQIINMWQEVGKAMYAPPIGGQ
IRCSSNITGLLLTSDGGGNTNETFRPG
>2V19X09_X4
EEEVVVRSDNFSNNAKTIIVQLKEAVEINCTRPNNNTRKGIHIGPGRAVYATEKIIGNIR
QAHCNISKAKWNDTLKQVVKKLGEQFENTTKIVFNQSSGGDPEIVMHSFNCGGEFFYCNT
TQLFNSTWVNGNGTGNGTWNAEVLSNNGETITLPCKIKQIINMWQEVGKAMYAPPIGGQI
RCSSNITGLLLTSDGGGKRNETFRPG
>2V19X15_R5
EEEVVVRSENFSNNAKTIIVQLKDAVEISCTRPNNNTRKSIHLGLGRAFYATDNIIGDIR
QAHCNISKTKWNDTLKKVVEKLGEQFRNTTRIVFNQSSGGDPEIVMHSFNCGGEFFYCNT
TKLFNSTWDKSNSTGVNGNGPWNATKMPNNNGETIILPCKIKQIINMWQEVGKAMYAPPI
RGQIRCSSNITGLLLTSDGGGNTNETFRPG
>2V19X16_R5
EEEVVVRSENFSNNAKTIIVQLKDAVEINCTRPNNNTRKSIHLGLGRAFYATDNIIGDIR
QAHCNISKTKWNDTLKKVVEKLGEQFRNTTRIVFNQSSGGDPEIVTHSFNCGGEFFYCNT
TKLFTSTWDKSNSTGVNGNGPWNATKMPNNNGETIILPCKIKQIINMWQEVGKAMYAPPI
RGQIRCSSNITGLLLTSDGGGNTNETFRPG
>2V19X17_X4
EEEVVVRSENFSNNAKTIIVQLTEAVEINCTRPNNNTRRGIRIGPGRAVYATDKIIGNIR
QAHCNISKAKWNDTLKQVVKKLGEQFENTTKIVFNQSAGGDPEIVMHSFNCGGEFFYCNT
TQLFNSTWVNGNGTGNGTWNATAMPNNNGETITLPCKIKQIINMWQEVGKAMYAPPIGGQ
IRCSSNITGLLLTSDGGGNANETFRPG
>2V19X18_R5
EEEVVVRSENFSNNAKTIIVQLKDAVEINCTRPNNNTRKSIHLGLGRAFYATDNIIGNIR
QAHCNISKTKWNDTLKKVVEKLGEQFRNTTRIVFNQSSGGDPEIVMHSFNCGGEFFYCNT
TKLFNSTWDKSNSTGVNGNGPWNATKMPNNNGETIILPCKIKQIINMWQEVGKAMYAPPI
RGQIRCSSNITGLLLTSDGGGNTNETFRPG
>2V19X19_X4
EEEVVARSENFSNNAKTIIVQLTEAVEINCTRPNNNTRKGIHIGPGRAVFATEKIIGNIR
QAHCNISKAKWNDTLKQVVKKLGEQFENTTKIVFNQSSGGDPEIVMHSFNCGGEFFYCNT
TQLFNSTWVNVNGNSTGNGTWNATAMPNNNGETITLPCKIKQIVNMWQEVGKAMYAPPIG
GQIKCSSNITGLLLTSDGGGKTNETFRPG
>2V19X20_R5
EEEVVVRSENFSNNAKTIIVQLKDAVEINCTRPNNNTRKSIHLGLGRAFYATDQIIGDIR
QAHCSISKTKWNDTLKKVVEKLGEQFRNTTRIVFNQSSGGDPEIVMHSFNCGGEFFYCNT
TKLFNSIWDKSNSTGVNGNGPWNATKMPNNNGETIILPCKIKQIINMWQEVGKAMYAPPI
RGQIRCSSNITGLLLTSDGGGNTNETFRPG
>2V19X21_X4
EEEVVVRSENFSNNAKTIIVQLTEAVEINCTRPNNNTRRGIHIGPGRAVYATDRIIGNIR
QAHCNISKAKWNDTLKQVVEKLGEQFGNTTRIVFNQSSGGDPEIVMHSFNCGGEFFYCNT
TKLFNSTWDKSNSTGVNGNGPWNATKMPNNNGETIILPCKIKQIVNMWQEVGKAMYAPPI
GGQIRCSSNITGLLLTSDGGGKTNETFRPG
>2V19X23_X4
EEEVVVRSENFSNNAKTIIVQLTEAVEINCTRPNNNTRKGIHIGPGRAVYATDRIIGNIR
QAHCNISKAKWNDTLKQVVKKLGEQLENTTKIVFNQSSGGDPEIVMHSFNCGGEFFYCNT
TKLFNSTWDKSNSTGVNGNGPWNATKMPNNNGETIILPCKIKQIINMWQEVGKAMYAPPI
RGQIRCSSNITGLLLTSDGGGNTNETFRPG
>2V23P02_R5
EGEVVVRSENFSNNAKTIIVQLKDAVEINCTRPNNNTRKSIHLGLGRAFYATDNIIGDIR
QAHCNISKTKWNDTLKKVVEKLGEQFRNTTRIVFNQSSGGDPEIVMHSFNCGGEFFYCNT
TQLFNSTWVKGNSTGNGTWNATAMPNSNGETITLPCKIKQIINMWQEVGKAMYAPPIRGQ
IRCSSNITGLLLTSDGGGSTNETFRPG
>2V23P03_R5
EEEVVVRSENFSNNAKTIIVQLKDAVEINCTRPNNNTRKSIHLGLGRAFYATDNIIGDIR
QAHCNISKTKWNDTLKKVVEKLGEQFRNTTRIVFNQSSGGDPEVVMHSFNCGGEFFYCNT
TQLFSSTWANDTGTWTWVNVNGTWNNTEVSNNKEGTITLPCKIKQIINMWQEVGKAMYAP
PTRGQIRCSSNITGLLLTSDGGGNTNETFRPG
>2V23P04_R5
EEEVVVRSENFSNNAKTIIVQLKDAVEINCTRPNNNTRKSIHLGLGRAFYATDNIIGDIR
QAHCNISKTKWNDTLKKVVEKLGEQFRNTTRIVFNQSSGGDPEIVMHSFNCGGEFFYCNT
TKLFNSTWDKSNSTGVNGNGPWNATKMPNNNGETIILPCKIKQIINMWQEVGKAMYAPPI
RGQIKCSSNITGLLLTSDGGGNTNETFRPG
>2V23P06_R5
EEEVVVRSENFSNNAKTIIVQLKDAVEINCTRPNNNTRKSIHLGLGRAFYATDNIIGDIR
QAHCNISKTKWNDTLKKVVEKLGEQFKNTTRIVFNQSSGGDPEIVMHSFNCGGEFFYCNT
TKLFNSTWDKSNSTGVNGNGPWNATKMPNNNGETIILPCKIKQIINMWQEVGKAMYAPPI
RGQIRCSSNITGLLLTSDGGGNTNETFRPG
>2V23P07_R5
EEEVVVRSENFSNNAKTIIVQLKDAVEINCTRPNNNTRKSIHLGLGRAFYATDNIIGDIR
QAHCNISKTKWNDTLKKVVEKLGEQFRNTTRIVFNQSSGGDPEIVMHSFNCGGEFFYCNT
TKLFNSTWDKSNSTGVNGNGPWNATKMPNSSGETIILPCKIKQIINMWQEVGKAMYAPPI
RGQIRCSSNITGLLLTSDGGGNTNETFRPG
>2V23P08_R5
EEEVVVRSENFSNNAKTIIVQLKDAVEINCTRPNNNTRKSIHLGLGRAFYATDNIIGDIR
QAHCNISKTKWNDTLKKVVEKLGEQFRNTTRIVFNQSSGGDPEIVMHSFNCGGEFFYCNT
TKLFNSTWDKSNSTGVNGNGPWNATKMPNNNGETIILPCKIKQIINMWQEVGKAMYAPPI
RGQIRCSSNITGLLLTSDGGGNTNETFRPG
>2V23P09_X4
EEEVVVRSENFSNNAKTIIVQLKDAVEINCTRPNNNTRKSIHLGLGRAVYATDRIIGNIR
QAHCNISKAKWNDTLKQVVKKLGEQFENTTKIVFNQSSGGDPEIVMHSFNCGGEFFYCNT
TKLFNSTWDKSNSTGVNGNGPWNATKMPNNNGETIILPCKIKQIVNMWQEVGKAMYAPPI
GGQIRCSSNITGLLLTSDGGGKTNETFRPG
>2V23P10_R5
EEEVVVRSENFSNNAKTIIVQLKDAVEINCTRPNNNTRKSIHLGLGRAFYATDNIIGDIR
QAHCNISKTKWNDTLKKVVEKLGEQFRNTTRIVFNQSSGGDPEIVMHSFNCGGEFFYCNT
TKLFNSTWDKSNSTGVNGNGPWNATKMPNNNGETIIIPCKIKQIINMWQEVGKAMYAPPI
RGQIRCSSNITGLLLTSDGGGNTNETFRPG
>2V23P11_R5
EEEVVVRSENFSNNAKTIIVQLKDAVEINCTRPNNNTRKSIHLGLGRAFYATDNIIGDIR
QAHCNISKTKWNDTLKKVVKKLGEQFENTTRIVFNQSSGGDPEIVMHSFNCGGEFFYCNT
TKLFNSTWDKSNSTGVNGNGPWNATKMPNNNGETIILPCKIKQIINMWQEVGKAMYAPPI
RGQIRCSSNITGLLLTSDGGGNTNETFRPG
>2V23P12_R5
EEEVVVRSENFSNNAKTIIVQLKDAVEINCTRPNNNTRKSIHLGLGRAFYATDQIIGDIR
QAHCNISKTKWNDTLKKVVEKLGEQFRNTTRIVFNQSSGGDPEIVMHSFNCGGEFFYCNT
TQLFNSIWANDTGTWTWVNVNGTWNNTEVSNNNEGTITLPCKIKQIINMWQEVGKAMYAP
PIRGQIRCSSNITGLLLTSDGGGNTNETFRPG
>2V23P14_R5
EGEVVVRSENFSNNAKTIIVQLKDAVEINCTRPNNNTRKSIHLGLGRAFYATDNIIGDIR
QAHCNISKTKWNDTLKKVVEKLGEQFRNTTRIVFNQSSGGDPEIVMHSFNCGGEFFYCNT
TQLFNSTWVNGNDTGNGTWNAEMLSNNGETITLPCKIKQIVNMWQEVGKAMYAPPIRGQI
RCSSNITGLLLTSDGGGDTNETFRPG
>2V23X04_R5
EEEVVVRSENFSNNAKTIIVQLKDAVEINCTRPNNNTRKSIHLGLGRAFYATDNIIGDIR
QAHCNISKTKWNDTLKKVVEKLGEQFRNTTRIVFNQSSGGDPEIVMHSFNCGGEFFYCNT
TKLFNSTWDKSNSTGVNGNGLWNATKMPNNNGETIILPCKIKQIINMWQEVGKAMYAPPI
RGQIRCSSNITGLLLTSDGGGNTNETFRPG
>2V23X05_R5
EEEVVVRSENFSNNAKTIIVQLKDAVEINCTRPNNNTRKSIHLGLGRAFYATDNIIGDIR
QAHCNISKTKWNDTLKKVVEKLGEQFRNTTRIVFNQSSGGDPEIVMHSFNCGGGFFYCNT
TKLFNSTWDKSNSTGVNGNGPWNATKMPNNNGETIILPCKIKQIINMWQEVGKAMYAPPI
RGQIRCSSNITGLLLTSDGGGNTNETFRPG
>2V23X15_R5
EEEVVVRSENFSNNAKTIIVQLKDAVEINCTRPNNNTRKSIHLGLGRAFYATDNIIGDIR
QAHCNISKTKWNDTLKKVVEKLGEQFRNTTRIVFNQSSGGDPEIVMHSFNCGGGFFYCNT
TKLFNSTWDKSNSTGVNGNGPWNATKMPNNNGETIILPCKIKQIINMWQEVGKAMYAPPI
RGQIRCSSNITGLLLTSDGGGNTNETFRPG
>2V23X17_R5
EEEVVVRSENFSNNAKTIIVQLKDAVEINCTRPNNNTRKSIHLGLGRAFYATDNIIGDIR
QAHCNISKTKWNDTLKKVVEKLGEQFRNTTRIVFNQSSGGDPEIVMHSFNCGGEFFYCNT
TKLFNSTWDKSNSTGVNGNGPWNATKMPNNNGETIILPCKIKQIINMWQEVGKAMYAPPI
RGQIRCSSNITGLLLTSDGGGNTNETFRPG
>2V23X19_R5
EEEVVVRSENFPNNAKTIIVQLTEAVEINCTRPNNNTRKSIHLGLGRAFYATDNIIGDIR
QAHCNISKTKWNDTLKKVVEKLGEQFRNTTRIVFNQSSGGDPEIVMHSFNCGGEFFYCNT
TKLFNSTWDKSNSTGVNGNGPWNATKMPNNNGETIILPCKIKQIINMWQEVGKAMYAPPI
RGQIRCSSNITGLLLTSDGGGNTNETFRPG
>2V23X21_R5
EEEVVVRSENFSNNAKTIIVQLKEAVEINCTRPNNNTRRSITIGPGRAFFTTGQVIGNIR
QAHCNISKTKWNDTLKQVVEKLGEQFRNTTRIVFNQSSGGDPEIVMHSFNCGGEFFYCNT
TQLFNSTWVKGNSTGVKGNGTWNDNEVSTNNEGTIILPCKIKQIINMWQEVGKAMYAPPI
RGQIRCSSNITGLLLTSDGGGSENETFRPG
>2V23X22_X4
EEEVVVRSENFSNNAKTIIVQPKEAVEINCTRPNNNTRKSIRIGPGRAVYATEKIIGNIR
QAHCNISRAKWNDTLKQVVEKLGKQFKNTTTIVFNQSAGGDPEIVMHSFNCGGEFFYCNT
TQLFNSTWVKVNGTWNTNNTEGNITLPCKIKQIINMWQEVGKAMYAPPIRGQIRCSSNIT
GLLLTSDGGGKSTNETFRPG
>2V23X24_R5
EEEVVVRSENFSNNAKTIIVQLKDAVEINCTRPNNNTRKSRHLGLGRAFYATDNIIGDIR
QAHCNISKTKWNDTLKKVVEKLGEQFRNTTRIVFNQSSGGDPEIVMHSFNCGGEFFYCNT
TQLFSSTWANDTGTWTWVNVNGTWNNTEVSNNNEGAITLPCKIKQIINMWQEVGKAMYAP
PIRGQIRCSSNITGLLLTSDGGGNTNETFRPG
>2V23X25_X4
EEEVVVRSENFSNNAKTIIVQLTEAVEINCTRPNNNTRRGIRIGPGRAVYATDKIIGNIR
QAHCNISKAKWNDTLKQVVKKLGEQFENTTKIVFNQSAGGDPEIVMHSFNCGGEFFYCNT
TQLFNSTWVNGNGTGNGTWNATAMPNNNGETITLPCKIKQIINMWQEVGKAMYAPPIGGQ
IRCSSNITGLLLTSDGGGNANETFRPG
>2V23X26_X4
EEEVVVRSENFSNNAKTIIVQLTEAVEINCTRPNNNTRKGIHIGPGRAVYATEKIIGNIR
QAHCNISKAKWNDTLKQVVKKLGEQFENTTKIVFNQSSGGDPEIVMHSFNCGGEFFYCNT
TKLFNSTWDKSNSTGVNGNGPWNATKMPNNNGETIILPCKIKQIVNMWQEVGKAMYAPPI
GGQIRCSSNITGLLLTSDGGGNTNETFRPG
>2V23X28_R5
EEEVVVRSENFSNNAKTLIVQLKDAVEINCTRPNNNTRKSIHLGLGRAFYATDNIIGDIR
QAHCNISKTKWNDTLKKVVEKLGEQFRNTTRIVFNQSSGGDPEIVMHSFNCGGEFFYCNT
TKLFNSTWDKSNSTGVNGNGPWNATKMPNNNGETIILPCKIKQIVNMWQEVGKAMYAPPI
GGQIRCSSNITGLLLTSDGGGKENEAFRPG
