# Supplementary material for: Protein structural disorder of the envelope V3 loop contributes to the switch in human immunodeficiency virus type 1 cell tropism
Source: PLoS One. 2017 Oct 19;12(10):e0185790. doi: 10.1371/journal.pone.0185790 (PMC5648111; doi:10.1371/journal.pone.0185790)
Supplement: S1 File — (ZIP) [file pone.0185790.s001.zip › sequences/Shankarappa_data_set_C2_V5/sequence_per_patient_AA/pat03.fasta]

>3V06X01_R5
EEEVVVRSENFSNNAKTIIVQLKDAVEINCTRPNNNTRKSIHLGLGRAFYATDQIIGDIR
QAHCNISKTKWNDTLKKVVEKLGEQFRNTTRIVFNQSSGGDPEIVMHSFNCGGEFFYCNT
TKLFNSTWDKSNSTGVNGNGPWNATKMPNNNGETIILPCKIKQIINMWQEVGKAMYAPPI
RGQIRCSSNITGLLLTSDGGGNTNETFRPG
>3V06X02_R5
EEVVIKSENFTDNAKTIIVQLKKPVEINCTRPNNNTRKSIPIGPGRAFYATGEIIGDIRQ
AHCNISRGEWNSTLEQIVKKLREKFGNNKTIVFNQSSGGDPEIVMHSFNCGGEFFYCNST
QLFNSTWNSTQPLNDTRGSNNTGDIITLPCRIKQIINMWQEVGKAMYAPPIRGQIRCSSN
ITGLLLTRDGGKDKNETESKNKTEIFRPG
>3V06X04_R5
EEVVIKSENFTDNAKTIIVQPKKPVEINCTRPNNNTRKSIPIGPGRAFYATGEIIGDIRQ
AHCNISRGEWNSTLEQIVKKLREKFGNNKTIVFNQSSGGDPEIVMHSFNCGGEFFYCNST
QLFNSTWNSTQPLNDTRGSNNTGDIITLPCRIKQIINMWQEVGKAMYAPPIRGQIRCSSN
ITGLLLTRDGGKDKNETESKNKTEIFRPG
>3V06X05_R5
EEVVIKSENFTDNAKTIIVQLKKPVEINCTRPINNTRKSIPIGPGRAFYATGEIIGDIRQ
AHCNISRGEWNSTLEQIVKKLREKFGNNKTIVFNQFSGGDPEIVMHSFNCGGEFFYCNSA
QLFNSTWNSTQPLNDTRGSNNTGDIITLPCRIKQIINMWQEVGKAMYAPPIRGQIRCSSN
ITGLLLTRDGGKDKNETESKNKTEIFRPG
>3V06X06_R5
EEVVIKSENFTDNAKTIIVQLKKPVEINCTRPNNNTRKSIPIGPGRAFYATGEIIGDIRQ
AHCNISRGEWNSTLEQIVKKLREKFGNNKTIVFNQSSGGDPEIVMHSFNCGGELFYCNST
QLLNSTWNSTQPLNDTRGSNNTGDIITLPCRIKQIINMWQEVGKAMYAPPIRGQIRCSSN
ITGLLLTRDGGKDKNETESKNKTEIFRPG
>3V06X07_R5
EEVVIKSENFTDNAKTIIVQLKKPVEINCTRPNNNTRKSIPIGPGRAFYATGEIIGDIRQ
AHCNISRGEWNSTLEQIVKKLREKFGNNKTIVFNQSSGGDPEIVMHSFNCGGEFFYCNST
QLFNSTWNSTQPLNDTRGSNNTGDIITLPCRIKQIINMWQEVGKAMYAPPIRGQIRCSSN
ITGLLLTRDGGKDKNETESKNKTEIFRPG
>3V06X08_R5
EEVVIKSENFTDNAKTIIVQLKKPVEINCTRPNNNTRKSIPIGPGRAFYATGEIIGDIRQ
AHCNISRGEWNSTLEQIVKKLREKFGNNKTIVFNQSSGGDPEIVMHSFNCGGEFFYCNST
QLFNSTWNSTQPLNDTRGSNNTGDIITLPCRIKQIINMWQEVGKAMYAPPIRGQIRCSSN
ITGLLLTRDGGKDKNETESKNKTEIFRPG
>3V06X09_R5
EEVVIKSENFTDNAKTIIVQLKKPVEINCTRPNNNTRKSIPIGPGRAFYATGEIIGDIRQ
AHCNISRGEWNSTLEQIVKKLREKFGNNKTIVFNQFSGGDPEIVMHSFNCGGEFFYCNST
QLFNSTWNSTQPLNDTRGSNNTGDIITLPCRIKQIINMWQEVGKAMYAPPIRGQIRCSSN
ITGLLLTRDGGKDKNETESKNKTEIFRPG
>3V06X12_R5
EEVVIKSENFTDNAKTIIVQLKKPVEINCTRPNNNTRKSIPIGPGRAFYATGEIIGDIRQ
AHCNISRGEWNSTLEQIVKKLREKFGNNKTIVFNQSSGGDPEIVMHSFNCGGEFFYCNST
QLFNSTWNSTQPLNDTRGSNNTGDIITLPCRIKQIINMWQEVGKAMYAPPIRGQIRCSSN
ITGLLLTRDGGKDKNETESKNKTEIFRPG
>3V06X13_R5
EEVVIKSENFTDNAKTIIVQLKKPVEINCTRPNNNTRKSIPIGPGRAFYATGEIIGDIRQ
AHCNISRGEWNSTLEQIVKKLREKFGNNKTIVFNQSSGGDPEIVMHSFNCGGEFFYCNST
QLFNSTWNSTQPLNDTRGSNNTGDIITLPCRIKQIINMWQEVGKAMYAPPIRGQIRCSSN
ITGLLLTRDGGKDKNETESKNKTEIFRPG
>3V07X01_R5
EEVVIKSENFTDNAKTIIVQLKKPVEINCTRPNNNTRKSIPIGPGRAFYATGEIIGDIRQ
AHCNISRGEWNSTLEQIVKKLREKFGNNKTIVFNQSSGGDPEIVMHSFNCGGEFFYCNST
QLFNSTWNSTQPLNDTRGSNNTGDIITLPCRIKQIINMWQEVGKAMYAPPIRGQIRCSSN
ITGLLLTRDGGKDKNETESKNKTEIFRPG
>3V07X02_R5
EEVVIKSENFTDNAKTIIVQLKKPVEINCTRPNNNTRKSIPIGPGRAFYATGEIIGDIRQ
AHCNISRGEWNSTLEQIVKKLREKFGNNKTIVFNQSSGGDPEIVMHSFNCGGEFFYCNST
QLFNSTWNSTQPLNDTRGSNNTGDIITLPCRIKQIINMWQEVGKAMYAPPIRGRIRCSSN
ITGLLLTRDGGKDKNETESKNKTEIFRPG
>3V07X03_R5
EEVVIKSENFTDNAKTIIVQLKKPVEINCTRPNNNTRKSIPIGPGRAFYATGEIIGDIRQ
AHCNISRGEWNSTLEQIVKKLREKFGNNKTIVFNQSSGGDPEIVMHSFNCGGEFFYCNST
QLFNSTWNSTQPLNDTRGSNNTGDIITLPCRIKQIINMWQEVGKAMYAPPIRGQIRCSSN
ITGLLLTRDGGKDKNETESKNKTEIFRPG
>3V07X04_R5
EEVVIKSENFTDNAKTIIVQLKKPVEINCTRPNNNTRKSIPTGPGRAFYATGEIIGDIRQ
AHCNISRGEWNSTLEQIVKKLREKFGNNKTIVFNQSSGGDPEIVMHSFNCGGEFFYCNST
QLFNSTWNSTQPLNDTRGSNNTGDIITLPCRIKQIINMWQEVGKAMYAPPIRGQIRCSSN
ITGLLLTRDGGKDKNETESKNKTEIFRPG
>3V07X06_R5
EEVVIKSENFTDNAKTIIVQLKKPVEINCTRPNNNTRKSIPIGPGRAFYATGEIIGDIRQ
AHCNISRGEWNSTLEQIVKKLREKFGNNKTIVFNQSSGGDPEIVMHSFNCGGEFFYCNST
QLFNSTWNSTQPLNDTRGSNNTGDIITLPCRIKQIINMWQEVGKAMYAPPIRGQIRCSSN
ITGLLLTRDGGKDKNETESKNKTEIFRPG
>3V07X07_R5
EEVVIKSENFTDNAKTIIVQLKKPVEINCTRPNNNTRKSIPTGPGRAFYATGEIIGDIRQ
AHCNISRGEWNSTLEQIVKKLREKFGNNKTIVFNQSSGGDPEIVMHSFNCGGEFFYCNST
QLFNSTWNSTQPLNDTRGSNNTGDIITLPCRIKQIINMWQEVGKAMYAPPIRGQIRCSSN
ITGLLLTRDGGKDKNETESKNKTEIFRPG
>3V07X09_R5
EEVVIKSENFTDNAKTIIVQLKKPVEINCTRPNNNTRKSIPIGPGRAFYATGEIIGDIRQ
AHCNISRGEWNSTLEQIVKKLREKFGNNKTIVFNQSSGGDPEIVMHSFNCGGEFFYCNST
QLFNSTWNSTQPLNDTRGSNNTGDIITLPCRIKQIINMWQEVGKAMYAPPIRGQIRCSSN
ITGLLLTRDGGKDKNETGSKNKAEIFRPG
>3V07X10_R5
EEVVIKSENFTDNAKTIIVQLKKPVEINCTRPNNNTRKSIPIGPGRAFYATGEIIGDIRQ
AHCNISRGEWNSTLEQIVKKLREKFGNNKTIVFNQSSGGDPEIVTHSFNCGGEFFYCNST
QLFNSTWNSTQPLSDTRGSNNTGDIITLPCRIKQIINMWQEVGKAMYAPPIRGQIRCSSN
ITGLLLTRDGGKDKNETESKNKTEIFRPG
>3V07X13_R5
EEVVIKSENFTDNAKTIIVQLKKPVEINCTRPNNNTRKSIPIGPGRAFYATGEIIGDIRQ
AHCNISRGEWNSTLEQIVKKLREKFGNNKTIVFNQSSGGDPEIVTHSFNCGGEFFYCNST
QLFNSTWNSTQPLSDTRGSNNTGDIITLPCRIKQIINMWQEVGKAMYAPPIRGQIRCSSN
ITGLLLTRDGGKDKNETESKNKTEIFRPG
>3V07X14_R5
EEVVIKSENFTDNAKTIIVQLKKPVEINCTRPNNNTRKSIPIGPGRAFYATGEIIGDIRQ
AHCNISRGEWNSTLEQIVKKLREKFGNNKTIVFNQSSGGDPEIVMHSFNCGGEFFYCNST
QLFNSTWNSTQPLNDTRGSNNTGDIITLPCRIKQIINTWQEVGKAMYAPPIRGQIRCSSN
ITGLLLTRDGGKDKNETESKNKTEIFRPG
>3V10X01_R5
EEVVIKSENFTDNAKTIIVQLKKPVEINCTRPNNNTRKSIPIGPGRAFYATGEIIGDIRQ
AHCNISRGEWNSTLEQIVKKLREKFGNNKTIVFNQSSGGDPEIVMHSFNCGGEFFYCNST
QLFNSTWNSTQPLNDTRGSNNTGDIITLPCRIKQIINMWQEVGKAMYAPPIRGQIRCSSN
ITGLLLTRDGGKDKNETESKNKTEIFRPG
>3V10X02_R5
EEVVIKSENFTDNAKTIIVQLKKPVEINCTRPNNNTRKSIHIGPGRAFYATGGIIGNIRQ
AHCNISREEWNSTLKQIVTKLREKFGNNKTIVFNQSSGGDPEIVMHSFNCGGEFFYCNST
QLFNSTWNSTQPLNDTRGSNNTGDIITLPCKIKQIINMWQEVGKAMYAPPIRGLIRCSSN
ITGLLLTRDGGKDENETESENKTEIFRPG
>3V10X03_R5
EEVVIKSENFTDNAKTIIVQLKKPVEINCTRPNNNTRKSIHIGPGRAFYATGGIIGDIRQ
AHCNISRGKWNSTLEQIVTKLREKFGNNKTIVFNQSSGGDPEIVMHSFNCGGEFFYCNST
QLFNSTWNSTQPLNDTRGSNNTGDIITLPCRIKQIINMWQEVGKAMYAPPIKGQIRCSSN
ITGLLLTRDGGKDKNENKTEIFRPG
>3V10X06_R5
EEVVIKSENFTDNAKTIIVRLKKPVEINCTRPNNNTRKSIHIGPGRAFYATGEIIGDIRQ
AHCNISRGKWNSTLEQIVKKLREKFGNNKTIVFNQSSGGDPEIVMHSFNCGGEFFYCNST
QLFNSTWNSTQPLNDTRGSNNTGDIITLPCRIKQIINMWQEVGKAMYAPPIRGQIRCSSN
ITGLLLTRDGGKDKNETESKNKTEIFRPG
>3V10X12_R5
EEVVIKSENFTDNAKTIIVQLKNPVEINCTRPNNNTRKSIHIGPGRAFYATGEIIGDIRQ
AHCNISRGEWNSTLEQIVKKLREKFGNNKTIVFNQSSGGDPEIVMHSFNCGGEFFYCNST
QLFNSTWNSTQPLNDTRGSNNTGDIITLPCRIKQIINMWQEVGKAMYAPPIRGQIRCSSN
ITELLLTRDGGKDKNETESKNKTEILRPG
>3V10X15_R5
EEVVIKSENFTDNAKTIIVQLKNPVKINCTRPNNNTRKSIHIGPGRAFYATGGIIGNIRQ
AHCNISREEWNSTLEQIVRKLREKFGSNKTIVFNQSSGGDPEIVMHSFNCGGEFFYCNSA
QLFNSTWNSTQPLNDTRGSNNTGGIITLPCRIKQIINMWQEVGKAMYAPPIRGLIRCSSN
ITGLLLTRDGGKDKNETESENKTEIFRPG
>3V10X17_R5
EEVVIKSENFTDNAKTIIVQLKNPVKINCTRPNNNTRKSIHIGPGRAFYATGEIIGNIRQ
AHCNISREEWNSTLEQIVKKLREKFGSNKTIVFNQSSGGDPEIVMHSFSCGGEFFYCNST
QLFNSTWNSTQPLNDTRGSNNTGDIITLPCRIKQIINMWQEVGKAMYAPPIRGQIRCSSN
ITGLLLTRDGGKDKNETESENKTEIFRPG
>3V10X19_R5
EEVVIKSENFTDNAKTIIVQLKKPVEINCTRPNNNTRKSIHIGPGRAFYATGGIIGDIRQ
AHCNISRGKWNSTLEQIVTKLREKFGNNKTIVFNQSSGGDPEIVMHSFNCGGEFFYCNST
QLFNSTWNSTQPLNDTRGSNNTGDIITLPCRIKQIINMWQEVGKAMYAPPIKGQIRCSSN
ITGLLLTRDGGKDKNENKTEIFRPG
>3V10X20_R5
EEVVIKSENFTDNAKTIIVQLKKPVEINCTRPNNNTRKSIHIGPGRAFYATGGIIGDIRQ
AHCNISRGKWNSTLEQIVTKLREKFGNNKTIVFNQSSGGDPEIVMHSFNCGGEFFYCNST
QLFNSTWNSTQPLNDTRGSNNTGDIITLPCRIKQIINMWQEVGKAMYAPPIRGQIRCSSN
ITGLLLTRDGGKDKNETESENKTEIFRPG
>3V10X21_R5
EEVVIKSENFADNAKTIIVQLKKPVEINCTRPNNNTRKSIHIGPGRAFYATGEIIGDIRQ
AHCNISRGKWNSTLEQIVKKLREKFGNNKTIVFNQSSGGDPEIVMHSFNCGGEFFYCNST
QLFNSTWNSTQPLNDTRGSNNTGDIITLPCRIKQIINMWQEVGKAMYAPPIRGQIRCSSN
ITGLLLTRDGGKDKNETESKNKTEIFRPG
>3V11X01_R5
EEVVIKSENFTDNAKTIIVQLKKPVEINCTRPNNNTRKSIHIGPGRAFYATGGIIGNIRQ
AHCNISREEWNSTLEQIVKKLREKFGSNKTIVFDQSSGGDPEIVMHSFNCGGEFFYCNST
QLFNSTWNSTQPLNDTRGSNNTGDIITLPCRIKQIINMWQEVGKAMYAPPIRGQIRCSSN
ITGLLLTRDGGKDKNETESENKTEIFRPG
>3V11X02_R5
EEVVIKSENFTDNAKTIIVQLKNPVKINCTRPNNNTRKSIHIGPGRAFYATGEIIGNIRQ
AHCNISREEWNSTLEQIVKKLREKFGSNKTIVFNQSSGGDPEIVMHSFNCGGEFFYCNST
QLFNSTWNSTQPLNDTRGSNNTGDIITLPCRIKQIINMWLEVGKAMYAPPIRGQIRCSSN
ITGLLLTRDGGKDKNETESTNKTEIFRPG
>3V11X04_R5
EEVVIKSENFTDNAKTIIVQLKNPVEINCTRPNNNTRKSIHIGPGRAFYATEEIIGNIRQ
AHCNISREKWNSTLKQIVRKLREKFGNNKTIVFNQSSGGDPEIVMHSFNCGGEFFYCNST
QLFNSTWNSTQPLNDTRGSNNTGDIITLPCRIKQIINMWQEVGKAMYAPPIKGQIRCSSN
ITGLLLTRDGGKDKNENKTEIFRPG
>3V11X05_R5
EEVVIKSENFTDNAKTIIVQLKNPVEINCTRPNNNTRKSIHIGPGRAFYATEEIIGNIRQ
AHCNISREKWNSTLKQIVRKLREKFGNNKTIVFNQSSGGDPEIVMHSFNCGGEFFYCNST
QLFNSTWNSTQPLNDTRGSNNTGDIITLPCRIKQIINMWQEVGKAMYAPPIKGQIRCSSN
ITGLLLTRDGGKDKNENKTEIFRPG
>3V11X06_R5
EEVVIKSENFTDNAKTIIVQLKNPVEINCTRPNNNTRKSIHIGPGRAFYATEEIIGNIRQ
AHCNISREKWNSTLKQIVRKLREKFGNNKTIVFNQSSGGDPEIVMHSFNCGGEFSYCNST
QLFNSTWNSTQPLNDTRGSNNTGDIITLPCRIKQIINMWQEVGKAMYAPPIKGQIRCSSN
ITGLLLTRDGGKDKNENKTEIFRPG
>3V11X07_R5
EEVVIKSENFTDNAKTIIVQLKNPVEINCTRPNNNTRKSIHIGPGRAFYATEEIIGNIRQ
AHCNISREKWNSTLKQIVRKLREKFGNNKTIVFNQSSGGDPEIVMHSFNCGGEFFYCNST
QLFNSTWNSTQPLNDTRGSNNTGDIITLPCRIKQIINMWQEVGKAMYAPPIKGQIRCSSN
ITGLLLTRDGGKDKNENKTEIFRPG
>3V11X08_R5
EEVVIKSENFTDNAKTIIVQLKKPVEINCTRPNNNTRKSIHIGPGRAFYATGGIIGDIRQ
AHCNISRGEWNSTLEQIVNKLREKFGDNKTIVFNQSSGGDPEIVMHSFNCGGEFFYCNTT
QLFNSTWNSTQPLNDTRGSNNTGDTITLPCRIKQIINMWQEVGKAMYAPPIKGQIRCSSN
ITGLLLTRDGGKDKNENKTEIFRPG
>3V11X09_R5
EEVVIKSENFTDNAKTIIVQPKNPVEINCTRPNNNTRKSIHIGPGRAFYATEEIIGNIRQ
AHCNISREKWNSTLKQIVRKLREKFGNNKTIVFNQSSGGDPEIVMHSFNCGGEFFYCNST
QLFNSTWNSTQPLNDTRGSNNTGDIITLPCRIKQIINMWQEVGKAMYAPPIKGQIRCSSN
ITGLLLTRDGGKDKNENKTEIFRPG
>3V11X10_R5
EEVVIKSENFTDNAKTIIVQLKNPVEINCTRPNNNTRKSIHIGPGRAFYATEEIIGNIRQ
AHCNISREKWNSTLKQIVRKLREKFGNNKTIVFNQSSGGDPEIVMHSFNCGGEFFYCNST
QLFNSTWNSTQPLNDTRGSNNTGDIITLPCRIKQIINMWQEVGKAMYAPPIKGQIRCSSN
ITGLLLTRDGGKDKNENKTEIFRPG
>3V11X11_X4
EEVVIKSENFTDNAKTIIVQLKNPVEINCTRPNNNTRKSTHIGPGRAFYATEEIIGNIRQ
AHCNISREKWNSTLKQIVRKLREKFGNNKTIVFNQSSGGDPEIVMHSFNCGGEFFYCNST
QLFNSTWNSTQPLNDTRGSNNTGDIITLPCRIKQIINMWQEVGKAMYAPPIKGQIRCSSN
ITGLLLTRDGGKDKNENKTEIFRPG
>3V11X12_X4
EEVVIKSENFTDNAKTIIVQLKNPVEINCTRPNNNTRKSTHIGPGRAFYATEEVIGNIRQ
AHCNISREKWNSTLKQIVRKLREKFGNNKTIVFNQSSGGDPEIVMHSFNCGGEFFYCNST
QLFNSTWNSTQPLNDTRGSNNTGDIITLPCRIKQIINMWQEVGKAMYAPPIKGQIRCSSN
ITGLLLTRDGGKDKNENKTEIFRPG
>3V11X13_X4
EEVVIKSENFTDNAKTIIVQLKNPVEINCTRPNNNTRKSTHIGLGRAFYATEEIIGNIRQ
AHCNISREKWNSTLKQIVRKLREKFGNNKTIVFNQSSGGDPEIVMHSFNCGGEFFYCNST
QLFNSTWNSTQPLNDTRGSNNTGDIITLPCRIKQIINMWQEVGKAMYAPPIKGQIRCSSN
ITGLLLTRDGGKDKNENKTEIFRPG
>3V13X01_R5
EEVVIKSENFTDNAKTIIVQLKKPVEINCTRPSNNTRKSIHIGPGRAFYATEGIIGNIRQ
AHCNISRKEWNGTLEQIVQKLREKFGSNKTIVFNQSSGGDPEIVMHSFNCGGEFFYCNSA
QLFNSTWNSTQPLNDTRGSNNTRDTITLPCRIKQIINMWQEVGKAMYAPPIQGQIRCSSN
ITGLLLTRDGGKDENGTESENKTEIFRPG
>3V13X02_R5
EEVVIKSVNFTDNAKTIIVQLKKPVEINCTRPNNNTRKSIHIGPGRAFYATEGIIGNIRQ
AHCNISRKEWNSTLEQIVQKLREKFGDNKTIVFNQSSGGDPEIVMHSFNCGGEFFYCNSA
QLFNSTWNSTQPLNDTRGSNNTKDTITLPCRIKQIINMWQEVGKAMYAPPIQGQIRCSSN
ITGLLLTRDGGKDKNENKTEIFRPG
>3V13X03_R5
EEVVIKSENFTDNAKTIIVQLKKPVEINCTRPNNNTRKSIHIGPGRAFYATEGIIGNIRQ
AHCNISRKEWNSTLEQIVQKLREKFGDNKTIVFNQSSGGDPEIVMHSFNCGGEFFYCNSA
QLFNSTWNSTQPLNDTRGSNNTKDTITLPCRIKQIINMWQEVGKAMYAPPIQGQIRCSSN
ITGLLLTRDGGKDKNENKTEIFRPG
>3V13X04_R5
EEVVIKSENFTDNAKTIIVQLKKPVEINCTRPNNNTRKSIHIGPGRAFYATEGIIGNIRQ
AHCNISRKEWNSTLEQIVQKLREKFGDYKTIVFNQSSGGDPEIVMHSFNCGGEFFYCNSA
QLFNSTWNSTQPLNDTRGSNNTKDTITLPCRIKQIINMWQEVGKAMYAPPIQGQIRCSSN
ITGLLLTRDGGKDKNENKTEIFRPG
>3V13X05_R5
EKVVIKSENFTDNAKTIIVQLKKPVEINCTRPNNNTRKSIHIGPGRAFYATEGIIGNIRQ
AHCNISRKEWNSTLEQIVQKLREKFGDNKTIVFNQSSGGDPEIVMHSFNCGGEFFYCNSA
QLFNSTWNSTQPLNDTRGSNNTKDTITLPCRIKQIINMWQEVGKAMYAPPIQGQIRCSSN
ITGLLLTRDGGKDKNENKTEIFRPG
>3V13X09_R5
EEVVIKSENFSDNAKTIIVQLKNPVKINCTRPNNNTRKSIHIGPGRAFYATGEIIGNIRQ
AHCNISRGEWNSTLEQIVEKLREKFGSNKTIVFNQSSGGDPEIVMHSFNCGGEFFYCDST
QLFNSTWNSTQPLNDTRGSNITLPCKIKQIINMWQEVGKAMYAPPIQGQIRCSSNITGLL
LTRDGGKDENGTESQNKTEIFRPG
>3V13X10_R5
EEVVIKSENFSDNAKTIIVQLKNPVKINCTRPNNNTRKSIHIGPGRAFYATGEIIGNIRQ
AHCNISRGEWNSTLEQIVEKLREKFGSNKTIVFNQSSGGDPEIVMHSFNCGGEFFYCDST
QLFNSTWNSTQPLNDTRGSNITLPCKIKQIINMWQEVGKAMYAPPIQGQIRCSSNITGLL
LTRDGGKDENGTESQNKTEILRPG
>3V13X15_R5
EEVVIKSENFSDNAKTIIVQLKNPVKINCTRPNNNTRKSIHIGPGRAFYATGEIIGNIRQ
AHCNISRGEWNSTLEQIVEKLREKFGSNKTIVFNQSSGGDPEIVMHSFNCGGEFFYCDST
QLFNSTWNSTQPLNDTRGSNITLPCKIKQIINMWQEVGKAMYAPPIQGQIRCSSNITGLL
LTRDGGKDENGTESQNKTEIFRPG
>3V13X16_R5
EEVVIKSENFTDNAKTMIVQLKKPVEINCTRPNNNTRKSIHIGPGRAFYATEGIIGNIRQ
AHCNISRKEWNSTLEQIVQKLREKFGDNKTIVFNQSSGGDPEIVMHSFNCGGEFFYCNSA
QLFNSTWNSTQPLNDTRGSNNTKDTITLPCRIKQIINMWQEVGKAMYAPPIQGQIRCSSN
ITGLLLTRDGGKDKNENKTEIFRPG
>3V15X02_R5
EEVVIKSENFTDNVKTIIVQLKNPVKINCTRPNNNTRKSIHIGPGRAFYATRGIIGDIRQ
AHCNISRGEWNSTLEQIVEKLREKFGSNKTIVFNQSSGGDPEIVMHSFNCGGEFFYCNST
QLFNSTWNSTQSLNDTRGSNITITLPCRIKQIINMWQEVGKAMYAPPIQGQIRCSSNITG
LLLTRDGGKDENENETEIFRPG
>3V15X03_R5
EEVVIKSENFSDNAKTIIVQLKEPVEVNCTRPNNNTSKSIHIGPGRTFYATGRIIGDIRQ
AHCNISRERWNSTSEQIVKKLREKFGNNTTIVFNQSSGGDPEIVMHSFNCGGEFFYCNSA
QLFNSTWNSTQLLNDTKGLNNTNDTIILPCRIKQIINMWQEVGKAMYAPPIQGLIRCSSN
ITGLLLTRDGGTDKNGTDSENKTEIFRPG
>3V15X04_R5
EEVVIKSENFSDNAKTIIVQLKNPVKINCTRPNNNTRKSIHIGPGRAFYATEGIIGNIRQ
AHCNISRKEWNSTLEQIVKKLREKFGNNTTIVFNQSSGGDPEIVMHSFNCGGEFFYCDST
QLFNSTWNSTQQLKDTRESNITLPCKIKQIINMWQEVGKAMCAPPISGLIRCSSNITGLL
LTRDGGKNENGTESENKTEIFRPG
>3V15X06_R5
EEVVIKSENFSDNAKTIIVQLKDPVEIICTRPNNNTRKSIHIGPGRAFYATGEIIGNIRQ
AHCNISREKWNSTLKQIVEKLREKFGNNTTIVFNQSSGGDPEIVMHSFNCGGEFFYCDST
QLFNSTWNSTQPLNDTKGLNNTENTIILPCRIKQIINMWQEVGKAMYAPPIQGLIRCPSN
ITGLLLTRDGGTDKNGTESQNKTEIFRPGG
>3V15X08_R5
EEVVIKSENFSDNAKTIIVQLKEPVEINCTRPNNNTSKSIHIGPGRTLYATGRIIGDIRQ
AHCNISREKWNSTLEQIVKKLREKFGNNTTIVFNQSSGGDPEIVMHSFNCGGEFFYCNSA
QLFNSTWNSTQLLNDTKGLNNTNDTIILPCRIKQIINMWQEVGKAMYAPPIQGLIRCSSN
ITGLLLTRDGGTDKNGTDSENKTEIFRPG
>3V15X09_R5
EEVVIKSENFSDNAKTIIVQLKKPVEINCTRPNNNTSKSIHIGPGRTFYATGRIIGDIRQ
AHCNISREKWNNTLEQIVIKLREKFGNNTTIVFNQSSGGDPEIVMHSFNCGGEFFYCNTT
QLFNSTWNSTQSLNDTRGSNNTITLPCRIKQIINMWQEVGKAMYAPPISGLIRCSSNITG
LLLTRDGGKNENGTESENKTEIFRPG
>3V15X12_R5
EEVVIKSENFSNNAKTIIVQLKEPVEINCTRPNNNTSKSIHIGPGRAFYATDRIIGNIRQ
AHCNISRGKWNSTLEQIVEKLREKVGNDTTIVFNQSSGGDPEIVMHSFNCGGEFFYCNSA
QLFNSTWNSTQLLNDTKGLNNTNDTITLPCKIKQIINMWQEVGKAMYAPPISGLIRCSSN
ITGLLLTRDGGTDKNGTESQNRTEIFRPG
>3V15X13_R5
EEVVIKSENFSDNAKTIIVQLKEPVEINCTRPNNNTSKSIHIGPGRTFYATGRIIGDIRQ
AHCNISREKWNSTLEQIVKKLREKFGNNTTIVFNQSSGGDPEIVMHSFNCGGEFFYCNSA
QLSNSTWNSTQLLNDTKGLNNTNDTIILPCRIKQIINMWQEVGKAMYAPPIQGLIRCSSN
ITGLLLTRDGGTDKNGTDSENKTEIFRPG
>3V15X14_R5
EEVVIKSENFSDNAKTIIVQLKNPVEINCTRPNNNTSKSIHIGPGRTFYATGRIIGDIRQ
AHCNIGREQWNSTLKQIVIKLREKFGNNTTIVFNQSSGGDPEIVMHSFNCGGEFFYCDST
QLFNSTWNLNDTRGPNNTRDTIILPCRIKQIINMWQEVGKAMYAPPISGLIRCSSNITGL
LLTRDGGTDKNGTESQNKTEIFRPG
>3V15X15_R5
EEVVIKSENFSDNAKTIIVQPKEPVEINCTRPNNNTSKSIHIGPGRAFYATGRIIGNIRQ
AHCNINREKWNSTLKQIVIKLREKFGNNTTIVFNQSSGGDPEIVMHSFNCGGEFFYCDST
QLFNSTWNSTQSLNDTRESNNTITLPCRIKQIINMWQEVGKAMYAPPIQGLIRCSSNITG
LLLTRDGGTNKNGTESQNKTEIFRPG
>3V17X02_R5
EEVVIKSENFSDNAKTIIVQLKEPVEINCTRPNNNTSKSIHIGPGRTFYATGRIIGDIRQ
AHCNISREKWNSTLEQIVKNLREKFGNNTTIVFNQSSGGDPEIVMHSFNCGGEFFYCNSA
QLFNSTWNSTQLLNDTKGLNNTNDTIILPCRIKQIINMWQEVGKATYAPPIQGLIRCSSN
ITGLLLTRDGGTDKNGTDSENKTEIFRPG
>3V17X03_X4
EEVVIRSENFSDNAKTIIVQLKEPVEINCTRPNNNTRKSIRIGPGRAVYATDRIIGNIRQ
AHCNISEEKWSSTLKQIVEKLREKFGNNTTIVFNQSSGGDPEIVMHSFNCGGEFFYCNSA
QLFNSTWNSTQPLNDTDGSNNNTITLQCKIKQIINMWQEVGKAMYAPPIQGLIRCSSNIT
GLLLTRDGGTDKNKTEIFRPG
>3V17X04_R5
EEVVIKSENFSDNAKTIIVQLKEPVKINCTRPNNNTRKSIHIGPGKAVYATGGIIGNIRQ
AHCTISRGEWNNTLKQIVEKLREKFGSNKTIVFKQSSGGDPEIVMHSFNCGGEFFYCDST
KLFNSTWNSTQLLNDTREPNNPNDTITLPCRIKQIINMWQEVGKAMYAPPIQGLIRCSSN
ITGLLLTRDGGTDKNGTESENETEIFRPG
>3V17X05_X4
EEVVIRSENFSDNAKTIIVQLKEPVEINCTRPNNNTRKSIRIGPGRAVYATDRIIGNIRQ
AHCNISEEKWSSTLKQIVEKLREKFGNNTTIVFNQSSGGDPEIVMHSFNCGGEFFYCNSA
QLFNSTWNSTQPLNDTDGSNNNTITLQCKIKQIINMWQEVGKAMYAPPIQGLIRCSSNIT
GLLLTRDGGTDKNKTEIFRPG
>3V17X07_X4
EEVVIRSENFSDNAKTIIVQLKEPVEINCTRPNNNTRKSIRIGPGRAVYATDRIIGNIRQ
AHCNISEEKWSSTLKQIVEKLREKFGNNTTIVFNQSSGGDPEIVMHSFNCGGEFFYCNSA
QLFNSTWNSTQPLNDTDGSNNNTITLQCKIKQIINMWQEVGKAMYAPPIQGLIRCSSNIT
GLLLTRDGGTDKNKTEIFRPG
>3V17X09_X4
KEVIIKSENFSDNAKTIIVQLKNPVKINCTRPNNNTRKSIHIGPGKAIYATEKIIGNIRQ
AHCTINREEWNSTLKQIVKKLREKFGNNTTIVFNQSSGGDPEIVMHSFNCGGEFFYCDST
QLFNSTWNATQPLNANNTGGNITLPCKIKQIINMWQEVGKAMYAPPIQGLIRCSSNITGL
LLTRDGGTDKNGTDSENKTEIFRPG
>3V17X10_X4
EEVVIRSENFSNNAKTIIVQLKEPVEINCTRPNNNTRKSIRIGPGRAVYATDRIIGNIRQ
AHCNISKEKWSSTLKQIVEKLREKFGNDTTIVFNQSSGGDPEIVMHSFNCGGEFFYCNSA
QLFNSTWNSTQPLNDTDGSNNNTITLQCKIKQIINMWQEVGKAMYAPPIQGLIRCSSNIT
GLLLTRDGGTDKNGTGSQNKTEIFRPG
>3V17X12_X4
EEVVIRSENFSDNAKTIIVQLKEPVEINCTRPNNNTRKSIRIGPGRAVYATDRIIGNIRQ
AHCNISEEKWSSTLKQIVEKLREKFGNNTTIVFNQSSGGDPEIVMHSFNCGGEFFYCNSA
QLFNSTWNSTQPLNDTDGSNNNTITLQCKIKQIINMWQEVGKAMYAPPIQGLIGCSSNIT
GLLLTRDGGTDKNKTEIFRPG
>3V17X13_R5
EEVVIKSENFSDNAKTIIVQLKDPVNITCTRPNNNTRKSIHIAPGRAFYATDRIIGNIRQ
AHCNISREKWNSTLKQIVEKLRERFGNNTTIVFNQSSGGDPEIVMHSFNCGGEFFYCNTT
QLFNSTWNSTQLLNDTRELNNNNDTITLPCRIKQIINMWQEVGKAMYAPPIQGLIRCSSN
ITGLLLTRDGGTDKNGTDSENKTEIFRPG
>3V17X14_X4
EEVVIRSENFSNNAKTIIVQLKEPVEINCTRPNNNTRKSIRIGPGRAVYATDRIIGNIRQ
AHCNISKEKWSSTLKQIVEKLREKFGNNTTIVFNQSSGGDPEIVMHSFNCGGEFFYCNSA
QLFNSTWNSTQPLNDTDGSNNNTITLQCKIKQIINMWQEVGKAMYAPPIQGLIRCSSNIT
GLLLTRDGGTDENGTGSQNKTEIFRPG
>3V17X15_X4
EEVVIRSENFSDNAKTIIVQLKEPVEINCTRPNNNTRKSIRIGPGRAVYATDRIIGNIRQ
AHCNISREKWNSTLKQIVEKLREKFGNDTTIVFNQSSGGDPEIVRHSFNCGGEFFYCDST
QLFNSTWNSTQPLNDTGGSDITLQCKIKQIINMWQEVGKAMYAPPISGLIRCSSNITGLL
LTRDGGTEKNGTGSQNKTEIFRPG
>3V17X16_X4
EEVVIKSENFSDNAKTIIVQLKEPVEINCTRPNNNTRKSIRIGPGRAVYATDRIIGNIRQ
AHCNISREKWNSTLKQIVEKLREKFGNDTTIVFNQSSGGDPEIVMHSFNCGGEFFYCSSA
QLFNSTWNSTQPLNDTDGSNNNTITLQCKIKQIINMWQEVGKAMYAPPISGLIRCSSNIT
GLLLTRDGGTEKNGTESQNKTEIFRPG
>3V18X01_X4
EEVVIRSENFSDNAKTIIVQLKEPVEINCTRPNNNTRKSIRIGPGRAVYATDRIIGNIRQ
AHCNISEEKWSSTLKQIVEKLREKFGNNTTIVFNQSSGGDPEIVMHSFNCGGEFFYCNSA
QLFNSTWNSTQPLNDTDGSNNNTITLQCKIKQIINMWQEVGKAMYAPPIQGLIRCSSNIT
GLLLTRDGGTDKNKTEIFRPG
>3V18X03_X4
EEVVIKSENFSDNAKTIIVQLKDPVNITCTRPNNNTRKSIRIGPGRAVYATDRIIGNIRQ
AHCNISKEKWNRTLKQIVEKLREKFGNDTTIVFNQSSGGDPEIVMHSFNCGGEFFYCNST
QLFNSTWNSTQPLNDTDESNNNTITLQCKIKQIINMWQEVGKAMYAPPISGLIRCSSNIT
GLLLTRDGGTKKNGTESQNKTEIFRPG
>3V18X05_X4
EEVVIRSENFSDNAKTIIVQLKDPVNITCTRPNNNTRKSIRIGPGRAFYATDRIIGNIRQ
AHCNISREKWNNTLEQIVIKLREKFGNNTTIVFNQSSGGDPEIVMHSFNCGGEFFYCNST
QLFNSTWNSTQPLNDTDESNNSTITLQCKIRQIINMWQEVGKAMYAPPIQGLIRCSSNIA
GLLLTRDGGTEKNGTGSQNKTEIFRPG
>3V18X06_R5
EEVVIKSENFSDNAKTIIVQLKEPVEINCTRPNNNTRKSIHIGPGRAVYATGGIIGNIRQ
AHCTISRGEWNNTLKQIVEKLREKFGSNKTIVFNQSSGGDPEIVMHSFNCGGEFFYCNTT
QLFNSTWNSTHLLNDTRGPNNTNDTITLPCRIKQIINMWQEVGKAMYAPPIQGLIRCSSN
ITGLLLTRDGGTDKNGTESQNRTEIFRPG
>3V18X07_R5
EEVVIRSENFSDNAKTIIVQLKDPVNITCTRPNNNTRKSIHIAPGRAFYATDRIIGNIRQ
AHCNISREKWNSTLKQIVEKLREKFGNNTTIVFNQSSGGDPEIVMHSFNCGGGFFYCNSA
QLFNSTWNSTHLLNDTRGLNNTNDTIILPCRIKQIINMWQEVGKAMYAPPIQGLIRCSSN
ITGLLLTRDGGTDKNGTDSENKTEIFRPG
>3V18X08_R5
EEVVIRSENFSDNAKTIIVQLKDPVNITCTRPNNNTSKGIHIGPGKTFYATGRIIGDIRQ
AHCNISREKWNNTLEQIVIKLREKFGNNTTIVFKQSSGGDPEIVMHSFNCGGEFFYCNTT
QLFNSTWNSTHLLNDTSDTIILPCRIKQIINMWQEVGKAMYAPPIQGLIRCSSNITGLLL
TRDGGTDKNGTDSENRTEIFRPG
>3V18X09_R5
EEVVIKSENFTDDAKTIIVQLKNPVKINCTRPNNNTRKSIHIGPGRAFYATGEIIGNIRQ
AHCNISREEWNSTLEQIVKKLREKFGNNKTIVFNQSSGGDPEIVMHSFNCGGEFFYCNST
QLFNSTWNSTQPLNDTRGSNNTGDIITLPCRIKQIINMWQEVGKAMYAPPIRGQIRCSSN
ITGLLLTRDGGKDKNETESENKTEIFRPG
>3V18X12_R5
EEVVIRSENFSDNAKTIIVQLKDPVNITCTRPNNNTRKSIHIAPGRAFYATDRIIGNIRQ
AHCNISREKWNSTLKQIVEKLREKFGNNTTIVFNQSSGGDPEIVMHSFNCGGEFFYCNSA
QLFNSTWNSTHLLNDTRGLNNTNDTIILPCRIKQIINMWQEVGKAMYAPPIQGLIRCSSN
ITGLLLTRDGGTDKNGTDSENKTEIFRPG
>3V18X13_X4
EEVVIRSENFSDNAKTIIVQLKDPVNITCTRPNNNTRKSIRIGPGRAFYATDRIIGNIRQ
AHCNISREKWNNTLEQIVIKLREKSGNNTTIVFNQSSGGDPEIVMHSFNCGGEFFYCNST
QLFNSTWNSTQPLNDTDESNNSTITLQCKIRQIINMWQEVGKAMYAPPIQGLIRCSSNIT
GLLLTRDGGTEKNGTGSQNKTEIFRPG
>3V18X14_R5
EEVVIRSENFSDNAKTIIVQLKDPVNITCTRPNNNTRKSIHIAPGRAFYATDRIIGNIRQ
AHCNISREKWNSTLKQIVEKLREKFGNNTTIVFNQSSGGDPEIVMHSFNCRGEFFYCNSA
QLFNSTWNSTHLLNDTRGLNNTNDTIILPCRIKQIINMWQEVGKAMYAPPIQGLIRCSSN
ITGLLLTRDGGTDKNGTDSENKTEIFRPG
>3V18X16_R5
EEVVIRSENFSDNAKTIIVQLKDPVNITCTRPNNNTRKSIHIAPGRAFYATDRIIGNIRQ
AHCNISREKWNSTLKQIVEKLREKFGNNTTIVFNQSSGGDPEIVMHSFNCGGEFFYCNSA
QLFNSTWNSTHLLNDTRGLNNTNDTIILPCRIKQIINMWQEVGKAMYAPPIQGLIRCSSN
ITGLLLTRDGGTDKNGTDSENKTEIFRPG
>3V19X01_R5
EEVVIKSENFTDNAKTIIVQLKNPVKINCTRPNNNTRKSIHIGPGRAFYATGEIIGNIRQ
AHCNISREEWNSTLEQIVKKLRERFGNNKTIVFNQSSGGDPEIVMHSFNCGGEFFYCNST
QLFNSTWNSTQPLNDTRGSNNTGDIITLPCRIKQIINMWQEVGKAMYAPPIRGQIRCSSN
ITGLLLTRDGGKDKNETESENKTEIFRPG
>3V19X02_X4
EEVVIRSENFSDNAKTIIVQLKDPVNITCTRPNNNTRKSIRIGPGRAVYATDRIIGNIRQ
AHCNISGGEWNNTLKQIVEKLREKFGSNKTIVFKQSSGGDPEIVMHSFNCGGEFFYCNST
QLFNSTWNSTQPLNDTDGSNSSTITLQCKIRQIINMWQEVGKAMYAPPINGLIRCSSNIT
GLLLTRDGGTEKNGTGSQNKTEIFRPG
>3V19X04_X4
EEVVIRSENFSDNAKTIIVQLKDPVNITCTRPNNNTRKSIRIGPGRAVYATDRIIGNIRQ
AHCNISGGEWNNTLKQIVEKLREKFGSNKTIVFEQSSGGDPEIVMHSFNCGGEFFYCNST
QLFNSTWNSTQPLNDTDGSNNSTITLQCKIRQIINMWQEVGKAMYAPPINGLIRCSSNIT
GLLLTRDGGTEKNGTGSQNKTEIFRPG
>3V19X05_R5
EEVVIRSENFSDNAKTIIVQLKDPVNITCTRPNNNTRKSIHIAPGRAFYATGEIIGNIRQ
AHCNISGGEWNNTLKQIVEKLREKFGNNTTIVFKQSSGGDPEIVMHSFNCGGEFFYCNTT
QLFNSTWNLNDTKGLNNTEDTIILPCRIKQIINMWQEVGKAMYAPPIQGLIRCSSNITGL
LLTRDGGTDKNGKESQNETEIFRPG
>3V19X06_X4
EEVVIRSENFSDNAKTIIVQLKDPVNITCTRPNNNTRKSIRIGPGRAVYATDRIIGNIRQ
AHCNISGGEWNNTLKQIVEKLREKFGSNKTIVFKQSSGGDPEIVMHSFNCGGEFFYCNST
QLFNSTWNSTQPLNDTDGSNNSTITLQCKIRQIINMWQEVGKAMYAPPINGLIRCSSNIT
GLLLTRDGGTEKNGTGSQNKTEIFRPG
>3V19X07_X4
EEVVIRSENFSDNAKTIIVQLKDPVNITCTRPNNNTRKSIRIGPGRAVYATDRIIGNIRQ
AHCNISGGEWNNTLKQIVEKLREKFGSNKTIVFKQSSGGDPEIVMHSFNCGGEFFYCNST
QLFNSTWNSTQPLNDTDGSNNSTITLQCKIRQIINMWQEVGKAMYAPPINGLIRCSSNIT
GLLLTRDGGTEKNGTGSQNKTETFRPG
>3V19X08_X4
EEVVIKSENFSDNAKTIIVQLKNPVEIICTRPNNNTRKSIRIGPGRAVYATDRIIGNIRQ
AHCNISREKWNSTLKQIVEKLREKFGNNTTIVFNRSSGGDPEIVMHSFNCGGEFFYCNSA
QLFNSTWNSTQPLNDTDGSNNSTITLQCKIKQIINMWQEVGKAMYAPPISGLIRCSSNIT
GLLLTRDGGTEKNGTESQNKTEIFRPG
>3V19X09_R5
EEVVIRSENFSNNAKTIIVQLKDPVNITCTRPNNNTRKSIHIAPGRAFYATGEIIGNIRQ
AHCNISREKWNNTLEQIVIKLREKFGDNTTIVFKQSSGEDPEIVMHSFNCGGEFFYCNTT
QLFNSTWNSTQQLNGTRKNIILPCRIKQIINMWQEVRKAMYAPPIQGLIRCSSNITGLLL
TRDGGTDKNRTDSENRTEIFRPG
>3V19X10_X4
EEVVIRSENFSDNAKTIIVQLKDPVNITCTRPNNNTRKSIRIGPGRAVYATDRIIGNIRQ
AHCNISGGEWNNTLKQIVEKLREKFGSNKTIVFKQSSGGDPEIVMHSFNCGGEFFYCNST
QLFNSTWNSTQPLNDTDGSNNSTITLQCKIRQIINMWQEVGKAMYAPPINGLIRCSSNIT
GLLLTRDGGTEKNGTGSQNKTEIFRPG
>3V19X12_R5
EEVVIRSENFSDNAKTIIVQLKDPVNITCTRPNNNTRKSIHIAPGRAFYATGEIIGNIRQ
AHCNISGGEWNNTLKQIVEKLREKFGNNTTIVFKQSSGGDPEIVMHSFNCGGEFFYCNTT
QLFNSTWNLNDTKGLNNTEDTIILPCRIKQIINMWQEVGKAMYAPPIQGLIRCSSNITGL
LLTRDGGTDKNGKESQNETEIFRPG
>3V19X13_X4
EEVVIRSENFSDNAKTIIVQLKDPVNITCIRPNNNTRKSIRIGPGRAVYATDRIIGNIRQ
AHCNISGGEWNNTLKKIVEKLREKFGNNKTIVFKQSSGGDPEIVMHSFNCGGEFFYCNST
QLFNSTWDSTQPLNDTDGSNNSTITLQCKIRQIINMWQEVGKAMYAPPINGLIRCSSNIT
GLLLTRDGGTEKNGTGSQNKTEIFRPG
>3V19X14_R5
EEVVIRSENFSDNAKTIIVQLKDPVNITCTRPNNNTRKSIHIVPGRAFYATGEIIGNIRQ
AHCNISREKWNNTLEQIVEKLREKFGNNTTIVFKQSSGGDPEIVMHSFNCGGEFFYCNTT
QLFNSTWNLNDTKGLNNTEDTIILPCRIKQIINMWQEVGKAMYAPPIQGLIRCSSNITGL
LLTRDGGTDKNGTNSENKTEIFRPG
>3V19X15_X4
EEVVIRSENFSDNAKTIIVQLKDPVNITCTRPNNNTRKSIRIGPGRAVYATDRIIGNIRQ
AHCNISGGEWNNTLKQIVEKLREKFGSNKTIVFKQSSGGDPGIVMHSFNCGGEFFYCNST
QLFNSTWNSTQPLNDTDGSNNSTITLQCKIRQIINMWQEVGKAMYAPPINGLIRCSSNIT
GLLLTRDGGTEKNGTGSQNKTEIFRPG
>3V22X02_X4
EEVVIKSENFSDNAKTIIVQLKNPVEIICTRPNNNTRKSIRIGPGRVVYATDRIIGNIRQ
AHCNISREKWNSTLKQIVEKLREKFGNDTTIVFNRSSGGDPEIVMHSFNCGGEFFYCNSA
QLFNSTWNSTQPLNDTDGSNNSTITLQCKIKQIINMWQEVGKAMYAPPISGLIRCSSNIT
GLLLTRDGGTEKNGTESQNKTEIFRPG
>3V22X03_R5
EEVVIRSENFSDNAKTIIVQLKDPVNITCTRPNNNTRKSIHIQPGRAFYATGGIIGNIRQ
AHCNISVGEWNNTLKQIVEKLREKFGSNKTIVFKQSSGGDPEIVMHSFNCGGEFFYCNTT
QLFNSTWNLNDTKGLNNTEDPIILPCRIKQIINMWQEVGKAMYAPPIQGLTRCSSNITGL
LLTRDGGTDKNGADTEKKTEIFRPG
>3V22X04_R5
EEVVIRSENFSDNAKTIIVQLKDPVNITCTRPNNNTRKSIHIQPGRAFYATGGIIGNIRQ
AHCNISVGEWNNTLKQIVEKLREKFGSNKTIVFKQSSGGDPEIVMHSFNCGGEFFYCNTT
QLFNSTWNLNDTKGLNNTEDPIILPCRIKQIINMWQEVGKAMYAPPIQGLIRCSSNITGL
LLTRDGGTDKNGADTEKKTEIFRPG
>3V22X05_R5
EEVVIRSENFSDNAKTIIVQLKDPVNITCTRPNNNTRKSIHIQPGRAFYATGGIIGNIRQ
AHCNISVGEWNNTLKQIVEKLREKFGSNKTIVFKQSSGGDPEIVMHSFNCGGEFFYCNTT
QLFNSTWNLNDTKGLNNTEDPIILPCRIKQIINMWQEVGKAMYAPPIQGLIRCSSNITGL
LLTRDGGTDKNGADTEKKTEIFRPG
>3V22X07_R5
EEVVIRSENFSDNAKTIIVQLKDPVNITCTRPNNNTRKSIHIQPGRAFYATGGIIGNIRQ
AHCNISVGEWNNTLKQIVEKLREKFGSNKTIVFKQSSGGDPEIVMHSFNCGGEFFYCNTT
QLLNSTWNLNDTKGLNNTEDPIILPCRIKQIINMWQEVGKAMYAPPIQGLIRCSSNITGL
LLTRDGGTDKNGADTEKKTEIFGPG
>3V22X08_R5
EEVVIRSENFSDNAKTIIVQLKDPVNITCTRPNNNTRKSIHIQPGRAFYATGGIIGNIRQ
AHCNISVGEWNNTLKQIVEKLREKFGSNKTIVFKQSSGGDPEIVMHSFNCGGEFFYCNTT
QLFNSTWNLNDTKGLNNTEDPIILPCRIKQIINMWREVGKAMYAPPIQGLIRCSSNITGL
LLTRDGGTDKNGADTEKKTEIFRPG
>3V22X10_X4
EEVVIRSENFSDNAKTIIVQLEDPVNITCIRPNNNTRKSIRIGPGRAVYATDRIIGNIRQ
AHCNISGGEWNNILKKIVEKLREKFGSNKTIVFKQSSGGDPEIVMHSFNCGGEFFYCNTT
QLFNSTWNLTQPLNDTDESNNNTITLQCKIKQIINMWQEVGKAMYAPPINGLIRCSSNIT
GLLLTRDGGTDKNGTDSQNKTEIFRPG
>3V22X12_X4
EEVVIRSENFSDNAKTIIVQLEDPVNITCIRPNNNTRKSIRIGPGRAVYATDRIIGNIRQ
AHCNISGGEWNNILKKIVEKLREKFGSNKTIVFKQSSGGDPEIVMHSFNCGGEFFYCNTT
QLFNSTWNLTQPLNDTDESNNNTITLQCKIKQIINMWQEVGKAMYAPPINGLIRCSSNIT
GLLLTRDGGTDKNGTDSQNKTEIFRPG
>3V22X14_R5
EEVVIRSENFSDNAKTIIVQLKDPVNITCTRPNNNTRKSIHIRPGRAFYATGGIIGNIRQ
AHCNISVGEWNNTLKQIVEKLREKFGSNKTIVFKQSSGGDPEIVMHSFNCGGEFFYCNTT
QLFNSTWNLNDTKGLNNTEDPIILPCRIKQIINMWQEVGKAMYAPPIQGLIRCSSNITGL
LLTRDGGTDKNGADTEKKTEIFRPG
