# Supplementary material for: Protein structural disorder of the envelope V3 loop contributes to the switch in human immunodeficiency virus type 1 cell tropism
Source: PLoS One. 2017 Oct 19;12(10):e0185790. doi: 10.1371/journal.pone.0185790 (PMC5648111; doi:10.1371/journal.pone.0185790)
Supplement: S1 File — (ZIP) [file pone.0185790.s001.zip › sequences/Shankarappa_data_set_C2_V5/sequence_per_patient_AA/pat05.fasta]

>5V02P01_R5
EEVVIRSENFSDNAKTIIVQLKDPVNITCTRPNNNTRKSIHIQPGRAFYATGGIIGNIRQ
AHCNISVGEWNNTLKQIVEKLREKFGSNKTIVFKQSSGGDPEIVMHSFNCGGEFFYCNTT
QLFNSTWNLNDTKGLSNTEDPIILPCRIKQIINMWQEVGKAMYAPPIQGLIRCSSNITGL
LLTRDDGTDKNGADTEKKTEIFRPG
>5V02P02_R5
EEEVVIRSDNFTDNTKTIIVQLKEPVEINCTRPNNNTRKSIPIGPGRAFYTTGDIIGDIR
RAHCNLSRAKWNDTLKQIVEKLKEQFKNKTIVFNQSSGGDPEIVMHSFNCGGEFFYCNST
QLFNSTWMFNSTWNDTKESNDTKEIITLPCRIKQIINKWQEVGKAMYAPPNRGQIRCSSN
ITGLLLTRDGGKDNQTEVFRPG
>5V02P03_R5
EEEVVIRSDNFTDNTKTIIVQLKESVEINCTRPNNNTRKSIHIGPGRAFYTTGDIIGDIR
QVHCNISRAKWNNTLIQIVKKLKVQFENKTIVFNQSSGGDPEIVMHSFNCGGEFFYCNST
QLFNSTWMFNSTWNDTKESNDTKEIITLPCRIKQIINKWQEVGKAMYAPPIRGQIRCSSN
ITGLLLTRDGGKDNQTEVFRPG
>5V02P04_R5
EEEVVIRSDNFTDNTKTIIVQLKEPVEINCTRPNNNTRKSIPIGPGRAFYTTGDIIGDIR
QAHCNLSRAKWNNTLIQIVEKLKEQFKNKTIVFNQSSGGDPEIVMHSFNCGGEFFYCNST
QLFNSTWMFNSTWNDTKESNDTEGNITLPCRIKQIINKWQEVGKAMYAPPIRGQIRCSSN
ITGLLLTRDGGKDNQTEVFRPG
>5V02P05_R5
EEEVVIRSDNFTDNTKTIIVQLKEPVEINCTRPNNNTRKSIPIGPGRAFYTTGDIIGDIG
QAHCNLSRAKWNDTLKQIVEKLKEQFKNKTIVFNQSSGGDPEIVMHSFNCGGEFFYCNST
QLFNSTWMFNSTWNDTKESNDTKEIITLPCRIKQIINKWQEVGKAMYAPPIRGQIRCSSN
ITGLLLTRDGGKDNQTEVFRPG
>5V02P07_R5
EEEVVIRSDNFTDNTKTIIVQLKEPVEINCTRPNNNTRKSIPIGPGRAFYTTGDIIGDIR
QAHCNISRAKWNNTLKQIVEKLKEQFKNKTIAFNQSSGGDPEIVMHSFNCGGEFFCCNST
QLFNSTWMFNSTWNDTKESNDTEGNITLPCRIKQIINKWQEVGKAMYAPPIRGQIRCSSN
ITGLLLTRDGGKDNQTEVFRPG
>5V02P08_R5
EEEVVIRSDNFTDNTKTIIVQLKEPVEINCTRPNNNTRKSIPIGPGRAFYTTGDIIGDIR
QAHCNLSRAKWNDTLKQIVEKLKEQFKNKTIVFNQSSGGDPEIVMHSFNCGGEFFYCNST
QLFNSTWMFNSTWNDTKESNDTEGNITLPCRIKQIINKWQEVGKAMYAPPIRGQIRCSSN
ITGLLLTRDGGKDNQTEVFRPG
>5V02P09_R5
EEEVVIRSDNFTDNTKTIIVQLKESVEINCTRPNNNTRKSIPIGPGRAFYTTGDIIGDIR
QAHCNLSRAKWNDTLKQIVKKLKVQFENKTIVFNQSSGGDPEIVMHSFNCGGEFFYCNST
QLFNSTWMFNSTWNDTKESNDTEGNITLPCRIKQIINKWQEVGKAMYAPPIRGQIRCSSN
ITGLLLTRDGGKDNQTEVFRPG
>5V02P10_R5
EEEVVIRSDNFTDNTKTIIVQLKEPVEINCTRPNNNTRKSIPIGPGRAFYTTGDIIGDIR
QAHCNLSRAKWNDTLKQIVEKLKEQFKNKTIVFNQSSGGDPEIVMHSFNCGGEFFYCNST
QLFNSTWMFNSTWNDTKESNDTEGNITLPCRIKQIINKWQEVGKAMYAPPIRGQIRCSSN
ITGLLLTRDGGKDNQTEVFRPG
>5V02P11_R5
EEEVVIRSDNFTDNTKTIIVQLKEPVEINCTRPNNNTRKSIPIGPGRAFYTTGDIIGDIR
QAHCNLSRAKWNDTLKQIVEKLKEQFENKTIVFNQSSGGDPEIVMHSFNCGGEFFYCNST
QLFNSTWMFNSTWNDTKESNDTEEIITLPCRIKQIINKWQEVGKAMYAPPIRGQIRCSSN
ITGLLLTRDGGKDNQTEVFRPG
>5V02P12_R5
EEEVVIRSDNFTDNTKTIIVQLKESVEINCTRPNNNTRKSIHIGPGRAFYTTGDIIGDIR
QAHCNISRAKWNNTLIQIVKKLKVQFENKTIVFNQSSGGDPEIVMHSFNCGGEFFYCNST
QLFNSTWMFNSTWNDTKESNDTKKIITLPCRIKQIIDKWQEVGKAMYAPPIRGQIRCSSN
ITGLLLTRDGGKDNQTEVFRPG
>5V02P13_R5
EEEVVIRSDNFTDNTKTIIVQLKEPVEINCTRPNNNTRKSIPIGPGRAFYTTGDIIGDIR
QAHCNLSRAKWNDTLKQIVEKLKEQFKNKTIVFNQSSGGDPEIVMHSFNCGGEFFYCNST
QLFNSTWMFNSTWNDTKESNDTEGNITLPCRIKQIINKWQEVGKAMYAPPIRGQIRCSSN
ITGLLLTRDGGKDNQTEVFRPG
>5V02XA_R5
EEEVVIRSDNFTDNTKTIIVQLKEPVEINCTRPNNNTRKSIPIGPGRAFYTTGDIIGDIR
QAHCNLSRAKWNDTLKQIVEKLKEQFKNKTIVFNQSSGGDPEIVMHSFNCGGEFFYCNST
QLFNSTWMFNSTWNDTKESNDTEGNITLPCRIKQIINKWQEVGKAMYAPPIRGQIRCSSN
ITGLLLTRDGGKDNQTEVFRPG
>5V02XB_R5
EEEVVIRSDNFTDNTKTIIVQLKESVEINCTRPNNNTRKSIHIGPGRAFYTTGDIIGDIR
QAHCNISRAKWNNTLIQIVKKLKVQFENKTIVFNQSSGGDPEIVMHSFNCGGEFFYCNST
QLFNSTWMFNSTWNDTKESNDTEGNITLPCRIKQIINKWQEVGKAMYAPPIRGQIRCSSN
ITGLLLTRDGGKDSQTEVFRPG
>5V02XC_R5
EEEVVIRSDNFTDNTKTIIVQLKESVEINCTRPNNNTRKSIHIGPGRAFYTTGDIIGDIR
QAHCNISRAKWNNTLIQIVKKLKVQFENKTIVFNQSSGGDPEIVMHSFNCGGEFFYCNST
QLFNSTWMFNSTWNDTKESNDTKEIITLPCRIKQIINKWQEVGKAMYAPPIRGQIRCSSN
ITGLLLTRDGGKDNQTEVFRPG
>5V02XD_R5
EEEVVIRSDNFTDNTETIIVQLKEPVEINCTRPNNNTRKSIPIGPGRAFYTTGDIIGDIR
QAHCNLSRAKWNDTLKQIVEKLKEQFKNKTIVFNQSSGGDPEIVMHSFNCGGEFFYCNST
QLFNSTWMFNSTWNDTKESNGTEGNITLPCRIKQIINKWQEVGKAMYAPPIRGQIRCSSN
ITGLLLTRDGGNNDNQTEVFRPG
>5V02XF_R5
EEEVVIRSDNFTDNTKTIIVQLKEPVEINCTRPNNNTRKSIPIGPGRAFYTTGDIIGDIR
QAHCNLSRAKWNDTLKQIVEKLKEQFKNKTIVFNQSSGGDPEIVMHSFNCGGEFFYCNST
QLFNSTWMFNSTWNDTKESNDTEGNITLPCRIKQIINKWQEVGKAMYAPPIRGQIRCSSN
ITGLLLTRDGGNNDNQTEVFRPG
>5V02XH_R5
EEEVVIRSDNFTDNTKTIIVQLKEPVEINCTRPNNNTRKSIPIGPGRAFYTTGDIIGDIR
QAHCNLSRAKWNDTLKQIVEKLKEQFKNKTIVFNQSSGGDPEIVMHSFNCGGEFFYCNST
QLFNSTWMFNSTWNDTKESNDTEGNITLPCRIKQIINKWQEVGKAMYAPPIRGQIRCSSN
ITGLLLTRDGGNNDNQTEVFRPG
>5V02XI_R5
EEEVVIRSDNFTDNTKTIIVQLKEPVEINCTRPNNNTRKSIPIGPGRAFYTTGDIIGDIR
QAHCNLSRAKWNDTLKQIVEKLKEQFKNKTIVFNQSSGGDPEIVMHSFNCGGEFFYCNST
QLFNSTWMFNSTWNDTKESNDTEGNITLPCRIKQIINKWQEVGKAMYAPPIRGQIRCSSN
ITGLLLTRDGGKDNQTEVFRPG
>5V02XJ_R5
EEEVVIRSDNFTDNTKTIIVQLKEPVEINCTRPNNNTRKSIHIGPGRAFYTTGDIIGDIR
QAHCNISRAKWNNTLIQIVKKLKVQFENKTIVFNQSSGGDPEIVMHSFNCGGEFFYCNST
QLFNSTWMLNSTWNDTKESNDTKEIITLPCRIKQIINKWQEVGKAMYAPPIRGQIRCSSN
ITGLLLTRDGGKDNQTEVFRPG
>5V02XL_R5
EEEVVIRSDNFTDNTKTIIVQLKEPVEINCTRPNNNTRKSIPIGPGRAFYTTGDIIGDIR
QAHCNLSRAKWNDTLKQIVEKLKEQFKNKTIVFNQSSGGDPEIVMHSFNCGGEFFYCNST
QLFNSTWMFNSTWNDTKESNDTEGNITLPCRIKQIINKWQEVGKAMYAPPIRGQIRCSSN
ITGLLLTRDGGNNDNQTEVFRPG
>5V02XN_R5
EEEVVIRSDNFTDNTKTIIVQLKEPVEINCTRPNNNTRKSIPIGPGRAFYTTGDIIGDIR
QAHCNLSRAKWNDTLKQIVEKLKERFKNKTIVFNQSSGGDPEIVMHSFNCGGEFFYCDST
QLFNSTWMFNSTWNDNDTNAEGNITLPCRIKQIINKWQEVGKAMYAPPIRGQIRCSSNIT
GLLLTRDGGKDNQTEVFRPG
>5V03XB_R5
EEEVVIRSDNFTDNTKTIIVQLKESVEINCTRPNNNTRKSIHIGPGRAFYTTGDIIGDIR
QAHCNISRAKWNNTLIQIVKKLKVQFENKTIVFNQSSGGDPEIVMHSFNCGGEFFYCNST
QLFNSTWMFNSTWNDTKESNDTKEIITLPCRIKQIINKWQEVGKAMYAPPIRGQIRCSSN
ITGLLLTRDGGKDNQTEVFRPG
>5V03XC_R5
EEEVVIRSDNFTDNTKTIIVQLKESVEINCTRPNNNTRKSIHIGPGRAFYTTGDIIGDIR
QAHCNISRAKWNNTLVQIVKKLKVQFENKTIVFNQSSGGDPEIVMHSFNCGGEFFYCNST
QLFNSTWMFNSTWNDTKESNDTKEIITLPCRIKQIINKWQEVGKAMYAPPIRGQIRCSSN
ITGLLLTRDGGNNDNQTEVFRPG
>5V03XD_R5
EEEVVIRSDNFTDNTKTIIVQLKESVEINCTRPNNNTRKSIPIGPGRAFYTTGDIIGDIR
QAHCNLSRAKWNDTLKQIVEKLKEEFKNKTIVFNQSSGGDPEIVMHSFNCGGEFFYCDST
QLFNSTWMFNSTWNDNDTNAEGNITLPCRIKQIINKWQEVGKAMYAPPIRGQIRCSSNIT
GLLLTRDGGKDNQTEVFRPG
>5V03XE_R5
EEEVVIRSDNFTDNTKTIIVQLKEPVEINCTRPNNNTRKSIHIGPGRAFYTTGDIIGDIR
QAHCNISRAKWNNTLKQIVEKLKEQFKNKTIVFNQSSGGDPEIVMHSFNCGGEFFYCNST
QLFNSTWMFNSTWNDTKESNDTKEIITLPCRIKQIINKWQEVGKAMYAPPIRGQIRCSSN
ITGLLLTRDGGKDNQTEVFRPG
>5V03XF_R5
EEEVVIRSDNFTDNTKTIIVQLKESVEINCTRPNNNTRKSIHIGPGRAFYTTGDIIGDIR
QAHCNISRAKWNNTLIQIVKKLKVQFENKTIVFNQSSGGDPEIVMHSFNCGGEFFYCNST
QLFNSTWMSNSTWNDTKESNDTKEIITLPCRIKQIINKWQEVGKAMYAPPIRGQIRCSSN
ITGLLLTRDGGNNDNQTEVFRPG
>5V03XI_R5
EEEVVIRSDNFTDNTKTIIVQLKEPVEINCTRPNNNTRKSIPIGPGRAFYTTGDIIGDIR
QAHCNLSRAKWNDTLKQIVEKLKEQFKNKTIVFNQSSGGDPEIVMHSFNCGGEFFYCNST
QLFNSTWMFNSTWDDTKESNDTKEIITLPCRIKQIINKWQEVGKAMYAPPIRGQIRCSSN
ITGLLLTRDGGKDNQTEVFRPG
>5V03XJ_R5
EEEVVIRSDNFTDNTKTIIVQLKESVEINCTRPNNNTRKSIPIGPGRAFYTTGDIIGDIR
QAHCNLSRAKWNDTLKQIVEKLKEEFKNKTIVFNQSSGGDPEIVMHSFNCGGEFFYCDST
QLFNSTWMFNSTWNDNDTNAEGNITLPCRIKQIINKWQEVGKAMYAPPIRGQIRCSSNIT
GLLLTRDGGKGNQTEVFRPG
>5V03XK_R5
EEEVVIRSDNFTDNTKTIIVQLKESVEINCTRPNNNTRKSIHIGPGRAFYTTGDIIGDIR
QAHCNISRAKWNNTLIQIVKKLKVQFENKTIVFNQSSGGDPEIVMHSFNCGGEFFYCNST
QLFNSTWMFNSTWNDTKESNDTKEIITLPCRIKQIINKWQEVGKAMYAPPIRGQIRCSSN
ITGLLLTRDGGNNDNQTEVFRPG
>5V03XM_R5
EEEVVIRSDNFTDNTKTIIVQLKEPVEINCTRPNNNTRKSIPIGPGRAFYTTGDIIGDIR
QAHCNLSRAKWNDTLKQIVEKLKEQFKNKTIVFNQSSGGDPEIVMYSFNCGGEFFYCNST
QLFNSTWMFNSTWNDTKESNDTEGNITLPCRIKQIINKWQEVGKAMYAPPIRGQIRCSSN
ITGLLLTRDGGKDNQTEVFRPG
>5V03XQ_R5
EEEVVIRSDNFTDNTKTIIVQLKESVEINCTGPNNNTRKSIHIGPGRAFYTTGDIIGDIR
QAHCNISRAKWNNTLIQIVKKLKVQFGNKTIVFNQSSGGDPEIVMHSFNCGGEFFYCNST
QLFNSTWMFNSTWNDTKESNDTKEIITLPCRIKQIINKWQEVGKAMYAPPIRGQIRCSSN
ITGLLLTRDGGNNDNQTEVFRPG
>5V03XR_R5
EEEVVIRSDNFTDNTKTIIVQLKESVEINCTRPNNNTRKSIHIGPGRAFYTTGDIIGDIR
QAHCNISRAKWNNTLIQIVKKLKVQFENKTIVFNQSSGGDPEIVMHSFNCGGGFFYCNST
QLFNSTWMFNSTWNDTKESNDTKEIITLPCRIKQIINKWQEVGKAMYAPPIRGQIGCSSN
ITGLLLTRDGGNNDNQTEVFRPG
>5V04XA_R5
EEEVVIRSDNFTDNTKAIIVQLKEPVEINCTRLNNNTRKSIPIGPGRAFYTTGDIIGDIR
QAHCNLSRVKWNDTLKQIVEELKEQFKNKTIVFNQSSGGDPEIVMHSFNCGGEFFYCNST
QLFNSTWMFNSTWNDTKESNDTEGNITLPCRIKQIINKWQEVGKAMYAPPIRGQIRCSSN
ITGLLLTRDGGNNDNQTEVFRPG
>5V04XB_R5
EEEVVIRSDNFTDNTKTIIVQLKESVEINCTRPNNNTRKSIHIGPGRAFYTTGDIIGDIR
QAHCNISRAKWNDTLKQIVEKLKEQFKNKTIVFNQSSGGDPEIVMHSFNCGGEFFYCNST
QLFNSTWMFNSTWNDTKESNDTITLPCRIKQIINKWQEVGKAMYAPPIRGQIRCSSNITG
LLLTRDGGNNDNQTEVFRPG
>5V04XC_R5
EEEVVIRSDNFTDNTKTIIVQLKEPVEINCTRPNNNTRKSIHIGPGRAFYTTGDIIGDIR
QAHCNLSRAKWNDTLKQIVEKLKEQFKNKTIVFNQSSGGDPEIVMHSFNCGGEFFYCNST
QLFSSTWMFNSTWNDTKESNDTEEIITLPCRIKQIINKWQEVGKAMYAPPIRGQIRCSSN
ITGLLLTRDGGNNDNQTEVFRPG
>5V04XD_R5
EEEVVIRSDNFTDNTKTIIVQLKEPVEINCTRPNNNTRKSIPIGPGRAFYTTGDIIGDIR
QAHCNLSRAKWNDTLKQIVEKLKEQFKNKTIVFNQSSGGDPEIVMHSFNCGGEFFYCNST
QLFNSTWMFNSTWNDTKESNDTKEIITLPCRIKQIINKWQEVGKAMYAPPIRGQIRCSSN
ITGLLLTRDGGKDNQTEVFRPG
>5V04XF_R5
EEEVVIRSDNFTDNTKTIIVQLKEPVEINCTRPNNNTRKSIHIGPGRAFYTTGDIIGDIR
QAHCNLSRAKWNDTLKQIVEKLKEQFKNKTIVFNQSSGGDPEIVMHSFNCGGEFFYCNST
QLFNSTWMFNSTWNDTKESNDTEGNITLPCRIKQIINKWQEVGKAMYAPPIRGQIRCSSN
ITGLLLTRDGGNNDNQTEVFRPG
>5V04XK_R5
EEEVVIRSDNFTDNTKTIIVQLKEPVEINCTRPNNNTRKSIHIGPGRAFYTTGDIIGDIR
QAHCNISRAKWNNTLKQIVEKLKEQFKNKTIVFNQSSGGDPEIVMHSFNCGGEFFYCNST
QLFNSTWMFNSTWNDTKESNGTREIITLPCKIKQIINKWQEVGKAMYAPPIRGQIRCSSN
ITGLLLTRDGGNNDNQTEVFRPG
>5V04XL_R5
EEEVVIRSDNFTDNTKTIIVQLKEPVEINCTRPNNNTRKSIPIGPGRAFYTTGDIIGDIR
QAHCNLSRAKWNDTLKQIVEKLKEQFKNKTIVFNQSSGGDPEIVMHSFNCGGEFFYCNST
QLFNSTWMFNSTWNDTKESNETITLPCRIKQIINKWQEVGKAMYAPPIRGQIRCSSNITG
LLLTRDGGNNDNQTEVFRPG
>5V04XM_R5
EEEVVIRSDNFTDNTKTIIVQLKEPVEINCTRPNNSTRKSIPIGPGRAFYTTGDIIGDIR
QAHCNLSRAKWNDTLKQIVEKLKEQFKNKTIVFNQSSGGDPEIVMHSFNCGGEFFYCNST
QLFNSTWMFNSTWNDTKESNDTEGNITLPCRIKQIINKWQEVGKAMYAPPIRGQIRCSSN
ITGLLLTRDGGNNDNQTEVFRPG
>5V04XN_R5
EEEVVIRSDNFTDNTKTIIVQLKEPVEINCTRPNNNTRKSIPIGPGRAFYTTGDIIGDIR
QAHCNLSRAKWNDTLKQIVEKLKEQFKNKTIVFNQSSGGDPEIVMHSFNCGGEFFYCNST
QLFNSTWMFNSTWNDTKESNDTEGNITLPCRIKQIINKWQEVGKAMYAPPIRGQIRCSSN
ITGLLLTRDGGNNDNQTEVFRPG
>5V04XU_R5
EEEVVIRSDNFTDNTKTIIVQLKEPVEINCTRPNNNTRKSIHIGPGRAFYTTGDIIGDIR
QAHCNLSRAKWNDTLKQIVEKLKEQFKNKTIVFNQSSGGDPEIVMHSFNCGGEFFYCNST
QLFNSTWMFNSTWNDTKESNDTEEIITLPCRIKQIINKWQEVGKAMYAPPIRGQIRCSSN
ITGLLLTRDGGNNDNQTEVFRPG
>5V05XA_R5
EEEVVIRSDNFTDNTKTIIVQLKESVEINCTRPNNNTRKSIHIGPGRAFYTTGDIIGDIR
QAHCNISRAKWNNTLIQIVKKLKEQFKNKTIVFNQSSGGDPEIVMHSFNCGGEFFYCNST
QLFNSTWMFNSTWNDTKESNETITLPCRIKQIINKWQEVGKAMYAPPIRGQIRRSSNITG
LLLTRDGGNSDNQTEVFRPG
>5V05XB_R5
EEEVVIRSDNFTDNTKTIIVQLKESVEINCTRPNNNTRKSIHIGPGRAFYTTGDIIGDIR
QAHCNISRAKWNNTLIQIVKKLKEQFKNKTIVFNQSSGGDPEIVMHSFNCGGEFFYCNST
QLFNSTWMFNSTWNDTKESNETITLPCRIKQIINKWQEVGKAMYAPPIRGQIRCSSNITG
LLLTRDGGNDNQTEVFRPG
>5V05XC_R5
EEEVVIRSDNFTDNTKTIIVQLKEPVEINCTRPNNNTRKSIHIGPGRAFYTTGDIIGDIR
QAHCNISRAKWNDTLKQIIEKLKEQFKNKTIVFNQSSGGDPEIVMHSFNCGGEFFYCNST
QLFNSTWMFNSTWNDTKESNETITLPCRIKQIINKWQEVGKAMYAPPIRGQIRCSSNITG
LLLTRDGGEDNQIEVFRPG
>5V05XD_R5
EEEVVIRSDNFTDNTKTIIVQLKESVEINCTRPNNNTRKSIHIGPGRAFYTTGDIIGDIR
QAHCNISRAKWNNTLIQIVKKLKEQFKNKTIVFNQSSGGDPEIVMHSFNCGGEFFYCNST
QLFNSTWMFNSTWNDTKESNDTITLPCRIKQIINKWQEVGKAMYAPPIRGQIRCSSNITG
LLLTRDGGDSDNQTEVFRPG
>5V05XE_R5
EEEVVIRSDNFTDNTKTIIVQLKEPVEINCTRPNNNTRKSIHIGPGRAFYTTGDIIGDIR
QAHCNISRAKWNNTLIQIVKKLKEQFKNKTIVFNQSSGGDPEIVMHSFNCGGEFFYCNST
QLFNSTWMFNSTWNDTKESNKTITLPCRIKQIINKWQEVGKAMYAPPIRGQVRCSSNITG
LLLTRDGGDGGNNDDQTEVFRPG
>5V05XF_R5
EEEVVIRSDNFTDNTKTIIVQLKEPVEINCTRPNNNTRKSIHIGPGRAFYTTGDIIGDIR
QAHWNISRAKWNNTLIQIVKKLKEQFKNKTIVFNQSSGGDPEIVMHSFNCGGEFFYCNST
QLFNSTWMFNSTWNDTKESNETITLPCRIKQIINKWQEVGKAMYAPPIRGQIRCSSNITG
LLLTRDGGQENQTEVFRPG
>5V05XJ_R5
EEEVVIRSDNFTDNTKTIIVQLKEPVEINCTRPNNNTRKSIHIGPGRAFYTTGDIIGDIR
QAHCNISRAKWNNTLIQIVKKLKEQFKNKTIVFNQSSGGDPEIVMHSFNCGGEFFYCNST
QLFNSTWMFNSTWNDTKESNDTITLPCRIKQIINKWQEVGKAMYAPPIRGQIRCSSNITG
LLLTRDGGNNNQTEVFRPG
>5V05XL_R5
EEEVVIRSDNFTDNTKTIIVQLKEPVEINCTRPNNNTRKSIHIGPGRAFYTTGDIIGDIR
QAHCNISRAKWNNTLIQIVKKLKEQFKNKTIVFNQSSGGDPEIVMHSFNCGGEFFYCNST
QLFNSTWMFNSTWNDTKESNETITLPCRIKQIINKWQEVGKAMYAPPIRGQIRCSSNITG
LLLTRDGGDGGNNDNQTEVFRPG
>5V05XM_R5
EEEVVIRSDNFTDNTKTIIVQLREPVEINCTRPNNNTRKSIHIGPGRAFYTTGDIIGDIR
QAHCNISRAKWNNTLIQIVKKLKEQFKNKTIVFNQSSGGDPEIVMHSFNCGGEFFYCNST
QLFNSTWMFNSTWNDTKESNDTITPPCRIKQIINKWQEVGKAMYAPPIRGQIRCSSNITG
LLLTRDGGNEDNQTEVFRPG
>5V05XN_R5
EEEVVIRSDNFMDNTKTIIVQLKESVEINCTRPNNNTRKSIHIGPGRAFYTTGDIIGDIR
QAHCNISRAKWNNTLIQIVKKLKEQFKNKTIVFNQSSGGDPEIVMHSFNCGGEFFYCNST
QLFNSTWMFNSTWNDTKESNDTITLPCRIKQIINKWQEVGKAMYAPPIRGQIRCSSNITG
LLLTRDGGNNNQTEVFRPG
>5V06P12_R5
EEEVVIRSDNFTDNTKTIIVQLKESVEINCTRPNNNTRKSIPIGPGRAFYTTGDIIGDIR
QAHRNISRAKWNNTLIQIVKKLKEQFKNKTIVFNQSSGGDPEIVMHSFNCGGEFFYCNST
QLFNSTWMFNSTWNDTKESNDNITLPCRIKQIINKWQEVGKAMYAPPIRGQIRCSSNITG
LLLTRDGGDGGNDNQTEIFRPG
>5V06P13_R5
EEEVVIRSDNFTDNTKTIIVQLKEPVEINCTRPNNNTRKSIHIGPGRAFYTTGDIIGDIR
QAHCNISRAKWNNTLIQIVKKLKEQFKNKTIVFNQSSGGDPEIVMHSFNCGGEFFYCNST
RLFNSTWMFNSTWNATKESNETITLPCRIKQIINKWQEVGKAMYAPPIRGQIRCSSNITG
LLLTRDGGYGGNDNQTEVFRPG
>5V06P14_R5
EEEVVIRSDNFTDNTKTIIVQLKEPVEINCTRPNNNTRKSIHIAPGRAFYTTGDIIGDIR
QAHCNISRAKWNNTLVQIVKKLKEQFKNKTIVFNQSSGGDPEIVMHSFNCGGEFFYCNST
QLFNSTWMFNGTWNDTKGSNDNITLPCRIKQIINKWQEVGKAMYAPPIRGQIRCSSNITG
LLLTRDGGDDNNQTEVFRPG
>5V06P16_R5
EEEVVIRSDNFTDNTKTIIVQLKEPVEINCTRPNNNTRKSIHIAPGRAFYTTGDIIGDIR
QAHCNISRAKWNNTLIQIVKKLKEQFKNKTIVFNQSSGGDPEIVMHSFNCGGEFFYCNST
QLFMFNSTWNDTKESNDNITLPCRIKQIINKWQEVGKAMYAPPIRGQIRCSSNITGLLLT
RDGGDGGDSDNQTEVFRPG
>5V06P17_R5
EEEVVIRSDNFTDNTKTIIVQLKEPVEINCTRPNNNTRKSIHIAPGRAFYTTGDIIGDIR
QAHCNISRAKWNNTLIQIVKKLKEQFKNKTIVFNQSSGGDPEIVMHSFNCGGEFFYCNST
QLFMFNSTWNDTKESNDNITLPCRIKQIINKWQEVGKAMYAPPIRGQIRCSSNITGLLLT
RDGGDGGDSDNQTEVFRPG
>5V06P18_R5
EEEVVIRSDNFADNTKTIIVQLKEPVEINCTRPNNNTRKSIHIAPGRAFYTTGDIIGDIR
QAHCNLSTAKWNNTLRQIVEKLKEQFKNKTIVFNQSSGGDPEIVMHSFNCGGEFFYCNST
KLFNSTWMFNSTWNNTKESNDTITLPCRIKQIINKWQEVGKAMYAPPIRGQIRCSSNITG
LLLTRDGGDGGDNDNQTEVFRPG
>5V06P19_R5
EEEVVIRSDNFTDNTKTIIVQLKEPVEINCTRPNNNTRKSIHIGPGRAFYTTGDIIGDIR
QAHCNISRAKWNNTLIQIVKKLKEQFKNKTIVFNQSSGGDPEIVMHSFNCGGEFFYCNST
RLFNSTWMFNSTWNATKESNETITLPCRIKQIINKWQEVGKAMYAPPIRGQIRCSSNITG
LLLTRDGGYGGNDNQTEVFRPG
>5V06P20_R5
EEEVVIRSDNFTDNTKTIIVQLKEPVEINCTRPNNNTRKSIHIAPGRAFYTTGDIIGDIR
QAHCNISRAKWNNTLIQIVKKLKEQFKNKTIVFNQSSGGDPEIVMHSFNCGGEFFYCNST
QLFNSTWMFNGTWNDTKGSNDNITLPCRIKQIINKWQEVGKAMYAPPIRGQIRCSSNITG
LLLTRDGGDDNNQTEVFRPG
>5V06P22_R5
EEEVVIRSDNFMDNTKTIIVQLKEPVEINCTRPNNNTRKSIHIAPGRAFYTTGDIIGDIR
QAHCNISRAKWNNTLIQIVKKLKEQFKNKTIVFNQSSGGDPEIVMHSFNCGGEFFYCNST
QLFNSTWMINSTWNDTEESNENITLPCRIKQIINKWQEVGKAMYAPPIRGQIRCSSNITG
LLLTRDGGNGGEDNQTEVFRPG
>5V06P23_R5
EEEVVIRSDNFTDNTKTIIVQLKEPVEINCTRPNNNTRKSIHIAPGRAFYTTGDIIGDIR
QAHCNISRAKWNNTLIQIVKKLKEQFKNKTIAFNQSSGGDPEIVMHSFNCGGEFFYCNST
QLFNSTWMFNSTWNDDTITLPCRIKQIINKWQEVGKAMYAPPIRGQIRCSSNITGLLLTR
DGGNDANQTEVFRPG
>5V06XB_R5
EEEVVIRSDNFTDNTKTIIVQLKEPVEINCTRPNNNTRKSINIAPGRAFYTTGDIVGDIR
QAHCNISRAKWNNTLIQIVKKLKEQFKNKTIVFNQSSGGDPEIVMHSFNCGGEFFYCNST
QLFNSTWMFNSTWNDTEESNENITLPCRIKQIINKWQEVGKAMYAPPIRGQIRCSSNITG
LLLTRDGGKDNNQTEVFRPG
>5V06XC_R5
EEEVVIRSDNFTDNTKTIIVQLKEPVEINCTRPNNNTRKSIHIGPGRAFYTTGDIIGDIR
QAHCNISRAKWNNTLIQIVKKLKEQFKNKTIAFNQSSGGDPEIVMHSFNCGGEFFYCNST
RLFNSTWMFNSTWNETKESNDTITLPCRIKQIINKWQEVGKAMYAPPIRGQIRCSSNITG
LLLTRDGGDGGNDNQTEVFRPG
>5V06XD_R5
EEEVVIRSDNFTDNTKTIIVQLKEPVEINCTRPNNNTRKSIHIGPGRAFYTTGDIIGDIR
QAHCNISRAKWNDTLKQIVEKLKEQFKNKTIVFNQSSGGDPEIVMHSFNCGGEFFYCNST
QLFNSTWMFNSTWNDTKESNDTEEIITLPCRIKQIINKWQEVGKAMYAPPIRGQIRCSSN
ITGLLLTRDGGNNDNQTEVFRPG
>5V06XF_R5
EEEVVIRSDNFTDNTKTIIVQLKEPVEINCTRPNNNTRKSIHIAPGRAFYTTGDIIGDIR
QAHCNISRAKWNNTLIQIVKKLKEQFKNKTIAFNQSSGGDPEIVMHSFNCGGEFFYCNST
RLFNSTWMFNRTWNDTKESNETIILPCRIKQIINKWQEVGKAMYAPPIRGQIRCSSNITG
LLLTRDGGNGGEDNQTEVFRPG
>5V06XH_R5
EEEVVIRSDNFTDNTKTIIVQLKEPVEINCTRPNNNTRKSIHIGPGRAFYTTGDIIGDIR
QAHCNISRAKWNDTLKQIVEKLKEQFKNKTIVFNQSSGGDPEIVMHSFNCGGEFFYCNST
QLFNSTWMFNSTWNDTKESNDTEGNITLPCRIKQIINKWQEVGKAMYAPPIRGQIRCSSN
ITGLLLTRDGGKDNQTEVFRPG
>5V06XI_R5
EEEVVIRSDNFTDNTKTIIVQLKEPVEINCTRPNNNTRKSIHIAPGRAFYTTGDIIGDIR
QAHCNISRAKWNNTLIKIVKKLKEQFKNKTIVFNQSSGGDPEIVMHSFNCGGEFFYCNST
QLFIFNSTWNDTKESNDNITLPCRIKQIINKWQEVGKAMYAPPIRGQIRCSSNITGLLLT
RDGGKDDNQTEVFRPG
>5V06XM_R5
EEEVVIRSDNFTDNTKTIIVQLKEPVEINCTRPNNNTRKSIHVGPGRAFYTTGDIIGDIR
QAHCNISKAKWNNTLIQIVKKLKEQFKNKTIAFNQSSGGDPEIVMHSFNCGGEFFYCNST
QLFNSTWMFNRTWNDTKESNETIILPCRIKQIINKWQEVGKAMYAPPIRGQIRCSSNITG
LLLTRDGGNGGEDNQTEVFRPG
>5V06XN_R5
EEEVVIRSDNFTDNTKTIIVQLKEPVEINCTRPNNNTRKSIHIAPGRAFYTTGDIIGDIR
QAHCNISRAKWNNTLIQIVKKLKEQFKNKTIAFNQSSGGDPEIVMHSFNCGGEFFYCNST
QLFNSTWMFNGTWNDTKGSNDNITLPCRIKQIINKWQEVGKAMYAPPIRGQIRCSSNITG
LLLTRDGGDDNNQTEVFRPG
>5V06XP_R5
EEEVVIRSDNFTDNTKTIIVQLKEPVEINCTRPNNNTRKSIHIGPGRAFYTTGDIIGDIR
QAHCNISKAKWNNTLIQIVKKLKEQFKNKTIAFNQSSGGDPEIVMHSFNCGGEFFYCNST
QLFNSTWMFNRTWNDTKESNETIILPCRIKQIINKWQEVGKAMYAPPIRGQIRCSSNITG
LLLTRDGGNGGEDNQTEVFRPG
>5V06XQ_R5
EEEVVIRSDNFTDNTKTIIVQLKEPVEINCTRPNNNTRKSIHIGPGRAFYTTGDIIGDIR
QAHCNISRAKWNNTLIQIVKKLKEQFKNKTIAFNQSSGGDPEIVMHSFNCGGEFFYCNST
RLFNSTWMFNSTWNETKESNDTITLPCRIKQIINKWQEVGKAMYAPPIRGQIRCSSNITG
LLLTRDGGDGGNDNQTEVFRPG
>5V07XA_R5
EEEVVIRSDNFTDNTKTIIVQLKEPVEINCTRPNNNTRKSIHIGPGRAFYTTGDIIGDIR
QAHCNISRAKWNNTLIQIVKKLKEQFKNKTIVFNQSSGGDPEIVMHSFNCGGEFFYCNST
KLFNSTWMFNSTWNNTKESNDTITLPCRIKQIINKWQEVGKAMYAPPIRGQIRCSSNITG
LLLTRDGGNGGEDNQTEVFRPG
>5V07XB_R5
EEEVVIRSDNFTDNTKTIIVQLKEPVEINCTRPNNNTRKSIHIAPGRAFYTTGDIIGDIR
QAHCNISRAKWNNTLIQIVKKLKEQFKNKTIAFNQSSGGGPEIVMHSFNCGGEFFYCNST
QLFNSTWMFNGTWNDTKGSNDNITLPCRIKQIINKWQEVGKAMYAPPIRGQIRCSSNITG
LLLTRDGGDDNNQTEVFRPG
>5V07XC_R5
EEEVVIRSDNFTDNTKTIIVQLKEPVEINCTRPNNNTRKSIHIAPGRAFYTTGDIIGDIR
QAHCNISRAKWNNTLIQIVKKLKEQFKNKTIAFNQFSGGDPEIVMHSFNCGGEFFYCNST
QLFNSTWMFNSTWNETKESNDNITLPCRIKQIINKWQEVGKAMYAPPIRGQIRCSSNITG
LLLTRDGGYGSNDNQTEVFRPG
>5V07XE_R5
EEEVVIRSDNFTDNTKTIIVQLKEPVEINCTRPNNNTRKSINIGPGRAFYTTGDIIGDIR
QAHCNISRAKWNNTLIQIVKKLEEQFKNKTIFFNQSSGGDPEIVMHSFNCGGEFFYCNST
QLFNSTWRFNSTNESNDNITLPCRIKQIINKWQEVGKAMYAPPIRGQIRCSSNITGLLLT
RDGGNGDNDNQTEVFRPG
>5V07XF_R5
EEEVVIRSDNFTDNTKTIIVQLKEPVEINCTRPNNNTRKSIHIAPGRAFYTTGDIIGDIR
QAHCNISRARWNDTLKQIDEKLKEQFKNKTIAFNQSSGGVPEIVMHSFNCGGEFFYCNST
QLFNSTWMFNSTWNVTKESNDNITLPCRIKQIINKWQEVGKAMYAPPIRGQIRCSSNITG
LLLTRDGGKDNNQTEVFRPG
>5V07XH_R5
EEEVVIRSDNFTDNTKTIIVQLKEPVEINCTRPNNNTRKSINIGPGRAFYTTGDIIGDIR
QAHCNISKAKWNNTLIQIVEKLKEQFKNKTISFNQSSGGDPEIVMHSFNCGGEFFYCNST
QLFNSTWMFNSTWNYTEESNENITLPCRIKQIINKWQEVGKAMYAPPIRGQIRCSSNITG
LLLTRDGGPGDNQTEVFRPG
>5V07XJ_R5
EEEVVIRSDNFTDNTKTIIVQLKEPVEINCTRPNNNTRKGIHIAPGRAFYTTGDIIGDIR
QAHCNISRAKWNNTLIQIVKKLKEQFKDKTIVFNQSSGGDPEIVMHSFNCGGEFFYCNST
KLFNSTWMFNSTWNDTKGSNDTDITLPCRIKQIINKWQEVGKAMYAPPIRGQIRCSSNIT
GLLLTRDGGNGGEDNQTEVFRPG
>5V07XK_R5
EEEVVIRSDNFTDNTKTIIVQLKEPVEINCTRPNNNTRKSIHIAPGRAFYTTGDIIGDIR
QAHCNISRAKWNNTLIQIVKKLKEQFKNKTIVFNQSSGGDPEIVMHSFNCGGEFFYCNST
QLFNSTWRFNDTKESNDPITLPCRIKQITNKWQEVGKAMYAPPIRGQIRCSSNITGLLLT
RDGGNGGENNQTEVFRPG
>5V07XN_R5
EEEVVIRSDNFTDNTKTIIVQLKEPVEINCTRPNNNTRKSIHIAPGRAFYTTGDIIGDIR
QAHCNISRAKWNNTLIQIVKKLKEQFKDKTIVFNQSSGGDPEIVMHSFNCGGEFFYCNSA
QLFNSTWNSTWNNTKESNDTDITLPCRIKQIINKWQEVGKAMYAPPIRGQIRCSSNITGL
LLTRDGGNNDNQTEEVFRPG
>5V07XO_R5
EEEVVIRSDNFTDNTKTIIVQLKEPVEINCTRPNNNTRKSIHIAPGRAFYTTGDIIGDIR
QAHCNISRAKWNNTLIQIVKKLKEQFKNKTIVFNQSSGGDPEIVMHSFNCGGEFFYCNST
KLFNSTWMFNSTWNDTKGSNDTDITLPCRIKQIINKWQEVGKAMYAPPIRGQIRCSPNIT
GLLLTRDGGNGGEDNQTEVFRPG
>5V08XA_R5
EEEVVIRSDNFTDNTKTIIVQLKEPVEINCTRPNNNTRKSIHIAPGGAFYTTGDIIGDIR
QAHCNISKAKWNNTLIQIVEKLKEQFKNKTIAFNQSSGGDPEIVMHSFNCGGEFFYCNST
QLFNSTWMFNGTWNDTKGSNDNITLPCRIKQIINKWQEVGKAMYAPPIRGQIRCSSNITG
LLLTRDGGDDNNQTEVFRPG
>5V08XB_R5
EEEVVIRSDNFTDNTKTIIVQLKEPVEINCTRPNNNTRKSIHIGPGRAFYTTGDIIGDIK
QAHCNISRAKWNNTLIQIVKKLKEQFKNKTIVFNQSSGGDPEIVMHSFNCGGEFFYCNST
QLFNSTWMFNSTWNDTKESNDTITLPCRIKQIINKWQEVGKAMYAPPIRGQIRCSSNITG
LLLTRDGGDHDNQTEVFRPG
>5V08XC_R5
EEEVVIRSDNFTDNTKTIIVQLKEPVEINCTRPNNNTRKSINIGPGRAFYTTGDIIGDIR
QAHCNISRAKWNNTLIQIVKKLKEQFKNKTISFNQSSGGDPEIVMHSFNCGGEFFYCNST
QLFNSTWMINSTWNETEESNENITLPCRIKQIINKWQEVGKAMYAPPIRGQIRCSSNITG
LLLTRDGGNKDNQTTEETFRPG
>5V08XD_R5
EEEVVIRSDNFTDNTKTIIVQLKEPVEINCTRPNNNTRKSINIGPGRAFYTTGDIIGDIR
QAHCNISRAKWNNTLIQIVKKLKEQYKNKTISFNQSSGGDPEIVMHSFNCGGEFFYCNST
QLFNSTWMFNSTWNYTEESNENITLPCRIKQIINKWQEVGKAMYAPPIRGQIRCSSNITG
LLLTRDGGSGTGDNQTETFRPG
>5V08XE_R5
EEEVVIRSDNFTDNTETIIVQLKEPVEINCTRPNNNTRKSINMGPGRAFYTTGDIIGDIR
QAHCNISRAKWNNTLIQIVKKLKEQFKNKTISFNRSSGGDPEIVMHSFNCGGEFFYCNST
QLFNSTWMFNSTWNETEESNENITLPCRIKQIINKWQEVGKAMYAPPIRGQIRCSSNITG
LLLTRDGGNGDNDNQTETFRPG
>5V08XF_R5
EEEVVIRSDNFTDNTKTIIVQLKEPVEINCTRPNNNTRKSIHIAPGRAFYTTGDIIGDIR
QAHCNISRAKWNNTLIQIVKKLKEQFKNKTIVFNQSSGGDPEIVMHSFNCGGEFFYCNST
KLFNSTWKFNSTWNDTDTITLPCRIKQIINKWQEVGKAMYAPPIRGQIRCSSNITGLLLT
RDGGKDNNQTEVFRPG
>5V08XG_R5
EEEVVIRSDNFTDNTKTIIVQLKEPVEINCTRPNNNTRKSINIGPGRAFYTTGDIIGDIR
QAHCNISRAKWNNTLIQIVKKLKEQYKNKTISFNQSSGGDPEIVMHSFNCGGEFFYCNST
QLFNSTWMFNSTWNYTEESNENITLPCRIKQIINKWQEVGKAMYAPPIRGQIRCSSNITG
LLLTRDGGSGTGDNQTETFRPG
>5V08XH_R5
EEEVVIRSDNFTDNTKTIIVQLKEPVEINCTRPNNNTRKSIHIAPGRTFYTTGDIIGDIR
QAHCNISRAKWNNTLIQIVEKLKEQFKNKTIAFNQSSGGDPEIIMHSFNCGGEFFYCNST
KLFNSTWMFNSTWNETKDSNDTITLPCRIKQIINKWQEVGKAMYAPPIRGQIRCSSNITG
LLLTRDGGNGNDDNQTEVFRPG
>5V08XI_R5
EEEVVIRSDNFTDNTKTIIVQLKEPVEINCTRPNNNTRKSIHIAPGRAFYTTGDIIGDIR
QAHCNISRAKWNNTLIQIVKKLKEQFKNKTIVFNQSSGGDPEIVMHSFNCGGEFFYCNST
KLFNSTWKFNSTWNDTDTITLPCRIKQIINKWQEVGKAMYAPPIRGQIRCSSNITGLLLT
RDGGKDNNQTEVFRPG
>5V08XJ_R5
EEEVVIRSDNFTDNTKTIIVQLKEPVEINCTRPNNNTRKSINMGPGRAFYTTGDIIGDIR
QAHCNISRAKWNNTLIQIVKKLKEQFKNKTISFNQSSGGDPEIVMHSFNCGGEFFYCNSA
QLFNSTWMINSTWNETGESNENITLPCRIKQIINKWQEVGKAMYAPPIRGQIRCSSNITG
LLLTRDGGDDNNQTEVFRPG
>5V09XK_R5
EEEVVIRSDNFTDNTKTIIVQLKEPVEINCTRPNNNTRKSIHIAPGRAFYTTGDIIGDIR
QAHCNISKAKWNNTLIQIVEKLKEQFKNKTIAFNRSSGGDPEIVMHSFNCGGEFFYCNST
QLFNSTWMINSTWNETEESNENITLPCRIKQIINKWQEVGKAMYAPPIRGQIRCSSNITG
LLLTRDGGDGDDSDNQTEVFRPG
>5V09XL_R5
EEEVVIRSDNFTDNTKTIIVQLKEPVEINCTRPNNNTRKSINIGPGRAFYTTGDIIGDIR
QAHCNISRAKWNNTLIQIVKKLKEQFKNKTIAFNRSSGGDPEIVMHSFNCGGEFFYCNSA
QLFNSTWMFNSTWNETGESNENITLPCRIKQIINKWQEVGKAMYAPPIRGQIRCSSNITG
LLLTRDGGSGTGDNQTETFRPG
>5V09XO_R5
EEEVVIRSDNFTDNTKTIIVQLKEPVEINCTRPNNNTRKSINIGPGRAFYTTGDIIGDIR
QAHCNISRAKWNNTLIQIVKKLKEQFKNKTISFNHSSGGDPEIVMHSFNCGGEFFYCNST
QLFNSTWMFNSTWNYTEESNENITLPCRIKQIINKWQEVGKAMYAPPIRGQIRCSSNITG
LLLTRDGGSGTGDNQTETFRPG
>5V09XP_R5
EEEVVIRSDNFTDNTKTIIVQLKEPVEINCTRPNNNTRKSINIGPGRAFYTTGDIIGDIR
QAHCNISRAKWNNTLIQIVEKLREQFKNKTISFNHSSGGDPEIVMHSFNCGGEFFYCNST
QLSNSTWMFNSTWNYTEESNENITLPCRIKQIINKWQEVGKAMYAPPIRGQIRCSSNITG
LLLTRDGGEGSDNDNQTETFRPG
>5V09XQ_R5
EEEVVIRSDNFTDNTKTIIVQLKEPVEINCTRPNNNTRKSINMGPGRAFYTTGDIIGDIR
QAHCNISRAKWNNTLIQIVKKLKEQFKNKTIVFNHSSGGDPEIVMHSFNCGGEFFYCNST
KLFNSTWMFNSTWNATEESNENITLPCRIKQIINKWQEVGKAMYAPPIRGQIRCSSNITG
LLLTRDGGYGDNDNQTETFRPG
>5V09XS_R5
EEEVVIRSDNFTDNTKTIIVQLKEPVEINCTRPNNNTRKSINIGPGRAFYTTGDIIGDIR
QAHCNISRAKWNNTLIQIVKKLKEQFKNKTISFNRSSGGDPEIVMHSFNCGGEFFYCNST
QLFNSTWMFNSTWNATEESNENITLPCRIKQIINKWQEVGKAMYAPPIRGQIRCSSNITG
LLLTRDGGRGTGDNQTETFRPG
>5V09XT_R5
EEEVVIRSDNFTDNTKTIIVQLKEPVEINCTRPNNNTRKSINMGPGRAFYTTGDIIGDIR
QAHCNLSTAKWNNTLKQIVGKLKEQFKNKTIVFNQSSGGDPEIVMHSFNCGGEFFYCDST
KLFNSTWNSTWNNYKESNDTITLPCRIKQIINKWQEVGKAMYAPPIRGQIRCSSNITGLL
LTRDGGNKDNQTTEEVFRPG
>5V09XU_R5
EEEVVIRSDNFTDNTKTIIVQLKEPVEINCTRPNNNTRKSINMGPGRAFYTTGDIIGDIR
QAHCNISRAKWNNTLIQIVEKLKEQFKNKTISFNQSSGGDPEIVMHSFNCGGEFFYCNSA
KPFNSTWRFNSTWNNTEGSNDNITLPCRIKQIINKWQEVGKAMYAPPIRGQIRCSSNITG
LLLTRDGGNKDNQTTEEIFRPG
>5V09XV_R5
EEEVVIRSDNFTDNTKTIIVQLKEPVEINCTRPNNNTRKSINVGPGRAFYTTGDIIGDIR
QAHCNISRAKWNNTLIQIVKKLKEQFKNKTIAFNRSSGGDPEIVMHSFNCGGEFFYCNST
QLFNSTWMFNSTWNYTEESNENITLPCRIKQIINKWQEVGKAMYAPPLRGQIRCSSNITG
LLLTRDGGSGTGDNQTETFRPG
>5V09XX_R5
EEEVVIRSDNFTDNTKTIIVQLKEPVEINCTRPNNNTRKSINIGPGRAFYTTGDIIGDIR
QAHCNISRAKWNNTLIQIVKKLKEQFKNKTIAFNRSSGGDPEIVMHSFNCGGEFFYCNST
QLFNSTWMFNSTWNYTEESNENITLPCRIKQIINKWQEVGKAMYAPPIRGQIRCSSNITG
LLLTRDGGSGTGDNQTETFRPG
>5V10P02_R5
EEEVVIRSDNFTDNTKTIIVQLKEPVEINCTRPNNNTRKSINIGPGRAFYTTGDIIGDIR
QAHCNISRAKWNNTLIQIVKKLKEQFKNKTIAFNRSSGGDPEIVMHSFNCGGEFFYCNST
QLFNSTWMFNSTWNETGESNENITLPCRIKQIINKWQEVGKAMYAPPIRGQIRCSSNITG
LLLTRDGGSGTGDNQTETFRPG
>5V10P03_R5
EEEVVIRSDNFTDNTKTIIVQLKEPVEINCTRLNNNTRKSINMGPGRAFYTTGDIIGDIR
QAHCNISRAKWNNTLIQIVKKLKEQYKNKTISFNHSSGGDPEIVMHSFNCGGEFLYCNST
QLFNSTWMFNGTWNYTEESNENITLPCRIKQIINKWQEVGKAMYAPPIRGQIRCSSNITG
LLLTRDGGIGTGDNQTETFRPG
>5V10P10_R5
EEEVVIRSDNFTDNTKTIIVQLKEPVEINCTRLNNNTRKSINMGPGRAFYTTGDIIGDIR
QAHCNISRAKWNNTLIQIVKKLKEQFKNKTISFNHSSGGDPEIVMHSFNCGGEFFYCNST
QLFNSTWMFNSTWNTTEESNENITLPCRIKQIINKWQEVGKAMYAPPIRGQIRCSSNITG
LLLTRDGGEGGTTDNQTETFRPG
>5V10P11_R5
EEEVVIRSDNFTDNTKTIIVQLKEPVEINCTRLNNNTRKSINMGPGRAFYTTGDIIGDIR
QAHCNISKAKWNNTLIQIVKKLKEQYKNKTISFNRSSGGDPEIVMHSFNCGGEFFYCNST
KLFNSTWMFNSTRNYTEESNENITLPCRIKQIINKWQEVGKAMYAPPIRGQIRCSSNITG
LLLTRDGGNGGDRDNKTETFRPG
>5V10P13_R5
EEEVVIRSDNFTDNTKAIIVQLKEPVEINCTRLNNNTRKSINMGPGRAFYTTGDIIGDIR
QAHCNISRAKWNNTLIQIVEKLKEQYKNKTISFNHSSGGDPEIVMHSFNCGGEFFYCNST
QLFNSTWMFNGTWNVTEESNENITLPCRIKQIINKWQEVGKAMYAPPIRGQIRCSSNITG
LLLTRDGGEGSDKDNQTETFRPG
>5V10P16_R5
EEEVVIRSDSFTDNTKTIIVQLKEPVEINYTRLNNNTRKSINMGPGRAFYTTGDIIGDIR
QAHCNISRAKWNNTLIQIVKKLKEQFKNKTIVFNHSSGGDPEIVMHSFNCGGEFFYCNST
KLFNSTWMFNSTWNYTEGSNENITLPCRTKQIINKWQEVGKAMYAPPIRGQIRCSSNITG
LLLTRDGGSGIGDNQTETFRPG
>5V10P17_R5
EEEVVIRSDNITDNTKTIIVQLKEPVKINCTRLNNNTRKSINMGPGRAFYTTGDIIGDIR
QAHCNISRAKWNNTLIQIVEKLKEQFKNKTISFNRSSGGDPEIVMHSFNCGGEFFYCNST
QLFNSTWMFNGTWNYTEESNENITLPCRIKQIINKWQEVGKAMYAPPIRGQIRCSSNITG
LLLTRDGGIGTGDNQTETFRPG
>5V10P18_R5
EEEVVIRSDNFTDNTKTIIVQLKEPVEINCTRLNNNTRKSINMGPGRAFYTTGDIIGDIR
QAHCNISRAKWNNTLIQIVKKLKEQFKNKTISFNHSSGGDPEIVMHSFNCGGEFFYCNST
QLFNSTWMFNSTWNTTEESNENITLPCRIKQIINKWQEVGKAMYAPPIRGQIRCSSNITG
LLLTRDGGEGGTTDNQTETFRPG
>5V10P19_R5
EEEVVIRSDNITDNTKTIIVQLKEPVEINCTRLNNNTRKSINMGPGRAFYTTGDIIGDIR
QAHCNISRAKWNNTLIQIVEKLKEQFKNKTISFNRSSGGDPEIVMHSFNCGGEFFYCNST
KLFNSTWMFNSTWNTTEESNENITLPCRIKQIINKWQEVGKAMYAPPIRGQIRCSSNITG
LLLTRDGGIGTGDNQTETFRPG
>5V10P21_R5
EEEVVIRSDNITDNTKTIIVQLKEPVEINCTRLNNNTRKSINMGPGRAFYTTGDIIGDIR
QAHCNISRAKWNNTLIQIVEKLKEQFKNKTISFNRSSGGDPEIVMHSFNCGGEFFCNSTQ
LFNSTWMFNGTWNYTEESNENITLPCRIKQIINKWQEVGKAMYAPPIRGQIRCSSNITGL
LLTRDGGIGTGDNQTETFRPG
>5V10P22_R5
EEEVVIRSDNFTDNTKTIIVQLKEPVEINCTRLNNNTRKSINMGPGRAFYTTGDIIGDIR
QAHCNISRAKWNNTLIQIVKKLKEQFKNKTISFNHSSGGDPEIVMHSFNCGGEFFYCNST
QLFNSTWMFNSTWNTTEESNENITLPCRIKQIINKWQEVGKAMYAPPIRGQIRCSSNITG
LLLTRDGGEGGTTDNQTETFRPG
>5V10P23_R5
EEEVVIRSDNFTDNTKTIIVQLKEPVEINCTRLNNNTRKSINMGPGRAFYTTGDIIGDIR
QAHCNISRAKWNNTLIQIVEKLKEQFKNKTIAFNHSSGGDPEIVMHSFNCGGEFFYCNST
QLFNSTWMFNSTWNYTEESNENITLPCRIKQIINKWQEVGKAMYAPPIRGQIRCSSNITG
LLLTRDGGEGSDRDNQTETFRPG
>5V10XA_R5
EEEVVIRSDNFTDNTKTIIVQLKEPVEINCTRLNNNTRKSINMGPGRAFYTTGDIIGDIR
QAHCNISRAKWNNTLIQIVEKLKEQFKNKTISFNRSSGGDPEIVMHSFNCGGEFFYCNST
QLFNSTWMFNGTWNYTEESNENITLPCRIKQIINKWQEVGKAMYAPPIRGQIRCSSNITG
LLLTRDGGPGDNQTEETFRPG
>5V10XD_R5
EEEVVIRSDNFTDNTKTIIVQLKEPVEINCTRPNNNTRKSINIGPGRAFYTTGDIIGDIR
QAHCNISRAKWNNTLIQIVEKLKEQFKNKTIAFNRSSGGDPEIVMHSFNCGGEFFYCNST
QLFNSTWMFNSTWNATEESNENITLPCRIKQIINKWQEVGKAMYAPPIRGQIRCSSNITG
LLLTRDGGSGTGDNQTETFRPG
>5V10XG_R5
EEEVVIRSDNFTDNTKTIIVQLKEPVEINCTRPNNNTRKSIRIAPGRAFYTTGDIIGDIR
QAHCNISRTKWNNTLIQIVKKLKEQFKNKTIVFNQSSGGDPEIVMHSFNCGGEFFYCNST
KLFNSTWKFNSTWNDTDPITLPCRIKQIINKWQEVGKAMYAPPIRGQIRCSSNITGLLLT
RDGGPGDNQTETFRPG
>5V10XH_R5
EEEVVIRSDNFTDNTKTIIVQLKEPVEINCTRLNNNTRKSINMGPGRAFYTTGDIIGDIR
QAHCNISRAKWNNTLIQIVKKLKEQSKNKTISFNHSSGGDPEIVMHSFNCGGEFFYCNST
QLFNSTWMFNSTWNTTEESNENITLPCRIKQIINRWQEVGKAMYAPPIRGQIRCSSNITG
LLLTRDGGEGENNQTETFRPG
>5V10XN_R5
EEEVVIRSDNFTDNTKTIIVQLKEPVEINCTRLNNNTRKSINMGPGRAFYTTGDIIGDIR
QAHCNISRAKWNNTLIQIVEKLREQFKNKTISFNQSSGGDPEIVMHSFNCGGEFFYCNSA
KLFNSTWRFNSTWNATEESNENITLPCRIKQIINKWQEVGKAMYAPPIRGQIRCSSNITG
LLLTRDGGESDNNQTEIFRPG
>5V10XO_R5
EEEVVIRSDNFTDNTKTIIVQLKEPVEINCTRPNNNTRKGINIGPGRAFYATGDIIGDIR
QAHCNISRAKWNNTLIQIVKKLKEQFKNKTIAFNHSSGGDPEIVMHSFNCGGEFFYRNST
QLFNSTWMFNGTWNVTEESNENITLPCRIKQIINKWQEVRKAMYAPPIRGQIRCSSNITG
LLLTRDGGNKDNQTTEETFRPG
>5V10XP_R5
EEEVVIRSDNFTDNTKTIIVQLKEPVEINCTRLNNNTRKSINMGPGRAFYTTGDIIGDIR
QAHCNISRAKWNNTLIQIVKKLKEQYKNKTISFNHSSGGDPEIVMHSFNCGGEFFYCNST
KLFNSTWMSNSTWNYTEESNENITLPCRIKQIINKWQEVGKAMYAPPIRGQIRCSSNITG
SLLTRDGGIGTGDNQTETFRPG
>5V10XQ_R5
EEEVVIRSDNFTDNTKTIIVQLKEPVEINCTRLNNNTRKSINMGPGRAFYTTGDIIGDIR
QAHCNISRAKWNNTLIQIVKKLKEQFKNKTIVFNHSSGGDPEIVMHSFNCGGEFFYCNST
KLFNSTWMFNSTWNTTEESNENITLPCRIKQIINKWQEVGKAMYAPPIRGQIRCSSNITG
LLLTRDGGEGSDKDNQTETFRPG
>5V10XR_R5
EEEVVIRSDNFTDNTKTIIVQLKEPVEINCTRLNNNTRKSINMGPGRAFYTTGDIIGDIR
QAHCNISRAKWNNTLIQIVKKLKEQFKNKTISFNHSSGGDPEIVMHSFNCGGEFFYCNST
KLFNSTWMFNSTWNATEESNENITLPCRIKQIINKWQEVGKAMYALPIRGQIRYSSNITG
LLLTRDGGNKDNQTTEETFRPG
>5V10XS_R5
EEEVVIRSDNFTDNTKTIIVQLKEPVEINCTRPNNNTRKSINIGPGRAFYTTGDIIGNIR
QAHCNISKAKWNNTLIQIVEKLKEQFKNKTISFNRSSGGDPEIVMHSFNCGGEFFYCNST
QLFNSTWMFNGTWNYTEESNENITLPCRIKQIINKWQEVGKAMYAPPIRGQIRCSSNITG
LLLTRDGGSGTGDNQTETFRPG
>5V10XT_R5
EEEVVIRSDNFTDNTKTIIVQLKEPVEISCTRLNNNTRKSINMGPGRAFYTTGDIIGNIR
QAHCNTSKAKWNNTLIQIVEKLKEQFKNKTISFNRSSGGDPEIVMHGFNCGGEFFYCNST
QLFNSTWMFNGTWNYTEESNENITLPCRIKQIINKWQEVGKAMYAPPIRGQIRCSSNITG
LLLTRDGGSGTGDNQTETFRPG
>5V11XB_R5
EEEVVIRSDNFTDNTKTIIVQLKEPVEINCTRLNNNTRKSINMGPGRAFYTTGDIIGDIR
QAHCNISKAKWNNTLIQIVEKLKEQFKNKTISFNHSSGGDPEIVMHSFNCGGEFFYCNSA
KLFNSTWRFNSTWNETEGSNENITLPCRIKQIINKWQEVGKAMYAPPIRGQIRCSSNITG
LLLTRDGGEGSDKDYQTETFRPG
>5V11XC_R5
EEEVVIRSDNFTDNTKTIIVQLKEPVEINCTRLNNNTRKSINMGPGRAFYTTGDIIGDIR
QARCNISRAKWNNTLRQIVEKLKEQYKNKTISFNHSSGGDPEIVMHSFNCGGEFFYCNST
QLFNSTWMSNGTWNYTEESKENITLPCRIKQIINKWQEVGKAMYAPPIRGQIRCSSNITG
LLLTRDGGNGGDRDNQTETFRPG
>5V11XE_R5
EEEVVIRSDNFTDNTKTIIVQLKEPVEINCTRLNNNTRKSINMGPGRAFYTTGDIIGDIR
QAHCNISRAKWNNTLKQIVEKLKEQYKNKTISFNHSSGGDPEIVMHSFNCGGEFFYCNST
QLFNSTWMFNGTWNYTEESNENITLPCRVKQIINKWQEVGKAMYAPPIRGQTRCSSNITG
LLLTRDGGLGDNQTEETFRPG
>5V11XG_R5
EEEVVIRSDNFTDNTKTIIVQLKEPVEINCTRLNNNTRKSINMGPGRAFYTTGDIIGDIR
QAHCNISRAKWNNTLRQIVEKLKEQYKNKTISFNHSSGGDPEIVMHSFNCGGEFFYCNST
QLFNSTWMINSTWNNTEGSNENTTLPCRIKQIINKWQEVGKAMYAPPIRGQIRCSSNITG
LLLTRGGGNSNNTNQTETFRPG
>5V11XH_R5
EEEVVIRSDNFTDNTKTIIVQLKEPVEINCTRLNNNTRKSINMGPGRAFYTTGDIIGDIR
QAHCNISRAKWNNTLIQIAKKLKEQYKNKTISFNHSSGGDPEIVMHSFNCGGEFFYCNST
KLFNSTWMSNGTWNTTEESNENITLPCRIKQIINKWQEVGKAMYAPPIRGQIRCSSNITG
LLLTRDGGNSNNTNQTETFRPG
>5V11XI_R5
EEEVVIRSDNFTDNTKTIIVQLKESVEINCTRPNNNTRKSINIGPGRAFYTTGDIIGDIR
QAHCNISRAKWNNTLIQIVKKLKEQFKNKTISFNQSSGGDPEIVMHSFNCGGEFFYCNST
QLFNSTWMFNSTWNETEESNENITLPCRIKQIINKWQEVGKAMYAPPIRGQIRCSSNITG
LLLTRDGGKGDNQTETFRPG
>5V11XJ_R5
EEEVVIRSDNFTDNTKTIIVQLKEPVEINCTRPNNNTRKSIPIGPGRAFYTTGDIIGDIR
QAHCNISRAKWNNTLIQIVKKLKEQFKNKTIVFNQSSGGDPEIVMHSFNCGGEFFYCNST
QLFNSTWMFNSTWNDTKESKDTEGNITLPCRIKQIINKWQEVGKAMYAPPIRGQIRRSSN
ITGLLLTRDGGNNDNQTEVFRPG
>5V11XK_R5
EEEVVIRSDNFTDNTKTIIVQLKEPVEINCTRPNNNTRKSINIGPGRAFYTTGDIIGDIR
QAHCNISKAKWNNTLIQIVEKLKEQFKNKTIAFNQSSGGDPEIVMHSFNCGGEFFYCDST
QLFNSTWRFNSTWNVTKESNENITLPCRIKQIINKWQEVGKAMYAPPIRGHIRCSSNITG
LLLTRDGGNSNNTNQTETFRPG
>5V11XM_R5
EEEVVIRSDNFTDNTKTIIVQLKGPVEINCTRLNNNTRKSINMGPGRAFYTTGDIIGDIR
QAHCNISRAKWNNTLKQIVEKLKEQYKNKTISFNHSSGGDPEIVMHSFNCGGEFFYCNST
QLFNSTWMSNGTWNYTEESNENITLPCRIKQIINKWQEVGKAMYAPPIRGQIRCSSNITG
LLLTRDGGNSNNTNQTETFRPG
>5V12P01_R5
EEEVVIRSDNFTDNTKTIIVQLKEPVEINCTRLNNNTRKSINMGPGRAFYTTGDIIGDIR
QAHCNISRAKWNNTLRQIVEKLKEQYKNKTISFNHSSGGDPEIVMHSFNCGGEFFYCNST
QLFNSTWMINSTWNNTEGSNENITLPCRIKQIINNWQEVGKAMYAPPIRGQIRCSSNITG
LLLTRDGGKDNQTEVFRPG
>5V12P02_R5
EEEVVIRSDNFTDNTKTIIVQLKEPVEINCTRLNNNTRKSINMGPGRAFYTTGDIIGDIR
KAHCNISRAKWNNTLRQIVEKLKEQFKNKTIVFNHSSGGDPEIVMHSFNCGGEFFYCNST
QLFNSTWMSNSTWNTTEMANENITLPCRIKQIINKWQEVGKAMYAPPIRGQIRCSSNITG
LLLTRDGGNSNDTNQTETFRPG
>5V12P05_R5
EEEVVIRSDNFTDNTKTIIVQLKKPVEINCTRLNNNTRKSINMGPGRAFYTTGDIIGDIR
QAHCNISIAKWNNTLMQIAKKLKEQYKNKTISFNHSSGGDPEIVMHSFNCGGEFFYCNST
KLFNSTWMSNGTWNVTEESNENITLPCRIKQIINKWQEVGKAMYAPPIRGQIRCSSNITG
LLLTRDGGEGNDTNNQTETFRPG
>5V12P09_R5
EEEVVIRSDNFTDNTKTIIVQLKEPVEINCTRLNNNTRKSINMGPGRAFYTTGDIIGDIR
QAHCNISRAKWNYTLKQIVKKLQEQYENKTISFNHSSGGDPEIVMHSFNCGGEFFYCNST
QLFNSTWMINSTWNETEGSNENITLPCRIKQIINKWQEVGKAMYAPPIRGQIRCSSNITG
LLLTRDGGNSNNTNHTETFRPG
>5V12P10_R5
EEEVVIRSDNFTDNTKTIIVQLKEPVEINCTRLNNNTRKSINMGPGRAFYTTGDIIGDIR
KAHCNISRAKWNSTLKQIVEKLKEQYKNKTIVFDHSSGGDPEIVMHSFNCGGEFFYCNST
KLFDSSWINGTWNDTEGSNENITLPCRIKQIINKWQEVGKAMYAPPIRGQIRCSSNITGL
LLTRDGGNNTNQNETFRPG
>5V12P11_R5
EEEVVIRSDNITDNTKTIIVQLKEPVEINCTRLNNNTRKSINMGPGRAFYTTGDIIGDIR
QAHCNISRAKWNNTLRQIVEKLKEQFKNKTIVFNQSSGGDPEIVMHSFNCGGEFFYCNST
QLFNSTWMSNSTWNYTEGSNENITLPCRIKQIINKWQEVGKAMYAPPIRGQIRCSSNITG
LLLTRDGGNDNNTNQTETFRPG
>5V12P13_R5
EEEVVIRSDNFTDNTKTIIVQLKEPVEINCTRLNNNTRKSINMGPGRAFYTTGDIIGDIR
KAHCNISRAKWNNTLRQIAKKLEEQYKNKTIVFNHSSGGDLEIVMHSFNCGGEFFYCNST
QLFNSTWKFNSTWNETEGLNENITLPCRIKQIINKWQEVGKAMYAPPIRGQIRCSSNITG
LLLTRDGGNSNDTNQTETFRPG
>5V12P14_R5
EEEVVIRSDNITDNTKTIIVQLKEPVEINCTRLNNNTRKSINMGPGRAFYTTGDIIGDIR
QAHCNISRAKWNNTLRQIAKKLEEQYKNKTISFNPSSGGDPEIVMHSFNCGGEFFYCNSA
QLFNSTWINGTWNATEESNENITLPCRIKQIINKWQEVGKAMYAPPIRGQIRCSSNITGL
LLTRDGGNNTNQNETFRPG
>5V12P18_R5
EEEVVIRSDNFTDNTKTIIVQLKEPVEINCTRLNNNTRKSINMGPGRAFYTTGDIIGDIR
QAHCNISRAKWNTTLMQIAKKLKEQYKNKTISFNHSSGGDPEIVMHSFNCGGEFFYCNST
QLFNSTWMSNSTWNYTEGSNENITLPCRIKQIINKWQEVGKAMYAPPIRGQIRCSSNITG
LLLTRDGGEGSDKNNQTETFRPG
>5V12P20_R5
EEEVVIRPDNITDNTKTIIVQLKEPVEINCTRLNNNTRKSINMGPGRAFYTTGDIIGDIR
QAHCNISGAKWNNTLRQIVEKLKEQFKNKTIVFNHSSGGDLEIVMHSFNCGGEFFYCNST
QLFNSTWVSNGTWNYTEGSNENITLPCRIKQIINKWQEVGKAMYAPPIRGQIRCSSNITG
LLLTRDGGNDNNTNQTEAFRPG
>5V12XF_R5
EEEVVIRSDNFTDNTKTIIVQLKEPVEINCTRLNNNTRRSINMGPGRAFYTTGDIIGDIR
KAHCNISRAKWNNTLRQIVGKLKEQFKNKTIVFNQSSGGDPEIVMHSFNCGGEFFYCNSA
QLFNSTWINGTWNVTEGSNENITLPCRIKQIINKWQEVGKAMYAPPIRGQIRCSSNITGL
LLTRDGGNNTNQNETFKPG
>5V12XG_R5
EEEVVIRSDNFTDNTKTIIVQLKEPVEINCTRLNNNTRKSINMGPGRAFYTTGDIIGDIR
KAHCNISRAKWNNTLKQIVEKLEEQYKNKTIVFNQSSGGDPEIVMHSFNCGGEFFYCNSA
QLFNSTWINGTWNVTEESNENITLPCRIKQIINKWQEVGKAMYAPPIRGQIRCSSNITGL
LLTRDGGNNTNQNETFRPG
>5V12XH_R5
EEEVVIRSDNFTDNTKTIIVQLKEPVEINCTRLNNNTRKSINMGPGRAFYTTGDIIGDIR
QAHCNLSTAKWNNTLRQIAEKLKEQYKNKTISFNHSSGGDPEIVMHSFNCGGEFFYCNST
QLFNSTWMSNGTWDYTEGLNENITLPCRIKQIINKWQEVGKAMYAPPIRGQIRCSSNITG
LLLTRDGGEGNDTNNQTETFRPG
>5V12XJ_R5
EEEVVIRSDNFTDNTKTIIVQLKEPVEINCTRLNNNTRKSINMGPGRAFYTTGDIIGDIR
KAHCNISRAKWNNTLKQIVEKLEEQYKNKTIVFNQSSGGDPEIVMHSFNCGGEFFYCNSA
KLFNSTWINGTWNVTEESNENITLPCRIKQIINKWQEVGKAMYAPPIRGQIRCSSNITGL
LLTRDGGNSNNTNQNETFRPG
>5V12XK_R5
EEEVVIRSDNFTDNTKTIIVQLKEPVEINCTRPNNNTRKSINIGPGRAFYTTGDIIGDIR
QAHCNISRAKWNNTLIQIVKKLKEQFKNKTISFNQSSGEDPEIVMHSSNCGGEFFYCNST
KLFNSTWMFNSTWNATEESNENITLPCRIKQIINKWQEVGKAMYAPPIRGQIRCSSNITG
LLLTRDGGDGDDSDNQTEVFRPG
>5V12XL_R5
EEEVVIRSDNFTDNTKTIIVQLKEPVEINCTRLNNNTRKSINMGPGRAFYTTGDIIGDIR
QAHCNISIAKWNNTLMQIAKKLKEQYKNKTISFNHSSGGDPEIVMHSFNCGGEFFYCNST
KLFNSTWMSNGTWNVTEESNENITLPCRIKQIINKWQEVGKAMYAPPIRGQIRCSSNITG
LLLTRDGGEGNTTDNKTETFRPG
>5V12XM_R5
EEEVVIRSDNFTDNTKTIIVQLKEPVEINCTRLNNNTRKSINMGPGRAFYTTGDIIGDIR
QAHCNISRAKWNNTLRQIVEKLKEQYKNKTISFNHSSGGDPEIVMHSFNCGGEFFYCNST
QLFNSTWMSNGTWNYTEGLNENITLPCRIKQIINKWQEVGKAMYAPPIRGQIRCSSNITG
LLLTRDGGEGNDTNNQTETFRPG
>5V12XN_R5
EEEVVIRSDNFTDNTKTIIVQLKEPVEINCTRLNNNTRKSINMGPGRAFYTTGDIIGDIR
QAHCNISRAKWNNTLRQIVKKLKEQYKNKTISFNHSSGGDPEIVMHSFNCGGEFFYCNST
QLFNSTWMSNSTWNYTEQSNENITLPCRIKQIINKWQEVGKAMYAPPIRGQIRCSSNITG
LLLTRDGGNSNNTNHTETFRPG
>5V12XO_R5
EEEVVIRSDNFTDNTKTIIVQLKEPVEINCTRLNNNTRKSINMGPGRAFYTTGDIIGDIR
QAHCNISRAKWNNTLRQIVEKLKEQFKNKTIVFNHSSGGDPEIVMHSFNCGGEFFYCNST
QLFNSTWMSNGTWNNTEGSNENITLPCRIKQIINKWQEVGKAMYAPPIRGQIRCSSNITG
LLLTRDGGNNTNQNETFRPG
>5V12XP_R5
EEEVVIRSDNFTDNTKTIIVQLKEPVEINCTRLNNNTRKSINMGPGRAFYTTGDIIGDIR
QAHCNISRAKWNNTLRQIAKKLEEQYKNKTISFNPSSGGDPEVVMHSFNCGGEFFYCNSA
QLFNSTWINGTWNVTEESNENITLPCRIKQIINKWQEVGEAMYAPPIRGQIRCSSNITGL
LLTRDGGNNTNQNETFRPG
>5V13XB_R5
EEEVVIRSDNFTDNTKTIIVQLKEPVEINCTRLNNNTRKSINMGPGRAFYTTGDIIGDIR
QAHCNLSTAKWNNTLRQIVEKLKEQYKNKTIIFNQSSGGDPEIVMHSFNCGGESFHCNSA
KLFNSTWINGTWNDTEGSNENITLPCRIKQIINKWQEVGKAMYAPPIRGQIRCSSNITGL
LLTRDGGEGKDKDNQTETFRPG
>5V13XD_X4
EEEVVIRSDNFTDNTKTIIVQLKEPVEINCTRLNNNTRKRITMGPGRVYYTTGDIIGDIR
KAHCNISRAKWNNTLKQIVEKLKEQYKNKTIVFNQSSGGDPEIVMHSLNCGGEFFYCNSA
QLFNSTWINGTWNGTEESNENITLRCRIKQIINKWQEVGKAMYAPPIRGQIRCSSNITGL
LLTRDGGNNTNQNETFRPG
>5V13XG_X4
EEEVVIRSDNFTDNTKTIIVQLKEPVEINCTRLNNNTRKRITMGPGRVYYTTGDIIGDIR
KAHCNISRAKWNNTLKQIVEKLKEQYKNKTIVFNQSSGGDPEIVMHSFNCGGEFFYCNSA
QLFNSTWINGTWNGTEESNENITLRCRIKQTINKWQEVGKAMHAPPIRGQIRCSSNITGL
LLTRDGGNNTNQNETFRPG
>5V13XJ_X4
EEEVVIRSDNFTDNTKTIIVQLKEPVEINCTRLNNNTRKRITMGPGRVYYTTGDIIGDIR
KAHCNISRAKWNNTLKQIVEKLKEQYKNKTIVFNQSSGRDPEIVTHSFNCGGEFFYCNSA
QLFNSTWINGTWNDTEGSNENITLPCRIKQIINKWQEVGKAMYAPPIRGQIRCSSNITGL
LLTRDGGNNTNQNETFRPG
>5V13XK_X4
EEEVVIRSDNFTDNTKTIIVQLKEPVEINCTRLNNNTRKRITMGPGRVYYTTGDIIGDIR
KAHCNISRAKWNSTLKQIVKKLNEQFKNKTIVFDHSSGGDPEIVMHSFNCGGEFFYCNST
QLFNSTWINGTWNVTEELNENITLPCRIKQIINKWQEVGKAMYAPPIRGQIRCSSNITGL
LLTRDGGNSNNTSQNETFRPG
>5V13XL_R5
EEEVVIRSDNFTDNTKTIIVQLKEPVEINCTRLNNNTRKSINMGPGRAFYTTGDIIGDIR
KAHCNISRAKWNNTLKQIVEKLEEQFKNKTIVFNPSSGGDPEIVMHSFNCGGEFFYCNSA
KLFNSTWINGTWNDTEGSNENITLPCRIKQIINKWQEVGKAMYAPPIRGQIRCSSNITGL
LLTRDGGNSNNTNQNETFRPG
>5V13XO_X4
EEEVVIRSDNFTDNTKTIIVQLKEPVEINCTRLNNNTRKRITMGPGRVYYTTGDIIGDIR
KAHCNISRARWNNTLKQIVEKLKEQYKNKTIVFNQSSGGDPEIVMHSFNCGGEFFYCNSA
KLFNSTWINGTWNGTEESNENITLRCRIKQIINKWQEVGKAMYAPPIRGQIRCSSNITGL
LLTRDGGNNTNQNETFRPG
>5V13XP_X4
EEEVVIRSDNFTDNTKTIIVQLKEPVEINCTRLNNNTRKRITMGPGRVYYTTGDIIGDIR
KAHCNISRAKWNNTLKQIVEKLKEQYKNKTISFNQSSGGDPEIVMHSFNCGGEFFYCNSA
KLFNSTWINGTWNDTEGSNENITLLCRIKQIINKWQEVGKAMYAPPIRGQIRCSSNITGL
LLTRDGGNNTNQNETFRPG
>5V13XQ_X4
EEEVVIRSDNFTDNTKTIIVQLKEPVEINCTRLNNNTRKRITMGPGRVYYTTGDIIGDIR
KAHCNISRAKWNSTLKQIVEKLKEQYKNKTIISFSHSSGGDPEIVMHSFNCGGEFFYCNS
TKLFNSTWINGTWNDTEGSNENITLPCRIKQIINKWQEVGKAMYAPPIRGQIRCSSNITG
LLLTRDGGNNTNQNETFRPG
>5V15P02_X4
EEAVVIRSDNFTDNTKTIIVQLKEPVEINCTRLNNNTRKRITMGPGRVYYTTGDIIGDIR
KAHCNISRAKWNNTLKQIVEKLKEQYKNKTISFNQSSGGDPEIVVHSFNCGGEFFYCNSA
KLFNSTWINGTWNDTEGSNENITLPCRIKQIINKWQEVGKAMYAPPIRGQIRCSSNITGL
LLTRDGGNNTNQNETFRPE
>5V15P03_X4
EEEVVIRSDNFTDNTKTIIVQLKEPVEINCTRLNNNTRKRITMGPGRVYYTTGDIIRDVK
KAHCNISRAKWNNTLIQIVKKLKEQYGNKTIVFNPSSGGDPEIVMHSFNCGGEFFYCNST
KLFNSTWVFNGTLNATEESNENITLPCRIKQIINKWREVGKAMYAPPIKGQIRCSSNITG
LLLTRDGGNSNNTNQNETFRPG
>5V15P04_R5
EEEVVIRSDNFTDNTKTIIVQLKEPVEINCTRLNNNTRKSINMGPGRAFYTTGDIIGDIR
KAHCNIGRAKWNSTLKQIVKKLNEQFKNKTIIFDHSSGGDPEIVMHSFNCGGEFFYCNST
QLFNSTWINGTWNDTEKSNENITLPCRIKQIINKWQEVGKAMYAPPIRGQIRCSSNITGL
LLTRDGGNITSQNETFRPG
>5V15P05_X4
EEEVVIRSDNFSDNTKTIIVQLKEPVEINCTRLNNNTRKRITMGPGRVYYTTGDIIGDIR
KAHCNISRAKWNSTLKQIVKKLNEQFKNKTIVFDHSSGGDPEIVMHSFNCGGEFFYCNST
QLFNSTWINGTWNDTEGSNENITLPCRIKQIINKWQEVGKAMYAPPIRGQIRCSSNITGL
LLTRDGGNSNNTNKNETFRPG
>5V15P06_X4
EEEVVIRSDNFTDNTKTIIVQLKEPVEINCTRLNNNTRKRITMGPGRVYYTTGDIIGDIR
KAHCNISRAKWKNTLKQIVEKLKEQYKNKTISFSHSSGGDPEIVMHSFNCGGEFFYCNST
QLFNSTWINGTWNDTEKSNENITLPCRIKQIINKWQEVGKAMYAPPIRGQIRCSSNITGL
LLTRDGGNNNNTNKNETFRPG
>5V15P07_R5
EEEVVIRSNNFTDNTKTIIVQLKEPVEINCTRLNNNTRKSINMGPGRAFYTTGDIIGDIR
KAHCNISRAKWNSTLKQIVEKLNEQFKNETIVFDHSSGGDPEIVMHSFNCGGEFFYCNST
QLFNSTWINGTWNDTEGSNENITLPCRIKQIINKWQEVGKAMYAPPIKGQIRCSSNITGL
LLTRDGGNSNNTNQNETFRPG
>5V15P08_X4
EEEVVIRSDNFTDNTKTIIVQLKEPVEINCTRLNNNTRKRITMGPGRVYYTTGDIIGDIR
KAHCNISRAKWKNTLKQIVEKLNEQFKNKTIVFDHSSGGDPEIVMHSFNCGGEFFYCNST
QLFNSTWINGTWNGTEESNENITLPCRIKQIINKWQEVGKAMYAPPIRGQIRCSSNITGL
LLTRDGGNSNNTNKNETFRPG
>5V15P12_R5
EEEVVIRSDNFTDNTKTIIVQLKEPVEINCTRLNNNTRKSINMGPGRAFYTTGDIIGDIR
KAHCNISRAKWNSTLKQIVKKLNEQFKNKTIVFDHSSGGDPEIVMHSFNCGGEFFYCNST
QLFNSTWTNGTWNGTKESNENITLPCRIKQIINKWQEVGKAMYAPPIRGQIRCSSNITGL
LLTRDGGNSNNTNKNETFRPG
>5V15P13_R5
EEEVVIRSDNFTDNTKTIIVQLKEPVEINCTRLNNNTRKSINMGPGRAFYTTGDIIGDIR
KAHCNISRAKWNSTLKQIVKKLNEQFKDKTIVFDHSSGGDPEIVMHGFNCGGEFFYCNST
KLFNSTWINGTWNDTEGSNENITLPCRIKQIINKWQEVGKAMYAPPIRGQIRCSSNITGL
LLTRGGGNITSQNETFRPG
>5V15P14_X4
EEEVVIRSDNFTDNTKTIIVQLKEPVEINCTRLNNNTRKRITMGPGRVYYTTGDIIGDVR
KAHCNISRAKWNNTLIQIVKKLKEQYGNKTIVFNPSSGGDPEIVMHSFNCGGEFFYCNST
KLFNSTWINGTWNDPEGSNENITLPCRIKQIINKWQEVGKAMYAPPIKGQIRCSSNITGL
LLTRDGGNSNNTNQNETFRPG
>5V15XA_R5
EEEVVIRSDNFTDNTKTIIVQLKEPVEINCTRLNNNTRKSINMGPGRAFYTTGDIIGDIR
KAHCNISRAKWNSTLKQIVKKLNEQFKNKTIVFDHSSGGDPEIVMHSFNCGGEFFYCNST
QLFNSTWINGTWKDPEGSNENVTLPCRIKQIINKWQEVGKAMYAPPIRGQIRCSSNITGL
LLTRDGGNSNNTKQNETFRPG
>5V15XD_R5
EEEVIIRSDNFTDNTKTIIVQLKEPVEINYTRLNNNTRKSINMGPGRAFYTTGDIIGDIR
KAHCNISRAKWNSTLKQVVKKLNEQFKNKTIVFDHSSGGDPEIVMHSFNCGGEFFYCNST
QLFNSTWINGTWNDTEGSTENITLPCRIKQIINKWQEVGKAMYAPPIRGQIRCSSNITGL
LLTRDGGNNTNQNETFRPG
>5V15XE_X4
EEEVVIRSDNFTDNTKTIIVQLKEPVEINCTRLNNNTRKRITMGPGRVYYTTGDIIGDIR
KAHCNISRAKWKNTLKQIVEKLKEQYKNKTISFSHSSGGDPEIVMHSFNCGGEFFYCNST
QLFNSTWINGTWNDTEKTNENITLPCRIKQIINKWQEVGKAMYAPPIKGQIRCSSNITGL
LLTRDGGNITSQNETFRPG
>5V15XI_R5
EEEVVIRSDNFTDNTKTIIVQLKEPVEINCTRLNNNTRKSINMGPGRAFYTTGDIIGDIR
KAHCNISRAKWNSTLKQIVKKLNEQFKNKTIVFNQSSGGDPEIVMHSFNCGGEFFYCNST
QLFNSTWINGTWNDTEGSTENITLPCRIKQIINKWQEVGKAMYAPPIRGQIRCSSNITGL
LLTRVGGNSNNTNQNETFRPG
>5V15XJ_R5
EGEVVIRSDNFTDNTKTIIVQLKEPVEINCTRLNNNTRKSINMGPGRAFYTTGDIIGDIR
KAHCNISRAKWNSTLKQIVKKLNEQYKNKTIIFDHSSGGDPEIVMHSFNCGGEFFYCNST
QLFNSTWINGTWNDTEGSNENITLPCRIKQIINKWQEVGKAMYAPPIRGQIRCSSNITGL
LLTRDGGNSNNTNKNETLRPG
>5V15XK_X4
EEEVVIRSDNFTDNTKTIIVQLKEPVEINCTRLNNNTRKRITMGPGRVYYTTGDIIGDIR
KAHCNISKAKWKNTLKQIVEKLKEQYKNKTIIFNQSSGGDPEIVMHSFNCGGEFFYCNSA
QLFNSTWINGTWNGTEESNENITLRCRIKQIINKWQEVGKAMYAPPIRGQIRCSSNITGL
LLTRDGGNNTNQNETFRPG
>5V15XL_X4
EEEVVIRSDNFTGNTKTIIVQLKEPVEINCTRLNNNTRKRITMGPGRVYYTTGDIIGDIR
KAHCNISRAEWNSTLKQIVKKLNEQFKNKTIVFDHSSGGDPEIVMRSFNCGGEFFYCNST
KLFNSTWINGTWNDTEGSNENITLPCRIKQIINKWQEVGKAMYAPPIRGQIRCSSNITGL
LLTRDGGNNTNKNETFRPG
>5V15XU_R5
EEEVVIRSDNFTDNTKTIIVQLKEPVEINCTRLNNNTRKSINMGPGRAFYTTGDIIGDIR
KAHCNISRAKWNSTLKQIVEKLNEQFKNETIVFDHSSGGDPEIVMHSFNCGGEFFYCNST
QLFNSTWINGTWNDTEGSNENITLPCRIKQIINKWQEVGKAMYAPPIRGQIRCSSNITGL
LLTRDGGNSNNTDKNETFRPG
>5V15XV_R5
EEEVVIRSDNFTDNTKTIIVQLKEPVEINCTRLNNNTRKSINMGPGRAFYTTGDIIGDIR
KAHCNISRAKWRNTLKQIVEKLKEQYKNKTISFSHSSGGDPEIVMHSFNCGGEFFYCNST
QLFNSTWINGTWNDTEKSNENITLPCRIKQIINKWQEVGKAMYAPPIKGQIRCSSNITGL
LLTRDGGNITSQNETFRPG
>5V41P10_R5
EEEVVIRSDNFTDNTKTIIVQLKEPVEINCTRPNNNTRKSIHIGPGRAFYTTGDIIGAIR
QAHCNLSRAKWNDTLKQIVEKLKEQFKNKTIVFNQSSGGDPEIVMHSFNCGGEFFYCNST
QLFNSTWMFNSTWNDTKESNDTEGNITLPCRIKQIINKWQEVGKAMYAPPIRGQIRCSSN
ITGLLLTRDGGNNDNQAEVFRPG
>5V41P12_R5
EEEVIIRSDNFTDNTKTIIVQLKEPVEINCTRPNNNTRKSIHIGPGRAFYTTGDIIRDIR
QAHCNISRAKWNDTLKQIVEKLKEQFKNKTIVFNQSSGGDPEIVMHSFNCGGEFFYCNST
QLFNSTWMFNSTWNDTKESNETITLPCRIKQIINKWQEVGKAMYAPPIRGQIRCSSNITG
LLLTRDGGNSDNQTEVFRPG
>5V41P13_R5
EEEVVIRSDNFTDNTKTIIVQLKESVEINCTRPNNNTRKSIPIGPGRAFYTTGDIIGDIR
QAHCNISRAKWNNTLIQIVKKLKEQFKNKTIVFNQSSGGDPEIVMHSFNCGGEFFYCNST
QLFNSTWMFNSTWNDTKESNDPEGNITLPCRIKQIINKWQEVGKAMYAPPIKGQIRCSSN
ITGLLLTRDGGTNDNQTEVFRPG
>5V41P14_R5
EEEVVIRSDNFTDNTKTIIVQLKESVEINCTGPNNNTRKSIHIGPGRAFYTTGDIIGDIR
QAHCNISRAKWNNTLIQIVKKLKEQFKNKTIVFNQSSGGDPEIVMHSFNCGGEFFYCNST
QLFNSTWMFNSTWNDTKESNDTITLPCRIKQIINKWQEVGKAMYAPPIRGQIRCSSNITG
LLLTRDGGDNDNQTEVFRPG
>5V41P15_R5
EEEVVIRSDNFTDNTKTIIVQLKEPVEINCTRPDNNTRKSIHIGPGRAFYTTGDIIGDIR
QAHCNISRAKWNNTLIQIVKKLKEQFKNKTIVFNQSSGGDPEIVMHSFNCGGEFFYCNST
QLFNSTWMFNSTWNDTKESNETITLPCRIKQIINKWQEVGKAMYAPPIRGQIRCSSNITG
LLLTRDGGNSDNQTEVFRPG
>5V41P17_R5
EEEVVIRSDNSTDNTKTIIVQLKEPVEINCTRPNNNTRKSIHIGPGRAFYTTGDIIGDIR
QAHCNISRAKWNNTLIQIVKKLKEQFKNKTIVFNQSSGGDPEIVMHSFNCGGEFFYCNST
QLFNSTWMFNSTWNDTKESNDTITLPCRIKQIINKWQEVGKAMYAPPIRGQIRCSSNITG
LLLTRDGGDNDNQTEVFRPG
>5V41P18_R5
EEEVVIRSDNFTDNTKTIIVQLKEPVEINCTRPNNNTRKSIHIGPGRAFYTTGDIIGDIR
QAHCNLSRAKWNDTLKQIVEKLKEQFKNKTIVFNQSSGGDPEIVMHSFNCGGEFFYCNST
QLFNSTWMFNSTWNDTKESNETITLPCRIKQIINKWQEVGKAMYAPPIRGQIRCSSNITG
LLLTRDGGDNDNQTEVFRPG
>5V41P21_R5
EEEVVIRSDDFTDNTKTIIVQLKEPVEINCTRPNNNTRKSIHIGPGRAFYTTGDIIGDIR
QAHCNLSRAKWNDTLKQIVEKLKEQFKNKTIVFNQSSGGDPEIVMHSFNCGGEFFYCNST
QLFNSTWMFNSTWNDTKESNKTITLPCRIKQIINKWQEVGKAMYAPPIRGQIRCSSNITG
LLLTRDGGEDNQAEVFRPG
>5V41P23_R5
EEEVVIRSDNFTDNTKTIIVQLKEPVEINCTRPNNNTRKSIHIGPGRAFYTTGDIIGDIR
QAHCNLSRAKWNDTLKQIVEKLKEQFKNKTIVFNQSSGGDPEIVMHSFNCGGEFFYCNST
QLFNSTWMFNSTWNDTKDTITLPCRIKRIMNKWQEVGKAMYAPPIRGQIRCSSNITGLLL
TRDGGNDDNQTEVFRPG
>5V41P25_R5
EEEVVIRSDNFTDNTKTIIVQLKEPVEINCTRPNNNTRKSIPIGPGRAFYTTGDIIGDIR
QAHCNLSRAKWNDTLKQIVKKLKEQFKNKTIVFNQSSGGDPEIVMHSFNCGGEFFYCNST
QLFNSTWNDTKESNETITLPCRIKQIINKWQEVGKAMYAPPIRGQIRCSSNITGLLLTRD
GGEDNQIEVFRPG
>5V41P29_R5
EEEVVIRSDNFTDNTKTIIVQLKESVEINCTRPNNNTRKSIHIGPGRAFYTTGDIIGDIR
QAHCNISRAKWNDTLKQIVEKLKEQFKNKTIVFNQSSGGDPEIVMHSFNCGGEFFYCNST
QLFNSTWIFNSTWNDTKESNGTITLPCRIKQIINKWQEVGKAMYAPPIRGQIRCSSNITG
LLLTRDGGNHDNQTEVFRPG
>5V41P30_R5
EEEVVIRSDDFTDNTKTIIVQLKESVEINCTRPNNNTRKSIHIGPGRAFYTTGDIIGDIR
QAHCNISRAKWNNTLIQIVKKLKEQFKNKTIVFNQSSGGDPEIVMHSFNCGGEFFYCNST
QLFNSTWMFNSTWNDTKESNETITLPCRIKQIINKWQEVGKAMYAPPIRGQIRCSSNITG
LLLTRDGGNDNQTEVFRPG
>5V41XI_R5
EEEVVIRSDNFTDNTKTIIVQLKEPVEINCTRPNNNTRKSIHIGPGRAFYTTGDIIGDIR
QAHCNISRAKWNNTLIQIVKKLKEQFKNKTIVFNQSSGGDPEIVMHSFNCGGEFFYCNST
QLFNSTWMFNSTWNDTKESNDTITLPCRIKQIINKWQEVGKAMYAPPIRGQIRCSSNITG
LLLTRDGGTNDNQTEVFRPG
>5V41XK_R5
EEEVVIRSDNFTDNTKTIIVQLKEPVEINCTRPNNNTRKSIHIGPGRAFYTTGDIIGDIR
QAHCNLSRAKWNDTLKQIVEKLKEQFKNKTIVFNQSSGGDPEIVMHSFNCGGEFFYCNST
QLFNSTWMFNSTWNDTKESNETITLPCRIKQIINKWQEVGKAMYAPPIRGQIRCSSNITG
LLLTRDGGNDNQIEVFRPG
>5V41XL_R5
EEEVVIRSDNFTDNTKTIIVQLKESVEINCTRPNNNTRKSIHIGPGRAFYTTGDIIGDIR
QAHCNVSRAKWNDTLKQIVEKLKEQFKNKTIVFSQSSGGDPEIVMHSFNCGGEFFYCNST
QLFNSTWMFNSTWNDTKESNETITLPCRIKQIINKWQEVGKAMYAPPIRGQIRCSSNITG
LLLTRDGGDGGKDNQTEVFRPG
>5V41XM_R5
EEEVVIRSDNFTDNTKTIIVQLKESVEINCTRPNNNTRKSIHIGPGRAFYTTGDIIGDIR
QAHCNVSRAKWNDTLKQIVEKLKEQFKNKTIVFSQSSGGDPEIVMHSFNCGGEFFYCNST
QLFNSTWMFNSTWNDTKESNETITLPCRIKQIINKWQEVGKAMYAPPIRGQIRCSSNITG
LLLTRDGGDGGKDNQTEVFRPG
>5V41XN_R5
EEEVVIRSDNFTDNTKTIIVQLKESVEINCTRPNNNTRKSIHIGPGRAFYTTGDIIGDIR
QAHCNVSRAKWNDTLKQIVEKLKEQFKNKTIAFSQSSGGDPEIVMHSFNCGGEFFYCNST
QLFNSTWMFNSTWNDTKESNETITLPCRIKQIINKWQEVGKAMYAPPIRGQIRCSSNITG
LLLTRDGGDGGKDNQTEVFRPG
>5V41XQ_R5
EEEVVIRSDNFTDNTKTIIVQLKEPVEINCTRPNNNTRKSIHIGPGRAFYTTGDIIGDIR
QAHCNLSRAKWNDTLKQIVEKLKEQFKNKAIVFNQSSGGDPEIVMHSFNCGGEFFYCNST
QLFNSTWMFNSTWNDTKESNETITLPCRIKQIINKWQEVGKAMYAPPIRGQIRCSSNITG
LLLTRDGGNDNQIEVFRPG
>5V41XR_R5
EEEVVIRSDNFTDNTKTIIVQLKEPVEINCTRPNNNTRKSIHIGPGRAFYTTGDIIGDIR
QAHCNISRAKWNNTLIQIVKKLKEQFKNKTIVFNQSSGGDPEIVMHSFNCGGEFFYCNST
QLFNSTWMFNSTWNDTKESNETITLPCRIKQIINKWQEVGKAMYAPPIRGQIRCSSNITG
LLLTRDGGNGGKDNQTEVFRPG
>5V41XS_R5
EEEVVIRSDNFTDNTKTIIVQLKEPVEINCTRPNNNTRKSIHIGPGRAFYTTGDIIGDIR
QAHCNLSRAKWNDTLKQIVEKLKEQFKNKTIVFNQSSGGDPEIVMHSFNCGGEFFYCNST
QLFNSTWMFNSTWNDTKESNETITLPCRIKQIINKWQEVGKAMYAPPIRGQIRCSSNITG
LLLTRDGGNSDNQTEVFRPG
>5V41XT_R5
EEEVVIRSDNFTDNTKTIIVQLKEPVEINCTRPNNNTRKSIHIGPGRAFYTTGDIIGDIR
QAHCNISRAKWNNTLIQIVKKLKEQFKNKTIVFNQSSGGDPEIVMHSFNCGGEFFYCNST
QLFNSTWMFNSTWNDTKESNETITLPCRIKQIINKWQEVGKAMYAPPIRGQIRCSSNITG
LLLTRDGGNGGKDNQTEVFRPG
>5V41XU_R5
EEEVVIRSDNFTDNTKTIIVQLKESVEINCTRPNNNTRKSIHIGPGRAFYTTGDIIGDIR
QAHCNISRAKWNNTLIQIVKKLKEQFKNKTIVFNQSSGGDPEIVMHSFNCGGEFFYCNST
QLFNSTWMFNSTWNDTKESNETITLPCRIKQIINKWQEVGKAMYAPPIRGQIRCSSNITG
LLLTRDGGNSDNQTEVFRPG
>5V51XA_R5
EEEVVIRSDNFTDNTKTIIVQLKESVEINCTRPNNNTRRSIHIGPGRAFYTTGDIIGDIR
QAHCNISRAKWNNTLIQIVKKLKEQFKNKTIVFNQSSGGDPEIVMHSFNCGGEFFYCNST
QLFNSTWMFNSTWNDTKESNETITLPCRIEQIINKWQEVGKAMYAPPIRGQIRCSSNITG
LLLTRDGGDNDNQTEVFRPG
>5V51XB_R5
EEEVVIRSDNFTDNTKTIIVQLKEPVEINCTRPNNNTRKSIPIGPGRAFYTTGDIIGDIR
QAHCNISRAKWNNTLIQIVKKLKEQFKNKTIVFNQSSGGDPEIVMHSFNCGGEFFYCNST
QLFNSTWMFDSTWNNTKESNDTITLPCRIKQIINKWQEVGKAMYAPPIRGQIRCSSNITG
LLLTRDGGNGGEDNQTEVFRPG
>5V51XC_R5
EEEVIIRSDNFTDNTKTIIVQLKESVEINCTRPNNNTRKSIHIGPGRAFYTTGDIIGDIR
QAHCNISRAKWNNTLIQIVKKLKEQFKNKTIVFNQSSGGDPEIVMHSFNCGGEFFYCNST
RLFNSTWMFNSTWNDTDDTKESNDTITLPCRITQIINKWQEVGKAMYAPPIRGQIRCSSN
ITGLLLTRDGGDGGNDNQTEVFRPG
>5V51XD_R5
EEEVVIRSDNFTDNTKTIIVQLKESVEINCTRPNNNTRKSIPIGPGRAFYTTGDIIGDIR
QAHCNISRAKWNNTLIQIVKKLKEQFKNKTIVFNQSSGGDPEIAMHSFNCGGEFFYCNST
QLFNSTWMFNSTWNDTKESNETITLPCRIKQIINKWQEVGKAMYAPPIRGQIRCSSNITG
LLLTRDGGDSDNQTEVFRPG
>5V51XE_R5
EEEVVIRSDNFTDNTKTIIVQLKEPVEINCTRPNNNTRKSIHIAPGRAFYTTGDIIGDIR
QAHCNISRAKWNNTLIQIVKKLKEQFKNKTIVFNQSSGGDPEIVMHSFNCGGEFFYCNST
QLFNSTWMFNSTWNDTKESNETITLPCRIKQIINKWQEVGKAMYAPPIRGQIRCPSNITG
LLLTRDGGDSDNQTEVFRPG
>5V51XF_R5
EEEVVIRSDNFTDNTKTIIVQLKEPVEINCTRPNNNTRKSIPIGPGRAFYTTGDIIGDIR
QAHCNISRAKWNNTLIQIVKKLKEQFKNKTIVFNQSSGGDPEIVMHSFNCGGEFFYCNST
QLFNSTWMFNSTWNDTKESNDPERNITLPCRIKQIINKWQEVGKAMYAPPIRGQIRCSSN
ITGLLLTRDGGDGGNDNQTEVFRPG
>5V51XG_R5
EEEVIIRSDNFTDNTKTIIVQLKESVEINCTRPNNNTRKSIHIGPGRAFYTTGDIIGDIR
QAHCNISRAKWNNTLIQIVKKLKEQFKNETIVFNQSSGGDPEIVMHSFNCGGEFFYCNST
RLFNSTWMFNSTWNDTKESNDTITLPCRIKQIINKWQEVGKAMYAPPIRGQIRCSSNITG
LLLTRDGGDDDNQTEVFRPG
>5V51XH_R5
EEEVIIRSDNFTDNTKTIIVQLKESVEINCTRPNNNTRKSIHIGPGRAFYTTGDIIGDIR
QAHCNISRAKWNNTLIQIVKKLKEQFKNKTIVFNQSSGGDPEIVMHSFNCGGEFFYCNST
RLFNSTWMFNSTWNDTKESNDTITLPCRIKQIINKWQEVGKAMYAPPIRGQIRCSSNITG
LLLTRDGGDDDNQTEVFRPG
>5V51XI_R5
EEEVIIRSDNFTDNTKTIIVQLKESVEINCTRPNNNTRKSIHIGPGRAFYTTGDIIGDIR
QAHCNLSRAKWNDTLKQIVEELKEQFKNKTIVFNQSSGGDPEIVMHSFNCGGGFFYCNST
QLFNSTWMFNSTWNDTKESNETITLPCRIKQIINKWQEVGKAMYAPPIRGQIRCSSNITG
LLLTRDGGNDNQTEVFRPG
>5V51XK_R5
EEEVVIRSDNFTDNTKTIIVQLKEPVEINCTRPNNNTRKSIHIGPGRAFYTTGDIIGDIR
QAHCNISRAKWNNTLIQIVKKLKEQFKNKTIVFNQSSGGDPEIVMHSFNCGGEFFYCNST
QLFNSTWMFNSTWNDTKESNETITLPCRIKQIINKWQEVGKAMYAPPIRGQIRCSSNITG
LLLTRDGGDSDNQTGVFRPG
>5V81P02_R5
EEEVVIRSDNFTDNTKTIIVQLKEPVEINCTRPNNNTRKSINIGPGRAFYTTGDIIGDIR
QAHCNISRAKWNNTLIQIVKKLKEQFKNKTISFNQSSGGDPEIVMHSFNCGGEFFYCNSA
QLFNSTWMINSTWNETGESNENITLPCRIKQIINKWQEVGKAMYAPPIRGQIRCSSNITG
LLLTRDGGDDNNQTEVFRPG
>5V81P04_R5
EEEVVIRSDNFTDNTKTIIVQLKEPVEINCTRPNNNTRKSINIGPGRAFYTTGDIIGDIR
QAHCNISRAKWSNTLIQIVKKLKEQFKNKTISFNRSSGGDPEIVMHSFNCGGEFFYCNST
QLFNSTWMFNSTWNTTEESNENITLPCRIKQIINKWQEVGKAMYAPPIRGQIRCSSNITG
LLLTRDGGYNKDNNQTEVFRPG
>5V81P06_R5
EEEVVIRSDNFTDNTKTIIVQLKEPVEINCTRPNNNTRKSINIGPGRAFYTTGDIIGDIR
QAHCNISRAKWNNTLIQIVEKLKEQFKNKTISFNRSSGGDPEIVMHSFNCGGEFFYCNST
QLFNSTWMFNSTWNYTEESNENITLPCRIKQIINKWQEVGKAMYAPPIRGQIRCSSNITG
LLLTRDGGNKDNQTTEETFRPG
>5V81P07_R5
EEEVVIRSDNFTDNTKTIIVQLKEPVEINCTRPNNNTRKSINIGPGRAFYTTGDIIGDIR
QAHCNISRAKWNNTLIQIVKKLKEQFKNKTISFNRSSGGDPEIVMHSFNCGGEFFYCNST
QLFNSTWMFNSTWNTTEESNENITLPCRIKQIINKWQEVGKAMYAPPIRGQIRCSSNITG
LLLTRDGGYNKDNNQTEVFRPG
>5V81P08_R5
EEEVVIRSDNFTDNTKTIIVQLKEPVEINCTRPNNNTRKSINIGPGRAFYTTGDIIGDIR
QAHCNISRAKWNNTLIQIVEKLKEQFKNKTISFNRSSGGDPEIVMHSFNCGGEFFYCNST
QLFNSTWMFNSTWNYTEESNENITLPCRIKQIIDKWQEVGKAMYAPPIRGQIRCSSNITG
LLLTRDGGYNKDNNQTEVFRPG
>5V81P10_R5
EEEVVIRSDNFTDNTKTIIVQLKEPVEINCTRPNNNTRKSINMGPGRAFYTTGDIIGDIR
QAHCNISRAKWNNTLIQIVEKLKEQFKNKTISFNRSSGGDPEIVMHSFNCGGEFFYCNST
QLFNSTWMFNSTWNYTEESNENITLPCRIKQIINKWQEVGKAMYAPPIRGQIRCSSNITG
LLLTRDGGYNKDNNQTEAFRPG
>5V81P13_R5
EEEVVIRSDNFTDNTKTIIVQLKEPVEINCTRPNNNTRKSINIGPGRAFYTTGDIIGDIR
QAHCNISKAKWNNTLIQIVEKLKEQFKNKTISFNRSSGGDPEIVMHSFNCGGEFFYCNST
QLFNSTWMFNSTWNYTEESNENITLPCRIKQIINKWQEVGKAMYAPPIRGQIRCSSNITG
LLLTRDGGSGTGDNQTETFRPG
>5V81P14_R5
EEEVVIRSDNFIDNTKTIIVQLKEPVEINCTRPNNNTRKSINIGPGRAFYTTGDIIGDIR
QAHCNISKAKWNNTLIQIVEKLKEQFKNKTISFNRSSGGDPEIVMHSFNCGGEFFYCNST
QLFNSTWMFNSTWNYTEESNENITLPCRIKQIINKWQEVGKAMYAPPIRGQIRCSSIITG
LLLTRDGGSGTGDNQTETFRPG
>5V81P15_R5
EEEVVIRSDNFTDNTKTIIVQLKEPVEINCTRPNNNTRKSINIGPGRAFYTTGDIIGDIR
QAHCNISKAKWNNTLIQIVEKLKEQFKNKTISFNRSSGGDPEIVMHSFNCGGEFFYCNST
QLFNSTWMFNSTWNYTEESNENITLPCRIKQIINKWQEVGKAMYAPPIRGQIRCSSNITG
LLLTRDGGEGSDNDNQTETFRPG
>5V81P16_R5
EEEVVIRSDNFTDNTKTIIVQPKEPVEINCTRPNNNTRKSINIGPGRAFYTTGDIIGDIR
QAHCNISRAKWNNTLIQIVEKLKEQFKNKTISFNRSSGGDPEIVMHSFNCGGEFFYCNST
QLFNSTWMFNSTWNYTEESNENITLPCRIKQIINKWQEVGKAMYAPPIRGQIRCSSNITG
LLLTRDGGYNKDNNQTEVFRPG
>5V81XA_R5
EEEVVIRSDNFTDNTKTIIVQLKEPVEINCTRPNNNTRKSINIGPGRAFYTTGDIIGDIR
QAHCNISKAKWNNTLIQIVEKLKEQFKNKTISFNRSSGGDPEIVMHSFNCGGEFFYCNST
QLFNSTWMFNSTWNYTEESNENITLPCRIKQIINKWQEVGKAMYAPPIRGQIRCSSNITG
LLLTRDGGYNKDNNQTEVFRPR
>5V81XB_R5
EEEVVIRSDNFTDNTKTIIVQLKEPVEINCTRPNNNTRKSINIGPGRAFYTTGDIIGDIR
QAHCNISRAKWNNTLIQIVTKLKEQFKNKTIAFNRSSGGDPEIVMHSFNCGGEFFYCNST
QLFNSTWMFNSTWNYTEESNENITLPCRIKQIINKWQEVGKAMYAPPIRGQIRCSSNITG
LLLTRDGGSGTGDNQTETFRPG
>5V81XC_R5
EEEVVIRSDNFTDNTKTIIVQLKEPVEINCTRPNNNTRKSINIGPGRAFYTTGDIIGDIR
QAHCNISRAKWNNTLIQIVKKLKEQFKNKTIAFNRSSGGDPEIVMHSFNCGGEFFYCNST
QLFNSTWMFNSTWNYTEESNENITLPCRIKQIINKWQEVGKAMYAPPIRGQIRCSSNITG
LLLTRDGGRGTGDNQTETFRPG
>5V81XE_R5
EEEVVIRSDNFTDNTKTIIVQLKEPVEINCTRPNNNTRKSINIGPGRAFYTTGDIIGDIR
QAHCNISRAKWNNTLIQIVKKLKEQFKNKTISFNRSSGGDPEIVMHSFNCGGEFFYCNST
QLFNSTWMFNSTWNATEESNENITLPCRIKQIINKWQEVGKAMYAPPIRGQIRCSSNITG
LLLTRDGGSGTGDNQTETFRPG
>5V81XF_R5
EEEVVIRSDNFTDNTKTIIVQLKEPVEINCTRPNNNTRKSINIGPGRALYTTGDIIGDIR
QAHCNISKAKWNNTLIQIVKNLKEQFKNKTISFNRSSGGDPEIVMHSFNCGGEFFYCNST
QLFNSTWMFNGTWNETEESNENITLPCRIKQIINKWQEVGKAMYAPPIRGQIRCSSNITG
LLLTRDGGSGTGDNQTETFRPG
>5V81XG_R5
EEEVVIRSDNFTDNTKTIIVQLKEPVEINCTRPNNNTRKSINIGPGRAFYTTGDIIGDIR
QAHCNISKAKWNNTLIQIVKKLKEQFKNKSISFNRSSGGDPEIVMHSFNCGGEFFYCNST
QLFNSTWMINSTWNETEESNENITLPCGIKQIINKWQEVGKAMYAPPIRGQIRCSSNITG
LLLTRDGGDGDDSDNQTEVFRPG
>5V81XH_R5
EEEVVIRSDNFTDNTKTIIVQLKEPVEINCARPNNNTRKSINIGPGRAFYTTGDIIGDIR
QAHCNISRAKWNNTLIQIVKKLKEQFKNKTISFNRSSGGDPEIVMHSFNCGGEFFYCNST
QLFNSTWMFNGTWNETEKSNENITLPCRIKQIINKWQEVGKAMYAPPIRGQIRCSSNITG
LLLTRDGGRGTGDNQTETFRPG
>5V81XI_R5
EEEVVIRSDNFTDNTKTIIVQLKEPVEINCTRPNNNTRKSINIGPGRAFYTTGDIIGDIR
QAHCNISRAKWNNTLIQIVKKLKEQFKNKTISFNQSSGGDPEIVMHSFNCGGEFFYCNST
QLFNSTWMFNGTWNETEESNENITLPCRIKQIINKWQEVGKAMYAPPIRGQIRCSSNITG
LLLTRDGGSGTGDNQTEIFRPG
>5V81XJ_R5
EEEVVIRSDNFTDNTKTIIVQLKEPVEINCTRPNNNTRKSINIGPGRAFYTTGDIIGDIR
QAHCNISRAKWNNTLIQIVKKLKEQFKNKTISFNRSSGGDPEIVMHSFNCGGEFFYCNST
QLFNSTWMFNSTWNKTEESNENITLPCRIKQIINKWQEVGKAMYAPPIRGQIRCSSNITG
LLLTRDGGSGTGDNQTETFRPG
>5V81XK_R5
EEEVVIRSDNFTDNTKTIIVQLKEPVEINCTRPNNNTRKSINIGPGRAFYTTGDIIGDIR
QAHCNISRAKWNNTLIQIVKKLKEQFKNKTISFNRSSGGDPEIVMHSFNCGGEFFYCNST
QLFNSTWMFNSTWNYTEESNENITLPCGIKQIINKWQEVGKAMYAPPIRGQIRCSSNITG
LLLTRDGGSGTGDNQTETFRPG
>5V81XN_R5
EEEVVIRSDNFTDNTKTIIVQLKEPVEINCTRPNNNTRKSINIGPGRAFYTTGDIIGDIR
QAHCNISRAKWNNTLIQIVKKLKEQFKNKTISFNRSSGGDPEIVMHSFNCGGEFLYCNST
QLFNSTWMFNSTWNETEESNENITLPCRIKQIINKWQEVGKAMYAPPIRGQIRCSSNITG
LLLTRDGGDGDDSDNQTEVFRPG
