# Supplementary material for: Protein structural disorder of the envelope V3 loop contributes to the switch in human immunodeficiency virus type 1 cell tropism
Source: PLoS One. 2017 Oct 19;12(10):e0185790. doi: 10.1371/journal.pone.0185790 (PMC5648111; doi:10.1371/journal.pone.0185790)
Supplement: S1 File — (ZIP) [file pone.0185790.s001.zip › sequences/Shankarappa_data_set_C2_V5/sequence_per_patient_AA/pat06.fasta]

>6V11P01_R5
EEEVVIRSDNFSDNTKTIIVQLKEPVEINCTRLNNNTRKSINMGPGRAFYTTGDIIGDIR
KAHCNISRAKWNSTLKQIVNKLNEQFRNKTIVFDHSSGGDPEIVMHSFNCGGEFFYCNST
RLFNSTWINGTWHDTEGSNENITLPCRIKQIINKWQEVEKAMYAPPIKGQIRCSSNITGL
LLTRDGGNITSQNETLRPG
>6V11P04_R5
EEEVVIRSENSTNNAKIIIVQLNQPVKINCIRPNNNTRKSITIGPGRAFYATGEIIGDIR
QAHCNISEAQWNDTLKQVVRKLREQFVNKTIVFNHSSGGDPEIVMHSFNCGGEFFYCNTT
PLFNSTWNDTDWNDTKGSNNTAGNDTKITLQCRIKQIINMWQEVGKAMYAPPIRGPIKCS
SNITELLLTRDGGHGNDTDSTTEIFRPG
>6V11P05_R5
EEEVVIRSENFTNNAKIIIVQLNQPVKINCIRPNNNTRKSITIGPGRAFYATGEIIGDIR
QAHCNISEAQWNDTLKQVVRKLREQFVNKTIVFNHSSGGDPEIVMHSFNCGGEFFYCNTT
PLFNSTWNDTDWNDTKGSNNTAGNDTKITLQCRIKQIINMWQEVGKAMYAPPIRGPIKCS
SNITGLLLTRDGGHGNDTDSTTEIFRPG
>6V11P10_R5
EEEVVIRSENSTNNAKIIIVQLNQPVKINCIRPNNNTRKSITIGPGRAFYATGEIIGDIR
QAHCNISEAQWNDTLKQVVRKLREQFVNKTIVFNHSSGGDPEIVMHSFNCGGEFFYCNTT
PLFNSTWNDTDWNDTKGSNNTAGNDTKITLQCRIKQIINMWQEVGKAMYAPPIRGPIKCS
SNITGLLLTRDGGHGNDTDSTTEIFRPG
>6V11P12_R5
EEEVVIRSENFTNNAKIIIVQLNQPVKINCIRPNNNTRKSITIGPGRAFYATGEIIGDIR
QAHCNISEAQWNDTLKQVVRKLREQFVNKTIVFNHSSGGDPEIVMHSFNCGGEFFYCNTT
PLFNSTWNDTDWNDTKGSNNTAGNDTKITLQCRIKQIINMWQEVGKAMYAPPIRGPIKCS
SNITGLLLTRGGGHGNDTDSTTEIFRPG
>6V11P13_R5
EEEVVIRSENSTNNAKIIIVQLNQPVKINCIRPNNNTRKSITIGPGRAFYATGEIIGDIR
QAHCNISEAQWNDTLKQVVRKLREQFVNKTIVFNHSSGGDPEIVMHSFNCGGEFFYCNTT
PLFNSTWNDTDWNDTKGSNNTAGNDTKITLQCRIKQIINMWQEVGKAMYAPPIRGPIKCS
SNITGLLLTRDGGHGNDTDSTTEIFRPG
>6V11P14_R5
EEEVVIRSENFTNNAKIIIVQLNQPVKINCIRPNNNTRKSITIGPGRAFYATGEIIGDIR
QAHCNISEAQWNDTLKQVVRKLREQFVNKTIVFNHSSGGDPEIVMHSFNCGGEFFYCNTT
PLFNSTWNDTDWNDTKGSNNTAGNDTKITLQCRIKQIINMWQEVGKAMYAPPIRGPIKCS
SNITGLLLTRDGGHGNDTDSTTEIFRPG
>6V11P15_R5
EEEVVIRSENFTNNAKIIIVQLNQPVKINCIRPNNNTRKSITIGPGRAFYATGEIIGDIG
QAHCNISEAQWNDTLKQVVRKLREQFVNKTIVFNHSSGGDPEIVMHSFNCGGEFFYCNTT
PLFNSTWNDTDWNDTKGSNNTAGNDTKITLQCRIKQIINMWQEVGKAMYAPPIRGPIKCS
SNITGLLLTRDGGHGNDTDSTTEIFRPG
>6V11P16_R5
EEEVVIRSENSTNNAKIMIVQLSQPVKINCIRPNNNTRKSITIGPGRAFYATGEIIGDIR
QAHCNISEAQWNDTLKQVVRKLREQFVNKTIVFNHSSGGDPEIVMHSFNCGGEFFYCNTT
PLFNSTWNDTDWNDTKGSNNTAGNDTKITLQCRIKQIINMWQEVGKAMYAPPIRGPIKCS
SNITGLLLTRDGGHGNDTDSTTEIFRPG
>6V11P17_R5
EEEVVIRSENFTNNAKIIIVQLNQPVKINCIRPNNNTRKSITIGPGRAFYATGEIIGDIR
QAHCNISEAQWNDTLKQVVRKLREQFVNKTIVFNHSSGGDPEIVMHSFNCGGEFFYCNTT
PLFNSTWNDTDWNDTKGSNNTAGNDTKITLQCRIKQIINMWQEVGKAMYAPPIRGPIKCS
SNITGLLLTRDGGHGNDTDSTTEIFRPG
>6V11X02_R5
EEEVVIRSENFTNNAKIIIVQLNQPVKINCIRPNNNTRKSITIGPGRAFYATGEIIGDIR
QAHCNISEAQWNDTLKQVVRKLREQFVNKTIVFNHSSGGDPEIVMHSFNCGGEFFYCNTT
PLFNSTWNDTDWNDTKGSNNTAGNDTKITLQCRIKQIINMWQEVGKAMYAPPIRGPIKCS
SNITGLLLTRDGGHGNDTDSTTEIFRPG
>6V11X03_R5
EEEVVIRSENFTNNAKIIIVQLNQPVKINCIRPNNNTRKSITIGPGRAFYATGEIIGDIR
QAHCNISEAKWNDTLKQVVRKLREQFVNKTIVFNHSSGGDPETVMHSFNCGGEFFYCNTT
PLFNSTWNDTDWNDTKGSNNTAGNDTKITLQCRIKQIINMWQEVGKAMYAPPTRGPIKCS
SNITGLLLTRDGGHGNDTDSTTEIFRPG
>6V11X04_R5
EEEVVIRSENFTNNAKIIIVQLNQPVKINCIRPNNNTRKSITIGPGRAFYATGEIIGDIR
QAHCNISEAKWNDTLKQVVRKLREQFVNKTIVFNHSSGGDPETVMHSFNCGGEFFYCNTT
PLFNSTWNDTDWNDTKGSNNTAGNDTKITLQCRIKQIINMWQEVGKAMYAPPTRGPIKCS
SNITGLLLTRDGGHGNDTDSTTEIFRPG
>6V11X05_R5
EEEVVIRSENFTNNAKIIIVQLNQPVKINCIRPNNNTRKSITIGPGRAFYATGEIIGDIR
QAHCNISEAQWNDTLKQVVRKLREQFVNKTIVFNHSSGGDPEIVMHSFNCGGEFFYCNTT
PLFNSTWNDTDWNDTKGSNNTAGNDTKITLQCRIKQIINMWQEVGKAMYAPPTRGPIKCS
SNITGLLITRDGGHGNDTDSTTEIFRPG
>6V11X06_R5
EEEVVIRSENFTNNAKIIIVQLNQPVKINCIRPNNNTRKSITIGPGRAFYATGEIIGDIR
QAHCNISEAKWNDTLKQVVRKLREQFVNKTIVFNHSSGGDPETVMHSFNCGGEFFYCNTT
PLFNSTWNDTDWNDTKGSNNTAGNDTKITLQCRIKQIINMWQEVGKAMYAPPTRGPIKCS
SNITGLLLTRDGGHGNDTDSTTEIFRPG
>6V11X08_R5
EEEVVIRSENFTNNAKIIIVQLNQPVKINCIRPNNNTRKSITIGPGRAFYATGEIIGDIR
QAHCNISEAKWNDTLKQVVRKLREQFVNKTIVFNHSSGGDPETVMHSFNCGGEFFYCNTT
PLFNSTWNDTDWNDTKGSNNTAGNDTKITLQCRIKQIINMWQEVGKAMYAPPTRGPIKCS
SNITGLLLTRDGGHGNDTDSTTEIFRPG
>6V11X12_R5
EEEGVIRSENFTNNAKIIIVQLNQPVKINCIRPNNNTRKSITIGPGRAFYATGEIIGDIR
QARCNISEAQWNDTLKQVVRKLREQFVNKTIVFNHSSGGDPEIVMHSFNCGGEFFYCNTT
PLFNSTWNDTDWNDTKGSNNTAGNDTKITLQCRIKQIINMWQEVGKAMYAPPIRGPIKCS
SNITGLLLTRDGGHGNDTDSTTEIFRPG
>6V11X13_R5
EEEVVIRSENFTNNAKIIIVQLNQPVKINCIRPNNNTRKSITIGPGRAFYATGEIIGDIR
QAHCNISEAQWNDTLKQVVRKLREQFVNKTIVFNHSSGGDPEIVMHSFNCGGEFFYCNTT
PPFNSTWNDTDWNDTKGSNNTAGNDTKITLQCRIKQIINMWQEVGKAMYAPPIRGPIKCS
SNITGLLLTRDGGHGNDTDSTTEIFRPG
>6V11XD_R5
EEEVVIRSENFTNNAKIIIVQLNQPVKINCIRPNNNTRKSITIGPGRAFYATGEIIGDIR
QAHCNISEAQWNDTLKQVVRKLREQFVNKTIVFNHSSGGDPEIVMHSFNCGGEFFYCNTT
PLFNSTWNDTDWNDTKGSNNTAGNDTKITLQCRIKQIINTWQEVGKAMYAPPIRGPIKCS
SNITGLLLTRDGGHGNDTDSTTEIFRPG
>6V12X03_R5
EEEVVIRSENFTNNAKIIIVQLNQPVKINCIRPNNNTRKSITIGPGRAFYATGEIIGDIR
QAHCNISEAQWNDTLKQVVRKLREQFVNKTIVFNHSSGGDPEIVMHSFNCGGEFFYCNTT
PLFNSTWNDTDWNDTKGSNNTAGNDTKITLQCRIKQIINMWQEVGKAMYAPPIRGPIKCS
SNITRLLLTRDGGHSNDTDSTTEIFRPG
>6V12X04_R5
EEEVVIRSENFTNNAKIIIVQLNQPVKINCIRPNNNTRKSITIGPGRAFYATGEIIGDIR
QAHCNISEAQWNDTLKQVVRKLREQFVNKTIVFNHSSGGDPEIVMHSFNCGGEFFYCNTT
PLFNSTWNDTDWNDTKGSNNTAGNDTKITLQCRIKQIINMWQEVGKAMYAPPIRGPIKCS
SNITGLLLTRDGGHGNDTDSTTEIFRPG
>6V12X05_R5
EEEVVIRSENFTNNAKIIIVQLNQPVKINCIRPNNNTRKSITIGPGRAFYATGEIIGDIR
QAHCNISEAQWNDTLKQVVRKLREQFVNKTIVFNHSSGGDPEIVMHSFNCGGEFFYCNTT
PLFNSTWNDTDWNDTKGSNNTAGNDTKITLQCRIKQIINVWQEVGKAVYAPPIRGPIKCS
SNITGLLLTRDGGHGNDTDSTTEIFRPG
>6V12X06_R5
EEEVVIRSENFTNNAKIIIVQLNQPVKINCIRPNNNTRKSITIGPGRAFYATGEIIGDIR
QAHCNISEAQWNDTLKQVVRKLREQFVNKTIVFNHSSGGDPEIVMHSFNCGGEFFYCNTT
PLFNSTWNDTDWNDTKGSNNTAGNDTKITLQCRIKQIINVWQEVGKAVYAPPIRGPIKCS
SNITGLLLTRDGGHGNDTDSTTEIFRPG
>6V12X07_R5
EEEVVIRSENFTNNAKIIIVQLNQPVKINCIRPNNNTRKSITIGPGRAFYATGEIIGDIR
QAHCNISEAKWNDTLKRVVRKLREQFVNKTIVFNHSSGGDPETVMLSFNCGGEFFYCNTT
PLFNSTWNDTDWNDTKGSNNTAGNDTKITLQCRIKQIINMWQEVGKAMYAPPTRGPIKCS
SNITGLLLTRDGGHGNDTDSTTEIFRPG
>6V12X08_R5
EEEVVIRSENFTNNAKIIIVQLNQPVKINCIRPNNNTRKSITIGPGRAFYATGEIIGDIR
QAHCNISEAKWNDTSKQVVRKLREQFVNKTIVFNHSSGGDPETVMHSFNCGGEFFYCNTT
PLFNSTWNDTDWNDTKGSNNTAGNDTKITLQCRIKQIINMWQEVGKAMYAPPIRGPIKCS
SNITGLLLTRDGGHGNDTDSTTEIFRPG
>6V12X12_R5
EEEVVIRSENFTNNAKIIIVQLNQPVKINCIRPNNNTRKSITIGPGRAFYATGEIIGDIR
QAHCNISEAQWNDTLKQVVRKLREQFVNKTIVFNHSSGGDPEIVMHSFNCGGEFFYCNTT
PLFNSTWNDTDWNDTKGSNNTAGNDTKITLQCRIKQIINMWQEVGKAMYAPPTRGPIKCS
SNITGLLLTRDGGHGNDTDSTTEIFRPG
>6V12XB_R5
EEEVVIRSENFTNNAKIIIVQLNQPVKINRIRPNNNTRKSITIGPGRAFYATGEIIGDIR
QAHCNISEAKWNDTLKQVVRKLREQFVNKTIVFNHSSGGDPETVMHSFNCGGEFFYCNTT
PLFNSTWNDTDWNDTKGSNNTAGNDTKITLQCRIKQIINMWQEVGKAMYAPPTRGPIKCS
SNITGLLLTRDGGHGNDTDSTTEIFRPG
>6V12XD_R5
EEEVVIRSENFTNNAKIIIVQLNQPVKINCIRPNNNTRKSITIGPGRAFYATGEIIGDIR
QAHCNISEAKWNDTLKQVVRKLREQFVNKTIVFNHSSGGDPETVMHSFNCGGEFFHCNTT
PLFNSTWNDTDWNDTKGSNNTAGNDTKITLQCRIKQIINMWQEVGKAMYAPPTRGPIKCS
SNITGLLLTRDGGHGNDTDSTTEIFRPG
>6V12XE_R5
EEEVVIRSENFTNNAKIIIVQLNQPVKINCIRPNNNTRKSITIGPGRAFYATGEIIGDIR
QAHCNISEAKWNDTLKQVVRKLREQFVNKTIVFNHSSGGDPETVMHSFNCGGEFFYCNTT
PLFNSTWNDTDWNDTKGSNNTAGNDTKITLQCRIKQIINMWQEVGKAMYAPPTRGPIKCS
SNITGLLLTRDGGHGNDTDSTTEIFRPG
>6V13X01_R5
EEEVVIRSENFTNNAKIIIVQLNQPVKINCIRPNNNTRKSITIGPGRAFYATGEIIGDIR
QAHCNISEAQWNDTLKQVVRKLREQFVNKTIVFNHSSGGDPEIVMHSFNCGGEFFYCNTT
PLFNSTWNDTDWNDTKGSNNTAGNDTKITLQCRIKQIINMWQEVGKAMYAPPIRGPIKCS
SNITGLLLTRDGGHGNDTDSTTEIFRPG
>6V13X03_R5
EEEVVIRSENFTNNAKIIIVQLNQPVQINCTRPNNNTRKSIAIGPGRAFYATGEIIGDIR
QAHCNISEAQWNDTLKQVVRKLREQFGNKTIVFNHSSGGDPETVMHSFNCGGEFFYCNTT
PLFNSTWTDADWNDTRGSNNTAGNDTKITLQCRIKQIINMWQEVGKAMYAPPIRGPIKCS
SNITGLLLTRDGGHGNDTDNTTEIFRPG
>6V13X04_R5
EEEVVIRSENFTNNAKIIIVQLNQPVQINCTRPNNNTRKSITIGPGRAFHATGEIIGDIR
QAHCNISEAQWNDTLKQVVRKLREQFVNKTIVFNHSSGGDPEIVMHSFNCGGEFFYCNTT
PLFNSTWTDADWNDTEGSNNTAGNDTKITLQCRIKQIINRWQEVGKAMYAPPIRGPIKCS
SNITGLLLIRDGGHGNGTDSTTEIFRPG
>6V13X05_R5
EEEVVIRSENFTNNAKIIIVQLKQPVKINCTRPNNNTRKSINIGPGRAFYATGEIIGDIR
QAHCNISEAQWNDTLKQVVKKLREQFVNKTIVFNHSSGGDPETVMHSFNCGGEFFYCNTT
PLFNSTWTDADWNDTEGSNNTAGNDTKITLQCRIKQIINRWQEVGKAMYAPPIREPIKCS
SNITGLLLTRDGGHGNDTDRTTEIFRPG
>6V13X08_R5
EEEVVIRSEDFTNNAKIIIVQLSQPVQINCTRPNNNTRKSIPIGPGRAFYATGEIIGDIR
QAHCNISEAQWNDTLKQAVRKLREQFGNKTIVFNHSSGGDPETVMHSFNCGGEFFYCNTT
PLFNSTWTDADWNDTRGSNNTAGNDTKITLQCRIKQIINMWQEVGKAMYAPPIRGPIKCS
SNITGLLLTRDGGHGNDTDNTTEIFRPG
>6V13X09_R5
EEEVVIRSENFTNNAKIIIVQLNQPVKINCTRPNNNTRKSITIGPGRALYATGEIIGDIR
QAHCNISEAQWNDTLKQVVRKLREQFVNKTIVFNHSSGGDPETVMHSFNCGGEFFYCNTT
PLFDSTWNDTDWNGTKGSNNTAGNDTKITLQCRIKQIINMWQEVGKAMYAPPIRGPIKCS
SNITGLLLTRDGGHGNDTDSTTEIFRPG
>6V13X10_R5
EEEVVIRSENFTNNAKIIIVQLNQPVNINCTRPNNNTRKSITIGPGRAFYATGEIIGDIR
QAHCNISEAQWNDTLKQVVKKLREQFVNKTIVFNHSSGGDPETVMHSFNCGGEFFYCNTT
PLFNSTWTDADWNATKGSNNTAGNDTKITLQCRIKQIINRWQEVGKAMYAPPIRGPIKCS
SNITGLLLTRDGGHGNDTDSTTEIFRPG
>6V13XA_R5
EEEVVIRSENFTNNAKIIIVQLNQPVNINCTRPNNNTRKSITIGPGRAFYATGEIIGDIR
QAHCNISEAQWNDTLKQVVKKLREQFVNKTIVFNHSSGGDPETVMHSFNCGGEFFYCNTT
PLFNSTWTDADWNDTEGSNNTAGNDTKITLQCRIKQIINRWQEVGKAMYAPPIRGPIKCS
SNITGLLLTRDGGHGNGTDSTTEIFRPG
>6V13XC_R5
EEEVVIRSENFTNNAKIIIVQLNQPVKINCTRPNNNTRKSIPIGPGRAFYATGEIIGDIR
QAHCNISEAQWNDTLKQVVRKLREQFVNKTIVFNHSSGGDPEIVMHSFNCGGEFFYCNTT
PLFNSTWNWNDTKGSNNTVGNDTKITLQCRIKQIINMWQEVGKAMYAPPIRGPINCSSNI
TGLLLIRDGGHGNDTDRTTEIFRPG
>6V13XE_R5
EEEVVIRSENFTNNAKIIIVQLNQPVKINCTRPNNNTRKSITIGPGRAFYATGEIIGDIR
QAHRNISEAQWNDTLKQVVRKLREQFVNKTIVFNHSSGGDPETVMHSFNCGGEFFYCNTT
PLFNSTWNDTTGSNNTVGNGTKITLQCRIKQIINMWQEVGKAMYAPPIRGPINCSSNITG
LLLTRDGGHGNNTDSTTEIFRPG
>6V14X01_R5
EEEVVIRSENFTNNAKIIIVQLNQPVQINCTRPNNNTRKSITIGPGRAFYATGEIIGDIR
QAHCNISEAQWNDTLKQVVRKLREQFVNKTIVFNHSSGGDPETVMHSFNCGGEFFYCNTT
PLFNSTWTDADWNDTEGSNNTAGNDTKITLQCRIKQIINRWQEVGKAMYAPPIRGPIKCS
SNITGLLLTRDGGHGNDTDRTTEIFRPG
>6V14X02_R5
EEEVVIRSENFTNNAKIIIVQLNQPVQINCTRPNNNTRKSINIGPGRALYATGEIIGDIR
QAHCNISEAQWNDTLKQVVRKLREQFVNKTIVFNHSSGGDPETVMHSFNCGGEFFYCNTT
PLFNSTWNDTERSNNTAGNDTTITLQCRIKQIINMWQEVGKAMYAPPIRGPINCSSNITG
LLLTRDGGHGNGTDNTTEIFRPG
>6V14X04_R5
EEEVVIRSENFTNNAKIIIVQLNQPVKINCTRPNNNTRKSINIGPGRAFHATGEIIGDIR
QAHCNISEAQWNDTLKQVVRKLREQFVNKTIVFNHSSGGDPETVMHSFNCGGEFFYCNTT
PLFNSTWNDTTGSNNTVGNGTKITLQCRIKQIINMWQEVGKAMYAPPIRGPIKCSSNITG
LLLTRDGGHGNDTDNTTEIFRPG
>6V14X05_R5
EEEVVIRSENFTNNAKIIIVQLNQPVQINCTRPNNNTRKSIPIGPGRAFYATGEIIGDIR
QAHCNISEAQWNNTLKQVAKKLREQFGDKTIVFNHSSGGDPETVMHSFNCGGEFFYCNTT
PLFNSTWNDTDWNGTKGSNNNAGNDTKITLQCRIKQIINRWQEVGKAMYAPPIRGPIKCS
SNITGLLLTRDGGHGNGTDSTTEIFRPG
>6V14X06_R5
EEEVVIRSENFTNNAKIIIVQLNQPVQINCTRPNNNTRKSIPIGPGRAFYATGEIIGDIR
QAHCNISEAQWNNTLKQVVKKLREQFGNKTIVFNHSSGGDPETVMHSFNCGGEFFYCNTT
PLFNSTWNDTDWNGTKGSNNNAGNDTKITLQCRIKQIINRWQEVGKAMYAPPIRGPIKCS
SNITGLLLTRDGGHGNDTDNTTEIFRPG
>6V14X07_R5
EEEVVIRSENFTNNAKIIIVQLNQPVQINCTRPNNNTRKSINIGPGRAFYATGEIIGDIR
QAHCNISEAQWNDTLKQVVRKLREQFGNKTVVFNHSSGGDPEIVMHSFNCGGEFFYCNTT
PLFNSTWTDADWNNNTAGNGTKITLQCRIKQIINMWQEVGKAMYAPPIRGPIKCSSNITG
LLLTRDGGHGNDTNSTTEIFRPG
>6V14X08_R5
EEEVVIRSENFTNNAKIIIVQLNQPVQINCTRPNNNTRKSINIGPGRAFYATGEIIGDIR
QAHCNISEAQWNDTLKQVVRKLREQFVNKTIVFNHSSGGDPEIVMHSFNCGGEFFYCNTT
PLFNSTWNDTDWNDTTGSNNTVRNGTKITLQCRIKQIINRWQEVGKAMYAPPIRGPIKCS
SNITGLLLIRDGGHGNGTDGTTEIFRPG
>6V14X09_R5
EEEVVIRSENFTNNAKIIIVQLNQPVQINCTRPNNNTRKSINIGPGRALYATGEIIGDIR
QAHCNISEAQWNDTLKQVVRKLREQFVNKTIVFNHSSGGDPETVMHSFNCGGEFFYCNTT
PLFNSTWNDTERSNNTAGNDTTITLQCRIKQIINMWQEVGKAMYAPPIRGPINCSSNITG
LLLTRDGGHGNGTDNTTEIFRPG
>6V14XA_R5
EEEVVIRSENFTNNAKIIIVQLNQPVKINCTRPNNNTRKSIAIGPGRAFYATGEIIGDIR
QAHCNISEAQWNDTLKQVVRKLREQFGNKTIVFNHSSGGDPETVMHSFNCGGEFFYYNTT
PLFNSTWNDTDWNGTKGSNNNAGNGTKITLQCRIKQIINMWQEVGKAMYAPPIRGPIKCS
SDITGLLLTRDGGHGNDMDNTTEIFRPG
>6V14XB_R5
EEEVVIRSENFTNNAKIIIVQLNQPVQINCTRPNNNTRKSINIGPGRAFYATGEIIGDIR
QAHCNISEAQWNNTLKQVARKLREQFVDKTIVFNHSSGGDPEIVMHSFNCGGEFFYCNTT
PLFNSTWNDTDWNDTTGSNNTVGNGTKITLQCRIKQIINMWQEVGKATYAPPIRGPIKCS
SNITGLLLIRDGGHGNGTDSTTEIFRPG
>6V14XD_R5
EEEVVIRSENFTNNAKIIIVQLNQPVQINCTRPNNNTRKSIPIGPGRAFYATGEIIGDIR
QAHCNISEAQWNNTLKQVVKKLREQFGNKTIVFNRSSGGDPETVMHSFNCGGEFFYCNTT
PLFNSTWNDTTGSNNTVGNGTKITLQCRIKQIINRWQEVGKAMYAPPIRGPIKCSSNITG
LLLTRDGGHGNDTDNTTEIFRPG
>6V15X02_R5
EEEIVIRSENLTNNAKIIIVQLNQPVQINCTRPNNNTRKGINIGPGRAFYATGEIIGDIR
QAHCNISEAQWNNTLKQVVRKLREQFGNKTIVFNHSSGGDPEIVMHSFNCGGEFFYCNTT
PLFNSTWNDTKGSNNTVGNGTKITLQCRIKQIINMWQEVGKAMYAPPIRGPIKCSSNITG
LLLTRDGGHGNDTDNTTEIFRPG
>6V15X03_R5
EEEIVIRSENFTNNAKIIIVQLNQPVQINCTRPNNNTRKGINIGPGRAFYATGEIIGDIR
QAHCNISEAQWNNTLKQVARKLREQFVNKTIVFNHSSGGDPETVMHSFNCGGEFFYCNTT
PLFNSTWTDAEGSNNTAGNDTKIITLQCRIKQIINMWQEVGKAMYAPPIRGPIKCSSNIT
GLLLTRDGGHGNDTNSTTEIFRPG
>6V15X05_R5
EEEIVIRSENFTNNAKIIIVQLNQPVQINCTRPNNNTRKSIAIGPGRAFYATGEIIGDIR
QAHCNISEAQWNNTLKQVARKLREQFVNKTIVFNHSSGGDPEIVMHSFNCGGEFFYCNTT
PLFNSTWNDTDWNDTTGSTNTVGNGTKITLQCRIKQIINMWQEVGKATYAPPIRGPIKCS
SNITGLLLTRDGGHGNDTNSTTEIFRPG
>6V15X06_R5
EEEVVIRSENFTNNAKIIIVQLNQPVQINCTRPNNNTRKSINIGPGRAFYATGEIIGDIR
QAHCNISEAQWNNTLKQVARKLREQFVNKTIVFNHSSGGDPEIVMHSFNCGGEFFYCNTT
PLFNSTWNDTDWNDTTGSTNTVGNGTKITLQCRIKQIINMWQEVGKATYAPPIRGPIKCS
SNITGLLLTRDGGHGNGTDNTTEIFRPG
>6V15X07_R5
EEVVVIRSENFTNNAKIIIVQLNQPVQINCTRPNNNTRKSINIGPGRALYATGEIIGDIR
QAHCNISEAQWNNTLKQVVKKLREQFGNKTIVFNHSSGGDPETVMHSFNCGGEFFYCNTT
PLFNSTWTNAEGSNNTAGNDTKIITLQCRIKQIINMWQEVGKAMYAPPIRGPIKCSSNIT
GLLLTRDGGHGNGTDNTTEIFRPG
>6V15X08_R5
EEEVVIRSENFTNNAKIIIVQLNQPVQINCTRPNNNTRKSINIGPGRAFYATGEIIGDIR
QAHCNISEAQWNNTLKQVARKLREQFVNKTIVFNHSSGGDPEIVMHSFNCGGEFFYCNTT
PLFNSTWTNAKGSNNTAGNDTKIITLQCRIKQIINMWQEVGKATYAPPIRGPIKCSSNIT
GLLLIRDGGHGNGTDNTTEIFRPG
>6V15X10_R5
EEEIVIRSENFTNNAKIIIVQLNQPVQINCTRPNNNTRKSINIGPGRALYATGEIIGDIR
QAHCNISEAQWNNTLKQVARKLREQFVNKTIVFNHSSGGDPETVMHSFNCGGEFFYCNTT
PLFNSTWNDTTGSNNTAGNDTKIITLQCRIKQIINMWQEVGKAMYAPPIRGPIKCSSNIT
GLLLTRDGGHGNDTGNTTEIFRPG
>6V15X14_R5
EEEVVIRSENFTNNAKIIIVQLNQPVQINCTRPNNNTRKGINIGPGRAFYATGEIIGDIR
QAHCNISKAQWNNTLKQVAKKLREQFVNKTIVFNHSSGGDPETVMHSFNCGGEFFYCNTT
PLFNSTWNDTDWNDTTGSTNTVGNGTKITLQCRIKQIINMWQEVGKATYAPPIRGPIKCS
SNITGLLLIRDGGHGNGTDNTTEIFRPG
>6V15XB_R5
EEEIVIRSENFTNNAKIIIVQLNQPVQINCTRPNNNTREGINIGPGRAFYATGEIIGDIR
QAHCNISEAQWNNTLKQVARKLREQFVNKTIVFNHSSGGDPETVMHSFNCGGEFFYCNTT
PLFNSTWTDAEGSNNTAGNDTKIITLQCRIKQIINMWQEVGKAMYAPPIRGPIKCSSNIT
GLLLTRDGGHGNDTGNTTEIFRPG
>6V15XC_R5
EEVVVIRSENFTNNAKIIIVQLNQPVQINCTRPNNNTRKSINIGPGRAFYATGEIIGDIR
QAHCNISEAQWNNTLKQVARKLREQFVNKTIVFNHSSGGDPETVMHSFNCGGEFFYCNTT
PLFNSTWNDTDWNDTTGSTNTVGNGTKITLQCRIKQIINMWQEVGKAMYAPPIRGPIKCS
SNITGLLLIRDGGHGNGTDNTTEIFRPG
>6V16P01_R5
EEEVVIRSENFTNNAKIIIVQLNQPVQINCTRPNNNTRKGINIGPGRAFYATGEIIGDIR
QAHCNISEAQWNNTLKQVARKLREQFVNKTIVFNHSSGGDPEIVMHSFNCGGEFFYCNTT
PLFNSTWNDTDWNDTTGSTNTVGNGTKITLQCRIKQIINMWQEVGKATYAPPIRGPIKCS
SNITGLLLIRDGGHGNGTDNTTEIFRPG
>6V16P02_R5
EEEVVIRSENFTNDAKIIIVQLNQPVQINCTRPNNNTRKSINIGPGRAFYATGEIIGDIR
QAHCNISKAQWNATLKQVARKLKEQFGNKTIVFNHSSGGDPEIVMHSFNCGGEFFYCNTT
PLFNSTWNNTDWNNTTGSNNNVGNGTTITLQCRIKQIINMWQEVGKATYAPPIRGPIKCS
SNITGLLLTRDGGHGNDTNSTTEIFRPG
>6V16P03_R5
EGEVVIRSENFTNNAKIIIVQLNQPVQINCTRPNNNTRKSINIGPGRAFYATGEIIGNIR
QAHCNISKAQWNNTLKQVARKLREQFGNKTIVFNHSSGGDPEIVMHSFNCGGEFFYCNTT
PLFNSTWNNTDWNDTTGSTNTVGNDTKITLQCRIKQIINMWQEVGKATYAPPIRGPIKCS
SNITGLLLTRDGGHGNDTNSTSEIFRPG
>6V16P07_R5
EEEVVIRSENFTNNAKIIIVQLNQPVQINCTRPNNNTRKSINIGPGRAFYATGEIIGNIR
QAHCNISKAQWNDTLKQVARKLGEQFGNKTIVFNHSSGGDPEIVMHSFNCGGEFFYCNTT
PLFNSTWNDTDWNDTIGLNNTVGIGTNITLQCRIKQIINMWQEVGKATYAPPIRGPIKCS
SNITGLLLTRDGGHGNDTNSTTEIFRPG
>6V16P08_R5
EEEVVIRSENFTNNAKIIIVQLNQPVQINCTRPNNNTRKSINIGPGRAFYATGEIIGNIR
QAHCNISKAQWNNTLKQVARKLREQFGNKTIVFNHSSGGDPEIVMHSFNCGGEFFYCNTT
PLFNSTWNNTDWNDTTGSTNTVGNDTKITLQCRIKQIINMWQEVGKATYAPPIRGPIKCS
SNITGLLLTRDGGHGIDTNSTTEISRPG
>6V16P09_R5
EEEVVIRSENFTNNAKIIIVQLNQPVQINCTRPNNNTRKSINIGPGRAFYATGEIIGDIR
QAHCNISEAQWNATLKQVVRKLKEQFGNKTIVFNHSSGGDPEIVMHSSNCGGEFFYCNTT
PLFNSTWNNTDWNDTTGSTNTVGNDTKITLQCRIKQIINMWQEVGKATYAPPIRGPIKCS
SNITGLLLTRDGGHGNDTNSTTEIFRPG
>6V16P12_R5
EEEVVIRSENFTNNAKIIIVQLKQPVQINCTRPNNNTRKSINIGPGRAFYATGEIIGNIR
QAHCNISKAQWNNTLRQVARKLREQFGNKTIVFNHSSGGDPEIVMHSFNCGGEFFYCNTT
PLFNSTWNDTTGSNNTVGNGTTITLQCRIKQIINMWQEVGKATYAPPIRGPIKCSSNITG
LLLTRDGGHGNDTNSTTEIFRPG
>6V16P13_R5
EEEVVIRSENFTNNAKIIIVQLNQPVQINCTRPNNNTRKSINIGPGRAFYATGEIIGNIR
QAHCNISKAQWNNTLKQVARKLREQFGNKTIVFNHSSGGDPEIVMHSFNCGGEFFYCNTT
PLFNSTWNETDWNDTTGSNNTAGNGTTITLQCRIKQIINMWQEVGKATYAPPIRGPIKCS
SNITGLLLTRDGGHDTNSTTEIFRPG
>6V16P14_R5
EEEVVIRSENFTNNAKIIIVQLNQPVQINCTRPNNNTRKSINIGPGRAFYATGEIIGDIR
QAHCNISEAQWNNTLKQVARKLREQVGNKTIVFNHSSGGDPEIVMHSFNCGGEFFYCNTT
PLFNSTWNNTDWNDTTGSTNTVGNGTTITLQCRIKQIINMWQEVGKATYAPPIRGPIKCS
SNITGLLLTRDGGHGNDTNSTSEIFRPG
>6V16P17_R5
EEEVVIRSENFTNNAKIIIVQLNQPVQINCTRPNNNTRKSINIGPGRAFYATGEIIGNIR
QAHCNISKAQWNNTLKQVARKLREQFGNKTIVFNHSSGGDPEIVMHSFNCGGEFFYCNTT
PLFNSTWNNTDWNDTTGSTNTVGNGTNITLQCRIKQIINMWQEVGKATYAPPIRGPIKCS
SNITGLLLTRDGGHGNDTNSTTEIFRPG
>6V16P18_R5
EEEVVIRSENFTNNAKIIIVQLNQPVQINCTRPNNNTRKSINIGPGRAFYATGEIIGNIR
QAHCNISKAQWNNTLKQVARKLREQFGNKTIVFNHSSGGDPEIVMHSFNCGGEFFYCNTT
PLFNSTWNNTDWNDTTGSTNTVGNGTNITLQCRIKQIINMWQEVGKATYAPPIRGPIKCS
SNITGLLLTRDGGHGNDTNSTTEIFRPG
>6V16X02_R5
EEEVVIRSENFTNNAKIIIVQLNQPVQINCTRPNNNTRKSINIGPGRAFYATGEIIGNIR
QAHCNISKAQWNNTLKQVARKLREQFGNKTIVFNHSSGGDPEIVMHSFNCGGEFFYCNTT
PLFNSTWNNTDWNDTTGSTNTVGNDTKITLQCRIKQIINMWQEAGKATYAPPIRGPIKCS
SNITGLLLTRDGGHGNDTNSTSEIFRPG
>6V16X03_R5
EEEVVIRSENFTNNAKIIIVQLNQPVQINCTRPNNNTRKSINIGPGRAFYATGEIIGDIR
QAHCNISEAQWNNTLKQVVKKLKEQFGNKTIVFNHSSGGDPEIVMHSFNCGGEFFYCNTT
PLFNSTWNNTDWNDTTGSTNTVGNDTKITLQCRIKQIINMWQEVGKATYAPPIRGPIKCS
SNITGLLLTRDGGHGNDTNSTTEIFRPG
>6V16X09_R5
EEEVVIRSENFTNNAKIIIVQLNQPVQINCTRPNNNTRKSINIGPGRAFYATGEIIGDIR
QAHCNISEAQWNATLKQVVRKLKEQFGNKTIVFNHSSGGDPEIVMHSFNCGGEFFYCNTT
PLFNSTWNDTDWNDTTGSNNTVGSGTNITLQCRIKQIINMWQEVGKATYAPPIRGPIKCS
SNITGLLLTRDGGHGNDTNSTTEIFRPG
>6V16X14_R5
EEEVVIRSENFTNNAKIIIVQLNQPVQINCTRPNNNTRKSINIGPGRAFYATGEIIGNIG
QAHCNISKAQWNNTLKQVARKLREQFGNKTIVFNHSSGGDPEIVMHSFNCGGEFFYCNTT
PLFNSTWNNTDWNDTTGSTNTVRNGTEITLQCRIKQIINMWQEVGKATYAPPIKGPIKCS
SNITGLLLTRDGGHGNDTNSTTEIFRPG
>6V16XA_R5
EEEVVIRSENFTNNAKIIIVQLNQPVQINCTRPNNNTRKSIAIGPGRAFYATGEIIGDIR
QAHCNISEAQWNNTLKQVARKLREQFVNKTIVFNHSSGGDPETVMHSFNCGGEFFYCNTT
PLFNSTWNDTTGSNNTAGNGTKITLQCRIKQIINMWQEVGKATYAPPIRGPIKCSSNITG
LLLTRDGGHGNDTNSTTEIFRPG
>6V16XB_R5
EEEVVIRSENFTNNAKIIIVQLNQPVQINCTRPNNNTRKSINIGPGRAFYATGEIIGNIR
QAHCNISKAQWNNTLKQVARKLREQFGNKTIVFNHSSGGDPEIVMHSFNCGGEFFYCNTT
PLFNSTWNNTDWNDTTGSNNNAGNGTKITLQCRIKQIINMWQEVGKATYAPPIRGPIKCS
SNITGLLLTRDGGHGNDTNSTTEIFRPG
>6V16XC_R5
EEEVVIRSENFTNNAKIIIVQLNQPVQINCTRPNNNTRKSINIGPGRAFYATGEIIGDIR
QAHCNISEAQWNNTLKQVARKLREQFVNKTIVFNHSSGGDPETVMHSFNCGGEFFYCNTT
PLFNSTWNDTTGSNNTAGNGTKITLQCRIKQIINMWQEVGKAMYAPPIRGPIKCSSNITG
LLLTRDGGHGNDTDNTTEIFRPG
>6V16XD_R5
EEEVVIRSENFTNNAKIIIVQLNQPVQINCTRPNNNTRKSINIGPGRAFYATGEIIGNIR
QAHCNISKAQWNNTLKQVARKLREQFGNKTIVFNHSSGGDPEIVMHSFNCGGEFFYCNTT
PLFNSTWNNTDWNDTTGSNNNAGNGTKITLQCRIKQIINMWQEVGKATYAPPIRGPIKCS
SNITGLLLTRDGGHGNDTNSTTEIFRPG
>6V17X09_R5
EEEVVIRSENFTNNAKIIIVQLNQPVQINCTRPNNNTRKGINIGPGRAFYATGEIIGDIR
QAHCNISEAQWNNTLKQVARKLREQFVNKTIVFNHSSGGDPEIVMHSFNCGGEFFYCNTT
PLFNSTWNNTDWNDTTGSTNTVGNGTTITLQCRIKQIINMWQEVGKATYAPPIKGPIKCS
SNITGLLLTRDGGHGNDTNSTTEIFRPG
>6V17X10_R5
EEEVVIRSENFTNNAKIVIVQLNQPVQINCTRPNNNTRKSINIGPGRAFYATGEIIGNIR
QAHRNISKAQWNNTLKQVARKLGEQFGNKTIVFNHSSGGDPEIVMHSFNCGGEFFYCNTT
PLFNSTWNNTDWNDTTGSTNTVGIGTNITLQCRIKQIIDMWQEVGKATYAPPIRGPIKCS
SNITGLLLTRDGGHGNDTNSTTEIFRPG
>6V17X12_R5
EEEVVIRSENFTNNAKIVIVQLNQPVQINCTRPNNNTRKSINIGPGRAFYATGEIIGNIR
QAHRNISKAQWNNTLKQVARKLGEQFGNKTIVFNHSSGGDPEIVMHSFNCGGEFFYCNTT
PLFNSTWNNTDWNDTTGSTNTVGIGTNITLQCRIKQIIDMWQEVGKATYAPPIRGPIKCS
SNITGLLLTRDGGHGNDTNSTTEIFRPG
>6V17XA_R5
EEEVVIRSENFTNNAKIIIVQLKQPVQINCTRPNNNTRKSINIGPGRAFYATGEIIGNIR
QAHCNISKAQWNNTLKQVARKLREQFGNKTIVFNHSSGGDPEIVMHSFNCGGEFFYCNTT
PLFNSTWNATGWNDTTGSNNNVGSGTNITLQCRIKQIINMWQEVGKATYAPPIRGPIKCS
SNITGLLLTRDGGHGNDTNSTTEIFRPG
>6V17XB_R5
EEEVVIRSENFTNTAKIIIVQLSQPVQINCTRPNNNTRKSINIGPGRAFYATGEIIGNIR
QAHCNISKAQWNNTLKQVARKLGEQFGNKTIVFNHSSGGDPEIVMHSFNCGGEFFYCSTT
PLFNSTWNNTDWNDTTGSTNTVGIGTNITLQCRIKQIINMWQEVGKATYAPPIRGPIKCS
SNITGLLLTRDGGHGNDTNSTTEIFRPG
>6V17XC_R5
EEEVVIRSENFTNNAKIIIVQLNQPVQINCTRPNNNTRKSIPIGPGRAFYATGEIIGDIR
QAHCNISEAQWNNTLKQVVRKLKEQFGNKTIVFNHSSGGDPEIVMHSFNCGGEFFYCNTT
PLFNSTWNDTDWNDTTGSNNAVGNGTKITLQCRIKQIINMWQEVGKATYAPPIRGPIKCS
SNITGLLLTRDGGHGNDTNSTTEIFRPG
>6V17XD_R5
EEEVVIRSENFTNNAKIIIVQLNQPVQINCTRPNNNTRKSINIGPGRAFYATGEIIGNIR
QAHCNISKAQWNNTLKQVARKLGGQFGNKTIVFNHSSGGDPEIVMHSFNCGGEFFYCNTT
PLFSSTWNNTDWNDTTGSTNTVGIGTNITLQCRIKQIINMWQEVGKATYAPPIRGPIKCS
SSITGLLLTRDGGPGNDTNSTTEIFRPG
>6V18X02_R5
EEEVVIRSENFTNNAKIIIVQLKQPVQINCTRPNNNTRKSINIGPGRAFYATGEIIGNIR
QAHRNISKAQWNNTLKQVARKLGEQFGNKTIVFNHSSGGDPEIVMHSFNCGGEFFYCNTT
PLFNSTWNNTDWNDTTGSTNTVGIGTNITLQCRIKQIINMWQEVGKATYAPPIRGPIKCS
SNITGLLLTRDGGHGNDTNSTTEIFRPG
>6V18X03_R5
EEEVVIRSENFTNNAKIIIVQLNQSVQINCTRPNNNTRKSINIGPGRAFYATGEIIGNIR
QAHCNISKAQWNNTLKQVARKLREQFGNKTIVFNHSSGGDPEIVMHSFNCGGEFFYCNTT
PLFNSTWNETDWNDTTGSTNTVGNGTKITLQCRIKQIINMWQEVGKATYAPPIRGPIKCS
SNITGLLLTRDGGHGNDTNSTTEIFRPG
>6V18X05_R5
EEEVVIRSENFTNNAKIIIVQLKQPVQINCTRPNNNTRKSINIGPGRAFYATGEIIGNIR
QAHCNISKAQWNNTLKQVARKLKEQFGNKTIVFNHSSGGDPEIVMHSFNCGGEFFYCNTT
PLFNSTWNNTDWNDTTGSNNTIGSGTNITLQCRIKQIINMWQEVGKATYAPPIRGPIKCS
SNITGLLLTRDGGHGNDTNSTTEISRPG
>6V18X06_R5
EEEVVIRSENFTNNAKIIIVQLNQPVQINCTRPNNNTRKSINIGPGRAFYATGEIIGNIR
QAHCNISKAQWNNTLKQVARKLGEQFGNKTIVFNHSSGGDPEIVMHSFNCGGEFFYCNTT
PLFNSTWNYTDWNDTTGSTNTAGNNTTITLQCRIKQIINMWQEVGKATYAPPIRGPIKCS
SNITGLLSTRDGGHGNDTNSTTEIFRPG
>6V18X08_R5
EEEVVIRSENFTNNAKIIIVQLNQPVQINCTRPNNNTRKSINIGPGRAFYATGEIIGNIR
QAHCNISKAQWNNTLKQVARKLREQFGNKTIVFNHSSGGDPEIVMHSFNCGGEFFYCNTT
PLFNSTWNNTDWNDTTGSTNTVGNGTKITLQCRIKQIINMWQEVGKATYAPPIRGPIKCS
SNITGLLLTRDGGHGNDTNSTTEIFRPG
>6V18X09_R5
EEEVVIRSENFTNNAKIIIVQLKQPVQINCTRPNNNTRKSINIGPGRAFYATGEIIGNIR
QAHCNISKAQWNDTLKQVARKLKEQFGNKTIVFNHSSGGDPEIVMHSFNCGGEFFYCNTT
PLFNSTWNNTDWNDTTGSNNTVGSGTNITLQCRIKQIINMWQEVGKATYAPPIRGPIKCS
SNITGLLLTRDGGHGNDTNSTTEIFRPG
>6V18X11_R5
EEEVVIRSENFTNNAKIIIVQLNQSVQINCTRPNNNTRKSINIGPGRAFYATGEIIGNIR
QAHCNISEAQWNDTLKQVARKLGEQFGNKTIVFNHSSGGDPEIVMHSFNCGGEFFYCNTT
PLFNSTWNATGWNDTTGSNNNVGSGTNITLQCRIKQIINMWQEVGKATYAPPIRGPIKCS
SNITGLLLTRDGGHGNDTNSTTEIFRPG
>6V18X12_R5
EEEVVIRSENFTNNAKIIIVQLNQPVQINCTRPNNNTRKSMNIGPGRAFYATREIIGNIR
QAHCNISEAQWNNTLKQVARKLGEHFGNKTIVFNHSSGGDPEIVMHSFNCGGEFFYCNTT
PLFNSTWNYTDWNDTTGSNNTVGSGTNITLQCRIKQIINMWQEVGKATYAPPIRGPIKCS
SNITGLLLTRDGGHGNDTNSTTEIFRPG
>6V18XA_R5
EEEVVIRSENFTNNAKIIIVQLNQSVQINCTRPNNNTRKSINIGPGRAFYATGEIIGNIR
QAHCNISEAQWNDTLKQVARKLGEQFGNKTIVFNHSSGGDPEIVMHSLNCGGEFFYCNTT
PLFNSTWNATGWNDTTGSNNNVGSGTNITLQCRIKQIINMWQEVGKATYAPPIRGPIKCS
SNITGLLLTRDGGHGNDTNSTTEIFRPG
>6V18XB_R5
EEEVVIRSENFTNNAKIIIVQLNQPVQINCTRPNNNARKSINIGPGRAFYATGEIIGNIR
QAHCNISKAQWNDTLKQVARKLGEQFGNKTIVFNHSSGGDPEIVMHSFNCGGEFFYCNTT
PLFNSTWNNTGWNDTTGPNNNVGGGTNITLQCRIKQIINMWQEVGKATYAPPIRGPIKCS
SNITGLLLTRDGGHGNDTNSTTEIFRPG
>6V18XC_R5
EEEVVIRSENFTNNAKIIIVQLNQPVQINCTRPNNNTRKSIAIGPGRAFYATGEIIGDIR
QAHCNISKAQWNNTLKQVARKLREQFVNKTIVFNHSSGGDPEIVMHSFNCGGEFFYCNTT
PLFNSTWNNTNWNDTTGSNNTAGNDTKIITLQCRIKQIINMWQEVGKATYAPPIRGPIKC
SSNITGLLLTRGGGHGNDTNSTTEIFRPG
>6V19X01_R5
EEEVVIRSENFTNNAKIIIVQLNQPVQINCTRPNNNTRKSINIGPGRAFYATGEIIGNIR
QAHCNISKAQWNNTLKQVARKLGEQFGNKTIVFNHSSGGDPEIVMHSFNCGGEFFYCNTT
PLFNSTWNNTDWNDTTGSNNPVGSGTNITLQCRIKQIINMWQEVGKATYAPPIRGPIKCS
SNITGLLLTRDGGHGNDTNSTTEIFRPG
>6V19X02_R5
EEEVVIRSENFTNNAKIIIVRLNQPVQINCTRPNNNTRKSINIGPGRAFYATGEIIGNIR
QAHCNISKAQWNDTLKQVARKLGEQFGNKTIVFNHSSGGDPEIVMHSFNCGGEFFYCNTT
PLFNSTWNATGWNDTTGSNNNVGTNITLQCRIKQIINMWQEVGKATYAPPIRGPIKCSSN
ITGLLLTRDGGHGNDTNSTTEIFRPG
>6V19X03_R5
EEEVVIRSENFTNNAKIIIVQLNQPVQINCTRPNNNTRKSINIGPGRAFYATGEIIGNIR
QAHCNISKAQWNDTLKQVARKLGEQFGNKTIVFNHSSGGDPEIVMHSFNCGGEFFYCNTT
PLFNSTWNNTDWNANNTIGSGTNITLQCRIKQIINMWQEVGKATYAPPIRGPIKCSSNIT
GLLLTRDGGHGNDTNSTTEIFRPG
>6V19X04_R5
EEEVVIRSENFTNNAKIIIVQLNQPVQINCTRPNNNTRKSINIGPGRAFYATGEIIGNIR
QAHCNISKAQWNDTLKQVARKLGEQFGNKTIVFNHSSGGDPEIVMHSFNCGGEFFYCNTT
PLFNSTWNNTGWNDTTGSNTNVGSGTNITLQCRIKQIINMWQEVGKATYAPPIRGPIKCS
SNITGLLLTRDGGHGNDTNSTTEIFRPG
>6V19X05_R5
EEEVVIRSENFTNNAKIIIVQLNQPVQINCTRPNNNTRKSINIGPGRAFHATGEIIGDIR
QAHCNISKAQWNNTLKQVARKLGEQFGNKTIVFNHSSGGDPEVVMHSFNCGGEFFYCNTT
PLFNSTWNNTDWNDTTGSTNTAGNNTTITLQCRIKQIINMWQEVGKATYAPPIRGPIKCS
SNITGLLLTRDGGHGNDTNSTTEIFRPG
>6V19X06_R5
EEEVVIRSENFTNNAKIIIVQLNQSVQINCTRPNNNTRKSINIGPGRAFYATGEIIGNIR
QAHCNISKAQWNDTLKQVARKLGEQFGNKTIVFNHSSGGDPEIVMHSFNCGGEFFYCNTT
SLFNSTWNETDWNDTTGSTNTVGNITLQCRIKQIVNMWQEVGKATYAPPIRGPIKCSSNI
TGLLLTRDGGHGNDTNSTTEIFRPG
>6V19X11_R5
EEEVVIRSENFTNNAKIIIVQLKQPVQINCTRLNNNTRKSINIGPGRAFYATGEIIGNIR
QAHCNISKAQWNDTLKQVARKLGEQFGNKTIVFNHSSGGDPEIVMHSFNCGGEFFYCNTT
PLFNSTWNNTGWNDTTGSNTNVGSGTNITLQCRIKQIINMWQEVGKATYAPPIRGPIKCS
SNITGLLLTRDGGHGNDTNSTTEIFRPG
>6V19X13_R5
EEEVVIRSENFTNNAKIIIVQLNQPVQINCTRPNNNTRKSINIGPGRAFHATGEIIGDIR
QAHCNISKAQWNNTLKQVARKLGEQFGNKTIVFNHSSGGDPEVVMHSFNCGGEFFYCNTT
PLFNSTWNNTDWNDTTGSTNTAGNNTTITLQCRIKQIINMWQEVGKATYAPPIRGPIKCS
SNITGLLLTRDGGHGNDTNSTTEIFRPG
>6V19XA_R5
EEEVVIRSENFTNNAKIIIVQLKQPVQINCTRPNNNTRKSINIGPGRAFYATGEIIGNIR
QAHCNISKAQWNNTLKQVARKLGEQFRNKTIVFNHSSGGDPEIVMHSFNCGGEFFYCNTT
PLFNSTWNATGWNDTTGSNNNVGSGTNITLQCRIKQIINMWQEVGKATYAPPIRGPIKCS
SNITGLLLTRDGGHGNDTNSTTEIFRPG
>6V19XD_R5
EEEVVIRSENFTNNAKIIIVQLNQPVQINCTRPNNNTRKSINIGPGRAFYATGDIIGNIR
QAHCNISKAQWNNTLKQVARKLGEQFGNKTIVFNHSSGGDPEIVMHSFNCGGEFFYCNTT
PLFNSTWNETDWNDTTGSNNNAGSGTNITLQCRIKQIINMWQEVGKATYAPPIKGPIKCS
SNITGLLLTRDGGYGNDTNSTTEIFRPG
>6V19XE_R5
EEEVVIRSENFTNNAKIIIVQLNQPVQINCTRPDNNTRKSINIGPGRAFYATGEIIGNIR
QAHCNISKAQWNDTLKQVARKLGEQFGNKTIVFNHSSGGDPEIVMHSFNCGGEFFYCNTS
PLFNSTWNATGWNDTTGSNNNVGTNITLQCRIKQIINMWQEVGKATYAPPIRGPIKCSSN
ITGLLLTRDGGHGNDTNSTTEIFRPG
>6V22P02_R5
EEEIVIRSENFTNNAKIIIVQLNQSVQINCTRPNNNTRKSINIGPGRAFYATGEIIGNIR
QAHCNISKAQWNNTLKQVARKLGEQFGNKTIVFNHSSGGDPEVVMHSFNCGGEFFYCNTT
PLFNSTWNNTNWNDTTGSGSSTNITLQCRIKQIINMWQEVGKATYAPPIRGPIKCSSNIT
GLLLTRDGGHGNDTNSTTEIFGPG
>6V22P05_R5
EEEVVIRSENFTNNAKIIIVQLKQPVQINCTRPNNNTRKSINIGPGRAFYATGEIIGNIR
QAHCNISKAQWNDTLKQVARKLGEQFGNKTIVFKHSSGGDPEIVMHSFNCGGEFFYCNTT
PLFNSTWNNTNWNDTTGSGSSTNITLQCRIKQIINMWQEVGKATYAPPIRGPIKCSSNIT
GLLLTRDGGHSNDTNSTTEIFRPG
>6V22P07_R5
EEEVVIRSENFTNNAKIIIVQLKQPVQINCTRPNNNTRKSINIGPGRAFYATGEIIGNIR
QAHCNISKAQWNNTLKQVARKLGEQFGNKTIVFNHSSGGDPEIVMHSFNCGGEFFYCNTT
PLFNSTWNNTNWNDTTGSGSSTNITLQCRIKQIINMWQEVGKATYAPPIRGPIKCSSNIT
GLLLTRDGGHGNDTNSTTEIFRPG
>6V22P08_R5
EEEVVIRSENFANNAKIIIVQLKQPVQINCTRPNNNTRKSINIGPGRAFYATGEIIGNIR
QAHCNISKAQWNNTLKQVARKLGEQFGNKTIVFNHSSGGDPEIVMHSFNCGGEFFYCNTT
PLFNSIWNNTNWNDTTGSGSSTNITLQCRIKQIINMWQEVGKATYAPPIRGPIKCSSNIT
GLLLTRDGGHGNDTNSTTEIFRPG
>6V22P09_R5
EEEVVIRSENFTNNAKIIIVQLKQPVQINCTRPNNNTRKSINIGPGRAFYATGEIIGNIR
QAHCNISKAQWNDTLKQVARKLGEQFGNKTIVFNHSSGGDPEIVMHSFNCGGEFFYCNTT
PLFNSTWNNTNWNDTTGSGSSTNITLQCRIKQIINMWQEVGKATYAPPIRGPIKCSSNIT
GLLLTRDGGHGNDTNSTTEIFRPG
>6V22P13_R5
EEEVVIRSENFTNNAKIIIVQLKQPVQINCTRPNNNTRKSINIGPGRAFYATGEIIGNIR
QAHCNISRAQWNDALKQVARKLGEQFGNKTIVFNHSSGGDPEIVMHSFNCGGEFFYCDTT
PLFNSTWNNTNWNDTTGSGSSTNITLQCRIKQIISMWQEVGKATYAPPIRGPIKCSSNIT
GLLLTRDGGHGNDTNSTTEIFRPG
>6V22P14_R5
EEEVVIRSENFTNNAKIIIVQLKQSVQINCTRPNNNTRKSINIGPGRAFYATGEIIGNIR
QAHCNISKAQWNNTLKQVARKLGEQFGNKTIVFNHSSGGDPEIVMHSFNCGGEFFYCNTT
PLFNSTWNNTNWNDTTGSGSSTNITLQCRIKQIINMWQEVGKATYAPPIRGPIKCSSNIT
GLLLTRDGGHGNDTNSTTEIFRPG
>6V22P15_R5
EEEVVIRSENFTNNAKIIIVQLKQPVQINCTRPNNNTRKSINIGPGRAFYATGEIIGNIR
QAHCNISKAQWNNTLKQVARKLGEQFGNKTIVFNHSSGGDPEIVMHSFNCGGEFFYCNTT
PLFNSTWNNTNWNDTTGSGSSTNITLQCRIKQIINMWQEVGKATYAPPIRGPIKCSSNIT
GLLLTRDGGHGNDTNSTTEIFRPG
>6V22P16_R5
EEEVVIRSENFTNNAKIIIVQLKQPVQINCTRPNNNTRKSINIGPGRAFYATGEIIGNIR
QAHCNISKAQWNNTLKQVARKLGEQFGNKTIVFNHSSGGDPEIVMHSFNCGGEFFYCNTT
PLFNSTWNNTNWNDTTGSGSSTNITLQCRIKQIINMWQGVGKATYAPPIRGPIKCSSNIT
GLLLTRDGGHGNDTNSTTEIFRPG
>6V22P19_R5
EEEVVIRSENFTNNAKIIIVQLKQPVQINCTRPNNNTRKSINIGPGRAFYATGEIIGNIR
QAHCNISKAQWNNTLKQVARKLEEQFGNKTIVFNHSSGGDPEIVMHSFNCGGEFFYCNTT
PLFNSTWEYTDWIDSTGSGSSTNITLQCRIKQIINMWQEVGKATYAPPIRGPIKCSSNIT
GLLLTRDGGHGNDTNSTTEIFRPG
>6V22P20_R5
EEEVVIRSENFTNNAKIIIVQLNQSVQINCTRPNNNTRKSINIGPGRAFYATGEIIGNIR
QAHCNISKAQWSNTLKQVARKLGEQFGNKTIVFNHSSGGDPEIVMHSFNCGGEFFYCNTT
PLFNSTWNNTNWNDTTGSGSSTNITLQCRIKQIINMWQEVGKATYAPPIRGPIKCSSNIT
GLLLTRDGGHGNDTNSTTEIFRPG
>6V22X01_R5
EEEVVIRSENFTNNAKIIIVQLKQPVQINCTRPNNNTRKSINIGPGRAFYATGEIIGNIR
QAHCNISKAQWNDTLKQVARKLGEQFENKTIVFNHSPGGDPEIVMHSFNCGGEFFYCDTT
PLFNSTWNNTNWNDTTGSGSSTNITLQCRIKQIINMWQEVGKATYAPPIRGPIKCSSNTT
GLLLTRDGGHGNDTNSTTEIFRPG
>6V22X03_R5
EEEVVIRSENFTNNAKIIIVQLKQPVQINCTRPNNNTRKSINIGPGRAFYATGEIIGNIR
QAHCNISKAQWNNTLKQVARKLGEQFGNKTIVFNHSSGGDPEIVMHSFNCGGEFFYCNTT
PLFNSTWNNTNWNDTTGPGSSTNITLQCRIKQIINMWQEVGKATYAPPIRGPIKCSSNIT
GLLLTRDGGHGNDTNSTTEIFRPG
>6V22X14_R5
EEEVVIRSENFTNNAKIIIVQLKQPVQINCTRPNNNTRKSINIGPGRAFYATGEIIGNIR
QAHCNISKAQWNDTLKQVARKLGEQFGNKTIVFNHSSGGDPEIVMHSFNCGGEFFYCNTT
PLFNSTWNNTNWNDTTGSGSSTDITLQCRIKQIINMWQEVGKATYAPPIRGPIKCSSNIT
GLLLTRDGGHGNDTNSTTEIFRPG
>6V22X15_R5
EEEVVIRSENFTNNAKIIIVQLKQPVQINCTRPNNNTRKSINIGPGRAFYATGEIIGNIR
QAHCNISKAQWNDTLKQVARKLGEQFGNKTIVFNHSSGGDPEIVMHSFNCGGEFFYCNTT
PLFNSTWNNTNWNDTTGSGSSTNITLQCRIKQIINMWQEVGKATYAPPIRGPIKCSSNIT
GLLLTRDGGHGNDTNSTTEIFRPG
>6V22X16_R5
EEEVVIRSENFTNNAKIIIVQLKQPVQINCTRPNNNTRKSINIGPGRAFYATGEIIGNIR
QAHCNISKAQWNDTLKQVARKLGEQFGNKTKVFNHSSGGDPEIVMHSFNCGGEFFYCDTT
SLFNSTWNNTNWNDTTGPGSSTNITLQCRIKQIINMWQEVGKATYAPPIRGPIKCSSNIT
GLLLTRDGGYGNDTNSTTEIFRPG
>6V22X18_R5
EEEVVIRSENFTNNAKIIIVQLKQPAQINCTRPNNNTRKSINIGPGRAFYATGEIIGNIR
QAHCNISKAQWNNTLKQVARKLKEQFRNKTIVFNHSSGGDPEIVMHSFNCGGEFFYCNTT
PLFNSTWNNTNWNDTTGSGSSTNITLQCRIKQIINMWQEVGKATYAPPIRGPIKCSSNIT
GLLLTRDGGHGNDTNSTTEIFRPG
>6V22XD_R5
EEEVVIRSENFTNNAKIIIVQLNQSVQINCTRPNNNTRKSINIGPGRAFYATGEIIGNIR
QAHCNISKAQWNNTLKQVARKLGEQFGNKTIVFNHSSGGDPEIVMHSFNCGGEFFYCNTT
PLFNSTWNNTNWNDTTGSGSSTNITLQCRIKQIINMWQEVGKATYAPPIRGPIKCSSNIT
GLLLTRDGGHGNDTNSTTEIFRPG
>6V22XE_R5
EEEVVIRSENFTNNAKIIIVQLKQPVQINCTRPNNNTRKSINIGPGKAFYATGEIIGNIR
QAHCNVSKAQWNNTLKLVARKLKEQFGNKTIVFNHSSGGDPEIVMHSFNCGGEFFYCNTT
PLFNSTWNNTNWNDTTGSGSSTNITLQCRIKQIINMWQEVGKATYAPPIRGPIKCSSNIT
GLLLTRDGGHGNDTNSTTEIFRPG
>6V22XF_R5
EEEVVIRSENFTNNAKIIIVQLKQPVQINCTRPNNNTRKSINIGPGRAFYATGEIIGNIR
QAHCNISKAQWNNTLKQVAGKLGEQFGNKTIVFNHSSGGDPEIVMHSFNCGGEFFYCNTT
PLFNSIWNNTNWNDTTGSGSSTNITLQCRIKQIINMWQEVGKATYAPPIRGPIKCSSNIT
GLLLTRDGGHGNDTNSTTEIFRPG
>6V22XG_R5
EEEVVIRSENFTNNAKIIIVQLKQPVQINCTRPNNNTRKSINIGPGRAFYATGEIIGNIR
QAHCNISKAQWNDTLKQVARKLGEQFGNKTIVFNHSSGGDPEIVMHSFNCGGEFFYCNTT
PLFDSTWNNTNWNDTTGSGSSTNITLQCRIKQIINMWQEVGKATYAPPIRGPIKCSSNIT
GLLLTRDGGHGNDTNSTTEIFRPG
>6V22XI_R5
EEEVVIRSENFTNNAKIIIVQLKQPVQINCTRPNNNTRKSINIGPGRAFYATGEIIGNIR
QAHCNISKAQWNNTLKQIARKLGEQFGNKTIVFNHSSGGDPEIVMHSFNCGGEFFYCNTT
PLFNSTWNNTDWNDTTGSGSSTNITLQCRIKQIINMWQEVGKATYAPPIRGPIKCSSNIT
GLLLTRDGGHGNDTNSTTEIFRPG
