# Supplementary material for: Protein structural disorder of the envelope V3 loop contributes to the switch in human immunodeficiency virus type 1 cell tropism
Source: PLoS One. 2017 Oct 19;12(10):e0185790. doi: 10.1371/journal.pone.0185790 (PMC5648111; doi:10.1371/journal.pone.0185790)
Supplement: S1 File — (ZIP) [file pone.0185790.s001.zip › sequences/Shankarappa_data_set_C2_V5/sequence_per_patient_AA/pat08.fasta]

>8V09X03_X4
EEEVVIRSENFTDNAKTIIVQLNESVEINCTRPYRYRRQGIHIGPGRAIYTAGNINGDTR
KAHCNINRTKWNNTLQQIVKKLTEQFGNKTIIFKQSSGGDPEIVMHSFNCGREFFYCNTT
QLFNSTWEFNSTWNGTTGNENITLPCRIKQIINGWQEVGKAMYAPPIEGQIKCSSNITGL
LLTRDGGRNETNNTEIFRPG
>8V09X04_R5
EEEVVIRSQNFTDNAKTIIVQLNKSVEINCTRPNNNTRKSINIGPGRAFYATGDIIGDIR
QAHCNISREKWNNTLEQVVKKLREQFGNKTIVFQPSSGGDPEIVTHSFNCGGEFFFCNTT
QLFNSTWNNGKSNDTEGNETIILPCRIKQIINMWQSVGKAMYAPPIRGQIKCLSNITGLL
LTRDGGNNNNTNETETFRPG
>8V09X05_R5
EEEVVIRSQNFTDNAKTIIVQLNKSVEINCTRPNNNTRKSINIGPGRAFYATGDIIGDIR
QAHCNISREKWNNTLEQVVKKLREQFGNKTIVFQPSSGGDPEIVTHSFNCGGEFFFCNTT
QLFNSTWNNGKSNDTEGNETIILPCRIKQIINMWQSVGKAMYAPPIRGQIKCLSNITGLL
LTRDGGNNNTNETETFRPG
>8V09X06_R5
EEEVVIRSQNFTDNAKTIIVQLNKSVEINCTRPNNNTRKSINIGPGRAFYATGDIIGDIR
QAHCNISRGKWNNTLEQVVKKLREQFGNKTIVFQPSSGGDPEIVTHSFNCGGEFFFCNTT
QLFNSTWNNGKSNDTEGNETIILPCRIKQIINMWQSVGKAMYAPPIRGQIKCLSNITGLL
LTRDGGNNNNTNETETFRPG
>8V09X07_R5
EEEVVIRSQNFTDNAKTIIVQLNKSVEINCTRPNNNTRKSINIGPGRAFYATGDIIGDIR
QAHCNISRGKWNNTLEQVVKKLREQFGNKTIVFQPSSGGDPEIVTHSFNCGGEFFFCNTT
QLFNSTWNNGKSNDTEGNETIILPCRIKQIINMWQSVGKAMYAPPIRGQIKCLSNITGLL
LTRDGGNTNETETFRPG
>8V09X08_R5
EEEVVIRSQNFTDNAKTIIVQLNKSVEINCTRPNNNTRKSINIGPGRAFYATGDIIGDIR
QAHCNISRGKWNNTLEQVVKKLREQFGNKTIVFQPSSGGDPEIVTHSFNCGGEFFFCNTT
QLFNSTWNNGKSNDTEGNETIILPCRIKQIINMWQSVGKAMYAPPIRGQIKCLSNITGLL
LTRDGGNNNNTNETETFRPG
>8V09X09_R5
EEEVVIRSQNFTDNAKTIIVQLNKSVEINCTRPNNNTRKSINIGPGRAFYATGDIIGDIR
QAHCNISRGKWNNTLEQVVKKLREQFGNKTIVFQPSSGGDPEIVTHSFNCGGEFFFCNTT
QLFNSTWNNGKSNDTEGNETIILPCRIKQIINMWQSVGKAMYAPPIRGQIKCLSNITGLL
LTRDGGNNSNTNETETFRPG
>8V10X01_R5
EEEVVIRSQNFTDNAKTIIVQLNKSVEINCTRPNNNTRKSINIGPGRAFYATGDIIGDIR
QAHCNISRGKWNNTLEQVVKKLREQFGNKTIVFQPSSGGDPEIVTHSFNCGGEFFFCNTT
QLFNSTWNNGKSNDTEGNETIILPCRIKQIINMWQSVGKAMYAPPIRGQIKCLSNITGLL
LTRDGGNNNTNETETFRPG
>8V10X03_R5
EEEVVIRSQNFTDNAKTIIVQLNKSVEINCTRPNNNTRKSINIGPGRAFYATGDIIGDIR
QAHCNISREKWNNTLEQVVKKLREQFGNKTIVFQPSLGGDPEIVTHSFNCGGEFFFCNTT
QLFNSTWNNGKSNDTEGNETIILPCRIKQIINMWQSIGKAMYAPPIRGQIKCLSNITGLL
LTRDGGNNNNTNDTETFRPG
>8V10X04_R5
EEEVVIRSQNFTDNAKTIIVQLNKSVEINCTRPNNNTRKSINIGPGRAFYATGDIIGDIR
QAHCNISREKWNNTLEQVVKKLREQFGNKTIVFQPSSGGDPEIVTHNFNCGGEFFFCNTT
QLFNSTWNNGKSNDTEGNETIILPCRIKQIINMWQSVGKAMYAPPIRGQIKCLSNITGLL
LTRDGGNNNNTNETETFRPG
>8V10X05_R5
EEEVVIRSQNFTDNAKTIIVQLNESVEINCTRPNNNTRKSINIGPGRAFYATGDIIGDIR
QAHCNISRGKWNNTLEQVVKKLREQFGNKTIVFQPSSGGDPEIVTHSFNCGGELFFCNTT
QLFNSTWNTEGNETIILPCRIKQIINMWQSVGKAMYAPPIRGQITCLSNITGLLLTRDGG
NNNNTNETETFRPG
>8V10X06_R5
EEEVVIRSQNSTDNAKTIIVQLNKSVEINCTRPNNNTRKSINIGPGRAFYATGDIIGDIR
QAHCNISRGKWNNTLEQVVKKLREQFGNKTIVFQPSSGGDPEIVTHSFNCGGEFFFCNTT
QLFNSTWNNGKSNDTEGNETIILPCRIKQIINMWQSVGKAMYAPPIRGQIKCLSNITGLL
LTRDGGNNNNTNETETFRPG
>8V10XA_R5
EEEVVIRSQNFTDNAKTIIVQLNKSVEINCTRPNNNTRRSINIGPGRAFYATGDIIGDIR
QAHCNISRGKWNNTLEQVVKKLREQFGNKTIVFQPASGGDPEIVTHSFNCGGEFFFCNTT
QLFNSTWNNGKSNDTEGNETIILPCRIKQIINMWQSVGKAMYAPPIRGQIKCLSNITGLL
LTRDGGNNNTNETETFRPG
>8V10XB_R5
EEEVVIRSQNFTDNAKTIIVQLNKSVEINCTRPNNNTRRSITIGPGRAFYATGDIIGDIR
QAHCNISRGKWNNTLEQVVKKLREQFGNKTIVFQPSSGGDPEIVTHSFNCVGEFFFCNTT
QLFNSTWNNEKSNDTGGNETIILPCRIKQIINMWQSVGKAMYAPPIRGQIKCLSNITGLL
LTRDGGNNNNTNETETFRPG
>8V10XC_R5
EEEVVIRSQNFTDNAKTIIVQLNESVEINCTRPNNNTRKSINIGPGRAFYATGDIIGDIR
QAHCNISREKWKNTLEQVVKKLREQFGNKTIVFQPSSGGDPEIVTHSFNCGGEFFFCNTT
QLFNSTWNNGKSNDTEGNETIILPCRIKQIINMWQSVGKAMYAPPIRGQIKCLSNITGLL
LTRDGGNNNNTNKTETFRPG
>8V10XD_R5
EEEVVIRSQNFTDNAKTIIVQLNESVEINCTRPNNNTRKSINIGPGRAFYATGDIIGDIR
QAHCNISREKWKNTLEQVVKKLREQFGNKTIVFQPSSGGDPEIVTHSFNCGGEFFFCNTT
QLFNSTWNNGKSNDTEGNETIILPCRIKQIINMWQSVGKAMYAPPIRGQIKCLSNITGLL
LTRDGGNNNNTNKTETFRPG
>8V10XE_R5
EEEVVIRSQNFTDNAKTIIVQLNESVEINCTRPNNNTRKSINIGPGRAFYATGDIIGDIR
QAHCNISRGKWNNTLEQVVKKLREQFGNKTIVFQPSSGGDPEIVTHSFNCGGEFFFCNTT
QLFNSTWNTEGNETIILPCRIKQIINMWQSVGKAMYAPPIRGQITCLSNITGLLLTRDGG
NNNNTNETETFRPG
>8V11P02_R5
EEEVVIRSQNFTDNAKTIIVQLNKSVEINCTRPNNNTRKSINIGPGRAFYATGDIIGDIR
QAHCNISREKWNNTLEQVVKKLREQFGNKTIVFQPSSGGDPEIVTHNFNCGGEFFFCNTT
QLFNSTWNNGKSNDTEGNETIILPCRIKQIINMWQSVGKAMYAPPIRGQIKCLSNITGLL
LTRDGGNNNTNETETFRPG
>8V11P03_R5
EEEVVIRSQNFTDNAKTIIVQLNKSVEINCTRPNNNTRKSINIGPGRAFYATGDIIGDIR
QAHCNISRENWKNTLEQVVKKLREQFGNKTIVFQPSPGGDPEIVTHSFNCGGEFFFCNTT
QLFNSTWNNGESNDTKGNETIILPCRIKQIINMWQSVGKAMYAPPIRGQINCLSNITGLL
LTRDGGNNNTNGTETFRPG
>8V11P04_R5
KEEVVIRSQNFTDNAKTIIVQLNETVEINCTRPNNNTRKSIHIGPGRAFYATGDIIGDIR
QAHCNISRGKWSNTLEQVVKKLREQFGNKTIVFQPASGGDPEIVTHSFNCGGEFFFCNTT
QLFNSTWNNGESNDTERNETIILPCRIKQIINMWQSVGKAMYAPPIRGQIKCLSNITGLL
LTRDGGNNNNTNGTETFRPG
>8V11P05_R5
EEEVVIRSQNFTDNAKTIIVQLNESVEINCTRPNNNTRKSINIGPGRAFYATGDIIGDIR
QAHCNISRGKWNNTLEQVVKKLREQFGNKTIVFQPSSGGDSEIVTHSFNCGGEFFFCNTT
QLFNSTWNNEKSNGTEGNGTIILPCRIKQIINMWQSVGKAMYAPPIRGQINCLSNITGLL
LTRDGGNNNNTNGTETFRPG
>8V11P07_R5
EEEVVIRSQNFTDNAKTIIVQLKTSVEINCTRPNNNTRKSIHIGSGRAFYATGGIIGDIR
QAHCNISREIWHNTLEQVVKKLREQFGNKTIVFQPSSGGDPEIVTHSFNCGGEFFFCNTT
QLFNSTWNNGESNDTEENETIILLCRIKQIINMWQSVGKAMYAPPIRGQINCLSNITGLL
LTRDGGNNTNGTETFRPG
>8V11P08_R5
EEEVVIRSQNFTDNAKTIIVQLNKSVEINCTRPNNNTRRSITIGPGRAFYATGDIIGDIR
QAHCNISRENWHNTLEQVVKKLREQFGNKTIVFQPSSGGDPEIVTHSFNCGGEFFFCNTT
QLFNSTWNGKSNDTKGNETIILPCRIKQIINMWQSVGKAMYAPPIRGQIKCLSNITGLLL
TRDGGNNNNTNENETFRPG
>8V11P09_R5
EEEVVIRSQNFTDNAKTIIVQLNKSVEINCTRPNNNTRRSITIGPGRAFYATGDIIGDIR
QAHCNISRESWSNTLEQVVKKLREQFGNKTIAFQPSSGGDPEIVTHSFNCGGEFFFCNTT
KLFNSTWNIGKSNDTEKNETIILPCRIKQIINMWQSVGKAMYAPPIRGQIKCLSNITGLL
LTRDGGNNTNGTETFRPG
>8V11P10_R5
EEEVVIRSQNFTDNAKTIIVQLNETVEINCTRPNNNTRKSINIGPGRAFYATGDIIGDIR
QAHCNISRGKWNNTLEQVVKKLREQFGNKTIVFQPSSGGDPEIVTHSFNCGGEFFFCNTT
QLFNSTWNNGKSNDTKGNETIILPCRIKQIINMWQSVGKAMYAPPIRGQINCLSNITGLL
LTRDGGNNNKTNDTETFRPG
>8V11P14_R5
EEEVVIRSQDFTDNAKTIIVQLNESVEINCTRPNNNTRKSIHIGPGRAFYATGDIIGDIR
QAHCNISRGKWNNTLEQVVKKLREQFGNKTIVFQPSSGGDPEIVTHSFNCGGEFFFCNTT
QLFNCTWNNGESNDTKGNETIILPCRIKQIINMWQSVGKAMYAPPIRGQIKCLSNITGLL
LTRDGGNNNTNGTETFRSG
>8V11P15_R5
EEEVVIRSQNFTDNAKTIIVQLNETVEINCTRPNNNTRKSINIGPGRAFYATGDIIGDIR
QAHCNISRENWHNTLEQVVKKLREQFGNKTIVFQPSSGGDPEIVTHSFNCGGEFFFCNTT
QLFNSTWNNGESNDTEENETIILPCRIKQIINMWQSVGKAMYAPPIRGQIKCVSNITGLL
LTRDGGNNNNTNGTETFRPG
>8V11X01_R5
EEEVVIRSQNFTDNAKTIIVQLNKSVEINCTRPNNNTRKSIHIGPGRAFYATGDIIGDIR
QAHCNISRENWHNTLEQVVKKLREQFGNKTIVFQPSSGGDPEIVTHSFNCGGEFFFCNTT
QLFNSTWENGKSNDTKGNETIILPCRIKQIINMWQSVGKAMYAPPIRGQINCLSNITGLL
LTRDGGNNNKTNDTETFRPG
>8V11X02_R5
EEEVVIRSRNFTDNAKTIIVQLNESVEINCTRPNNNTRKSINIGPGRAFYATGDIIGDIR
QAHCNISRGKWTNTLEQVVKKLREQFGNKAIVFQPSSGGDPEIVTHNFNCGGEFFFCNTT
QLFNSTWNNGKSNDTEGNETIILPCRIKQIINMWQSVGRAMYAPPIRGQIKCLSNITGLL
LTRDGGNNNTNETETFRPG
>8V11X03_R5
EEEVVIRSQNFTDNAKTIIVQLNKSVEINCTRPNNNTRKSINIGPGRAFYATGDIIGDIR
QAHCNISREKWNNALEQVVKKLREQFGNKTIVFQPSSGGDPEIVTHNFNCGGEFFFCNTT
QLFNSTWNNGKSNDTEGNETIILPCRIKQIINMWQSVGKAMYAPPIRGQIKCLSDITGLL
LTRDGGNNNHTNETETFRPG
>8V11X04_R5
EEEVVIRSQNFTDNAKTIIVQLNESVEINCTRPNNNTRKSINIGPGRAFYATGDIIGDIR
QAHCNISRGKWTNTLEQVVKKLREQFGNKTIVFQPSSGGDPEIVTHNFNCGGEFFFCNTT
QLFNSTWNNGKSNDTEGNETIILPCRIKQIINMWQSVGKAMYAPPIRGQIKCLSNITGLL
LTRDGGNNNNTNETETFRPG
>8V11XA_R5
EEEVVIRSQNFTDNAKTIIVQLNKSVEINCTRPNNNTRKSINIGPGRAFYATGDIIGDIR
QAHCNISREKWNNALEQVVKKLREQFGNKTIVFQPSSGGDPEIVTHNFNCGGEFFFCNTT
QLFNSTWNNGKSNDTEGNETIILPCRIKQIINMWQSVGKAMYAPPIRGQIKCLSNITGLL
LTRDGGNNNHTNETETFRPG
>8V11XB_R5
EEEEVIRSQNFTDNAKTIIVQLNESVEINCTRPNNNTRKSINIGPGRAFYATGDIIGDIR
QAHCNISRGKWTNTLEQVVKKLREQFGNKTIVFQPSSGGDPEIVTHNFNCGGEFFFCNTT
QLFNSTWNNGKSNDTEGNETIILPCRIKQIINMWQSVGRAMYAPPIRGQIKCLSNITGLL
LTRDGGNNNTNETETFRPG
>8V11XC_R5
EEEVVIRSQNFTDNAKTIIVQLNETVEINCTRPNNNTRKSINIGPGRAFYATGDIIGDIR
QAHCNISKEKWSNTLEQVVKKLREQFGNRTIVFQPSSGGDPEIVTHSFNCGGEFFFCNTT
QLFNSTWNNGKPNDTKGNETIILPCRIKQIINMWQSVGKAMYAPPIRGQIKCLSNITGLL
LTRDGGNNTNGTETFRPG
>8V11XD_R5
EEEVVIRSQNFTDNAKTIIVQLNTSVEINCTRPNNNTRKSIHIGPGRAFYATGDIIGDIR
QAHCNISRGKWNSTLEQVVKKLREQFGNKTIVFQPSSGGDPEIVTHSFNCGGEFFFCNTT
QLFNSTWNNGKSNDTKGNETIILPCRIKQIINMWQSVGKAMYAPPIRGQINCLSNITGLL
LTRDGGNNNTNGTETFRPG
>8V13X01_R5
EEEVVIRSQNFTDNAKTIIVQLNKSVEINCTRPNNNTRKSINIGPGRAFYATGDIIGDIR
QAHCNISREKWNNALEQVVKKLREQFGNKTIVFQPSSGGDPEIVTHNFNCGGEFFFCNTT
QLFNSTWNNGKSNDTEGNETIILPCRIKQIINMWQSVGKAMYAPPIRGQIKCLSNITGLL
LTRDGGNNNHTNETETFRPG
>8V13X02_R5
EEEVVIRSQNFTDNAKTIIVQLNKSVAINCTRPNNNTRKSIHIGPGRAFYATGDIIGDIR
QAHCNINREKWNDTLKQVVKKLREQFGNKTIVFQPSSGGDPEIVTHSFNCGGELFFCNTT
QLFNSTWNNGQSNGTEGNETIILPCRIKQIINMWQSVGKAMYAPPIRGQINCLSNITGLL
LTRDGGNTNNINDTETFRPG
>8V13X04_R5
EEEVVIRSQNFTDNAKTIIVQLNETVEINCTRPNNNTRKSIHIGPGRAFYATGDIIGDIR
QAYCNISRGKWNNMLEQVVKKLREQFGNKTIVFQPSSGGDPEIVTHSFNCGGEFFFCNTT
QLFNSTWDGNSTWDGKSNDTKGDETIILPCRIKQIINMWQSVGKAIYAPPIRGQIKCVSN
ITGLLLTRDGGNNNTNETFRPG
>8V13X05_R5
EEEVVIRSQNFTDNAKTIIVQLNTSVEINCTRPNNNTRKSIHIGPGRAFYAAGDIIGDIR
QAHCNISREDWKNTLEQVVKKLREQFGNKTIVFQPSSGGDPEIVTHSFNCGGEFFFCNTT
QLFNSTWNTEKSNDTEGNGTIILPCRIKQIINMWQSVGKAMYAPPIRGQIKCLSNITGLL
LTRDGGNNTNKNETFRPG
>8V13X06_R5
EEEVVIRSQNFTDNAKTIIVQLNTSVEINCTRPNNNTRKSIHIGPGRAFYATGDIIGDIR
QAHCNISREDWKNTLEQVVKKLREQFGNKTIVFQPSSGGDPEIVTHSFNCGGEFFFCNTT
QLFNSTWNTEKSNDTEGNGTIILPCRIKQIINMWQSVGKAMYAPPIRGQIKCLSNITGLL
LTRDGGNNTNKNETFRPG
>8V13XB_R5
EEEVVIRSQNFTDNAKTIIVQLNTSVEINCTRPNNNTRKSIHIGPGRAFYAAGDIIGDIR
QAHCNISREDWKNTLEQVVKKLREQFGNKTIVFQPSSGGDPEIVTHSFNCGGEFFFCNTT
QLFNSTWNTEKSNDTEGNGTIILPCRIKQIINMWQSVGKAMYAPPIRGQIKCLSNITGLL
LTRDGGNNTNKNETFRPG
>8V13XC_R5
EEEVVVRSQNFTDNAKTIIVQLNESVEINCTRPNNNTRKSIHIGPGRAFYATGAIIGDIR
QAHCNISRGKWKNTLEQVVKKLREQFGNNTIVFQPSSGGDPEIVTHSFNCGGEFFFCNTT
QLFNSTWNIGESNDTKGNETIILPCRIKQIINMWQSVGKAMYAPPIRGQIKCVSNITGLL
LTRDGGNNSNTNETFRPG
>8V13XD_R5
EEEVVVRSQNFTDNAKTIIVQLNESVEINCTRPNNNTRKSIHIGPGRAFYATGAIIGDIR
QAHCNISRGKWKNTLEQVVKKLREQFGNKTIVFQPSSGGDPEIVTHSFNCGGEFFFCNTT
QLFNSTWNIGESNDTKGNETIILPCRIKQIINMWQSVGKAMYAPPIRGQIKCVSNITGLL
LTRDGGNNSNTNETFRPG
>8V14X01_R5
EEEVVIRSQNFTDNAKTIIVQLNTSVEINCTRPNNNTRKSIHIGPGRAFYATGDIIGDIR
QAHCNISREDWKNTLEQVVKKLREQFGNKTIVFQPSSGGDPEIATHSFNCGGEFFFCNTT
QLFNSTWNTEKSNDTEGNGTIILPCRIKQIINMWQSVRKAMYAPPIRGQIKCFVKYYRLL
LTRDGGNNTNKNETFRPG
>8V14X02_R5
EEEVVIRSQNFTDNAKTIIVQLNETVEINCTRPNNNTRKSIHIGPGRAFYATGAIIGDMR
QAHCNISSLKWKSTLEQVVKKLGEQFGNKTIVFQPSSGGDPEIVTHSFNCGGEFFFCNTT
QLFNSTWINGKLNDTEGNGTITLPCRIKQIINMWQSVGKAMYAPPIRGQIKCVSNITGLL
LTRDGGTNNSTNETFRPG
>8V14X04_R5
EEEVVIRSQNFTDNAKTIIVQLNETVEINCTRPNNNTRKSIHIGPGRAFYATGAIIGDIR
QAHCNISSLKWKNTLEQVVKKLGEQFGNKTIVFQPSSGGDPEIVTHSFNCGGEFFFCNTT
QLFNSTWISGKLNDTEGNGTITLPCRIKQIINMWQSVGKAMYAPPIRGQIKCVSNITGLL
LTRDGGTNNNTNETFRPG
>8V14X05_R5
EEEVVIRSQNFTDNAKTIIVQLNETVEINCTRPNNNTRKSINIGPGRAFYATGDIIGDIR
QAHCNISRGKWKNTLEQVVKKLREQFGNKTIVFQPSSGGDPEIVTHSFNCGGEFFFCNTT
QLFNSTWNGKSNDTGGNETIILPCRIKRIINMWQSVGKAMYAPPIRGQIKCVSNITGLLL
TRDGGNNNTNETETFRPG
>8V14XA_R5
EEEVVIRSQNFTDNAKTIIVQLNETVEINCTRPNNNTRKSIHIGPGRAFYATGDIIGDIR
QAYCNISRGKWNNTLEQVVKKLREQFGNKTIVFQPSSGGDPEIVTHSFNCGGEFFFCNTT
QLFNSTWEYGKSNDTKGNETKGNDTIILPCRIKQIINMWQSVGKAMYAPPIGGQIKCVSN
ITGLLLTRDGGNNSTNQDETFRPG
>8V14XB_R5
EEEVVIRSQNFTDNAKTIIVQLNETVEINCTRPNNNTRKSIHIGPGRAFYATGAIIGDIR
QAYCNISREKWNNTLAQVVKKLREQFGDKTIVFRPSSGGDPEIVTHSFNCGGEFFFCNTT
QLFNSTWYNGTSNDTKGNDTIILPCRIKQIINMWQSVGKAMYAPPIRGQIKCVSNITGLL
LTRDGGNNSTNGNETFRPG
>8V14XD_R5
EEEVVIRSQNFTDNAKTIIVQLNETVEINCTRSNNNTRKSIHIGPGRAFYATGDIIGDIR
QAHCNISREIWNNALEQVVKKLKEQFGNKTIVFQPSSGGDPEIVTHSFNCGGEFFFCNTT
QLFNSTWENGKSNDTKRNETIILPCRIKQIINMWQSVGEAMYAPPIRGQINCLSNITGLL
LTRDGGNNNTNETFRPG
>8V14XE_R5
EEEVVIRSQNFTDNAKTIIVQLNETVEINCTRPNNNTRKSIHIGPGRAFYATGDIIGDIR
QAYCNISRGKWNNTLEQVVKKLREQFGNKTIVFQPSSGGDPEIVTHSFNCGGEFFFCNTT
QLFNSTWEYGKSNDTKGNETKGNDTIILPCRIKQIINMWQSVGKAMYAPPIRGQIKCVSN
ITGLLLTRDGGNNNTNQNETFRPG
>8V15P01_R5
EEEVVIRSQNFTDNAKTIIVQLNETVEINCTRPNNNTRKSIHIGPGRAFYATGAIIGDIR
QAHCNISSLKWKNTLEQVVKKLGEQFGNKTIVFQPSSGGDPEIVTHSFNCGGEFFFCNTT
RLFNSTWINGKLNDTEGNGTITLPCRIEQIINMWQSVGKAMYAPPIRGQIKCVSNITGLL
LTRDGGTNNNTNETFRPG
>8V15P02_R5
EEEVVIRSQNFTDNAKTIIVQLNETVEINCTRPNNNTRKSIHIGPGRAFYATGEIIGDIR
QAYCNISRAKWNNTLEQVVKKLREQFGDKTIVFQPSSGGDPEIVTHSFNCGGEFFFCNTT
QLFNSTWEDGKSNDTKGNDTIILPCRIKQIINLWQSVGKAIYAPPIRGQIKCVSNITGLL
LTRDGGNNSTNQNETFRPG
>8V15P04_R5
EEEVVIRSQNFTDNAKTIIVQLNESVEINCTRPNNNTRKSIHIGPGRAFYATGEIIGDIR
QAYCNISREKWNNTLAQVVKKLREQFGEKTIVFRPSSGGDPEIVTHSFNCGGEFFFCNTT
QLFNSTWDGNSTWDGKSNDTKGNETIIQLPCRIKQIINMWQSVGKAIYAPPIRGQIKCVS
NITGLLLTRDGGNNSTNQNETFRPG
>8V15P05_R5
EEEVVIRSQNFTDNAKTIIVQLNETVEINCTRPNNNTRKSIHIGPGRAFYATGEIIGDIR
QAYCNISRDKWNNTLEQVVEKLREQFGNKTIVFQPSSGGDPEIVTHSFNCGGEFFFCDTT
QLFNSTWSTNGKSNDTEGNEIIRLPCRIRQIINMWQSVGKAIYAPPIGGQIECVSNITGL
LLTRDGGDNNDTNGTETFRPG
>8V15P06_R5
EEEVVIRSQNFTDNAKTIIVQLNETVEINCTRPNNNTRKSIHIGPGRAFYATGAIIGDIR
QAYCSISRERWNNTLKQVVRKLREQFGNKTIVFRPSSGGDPEIVTHSFNCGGEFFFCNTT
QLFNSTWDGNSTWDGKSNDTKGNEIIRLPCRIRQIINMWQSVGKAIYAPPIGGQIKCVSN
ITGLLLTRDGGDNNDTNGTETFRPG
>8V15P07_R5
EEEVVIRSQNFTDNAKTIIVQLNKTVKINCTRPNNNTRKSIHIGPGRAFYATGNIIGDIR
QAYCNISRRKWNNTLEQVVKKLREQFGNKTIVFQPSSGGDPEIVTHSFNCGGEFFFCNTT
QLFNSTWNTNGKSNDTEGNEIIRLPCRIRQIINMWQSVGKAIYAPPIGGQIKCVSNITGL
LLTRDGGDKNDTNGTETFRPG
>8V15P09_R5
EEEVVIRSQNFTDNAKTIIVQLNETVEINCTRPNNNTRKSIHIGPGRAFYATGDIIGDIR
QAYCNISRDKWNNTLEQVVEKLREQFGNKTIVFQPSSGGDPEIVTHSFNCGGEFFFCDTT
QLFNSTWSTNGKSNDTEGNEIIRLPCRIRQIINMWQSVGKAIYAPPIGGQIKCVSNITGL
LLTRDGGDNNDTNGTETFRPG
>8V15P11_R5
EEEVVIRSQNFTDNAKTIIVQLNETVEINCTRPNNNTRKSIHIGPGRAFYATGEIIGDIR
QAYCNISRRKWNNTLEQVVKKLREQFGNKTIVFRPSSGGDPEIVTHSFNCGGEFFFCNTT
QLFNSTWYNGTSNGTKGNDTIILPCRIKQIINMWQSVGKAMYAPPIRGQIKCVSNITGLL
LTRDGGNNSTTNDTETVRPG
>8V15P12_R5
EEEVVIRSQNFTDNAKTIIVQLNETVEINCTRPNNNTRKSTHIGPGRAFYATGEIIGDIR
QAYCNISREKWNNTLAQVVKKLREQFGNKTIVFQPSSGGDPEIVTHSFNCGGEFFFCDTT
QLFNSTWSTNGKSNDTEGNEIIRLPCRIRQIINMWQSVGKAIYAPPIGGQIECVSNITGL
LLTRDGGDNNDTNGTETFRPG
>8V15P13_R5
EEEVVIRSQNFTDNAKTIIVQLNETVEINCTRPNNNTRKSIHIGPGRAFYATGAIIGDIR
QAYCNISRKNWNNTLEQVVKKLREQFGNKTIVFQPSSGGDPEIVTHSFNCGGEFFFCNTT
QLFNSTWYNGTSNGTKGNDTIILPCRIKQIINMWQSVGKAMYAPPIRGQIKCVSNITGLL
LTRDGGKNNGTNDTETFRPG
>8V15P14_R5
EEEVVIRSQNFTDNAKTIIVQLNETVEINCTRPNNNTRKSIHIGPGRAFYATGEIIGDIR
QAYCNINRGKWNNTLKQVVKKLREQFGNKTIAFQPSSGGDPEIVTHSFNCGGEFFFCNTT
QLFNSTWYNGTSNGTKGNDTIILPCRIKQIINMWQSVGKAMYAPPIRGQIKCVSNITGLL
LTRDGGNNSTTNDTETFRPG
>8V15X02_R5
EEEVVIRSQNFTDNAKTIIVQLNETVEINCTRPNNNTRKSIHIGPGIAFYATGEIIGDIR
QAYCNISRKNWNNTLEQVVKKLREQFGNKTIAFRPSSGGDPEIVTHSFNCGGEFFFCNTT
QLFNSTWYNGTSNGTKGNDTIILPCRIKQIINMWQSVGKAMYAPPIRGQIKCVSNITGLL
LTRDGGNTTNDTETFRPG
>8V15X03_R5
EEEVVIRSQNFTDNAKTVIVQLNETVEINCTRPNNNTRKSIHIGPGRAFYATGDIIGDIR
QAYCNISREKWNNTLEQVVKKLREQFGNKTIVFQPSSGGDPEIVTHSFDCGGEFFFCNTT
QLFNSTWSTNGKSNDTEGNEIIRLPCRIRQIINMWQSVGKAIYTPPIGGQIKCVSNITGL
LLTRDGGDNNNTNETFRPG
>8V15X04_R5
EEEVVIRSQNFTDNAKTIIVQLNETVEINCTRPNNNTRKSIHIGPGRAFYATGDIIGDIR
QAYCNISREKWNNTLEQVIKKLREQFGNKTIVFQPSSGGDPEIVTHGFNCGGEFFFCNTT
QLFNSTWSTNGKSNDTEGNEIIRLPCRIRQIINMWQSVGKAIYAPPIGGQIKCVSNITGL
LLTRDGGDNNNTNETFRPG
>8V15X06_R5
EEEVVIRSQNFTDNAKTIIVQLNETVEINCTRPNNNTRKSIHIGPGRAFYATGDIVGDIR
QAYCNISREKWNNTLEQVVKKLREQFGNKTIVFQPSSGGDPEIVTHSFNCGGEFFFCNTT
QLFNSTWVNGTSNDTKGNDTIILPCRIKQIINMWQSVGKAMYAPPIRGQIKCVSNITGLL
LTRDGGTNNNTNETFRPG
>8V15X07_R5
EEEVVIRSQNFTDNAKTIIVQLNETVEINCTRPNNNTRKSIHIGPGRAFYATGDIIGDIR
QAYCNISKEKWSNILEQVVKKLGEQFGHKTIVFQPSSGGDPEIVTHSFNCGGEFFFCNTT
QLFNSTWRNGESNYTKGNGTITLPCKIKQIINMWQSVGKAMYAPPIRGQIKCVSDITGLL
LTRDGGNNNTNETFRPG
>8V15XA_R5
EEEVVIRSQNFTDNAKTIIVQLNESVEINCTRPNNNTRKSIHIGPGRAFYATGDIIGDIR
QAYCNISRGKWNNTLEQVVKKLREQFGNKTIVFQPSSGGDPEIVTHSFNCGGEFFFCNTT
QLFNSTWNIGESNDTKGNETKGNETIILPCRIKQIINMWQSVGKAMYAPPIRGQIKCVSN
ITGLLLTRDGGNNSNTNETFRPG
>8V15XB_R5
EEEVVIRSQNFTDNAKTIIVQLNKTVEINCTRPNNNTRKSIHIGPGRAFYATGDIIGDIR
QAYCNISREKWNNTLEQVVQKLREQFGNKTIVFQPSSGGDPEIVTHSFNCGGEFFFCNTT
QLFNSTWSTNGKSNDTEGNEIIRLPCRIRQIINMWQSVGKAIYAPPIGGQIECVSNITGL
LLTRDGGDNNNTNETFRPG
>8V15XC_R5
EEEVVIRSQNFTDNAKTIIVQLNETVEINCTRPNNNTRKSIHIGPGRAFYATGAIIGDIR
QAYCNISRAKWNNTLEQVVKKLREQFGDKTIVFRPSSGGNPEIVTHSFNCGGEFFFCNTT
QLFNSTWYNGTSNGTKGNDTIILPCRIKQIINMWQSVGKAMYAPPIRGQIKCVSNITGLL
LTRDGGNNDTNGNETFRPG
>8V16X01_R5
EEEVVIRSQNFTDNAKTIIVQLNKTVEINCTRPNNNTRKSIHIGPGRAFYATGDIIGDIR
QAYCNISREKWNNTLEQVVQELREQFGNKTIVFQPSSGGDPEIVTHSFNCGGEFFFCNTT
QLFNSTWSTNGKSNDTEGNEIIRLPCRIRQIINMWQSVGKAIYAPPIGGQIECVSNITGL
LLTRDGGDNNNTNETIRPG
>8V16X03_R5
EEEVVIRSQNFTDNAKTIIVQLNETVEINCTRPNNNTRKSIHIGPGRAFYATGEIIGDIR
QAYCNISRKGWNNTLEQVVKKLREQFGNKTIVFQPSSGGDPEIVTHSFNCGGEFFFCNTT
QLFNSTWVNNGTSNGTKGNDTIILPCRIKQIINMWQSVGKAMYAPPIRGQIKCVSNITGL
LLTRDGGKNNGTNDTETFRPG
>8V16X04_R5
EEEVVIRSQNFTDNAKTIIVQLNETVEINCTRPNNNTRKSIHIGPGRAFYATGEIIGDIR
QAYCNISRKNWNNTLEQVVKKLREQFGNKTIVFQPSSGGDPEIVTHSFNCGGEFFFCNTT
QLFNSTWMNNGTSNGTKGNDTIILPCRIKQIINMWQSVGKAMYAPPIRGQIKCVSNIAGL
LLTRDGGSNNTDGNETFRPG
>8V16X05_R5
EEEVVIRSQNFTDNAKTIIVQLNKTVEINCTRPNNNTRKSIHIGPGRAFYATGNIIGDIR
QAYCNISRRKWNNALEQVVKKLREQFGNKTIVFQPSSGGDPEVVTHSFNCGGEFFFCDTT
QLFNSTWSTNGKSNDTERNEIIRLPCRIRQIINMWQSVGKAIYAPPIGERIKCVSNITGL
LLTRDGGDNNDTNGTETFRPG
>8V16X06_R5
EEEVVIRSQNFTDNAKTIIVQLNETVEINCTRPNNNTRKSIHIGPGRAFYATGEIIGDIR
QAYCNISRAKWNNTLERVAKKLREQFGNKTIVFQPSSGGDPEIVTHSFNCGGEFFFCNTT
QLFNSTWVNNGTSNGTKGNDTIILPCRIKQIINMWQSVGKAMYAPPIRGKIKCVSNITGL
LLTRDGGNNRTNQNETFRPG
>8V16XA_R5
EEEVVIRSQNFTDNAKTIIVQLNETVEINCTRPNNNTRKSIHIGPGRAFYATGEIIEDIR
QAYCNISRVKWNNTLEQVVKKLREQFGNKTIVFQPSSGGDPEIVTHSFNCGGEFFFCNTT
QLFNSTWYNGTSNGTKGNDTIILPCRIKQIINMWQSVGKAMYAPPIRGQIKCVSNITGLL
LTRDGGSNNTDGNETFRPG
>8V16XB_R5
EEEVVIRSQNFTDNAKTIIVQLNETVEINCTRPNNNTRKSIHIGPGRAFYATGEIIGDIR
QAYCNISRAKWNNTLERVVKKLREQFGNKTIAFQPSSGGDPEIVTHSFNCGGEFLFCNTT
QLFNSTWVNNGTSNGTKGNDTIILPCRIKQIINMWQSVGKAMYAPPIRGQIKCVSNITGL
LLTRDGGNNSSTNQNETFRPG
>8V16XC_R5
EEEVVIRSQNFTDNAKTIIVQLNETVEINCTRPNNNTRKSIHIGPGRAFYATGEIIGDIR
QAYCNISRGKWNNTLEQVVKKLREQFGNKTIVFQPSSGGDPEIVTHSFNCGGEFFFCNTT
QLFNSTWINGKLNDTKGNETKRNDTIILPCRIKQIINMWQSVGKAMYAPPIRGQIKCVSN
ITGLLLTRDGGKNNGTNDTETFRPG
>8V16XD_R5
EEEVVIRSQNFTDNAKTIIVQLNETVEINCTRPNNNTRKSIHIGPGRAFYATGEIIGDIR
QAYCNISRAKWNNTLEQVVKKLREQFGNKTIAFRPSSGGDPEIVTHSFNCGGEFFFCNTT
QLFNSTWVNNGTSNGTKGNDTIIFPCRIKQIINMWQSVGKAMYAPPIRGQIKCVSNITGL
LLTRDGGNNRTNQNETFRPG
>8V17X01_R5
EEEVVIRSQNFTDNAKTIIVQLNETVEINCTRPNNSTRKSIHIGPGRAFYATGEIIGDIR
QAYCNISRKNWNNTLEQAVKKLREQFGNRTIAFRPSSGGDPEIVTHSFNCGGEFFFCNTT
QLFNSTWVNNGTSNGTKGNDTIILPCRIKQIINMWQSVGKAMYAPPIRGQIKCVSNITGL
LLTRDGGKNNGTNDTETFRPG
>8V17X02_R5
EEEVVIRSQNFTDNAKTIIVQLNKTVEINCTRPNNNTRKSIHIGPGRAFYATGDIIGDIR
QAFCNISREKWNNTLEQVVQKLREQFGNKTIVFQPSSGGDPEIVTHSFNCGGEFFFCDTT
QLFNSTWSTNGTSNDTEGNEIIRLPCRIRRIINMWQSVGKAIYAPPIGGQIKCVSNITGL
LLTRDGGDNNDTNGTETFRPG
>8V17X04_R5
EEEVVIRSQNFTDNAKTIIVQLNETVEINCTRPNNDTRKSIHIGPGRASYATGEIIGDIR
QAYCNISRKNWNNTLEQVVEKLREQFGNKTIIFRPSSGGDPEIVTHSFNCGGEFFFCNTT
QLFNSTWYNNGTLNGTKGNDSIILPCRIKQIINMWQSVGKAMYAPPIRGQIRCVSNITGL
LLTRDGGKNNGTNDTETFRPG
>8V17X05_R5
EEEVVIRSQNFTDNAKTIIVQLNETVEINCTRPNNNTRKSIHIGPGRAFYATGEIIGDIR
QAYCNISRAKWNNTLEQVVKKLGEQFGNKPIVFRPSSGGDPEIVTHSFNCGGESFFCNTT
QLFNSTWYNGTSNDTKGNDSIILPCRIKQIINMWQSVGKAMYAPPIRGQIRCVSNITGLL
LTRDGGNNNTKETFRPG
>8V17X06_R5
EEEVVIRSQNFTDNAKTIIVQLNETVEINCTRPNNNTRKSIHIGPGRAFYATREIIGDIR
QAYCNISRKNWNTTLEQVVKKLREQFGNKTIIFRPSPGGDPEIVTHSFNCGGEFFFCNTT
QLFNSTWYNNGTSNGTKGNDSIILPCRIKQIINMWQSVGKAMYAPPIRGQIKCVSNITGL
LLTRDGGKNNDTNDTETFRPG
>8V17X08_R5
EEEVVIRSQNSTDNAKTIIVQLNETVEINCTRPNNNTRKSIHIGPGRAFYATGEIIGDIR
QAYCNISRKNWNTTLEQVVKKLREQFGNKTIIFRPPSGGDPEIVTHSFNCGGESFFCNTT
QLFNSTWYNNGTSNGTKVNDSIILPCRIKQIINMWQSVGKAMYAPPIRGQIKCVSNITGL
LLTRDGGKNNDTNDTETFRPG
>8V17XB_R5
EEEVVIRSQNFTDNAKTIIVQLNETVEINCTRPNNNTRKSIHIGPGRAFYATGEIIGDIR
QAYCNISRAKWNNTLERVVKKLREQFGNKTIVFQPSSGGDPEIVTHSFNCGGEFFFCNTT
QLFNSTWMNNGTSNGTKGNDSIILPCRIKQIINMWQSVGKAMYAPPIRGQIRCVSNITGL
LLTRDGGKNNTNNETFRPG
>8V17XC_R5
EEEVVIRSQNFTDNAKTIIVQLNETVEINCTRPNNNTRKSIHIGPGRASYATGEIIGDIR
QAYCNISRAKWNNTLEQVVKKLGEQLGNKPIVFRPSSGGDPEIVTHSFNCGGEFFFCNTT
QLFNSTWYNGTSNDTKGNDSIILPCRIKQIINMWQSVGKAMYAPPIRGQIRCVSNITGLL
LTRDGGNNNTKETFRPG
>8V18X01_R5
EEEVVIRSQNFTDNAKTIIVQLNETVEINCTRPNNNTRKSIHIGPGRAFYATGEIIGDIR
QAYCNISRAKWNNTLEQVVKKLGEQFGNKPIVFRPSSGGDPEIVTHSFNCGGEFFFCNTT
QLFNSTWYNGTSNDTKGNDSIILPCRIKQIINMWQSVGKAMYAPPIRGQIRCVPNITGLL
LTRDGGNNNTNETFRPG
>8V18X02_R5
EEEVVIRSQNFTDNAKTIIVQLNKTVEINCTRPNNNTRKSIHIGPGRAFYATGDIIGDIR
QAYCNISREKWNNTLEQVVQKLREQFGNKTIVFQPSSGGDPEIVTHSFNCGGEFFFCETT
QLFNSTWSTNGTSNDTEGNKIIRLPCKIRQIINMWQSVGKAIYAPPIGGQIKCVSNITGL
LLTRDGGDNNDTNGTETFRPG
>8V18X03_R5
EEEVVIRSQNFTDNAKTIIVQLKESVEINCTRPNNNTRKSIHIGPGRAFYATGEIIGDIR
QAYCNISRKDWNNTLEQVVKKLREQFGNKTIAFRPSSGGDPEIVTHSFNCGGEFFFCNTT
RLFNSTWYNNGTSNDTKGNETIIQLPCRIKQIINMWQSVGKAIYAPPIRGQIKCVSNITG
LLLTRDGGNNSTTNETFRPG
>8V18X05_R5
EEEVVIRSQNFTDNAKTIIVQLNETVEINCTRPNNNTRKSIHIGPGRAFYATGEIIGDIR
QAYCNISRAKWNNTLERVVKKLREQFGNKTIVFQPSSGGDPEIVTHSFNCGGEFFFCNTT
QLFNSTWYNGTSNGTKGNDTIILPCRIKQIINMWQSVGEAMYAPPVRGQIKCVSNITGLL
LTRDGGNTTNDNETFRPG
>8V18X06_R5
EEEIVIRSQNFTDNAKTIIVQLYKTVEINCTRPNNNTRKSIHIGPGRAFYATGNIIGDIR
QAYCNISRRKWNDTLEQVVNKLREQFGNKTIVFQPSSGGDPEIVTHSLNCGGEFFFCDTT
QLFNSTWSTDGKSNDTERNETIRLPCKIRQIINMWQSVGKAIYAPPIGGQIKCVSNITGL
LLTRDGGDNNDTNGTETFRPG
>8V18XA_R5
EEEVVIRSQNFTDNAKTIIVQLNKTVEINCTRPNNNTRKSIHIGPGRAFYATGDIIGDIR
QAYCNISRDKWNNTLEQVVEKLREQFGNKTIVLKPSSGGDPEIVTHSFNCGGEFFFCNTT
QLFNSTWSTNGTSNDTEGDEIIRLPCRIRQIINMWQSVGKAIYAPPIGGQIKCVSNITGL
LLTRDGGDNSSTNETFRPG
>8V18XC_R5
EEEVVIRSQNFTDNAKTIIVQLNKTVEINCTRPNNNTRKSIHIGPGRAFYATGDIIGDIR
QAYCNISREKWNNTLEQVVQKLREQFGSKTIVFQPSSGGDPEIVTHSFNCGGEFFFCETT
QLFNSTWSTNGTSNDTEGNKIIRLPCKIRQIINMWQSVGKAIYAPPIGGQIKCVSNITGL
LLTRDGGDNNDTNGTETFRPG
>8V18XD_R5
EEEVVIRSQNFTDNAKTIIVQLKETVEINCTRPNNNTRKSIHIGPGRAFYATGAIIGDIR
QAYCNISRKDWNNTLEQVVKKLREQFGNKTIAFRPSSGGDPEIVTHSFNCGGEFFFCNTT
QLFNSTWDNNGTTNGTKGNDTIILPCRIKQIINMWQSVGKAMYAPPIRGQIKCVSNITGL
LLTRVGGKNNTNNETFRPG
>8V18XE_R5
EEEVVIRSQNFTDNAKTIIVQLKETVEINCTRPNNNTRKSIHIGPGRAFYATGAIIGDIR
QAYCNISRKDWNNTLEQVVKKLREQFGNKTIAFRPSSGGDPEIVTHSFNCGGEFFFCNTT
QLFNSTWDNNGTTNGTKGNDTIILPCRIKQIINMWQSVGKAMYAPPIRGQIKCVSNITGL
LLTRDGGKNNTNNETFRPG
>8V19P01_R5
EEEVVIRSQNFTDNAKTIIVQLNETVEINCTRPNNNTRKSIHIGPGRAFYATGEIIGDIR
QAYCNISRAKWNNTLERVVKKLREQFGNKTIVFQPSSGGDPEIVTHSFNCGGEFFFCNTT
QLFNSTWYNGTSNGTKGNDTIILPCRIKQIINMWQSVGKAMYAPPIRGQIKCVSNITGLL
LTRDGGNTTNDNETFRPG
>8V19P03_R5
EEEVVIRSQNFTDNAKTIIVQLNKTVEINCTRPNNNTRKSIPIGPGRAFYATGDIIGDIR
QAYCNISRRKWNDTLEQVVNKLREQFGNKTIVFQPSSGGDPEIVTHSFNCGGEFFFCNTT
QLFNSTWYNGTSNGTQGNDTIILPCRIKQIINTWQSVGKAMYAPPIRGQIKCVSNITGLL
LTRDGGINSTKNDNETFRPG
>8V19P04_R5
EEEVVIRSQNFTNNAKTIIVQLKESVEINCTRPNNNTRKSIHIGPGRAFYATGEIIGDIR
QAYCNISRKNWNSTLEQVVEKLREQFGNKTIIFRPSSGGDPEIVTHSFNCGGEFFFCNTT
QLFNSTWYNNGTSNDTKGNETIIQLPCRIKQIVNMWQSVGKAIYAPPIRGQIKCVSNITG
LLLTRDGGNNSTNNETFRPG
>8V19P05_X4
EEEVVIRSQNFTDNAKTIIVQLNETVEITCTRPNNNTRKRIHIGHIGPGRAFYATGAIIG
DIRRAYCNISRKDWNNTLEKVVKKLREQFRNKTIAFRPSSGGDPEIVTHSFNCGGEFFFC
NTTQLFNSTWYNGTANGTTGNDTIILPCRIKQIINTWQSVGKAMYAPPIRGQIKCVSNIT
GLLLTRDGGNNDSTSQNETFRPG
>8V19P07_R5
EEEVVIRSQNFTDNAKTIIVQLNQTVEINCTRPNNNTRKSIHIGPGRAFYATGNIIGDIR
QAYCNISRRKWNDTLEQVVNKLREQFGNKTIFFRPSSGGDPEIVTHSFNCGGEFFFCNTT
QLFNSTWYNNGTSNDTKGNETIIQLPCRIKQIVNMWQSVGKAIYAPPIRGQIKCVSNITG
LLLTRDGGNISTNNETFRPG
>8V19P09_R5
EEEVVIRSQNFTDNAKTIIVQLNTSVEINCTRPNNNTRKSIHIGPGRAFYATGEIIGDIR
QAYCNISRKNWNNTLEQVVEKLREQFGNKTIAFQPSSGGDPEIVTHSFNCGGEFFFCNTT
QLFNSTWYNGTANGTTGKDSIILPCRIKQIINMWQSVGKAIYAPPIRGQIKCVSNITGLL
LTRDGGNNSTTNETFRPG
>8V19P10_R5
EEEVVIRSQNFTDNAKTIIVQLKESVEINCTRPNNNTRKSIHIGPGRAFYATGNIIGDIR
QAYCNISRKDWNNTLEQVVEKLREQFGNKTIIFRPSSGGDPEIVTHSFNCGGEFFFCDTP
QLFNSTWSTNGKSNGTKGDEIIRLPCKIRQIINMWQSVGKAIYAPPIAGQIECVSNITGL
LLTRDGGDNNDTNGTETFRPG
>8V19P18_R5
EEEVVIRSQNFTDNAKTIIVQLKESVEINCTRPNNNTRKSIHIGPGRAFYATGEIIGDIR
QAYCNISRADWNNTLKQVVRKLGEQFGNKTIAFQPSSGGDPEIVTHSFNCGGEFFFCNTT
QLFNSTWMYNGTTNGTKGNDSIILPCRIKQIINMWQSVGKAMYAPPIRGQIRCVSNITGL
LLTRDGGNNDSTSQNETFRPG
>8V19P19_R5
EEEIVIRSQNFTDNAKTIIVQLNKTVEINCTRPNNNTRKSIHIGPGRAFYATGNIIGDIR
QAYCNISRRKWNDTLEQVVNKLREQFGNKTIVFQPSSGGDPEIVTHSFNCGGEFFFCDTP
QLFNSTWSTNGKSNGTKGDEIIRLPCKIRQIINMWQSVGKAIYAPPIAGQIECVSNITGL
LLTRDGGDNNDTNGTETFRPG
>8V19P20_X4
EEEVVIRSQNFTDNAKTIIVQLNETVEINCTRPNNNTRKRIHIGHIGPGRAFYATGGIIG
DIRRAYCNISRKDWNNTLDKVVKKLREQFRNKTIAFRPSSGGDPEIVTHSFNCGGEFFFC
NTTQLFNSTWYNGTANGTTGNDTIILPCRIKQIINTWQSVGKAMYAPPIRGQIKCVSNIT
GLLLTRDGGNNDSTDGNETFRPG
>8V19X03_R5
EEEVVIRSQNFTDNAKTIIVQLKESVEINCTRPNNNTRKSIHIGPGRAFYATGEIIGDIR
QAYCNISRKNWNTTLEQVVKKLREQFGNKTIAFQPSSGGDPEIVTHSFNCGGEFFFCNTT
QLFNSTWYNGTANGTTGNDTIILPCRIKQIINTWQSVGKAMYAPPIRGQIKCVSNITGLL
LTRDGGNNDSTDGNETFRPG
>8V19X04_R5
EEEVVIRSQNFTDNAKTIIVQLNKTVEINCTRPNNNTRKSIHIGPERAFYATGNIIGDIR
QAYCNISRRKWNDTLEQVVNKLREQFGNKTIVFQPSSGGDPEIVTHSFNCGGEFFFCDTP
QLFNSTWSTNGKSNGTKGDEIIRLPCKIRQIINMWQSVGKAIYAPPIAGQIECVSNITGL
LLTRDGGDNNDTNRAETFRPG
>8V19X05_R5
EEEVVIRSQNFTDNAKTIIVQLNKTVEINCTRPNNNTRKSIHIGPGRAFYATGNIIGDIR
QAYCNISRRKWNDTLEQVVNKLREQFGNKTIVFQPSSGGDPEIVTHSFNCGGEFFFCDTP
QLFNSTWSTNGKSNGTKGDEIIRLPCKIRQIINMWQSVGKAIYAPPIAGQIECVSNITGL
LLTRDGGDNNDTNRAETFRPG
>8V19X08_R5
EEEVVIRSQNFTDNAKTIIVQLNKTVEINCTRPNNNTRKSIHIGPGRAFYATGNIIGDIR
QAYCNISRRKWNDTLEQVVNKLREQFGNKTIVFQPSSGGDPEIVTHSFNCGGEFFFCDTP
QLFNSTWSTNGKSNGTKGDEIIRLPCKIRQIINMWQSVGKAIYAPPIAGQIECVSNITGL
LLTRDGGDNNDTNGTETFRPG
>8V19X10_R5
EEEVVIRSQNFTDNAKTIIVQLKETVEINCTRPNNNTRKSIHIGPGRAFYATGEIIGDIR
QAYCNISRADWNNTLKQVVKKLREQFGNKTIAFRPSSGGDPEIVTHSFNCGGEFFFCNTT
QLFNSTWKNNGTSDGTKGNDSIILPCRIKQIINMWRSVGKAMYAPPIRGQIRCVSNITGL
LLTRDGGKNNTNNETFRPG
>8V19X11_R5
EEEVVIRSQNFTDNAKTIIVQLNKTVEINCTRPNNNTRKSIHIGPGRAFYATGDIIGDIR
QAYCNISRRKWNDTLEQVVNKLREQFGNKTIVFQPSSGGDPEIVTHSFNCGGEFFFCDTP
QLFNSTWSTNGKSNGTKGDEIIRLPCKIRQIINMWQSVGKAIYAPPIAGQIECVSNITGL
LLTRDGGDNNDTNGTETFRPG
>8V19X12_R5
EEEVVIRSQNFTDNAKTIIVQLNKTVEINCTRPNNNTRKSIHIGPGRAFYATGDIIGDIR
QAYCNISRRKWNDTLEQVVNKLREQFGNKTIVFQPSSGGDPEIVTHSFNCGGEFFFCDTK
RLFNSTWSTNGTSNDTEGNEIIRLPCRIRQIVNMWQSVGKAIYAPPIGGQIECVSNITGL
LLTRDGGDNNDTNGTETFRPG
>8V19XA_R5
EEEVVIRSQNFTDNAKTIIVQLNKTVEINCTRPNNNTRKSIHIGPGRAFYATGNIIGDIR
QAYCNISRRKWNDTLEQVVNKLREQFGNKTIVFQPSSGGDPEIVTHSFNCGGEFFFCDTP
QLFNSTWSTNGKSNGTKGDEIIRLPCKIRQIINMWQSVGKAIYAPPIAGQIECVSNITGL
LLTRDGGDNNDTNGTETFRPG
>8V19XB_R5
EEEVVIRSQNFTDNAKTIIVQLKESVEINCTRPNNNTRKSIHIGPGRAFYATGEIIGDIR
QAYCNISREKWNNTLAQVVKKLKEQFGKETIVFRPSSGGDPEIVTHSFNCGGEFFFCNTT
QLFNSTWRNGTSNDTKGNETIIQLPCRIKQIINMWQSVRKAVYAPPIRGQIKCVSNITGL
LLTRDGGNNSTNNETFRPG
>8V19XC_R5
EEEVVIRSQNFTDNAKTIIVQLNTSVEVNCTRPNNNTRKSIHIGPGRAFYATGEIIGDIR
QAYCNISRKDWNNTLERVVKKLREQFGNKTITFRPSSGGDPEIVTHSFNCGGEFFFCNTT
QLFNSTWYNNGTSNDTKGNETIIQLPCRIKQIVNMWQSVGKAIYAPPIRGQIKCVSNITG
LLLTRDGGNNSTINETFRPG
>8V20X02_R5
EEEVVIRSQNFTDNAKTIIVQLKESVEINCTRPNNNTRKSIHIGPGRAFYATGEIIGDIR
QAYCNISREKWNNTLAQVVKKLGEQFGKETIVFRPSSGGDPEIVTHSFNCGGEFFFCNTT
QLFNSTWRNGTLNDTKGNETIIQLPCRIKQIVNMWQSVGKAIYAPPIRGQIKCVSNITGL
LLTRDGGNNSTTNETFRPG
>8V20X03_X4
AEEVVIRSQNFTDNAKTIIVQLNETVEITCTRPNNNTRKRIHIGHIGPGRAFYATGAIIG
DIRRAYCNISRKDWNNTLGKVVKKLREQFRNKTIAFRPSSGGDPEIVTHSFNCGGEFFFC
NTTQLFNSTWYNNGTSNDTKGNETIIQLPCRIKQIVNMWQSVGKAIYAPPIRGQIKCVSN
ITGLLLTRDGGNNSTINETFRPG
>8V20X04_R5
EEEVVIRSQNFTDNAKTIIVQLNTSVEINCTRPNNNTRKSIHIGPGRAFYATGEIIGDIR
QAYCNISGKDWNNTLEQVVKKLREQFGNKTIAFRPSSGGDPEIVTHSFNCGGEFFFCNTT
QLFNSTWYNNGTSNDTKGNETIIQLPCRIKQIVNMWQSVGKAIYAPPIRGQIKCVSNITG
LLLTRDGGNISTNNETFRPG
>8V20X05_X4
EEEVVIRSQNFTDNAKTIIVQLNETVEINCTRPNNNTRKRIHIGHIGPGRAFYATGGIIG
DIRRAYCNISRKDWNNTLDKVVKKLREQFRNKTIASRPSSGGDPEIATHSSNCGGEFFFC
NTTQLFNSTWYSNGTINGTTGKDSIILPCRIKQIINMWQSVGKAMYAPPISGQIRCVSNI
TGLLLTRDGGKNNDTNDTETFRPG
>8V20X09_X4
EEEVVIRSQNFTDNAKTIIVQLNETVETNCTRPNNNTRKRIHIGHIGPGRAFYATGAIIG
DIRRAYCNISRKDWNKTLGRVAKKLREQFRNKTIAFRPSSGGDPEIVTHSFNCGGEFFFC
NTTQLFNSTWYNNGTSNGTEGKDSIILPCRIKQIINMWQSVGKAMYAPPISGQIRCLSNI
TGLLLTRDGGNNDSTSQNETFRPG
>8V20X10_X4
EEEVVIGSQNFTDNAKTIIVQLNETVEINCTRPNNNTRKRIHIGHIGPGRAFYATGGIIG
DIRRAYCNISRKDWNNTLDKVVKKLREQFRNKTIAFRPSSGGDPEIATHSFNCGGEFFFC
NTTQLFNSTWYSNGTINGTTGKDSIILPCRIKQIINMWQSVGKAMYAPPISGQIRCVSNI
TGLLLTRDGGKNNDTNDTETFRPG
>8V20X12_X4
EEEVVIRSQNFTDNAKTIIVQLNETVEINCTRPNNNTRKRIHIGHIGPGRAFYATGGIIG
DIRRAYCNISRKDWNNTLDKVVKKLREQFKNKTIAFRPSSGGDPEIVTHSFNCGGEFFFC
NTTQLFNSTWYSNGTINGTTGKDSIILPCRIKQIINMWQSVGKAMYAPPIRGQIRCVSNI
TGLLLTRDGGNNSTNNETFRPG
>8V20X13_R5
EEEVVIRSQNFTDNAKTIIVQLNKTVEINCTRPNNNTRKSIHIGPGRAFYATGDIIGDIR
QAYCNISREKWNDTLKQVVNKLREQFGNKTIVFQPPSGGDPEIVTHSFNCGGEFFFCNTT
QLFNSTWYNGTANGTTGNDTIILPCRIKQIINMWQSVGKAMYAPPIRGQIKCVSNITGLL
LTRDGGINSTKNDNETFRPG
>8V20X15_R5
EEEIVIRSQNFTDNAKTIIVQLKESVEINCTRPNNNTRKSIHIGPGRAFYATGNIIGDIR
QAYCNISRRKWNDTLEQVVNKLREQFGNKTIVFQPSSGGDPEIVTHSFNCGGEFFFCDTP
QLFNSTWSTNGKSNGTKGDEIIRLPCKIRQIINMWQSVGKAIYAPPIAGQIECVSNITGL
LLTRDGGDNNDTNGTETFRPG
>8V20X16_X4
EEEVVIRSQNFTDNTKTIIVQLNETVEITCTRPNNNTRKRIHIGHIGPGRAFYATGAIIG
DIRRAYCNISRKDWNNTLEKVVKKLREQFRNKTIAFRPSSGGDPEIVTHSFNCGGEFFFC
NTTQLFNSTWYNNGTSNGTEGKDSIILPCRIKQIINMWQSVGKAMYAPPISGQIRCLSNI
TGLLLTRDGGNNDSTSQNETFRPG
>8V22X01_R5
EEEVVIRSQNFTDNTKTIIVQLNKTVEINCTRPNNNTRKSIHIGPGRAFYATGDIIGDIR
QAYCNISREKWNDTLKQVVNKLREQFGNKTIALRPSSGGDPEIVTHSFNCGGEFFFCNTT
QLFNSTWDNNGTINGTKGNDSIILPCRIKQIINMWQSVGKAMYAPPIRGQIRCVSNITGL
LLTRDGGNNSTTDETFRPG
>8V22X02_X4
EEEVVIRSQNFTDNAKTIIVQLNETVEITCTRPNNNTRKRIRIGHIGPGRAFYATGGIIG
DIRRAYCNISRKDWNKTLDKVVKKLREQFRSKTIAFQPSSGGDPEIVTHSFNCGGEFFFC
NTTQLFNSTWDNNGTSNGTQGNDSIILPCRIKQIVNMWQSVGKAMYAPPISGQIRCVSNI
TGLLLTRDGGNNDSTSQNETFRPG
>8V22X03_X4
EEEVVIRSQNFTDNAKTIIVQLNTSVEIACTRPNNNTRKRIRIGHIGPGRAFYATGGIIG
DIRRAYCNISRADWNSTLKQVVKKLREQFGNKTIAFRPPSGGDPEIVTHSFNCGGEFFFC
NTTQLFNSTWDNNGTINGTEGNDSIILPCRIKQIINMWQSVGKAMYAPPISGLIRCVSNI
TGLLLTRDGGNNSTNNETFRPG
>8V22X05_X4
EEEVVIRSQNFTDNAKTIIVQLNETVEITCTRPNNNTRKRIRIGHIGPGRAFYATGGIIG
DIRRAYCNISRKDWNNALEKVVKKLREQFRNKTIFFRPSSGGDPEIVTHSFNCGGEFFFC
NTTQLFNSTWYSDGTINGTQGNDSIILPCRIKQIINMWQSVGKAMYAPPIGGLIRCVSNI
TGLLLTRDGGNNSTTNETFRPG
>8V22X07_X4
EEEVVIRSQNFTDNAKTIIVQLNETVEITCTRPNNNTRKRIRIGHIGPGRAFYATGGIIG
DIRRAYCNISRKDWNNTLGKVVKKLREQFRNKTIFFRPSSGGDPEIVTHSFNCGGEFFFC
NTTQLFNSTWYTNGKSNGTTGNDSIILPCRIKQIINMWQSVGKAMYAPPISGQIRCVSNI
TGLLLTRDGGNNDSTSQNETFRPG
>8V22X09_R5
EEEVVIRSQNFTDNAKTIIVQLNQTVEINCTRPNNNTRKSIHIGPGRAFYATGEIIGDIR
QAYCNISRKDWNSTLEQVVEKLREQFGNKTIIFRPSSGGDPEIVTHSFNCGGEFFFCNTT
QLFNSTWYNGTANGTTGNDTIILPCRIKQIINTWQSVGKAMYAPPIRGQIKCVSNITGLL
LTRDGGINSTNNETFRPG
>8V22X10_X4
EEEIVIRSQNFTDNAKTIIVQLNKTVEINCTRPNNNTRKRIRIGHIGPGRAFYATGGIIG
DIRRAYCNISRKDWNKTLDKVVKKLREQFRNKTIFFRPSSGGDPEIVTHSFNCGGEFFFC
NTTQLFNSTWYTDGKSNGTTGNDSIILPCRIKQIINMWQSVGKAMYAPPISGQIRCVSNI
TGLLLTRDGGNNDSTSQNETFRPG
>8V22X11_X4
EEEVVIRSQNFTDNAKTIIVQLNETVEITCTRPNNNTRKRIRIGHIGPGRAFYATGGIIG
DIRRAYCNISRKDWNNTLDKVVKKLREQFGNKIIAFRPSSGGDPEIVTHSFNCGGEFFFC
NTTQLFNSTWYSDGTINGTQGNDSIILPCRIKQIINMWQSVGKAMYAPPIGGLIRCVSNI
TGLLLTRDGGNNSTTNETFRPG
>8V22X12_X4
EEEVVIRSQNFTDNAKTIIVQLNETVEITCTRPNNNTRKRIRIGHIGPGRAFYATGGIIG
DIRRAYCNISRKDWNKTLDKVVKKLREQFRNKTIAFRPSSGGDPEIVTHSFNCGGEFFFC
NTTQLFNSTWHNNGTINGTEGNDSIILPCRIKQIINMWQSVGKAMYAPPISGQIRCVSNI
TGLLLTRDGGNNSTNNETFRPG
>8V22X13_R5
EEEVVIRSQNFTDNAKTIIVQLNQTVEINCTRPNNNTRKSIHIGPGRAFYATGEIIGDIR
RAYCNISRKDWNSTLEQVVEKLREQFGNKTIIFRPSSGGDPEIVTHSFNCGGEFFFCNTT
QLFNSTWYNGTANGTTGNDTIILPCRIKQIINTWQSVGKAMYAPPIRGQIKCVSNITGLL
LTRDGGINSTNNETFRPG
>8V22X14_X4
EEEVVIRSQNFTDNAKTIIVQLNETVEITCTRPNNNTRKRIRIGHIGPGRAFYATGGIIG
DIRRAYCNISRKDWNKTLDKVVKKLREQFRNKTIAFQPSSGGDPEIVTHSFNCGGEFFFC
NTTQLFNSTWDNNGTSNGTQGNDSIILPCRIKQIVNMWQSVGKAMYAPPISGQIRCVSNI
TGLMLTRDGGNNDSTSQNETFRPG
>8V22X16_X4
EEEIVIRSQNFTDNAKTIIVQLDKTVEINCTRPNNNTRKRIRIGHIGPGRAFYATGGIIG
DIRRAYCNISRRDWNNTLDKVVKKLREQFRNKTIAFRPSSGGDPEIVTHSFNCGGEFFFC
NTTQLFNSTWMNNGTSNDTKGNETIIQLPCRIKQIVNMWQSVGKATYAPPIRGQIKCVSN
ITGLLLTRDGGNNRTDQNETFRPG
>8V24X01_X4
EEEVVIRSQNFTDNAKTIIVQLNGTVEINCTRPNNNTGKRIRIGHIGPGRAFYATGGIIG
DIRRAYCNISRRDWNNTLDKVVKKLREQFGNKTIAFQPSSGGDPEIVTHSFNCGGEFFFC
NTTQLFNSTWHSNGTINGTEGNDSIILPCGIKQIINMWQSVGKAMYAPPISGQIRCVSNI
TGLLLTRDGGNNDSTSQNETFRPG
>8V24X04_X4
EEEVVIRSQNFTDNAKTIIVQLNETVEITCTRPNNNTRKRIRIGHIGPGRAFYATGGIIG
DIRRAYCNISRRDWNNTLDKVVKKLREQFGNKTIAFRPSSGGDPEIVTHSFNCGGEFFFC
NTTQLFNSTWYSDGTINGTQGNDSIILPCRIKQIINRWQSVGKAMYAPPISGLIRCVSNI
TGLLLTRDGGNNSTNNETFRPG
>8V24X05_X4
EEEVVIRSQNFTDNAKTIIVQLNETVEINCTRPNNNTRKRIRIGHIGPGRAFYATGGIIG
DIRRAYCNISRRDWNNTLDKVVEKLREQFGNKTIAFRPSSGGDPEIVTHSFNCGGEFFFC
NTTQLFNSTWYSDGTINGTQGNDSIILPCRIKQIINRWQSVGKAMYAPPIGGLIRCVSNI
TGLLLTRDGGNNSTNNETFRPG
>8V24X06_X4
EEEVVIRSQNFTDNAKTIIVQLNETVEINCTRPNNNTRKRIRIGHIGPGRAFYATGGIIG
DIRRAYCNISRKDWNKTLGQVVEKLREQFGNKTIAFQPSSGGDPEIVTHSFNCGGEFFFC
NTTQLFNSTWHSNGTINGTQGNDSIILPCRIKQIINMWQSVGKAMYAPPIGGLIRCVSNI
TGLLLTRDGGNNSTNNETFRPG
>8V24X07_X4
EEEVVIRSQNFTDNAKTIIVQLNETVEITCTRPNNNTRKRIRIGHIGPGRAFYATGGIIG
DIRRAYCNISRKDWNKTLDKVVKKLREQFRNKTIFFRPSSGGDPEIVTHSFNCGGEFFFC
NTTQLFNSTWHDNGTINGTEGNDSIILPCRIKQIINMWQSVGKAMYAPPVSGQIRCVSNI
TGLLLTRDGGNNDSTSQNETFRPG
>8V24X08_X4
EEEVVIRSQNFTDNAKTIIVQLNETVEINCTRPNNNTRKRIRIGHIGPGRAFYATGGIIG
DIRRAYCNISRRKWNDTLEQVVNKLREQFGNKTIVFQPSSGGDPEIVDHSFNCGGEFFFC
DTKQLFNSTWSTDGKPNDTERNETIRLPCKIRQIINMWQSVGKAIYAPPIRGQIKCVSNI
TGLLLTRDGGNNSTTNETFRPG
>8V24X09_R5
EEEVVIRSQNFTDNAKTIIVQLNTSVEINCTRPNNNTRKSIHIGPGRASYATGEIIGDIR
QAYCNISRADWDSTLEQVVEKLREQFGNKTIFFRPSSGGDPEIVTHSFNCGGEFFFCNIT
QLFNSTWYNNGTSNDTKGNGNETIIQLPCKIKQIINMWQSVGKAIYAPPIRGQIKCVSNI
TGLLLTRGGGNNSTTNETFRPG
>8V24X13_X4
EEEVVIRSQNFTDNAKTIIVQLNETVEINCTRPNNNTRKRIRIGHIGPGRAFYATGGIIG
DIRRAYCNISRKDWNKTLGQVVEKLREQFGNKTIAFQPSSGGDPEIVTHSFNCGGEFFFC
NTTQLFNSTWHSNGTINGTQGNDSIILPCRIKQIINMWQSVGKAMYAPPIGGLIRCVSNI
TGLLLTRDGGNNSTNNETFRPG
>8V24X14_X4
EEEVVIRSQNFTDNAKAIIVQLNETVEITCTRPNNNTRKRIRIGHIGPGRAFYATGGIIG
DIRRAYCNISRKDWNKTLDKVVKKLREQFGNKTIAFQPSSGGDPEIVTHSFNCGGEFFFC
NTTQLFNSTWHSNGTINGTQGNDSIILPCRIKQIINRWQSVGKAMYAPPIGGLIRCVSNI
TGLLLTRDGGNNSTNNETFRPG
>8V24X15_X4
EEEVVIRSQNFTDNAKTIIVQLNETVEINCTRPNNNTRKRIRIGHIGPGRAFYATGGIIG
DIRRAYCNISRRDWNNTLDKVVEKLREQFGNKTIAFRPSSGGDPEIVTHSFNCGGEFFFC
NTTQLFNSTWHSNGTINGTQGNDSIILPCRIKQIINMWQSVGKAMYAPPIGGLIRCVSNI
TGLLLTRDGGNNSTNNETFRPG
>8V24X17_R5
EEEVVIRSQNFTDNAKTIIVQLNKTVEINCTRPNNNTRKSIHIGPGRAFYATGEIIGDIR
QAYCNISRADWNSTLKQVVEKLREQFGNKTIAFQPSSGGDPEIVTHSFNCGGEFFFCNTT
QLFNSTWDNDGTSNGTTGNDTIILPCRIKQIINTWQSVGKAMYAPPIRGQIKCVSNITGL
LLTRDGGNNRTDQNETFRPG
>8V24X18_X4
EEEVIIRSQNFTDNAKTIIVQLNETVEINCTRPSNNTRKRIRIGHIGPGRAFYATGGIIG
DIRRAYCNISRKDWNKTLGQVVEKLREQFGNKTIAFRPSSGGDPEIVTHSFNCGGEFFFC
NTTQLFNSTWYSDGTINGTQGNDSIILPCRIKQIINRWQSVGKAMYAPPISGLIRCVSNI
TGLLLTRDGGNNSTNNETFRPG
