# Supplementary material for: Protein structural disorder of the envelope V3 loop contributes to the switch in human immunodeficiency virus type 1 cell tropism
Source: PLoS One. 2017 Oct 19;12(10):e0185790. doi: 10.1371/journal.pone.0185790 (PMC5648111; doi:10.1371/journal.pone.0185790)
Supplement: S1 File — (ZIP) [file pone.0185790.s001.zip › sequences/Shankarappa_data_set_C2_V5/sequence_per_patient_AA/pat09.fasta]

>9V03X01_X4
EEEVVIRSQNFTDNAKTIIVQLNETVEITCTRPNNNTRKRIRIGHIGPGRAFYATGGIIG
DIRRAYCNISRKDWNKTLDKVVKKLREQFGNKTIAFQPSSGGDPEIVTHSFNCGGEFFFC
NTTQLFNSTWDNNGTSNGTTGNDSIILPCRIKQIINMWQSVGKAMYAPPISGQIKCVSNI
TGLLLTRDGGNNSTNNETFRPG
>9V03X04_R5
EEEVVIRSENFTDNAKTIIVQLNESVVINCTRPNNNTRKSIHIGPGRAWYTTGEIIGDIR
QAHCNLSEANWNKALEQIVKKLKEQFGNKTIVFNQSSGGDPEIVMHSFNCGGEFFYCDTT
KLFNSTWNVTSTWNANNNRTITLPCRIKQIINRWQEVGKAMYAPPIRGQIRCSSNITGLL
LTRDGGTNRSEPEVFRPG
>9V03X09_R5
EEEVVIRSENFTDNAKTIIVQLNESVVINCTRPNNNTRKSIHIGPGRAWYTTGEIIGDIR
QAHCSLSEANWNKALEQIVKKLKEQFENKTIVFNQSSGGDPEIVMHSFNCGGEFFYCNTT
KLLNSTWNNTEGSGNNGTITLPCRIKQIINRWQGVGKAMYAPPIRGQIRCSSNITGLLLT
RDGGTNRSEPEVFRPG
>9V03X11_R5
EEEVVIRSENFTDNAKTIIVQLNESVVINCTRPNNNTRKSIHIGPGRAWYTTGEIIGDIR
QAHCNLSEADWNKALEQIVKKLKEQFGNKTIVFNQSSGGDPEIVMHSFNCGGEFFYCNTT
KLFNSTWNVTSTWNANNNRTITLPCRIKQIINRWQEVGKATYAPPIRGQIRCSSNITGLL
LTRDGGTNRSEPEVFRPG
>9V03X364_R5
EEEVVIRSENFTDNAKTIIVQLNESVVINCTRPNNNTRKSIHIGPGRAWYTTGEIIGDIR
QAHCNLSEANWNKALEQIVKKLKEQFGNKTIVFNQSSGGDPEIVMHSFNCGGEFFYCNTT
KLFNSTWNVTSTWNANNNRTITLPCRIKQIINRWQEVGKAMYAPPIRGQIRCSSNITGLL
LTRDGGTNRSEPEVFRPG
>9V03X366_R5
EGEVVIRSENFTDNAKTIIVQLNESVVINCTRPNNNTRKSIHIGPGRAWYTTGEIIGDIR
QAHCNLSEANWNKALEQIVKKLKEQFENKTIVFNQSSGGDPEIVMHSFNCGGEFFYCNTT
KLFNSTWNNTEGSGNNGTITLPCRIKQIINRWQGVGKAMYAPPIRGQIRCSSNITGLLLT
RDGGTNGSEPEIFRPG
>9V03X367_R5
EEEVVIRSENFTDNAKTIIVQLNESVVINCTRPNNNTRKSIHIGPGRAWYTTGEIIGDIR
QAHCNLSEANWNKALEQIVKKLKEQFGNKTIVFNQSSGGDPEIVMHSFNCGGEFFYCNTT
KLFNSTWNVTSTWNANNNRTITLPCRIKQIINRWQEVGKAMYAPPIRGQIRCSSNITGLL
LTRDGGTNRSEPEVFRPG
>9V03X368_R5
EEEVVIRSENFTDNAKTIIVQLNESVVINCTRPNNNTRKSIHIGPGRAWYTTGEIIGDIR
QAHCNLSEANWNKALEQIVKKLKEQFENKTIVFNQSSGGDPEIVMHSFSCGGEFFYCNTT
KLFNSTWNNTEGSGNNGTITLPCRIKQIINRWQEVGKAMYAPPIRGQIRCSSNITGLLLT
RDGGTNRSEPEVFRPG
>9V03X369_R5
EEEVVIRSENFTDNAKTIIVQLNESVVINCTRPNNNTRKSIHIGPGRAWYTTGEIIGDIR
QAHCNLSEANWNKALEQIVKKLREQFENKTIVFNQSSGGDPEIVMHSFNCGGEFFYCNTT
KLFNSTWNVTSTWNANNNRTITLPCRIKQIINRWQEVGKAMYAPPIRGQIRCSSNITGLL
LTRDGGTNRSEPEVFRPG
>9V03X371_R5
EEVVIRSENFTDNAKTIIVQLNESVVINCTRPNNNTRKSIHIGPGRAWYTTGEIIGDIRQ
AHCNLSEANWNKALEQIVKKLKEQFGNKTIVFNQSSGGDPEIVMHSFNCGGEFFYCNTTK
LFNSTWNVTSTWSANNNRTITLPCRIKQIINRWQEVGKAMYAPPIRGQIRCSSNITGLLL
TRDGGTNRSEPEVFRPG
>9V04X03_R5
EEVVIRSENFTDNAKTIIVQLNESVVINCTRPNNNTRKSIHIGPGRAWYTTGEIIGDIRQ
AHCNLSEANWNKALEQIVKKLKEQFGNKTIVFNQSSGGDPEIVMHSFNCGGEFFYCNTTK
LFSSTWNVTSTWNANNNRTITLPCRIKQIINRWQEVGKAMYAPPIRGQIRCSSNITGLLL
TRDGGTNRSEPEVFRPG
>9V04X07_R5
EEEVVIRSENFADNAKTIIAQLNESVVINCSRPNNNTRKSIHIGPGRAWYTTGEIIGDIR
QAHCNLSEADWNKALKQIVKKLKEQFENKTIVFNQSSGGDPEIVMHSFNCGGEFFYCNTT
KLFNSTWNNTEGSGNNGTITLPCRIKQIINRWQGVGKAMYAPPIRGQIRCSSNITGLLLT
RDGGTNGSEPEIFRPG
>9V04X10_R5
EEEVVIRSENFTDNAKTIIVQLNESVVINCTRPNNNTRKSIHIGPGRAWYTTGEIIGDIR
QAHCNLSEANWNKALEQIVKKLKEQFENKTIVFNQSSGGDPEIVMHSFNCGGEFFYCNTT
KLFNSTWNNTERSGNNGTITLPCRIKQIINRWQEVGKAMYAPPIRGQIRCLSNITGLLLT
RDGGTNESEPEVFRPG
>9V04X14_R5
EEEVVIRSENFTDNAKTIIVQLNESVVINCTRPNNNTRKSIHIGPGRAWYTTGEIIGDIR
QAHCNLSEANWNKALEQIVKKLKEQFGNKTIVFNQSSGGDPEIVMHSFNCGGEFFYCNTT
KLFNSTWNVTSTWNANNNRTITLPCRIKQIINRWQEVGKAMYAPPIRGQIRCSSNITGLL
LTRDGGTNRSEPEVFRPG
>9V04X383_R5
EEEVVIRSENFTDNAKTIIVQLNESVVINCTRPNNNTRKSIHIGPGRAWYTTGEIIGDIR
QAHCNLSGANWNKALEQIVKKLKEQFGNKTIVFNQSSGGDPEIVMHSFNCGGEFFYCNTT
KLFNSTWNVTSTWDANNNRTITLPCRVKQIINRWQEVGKAMYAPPIRGQIRCSSNITGLL
LTGDGGTNRSEPEVFRPG
>9V04X384_R5
EEEVVIRSENFTDNAKTIIVQLNESVVINCTRPNNNARKSIHIGPGRAWYTTGEIIGNIR
QAHCNLSEANWNKALEQIVKKLKKQFGNKTIVFNQSSGGDPEIVMHSFNCGGEFFYCNTT
KLFNSTWNVNSTWNNTEGSGNNGTITLPCRIKQIINRWQEVGKAMYAPPIRGQIKCSSNI
TGLLLTRDGGTNGSEPEVFRPG
>9V04X390_R5
EEEVVIRSENFTDNAKTIIVQLNESVVINCTRPNNNARKSIHIGPGRAWYTTGEIIGNIR
QAHCNLSEANWNKALEQIVKKLKKQFGNKTIVFNQSSGGDPEIVMHSFNCGGEFFYCNTT
KLFNSTWNVNSTWNNTEGSGNNGTITLPCRIKQIINRWQEVGKAMYAPPIRGQIKCSSNI
TGLLLTRDGGTNGSEPEVFRPG
>9V04X392_R5
EEEVVIRSENFTDNAKTIIVQLNESVVINCTRPNNNTRKSIHIGPGRAWYTTGEIIGDIR
QAHCNLSEANWNKALEQIVKKLKEQFENKTIVFNQSSGGDPEIVMHSFNCGGEFFYCNTT
KLFNSTWNNTEGSGNNGTITLPCRIKQIINRWQEVGKAMYAPPIRGQIRCSSNITGLLLT
RDGGTNGSEPEVFRPG
>9V04X393_R5
EEEVVIRSENFTDNAKTIIVQLNESVVINCTRPNNNTRKSIHIGPGRAWYTTGEIIGDIR
QAHCNLSEANWNKALEQIVKKLKEQFENKTIVFNQSSGGDPEIVMHSFNCGGEFFYCNTT
KLFNSTWNNTEGSGNNGGSGNNGTITLPCRIKQIINRWQEVGKAMYAPPIRGQIRCSSNI
TGLLLTRDGGTNGSEPEVFRPG
>9V051X01_R5
EEEVVIRSENFTDNAKTIIVQLNESVVITCTRPNNNTRKSIPIGPGRAWYTTGEIIGNIR
QAHCNLSEANWNKALEQIVKKLKEQFGNKTIVFNQSSGGDPEIVMHSFNCGGEFFYCNTT
KLFNSTWNVNSTWNNAEGSGNNGTITLPCRIKQIINRWQEVGKAMYAPPIRGQIRCSSNI
TGLLLTRDGGTNGSEPEVFRPG
>9V051X02_R5
EEEVVIRSENFTDNAKTIIVQLNESVAINCIRPNNNTRKSIHIGLGRAWYTTGEIIGNIR
QAHCNLSEANWNKALEQIVKKLKEQFGNRTIVFNQSSGGDPEIVMHSFNCGGEFFYCNTT
KLFNSTWNVNSTWNNTEGSGNNGTITLPCRIRQIINRWQEVGKAMYAPPIRGQISCSSNI
TGLLLTRDGGTNGSETEVFRPG
>9V051X04_R5
EEEVVIRSENFTDNAKTIIVQLNESVVINCTRPNNNTRKSIHIGPGRAWYTTGEIIGDIR
QAHCNLSEANWNKALEQIVKKLKEQFGNKTIVFNQSSGGDPEIVMHSFNCGGEFFYCNTT
KLFNSTWNVTSTWNANNNRTITLPCRIKQIINRWREVGKAMYAPPIRGQIRCSSNITGLL
LTRDGGANRSEPEVFRPG
>9V051X05_R5
EEEVVIRSENFTDNAKTIIVQLNESVVINCTRPNNNTRKSIHIGPGRAWYTTGEIIGDIR
QAHCNLSEANWNKALEQIVKKLKEQFGNKTIVFNQSSGGDPEIVMHSFNCGGEFFYCNTT
KLFNSTWNVTSTWNANNNRTITLPCRIKQIINRWQEVGKAMYAPPIRGQIRCSSNITGLL
LTRDGGTNRSEPEVFRPG
>9V051X06_R5
EEEVVIRSENFTDNAKTIIVQLNESVVINCKRPNNNTRKSIPIGPGRAWYTTGEIIGNIR
QAHCNLSEANWNKALEQIVKKLKEQFENKTIVFDQSSGGDPEIVMHSFNCGGEFFYCNTT
KLFNSTWNNTEGSGNNGTITLPCRIKQIINRWQGVGKAMYAPPIRGQIRCSSNITGLLLT
RDGGTNGSEPEVFRPG
>9V051X13_R5
EEEVVIRSENFTDNAKTIIVQLNESVVINCTRPNNNTRKSIHIGLGRAWYTTGEIIGNIR
QAHCNLSEADWNKALKQIVKKLKEQFENKTIVFNQSSGGDPEIVMHSFNCGGEFFYCNTT
KLFNSTWNNTEGSGNNGTITLPCRIKQIINRWQGVGKTMYAPPIRGRIRCSSNITGLLLT
RDGGTNGSEPEIFRPG
>9V051X16_R5
EEEVVIRSENFTDNAKTIIVQLNESVVINCTRPNNNTRKSIHIGPGRAWYTTGEIIGDIR
QAHCNLSEANWNKALEQIVKKLKEQFENKTIVFNQSSGGDPEIVMHSFNCGGEFFYCNTT
KLFNSTWNNTEGSGNNGTITLPCRIKQIINRWQEVGKAMYAPPIRGQIRCSSNITGLLLT
RDGGTNRSEPEVFRPG
>9V051X407_R5
EEEVVIRSENFTGNAKTIIVQLNESVVINCTRPNNNTRKSIHIGPGRAWYTTGEIIGDIG
QAHCNLSEANWNKALEQVVKKLKEQFENKTIVFNQSSGGDPEIVMHSFNCGGEFFYCNTT
KLFNSTWNNTEGSGNNGTITLPCRIKQIINRWQEVGKAMYAPPIRGQIRCSSNITGLLLT
RDGGTNRSEPEVFRPG
>9V051X409_R5
EEEVVIRSENFTDNAKTIIVQLNESVVINCTRPNNNTRKSIHIGPGRAWYTTGEIIGDIR
QAHCNLSEANWNKALEQIVKKLKEQFGNKTIVFNQSSGGDPEIVMHSFNCGGEFFYCNTT
KLFNSTWNNTEGSGNNGTITLPCRIKQIINRWQEVGKAMYAPPIRGQIRCSSNITGLLLT
RDGGTNRSEPEVFRPG
>9V09X02_R5
EEEVVIRSENFTDNAKTIIVQLNESVVINCTRPNNNTRKSIHIGPGGAWYTTGEIIGDIR
QAHCNLSEANWNKALEQIVKKLKEQFENKTIVFNQSSGGDPEIVMHSFNCGGEFFYCNTT
KLFNSTWNNTEGSGNNGTITLPCRIKQIINRWQGVGKAMYAPPIRGQIRCSSNITGLLLT
RDGGTNRSEPEVFRPG
>9V09X03_R5
EEEVVIRSKNFTDNTKTIIVQLNESVVINCTRPNNNTRKSIHMGLGRAWYTTGEIIGNIR
QAQCNLGEANWNKTLEQIVKKLREQFGNKTIVFNHSSGGDLEIVMHSFNCGGEFFYCNTT
KLFNSTWNVNSTWNNTEGSGNNGTITLPCRIRQIINRWQEVGKAMYAPPIRGQIRCSSNI
TGLLLTRDGGTNRSNETEVFRPG
>9V09X04_R5
EEEVVIRSKNFTDNTKTIIVQLNESVVINCTRPNNNTRRSIQMGLGRAWYTTGEIVGDIK
QAHCNLGEANWNKTLEQIVKKLKEQFENKTIVFNQSSGGDLEIVTHSFNCGGEFFYCNTT
QLFNSTWNSTEGSGNNGTSNNGNITLPCRIRQIINRWQEVGKAMYAPPIRGQIKCSSNIT
GLLLTRDGGTNGNETEVGNETEVFRPG
>9V09X05_R5
EEEVVIRSKNFTDNTKTIIVQLNESVVINCTRPNNNTRKSIHIGPGGAWYTTGDIIGDIR
QAHCNLREANWNKALEQIVKKLREQFGNKTIVFNQSSGGDLEIIMHSFNCGGEFFYCNTT
KLFNSTWNVNSTWNNTEGSGNNGTITLPCRIRQIINRWQEVGKAMYAPPIRGQIKCSSNI
TGLLLTRDGGTNRSNETEVFSPG
>9V09X07_R5
EEEVVIRSKNFTDNTKTIIVQLNESVVINCTRPNNNTRKSIQMGLGRAWYTTGEIIGDIR
QAHCNLNETNWNKTLEQIVKKLREQFGNKTIVFNQSSGGDLEIIMHSFNCGGEFFYCNTT
KLFNSTWNVNSTWNNTEGSGNNGTITLPCRIRQIINRWQEVGKAMYAPPIKGQIKCSSNI
TGLLLTRDGGINRSSSETEVFRPG
>9V09X09_R5
EEEVVIRSENFTDNAKTIIVQLNESVVINCTRPNNNTRKSIHIGPGRAWYTTGEIIGDIR
QAHCNLSEANWNKALEQIVKKLKEQFGNKTIVFNQSSGGDPEIVMHSFNCGGEFFYCNTT
KLFNSTWNVNSTWNNTEGSGNNGTITLPCRIRQIINRWQEVGKAMYAPPIRGQIKCSSNI
TGLLLTRDGGTNRSEPEVFRPG
>9V09X10_R5
EEEVVIRSKNFTDNTETIIVQLNESVVINCTRPNNNTRKSIHIGLGRAWYTTGDIIGDIR
QAHCNLNEANWNKALEQIVKKLKEQFGNKTIVFNQSSGGDLEIIMHSFNCGGEFFYCNTT
KLFNSTWNVNSTWNNTEGSGNNGTITLPCRIRQIINRWQEVGKAMYAPPIRGQIKCSSNI
TGLLLTRDGGINRSSSETEVFRPG
>9V09X18_R5
EEEVVIRSKNFTDNTKTIIVQLNESVVINCTRPNNNTRKSIQMGLGRAWYTTGEIIGDIK
QAHCDLGEANWNKTLEQIVKKLREQFGNKTIVFNQSSGGDLEIEMHSFNCGGEFFYCNTT
KLFNSTWNVNSTWNNTEGSGNNGTITLPCRIRQIINRWQEVGKAMYAPPIRGQIKCSSNI
TGLLLTRDGGTNRSNETEVFRPG
>9V09X299_R5
EEEVVIRSKNFMDNTKTIIVQLNESVVINCTRPNNNTRKSIQMGLGRAWYTTGEIIGDIR
QAHCNLNETNWNKTLEQIVKKLREQFGNKTIVFNQSSGGDLEIIMHSFNCGGEFFYCNTT
KLFNSTWNVNSTWNNTEGSGNNGTITLPCRIRQIINRWQEVGKAMYGPPIKGQIKCSSNI
TGLLLTRDGGINRSSSETEVFRPG
>9V09X300_R5
EEEVVIRSKNFTDNTKTIIVQLNESVVINCTRPNNNTRKSIHMGLGRAWYTTGEIIGNIR
QAQCNLGEANWNKTLEQIVKKLREQFGNKTIVFNHSSGGDLEIVMHSFNCGGEFFYCNTT
KLFNSTWNVNSTWNNTEGSGNNGTITLPCRIRQIINRWQEVGKAMYAPPIGGQIRCSSNI
TGLLLTRDGGTNRSNETEVFRPG
>9V13X01_R5
EEEVVIRSENFTDNAKTIIVQLNESVVINCTRPNNNTRKSIHIGPGRAWYTTGEIIGDIR
QAHCNLSEANWNKALEQIVKKLKEQFGNKTIVFNQSSGGDPEIVMHSFNCGGEFFYCNTT
KLFNSTWNVTSTWNANNNRTITLPCRIKQIINRWQEVEKSMYAPPIRGQIRCSSNITGLL
LTRDGGTNRSEPEVFRPG
>9V13X02_R5
EEEVVIRSENFTNNAKTIIVQLNESVVINCTRPNNNTRKSIQMGLGRAWYTTGDIIGDIR
QAQCNLSEADWNKALEQIVKKLREQFGNKTIVFNHSSGGDLEIVTHSFNCGGEFFYCNTT
QLFNSTWTEGSGNNGTSNNGNITLSCGIRQIINRWQEVGKAMYAPPIQGQIRCSSNITGL
LLTRDGGINRRSNETEVFRPG
>9V13X04_R5
EEEVVIRSKNFTDNTKTIIVQLNESVVINCTRPHNNTRKSIQMGLGRAWYTTGEIIGDIR
QAHCNLNETNWNKALEQIVKKLREQFGNKTIVFNQSSGGDPEIVMHSFNCGGEFFYCNTT
KLFNSTWNVTGTWNANNNRTITLPCRIRQIINRWQEVGKAMYAPPIGGQIRCSSNITGLL
LTRDGGTNRSNGTEVFRPG
>9V13X05_R5
EEGVVIRSENFTNNVKTIIVQLNESVVINCTRPNNNTRKSIQMGLGRAWYTTGEIIGDIR
QAHCNLNEANWNKTLERIVKKLREQFGNKTIVFNQSSGGDLEIIMHSFNCGGEFFYCNTT
KLFNSTWNVNSTWNNTEGSGNNGTITLPCRIRQIINRWQEVGKAMYAPPIRGQIRCSSNI
TGLLLTRDGGINRRSNETEVFRHG
>9V13X06_R5
EEEVVIRSENVTDNTKTIIVQLNESVVINCTRPSNNTRKSIQMGLGRAWYTTGDIIGDIR
QAHCNLSEADWNKALKQIVKKLKEQFGNKTIVFNQSSGGDLEIVTHSFNCGGEFFYCNTT
QLFSSTWNNTEGSGNNGTSNNGNITLPCRIRQIINRWQEVGKAMYAPPIRGQIKCSSNIT
GLLLTRDGGTNRSESETEVGVFRPG
>9V13X07_R5
EEEVVIRSENVTDNTKTIIVQLNESVVINCTRPSNNTRKSIQMGLGRAWYTTGDIIGDIR
QAHCNLSEADWNKALKQIVKKLKEQFGNKTIVFNQSSGGDLEIVTHSFNCGGEFFYCNTT
KLFNSTWNVTSTWNANNSRTITLPCRIKQIINRWQEVGKAMYAPPIKGQIRCSSNITGLL
LTRDGGTNGNETEVGNETEVFRPG
>9V13X09_R5
EEEVVIRSENFTDNAKTIIVQLNESVVINCTRPNNNTRKSIHIGPGRAWYTTGEIIGDIR
QAHCNLSEANWNKALEQIVKKLKEQFGNKTIVFNQTSGGDPEIVMHSFNCGGEFFYCNTT
KLFNSTWNVTSTWNANNNRTITLPCRVKQIINRWQEVGKAMYAPPIRGQIRCSSNITGLL
LTRDGGTNRSEPEVFRPG
>9V13X10_R5
EEEVVIRSENFTDNAKTIIVQLNESVVINCTRPNNNTRKSIHIGPGRAWYTTGEIIGDIR
QAHCNLSEANWNKALEQIVKKLKEQFGNKTIVFNQSSGGDLEIIMHSFNCGGEFFYCNTT
KLFNSTWNVNSTWNNTEGSGNNGTITLPCRIRQIINRWQEVGKAMYAPPIRGQIRCSSNI
TGLLLTRDGGTNRSESENETEVFRPG
>9V13X11_R5
EEEVVIRSKNFTDNTKTIIVQLNESVVINCTRPNNNTRKSIPIGPGRAWYTTGEIIGDIR
QAHCNLSEANWNKALEQIVKKLKEQFENKTIVFNQSSGGDPEIVMHSFNCGGELFYCNTT
QLFSSTWNNTEGSGNNGTSNNGNITLPCRIRQIINRWQEVGKAMYAPPIRGQIKCSSNIT
GLLLTRDGGTNRSESETEVGVFRPG
>9V13X12_R5
EEEVVIRSKNFTDNTKTIIVQLNESVVINCTRPNNNTRKSIQMGLGRAWYTTGDIIGDIR
QAHCNLSKADWNKALKQIVKKLREQFGNKTIVFNQSSGGDLEIIMHSFNCGGEFFYCNTT
KLFNSTRNVNSTWNNTEGSNGNITLPCRIRQIINRWREVGKAMYAPPIKGQIRCSSNITG
LLLTRDGGTNRSESENETEVFRPG
>9V13X13_R5
EEEVVIRSENFTDNAKTIIVQLNESVVINCTRPNNNTRKSIQMGLGRAWYTTGDIIGDIR
QAHCNLNKANWNKALGQIVKKLREQFGNKTIVFNQSSGGDLEIIMHSFNCGGEFFYCNTT
NLFNSTWNVNSTWNNTEGSNGNITLPCRIRQIINRWQEVGKAMYAPPIKGQIRCSSNITG
LLLTRDGGTNGNETEVGNETEVFRPG
>9V13X16_R5
EEEVVIRSENFTDNAKTIIVQLNESVVINCTRPNNNTRKSIHIGPGRAWYTTGEIIGDIR
QAHCNLSEANWNKALEQIVKKLKEQFENKTIVFNQSSGGDPEIVMHSFNCGGEFFYCNTT
KLFNSTWNVNSTWNNTEGSGNNGTIILPCRIRQIINRWQEVGKAMYAPPIEGQIRCSSNI
TGLLLTRDGGTNRSNETEVFRPG
>9V17X02_R5
EEEVVIRSKNFTDNTKTIIVQLNESVVINCTRPHNNTRKSIHMGPGRAWYTTGEVIGKIR
QAECNLGEANWNKTLEQIVKKLREQFGNKTIVFNHSSGGDLEVVMHSFNCGGEFFYCNTT
ELFNSTWNVTSTWNANNNRTITLPCRIKQIINRWQEVGKAMYAPPIRGQIRCSSNITGLL
ITRDGGTNRSEPEVFRPG
>9V17X03_X4
EEEVVIRSKNFTDNTKTIIVQLNESVVINCTRPNNNTRKSIQMGLGRAWHTTGEIIGDIR
RAYCTLNETNWNKALGQIVKKLREPFGNKTIVFNHSSGGDLEIIMHSFNCGGEFFYCNTT
KLFNSTWNVTSTWNANNNRTITLPCRIKQIINRWQEVGKAMYAPPIEGQIRCSSNITGLL
LTRDGGINRSTEVFRPG
>9V17X05_R5
EEEVVIRSENFTDNAKTIIVQLNESVVITCTRPNNNTRKSIPIGPGRAWYTTGEIIGNIR
QAHCNLSEANWNKALEQIVKKLKEQFGNKTIVFNQSSGGDPEIVMHSFNCGGEFFYCNTT
KLFNSTWNVNSTWNNTEGSGNNGTITLPCRIKQIINRWQEVGKAMYAPPIKGQIRCLSNI
TGLLLTRDGGTNKSENEPEVFRPG
>9V17X08_X4
EEEVVIRSKNFTDNTKTIIVQLNESVVINCTRPNNNTRKSIQMGLGRAWHTTGEIIGDIR
KAYCTLNETNWNKALGQIVKKLREQFGNKTIVFNHSSGGDLEIIMHSFNCGGEFFYCNTT
QLFNSTWNITEGSGSNGTSNGNITLPCRIKQIINRWQEVGKAMYAPPIRGQIRCLSNITG
LLLTRDSGTNKNETEVRNETKVFRPR
>9V17X10_R5
EEEVVIRSENFTDNAKTIIVQLNESVVITCTRPNNNTRKSIPIGPGRAWYTTGEIIGNIR
QAHCNLSEANWNKALEQIVKKLKEQFGNKTIVFNQSSGGDPEIVMHSFNCGGEFFYCNTT
KLFNSTWNVNSTWNNTEGSGNNGTITLPCRIKQIINRWQEVGKAMYAPPIRGQIRCSSNI
TGLLLTRGGGTNRSEQPEVFRPG
>9V17X11_R5
EEEVVIRSKNFTDNTKTIIVQLNESVVINCTRPHNNTRKSIQMGLGRAWYTTGEIIGDIR
QAHCTLSEADWNKALKQIVKKLREQFGNKTIVFNRSSGGDLEIVMHSFNCGGEFFYCSTT
KLFNSTWNDNNTWNNIESNTENITLPCRIKQIINRWQEVGKAMYAPPIEGQIRCSSNITG
LLLTRDGGINRSSEVFRPG
>9V17X12_R5
EEEVVIRSKNFTDNTKTIIVQLNESVVINCTRPHNNTRKSIQMGLGRAWYTTGEIIGDIR
QAHCTLSEADWNKALKQIVKKLREQFGNKTIVFNQSSGGDLEIVMHSFNCGGEFFYCSTT
KLFNSTWNVDSTWNNTEGNTENITLPCRIRQIINRWQEVGKAMYAPPIEGQIRCSSNITG
LLLTRDGSINRSTEVFRPG
>9V17X17_R5
EEEVVIRSKNFTDNTKTIIVQLNESVVINCTRPNNNTRKSIQMGLGRAWYTTGDIIGDIR
QASCNLSEADWNKALKQIVRKLREQFGNKTIVFNQSSGGDLEIIMHSFNCGGEFFYCNTT
QLFNSTWNITEGSGSNGTNNNGTNNNGKITLPCRIRQIINRWQEVGKAMYAPPIKGQIRC
SSNITGLLLTRDGGTNRSGSKNETEVFRPG
>9V17X19_R5
EEVVIRSKNFTDNTKTIIVQLNESVVINCTRPHNNTRKSIQMGLGRAWHTTGEIIGDIRQ
AHCTLSEADWNKALKQIVKKLREQFGNKTIIFNQSSGGDLEIVMHSFNCGGEFFYCSTTK
LFNSTWNVNDTWNDIKGNTENITLPCRIKQIINRWQEVGKAMYAPPIEGQIRCSSNITGL
LLTRDGGINRSSEVFRPG
>9V17X20_X4
EEEVVIRSKNFTDNTKTIIVQLNESVVINCTRPNNNTRKSIQMGLGRAWHTTGEIIGDIR
KAYCTLNETNWNKALGQIVKKLREQFGNKTIVFNHSSGGDLEIIMHSFNCGGEFFYCNTT
QLFNSTWNITEGSGSNGTSNGNITLPCRIKQIINRWQEVGKAMYAPPIKGQIRCLSNITG
LLLTRDGGTNKSENEPEVFRPG
>9V20X02_R5
EEEVVIRSKNFTDNTKTIIVQLNESVVINCTRPNNNTRKSIHMGLGRAWYTTGEIIGNIR
QAECNLGEANWDKTLEQIVKKLREQFGNKTIVFNQSSGGDLEIEMHSFNCGGEFFYCNTT
KLFNSTWNVNSTWNNTEGSGNNGTITLPCRIRQIINRWQEVGKAMYAPPIGGQIRCSSNI
TGLLLTRDGGTNRSNETEVFRPG
>9V20X03_R5
EEEVVIRSENFTNNAKTILVQLNESVVINCTRPNNNTRKSIQMGLGRAWYTTGDIIGDIR
QASCNLSEADWNKALKQIVRKLREQFGNKTIVFNQSSGGDLEIIMHSFNCGGEFFYCNTT
QLFNSTWNITEGSGSNGTNNNGNITLPCRIRQIINRWQEVGKAMYAPPIKRQIKCSSNIT
GLLLTRDGGINRSNSETEVFRPG
>9V20X05_X4
EEEVIIRSKNFTDNTKTIIVQLNESVVINSTRPNNNTRKSIQMGLGRAWHTTGEIIGDIR
RAYCTLNETNWNKTLEQVVKKLSEQFRNKTIVFNHSSGGDLEITMHSFNCGGEFFYCNTT
KLFNSTWGVNSTWTGESGNNGTITLPCRIKQIINRWQEVGKAMYAPPIEGQIRCSSNITG
LLLTRDGGINRSTEVFRPG
>9V20X08_X4
EEEVVIRSKNFTDNTKTIIVQLSESVVINCTRPNNNTRKSIQMGLGRAWHTTGEIIGDIR
KAYCTLNETNWNKALGQIVKKLREQFGNKTIVFNHSSGGDLEITMHSFNCGGEFFYRNTT
QLFNSTWNITEGSDNNGTNNGNITLPCRIKQIINRWQEVGKAMNAPPIKGQIRCLSNITG
LLLTRDGGSESKNGTEVFRPG
>9V20X09_X4
EEEVVIRSKNFTDNTKTIIVQLNESVVINCTRPNNNTRKSIQMGLGRAWHTTGEIIGDIR
RAYCTLNETNWNKTLEQVVKKLSEQFRNKTIVFNHSSGGDLEITMHSFNCGGEFFYCNTT
KLFNSTWGVNSTWTGESGNNGTITLPCRIKQIINRWQEVGKAMYAPPIEGQIRCSSNITG
LLLTRDGGIQQEHRGLQTW
>9V20X10_X4
EEEVVIRSKNFTDNAKTIIVQLNESVVINCTRPNNNTRKSIQMGLGRAWHTTGEIIGDIR
KAYCTLNETNWNKALGQIVKKLREQFGNKTIVFNHSSGGDLEITMHSFNCGGEFFYCNTT
QLFNSTWNITEGSDNNGTNNGNITLPCKIKQIINRWQEVGKAMYAPPIKGQIRCSSNITG
LLLTRDGGTNKSEDEPEVFRPG
>9V20X11_R5
EEEVVIRSKNFTDNTKTIIVQLNESVVINCTRPNNNTRKSIQMGLGRAWYTTGDIIGDIR
QAHCNLSEADWNKALKQIVKKLKEQFENKTIVFNQSSGGDLEIVTHSFNCGGEFFYCNTT
QLFNSTWNNTEGSGNNGTSNNGNITLPCRIRQIINRWQEVGKAMYAPPIKGQIRCSSNIT
GLLLTRDGGINRSESENETEVVQTW
>9V20X12_X4
EEEVVIRSKNFTDNTKTIIVQLNESVVINCTRPNNNTRKSIQMGLGRAWHTTGEIIGDIR
KAYCTLNETNWNKTLEQIVKKLREQFGNNKTIAFNHSSGGDLEITMHSFNCGGEFFYCST
TKLFDSTWVVNGTWTGESGNNGTITLPCRIKQIINRWQEVGKAMYAPPIKGQIRCLSNIT
GLLLTRDGGTNKSMDEPEVLRPG
>9V20X14_R5
EEEVVIRSENFTDNAKTIIVQLNESVVINCTRPNNNTRKSIQMGLGRAWYTTGDIIGDIR
QAQCDLSEADWNKALGQIVKKLREQFGNKTIVFNQSSGGDLEIVTHSFNCGGEFFYCSTT
KLFNSTWNVNSNNTEGGKGNITLPCRIRQIINRWQEVGKAMYAPPIKGQIRCSSNITGLL
LTRDGGINRSESENETEVFRPG
>9V21X02_X4
EEEVVIRSKNFTDNTKTIIVQLNESVVINCTRPNNNTRKSIQMGLGRAWHTTGEIIGDIR
RAYCTLNETNWNKTLEQVVKKLREQFGNKTIVFNHSSGGDLEITMHSFNCGGEFFYCNTT
QLFNSTWNITKGSGNNGTSNGTITLPCRIKQIINRWQEVGKAMYAPPIKGQIRCLSNITG
PLLTRDGGTNGNETEGGNGNEVFRPG
>9V21X04_X4
EEEVVIRSENFTNNVKTIIVQLNESVVINCARPGNNTRKSVQMGLGRAWHTTGEIIGDIR
QAHCNLSGADWNKALKQVVKKLREQFGNNKTIAFNHSSGGDLEITMHSFNCGGEFFYCNT
TQLFNSTWNITKWSGNNGTSNGTIILPCRIKQIINRWQEVGKAMYAPPIKGQIRCLPNIT
GLLLTRDGGINGSEGQNGTEVFRPG
>9V21X05_X4
EEEVVIRSKNFTDNTKTIIVQLNESVVINCTRPNNNTRKSIQMGLGRAWHTTGEIIGDIR
RAYCTLNETNWNKTLEQVVKKLREQFRNKTIVFTQSSGGDLEITMHSFNCGGEFFYCNTT
NLFNSTWGVNRTWTGGSGNNGTITLPCRIKQIINRWQEVGKAMYAPPIKGQIRCLSNITG
LLLTRDGGINKSESQNGIEVFRPG
>9V21X07_X4
EEGVVIRSKNFTDNTKTIIVQLNESVVINCTRPNNNTRKSIQMGFGRAWHTTGEIIGDIR
KAYCTLNETNWNKTLEQIVKKLREQFGNNKTIAFNHSSGGDLEITMRSFNCGGEFFYCNT
TQLFNSTWNVTKWSGNNGTSNGTIILPCRIKQIINRWQEVGKAMYAPPIKGQIRCLSNIT
GLLLTRDGGNRNESENETEVFRPG
>9V21X08_R5
EEEVVIRSENFTNNVKTIIVQLNESVVINCTRPGNNTRKSIQMGLGRAWHTTGEIIGDIR
QAHCNLSGADWNKALKQVVKKLREQFGNNKTIAFNHSSGGDLEITMHSFNCGGEFFYCNT
TQLFNSTWNITEGSDNNGTDNGNITLPCRIKQIINRWQEVGKAMYAPPIRGHINCSSNIT
GLLLTRDGGNNENRTEVFRPG
>9V21X10_X4
EEEVVIRSENFTNNVKTIIVQLNESVVINCTRPNNNTRKSIQMGFGRAWHTTGEIIGDIR
KAYCTLNETNWNKTLEQIVKKLREQFGNNKTIVFNQSSGGDLEITMHSFNCGGEFFYCNT
TNLFNSAWSVNSTWNNTGGTGNNGTITLPCRIKQIINRWQEVGKAMYAPPIKGLIRCLSN
ITGLLLTRDGGSESENGTEIFRPG
>9V21X11_X4
EEEVVIRSENFTDNAKTIIVQLNESVVINCTRPNNNTRKSIQMGLGRAWHTTGEIIGDIR
KAYCTLNETNWNKTLEQIVKKLREQFGNNKTIAFNHSSGGDLEITMHSFNCGGEFFYCNT
TKLFNSTWGVNNTWTGESGDNGTITLPCRIKQIINRWQEVGKAMYAPPIKGQIRCLSNIT
GLLLTRDGGNRNESENETEVFRPG
>9V21X16_X4
EEEVVIRSKNFTDNTKTIIVQLNESVVINCTRPNNNTRKSIQMGFGRAWHTTGEIIGDIR
KAYCTLNETNWNKTLEQIVKKLREQFGNNKTIAFNHSSGGDLEITMHSFNCGGEFFYCNT
TQLFNSTWNITEGSDNNGTNNGNITLPCRIKQIINRWQEVGKAMYAPPVKGHINCSSNIT
GLLLTRDGGPNVNQTEVFRPG
>9V21X18_X4
EEVVIRSKNFTDNTKTIIVQLNETVVINCTRPNSNTGKSIRMGLGRARHTTREIIGDIRR
AYCTLNETKWNKALGQIVKKLREQFGNKTIVFNHSSGGDLEITMHSFNCGGEFFYCNTTQ
LFNSTWNITEGSGNNKTSNGNITLPCRIKQIINRWQEVGKAMYAPPIKGQIRCLSNITGL
LLTRDGGTNGNETGVGNRTEVFRPG
>9V21X20_X4
EEEVVIRSENFTDNAKTIIVQLNESVVINCTRPNNNTRKSIQMGFGRAWHTTGEIIGDIR
KAYCTLNETNWNKTLEQVVKKLREQFGNNKTIAFNHSSGGDLEITMHSFNCGGEFFYCNT
TQLFNSTWNITKWSGNNGTSNGTIILPCRIKQIINRWQEVGKAMYAPPIKGQIRCLSNIT
GLLLTRDGGNKSESEPEVLQTW
>9V22X02_X4
EEEVVIRSKNFTDNTKTIIVQLNESVVINCTRPNNNTRKSIQMGLGRAWHTTGEIIGDIR
RAYCTLNETNWNKTLEQVVKKLREQFRNKTIVFTQSSGGDLEITMHSFNCGGEFFYCNTT
NLFNSTWGVNRTWTGGSGNNGTITLPCRIKQIINRWQEVGKAMYAPPIKGQIRCLSNITG
LLLTRDGGINKSESQNGIEVFRPG
>9V22X03_X4
EEEVVIRSKNFTDNTKTIIVQLNETVVINCTRPNRNTGKSIRMGLGRAWHTTREIIGDIR
KAYCTLNGTNWNKTLEQVVKKLREQFRNKTIVFNHSSGGGLEITMHSFNCGGEFFYCNTT
QLFNSTWNITKGWSGNNGTNNGTITLPCRIKQIINRWQEVGKAMYAPPIKGQIRCLSNIT
GLLLTRDGGTNESGNEPEVFRPG
>9V22X06_X4
EEEVIIRSKNFTDNTKTIIVQLNESVVINCTRPNNNTRKSIQMGLGRAWHTTGEIIGDIR
RAYCTLNETNWNKTLEQVVKKLSEQFRNKTIVFNHSSGGDLEITMHSFNCGGEFFYCNTT
KLFNSTWGDNSTWTGESGNNGTITLPCRIKQIINRWQEVGKAMYAPPIEGQIRCSSNITG
LLLTRDGDINRSTEVFRPG
>9V22X07_X4
EEEVVIRSKNFTDNTKTIIVQLNETVVINCTRPNRNTGKSIRMGLGRAWHTTREIIGDIR
RAYCTLNETKWNKALGQIVKKLREQFGSKTIVFNHSSGGDLEITMHSFNCGGEFFYCNTT
QLFNSTWNITEGSGNNKTSNGNITLPCRIKQIINRWQEVGKAMYAPPIKGQIRCLSNITG
LLLTRDGGSKSQNGTEIFRPG
>9V22X09_X4
EEEVVIRSKNFTDNTKTIIVQLNETVVINCTRPNRHTGKSIRMGLGRAWHTTREIIGDIR
KAYCTLNGTNWNKILEQVVKKLREQFRNKTIVFNHSSGGDLEITMHSFNCGGEFFYCNTT
QLFNSTWNITKGWSGNNGTNNGTITLPCRIKQIINRWQEVGKAMYAPPIKGQIRCLSNIT
GLLLTRDGGTNESGNEPEVFRPG
>9V22X11_X4
EEEVVIRTENFTNNVKTIIVQLNESVVINCTRPNNNTRKSIQMGFGRAWHTTGEIIGDIR
KSYCTLNGTNWNKTLEQVVKKLREQFRNKTIVFNPSSGGDLEITMHSFNCGGEFFYCNTT
QLFNSTWNITTGWSGNNGTSNGTITLPCRIKQIINRWQEVGKAMYAPPIKGLIRCLSNIT
GLLLTRDGGSESENGTEIFRPG
>9V22X12_X4
EEEVVIRSKNFTDNTKTIIVQLNETVVINCTRPNRNTGKSIRVGLGRAWHTTREIIGDIR
RAYCTLNGTNWNKTLGQIVKKLREQFVNKTIVFNHSSGGDLEITMHSFNCGGEFFYCNTT
QLFNSTWNITKGWSGNNGTSNGTITLPCRIKQIINRWQEVGKAMYAPPIKGQIRCLSNIT
GLLLTRDGGSGSLNGTGIFRPG
>9V22X13_X4
EEEVVIRSKNFTDNTKTIIVQLNESVVINCTRPHNNTRKSIQMGLGRAWHTTGEIIGDIR
RAYCTLNETNWNKTLEQVVKKLREQFRNKTIVFNHSSGGDLEITMHSFNCGGEFFYCNTT
KLFNSTWGNSTWTGESGNNGTITLPCRIKQIINRWQEVGKAMYAPPIEGQIRCSSNITGL
LLTRDGGINRSTEDFRPG
>9V22X15_X4
EEEVVIRSKNFTDNTKTIIVQLNETVVINCTRPNRHTGKSIRKGLGRAWHTTREIIGDIR
KAYCTLNGTNWNKTLEQVVKKLREQFRNKTIVFNHSSGGDLEITMHSFNCGGEFFYCNTT
QLFNSTWNITKGWSGNNGTNNGTITLPCRIKQIINRWQEVGKAMYAPPIKGQIRCLSNIT
GLLLTRDGGTNESGNEPEVFRPG
>9V22X16_R5
EEEVVIRSENFTNNVKTIIVQLNESVVINCTRPNNNTRKSIQMGFGRAWHTTGEIIGDIR
QAYCTLNETNWNKTLEQVVEKLREQFGNNKTIAFDHSSGGDLEITMHSFNCGGEFFYCST
TKLFNSTWDVNGTWTGESGDNGTITLPCRIKQIINRWQEVGKAMYAPPIRGQIRCLSNIT
GLLLTRDGGTNGNKTGVENNTEVFRPG
>9V23X03_X4
EEEVIIRSKNFTDNTKTIIVQLNESVVINCTRPNNNTRKSIQMGLGRAWHTTGEIIGDIR
RAYCTLNETNWNKTLEQVVKKLSEQFRNKTIVFNHSSGGDLEITMHSFNCGGEFFYCNTT
KLFNSTWGDNSTWTGESGNNGTITLPCRIKQIINRWQEVGKAMYAPPIEGQIRCSSNITG
LLLTRDGDINRSTGVFRPG
>9V23X06_X4
EEEVVTRSKNFTDNTKTIIVQLNETVVINCTRPNRHTGKSIRMGLGRAWHTTREIIGDIR
KAYCTLNGTNWNKTLEQVVKKLREQFRNKTIVFNHSSGGDLEITMHSFNCGGEFFYCNTT
QLFNSTWNITKGWSGNNGTNNGTITLPCRIKQFINRWQEVGKAMYAPPIKGQIRCLSNIT
GLLLTRDGGTNESGNEPEVFRPG
>9V23X07_X4
EEEVVIRSKNFTDNTKTIIVQLNETVVINCTRPNRHTGKSIRMGLGRAWHTTREIIGDIR
KAYCTLNGTNWNKTLEQVVKKLREQFRNKTIVFNHSSGGGLEITMHSFNCGGEFFYCNTT
QLFNSTWNITKGWSGNNGTKNGTITLPCRIKQIINRWQEVGKAMYAPPIKGQIRCLSNIT
GLLLTRDGGTNESGNEPEVFRPG
>9V23X09_X4
EEEVVVRSKNFTDNTKTIIVQLNETVVINCTRPNRHTGKSIRMGLGRAWHTTREIIGDIR
KAYCTLNGTNWNKTLEQVVKKLREQFRNKTIVFNHSSGGDLEITMHSFNCGGEFFYCNTT
QLFNSTWNITTGWSGNGTSNGTITLPCRIKQIINRWQEVGKAMYAPPIKGQIRCLSNITG
LLLTRDGGSESQNGTEIFRPG
>9V23X10_X4
EEEVVIRSKNFTDNTKTIIVQLNETVVINCTRPNSHTGKSIRMGLGRAWHTTREIIGDIR
KAYCTLNGTNWNKTLEQVVKKLREQFRNKTIVFNHSSGGDLEITMHSFNCGGEFFYCNTT
QLFNSTWNITTGWSGNNGTSNGTITLPCRIKQIINRWQEVGKAMYAPPIKGQIRCLSNIT
GLLLTRDGGSESQNGSEIFRPG
>9V23X11_X4
EEEVVIRSKNFTDNTKTIIVQLNETVVINCTRPNRHTGKSIRMGLGRAWHTTREIIGDIR
KAYCTLNGTNWNKTLEQVVKKLREQFRNKTIVFNHSSGGDLGITMHSFNCGGEFFYCNTT
QLFNSTWNITTGWSGNGTSNGTITLPCRIKQIINRWQEVGKAMYAPPIKGQIRCLSNITG
LLLTRDGGSESQNGTEIFRPG
>9V23X12_X4
EEEVVIRSKNFTDNTKTIIVQLNETVVINCTRPNRHTGKSIRMGLGRAWHTTREIIGGIR
KAYCTLNGTNWNKTLEQVVKKLREQFRSKTIVFNHSSGGDLEITMHSFNCGGEFFYCNTT
QLFNSTWNITKGWSGNNGTNNGTITLPCRIKQIINRWQEVGKAMYAPPIEGQIRCLSNIT
GLLLTRDGGTNESGNEPEVFRPG
>9V23X15_X4
EEEVVIRSKNFTDNTKTIIVQLNETVVINCTRPNRHTGKSIRMGLGRAWHTTREIIGDIR
KAYCTLNGTNWNKTLEQVVKKLREQFRNKTIVFNHSSGGDLEITMHSFNCGGEFFYCNTT
QLFNSTWNITKGWSGNDGTNNGTITLPCRIKQIINRWQEVGKAMYAPPIKGQIRCLSNIT
GLLLTRDGGTNESGNEPEVFRPG
>9V23X16_X4
EEEVVIRSKNFTDNTKTIIVQLNETVVINCTRPNRHTGKSIRIGLGRAWHTTREIIGDIR
KAYCTLNGTNWNKTLEQVVKKLREQFRNKTIVFNHSSGGDLEITMHSFNCGGEFFYCNTT
QLFNSTWNITKGWSGNNGTKNGTITLPCRIKQIINRWQEVGKAMYAPPIKGQIRCLSNIT
GLLLTRDGGTNESGNEPGVFRPG
>9V23X17_X4
EEEVVIRSKNFTDNTKTIIVQLNETVVINCTRPNRHTGKSIRMGLGRAWHTTREIIGDIR
KAYCTLNGTNWNKTLEQVVKKLREQFRNKTVVFNHSSGGDLEITMHSFNCGGEFFYCNTT
QLFNSTWNITKGWSGNNGTNNGTITLPCRIKQIINRWQEVGKAVYAPPIKGQIRCLSNIT
GLLLTRDGGTNESGNEPGVFRPG
>9V24X02_X4
EEEVVIRSKNFTDNTKTIIVQLNETVVINYTRPIRHTGKSIRMGLGRAWHTTREIIGDIR
KAYCTLNGTNWNKTLEQVVKKLREQFRNKTIVFNHSSGGDLEITMHSFNCGGEFFYCNTT
QLFNSTWNITTGWSGNGTSNGTITLPCRIKQIINRWQEVGKAMYAPPVKGQIRCLSNITG
LLLTRDDGGESQNGTEIFRPG
>9V24X03_X4
EEVVIRSKNFTDNTKTIIVQLNETVVINCTRPNRHTGKSIRMGLGRAWHTTREIIGDIRK
AYCTLNGTNWNKTLEQVVKKLREQFRNKTIVFNHSSGGDLEITMHSFNCGGEFSYCNTTQ
LFNSTWNITTGWSGNNGTSNGTITLPCRIKQIINRWQEVGKAMYAPPIKGQIRCLSNITG
LLLTRDGGSESQNGTEIFRPG
>9V24X04_X4
EEKVVIRSENFTNNVKTIIVQLNESVAINCTRPNNNTRKSIQMGFGRAWHTTGEIIGDIR
KSYCTLNGTNWNKTLEQVVRKLREQFRNKTIVFNPSSGGDLEITMHSFNCGGEFFYCDTT
QLFNSTWNITTGWSGNNGTSNGTITLPCRIKQIINRWQEVGKAMYAPPIKGYIKCSSNIT
GLLLTRDGGTNGNETEGGNKPEIFRPG
>9V24X08_X4
EEEVVIRSENFTNNVKTIIVQLNESVVINCTRPNNNTRKSIQMGFGRAWHTTGEIIGDIR
KAYCTLNGTNWNKTLEQVVKKLREQYRNKTIAFTHSSGGDLEITMHSFNCGGEFFYCNTT
KLFNSTWGVNNTWTGESGDNGTITLPCRIKQIINRWQEVGKAMYAPPIKGQIRCLSNITG
LLLTRDGGINESDSETEIFRPG
>9V24X09_X4
EEEVVIRSKNFTDNTKTIIVQLNETVVINCTRPNRHTGKSIRMGLGRAWHTTREIIGDIR
KAYCTLNGTNWNKTLEQVVKKLREQFRNKTIVFNHSSGGDLEITMHSFNCGGEFFYCNTT
QLFNSTWNITTGWSGNGTSNGTITLPCRIKQIINRWQEVGKAMYAPPIKGHINCSSNITG
LLLTRDGGNNVNQTEVFRPG
>9V24X10_X4
EEEVVIRSKNFTDNTKTIIVQLNETVVINCTRPNRHTGKSIRMGLGRAWHTTREIIGDIR
KAYCTLNGTNWNKTLEQVVKKLREQFRNKTIVFNHSSGGDLEITMHSFNCGGEFFYCNTT
QLFNSTWNITTGWSGNGTSNGTITLPCRIKQIINRWQEVGKAMYAPPIKGQIRCLSNITG
LLLTRDGGSESQNGTEIFRPG
>9V24X12_X4
EEEVVIRSENFTNNVKTIIVQLNESVVINCTRPNNNTRKSIQMGFGRAWHTTGEIIGDIR
KLYCTLNGTNWNKTLEQVVRKLREQFRNKTIVFNPSSGGDLEITMHSFNCGGEFFYCDTT
QLFNSTWNITTGWSGNNGTSNGTITLPCRIKQIINRWQEVGKAMYAPPIKGYIKCSSNIT
GLLLTRDGGTNGNETEGGNKPEIFRPG
>9V24X15_X4
EEEVVIRSKNFTDNTKTIIVQLNETVVINCTRPNRHTGKSIRMGLGRAWHTTREIIGDIR
KAYCTLNGTNWNKTLEQVVKKLREQFRNKTIVFNHSSGGDLEITMHSFNCGGEFFYCNTT
QLFNSTWNITTGWSGNGTSNGTITLPCRIKQIINRWQEVGKAMYAPPIKGHINCSSNITG
LLLTRDGGSESQNGTEIFRSG
>9V24X16_X4
EEEVVIRSENFTNNVKTIIVQLNESVVINCTRPNNNTRKSIQMGFGRAWHTTGEIIGDIR
KSYCTLNGTNWNKTLEQVVEKLREQFGNNKTIVFNPSSGGDLEITMHSFNCGGESFYCDT
TQLFNSTWNITTGWSGNNGTSNGTITLPCRVKQIINRWQEVGKAMYAPPIKGYIKCSSNI
TGLLLTRDGGTNGNETEGGNKPEVFRPG
>9V24X17_X4
EEEVVIRSKNFTDNTKTIIVQLNETVVINCTRPNRHTGKSIRMGLGRAWHTTREIIGDIR
KAYCTLNGTNWNKTLEQVVKKLRGQFRNKTIVFNHSSGGDLEITMHSFNCGGEFFYCNTT
QLFNSTWNITTGWSGNGTSNGTITLPCRIKQIINRWQEVGKAMYAPPIKGHINCSSNITG
LLLTRDGGNNVNQTEVFRPG
>9V24X18_X4
EEEVVIRSKNFTDNTKTIIVQLNETVVINCTRPNRHTGKSIRMGLGRAWHTTREIIGDIR
KAYCTLNGTNWNKTLEQVVKKLREQFRNKTIVFNHSSGGDLEITMHSFNCGGEFFYCNTT
QLFNSTWNITTGWSGNGTSNGTITLPCRIKQIINRWQEVGKAMYAPPIKGQIRCLSNITG
LLLTRDGGSESQNGTEIFRPG
>9V25X01_X4
EEEVVIRSKNFTDNTKTIIVQLNETVVINCTRPNRHTGKSIRMGLGRAWHTTREIIGDIR
KAYCTLNGTNWNKTLEQVVKKLREQFRNKTIVFNHSSGGDLEITMHSFNCGGEFFYCNTT
QLFNSTWNITTGWSGNGTSNGTITLPCRIKQIINRWQEVGKAMYAPPIKGQIRCLSNITG
LLLTRDGGSESQNGTEIFRPG
>9V25X02_X4
EEEVVIRSKNFTDNTKTIIVQLNETVVINCTRPNRHTGKSIRMGLGRAWHTTREIIGGDI
RKAYCTLNGTNWNKTLEQVVKKLREQFRNKTIVFNHSSGGDLEITMHSFNCGGEFFYCNT
TQLFNSTWNITTGWSGNGTSNGTITLPCRIKQIINRWQEVGKAMYAPPIKGHIDCSSNIT
GLLLTRDGGKNVNQTEVFRPG
>9V25X03_X4
EEEVVIRSKNFTDNTKTIIVQLNETVVINCTRPNRHTGKSIRMGLGRAWHTTREIIGDIR
KAYCTLNGTNWNKTLEQVVKKLREQFRNKTIVFNPSSGGDLEITMHSFNCGGEFFYCDTT
QLFNSTWNITTGWSGNNGTSNGTITLPCRIKQIINRWQEVGKAMYAPPIKGYIKCSSNIT
GLLLTRDGGTNGNETEGGNKPEIFRPG
>9V25X05_X4
EEEVVIRSENFTNNVKTIIVQLNESVVINCTRPNNNTRKSIQMGFGRAWHTTGEIIGDIR
KSYCTLNGTNWNKTLEQVVEKLREQFGNNKTIVFNPSSGGDLEITMHSFNCGGEFFYCDT
TQLFNSTWNITTGWSGNNGTSNGTIILPCRIKQIINRWQEVGKAMYAPPIKGHVNCSSNI
TGLLLTRDGGNNVNQTEVFRPG
>9V25X07_X4
EEEVVIRSKNFTDNTKTIIVQLNETVVINCTRPNSHTGKSIRMGLGRAWHTTREIIGDIR
KAYCTLNGTNWNKTLEQVVKKLREQFRNKTIVFSNSSGGDLEITMHSFNCGGEFFYCNTT
QLFNSTWNITTGWSGNGTSNGTITLPCRIKQIINRWQEVGKAMYAPPIKGHINCSSNITG
LLLTRDGGNKSKDDPEVFRPG
>9V25X08_X4
EEEVIIRSKNFTDNTKTIIVQLNETVVINCTRPNRHTGKSIRMGMGRAWHTTREIIGDDI
RKAYCTLNGTNWNKTLEQVVKKLREQFRNKTIVFSNSSGGDLEITMHSFNCGGEFFYCNT
TQLFNSTWNITTGWSGNGTSNGTITLPCRIKQIINRWQEVGRAMYAPPIKGHINCSSNIT
GLLLTRDGGNNVNQTEVFRPG
>9V25X09_X4
EEEVVIRSKNFTDNTKTIIVQLNETVVINCTRPNRHTGKSIRMGLGRAWHTTREIIGDIR
KAYCTLNGTNWNKTLEQVVKKLREQFRNKTIVFNHSSGGDLEITMHSFNCGGEFFYCNTT
QLFNSTWSITTGWSGNGTSNGTITLPCRIKQIINRWQEVGKAMYAPPIKGQIRCLSNITG
LLLTRDGGTNESGNEPEVFRPG
>9V25X11_X4
EEEVVIRSKNFTDNTKTIIVQLNETVVINCTRPNRHTGKSIRMGLGRAWHTTREIIGDVR
KAYCTLNGTNWNKTLEQVVKKLREQFRNKTIVFNHSSGGDLEITMHSFNCGGEFFYCDTT
QLFNSTWNITTGWSGNGTSNGTITLPCRIRQIINRWQEVGKAMYAPPIKGHINCSSNITG
LLLTRDGGNNVNQTEVFRPG
>9V25X19_X4
EEEVVIRSENFTNNVKTIIVQLNESVVINCTRPNNNTRKSIQMGFGRAWHTTGEIIGDIR
KSYCTLNGTNWNKTLEQVVRKLREQFGNNKTIVFNPSSGGDLEITMHSFNCGGEFFYCDT
TQLFNSTWNITTGRSGNNGTSNGTITLPCRIKQIINRWQEVGKAMYAPPIKGHINCSSNI
TGLLLTRDGGNKSKDDPEVFRPG
>9V25X20_X4
EEEAVIRSKNFTDNTKTIIVQLNETVVINCTRPNSHTGKSIRMGLGRAWHTTREIIGGDI
RKAYCTLNGTNWNKTLEQVVKKLREQFVNKTIVFNHSSGGDLEITMHSFNCGGEFFYCNT
TQLFNSTWNITTGWSGNNGTSNGTITLPCRIKQIINRWQEVGKAMYAPPTKGLIRCLSNI
TGLLLTRDGGSESKNGTEIFRPG
