# Supplementary material for: Protein structural disorder of the envelope V3 loop contributes to the switch in human immunodeficiency virus type 1 cell tropism
Source: PLoS One. 2017 Oct 19;12(10):e0185790. doi: 10.1371/journal.pone.0185790 (PMC5648111; doi:10.1371/journal.pone.0185790)
Supplement: S1 File — (ZIP) [file pone.0185790.s001.zip › sequences/Shankarappa_data_set_C2_V5/sequence_per_patient_AA/pat11.fasta]

>11V05PX05_X4
EEEVVIRSKNFTDNTKTIIVQLNETVVINCTRPNRHAGKSIRMGMGRAWHTTREIIGDDI
RKAYRTLNGTNWNKTLEQVVEKLREQFGNNKTIVFNPSSGGDLEITMHSFNCGGEFFYCD
TTQLFNSTWNITTGWSGNNGTSNGTITLPCRIKQIINRWQEVGKAMYAPPIKGYIKCSSN
ITGLLLTRDGGTNGNETEGGNKPEVFRPG
>11V05PX01_R5
EEEVVIRSENFTNNVKTIIVHLNESVEINCTRPNNNTRKGIQIGPGRAFYATGEIIGDIR
QAHCNISKAKWNKTLGQIVIKLREKFGKNKTIVFNQHSGGDPETVMHSFNCGGEFFYCNS
SKLFNSTWNSTWGGSNVTEENITENITLPCRIKQIINMWQEVGKAMYAPPIRGQIRCSSK
ITGLLLTRDGGKNTNETETFRPG
>11V05PX02_R5
EEEVVIRSENFTNNVKTIIVHLNESVEINCTRPNNNTRKGIQIGPGRAFYATGEIIGDIR
QAHCNISKAKWNKTLGQIVIKLREKFGKNKTIVFNQHSGGDPEIVMHSFNCGGEFFYCNS
SKLFNSTWNSTWGGSNVTEENITENITLPCRIKQIINMWQEVGKAMHAPPIRGQIRCSSK
ITGLLLTKDGGKNTNETETFRPG
>11V05PX03_R5
EEEVVIRSENFTNNVKTIIVHLNESVEINCTRPNNNTRKGIQIGPGRALYATGEIIGDIR
QAHCNISKAKWNKTLGQIVIKLREKFGKNKTIVFNQHSGGDPEIVMHSFNCGGEFFYCSS
SKLFNSTWNSTWGGSNVTEENITENITLPCRIKQIINMWQEVGKAMYAPPIRGQIRCSSK
ITGLLLTRDGGKNTETFRPG
>11V05PX04_R5
EEEVVIRSENFTNNVKTIIVHLNESVEINCTRPNNNTRKGIQIGPGRAFYATGEIIGDIR
QAHCNISKAKWNKTLGQIVIKLREKFGKNKTIVFNQHSGGDPEIVMHSFNCGGEFFYCNS
SKLFNSTWNSTWGGSNVTEENITENITLPCRIKQIINMWQEVGKAMYAPPIRGQIRCSSK
ITGLLLTRDGGKNTNETETFRSG
>11V05PX06_R5
EEEVVIRSENFTNNVKTIIVHLNESVEINCTRPNNNTRKGIQIGPGGAFYATGEIIGDIR
QAHCNISKAKWNKTLGQIVIKLRKKFGKNKTIVFNQHLGGDPEIVMHSFNCGGEFFYCNS
SKLFNSTWNSTWGGSNVTEENITENITLPCRIKQIINMWQEVGKAMYAPPIRGQIRCSSK
ITGLLLTRDGGKNTNETETFRPG
>11V06PX01_R5
EEEVVIRSENFTNNVKTIIVHLNESVEINCTRPNNNTRKGIQIGPGRAFYATGEIIGDIR
QAHCNISKAKWNKTLGQIVIKLREKFGKNKTIVFNQHSGGDPETVMHSFNCGGEFFYCNS
SKLFNSTWNSTWGGSNVTEENITENITLPCRIKQIINMWQEVGKAMYAPPIRGQIRCSSK
ITGLLLTRDGGKNTNETETFRPG
>11V06PX02_R5
EEEVVIRSENFTNNVKTIIVHLNESVEINCTRPNNNTREGIQIGPGKAFYATGEIIGDIR
QAHCNISKAKWNKTLGQIVIKLREKFGKNKTIVFNQHSGGDPETVMHSFNCGGEFFYCNS
SKLFNSTWNSTWGGSNVTEENITENITLPCRIKQIINMWQEVGKAMYAPPIRGQIRCSSK
ITGLLLTRDGGKNTNETETSRPG
>11V06PX03_R5
EEEVVIRSENFTNNVKTIIVHLNESVEINCTRPNNNTRKGIQIGPGKAFYATGEIIGDIR
QAHCNISKAKWNKTLGQIVIKLREKFGKNKTIVFNQHSGGDPETVMHSFNCGGEFFYCNS
SKLFNSTWNSTWGGSNVTEENITENITLPCRIKQIINMWQEVGKAMYAPPIRGQIRCSSK
ITGLLLTRDGGKNTNETETFRPG
>11V06PX04_R5
EEEVVIRSENFTNNVKTIIVHLNESVEINCTRPNNNTRKGIQIGPGRAFYATGEIIGDIR
QAHCNISKAKWNKTLGQIVIKLREKFGKNKTIVFNQHSGGDPETVMHSFNCGGEFFYCNS
SKLFNSTWNSTWGGSNVTEENITENITLPCRIKQIINMWQEVGKAMYAPPIRGQIRCSSK
ITGLLLTRDGGKNTNETETFRPG
>11V06PX05_R5
EEEVVIRSENFTNNVKTIIVHLNESVEINCTRPNNNTRKGIQIGPGRAFYATGEIIGDIR
QAHCNISKAKWNKTLGQIVIKLREKFGKNKTIVFNQHSGGDPETVMHSFNCGGEFFYCNS
SKLFNSTWNSTRGGSNVTEENITENITLPCRIKQIINMWQEVGKAMYAPPIRGQIRCSSK
ITGLLLTRDGGKNTNETETFRPG
>11V06PX06_R5
EEEVVIRSENFTNNVKTIIVHLNESVEINCTRPNNNTRKGIQIGPGRAFYATGEIIGDIR
QAHCNISKAKWNKTLGQIVIKLREKLGKNKTIVFNQHSGGDPETVMHSFNCGGEFSYCNS
SKLFNSTWNSTWGGSNVTEENITENITLPCRIKQIMNMWQEVGKAMYAPPIRGQIRCSPK
ITGLLLTRDGGKNTNETETFRPG
>11V06PX07_R5
EEEVVIRSENFTNNVKTIIVHLNESVEINCTRPNNNTRKGIQIGPGRAFYATGEIIGDIR
QAHCNISKAKWNKTLGQIVIKLREKFGKNKTIVFNQHSGGDPETVMHSFNCGGEFFYCNS
SKLFNSTWNSTWGGSNVTEENITENITLPCRIKQIINMWQEVGKAMYAPPIRGQIRCSSK
ITGLLLTRDGGKNTNETETFRPG
>11V06PX08_R5
EEEVVIRSENFTNNVKTIIVHLNESVEINCTRPNNNTRKGIQIGPGRAFYATGEIIGDIR
QAHCNISKAKWNKTLGQIVIKLREKFGKNKTIVFNQHSGGDPETVMHSFNCGGEFFYCNS
SKLFNSTWNSTWGGSNVTEENITENITLPCRIKQIINMWQEVGKAMYAPPIRGQIRCSSK
ITGLLLTRDGGKNTNETETFRPG
>11V10PX01_R5
EEEVVIRSENFTNNVKTIIVHLNESVEINCTRPNNNTRKGIQIGPGRAFYATGEIIGDIR
QAHCNISKAKWNKTLGQIVIKLREKFGKNKTIVFNQHSGGDPETVMHSFNCGGEFFYCNS
SKLFNSTWNSTWGGSNVTEENITENITLPCRIKQIINMWQEVGKAMYAPPIRGQIRCSSK
ITGLLLTRDGGKNTNETETFRPG
>11V10PX02_R5
EEEVVIRSENFTNNVKTIIVHLNESVEINCTRPNNNTRKGIQIGPGRAFYATGEIIGDIR
QAHCNISKAKWNKTLGQIVIKLREKFGKNKTIVFNQHSGGDPETVMHSFNCGGEFFYCNS
SKLFNSTWNSTWGGSNVTEENTTENITLPCRIKQIINMWQEAGKAMYAPPIRGQIRCSSK
ITGLLLTRDGGTNTNETETFRPG
>11V10PX05_R5
EEEVVIRSENFTNNVKTIIVHLNESVEINCTRPNNNTRKGIQIGPGRAFYATGEIIGDIR
QAHCNISKAKWNKTLGQIVIKLREKFGKNKTIVFNQHSGGDPETVMHSFNCGGEFFYCNS
SKLFNSTWNSTWGGSNVTEENITENITLPCRIKQIINMWQEVGRAMYAPPIRGQIRCSSK
ITGLLLTRDGGKDTNETETFRPG
>11V10PX06_R5
EEEVVIRSENFTNNVKTIIVHLNESVEINCTRPNNNTRKGIQIGPGRAFYATGEIIGDIR
QAHCNISKAKWNKTLGQIVIKLREKFGKNKTIVFNQHSGGDPETVMHSFNCGGEFFYCNS
SKLFNSTWNSTWGGSNVTEENITENITLPCRIKQIINMWQEVGRAMYAPPIRGQIRCSSK
ITGLLLTRDGGKNTNETEVFRPG
>11V10PX07_R5
EEEVVIRSENFTNNVKTIIVHLNESVEINCTRPNNNTSKGIQIGPGRAFYATGEIIGDIR
QAHCNISKAKWNKTLGQIVIKLREKFGKNKTIVFNQHSGGDPETVMHSFNCGGEFFYCNS
SKLFNSTWNSTWGGSNVTEENITENITLPCRIKQIINMWQEVGRAMYAPPIRGQIRCSSK
ITGLLLTRDGGKNTNETEIFRPG
>11V10PX08_R5
EEEVVIRSENFTNNVKTIIVHLNESVEINCTRPNNNTRKGIQIGPGRAFYATGEIIGDIR
QAHCNISKAKWNKTLGQIVIKLREKFGKNKTIVFNQHSGGDPETVMHSFNCGGEFFYCNS
SKLFNSTWNSTWGGSNVTEENITENITLPCRIKQIINMWQEVGRAMYAPPIRGQIRCSSK
ITGLLLTRDGGRNTNETETFRPG
>11V10PX09_R5
EEEVVIRSENFTNNVKTIIVHLNESVEINCTRPNNNTRKGIQIGPGRAFYATGEIIGDIR
QAHCNISKAKWNKTLGQIVIKLREKFGKNKTIVFNQHSGGDPETVMHSFNCGGEFFYCNS
SQLFNSTWNSTWGGSNGTEENITLPCRIKQIINMWQEVGKAMYAPPIRGQIRCSSKITGL
LLTRDGGENTNETETETFRPG
>11V10PX10_R5
EEEVVIRSENFTNNVKTIIVHLNESVEINCTRPNNNTRKGIQIGPGRAFYATGEIIGDIR
QAHCNISKAKWNKTLGQIVIKLREKFGKNKTIVFNQHSGGDPETVMHSFNCGGEFFYCNS
SQLFNSTWNSTWGGSNGTEENITLPCRIKQIINMWQEVGKAMYAPPIRGQIRCSSKITGL
LLTRDGGENTNETETFRPG
>11V12PX01_R5
EEEVVIRSENFTNNVKTIIVHLNESVEINCTRPNNNTRKGIQIGPGRAFYATGEIIGDIR
QAHCNISKAKWNKTLGQIVIKLREKFGKNKTIVLNQHSGGDPETVMHSFNCGGEFFYCNS
SKLFNSTWNSTWGGSNVTEETENITLPCRIKQIINMWQEVGKAMYAPPIRGQIRCSSKIT
GLLLTRDGGKDTNGTETFRPG
>11V12PX03_R5
EEEVVIRSENFTNNVKTIIVHLNESVEINCTRPNNNTRKGIQIGPGRAFYTTGEIIGDIR
QAHCNISKAEWNKTLGQIVIKLKEKFGKNKTIVFNQHSGGDPETVMHSFNCGGEFFYCNS
SKLFNSTWNSTWGGLNGTGENITLPCRIKQIINMWQEVGKAMYAPPIRGQIRCSSKITGL
LLTRDGGENTSETETFRPG
>11V12PX07_R5
EEEVVIRSENFTNNVKTIIVHLNESVEINCTRPNNNTRKGIQIGPGRAFYATGEIIGDIR
QAHCNISKAEWNKTLGQIVVKLREKFGKNKTIVFNQHSGGDPETVMHSFNCGGEFFYCNS
SQLFNSTWNSTWEGSNGTEENITLPCRIKQIINMWQEVGKAMYAPPIRGQIRCSSKITGL
LLTRDGGENETEIETFRPG
>11V12PX05_R5
EEEVVIRSENFTNNVKTIIVHLNESVEINCTRPNNNTRKGIQIGPGRAFYATGEIIGDIR
QAHCNISKAEWNKTLGQIVVKLREKFGKNKTIVFNQHSGGDPETVMHSFNCGGEFFYCNS
SQLFNSTWNSTWEGSNGTEENITLPCRIKQIINMWQEVGKAMYAPPIRGQIRCSSKITGL
LLTRDGGENETEIETFRPG
>11V12PX06_R5
EEEVVIRSENFTNNVKTIIVHLNESVEINCTRPNNNTRKGIQIGPGRAFYATGEIIGDIR
QAHCNISKAKWNKTLEQIVIKLREKFGKNKTIVSNQPSGGDPETVMHSSNCGGEFFYCNS
SKLFNSTWNSTWGGSNVTEENTTENVTLPCRIKQIINMWQEVGKAMYAPPIRGQIRCSSK
ITGLLLTRDGGTNTNETETFRPG
>11V12PX02_R5
EEEVVIRSENFTNNVKTIIVHLNESVEINCTRPNNNTRKGIQIGPGRAFYATGEIIGDIR
QAHCNISKAEWNKTLGQIVVKLREKFGKNKTIVFNQHSGGDPETVMHSFNCGGEFFYCNS
SQLFNSTWNSTWGGLNGTEENITLPCRIKQIINMWQEVGKAMYAPPIRGQIRCSSKITGL
LLTRDGGENTSETETFRPG
>11V15PX02_R5
EEEVVIRSENFTGNVKTIIVHLNESVEINCTRPNNNTRKGIQIGPGRAFYATGEIIGDIR
QAHCNISNAEWNKTLGQIVVKLREKFGKNKTIVFDQHSGGDPETVMHSFNCGGEFFYCNS
SQLFNSTWNSTWGGSNGTEENITLPCRIKQIINMWQEVGKAMYAPPIRGQIRCSSKITGL
LLTRDGGDNTSETETFRPG
>11V15PX03_R5
EEEVVIRSENFTNNVKTIIVHLNKSVEINCTRPNNNTRKGIQIGPGRAFYATGEIIGDIR
QAHCNISEAEWNKTLGQIVVKLKEKFGKNKTIVFNPHSGGDPKTVMHSFNCGGEFFYCNT
SKLFNSTWNSTWGGSNGTKENITLPCRIKQIINMWQEVGKAMYAPPIRGQIRCSSKITGL
LLTRDGGRNTSGIETFRPG
>11V15PX05_R5
EEEVVIRSENFTNNVKTIIVHLNESVEINCTRPNNNTRKGIQIGPGRAFYATGEIIGDIR
QAHCNISKAEWNKTLGQIVVKLREKFGKNKTIVFNQHSGGDPETVMHSFNCGGEFFYCNT
SKLLNSTWNSTWRGSNVTEENITLPCRIKQIVNMWQKVGRAMYAPPIRGQIRCSSKITGL
LLTRDGGKDTNETEIFRPG
>11V15PX06_R5
EEEVVIRSENFTNNVKTIIVHLNESVEINCTRPNNNTRKGIQIGPGRAFYATGEIIGDIR
QAHCNISKAKWNKTLGQIVIKLREKFGKNKTIVFNQHSGGDPEAVMHSFNCGGEFFYCNT
SKLFNSTWNSTWGGSNVTEEDITLPCRIKQIVNMWQKVGRAMYAPPIRGQIRCSSKIAGL
LLTRDGGKDTNETEIFRPG
>11V15PX01_R5
EEEVVIRSENFTNNVKTIIVHLNESVEINCTRPNNNTRKGIRIGPGRAFYATGEIIGDIR
QAHCNISKAKWNKTLGQIVIKLREKFGKNKTIVFNQHSGGDPEAVMHSFNCGGEFFYCNT
SKLFNSTWNSTWGGSNGTEENITLPCRIKQIINVWQKVGRAMYAPPIRGQIRCSSKITGL
LLTRDGGKDTNETEIFRPG
>11V15PX04_R5
EEEVVIRSENFTNNVKTIIVHLNKSVEINCTRPNNNTRKGIQIGPGRAFYATGEIIGDIR
QAHCNISKTEWNKTLGQIVVKLREKFGKNKTIVFSQHSGGDPEPVMHSFNCGGEFFYCNT
SKLFNSIWNSTWGGSNGTEENITLPCRIKQIVNMWQEVGKAMYAPPIRGQIRCSSKITGL
LLTRDGGENKTEPLTETFRPG
>11V15PX09_R5
EEEVVIRSENFTNNVKTIIVHLNESVEINCTRPNNNTRKGIQIGPGRAFYATGEIIGDIR
QAHCNISKAQWNKTLEQIVIKLREKFGKNKTIVFKQHSGGDPETVMHSFNCGGEFFYCNT
SKLFNSTWNSTKGGLNGTEENITLPCRIKQIINMWQEVGKAMYAPPIRGQIRCSSNITGL
LLTRDGGENETLTTETFRPG
>11V15PX10_R5
EEEVVIRSENFTNNVKTIIVHLNKSVEINCTRPNNNTRKGIQIGPGRAFYATGEIIGDIR
QAHCNISKTEWNKTLGQIVVKLREKFGKNKTIVFKQHSGGDPETVMHSFNCGGEFFYCNS
SQLFNSTWYSTWGGLNGTEETITLPCRIKQIINMWQEVGKAMYAPPIRGQIRCSSNITGL
LLTRDGGENETLTTETFRPG
>11V15PX08_R5
EEEIVIRSENFTNNVKTIIVHLNESVEINCTRPNNNTRKGIQIGPGRAFYATGEIIGDIR
QAHCNISKAQWNKTLEQIVIKLREKFGKNKTIVFKQHSGGDPETVMHSFNCGGEFFYCNS
SQLFNSTWNSTWEGSNGTEENITLPCRIKQIINMWQEVGKAMYAPPIRGQIRCSSQITGL
LLTRDGGEDKNGTDTETFRPG
>11V15PX07_R5
EEEVVIRSENFTNNVKTIIVHLNESVEINCTRPNNNTRKGIQIGPGRAFYATGEIIGDIR
QAHCNISKAQWNKTLEQIVEKLREKFGKNKTIVFKQHSGGDPETVMHSFNCGGEFFYCNS
SQLFNSTWNSTWEGSNGTEENITLPCRIKQIINMWQEVGKAMYAPPIRGQIRCSSKITGL
LLTRDGGEDTNKTEPLTEIFRPG
>11V17PX03_R5
EEEVVIRSENFTNNVKTIIVHLNESVEINCTRPNNNTRKGIQIGPGRAFYATGEIIGDIR
QAHCNISRAEWNKTLEQIVVKLRERFGKNKTIVFNQHSGGDPETVMHSFNCGGEFFYCNS
SQLFNSTWNSTWEGSNDTEEIITLPCRIKQIVNMWQEVGKAMYAPPIRGQIRCSSKITGL
LLTRDGGKDTNKTEPLTEIFRPG
>11V17PX09_R5
EEEIVIRSENFTNNVKTIIVHLNKSVEINCTRPNNNTRRGLQIGPGRAFYATGEIIGDIR
QAHCNIGKAEWNKTLEQIVIKLREKFGKNKTIVFNQPSGGDPETVMHSFNCGGEFFYCDT
SKLFNSTWNSTWEGSNSTEESITLPCRIKQIVNMWQEVGKAMYAPPIRGQIRCSSQITGL
LLTRDGGGDENETETFRPG
>11V17PX08_R5
EEEVVIRSENFTNNVKTIIVHLNKSVEINCTRPNNNTRKGIQIGPGRAFYATGDIIGDIR
QAHCNISKTEWNKTLEQIVVKLREKFGENKTIVFNQSSGGDPETVMHSFNCGGEFFYCNT
SKLFNSTWNSTWEGSNSTEENITLPCRIKQIINMWQEVGKAMYAPPIRGRIRCSSQITGL
LLTRDGGKNTTENETEIFRPG
>11V17PX01_R5
EEEVVIRSENFTNNVKTIIVHLNESVEINCTRPNNNTRKGIQIGPGRAFFATGKIIGDIR
QAHCNISKAKWNKTLGQIVIKLREKFGKNKTIVFNQHSGGDPETIMHSFNCGGEFFYCNT
SKLFNSTWKSTWGGSNGTEENITLPCRIKQIINMWQKVGRAMYAPPIRGQIRCSSKITGL
LLTRDGGKDTNETEIFRPG
>11V17PX06_R5
EEEVVIRSESFTNNVKTIIVHLNKSVEINCTRPNNNTRKGIQIGPGRAFYATGDIIGDMR
QAHCNISKTEWNKTLEQIVVKLKEKFGENKTIVFNQSSGGDPETVMHSFNCGGEFFYCDT
SKLFNSTWNNTWEGSNSTEENITLPCRIKQIVTMWQEVGKAMYAPHIRGQIRCSSNITGL
LLTRDGGKNTTENETEIFRPG
>11V17PX10_R5
EEEVVIRSENFTNNVKTIIVHLNKSVEINCTRPNNNTRKGIQIGPGRAFYASGDIIGDIR
QAHCNISKTEWNKTLEQIVVKLKEKYGKNKAIIFKQHSGGDPETVMHSFNCGGEFFYCNT
SQLFNSTWNSTWEGSNGTEGNITLPCRIKQIINMWQEVGKAMYAPPIRGQIRCSSQITGL
LLTRDGGKNTTENETEIFRPG
>11V17PX13_X4
EEEVVIRSKNFTNNVKTIIVHLNKSVEINCTRPNNNTRKGIQIGPGRAFYATEKIIGDIR
QAHCNISRAEWNKTLGQIVVKLKKKFGKNKTIVFKQHSGGDPETVMHSFNCGGEFFYCNT
SQLFNSTWNSTWEGSNGTEENITLPCRIKQIVNMWRKVGKAMYAPPIRGQIKCSSNITGL
LLTRDGGENRTETFRPG
>11V22PX10_R5
EEEVVIRSENFTNNVKTIIVHLNKSVEINCTRPNNNTRKGIQIGPGRAFYATGDIIGDIR
QAHCNISKTEWNKTLEQIVIKLKEKIGENKTIIFNQSSGGDPETVMHSFNCGGEFFYCNT
SQLFNSTWNSTWEGSNDTEEIITLPCRIKQIINMWQEVGKAMYAPPIRGQIRCSSNITGL
LLTRDGGMNMSDTETFRPG
>11V22PX12_R5
EEEIVIRSENLTNNVKTIIVHLNKSVEINCTRPNNNTRKDIHIGPGRAFYATGDIIGNIR
QAHCNINKTEWNKTLGQIVVKLREKFGENKTIIFNQSPGGDPETVMHSFNCGGEFFYCNT
SELFNSIWNFNSTWNSTWEGSNSTKENITLPCRIKQIVNMWQKVGKAMYAPPIRGQIRCS
SKITGLLLTRDGGNTDRNETEIFRPG
>11V22PX02_R5
EEEIVIRSENLTNNVKTIIVHLNKSVEINCTRPNNNTRKDIHIGPGRAFYATGDIIGNIR
QAHCNINKTEWNKTLGQIVVKLREKFGENKTIIFNQSPGGDPETVMHSSNCGGEFFYCNT
SELFNSIWNFNSTWNSTWEGSNSTKENITLPCRIKQIVNMWQKVGKAMYAPPIRGQIRCS
SKITGLLLTRDGGNTDRNETEIFRPG
>11V22PX06_R5
EEEIVIRSENLTNNAKTIIVHLNKTVVINCIRPNNNTRKDIHIGPGRAFYATGDIIGDIR
KAYCNINITEWNKTLGQIVIKLREKFGENKTIVFNQSSGGDPETVMHSFNCGGEFFYCNT
SKLFNSTWNVNSTWEGSNSTGENITLPCRIKQIINMWQEVGKAMYAPPIRGQINCSSQIT
GLLLTRDGGTENDTEIFRPG
>11V22PX03_R5
EEEIVIRSENLTNNAKTIIVHLNKSVVINCTRPNNNTRKDIHIGPGRAFYATGDIIGNIR
KAYCTINITEWNKTLGQIVVKLREKFGENKTIIFNQSSGGDPETVMHSFNCGGEFFYCNT
SKLFNSTWNFNSTWNSTREGSNDTEENITLPCRIKQIINMWQEVGKAMYAPPIRGQINCS
SQITGLLLTRDGGNMKGNDNETFRPG
>11V22PX08_R5
EEEIVIRSENFTNNAKTIIVHLNESVEINCTRPNNNTRRGIHIGPGRAFYATGDIIGNIR
QAYCNISEAQWNETLRQIVIKLREKIGENKTIIFNQSSGGDPETVMHSFNCGGEFFYCNT
STLFNSTWNFHSTWTSTREGSNDTEKIIILPCRIKQIVNMWQEVGKAMYAPPISGQIRCS
SNITGLLLTRDGGNTTENETETFRPGG
>11V22PX11_R5
EEEIVIRSENFTNNVKTIIVHLNESVEINCTRPNNNTRKGIHIGPGRAFYATGDIIGDIR
QAYCNISEAQWNKTLEQIAVKLREKIGENKTIIFNQSSGGDPETVMHSFNCGGEFFYCNT
SKLFNSTWNFNSTWNSTRKGSNDTEKIIILPCRIKQIVNMWQEVGKAMYAPPISGQIRCS
SNITGLLLTRDGGNTTENETETFRPGG
