# Supplementary material for: Protein structural disorder of the envelope V3 loop contributes to the switch in human immunodeficiency virus type 1 cell tropism
Source: PLoS One. 2017 Oct 19;12(10):e0185790. doi: 10.1371/journal.pone.0185790 (PMC5648111; doi:10.1371/journal.pone.0185790)
Supplement: S1 File — (ZIP) [file pone.0185790.s001.zip › sequences/Shankarappa_data_set_C2_V5/sequence_per_patient_AA_aligned/pat01.fasta.aln]

>1V16X208_R5
EKEVIIRSENFTDNAKTIIVQLNESVVINCTRPSNNTRRSIAVGPGRAFYATDQIIGDIR
KAHCNLSRAAWNNTLRQIAEKLREQFG-NKTIVFNRSSGGDPEIVMHSFNCGGEFFYCNT
TQLFNS-----------TWNNSTLNSVTKGSNSTEET-IILQCRIKQIINMWQEVGKAMY
APPISGQIRCSSNITGLLLTRDG--GN---NTNN-TEIFRPG
>1V16X213_R5
EKEVIIRSENFTDNAKTIIVQLNESVVINCTRPSNNTRRSIAVGPGRAFYATDQIIGDIR
KAHCNLSRAAWNNTLRQIAEKLREQFG-NKTIVFNRSSGGDPEIVMHSLNCGGEFFYCNT
TQLFNS-----------TWNNSTLNSVTKGSNSTEET-IILQCRIKQIINMWQEVGKAMY
APPISGQIRCSSNITGLLLTRDG--GN---NTNN-TEIFRPG
>1V19X273_X4
EKEVVIRSENFTNNAKTIIVQLNESVVINCTRPSNNTRRSIAVGPGRAFYATDKIIGDIR
KAHCNISKAAWNNTLRQIVEKLREQFGNNKTIVFNRSLGGDPEIVMHSFNCGGEFFYCNT
TQLFNS-----------TWN-STLNKVAERSNSTEEI-IILQCRIKQIINMWQEVGQAMY
APPISGQIRCSSNITGLLLTRDG--GS---NTNN-IEIFRPG
>1V16X209_X4
EEEVVIRSENFTNNAKTIIVQLNESVVINCTRPSNNTRRSIVVGPGRAFYATDKIIGDIR
KAHCNISKAAWNNTLRQIVEKLREQFG-NKTIVFNRSSGGDPEIIMHSFNCGGEFFYCNT
TQLFNS-----------TWN-STLSNVAERSNSTEEI-IILQCRIKQIVNMWQEVGKAMY
APPINGQIRCSSNITGLLLTRDG--GS---NTNN-TEIFRPG
>1V16X202_X4
EEEVVIRSENFTNNAKTIIVQLNESVVINCTRPSNNTRRSIAVGPGRAFYATDKIIGDIR
KAHCNLSRTAWNNTLRQIVEKLREQFG-NKTIVFNRSSGGDPEIVMHSFNCGGEFFYCNT
TQLFNS-----------TWNTSTLNNVTEGSEQ-----IILQCRIKQIVNMWQEVGKAMY
APPINGQIRCSSNITGLLLTRDG--GN---NTDN-IEIFRPG
>1V16X216_X4
EEEVVIRSENFTNNAKTIIVQLNESVVINCTRPSNNTRRSIAVGPGRAFYATDKIIGDIR
KAHCNLSRTEWNNTLRQIVEKLREQFG-NKTIVFNRSSGGDPEIVMHSFNCGGEFFYCNT
TQLFNS-----------TWNTSTLNNVTEGSEKI----IILQCRIKQIVNMWQEVGKAMY
APPISGQIRCSSNITGLLLTRDG--GN---NTDN-IEIFRPG
>1V17X426_R5
EKEVVIRSENFTDNAKTIIVQLNESVVINCTRPSNNTRRSIAVGPGRAFYATDQIIGDIR
KAHCNISKAAWNNTLRQIVEKLREQFG-NKTIVFNRSSGGDPEIVMHSFNCGGEFFYCNT
TQLFNS-----------TWNTSTLNNVTEGSEKV----IILQCRIKQIVNMWQEVGQAMY
APPISGQLRCSSNITGLLLTRDGGRGN---NTNN-TEIFRPG
>1V16X214_X4
EEEVVIRSENFTNNAKTIIVQLNESVVINCTRPSNNTRRSIAVGPGRAFYATDKIIGDIR
KAHCNISKAAWNNTLRQIVEKLREQFG-NKTIVFNRSSGGDPEIVMHSFNCGGEFFYCNT
TQLFNS-----------TWNTSTLNNVTEGSEKI----IILQCRIKQIVNMWQEVGKAMY
APPISGQIRCSSNITGLLLTRDG--GS---NTNN-TEIFRPG
>1V14X167_X4
EKEVVIRSENFTDNAKTIIVQLNESVVINCTRPSNNTRRSIAVGPGRAIYATDKIIGDIR
KAHCNLSRAAWNNTLRQIVEKLREQFG-NKTIVFNRSSGGDPEIVMHSFNCGGEFFYCNT
TQLFNS-----------TWNTSTLNNVTEKSEN-----ITLPCRVKQIINMWQEVGKAMY
APPIRGQIRCSSNITGLLLTRDG--GK---DTSNNTEIFRPG
>1V14X317_X4
EEEVVIRSENFTDNAKTIIVQLNESVVINCTRPSNNTRRSITVGPGRAIYATDKIIGDIR
KAHCNLSRTAWNNTLRQIVEKLREQFG-NKTIVFNRSSGGDPEIVMHSFNCGEEFFYCNT
TQLFNS-----------TWNTSTLNNVTEGPEM-----IILQCRIKQIVNMWQEVGKAMY
APPISGQIRCSSNITGLLLTRDG--GN---NTNN-IEIFRPG
>1V13X159_X4
EKEVVIRSENFTDNAKTIIVQLNESVVINCTRPSNNTRRSIPVGPGRAIYATEAIIGDIR
KAHCNLSRAEWNNTLKQIVEKLREQFG-NKTTVFNRPSGGDPEIVMHSFNCGGEFFYCNT
TQLFNS-----------TWNTSTLNNVTEGSEK-----IILQCRIKQIINMWQEVGKAMY
APPINGQIRCSSNITGLLLTRDG--GN---NTNN-TEIFRPG
>1V11X04_R5
EKEVVIRSENFTDNAKTIIVQLNESVVINCTRPSNNTRKSIPVGPGRAIYATGEIIGDIR
QAHCNLSRAEWNNTLKQIVEKLREQFG-NKTIVFNRSSGGDPEIVMHSFNCGGEFFYCNT
TQLFNS-----------TWNTSTLNNVTEGSEK-----IMLQCRIKQIINMWQEVGKAMY
APPISGQIRCSSNITGLLLTRDGGRGN---NTNSTTEIFRPG
>1V11X05_X4
EKEVVIRSENFTDNAKTIIVQLNESVVINCTRPNNNTRRSIHVGPGRAIYATGRIIGDIR
QAHCNLSRAAWNNTLNQVVKKLREQFG-NKTIVFNRSSGGDPEIVMHSFNCGGEFFYCNT
TQLFNS-----------TWNTSTLNNVTEGSEK-----ITLPCRIKQIINMWQEVGKAMY
APPISGQIRCSSNITGLLLTRDGGRGN---NTSSTTETFRPG
>1V12X121_X4
EKEVVIRSENFTDNAKTIIVQLNESVVINCTRPNNNTRRSIRVGPGRAIYATGRIIGDIR
QAHCNLSRAAWNNTLNQVVKKLREQFG-NKTIVFNRSSGGDPEIVMHSFNCGGEFFYCNT
TQLFNS-----------TWYNSTLNNVTEGSEK-----ITLPCRIKQIINMWQEVGKAMY
APPISGQIRCSSNITGLLLTRDGGRGN---NTNSTTEIFRPG
>1V16X204_X4
EKEVVIRSENFTDNAKTIIVQLNESVVINCTRPSNNTRRSIAVGPGRAFYATDKIIGDIR
KAHCNLSRTAWNNTLRQIVEKLREQFG-NKTIVFNRSSGGDPEIVMHSFNCGGEFFYCNT
TQLFNS-----------TWN-STLNNVAERSNSTEEI-IILQCRIKQIINMWQEVGKAMY
APPISGQIRCSSNITGLLLTRDG--GN---NTDN-TEIFRPG
>1V16X206_X4
EKEVVIRSENFTDNAKTIIVQLNESVVINCTRPSNNTRRSIAVGPGRAFYATDKIIGDIR
KAHCNLSRTAWNNTLRQIVEKLREQFG-NKTIVFNRSSGGDPEIVMHSFNCGGEFFYCNT
TQLFNS-----------TWN-STLNNVAERSNSTEEI-IILQCRIKQIINMWQEVGKAMY
APPISGQIRCSSNITGLLLTRDG--GN---NTDN-TEIFRPG
>1V10X115_X4
EKEVVIRSENFTDNAKTIIVQLNEPVVINCTRPSNNTRRSIAVGPGRAIYATEKIIGDIR
KAHCNLSRAAWNNTLRQIVEKLREQFG-NKTIVFNRSSGGDPEIVMHSFNCGGEFFYCNT
TQLFNS-----------TWYNSTLNNGTEGSEK-----IILPCRIKQIINMWQEVGKAMY
APPISGQIRCSSNITGLLLTRDGGRGN---NTNSTTEIFRPG
>1V12X127_X4
EKEVVIRSENFTDNAKTIIVQLNEPVVINCTRPSNNTRRSIAVGPGRAIYATEKIIGDIR
KAHCNLSRAAWNNTLRQIVEKLREQFG-NKTIVFNRSSGGDPEIVMHSFNCGGEFFYCNT
TQLFNS-----------TWYNSTLNNGTEGSEK-----IILPCRIKQIINMWQEVGKAMY
APPISGQIRCSSNITGLLLTRDGGRGN---NTNSTTEIFRPG
>1V11X10_X4
EKEVVIRSENFTDNAKTIIVQLNESVVINCTRPNNNTRRSISVGPGRAIYATGRIIGDIR
KAHCNLSRAAWNNTLRQIVEKLREQFG-NKTIVFNRSSGGDPEIVMHSFNCGGEFFYCNT
TQLFNS-----------TWNTSTLNNVTEGSEK-----ITLPCRIKQIINMWQEVGKAMY
APPISGQIRCSSNITGLLLTRDGGRGN---NTNSTTEIFRPG
>1V13X150_X4
EKEVVIRSENFTDNAKTIIVQLNESVVINCTRPNNNTRRSISVGPGRAIYATERIIGDIR
KAHCNISRAAWNNTLRQIVEKLREQFG-DKTIVFNRSSGGDPEIVMHSFNCGGEFFYCNT
TQLFNS-----------TW--STLNNVTEGSEK-----ITLPCRIKQIINMWQEVGKAMY
APPISGQIRCSSNITGLLLTRDG--GR-DNNTNSTTEIFRPG
>1V11X08_X4
EKEVVIRSENFTDNAKTIIVQLNESVVINCTRPNNNTRRSISVGPGRAIYATGRIIGDIR
KAHCNLSRAAWNNTLRQIVEKLREQFG-NKTIVFNRSSGGDPEIVMHSFNCGGEFFYCNT
TQLFNS-----------TWANSTLNNVTEGSEK-----ITLPCRIKQIINMWQEVGKAMH
APPISGQIRCSSNITGLLLTRDGGRGN---NTSSTTETFRPG
>1V11X03_X4
EKEVVIRSENFTDNAKTIIVQLNESVVINCTRPSNNTRRSIAVGPGRAIYATEKIIGDIR
KAHCNLSRAAWNNTLRQIVEKLREQFG-NKTIVFNRSSGGDPEIVMHSFNCGGEFFYCNT
TQLFNS-----------TWANSTLNNVTEGSEK-----ITLPCRIKQIINMWQEVGKAMY
APPISGQIRCSSNITGLLLTRDGGRGN---NTSSTTETFRPG
>1V12X123_X4
EKEVVIRSENFTDNAKTIIVQLNESVVINCTRPNNNTRRSIAVGPGRAIYATDKIIGDIR
KAHCNLSRAAWNNTLRQIVEKLREQFG-NKTIVFNRSSGGDPEIVMHSFNCGGEFFYCNT
TQLFNS-----------TWANSTLNNVTEGSEK-----ITLPCRIKQIINMWQEVGKAMY
APPISGQIRCSSNITGLLLTRDGGRGN---NTNSTTEIFRPG
>1V14X307_X4
EKEVVIRSENFTDNAKTIIVQLNGSVVINCTRPSNNTRRSITVGPGRAIYATDKIIGDIR
KAHCNTSKAAWNNTLRQIVEKLREQFG-NKTIVFNRSSGGDPEIVMHSFNCGGEFFYCNT
TQLFNS-----------TWNTSALNNVTEGSET-----IILQCRIKQIINMWQEVGKAMY
APPISGQIRCSSNITGLLLTRDG--GN---NTDN-TEIFRPG
>1V14X311_X4
EKEVVIRSENFTDNAKTIIVQLNESVVINCTRPSNNTRRSITVGPGRAIYATDKIIGDIR
KAHCNISKAAWNNTLRQIVEKLREQFG-NKTIVFNRSSGGDPEIVMHSFNCGGEFFYCNT
TQLFNS-----------TWNTSALNNVTEGSET-----IILQCRIKQIINMWQEVGKAMY
APPINGQIRCSSNIAGLLLTRDG--GN---NTNN-TEIFRPG
>1V19X266_R5
EEEVVIRSENFTNNAKTIIVQLNESVVINCTRPSNNTRRSIAVGPGRAFYATDQIIGDIR
KAHCNISKAAWNNTLRQIVDKLKEQFG-NKTIVFNRSSGGDPEIVMHSFNCGGEFFYCNT
TQLFNS-----------TWNTSTLNN--EGPEP-----IILQCRIKQIINMWQEVGQAMY
APPISGQIRCSSNITGLLLTRDG--GN---NTNN-TEIFRPG
>1V15X340_X4
EKEVVIRSENFTDNAKTIIVQLNESVVINCTRPSNNTRRGIAVGPGRAIYATDKIIGDIR
KAHCNLSRTAWNNTLRQIVEKLREQFG-NKTIVFNRSSGGDPEIVMHSFNCGGEFFYCNT
TQLFNS-----------TWNTSTLNNGTKGSEN-----IILQCRIKQIINMWQEVGKAVY
APPINGQIRCSSNITGLLLTRDG--GN---NTNN-TEIFRPG
>1V19X283_R5
EEEVVIRSENFTNNAKTIIVQLNESVVINCTRPSNNTRRSIAVGPGRAFYATDQIIGDIR
KAHCNLSRAAWNNTLRQIVEKLREQFG-NKTIVFNRSSGGDPEIVMHSFNCGGEFFYCNT
TQLFNS-----------TWN-STLNNVAERSNSTEEI-IILQCRIKQIINMWQEVGQAMY
APPISGQISCSSNITGLLLTRDG--GS---NTNK-TEIFRPG
>1V19X272_R5
EEEVVIRSENFTNNAKTIIVQLNESVVINCTRPSNNTRRSIAVGPGRAFYATDQIIGDIR
KAHCNLSRAAWNNTLRQIVEKLREQFG-NKTIVFNRSSGGDPEIVMHSFNCGGEFFYCNT
TQLFNS-----------TWN-STLNNVAERSNSTEEI-IILQCRIKQIVNMWQEVGQAMY
APPISGQIRCSSNITGLLLTRDGGRGN---NTNN-TEIFRPG
>1V15X339_X4
EKEVVIRSENFTDNAKTIIVQLNESVVINCTRPSNNTRRSIAVGPGRAIYATDKIIGDIR
KAHCNLSRAAWNNTLGQIVEKLREQFG-NKTIVFNRSSGGDPEIVMHSFNCGGEFFYCNT
TQLFNS-----------TWNTSTLNN--EGSET-----ITLQCRIKQIINMWQEVGKAMY
APPINGQIRCSSNITGLLLTRDG--GN---NTNN-TEIFRPG
>1V18X248_R5
EEEVVIRSENFTNNAKTIIVQLNESVVINCTRPSNNTRRSIAVGPGRAFYATDQIIGDIR
KAHCNLSRAAWNNTLGQIVEKLREQFG-NKTIVFNRSSGGDPEIVMHSFNCGGEFFYCNT
TQLFTS-----------TWNTSTLNNVTGGSEP-----IILQCRIKQIINMWQEVGQAMY
APPISGQIRCSSNITGLLLTRDG--GS---NTNN-TEIFRPG
>1V18X252_R5
EEEVVIRSENFTNNAKTIIVQLNESVVINCTRPSNNTRRSIAVGPGRAFYATDQIIGDIR
KAHCNLSRAAWNNTLGQIVEKLREQFG-NKTIVFNRSSGGDPEIVMHSFNCGGEFFYCNT
TQLFTS-----------TWNTSTLNNVTGGSEP-----IILQCRIKQIINMWQEVGQAMY
APPISGQIRCSSNITGLLLTRDG--GS---NTNN-TEIFRPG
>1V17X225_R5
EEEVVIRSENFTNNAKTIIVQLNESVVINCTRPSNNTRRSIAVGPGRAFYATDQIIGDIR
KAHCNLSRAAWNNTLRQIVEKLREQFG-NKTIVFNRSSGGDPEIVMHSFNCGGEFFYCNT
TQLFNS-----------TWNTSTLNNVTGGSES-----IILQCRIKQIINMWQGVGQAMY
APPISGQIRCSSNITGLLLTRDGGRGN---NTNN-TEIFRPG
>1V17X229_R5
EEEVVIRSENFTNNAKTIIVQLNESVVINCTRPSNNTRRSIAVGPGRAFYATDQIIGDIR
KAHCNLSRAAWNNTLGQIVEKLREQFG-NKTIVFNRSSGGDPEIVMHSFNCGGEFFYCNT
TQLFNS-----------TWNTSTLNNVTGGSEP-----IILQCRIKQIINMWQEVGQAMY
APPISGQIRCSSNITGLLLTRDGGRGN---NTNN-TEIFRPG
>1V17X347_R5
EEEVVIRSENFTNNAKTIIVQLNESVVINCTRPSNNTRRSIAVGPGRAFYATDQIIGDIR
KAHCNLSRAAWNNTLGQIVEKLREQFG-NKTIVFNRSSGGDPEIVMHSFNCGGEFFYCNT
TQLFNS-----------TWNTSTLNNVTGGSEP-----IILQCRIKQIINMWQEVGQAMY
APPISGQIRCSSNITGLLLTRDGGRGN---NTNN-TEIFRPG
>1V17X436_R5
EEEVVIRSENFTNNAKTIIVQLNESVVINCTRPSNNTRRSIAVGPGRAFYATDQIIGDIR
KAHCNLSRAAWNNTLGQIVEKLREQFG-NKTIVFNRSSGGDPEIVMHSFNCGGEFFYCNT
TQLFNS-----------TWNTSTLNNVTGGSEP-----IILQCRIKQIINMWQEVGQAMY
APPISGQIRCSSNITGLLLTRDGGRGN---NTNN-TEIFRPG
>1V17X224_R5
EEEVVIRSENFTNNAKTIIVQLNESVVINCTRPSNNTRRSIAVGPGRAFYATDQIIGDIR
KAHCNLSRAAWNNTLRQIVEKLREQFG-NKTIVFNRSSGGDPEIVMHSFNCGGEFFYCNT
TQLFNS-----------TWNTSTLNNVTGGSEP-----IILQCRIKQIINMWQEVGQAMY
APPISGQIRCSSNITGLLLTRDGGRGN---NTNN-TEIFRPG
>1V17X434_R5
EEEVVIRSENFTNNAKTIIVQLNESVVINCTRPSNNTRRSIAVGPGRAFYATDQIIGDIR
KAHCNLSRAAWNNTLRQIVEKLREQFG-NKTIVFNRSSGGDPEIVMHSFNCGGEFFYCNT
TQLFNS-----------TWNTSTLNNVTGGSEP-----IILQCRIKQIINMWQEVGQAMY
APPISGQIRCSSNITGLLLTRDGGRGN---NTNN-TEIFRPG
>1V17X435_R5
EEEVVIRSENFTNNAKTIIVQLNESVVINCTRPSNNTRRSIAVGPGRAFYATDQIIGDIR
KAHCNLSRAAWNNTLGQIVEKLREQFG-NKTIVFNRSSGGDPEIVMHSFNCGGEFFYCNT
TQLFNS-----------TWNTSTLNN--EGSEP-----IILQCRIKQIINMWQEVGQAMY
APPISGQIRCSSNITGLLLTRDG--GS---NTNN-TEIFRPG
>1V18X245_R5
EEEVVIRSENFTNNAKTIIVQLNESVVINCTRPSNNTRRSIAVGPGRAFYATDQIIGDIR
KAHCNLSRAAWNNTLGQIVEKLREQFG-NKTIVFNRSSGGDPEIVMHSFNCGGEFFYCNT
TQLFNS-----------TWNTSTLNN--EGSEP-----IILQCRIKQIINMWQEVGQAMY
APPISGQIRCSSNITGLLLTRDG--GS---NTNN-TEIFRPG
>1V18X246_R5
EEEVVIRSENFTNNAKTIIVQLNESVVINCTRPSNNTRRSIAVGPGRAFYATDQIIGDIR
KAHCNLSRAAWNNTLGQIVEKLREQFG-SKTIVFNRSSGGDPEIVMHSFNCGGEFFYCNT
TQLFNS-----------TWNTSTLNN--EGSEP-----IILQCRIKQIINMWQEVGQAMY
APPISGQIRCSSNITGLLLTRDGGRGN---NTNN-TEIFRPG
>1V18X253_R5
EEEVVIRSENFTNNAKTIIVQLNESVVINCTRPSNNTRRSIAVGPGRAFYATDQIIGDIR
KAHCNLSRAAWNNTLGQIVEKLREQFG-NKTIVFNRSSGGDPEIVMHSFNCGGEFFYCNT
TQLFNS-----------TWNTSTLNN--EGSEP-----IILQCRIKQIINMWQEVGQAMY
APPISGQIRCSSNITGLLLTRDGGRGN---NTNN-TEIFRPG
>1V18X243_R5
EEEVVIRSENFTNNAKTIIVQLNESVVINCTRPSNNTRRSIAVGPGRAFYATDQIIGDIR
KAHCNLSRAAWNNTLGQIVEKLREQFG-NKTIVFNRSSGGDPEIVMHSFNCGGKFFYCNT
TQLFNS-----------TWNTSTLNN--EGSET-----ITLQCRIKQIINMWQEVGQAMY
APPISGQIKCSSNITGLLLTRDGGRGN---NTNN-TEIFRPG
>1V18X258_R5
EEEVVIRSENFTNNAKTIIVQLNESVVINCTRPSNNTRRSIAVGPGRAFYATDQIIGDIR
KAHCNLSRAAWNNTLGQIVEKLREQFG-NKTIVFNRSSGGDPEIVMHSFNCGGKFFYCNT
TQLFNS-----------TWNTSTLNN--EGSET-----ITLQCRIKQIINMWQEVGQAMY
APPISGQIKCSSNITGLLLTRDGGRGN---NTNN-TEIFRPG
>1V18X259_R5
EEEVVIRSENFTNNAKTIIVQLNESVVINCTRPSNNTRRSIAVGPGRAFYATDQIIGDIR
KAHCNLGRAAWNNTLGQIVEKLREQFG-NKTIVFNRSSGGDPEIVMHSFNCGGKFFYCNT
TQLFNS-----------TWNTSTLNN--EGSET-----ITLQCRIKQIINMWQEVGQAMY
APPISGQIKCSSNITGLLLTRDGGRGN---NTNN-TEIFRPG
>1V19X275_R5
EEEVVIRSENFTNNAKTIIVQLNKSVVINCTRPSNNTRRSIAVGPGRAFYATDQIIGDIR
KAHCNLSRAAWNNTLRQIVEKLREQFG-NKTIVFNRSSGGDPEIVMHSFNCGGEFFYCNT
TQLFNS-----------TWNTSTLNN--EGSET-----ITLQCRIKQIINMWQEVGQAMY
APPISGQIRCSSNITGLLLTRDGGRGN---NTNN-TEIFRPG
>1V19X282_R5
EEEVVIRSENFTNNAKTIIVQLNESVVINCTRPSNNTRRSIAVGPGRAFYATDQIIGDIR
KAHCNLSRAAWNNTLGQIVEKLREQFGNNKTIVFNRSSGGGPEIVMHSFNCGGEFFYCNT
TQLFNS-----------TWNTSTLNN--EGSET-----ITLQCRIKQIINMWQEVGQAMY
APPISGQIRCSSNITGLLLTRDG--GN---NTNN-TEIFRPG
>1V17X236_R5
EEEVVIRSENFTNNAKTIIVQLNESVVINCTRPSNNTRRSIAVGPGRAFYATDQIIGDIR
KAHCNLSRAAWNNTLGQIVEKLREQFG-NKTIVFNRSSGGDPEIVMHSFNCGGEFFYCNT
TQLFNS-----------TWNTSTLNN--EGSET-----FTLQCRIKQIINMWQEVGQAMY
APPISGQIRCSSNITGLLLTRDGGRGN---NTNN-TEIFRPG
>1V19X265_R5
EEEVVIRSENFTNNAKTIIVQLNESVVINCTRPSNNTRRSIAVGPGRAFYATDQIIGDIR
KAHCNLSRAAWNNTLGQIVEKLREQFG-NKTIVFNRSSGGDPEIVMHSFNCGGEFFYCNT
TQLFNS-----------TWNTSTLNN--EGSET-----ITLQCRIKQIINMWQEVGQAMY
APPISGQIRCSSNITGLLLTRDGGRGN---NTNN-TEIFRPG
>1V15X338_R5
EKEVVIRSENFTDNAKTIIVQLNESVVINCTRPSNNTRRSIAVGPGRAFYATGQIIGDIR
KAHCNLSRAAWNNTLGQIVEKLREQFG-NKTIVFNRSSGGDPEIVMHSFNCGGEFFYCNT
TQLFNS-----------TWNTSTLNN--EGSET-----ITLQCRIKQIINMWQEVGKAMY
APPINGQIRCSSNITGLLLTRDG--GS---NTNN-TEIFRPG
>1V15X335_R5
EKEVVIRSENFTDNAKTIIVQLNESVVINCTRPSNNTRRSIAVGPGRAFYATDQIIGDIR
KAHCNLSRAAWNNTLGQIVEKLREQFG-NKTIVFNRSSGGDPEIVMHSFNCGGEFFYCNT
TQLFNS-----------TWNTSTLNN--EGSET-----ITLQCRIKQIINMWQEVGKAMY
APPINGQIRCPSNITGLLLTRDG--GS---NTNN-TEIFRPG
>1V15X341_R5
EKEVVIRSENFTDNAKTIIVQLNESVVINCTRPSNNTRRSIAVEPGRAFYATDQIIGDIR
KAHCNLSRAAWNNTLGQIVEKLREQFG-NKTIVFNRSSGGDPEIVMHSFNCGGEFFYCNT
TQLFNS-----------TWNTSTLNN--EGSET-----ITLQCRIKQIINMWQEVGKAMY
APPINGQIRCSSNITGLLLTRDG--GS---NTNN-TEIFRPG
>1V15X337_R5
EKEVVIRSENFTDNAKTIIVQLNESVVINCTRPSNNTRRSIAVGPGRAFYATDQIIGDIR
KAHCNLSRAAWNNTLGQIVEKLREQFG-NKTIVFNRSSGGDPEIVMHSFNCGGEFFYCNT
TQLFNS-----------TWNTSTLNN--EGSET-----ITLQCRIKQIINMWQEVGKAMY
APPINGQIRCSSNITGLLLTRDG--GS---NTNN-TEIFRPG
>1V19X269_R5
EKEVVIRSENFTDNAKTIIVQLNESVVINCTRPSNNTRRSIAVGPGRAFYATDQIIGDIR
KAHCNLSRAAWNNTLGQIVEKLREQFG-NKTIVFNRSSGGDPEIVMHSFNCGGEFFYCNT
TQLFNS-----------TWNTSTLNN--EGSET-----ITLQCRIKQIINMWQEVGQAMY
APPISGQIRCSSNITGLLLTRDG--GS---NTNN-TEIFRPG
>1V18X264_R5
EKEVVIRSENFTDNAKTIIVQLNESVVINCTRPSNNTRRSIAVGPGRAFYATDQIIGDIR
KAHCNLSRAAWNNTLGQIVEKLREQFG-SKTIVFNRSSGGDPEIVMHSFNCGGEFFYCNT
TQLFNS-----------TWNTSTLNN--EGSET-----ITLQCRIKQIINMWQEVGQAMY
APPISGQIRCSSNITGLLLTRDGGRGN---NTNN-TEIFRPG
>1V19X277_R5
EKEVVIRSENFTDNAKTIIVQLNESVVINCTRPSNNTRRSIAVGPGRALYATDQIIGDIR
KAHCNLSRAAWNNTLGQIVEKLREQFG-NKTIVFNRSSGGDPEIVMHSFNCGGEFFYCNT
TQLFNS-----------TWNTSTLNN--EGSET-----ITLQCRIKQIINMWQEVGQAMY
APPISGQIRCSSNITGLLLTRDGGRGN---NTNN-TEIFRPG
>1V18X242_R5
EKEVVIRSENFTDNAKTIIVQLNESVVINCTRPSNNTRRSIAVGPGRAFYATDQIIGDIR
KAHCNLSRAAWNNTLGQIVEKLREQFG-NKTIVFNRSSGGDPEIVMHSFNCGGEFFYCNT
TQLFNS-----------TWNTSTLNN--EGSET-----ITLQCRIKQIINMWQEVGQAMY
APPISGQIRCSSNITGLLLTRDGGRGN---NTNN-TEIFRPG
>1V19X276_R5
EKEVVIRSENFTDNAKTIIVQLNESVVINCTRPSNNTRRSIAVGPGRAFYATDQIIGDIR
KAHCNLSRAAWNNTLGQIVEKLREQFG-NKTIVFNRSSGGDPEIVMHSFNCGGEFFYCNT
TQLFNS-----------TWNTSTLNN--EGSET-----ITLQCRIKQIINMWQEVGQAMY
APPISGQIRCSSNITGLLLTRDGGRGN---NTNN-TEIFRPG
>1V15X326_X4
EKEVVIRSENFTDNAKTIIVQLNESVVINCTRPSNNTRRSIAVGPGRAFYATDKIIGDIR
KAHCNLSRAAWNNTLRQIVEKLREQFG-NKTIVFNRSSGGDPEIVMHSFNCGGEFFYCNT
TQLFNS-----------TWNTSTLNNVTEGSET-----IILQCRIKQIINMWQEVGKAMY
APPISGQIRCSSNITGLLLTRDG--GS---NTNN-TEISRPG
>1V14X176_X4
EKEVVIRSENFTDNAKTIIVQLNESVVINCTRPSNNTRRSITVGPGRAIYATDKIIGDIR
KAHCNLSRAAWNNTLRQIVEKLREQFG-NKTIVFNRSSGGDPEIVMHSFNCGGEFFYCNT
TQLFNSTWNTSTLNNVNTWNTSTLNNVTEGSEE-----ITLPCRIKQIINMWQEVGKAMY
APPISGQIRCSSNITGLLLTRDG--GN---NTDN-TEIFRPG
>1V10X323_X4
EKEVVIRSENFTDNAKTIIVQLNESVVINCTRPSNNTRRSIAVGPGRAIYATEKIIGDIR
KAHCNLSRAAWNNTLRQIVEKLREQFG-NKTIVFNRSSGGDPEIVMHSFNCGGEFFYCNT
TQLFNS-----------TWNTSTLNNVTEGSEK-----ITLPCRIKQIINMWQEVGKAMY
APPISGQIRCSSNITGLLLTRDG--GN---NTNN-TEIFRPG
>1V12X134_X4
EKEVVIRSENFTDNAKTIIVQLNESVVINCTRPSNNTRRSIAVGPGRAIYATEKIIGDIR
KAHCNLSRAAWNNTLRQIVEKLREQFG-NKTIVFNRSSGGDPEIVMHSFNCGGEFFYCNT
TQLFNS-----------TWNTSTLNNVTEGSEK-----ITLPCRIKQIINMWQEVGKAMY
APPISGQIRCSSNITGLLLTRDG--GN---NTNN-TEIFRPG
>1V13X149_X4
EKEVVIRSENFTDNAKTIIVQLNESVVINCTRPSNNTRRGIAVGPGRAIYATDKIIGDIR
KAHCNLSRAAWNNTLRQIVEKLREQFG-NKTIVFNRSSGGDPEIVMHSFNCGGEFFYCNT
TQLFNS-----------TWNTSTLNNVTEGSEK-----IILQCRIKQIINMWQEVGKAMY
APPISGQIRCSSNITGLLLTRDG--GN---DTNN-TEIFRPG
>1V13X146_X4
EKEVVIRSENFTDNAKTIIVQLNESVVINCTRPNNNTRRSIAVGPGRAIYATEKIIGDIR
KAHCNLSRAAWNNTLRQIVEKLREQFG-NKTIVFNRSSGGDPEIVMHSFNCGGEFFYCNT
TQLFNS-----------TWNTSTLNNVTEGSEK-----IILQCRIKQIINMWQEVGKAMY
APPISGQIRCSSNITGLLLTRDG--GN---NTNSTTEIFRPG
>1V13X147_X4
EKEVVIRSENFTDNAKTIIVQLNESVVINCTRPSNNTRRSIAVGPGRAIYATDKIIGDIR
KAHCNLSRAAWNNTLRQIVEKLREQFG-NKTIVFNRSSGGDPEIVMHSFNCGGEFFYCNT
TQLFNS-----------TWNTSTLNNVTEGSEK-----IILQCRIKQIINMWQEVGKAMY
APPISGQIRCSSNITGLLLTRDG--GN---NTNSTTEIFRPG
>1V13X158_X4
EKEVVIRSENFTDNAKTIIVQLNESVVINCTRPSNNTRRSIAVGPGRAIYATDKIIGDIR
KAHCNLSRAAWNNTLRQIVEKLREQFG-NKTIVFNRSSGGDPEIVMHSFNCGGEFFYCST
TQLFNS-----------TWNTSTLNNVTEGSEK-----IILQCRIKQIINMWQEVGKAMY
APPISGQIRCSSNITGLLLTRDG--GN---NTNN-TEIFRPG
>1V12X126_X4
EKEVVIRSENFTDNAKTIIVQLNESVVINCTRPSNNTRRSIAVGPGRAIYATDKIIGDIR
KAHCNLSRAAWNNTLRQIVEKLREQFG-NKTIVFNRSSGGDPEIVMHSFNCGGEFFYCNT
TQLFNS-----------TWNTSTLNNVTEGSEK-----IILQCRIKQIINMWQEVGKAMY
APPISGQIRCSSNITGLLLTRDG--GN---NTNN-TEIFRPG
>1V13X141_X4
EKEVVIRSENFTDNAKTIIVQLNESVVINCTRPSNNTRRSIAVGPGRAIYATDKIIGDIR
KAHCNLSRAAWNNTLRQIVEKLREQFG-NKTIVFNRSSGGDPEIVMHSFNCGGEFFYCNT
TQLFNS-----------TWNTSTLNNVTEGSEK-----IILQCRIKQIINMWQEVGKAMY
APPISGQIRCSSNITGLLLTRDG--GN---NTNN-TEIFRPG
>1V13X144_X4
EKEVVIRSENFTDNAKTIIVQLNESVVINCTRPSNNTRRSIAVGPGRAIYATDKIIGDIR
KAHCNLSRAAWNNTLRQIVEKLREQFG-NKTIVFNRSSGGDPEIVMHSFNCGGEFFYCNT
TQLFNS-----------TWNTSTLNNVTEGSEK-----IILQCRIKQIINMWQEVGKAMY
APPISGQIRCSSNITGLLLTRDG--GN---NTNN-TEIFRPG
>1V13X151_X4
EKEVVIRSENFTDNAKTIIVQLNESVVINCTRPSNNTRRSIAVGPGRAIYATDKIIGDIR
KAHCNLSRAAWNNTLRQIVEKLREQFG-NKTIVFNRSSGGDPEIVMHSFNCGGEFFYCNT
TQLFNS-----------TWNTSTLNNVTEGSEK-----IILQCRIKQIINMWQEVGKAMY
APPISGQIRCSSNITGLLLTRDG--GN---NTNN-TEIFRPG
>1V15X332_X4
EKEVVIRSENFTDNAKTIIVQLNESVVINCTRPSNNTRRSIAVGPGRAFYATDKIIGDVR
KAHCNLSRTEWNNTLRQIVEKLREQFG-NKTIVFNRSSGGDPEIVMHSFNCGGEFFYCNT
TQLFNS-----------TWNTNTLNNVTGGSET-----IILQCRIKQIINMWQEVGKAMY
APPINGQIRCSSNITGLLLTRDG--GS---NTNN-TEIFRPG
>1V15X333_X4
EKEVVIRSENFTDNAKTIIVQLNESVVINCTRPSNNTRRSIAVGPGRAFYATDKIIGDVR
KAHCNLSRTEWNNTLRQIVEKLREQFG-NKTIVFNRSSGGDPEIVMHSFNCGGEFFYCNT
TQLFNS-----------TWNTNTLNNVTGGSET-----IILQCRIKQIINMWQEVGKAMY
APPINGQIRCSSNITGLLLARDGGSGN---NTNN-TEIFRPG
>1V16X203_R5
EKEVVIRSENFTDNAKTIIVQLNESVVINCTRPSNNTRRSIAVGPGRAFYATDQIIGDIR
KAHCNLSRAAWNNTLRQIVEKLREQFG-NKTIVFNRSSGGDPEIVMHSFNCGGEFFYCNT
TQLFNS-----------TWNTSTLNNVTGGSEP-----IILQCRIKQIINMWQEVGKAMY
APPTSGQIRCSSNITGLLLTRDG--GS---NTNN-TEIFRPG
>1V16X215_R5
EKEVVIRSENFTDNAKTIIVQLNESVVINCTRPSNNTRRSIAVGPGRAFYATDQIIGDIR
KAHCNLSRAAWNNTLRQIVEKLREQFG-NKTIVFNRSSGGDPEIVMHSFNCGGEFFYCNT
TQLFNS-----------TWNTSTLNNVTGGSEP-----IILQCRIKQIINMWQEVGKAMY
APPISGQIRCSSNITGLLLTRDG--GS---NTNN-TEIFRPG
>1V15X336_X4
EKEVVIRSENFTDNAKTIIVQLNESVVINCTRPSNNTRRSIAVGPGRAFYATDKIIGDIR
KAHCNLSRTAWNNTLRQIVEKLREQFG-NKTIVFNRSSGGDPEIVMHSFNCGGEFFYCNT
TQLFNSTWNTSTLNNVNTWNTSTLNNVTEGSEK-----ITLQCRIKQIINMWQEVGKAMY
APPINGQIRCSSNITGLLLTRDG--GS---NTNN-TEIFRPG
>1V17X222_X4
EKEVVIRSENFTDNAKTIIVQLNESVVINCTRPSNNTRRSIAVGPGRAFYATDKIIGDIR
KAHCNLSRTEWNNTLRQIVEKLREQFG-NKTIVFNRSSGGDPEIVMHSFNCGGEFFYCNT
TQLFNS-----------TWNTSTLNNVTGGSEKI----IILQCRIKQIINMWQEVGKAMY
APPISGQIRCSSNITGLLLTRDG--GS---NTNN-TEIFRPG
>1V14X306_X4
EKEVVIRSENFTDNAKTIIVQLNESVVINCTRPSNNTRRSIAVGPGRAFYATDKIIGDIR
KAHCNLSRTAWNNTLRQIVEKLREQFG-NKTIVFNRSSGGDPEIVMHSFNCGGEFFYCNT
TQLFNS-----------TWNTSTLNNATEGSET-----IILQCRIKQIINMWQEVGKAMY
APPISGQIRCSSNTTGLLLTRDG--GN---NIDN-IEIFRPG
>1V14X315_X4
EKEVVIRSENFTDNAKTIIVQLNESVVINCTRPSNNTRRSIAVGPGRAFYATDKIIGDIR
KAHCNLSRTAWNNTLRQIVEKLREQFG-NKTIVFNRSSGGDPEIVMHSFNCGGEFFYCNT
TQLFNS-----------TWNTSTLNNATEGSET-----IILQCRIKQIINMWQEVGKAMY
APPINGQIRCSSNITGLLLTRDG--GN---NINN-TEIFRPG
>1V14X173_X4
EKEVVIRSENFTDNAKTIIVQLNESVVINCTRPSNNTRRSITVGPGRAIYATDKIIGDVR
KAHCNLSRTAWNNTLRQIVEKLREQFG-NKTIVFNRSSGGDPEIVMHSFNCGGEFFYCNT
TQLFNS-----------TWNTSTLNNVTGGSET-----TILQCRIKQIINMWQEVGKAMY
APPINGQIRCSSNITGLLLTRDG--GN---NTDN-TEIFRPG
>1V14X313_X4
EKEVVIRSENFTDNAKTIIVQLNESVVINCTRPSNNTRRSITVGPGRAIYATDKIIGDIR
KAHCNLSRTAWNNTLRQIVEKLREQFG-NKTIVFNRSSGGDPEIVMHSFNCGGEFFYCNT
TQLFNS-----------TWANSTLNNGTEGSEN-----IILQCRIKQIINMWQEVGKAMY
APPINGQIRCSSNITGLLLTRDG--GN---NTNN-TEIFRPG
>1V14X308_X4
EKEVVIRSENFTDNAKTIIVQLNESVVINCTRPSNNTRRSITVGPGRAIYATDKIIGDIR
KAHCNLSRTAWNNTLRQIVEKLREQFG-NKTIVFNRSSGGDPEIVMHSFNCGGEFFYCNT
TQLFNS-----------TWNTSTLNNVTEGSET-----IILQCRIKQIINMWQEVGKAMY
APPINGQIRCSSDITGLLLTRDG--GN---NTNN-TEIFRPG
>1V11X01_R5
EEEIVIRSENLTDNAKTIIVQLKEAVVINCTRPNNNTRKSIHVGPGRAIYATGEIIGNIR
QAHCNLSRAEWNNTLKQIAKKLREQFG-NKTIVFNRSSGGDLEIVMHSFNCGGEFFYCNT
TQLFNS-----------TWNTSTLKD--EGSNSTEET-ITLQCRIKQIINMWQEVGKAMY
APPIRGQIRCSSNITGLLLTRDGGRGN---NTNSTTEIFRPG
>1V09X440_R5
EEEVVIRSENFTDNAKTIIVQLKESVVINCTRPNNDTRKSIPVGPGRAIYATGEIIGDIR
QAHCNLSRAEWNNTLKQIVEKLREQFG-NKTIVFNRSSGGDPEIVMHSFNCGGEFFYCNT
TQLFNS-----------TWNTSTWNDVTAGPDSTAEN-ITLPCRIKQIINMWQEVGKAMY
APPIRGQIRCSSNITGLLLTRDG--GN---NTNN-TEIFRPG
>1V11X13_R5
EEEVVIRSENFTDNAKTIIVQLKKPVVINCTRPSNNTRKSIPVGPGRAIYATGEIIGNIR
QAHCNLSRAEWNNTLKQIVEKLREQFG-NKTIVFNRSSGGDPEIVMHSFNCGGEFFYCNS
TQLFNS-----------TWN-STLNNVTERSNSTEEN-ITLPCKIKQIINMWQEVGKAMY
APPIRGQIRCSSNITGLLLTRDG--GK---DTSN-TEIFRPG
>1V11X06_R5
EKEVVIRSENFTDNAKTIMVQLNESVVINCTRPSNNTRRSIPVGPGRAIYATEEIIGDIR
QAHCNLSRAEWNNTLKQIVEKLREQFG-NKTIVFNRSSGGDPEIVMHSFNCGGEFFYCNS
TQLFNS-----------TWN-SALNNVTERSNSTEEN-ITLPCKIKQIINMWQEVGKAMY
APPIRGQIRCSSNITGLLLTRDG--GK---NTSSTAEIFRPG
>1V12X136_R5
EKEVVIRSENFTDNAKTIIVQLNESVVINYTRPSNNTRKSIPVGPGRAIYATGEIIGDIR
QAHCNLSRAEWNNTLKQIVEKLREQFGNNKTIVFNQSSGGDPEIVMHSFNCGGEFFYCNS
TQLFNS-----------TWN-STLNNVTERSNSTEENIIILPCKIKQIINMWQEVGKAMY
APPIRGQIRCSSNITGLLLTRDG--GK---NTSSTTEIFRPG
>1V11X11_R5
EKEVVIRSENFTDNAKTIIVQLNESVVINCTRPSNNTRKSIPVGPGRAIYATGEIIGNIR
QAHCNLSRAEWNNTLKQIVEKLREQSG-NKTIVFNRSSGGDPEIVMHSFNCGGEFFYCNS
TQLFNS-----------TWN-STLNNVTKGSNSTEEN-ITLPCKIKQIINMWQEVGKAMY
APPIRGQIRCSSNITGLLLTRDG--GK---NTSSTTEIFRPG
>1V09X96_R5
EEEVVIRSENFTDNAKTIIVQLKESVVINCTRPNNNTRKSIHVGPGRAIYATGEIIGDIR
KAHCNLSRTEWDNTLKQIVEKLREQFG-NKTIVFNRSSGGDPEIVMHSFNCGGEFSYCNS
TQLFNS-----------TWANSTLNNVTEGSEN-----ITLPCRIKQIINMWQEVGKAMY
APPIRGQIRCSSNITGLLLTRDG--GS---NTNN-TEIFRPG
>1V07X66_R5
EEEVVIRSENLTDNAKTIIVQLKESVVINCTRPNNNTRKSIQVGPGRAIYATGEIIGDIR
QAHCNLSRAEWNNTLKQIAKKLREQFG-NKTIVFNQSSGGDPEIVMHSFNCGGEFFYCNS
TQLFNS-----------TWDNSTL-NITEGSNSPEEN-ITLPCRIKQIINMWQEVRKAMY
APPIRGQIRCSSNITGLLLTRDG--GN---NTNN-TEIFRPG
>1V05X53_R5
EEEVVIRSDNFTDNAKTIIVQLKEPVVINCTRPNNNTRKSIQVGPGRAIYTTGEIIGDIR
QAHCNLSRAEWNNTLKQIVKKLREQFR-NKTIVFNQSSGGDPEIVMHSFNCGGEFFYCNS
TQLFNS-----------TWDNSTLNNVTEGSNSTEEN-ITLPCRIKQIINMWQEVGKAMY
APPIRGRIRCSSNITGLLLTRDG--GK---NMSD-TEVFRPG
>1V09X90_R5
EEEVVIRSENFTDNAKTIIVQLKESVVINCTRPNNNTRKSIQVGPGKAIYTTGEIIGDIR
QAHCNLSRAEWNNTLTQIVKKLREQFGHNKTIVFNQSPGGDPEIVMHSFNCGGEFFYCNS
TQLFNS-----------TWN-STLNNVTEGSNSTEEN-ITLPCKIKQIINMWQEVGKAMY
APPIRGQIRCSSNITGLLLTRDG--GK---NTSSTAEIFRPG
>1V10X326_R5
EEEVVIRSENFTDNAKTIIVQLKEPVVINCTRPNNNTRKSIQVGPGKAIYTTGEIIGDIR
QAHCNLSRAEWNNTLTQIVKKLREQFGHNKTIVFNQSSGGDPEIVMHSFNCGGEFFYCNS
TQLFNS-----------TWN-STLNNVTKGSNSTEEN-ITLTCRIKQIINMWQEVGKAMY
APPIRGQIRCSSNITGLLLTRDG--GK--DNTSSHTEIFRPG
>1V11X12_R5
EEEVVIRSENFTNNAKTIIVQLNESVVINCTRPNNNTRKSIQVGPGKAIYTTGGIIGNIR
QAHCNLSRAEWNKTLTRIVKKLREQFGHNKTIVFNQSSGGDPEIVMHSFNCGGEFFYCNS
TQLFNS-----------TWN-STLNNVTEGSNSTEEN-ITLPCKIKQIINMWQEVGKAMY
APPIRGQIRCSSNITGLLLTRDGGRGN---DTDN-TEIFRPG
>1V10X120_X4
EEEVVIRSENFTDNAKTIIVQLRESVVINCTRPNNNTRKSIQVGPGRVIYTTGEIIGDIR
QAHCNLSRAEWNNTLKQIVKKLREQFG-NKTIVFNQSSGGDPEIVMHSFNCGGEFFYCNS
TQLFNS-----------TWDNSTLNNVTEGSKSTEEN-ITLPCRIKQIINMWQEVGKAMY
APPIRGQIRCSSNITGLLLTRDG--GK---NTSSTTEIFRPG
>1V12X128_X4
EEEVVIRSENFTDNAKTIIVQLRESVVINCTRPNNNTRKSIQVGPGRVIYTTGEIIGDIR
QAHCNLSRAEWNNTLKQIVKKLREQFG-NKTIVFNQSSGGDPEIVMHSFNCGGEFFYCNS
TQLFNS-----------TWDNSTLNNVTEGSKSTEEN-ITLPCRIKQIINMWQEVGKAMY
APPIRGQIRCSSNITGLLLTRDG--GK---NTSSTTEIFRPG
>1V12X132_X4
EEELVIRSENFTDNAKTIIVQLKESVVINCTRPNNNTRKSIQVGPGRVIYTTGEIIGDIR
QAHCNLSRAEWNNTLKQIVKKLREQFG-NKTIVFNQSSGGDPEIVMHSFNCGGEFFYCNS
TQLFNS-----------TWDNSTLNNVTEGSKSTEEN-ITLPCRIKQIINMWQEVGKAMY
APPIRGQIRCSSNITGLLLTRDG--GK---NTSSTTEIFRPG
>1V07X67_R5
EEEVVIRSENFTDNAKTIIVQLKESVVINCTRPNNNTRKSIQVGPGRAIYATGEIIGDIR
QAHCNLSRAEWNNTLKQIVKKLREQFG-NKTIVFNQSSGGDPEIVMHSFNCGGEFFYCNS
TQLFNS-----------TW---ALNNVTEGSKSTEEN-ITLPCRIKQIINMWQEVGKAMY
APPIRGQIRCSSNITGLLLTRDG--GK---NTSSSTEIFRPG
>1V07X79_R5
EEEVVIRSENFTDNAKTIIVQLKESVVINCTRPNNNTRKSIQVGPGRAIYATGEIIGDIR
QAHCNLSRAEWNNTLKQIVKKLREQFG-NKTIVFNQSSGGDPEIVMHSFNCGGEFFYCNS
TQLFNS-----------TW---ALNNVTEGSKSTEEN-ITLPCRIKQIINMWQEVGKAVY
APPIRGQIRCSSNITGLLLTRDG--GK---NTSSSTEIFRPG
>1V07X77_R5
EEEVVIRSENFTDNAKTIIVRLKEPVVINCTRPNNNTRKSIQVGPGRAIYATGEIIGDIR
QAHCNLSRAEWNNTLKQIVKKLREQFG-NKTIVFNRSSGGDPEIVMHSFNCGGEFFYCNS
TQLFNS-----------TWDNSTL-NITEGSHSTEEN-ITLPCRIKQIINMWQEVGKAMY
APPIRGQIRCSSNITGLLLTRDG--GK---DTSN-TEIFRPG
>1V05X60_X4
EKEVVIRSENFTDNAKTIIVQLKESVVINCTRPNNNTRKSIQVGPGKAIYTTGKIIGDIR
QAHCNLSKAKWNNTLKQIVKKLREQFG-NKTIVFNQSSGGDPEIVMHSFNCGGKFFYCNS
TQLFNS-----------TWDNSTLNNVTEGSNSTKEN-ITLPCRIKQIINMWQEVGKAMY
APPIRGQIRCSSNITGLLLTRDG--GN---NTSN-TEIFRPG
>1V05X61_R5
EEEVVIRSDNFTDNAKTIIVQLKESVVINCTRPNNNTRKSIQVGPGRAIYTTGEIIGDIR
QAHCNLSRAEWNNTLKQIVKKLREQFG-NKTIVFNQSSGGDPEIVMHSFNCGGEFFYCNS
TQLFNS-----------IWDNSTLNNVTEGSNSTEEN-ITLPCRIKQIVNMWQEVGKAMY
ASPIRGQIRCSSNITGLLLTRDG--GN---GTNN-TEIFRPG
>1V05X55_R5
EEEVVIRSDNFMDNAKTIIVQLKESVVINCTRPNNNTRKSVQVGPGRAIYTTGEIIGDIR
QAHCNLSRAEWNNTLKQIVKKLREQFG-NKTIVFNQSSGGDPEIVMHSFNCGGEFFYCNS
TQLFNS-----------TWDNSTLNNITEGSNSTEEN-ITLPCRIKQIINMWQEVGKAMY
APPIRGQIRCSSNITGLLLTRDG--GN---GTNN-TEIFRPG
>1V07X64_R5
EEEVVIRSDNFTDNAKTIIVQLKESVVINCTRPNNNTRKSIQVGPGRAIYTTGEIIGDIR
QAHCNLSRAEWNNTLKQIVKKLREQFG-NKTIVFNQSSGGDPEIVMHSFNCGGEFFYCNS
TQLFNS-----------TWDNSTLNNITEGSNSTEEN-ITLPCRIKQIINMRQEVGKAMY
APPIRGQIRCSSNITGLLLTRDG--GN---GTNN-TEIFRPG
>1V05X52_X4
GEEVVIRSDNFTDNAKTIIVQLKESVVINCTRPNNNTRKSMQVGPGRAIYTTGEIIGDIR
QAHCNLSRAEWNNTLKQIVKKLREQFG-NKTIVFNQSSGGDPEIVMHSFNCGGEFFYCNS
TQLFNS-----------TWDNSTLNNITEGSNSTEEN-ITLPCRIKQIINMWQEGGKALY
APPIRGQIRCSSNITGLLLTRDG--GN---GTNN-TEIFRPG
>1V05X57_R5
EEEVVIRSENLTDNAKTIIVQLKESVVINCTRPNNNTRKSIQVGPGKAIYTTGEIIGDIR
QAHCNLSRAEWNNTLKQIVKKLREQFG-NKTIVFNQSSGGDPEIVMHSFNCGGEFFYCNS
TQLFNS-----------TWDNSTLNNVTEGSNSTEEN-ITLPCRIKQIINMWQEVGEAMY
APPIRGQIRCSSNITGLLLTRDG--GK---NTS--TEIFRPG
>1V10X106_R5
EEEVVIRSENFTDNAKTIIVQLKESVVINCTRPNNNTRKSIQVGPGKAIYTTGEIIGDIR
QAHCNLSRAEWNNTLTQIVKKLREQFGHNKTIVFNQSSGGDPEIVMHSFNCGGEFFYCNS
TQLFNS-----------TWN-STLNNVTEGLNSTEEN-ITLPCKIKQIINMWQEVGKAMY
APPIRGQIRCSSNITGLLLTRDGGRGN---DTNN-TEIFRPG
>1V04X30_R5
EEEVVIRSENFMDNAKTIIVQLRESVVINCTRPNNNTRKSIQVGPGKAIYTTGEIIGDIR
QAHCNLSRAEWNNTLKQIVKRLREQFG-NKTIVFNQSSGGDPEIVMHSFNCGGEFFYCNS
TQLFNS-----------TWDNSTLNNVTEGSNSTEEN-ITLPCRIKQIINMWQEVGKAMY
APPIRGQIRCSSNITGLLLTRDG--GN----TSN-TEVFRPG
>1V04X38_R5
EEEVVIRSENFMDNAKTIIVQLRESVVINCTRPNNNTRKSIQVGPGKAIYTTGEIIGDIR
QAHCNLSRAEWNNTLKQIVKKLREQFG-NKTIVFNQSSGGDPEIVMHSFNCGGEFFYCNS
TQLFNS-----------TWDNSTLNNVTEGSNSTEEN-ITLPCRIKQIINMWQEVGKAMY
APPIRGQIRCSSNITGLLLTRDG--GN----TSN-TEVFRPG
>1V04X25_R5
EEEIVIRSENFTDNAKTIIVQLKESVVINCTRPNNNTRKSIQVGPGKAIYTTGEIIGDIR
QAHCNLSRAEWNNTLKQIVKKLREQFG-NKTIVFNQSSGGDPEIVMHSFNCGGEFFYCNS
TQLFNS-----------TWDNSTLNNVTEGSNSTEED-ITLPCRIKQIINMWQEVGKAMY
APPIRGQIRCSSNITGLLLTRDG--GE---NTSN-TEIFRPG
>1V02X16_R5
EEEVVIRSENFTDNAKTIIVQLKESVVINCTRPNNNTRKSIQVGPGKAIYTTGEIIGDLR
QAHCNLSRAEWNNTLKQIVKKLREQFG-NKTIVFNQSSGGDPEIVMHSLNCRGEFFYCNS
TQLFNS-----------TWDNSTLNNVTEGSNSTEEN-ITLPCRIKQIINMWQEVGKAMY
APPIRGQIRCSSNITGLLLTRDG--GK---DTSN-TEIFRPG
>1V05X62_R5
EEEVVIRSENFTDNAKTMIVQLKESVVINCTRPNNNTRKSIQVGPGRAIYTTGEIIGDIR
QAHCNLSRAEWNNTLKQIVKKLREQFG-NKTIVFNQSSGGDPEIVMHSFNCGGEFFYCNS
TQLFNS-----------TWDNSTL-NITEGSNSTEEN-ITLPCRIKQIINMWQEVGKAMY
APPIRGQIRCSSNITGLLLTRDGGRGN---DTSN-TEIFRPG
>1V05X71_R5
EEEVVIRSENFTDNAKTIIVQLKESVVINCTRPNNNTRKSIQVGPGKAIYTTGEIIGDIR
QAHCNLSRAEWNNTLKQIVKKLREQFG-NKTIVFNQSSGGDPEIVMHSFNCGGEFFYCNS
TQLFNS-----------TWDNSTL-NITEGSNSTEEN-ITLPCRIKQIINMWQEVGKAMY
APPIRGQIRCSSNITGLLLTRDGGRGN---DTSN-TEIFRPG
>1V04X24_R5
EEEVVIRSENFTDNAKTIIVQLKESVVINCTRPNNNTRKSIQVGPGKAIYTTGEIIGDIR
QAHCNLSRAEWNNTLKQIVKKLREQFG-NKTIVFNQSSGGDPEIVMHSFNCGGEFFYCNS
TQLFNS-----------TWDNSTLNNVTEGSNSTEEN-ITLPCKIKQIINMWQEVGEAMY
APPIRGQIRCSSNITGLLLTRDG--GK---NTSN-TEIFRPG
>1V05X44_X4
EEEVVIRSENFTDNAKTIIVQLKESVVINCTRPNNHTRKSIQVGPGKAIYTTGEIIGDIR
QAHCNLSRAEWNNTLKQIVKKLREQFG-NKTIVFNQSSGGDPEIVMHSFNCGGEFFYCNS
TQLFNS-----------TWDNSTMNNVTEGSNSTEEN-ITLPCRIKQIINMWQEVGKAMY
APPIRGQIRCSSNITGLLLTRDG--GK--DNTSN-TEIFRPG
>1V04X32_R5
EEEVVIRSENFTDNAKTIIVQLKESVVINCTRPNNNTRKSIQVGPGKAIYTTGEIIGDIR
QAHCNLSRAEWNNTLKQIVKKLREQFG-NKTIVFNQSSGGDPEIVMHSFNCGGEFFYCNS
TQLFNS-----------TWDNSTLNNVTEGSNSTEEN-ITLPCRIKQIINMWQEVGKAMY
APPIRGQIRCSSNITGLLLTRDG--GN---DTSN-TEIFRPG
>1V04X22_R5
EEEVVIRSENFTDNAKTIIVQLKESVVINCTRPNNNTRKSIQVGPGKAIYTTGEIIGDIR
QAHCNLSRAEWNNTLKQIVKKLREQFG-NKTIVFNQSSGGDPEIVMHSFNCGGEFFYCNS
TQLFNS-----------TWDNSTLNNVTEGSNSTEEN-ITLPCRIKQIINMWQEVGKAMY
APPIRGQIRCSSNITGLLLTRDG--GK---NTSN-TEIFRPG
>1V02X17_R5
EEEVVIRSENSTDNAKTIIVQLKESVVINCTRPNNNTRKSIQVGPGKAIYTTGEIIGDIR
QAHCNLSRAEWNNTLKQIVKKLREQFG-NKTIVFNQSSGGDPEIVMHSFNCGGEFFYCNS
TQLFNS-----------TWDNSTLNNVTEGSNSTEEN-ITLPCRIKQIINMWQEVGKAMY
APPIRGQIRCSSNITGLLLTRDG--GK---DTSN-TEIFRPG
>1V04X05_R5
EEEVVIRSENFTDNAKTIIVQLKESVVINCTRPNNNTRKSIQVGPGKAIYTTGEIIGDIR
QAHCNLSRAEWNNTLKQIVKKLREQFG-NKTIVFNQSSGGDPEIVMHSFNCGGESFYCNS
TQLFNS-----------TWDNSTLNNVTEGSNSTEEN-ITLPCRIKQIINMWQEVGKAMY
APPIRGQIRCSSNITGLLLTRDG--GK---DTSN-TEIFRPG
>1V04X12_R5
EEEVVIRSEKFTDNAKTIIVQLKESVVINCTRPNNNTRKSIQVGPGKAIYTTGEIIGDIR
QAHCNLSRAEWNNTLKQIVKKLREQFG-NKTIVFNQSSGGDPEIVMHSFNCGGEFFYCNS
TQLFNS-----------TWDNSTLNNVTEGSNSTEEN-ITLPCRIKQIINMWQEVGKAMY
APPIRGQIRCSSNITGLLLTRDG--GK---DTSN-TEIFRPG
>1V02X18_R5
EEEVVIRSENFTDNAKTIIVQLKESVVINCTRPNNNTRKSIQVGPGKAIYTTGEIIGDIR
QAHCNLSRAEWNNTLKQIVKKLREQFG-NKTIVFNQSSGGDPEIVMHSFNCGGEFFYCNS
TQLFNS-----------TWDNSTLNNVTEGSNSTEEN-ITLPCRIKQIINMWQEVGKAMY
APPIRGQIRCSSNITGLLLTRDG--GK---DTSN-TEIFRPG
>1V02X19_R5
EEEVVIRSENFTDNAKTIIVQLKESVVINCTRPNNNTRKSIQVGPGKAIYTTGEIIGDIR
QAHCNLSRAEWNNTLKQIVKKLREQFG-NKTIVFNQSSGGDPEIVMHSFNCGGEFFYCNS
TQLFNS-----------TWDNSTLNNVTEGSNSTEEN-ITLPCRIKQIINMWQEVGKAMY
APPIRGQIRCSSNITGLLLTRDG--GK---DTSN-TEIFRPG
>1V02X20_R5
EEEVVIRSENFTDNAKTIIVQLKESVVINCTRPNNNTRKSIQVGPGKAIYTTGEIIGDIR
QAHCNLSRAEWNNTLKQIVKKLREQFG-NKTIVFNQSSGGDPEIVMHSFNCGGEFFYCNS
TQLFNS-----------TWDNSTLNNVTEGSNSTEEN-ITLPCRIKQIINMWQEVGKAMY
APPIRGQIRCSSNITGLLLTRDG--GK---DTSN-TEIFRPG
>1V02X24_R5
EEEVVIRSENFTDNAKTIIVQLKESVVINCTRPNNNTRKSIQVGPGKAIYTTGEIIGDIR
QAHCNLSRAEWNNTLKQIVKKLREQFG-NKTIVFNQSSGGDPEIVMHSFNCGGEFFYCNS
TQLFNS-----------TWDNSTLNNVTEGSNSTEEN-ITLPCRIKQIINMWQEVGKAMY
APPIRGQIRCSSNITGLLLTRDG--GK---DTSN-TEIFRPG
>1V04X27_R5
EEEVVIRSENFTDNAKTIIVQLKESVVINCTRPNNNTRKSIQVGPGKAIYTTGEIIGDIR
QAHCNLSRAEWNNTLKQIVKKLREQFG-NKTIVFNQSSGGDPEIVMHSFNCGGEFFYCNS
TQLFNS-----------TWDNSTLNNVTEGSNSTEEN-ITLPCRIKQIINMWQEVGKAMY
APPIRGQIRCSSNITGLLLTRDG--GK---DTSN-TEIFRPG
>1V04X33_R5
EEEVVIRSENFTDNAKTIIVQLKESVVINCTRPNNNTRKSIQVGPGKAIYTTGEIIGDIR
QAHCNLSRAEWNNTLKQIVKKLREQFG-NKTIVFNQSSGGDPEIVMHSFNCGGEFFYCNS
TQLFNS-----------TWDNSTLNNVTEGSNSTEEN-ITLPCRIKQIINMWQEVGKAMY
APPIRGQIRCSSNITGLLLTRDG--GKD---TSN-TEIFRPG
>1V09X435_R5
-EEVVIRSENFTDNAKTIIVQLKESVVINCTRPNNNTRKSIQVGPGKAIYTTGEIIGDIR
QAHCNLSRAEWNNTLKQIVKKLREQFG-NKTIVFNQSSGGDPEIVMHSFNCGGEFFYCNS
TQLFNS-----------TWDNSTLNNVTEGSNSTEEN-ITLPCRIKQIINMWQEVGKAMY
APPIRGQIRCSSNITGLLLTRDG--GK---DTSN-TEIFRPG
>1V09X84_R5
EEEVVIRSENFTDNAKTIIVQLKESVVINCTRPNNNTRKSMQVGPGRAIYATGEIIGDIR
QAHCNLSRAEWNNTLKQIAKKLREQFG-NKTIVFNRSSGGDPEIVMHSFNCGGEFFYCNT
TQLFNS-----------TWNTSTLNNVTEGSEN-----ITLPCRIKQIINMWQEVGKAMY
APPIRGQIRCSSNITGLLLTRDG--GS---NTNN-TEIFRPG
>1V09X92_R5
EEEVVIRSENFTDNAKTIIVQLKEPVVINCTRPNNNTRKSIPVGSGRAIYATGEIIGDIR
QAHCNLSRAEWNNTLKQIVEKLREQFG-NKTIVFNRSPGGDPEIVMHSFNCGGEFFYCNS
TQLFNS-----------TWANSTLNNVTEGSEN-----ITLPCRIKQIINMWQEVGKAMY
APPIRGQIRCSSNITGLLLTRDG--GK---NTSSTTEIFRPG
>1V09X98_R5
EEEVVIRSENFTDNAKTIIVQLKEPVVINCTRPNNNTRKSIPVGPGRAIYATGEIIGDIR
QAHCNLSRAEWNNTLQQIVKKLREQFG-NKTIVFNRSSGGDPEIVMHSFNCGGEFFYCNS
TQLFNS-----------TWN-STLNNATGGSNSTEEN-ITLPCKIKQIINMWQEVGKAMY
APPIRGQIRCSSNITGLLLTRDGGRGN---DTNN-TEIFRPG
>1V10X114_R5
EKEVVIRSENFTDNAKTIIVQLKESVVINCTRPNNNTRKSIPVGPGRAIYATGGIIGDIR
KAHCNLSRAEWNNTLKQIVEKLREQFG-NKTIVFNRSSGGDPEIVMHSFNCGGEFFYCNT
TQLFNS-----------TWDNSTLNNVTEGSEN-----ITLPCRIKQIINMWQEVGKAMY
APPIRGQIRCSSNITGLLLTRDG--GN---NTNN-TEIFRPG
>1V07X81_R5
EEEVVIRSDNFTDNAKTIIVQLKEPVVINCTRPNNNTRKSIPVGPGRAIYATGEIIGDIR
QAHCNLSRAEWNNTLKQIVKKLREQFG-NKTIIFNRSSGGDPEIVMHSFNCGGEFFYCNS
TQLFNG-----------TWD--TLNNVTEGSHSTEEN-ITLPCRIKQIINMWQEVGKAMY
APPIRGQIRCSSNITGLLLTRDG--GN---NTNN-TEIFRPG
>1V09X81_R5
EEEVVTRSENLTDNAKTIIVQLKEPVVINCTRPNNNTRKSIPVGPGRAIYTTGEIIGDIR
QAHCNLSRAEWNNTLKQIVKKLREQFG-NKTIVFNRSSGGDPEIVMHSFNCGGEFFYCNS
TQLFNS-----------TWDNSTLNNVTEGSNSTEEN-ITLPCRIKQIINMWQEVGKAMY
APPIRGQIRCSSNITGLLLTRDG--GK---NTSSHTEIFRPG
>1V09X93_R5
EEEVVIRSENLTDNAKTIIVQLKEPVVINCTRPNNNTRKSIPVGPGRAIYTTGEIIGDIR
QAHCNLSRAEWNNTLKQIVKKLREQFG-NKTIVFNRSSGGDPEIVMHSFNCGGEFFYCNS
TQLFNS-----------TWDNSTLNNVTEGSNSTEEN-ITLPCRIKQIINMWQEVGKAMY
APPIRGQIRCSSNITGLLLTRDG--GN---NTNN-TEIFRPG
>1V09X86_R5
EEEVVIRSENFTDNAKTIIVQLKESVVINCTRPNNNTRKSIPVGPGRAIYATGEIIGDIR
QAHCNLSRAEWNNALKQIVKKLREQFG-NKTIVFNRSSGGDPEIVMHSFNCGGEFFYCNS
TQLFNS-----------TWDDSTLNNVPERSDSTEEN-ITLPCRIKQIINMWQEVGKAMY
APPIRGQIRCSSNITGLLLTRDG--GN---NTNN-TEIFRPG
>1V07X75_R5
EEEVVIRSENFTDNAKTIIVQLKESVVINCTRPNNDTRKSIPVGPGRAIYATGEIIGDIR
QAHCNLSRAEWNNTLKQIVKKLREQFG-NKTIVFNRSSGGDPEIVMHSFNCGGGFFYCNS
TQLFNS-----------TWD--TLNNVTEGSHSTEEN-ITLPCRIKQIINMWQEVGKAMY
APPIRGQIRCSSNITGLLLTRDG--GN---NTNN-TEIFRPG
>1V07X86_R5
EEEVVIRSENFTDNAKTIIVQLKESVVINCTRPNNNTRKSIPVGPGRAIYATGEIIGDIR
QAHCNLSRAEWNNTLKQIVKKLREQFG-NKTIVFNRSSGGDPEIVMHSFNCGGEFFYCNS
TQLFNS-----------TWDNSTLNNVTEGSDSTEEN-ITLPCRIKQIINMWQEVGKAMY
APPIRGQIRCSSNITGLLLTRDG--DN---NTNN-TEIFRPG
