# Supplementary material for: Protein structural disorder of the envelope V3 loop contributes to the switch in human immunodeficiency virus type 1 cell tropism
Source: PLoS One. 2017 Oct 19;12(10):e0185790. doi: 10.1371/journal.pone.0185790 (PMC5648111; doi:10.1371/journal.pone.0185790)
Supplement: S1 File — (ZIP) [file pone.0185790.s001.zip › sequences/Shankarappa_data_set_C2_V5/sequence_per_patient_AA_aligned/pat02.fasta.aln]

>2V02P01_R5
EEEVVIRSENFTNNAKTIIVQLNESVVINCTRPSNNTRRSIAVGPGRAFYATDQIIGDIR
KAHCNLSRAAWNNTLRQIVEKLREQFGNK----------TIVFNRSSGGDPEIVMHSFNC
GGEFFYCNTTQLFNSTW------------NSTLNNVAERSNSTEEIIILQCRIKQIVNMW
QEVGQAMYAPPISGQIRCSSNITGLLL-------TRDGGRGNN--TNN-TEIFRPG
>2V16P09_R5
EEEVVVRSDNFSNNAKTIIVQLKEAVEINCTRPNNNTRRSITIGPGRAFYATGQIIGNIR
QAHCNISRTKWKKALKQVVEKLSEQFRNK-T--------KIAFRQSSGGDPEIVMHSFNC
GGEFFYCNTTQLFNSTW---------ANGTGTWNA-TEMPNNNGDTIILPCKIKQIVNMW
QEVGKAMYAPPIRGQIRCSSNITGLLL-------TSDGGGKST------NETFRPG
>2V16P03_R5
EEEVVVRSENFSNNAKTIIVQLTEAVEINCTRPNNNTRRSITIGPGRAFYATGQVIGNIR
QAHCNISRTKWHDTLKQVVEKLSEQFRNK-T--------KIAFRQSSGGDPEIVMHSFNC
GGEFFYCNTTQLFNSTW---------SNVSGTWND-TEVSNNTD--ITLPCKIKQIINMW
QEVGKAMYAPPIRGQIRCSSNITGLLL-------TRDGGK-NI-TNND-TETFRPG
>2V16P18_R5
EEEVVVRSDNFSNNAKTIIVQLKEAVEINCTRPNNNTRRSITIGPGRAFFTIGQIIGNIR
QAHCNISRTKWKKALTQVVEKLSEQFRNK-T--------KIVFDQSSGGDPEIVMHSFNC
GGEFYYCNTTQLFNSTW---------SNASGTWND-TEVSNNTD--ITLPCKIKQIINMW
QEVGKAMYAPPIRGQIRCSSNITGLLL-------TRDGGH-NI-TNND-TEIFRPG
>2V14P07_R5
EEEVVVRSDNFSNNAKTIIVQLKEAVEINCTRPNNNTRRSITIGPGRAFYATGQIIGNIR
QAHCNISRTKWKKALTQVVEKLSEQFRNK-T--------KIVFNQSSGGDPEIVMHSFNC
GGEFFYCNTTQLFNSTW---------SNVSGTWND-TEVSDNTD--ITLPCKIKQIINMW
QEVGKAMYAPPIRGQIRCSSNITGLLL-------TRDGGN-NI-TNND-TETFRPG
>2V16P11_R5
EEEVVVRSDNFSNNAKTIIVQLKEAVEINCTRPNNNTRRSITIGPGRAFFTTGQIIGNIR
QAHCNISRTKWKKALKQVVEKLSEQFRNK-T--------KIAFRQSSGGDPEIVMHSFNC
GGEFSYCNTTQLFNSTW---------SNASGTWND-TEGSDNTD--IILPCKIKQIINMW
QEVGKAMYAPPIRGQIRCSSNITGLLL-------TRDGGK-NI-TNND-TETFRPG
>2V16P14_R5
EEEVVVRSDNFSNNAKTIIVQLKEAVEINCTRPNNNTRRSITIGPGRAFFATGQIIGNIR
QAHCNISRTKWKKALKQVVEKLSEQFRNK-T--------KIAFRQSSGGDPEIVMHSFNC
GGEFFYCNTTQLFNSTW---------SNASGTWND-TEVSDNN-TDITLPCKIKQIINMW
QEVGKAMYAPPIRGQIRCSSNITGLLL-------TRDGGH-NI-TNND-TETFRPG
>2V12P02_R5
EEGVVIRSDNFSNNAKTIIVQLKEAVEINCTRPNNNTRKSITIGPGRAFYATEAIIGNIR
QAHCNISKAKWNNTLRQVAQKLREQFNS-----------TIVFKNSSGGDPEIVMHSFNC
GGEFFYCNTTQLFDSTW----------LFNSTWND-TEVSNNTEVNITLPCRIKQIINMW
QEVGKSMYAPPIRGQIRCSSNITGLLL-------TRDGGRNNN-T----NETFRPG
>2V14X11_X4
EEEVVVRSDNFSNNAKTIIVQLKEAVEINCTRPNNNTRKSIRIGPGRAVYATEKIIGNIR
QAHCNISRAKWKHALTQIVKKLSEQFRNK-T--------TIVFNRSAGGDLEIVMHSFNC
GGEFFYCNTTQLFNSTW---------VNGNGTWND-TGVSNNNGDTITLPCKIKQIINMW
QEVGKAMYAPPIRGQIRCSSNITGLLL-------TRDGGT-NI-TNET-TETFRPG
>2V23X21_R5
EEEVVVRSENFSNNAKTIIVQLKEAVEINCTRPNNNTRRSITIGPGRAFFTTGQVIGNIR
QAHCNISKTKWNDTLKQVVEKLGEQFRNT-T--------RIVFNQSSGGDPEIVMHSFNC
GGEFFYCNTTQLFNSTW--VKGNSTGVKGNGTWND-NEVSTNNEGTIILPCKIKQIINMW
QEVGKAMYAPPIRGQIRCSSNITGLLL-------TSDGGGSEN-------ETFRPG
>2V19P01_X4
EEEVVVRSENFSNNAKTIIVQPKEAVEINCTRPNNNTRKSIRIGPGRAVYATEKIIGNIR
QAHCNISRAKWNDTLKQVVEKLGKQFKNT-T--------TIVFNQSAGGDPEIVMHSFNC
GGEFFYCNTTQLFNSTW---------VKVNGTWNT-----NNTEGNITLPCKIKQIINMW
QEVGKAMYAPPIRGQIRCSSNITGLLL-------TSDGGGKST------NETFRPG
>2V23X22_X4
EEEVVVRSENFSNNAKTIIVQPKEAVEINCTRPNNNTRKSIRIGPGRAVYATEKIIGNIR
QAHCNISRAKWNDTLKQVVEKLGKQFKNT-T--------TIVFNQSAGGDPEIVMHSFNC
GGEFFYCNTTQLFNSTW---------VKVNGTWNT-----NNTEGNITLPCKIKQIINMW
QEVGKAMYAPPIRGQIRCSSNITGLLL-------TSDGGGKST------NETFRPG
>2V17X26_X4
EEEVVVRSENFSNNAKTIIVQLKEAVEINCTRPNNNTRKSIHLGLGRAFYATDKIIGDIR
QAHCNISKTKWNDTLQQVVEKLGEQFRNT-T--------RIVFNQSSGGDPEIVMHSFNC
GGEFFYCNTTQLFNSTW--VKGNSTEVKGNGTWND-NEVSTNNEETITLPCKIKQIINMW
QEVGKAMYAPPIRGQIRCSSNITGLLL-------TSDGGG-NT------NETFRPG
>2V23P02_R5
EGEVVVRSENFSNNAKTIIVQLKDAVEINCTRPNNNTRKSIHLGLGRAFYATDNIIGDIR
QAHCNISKTKWNDTLKKVVEKLGEQFRNT-T--------RIVFNQSSGGDPEIVMHSFNC
GGEFFYCNTTQLFNSTW-----VKGNSTGNGTWNA-TAMPNSNGETITLPCKIKQIINMW
QEVGKAMYAPPIRGQIRCSSNITGLLL-------TSDGGGSTN-------ETFRPG
>2V23P14_R5
EGEVVVRSENFSNNAKTIIVQLKDAVEINCTRPNNNTRKSIHLGLGRAFYATDNIIGDIR
QAHCNISKTKWNDTLKKVVEKLGEQFRNT-T--------RIVFNQSSGGDPEIVMHSFNC
GGEFFYCNTTQLFNSTW-----VNGNDTGNGTWNA--EMLSNNGETITLPCKIKQIVNMW
QEVGKAMYAPPIRGQIRCSSNITGLLL-------TSDGGGDTN-------ETFRPG
>2V23X28_R5
EEEVVVRSENFSNNAKTLIVQLKDAVEINCTRPNNNTRKSIHLGLGRAFYATDNIIGDIR
QAHCNISKTKWNDTLKKVVEKLGEQFRNT-T--------RIVFNQSSGGDPEIVMHSFNC
GGEFFYCNTTKLFNSTW--DKSNSTGVNGNGPWNA-TKMPNNNGETIILPCKIKQIVNMW
QEVGKAMYAPPIGGQIRCSSNITGLLL-------TSDGGGKEN-------EAFRPG
>2V19X20_R5
EEEVVVRSENFSNNAKTIIVQLKDAVEINCTRPNNNTRKSIHLGLGRAFYATDQIIGDIR
QAHCSISKTKWNDTLKKVVEKLGEQFRNT-T--------RIVFNQSSGGDPEIVMHSFNC
GGEFFYCNTTKLFNSIW--DKSNSTGVNGNGPWNA-TKMPNNNGETIILPCKIKQIINMW
QEVGKAMYAPPIRGQIRCSSNITGLLL-------TSDGGG-NT------NETFRPG
>2V17X24_R5
EEEVVVRSENFPNNAKTIIVQLTEAVEINCTRPNNNTRKSIHLGLGRAFYATDNIIGDIR
QAHCNISKTKWNDTLKKVVEKLGEQFRNT-T--------RIVFNQSSGGDPEIVMHSFNC
GGEFFYCNTTKLFNSTW--DKSNSTGVNGNGPWNA-TKMPNNNGETIILPCKIKQIINMW
QEVGKAMYAPPIRGQIRCSSNITGLLL-------TSDGGG-NT------NETFRPG
>2V23X19_R5
EEEVVVRSENFPNNAKTIIVQLTEAVEINCTRPNNNTRKSIHLGLGRAFYATDNIIGDIR
QAHCNISKTKWNDTLKKVVEKLGEQFRNT-T--------RIVFNQSSGGDPEIVMHSFNC
GGEFFYCNTTKLFNSTW--DKSNSTGVNGNGPWNA-TKMPNNNGETIILPCKIKQIINMW
QEVGKAMYAPPIRGQIRCSSNITGLLL-------TSDGGG-NT------NETFRPG
>2V23P07_R5
EEEVVVRSENFSNNAKTIIVQLKDAVEINCTRPNNNTRKSIHLGLGRAFYATDNIIGDIR
QAHCNISKTKWNDTLKKVVEKLGEQFRNT-T--------RIVFNQSSGGDPEIVMHSFNC
GGEFFYCNTTKLFNSTW--DKSNSTGVNGNGPWNA-TKMPNSSGETIILPCKIKQIINMW
QEVGKAMYAPPIRGQIRCSSNITGLLL-------TSDGGG-NT------NETFRPG
>2V19X16_R5
EEEVVVRSENFSNNAKTIIVQLKDAVEINCTRPNNNTRKSIHLGLGRAFYATDNIIGDIR
QAHCNISKTKWNDTLKKVVEKLGEQFRNT-T--------RIVFNQSSGGDPEIVTHSFNC
GGEFFYCNTTKLFTSTW--DKSNSTGVNGNGPWNA-TKMPNNNGETIILPCKIKQIINMW
QEVGKAMYAPPIRGQIRCSSNITGLLL-------TSDGGG-NT------NETFRPG
>2V23P11_R5
EEEVVVRSENFSNNAKTIIVQLKDAVEINCTRPNNNTRKSIHLGLGRAFYATDNIIGDIR
QAHCNISKTKWNDTLKKVVKKLGEQFENT-T--------RIVFNQSSGGDPEIVMHSFNC
GGEFFYCNTTKLFNSTW--DKSNSTGVNGNGPWNA-TKMPNNNGETIILPCKIKQIINMW
QEVGKAMYAPPIRGQIRCSSNITGLLL-------TSDGGG-NT------NETFRPG
>2V23P10_R5
EEEVVVRSENFSNNAKTIIVQLKDAVEINCTRPNNNTRKSIHLGLGRAFYATDNIIGDIR
QAHCNISKTKWNDTLKKVVEKLGEQFRNT-T--------RIVFNQSSGGDPEIVMHSFNC
GGEFFYCNTTKLFNSTW--DKSNSTGVNGNGPWNA-TKMPNNNGETIIIPCKIKQIINMW
QEVGKAMYAPPIRGQIRCSSNITGLLL-------TSDGGG-NT------NETFRPG
>2V23P06_R5
EEEVVVRSENFSNNAKTIIVQLKDAVEINCTRPNNNTRKSIHLGLGRAFYATDNIIGDIR
QAHCNISKTKWNDTLKKVVEKLGEQFKNT-T--------RIVFNQSSGGDPEIVMHSFNC
GGEFFYCNTTKLFNSTW--DKSNSTGVNGNGPWNA-TKMPNNNGETIILPCKIKQIINMW
QEVGKAMYAPPIRGQIRCSSNITGLLL-------TSDGGG-NT------NETFRPG
>2V23P04_R5
EEEVVVRSENFSNNAKTIIVQLKDAVEINCTRPNNNTRKSIHLGLGRAFYATDNIIGDIR
QAHCNISKTKWNDTLKKVVEKLGEQFRNT-T--------RIVFNQSSGGDPEIVMHSFNC
GGEFFYCNTTKLFNSTW--DKSNSTGVNGNGPWNA-TKMPNNNGETIILPCKIKQIINMW
QEVGKAMYAPPIRGQIKCSSNITGLLL-------TSDGGG-NT------NETFRPG
>2V19X18_R5
EEEVVVRSENFSNNAKTIIVQLKDAVEINCTRPNNNTRKSIHLGLGRAFYATDNIIGNIR
QAHCNISKTKWNDTLKKVVEKLGEQFRNT-T--------RIVFNQSSGGDPEIVMHSFNC
GGEFFYCNTTKLFNSTW--DKSNSTGVNGNGPWNA-TKMPNNNGETIILPCKIKQIINMW
QEVGKAMYAPPIRGQIRCSSNITGLLL-------TSDGGG-NT------NETFRPG
>2V19X15_R5
EEEVVVRSENFSNNAKTIIVQLKDAVEISCTRPNNNTRKSIHLGLGRAFYATDNIIGDIR
QAHCNISKTKWNDTLKKVVEKLGEQFRNT-T--------RIVFNQSSGGDPEIVMHSFNC
GGEFFYCNTTKLFNSTW--DKSNSTGVNGNGPWNA-TKMPNNNGETIILPCKIKQIINMW
QEVGKAMYAPPIRGQIRCSSNITGLLL-------TSDGGG-NT------NETFRPG
>2V23X04_R5
EEEVVVRSENFSNNAKTIIVQLKDAVEINCTRPNNNTRKSIHLGLGRAFYATDNIIGDIR
QAHCNISKTKWNDTLKKVVEKLGEQFRNT-T--------RIVFNQSSGGDPEIVMHSFNC
GGEFFYCNTTKLFNSTW--DKSNSTGVNGNGLWNA-TKMPNNNGETIILPCKIKQIINMW
QEVGKAMYAPPIRGQIRCSSNITGLLL-------TSDGGG-NT------NETFRPG
>2V23X05_R5
EEEVVVRSENFSNNAKTIIVQLKDAVEINCTRPNNNTRKSIHLGLGRAFYATDNIIGDIR
QAHCNISKTKWNDTLKKVVEKLGEQFRNT-T--------RIVFNQSSGGDPEIVMHSFNC
GGGFFYCNTTKLFNSTW--DKSNSTGVNGNGPWNA-TKMPNNNGETIILPCKIKQIINMW
QEVGKAMYAPPIRGQIRCSSNITGLLL-------TSDGGG-NT------NETFRPG
>2V23X15_R5
EEEVVVRSENFSNNAKTIIVQLKDAVEINCTRPNNNTRKSIHLGLGRAFYATDNIIGDIR
QAHCNISKTKWNDTLKKVVEKLGEQFRNT-T--------RIVFNQSSGGDPEIVMHSFNC
GGGFFYCNTTKLFNSTW--DKSNSTGVNGNGPWNA-TKMPNNNGETIILPCKIKQIINMW
QEVGKAMYAPPIRGQIRCSSNITGLLL-------TSDGGG-NT------NETFRPG
>2V16X17_R5
EEEVVVRSENFSNNAKTIIVQLKDAVEINCTRPNNNTRKSIHLGLGRAFYATDNIIGDIR
QAHCNISKTKWNDTLKKVVEKLGEQFRNT-T--------RIVFNQSSGGDPEIVMHSFNC
GGEFFYCNTTKLFNSTW--DKSNSTGVNGNGPWNA-TKMPNNNGETIILPCKIKQIINMW
QEVGKAMYAPPIRGQIRCSSNITGLLL-------TSDGGG-NT------NETFRPG
>2V23P08_R5
EEEVVVRSENFSNNAKTIIVQLKDAVEINCTRPNNNTRKSIHLGLGRAFYATDNIIGDIR
QAHCNISKTKWNDTLKKVVEKLGEQFRNT-T--------RIVFNQSSGGDPEIVMHSFNC
GGEFFYCNTTKLFNSTW--DKSNSTGVNGNGPWNA-TKMPNNNGETIILPCKIKQIINMW
QEVGKAMYAPPIRGQIRCSSNITGLLL-------TSDGGG-NT------NETFRPG
>2V23X17_R5
EEEVVVRSENFSNNAKTIIVQLKDAVEINCTRPNNNTRKSIHLGLGRAFYATDNIIGDIR
QAHCNISKTKWNDTLKKVVEKLGEQFRNT-T--------RIVFNQSSGGDPEIVMHSFNC
GGEFFYCNTTKLFNSTW--DKSNSTGVNGNGPWNA-TKMPNNNGETIILPCKIKQIINMW
QEVGKAMYAPPIRGQIRCSSNITGLLL-------TSDGGG-NT------NETFRPG
>2V23P09_X4
EEEVVVRSENFSNNAKTIIVQLKDAVEINCTRPNNNTRKSIHLGLGRAVYATDRIIGNIR
QAHCNISKAKWNDTLKQVVKKLGEQFENT-T--------KIVFNQSSGGDPEIVMHSFNC
GGEFFYCNTTKLFNSTW--DKSNSTGVNGNGPWNA-TKMPNNNGETIILPCKIKQIVNMW
QEVGKAMYAPPIGGQIRCSSNITGLLL-------TSDGGGKTN-------ETFRPG
>2V19X21_X4
EEEVVVRSENFSNNAKTIIVQLTEAVEINCTRPNNNTRRGIHIGPGRAVYATDRIIGNIR
QAHCNISKAKWNDTLKQVVEKLGEQFGNT-T--------RIVFNQSSGGDPEIVMHSFNC
GGEFFYCNTTKLFNSTW--DKSNSTGVNGNGPWNA-TKMPNNNGETIILPCKIKQIVNMW
QEVGKAMYAPPIGGQIRCSSNITGLLL-------TSDGGGKTN-------ETFRPG
>2V19X23_X4
EEEVVVRSENFSNNAKTIIVQLTEAVEINCTRPNNNTRKGIHIGPGRAVYATDRIIGNIR
QAHCNISKAKWNDTLKQVVKKLGEQLENT-T--------KIVFNQSSGGDPEIVMHSFNC
GGEFFYCNTTKLFNSTW--DKSNSTGVNGNGPWNA-TKMPNNNGETIILPCKIKQIINMW
QEVGKAMYAPPIRGQIRCSSNITGLLL-------TSDGGG-NT------NETFRPG
>2V23X26_X4
EEEVVVRSENFSNNAKTIIVQLTEAVEINCTRPNNNTRKGIHIGPGRAVYATEKIIGNIR
QAHCNISKAKWNDTLKQVVKKLGEQFENT-T--------KIVFNQSSGGDPEIVMHSFNC
GGEFFYCNTTKLFNSTW--DKSNSTGVNGNGPWNA-TKMPNNNGETIILPCKIKQIVNMW
QEVGKAMYAPPIGGQIRCSSNITGLLL-------TSDGGG-NT------NETFRPG
>2V14X20_X4
EEEVVVRSDNSSNNAKTIIVQLKEAVEINCTRPNNNTRKSIHLGLGRAFYATDKIIGDIR
QAHCNISKTKWNDTLKQVVEKLGEQFRNT-T--------RIVFNQSSGGDPEIVMHSFNC
GGEFFYCNTTQLFNSTW---------VNGSGTWNN-TEVPNNNGETIILPCKIKQIINMW
QEVGKAMYAPPIGGQIRCSSNITGLLL-------TSDSGGNGT------NETFRPG
>2V19P05_R5
EEEVVVRSENFSNNAKTIIVQLKEAVEINCTRPNNNTRKSIHLGLGRAFYATDTIIGDIR
QAHCNISKTKWNDTLKQVVEKLGEQFRNT-T--------RIVFNQSSGGDPEIVMHSFNC
GGEFFYCNTTQLFKSTWANVTGTWTWVNVNGTWNN-TEVSNNNEGTITLPCKIKQIINMW
QEVGKAMYAPPIRGQIRCSSNITGLLL-------TSDGGGKRN-------ETFRPG
>2V19P13_R5
EEEVVVRSENFSNNAKTIIVQLKDAVEINCTRPNNNTRKSIHLGLGRAFYATDQIIGDIR
QAHCNISKTKWNDTLKQVVEKLGEQFRNT-T--------RIVFNQSSGGDPEIVMHSFNC
GGEFFYCNTTQLFNSTWANVTGTWTWVNANGTWNN-TEVANNNEGTITLPCKIKQIINMW
QEVGKAMYAPPIRGQIRCSSNITGLLL-------TSDGGG-NT------NETFRPG
>2V23P12_R5
EEEVVVRSENFSNNAKTIIVQLKDAVEINCTRPNNNTRKSIHLGLGRAFYATDQIIGDIR
QAHCNISKTKWNDTLKKVVEKLGEQFRNT-T--------RIVFNQSSGGDPEIVMHSFNC
GGEFFYCNTTQLFNSIWANDTGTWTWVNVNGTWNN-TEVSNNNEGTITLPCKIKQIINMW
QEVGKAMYAPPIRGQIRCSSNITGLLL-------TSDGGG-NT------NETFRPG
>2V23P03_R5
EEEVVVRSENFSNNAKTIIVQLKDAVEINCTRPNNNTRKSIHLGLGRAFYATDNIIGDIR
QAHCNISKTKWNDTLKKVVEKLGEQFRNT-T--------RIVFNQSSGGDPEVVMHSFNC
GGEFFYCNTTQLFSSTWANDTGTWTWVNVNGTWNN-TEVSNNKEGTITLPCKIKQIINMW
QEVGKAMYAPPTRGQIRCSSNITGLLL-------TSDGGG-NT------NETFRPG
>2V23X24_R5
EEEVVVRSENFSNNAKTIIVQLKDAVEINCTRPNNNTRKSRHLGLGRAFYATDNIIGDIR
QAHCNISKTKWNDTLKKVVEKLGEQFRNT-T--------RIVFNQSSGGDPEIVMHSFNC
GGEFFYCNTTQLFSSTWANDTGTWTWVNVNGTWNN-TEVSNNNEGAITLPCKIKQIINMW
QEVGKAMYAPPIRGQIRCSSNITGLLL-------TSDGGG-NT------NETFRPG
>2V16P08_X4
EEEVVVRSENFSNNAKTIIVQLKDAVEINCTRPNNNTRKSIHLGLGRAFYATDKIIGDIR
QAHCNISKTKWNDTLQQVVEKLGEQFKNT-T--------TIVFNQSAGGDPEIVMHSFNC
GGEFFYCNTTQLFNSTWFNVNGTWTWVNGSGTWNN-TEVSNNNGGPITLPCKIKQIINMW
QEVGKAMYAPPIRGQIRCSSNITGLLL-------TSDGGG-NT------NETFRPG
>2V16P12_X4
EEEVVVRSDNFSNNAKTIIVQLKDAVEINCTRPNNNTRKSIHLGLGRAFYATDKIIGDIR
QAHCNISKTKWNDTLKQVVEKLGEQFRNT-T--------RIVFNQSSGGDPEVVMHSFNC
GGEFFYCNTTQLFNNTWFNVNGTWTWVNGSGTWNN-TEVSNNNGGTITLPCKIKQIINMW
QEVGKAMYAPPIRGQIRCSSNITGLLP-------TSDDGGKST------NETFRPG
>2V19P08_X4
EEEVVVRSENFSNNAKTIIVQLKDAVEINCTRPNNNTRKSIHLGLGRAFYATDKIIGDIR
QAHCNISKAKWNDTLKRVVKKLGEQFKKT-T--------KIVFNQSAGGDPEIVMHSFNC
GGEFFYCNTTQLFNSTW-----VNGNGTGNGTWNA--EMLSNNGETITLPCKIKQIINMW
QEVGKAMYAPPIGGQIRCSSNITGLLL-------TSDGGS-NT------NETFRPG
>2V19P07_X4
EEEVVVRSENFSNNAKTIIVQLKDAVEINCTRPNNNTRKSIHLGLGRAFYATDRIIGDIR
QAHCNISKTKWNDTLKQVVEKLGEQFENT-T--------KIVFNQSSGGDPEIVMHSFNC
GGEFFYCNTTQLFNSTW-----VNGNGTGNGTWNA--EMLSNNGETITLPCKIKQIINMW
QEVGKAMYAPPIGRQIRCSSNITGLLL-------TSDGGGKRN-------ETFRPG
>2V16X29_X4
EEEVVVRSDNFSNNAKTIIVQLKDAVEINCTRPNNNTRKSIRIGPGRAVYATDKVIGNIR
QAHCNISKAKWNDTLKQVVEKLGEQFKNT-T--------TIFFNQSAGGDPEIVMHSFNC
GGEFFYCNTTQLFNSTWVKVNGTWTWVNVNGTWNN-TEVSNNNGGPITLPCKIKQIINMW
QEVGKAMYAPPIRGQIRCSSNITGLLL-------TSDGGGKST------NETFRPG
>2V16P20_X4
EEEVVVRSDNFSNNAKTIIVQLKDAVEINCTRPNNNTRKSIHLGLGRAFYATDKIIGDIR
QAHCNISKTKWNDTLQQVVEKLGEQFKNT-T--------KIVFNQSAGGDPEIVMHSFNC
GGEFFYCNTTQLFNSTW-----VNGNGTGNGTWNA-TEMSSNNGETIILPCKIKQIINMW
QEVGKAMYAPPIRGQIRCSSNITGLLL-------TSDGGGKST------NETFRPG
>2V16P17_X4
EEEVVVRSDNFSNNAKTIIVQLKDAVEINCTRPNNNTRKSIHLGLGRAFYATDKIIGDIR
QAHCNISKTKWNDTLKQVVKKLGEQFKNT-T--------RIVFNQSAGGDPEIVMHSFNC
GGEFFYCNTTQLFNSTW---------VNGTGTWNA-TEMPNNNGDTIILPCKIKQIVNMW
QEVGKAMYAPPIRGQIRCSSNITGLLL-------TSDGGGKSK------NETFRPG
>2V19P10_X4
EEEVVVRSDNFSNNAKTIIVQLKEAVEINCTRPNNNTRKGIHIGPGRAVYATEKIIGNIR
QAHCNISKTKWNDTLKQVVEKLGEQFRNT-T--------RIVFNQSSGGDPEIVMHSFNC
GGEFFYCNTTQLFNSTWANVTGTWTWVNANGTWNN-TEVANNNGETITLPCKIKQIINMW
QEVGKAMYAPPIGGQIRCSSNITGLLL-------TSDGGGKRN-------ETFRPG
>2V19P09_X4
EEEVVVRSENFSNNAKTIIVQLMEAVEINCTRPNNSTGKGIHIGPGRAVYATEKIIGNIR
QAHCNISKAKWNDTLKQVVKKLGEQFENT-T--------RIVFNQSSGGDPEIVMHSFNC
GGEFFYCNTTQLFNSTW-----VNSNGTGNGTWNA-TAMPNNNGETITLPCKIKRIINMW
QEVGKAMYAPPIGGQIRCSSNITGLLL-------TSDGGG-NT------NETFRPG
>2V19P16_X4
EEEVVVRSENFSNNAKTIIVQLMEAVEINCTRPNNNTGKGIHIGPGRAVYATEKIIGNIR
QAHCNISKAKWNDTLKQVVKKLGEQFENT-T--------RIVFNQSSGGDPEIVMHSFNC
GGEFFYCNTTQLFNSTW-----VNSNGTGNGTWNA-TAMPNNNGETITLPCKIKQIINMW
QEVGKAMYAPPIGGQIRCSSNITGLLL-------TSDGGG-NT------NETFRPG
>2V19X09_X4
EEEVVVRSDNFSNNAKTIIVQLKEAVEINCTRPNNNTRKGIHIGPGRAVYATEKIIGNIR
QAHCNISKAKWNDTLKQVVKKLGEQFENT-T--------KIVFNQSSGGDPEIVMHSFNC
GGEFFYCNTTQLFNSTW-----VNGNGTGNGTWNA--EVLSNNGETITLPCKIKQIINMW
QEVGKAMYAPPIGGQIRCSSNITGLLL-------TSDGGGKRN-------ETFRPG
>2V19P14_X4
EEEVVVRSENFSNNAKTIIAQLTEAVEINCTRPNNNTRKGIRIGPGRAVYATDKIIGDIR
QAHCNISKAKWNDTLKQVVKKLGEQFKKT-T--------KIVFNQSAGGDPEIVMHSFNC
GGEFFYCNTTQLFNSTW-----VNSNGTGNGTWNA-TAMPNNNGETITLPCKIKQIINMW
QEVGKAMYAPPIGGQIRCSSNITGLLL-------TSDGGGKRN-------ETFRPG
>2V19X19_X4
EEEVVARSENFSNNAKTIIVQLTEAVEINCTRPNNNTRKGIHIGPGRAVFATEKIIGNIR
QAHCNISKAKWNDTLKQVVKKLGEQFENT-T--------KIVFNQSSGGDPEIVMHSFNC
GGEFFYCNTTQLFNSTW---VNVNGNSTGNGTWNA-TAMPNNNGETITLPCKIKQIVNMW
QEVGKAMYAPPIGGQIKCSSNITGLLL-------TSDGGGKTN-------ETFRPG
>2V19X17_X4
EEEVVVRSENFSNNAKTIIVQLTEAVEINCTRPNNNTRRGIRIGPGRAVYATDKIIGNIR
QAHCNISKAKWNDTLKQVVKKLGEQFENT-T--------KIVFNQSAGGDPEIVMHSFNC
GGEFFYCNTTQLFNSTW-----VNGNGTGNGTWNA-TAMPNNNGETITLPCKIKQIINMW
QEVGKAMYAPPIGGQIRCSSNITGLLL-------TSDGGGNAN-------ETFRPG
>2V23X25_X4
EEEVVVRSENFSNNAKTIIVQLTEAVEINCTRPNNNTRRGIRIGPGRAVYATDKIIGNIR
QAHCNISKAKWNDTLKQVVKKLGEQFENT-T--------KIVFNQSAGGDPEIVMHSFNC
GGEFFYCNTTQLFNSTW-----VNGNGTGNGTWNA-TAMPNNNGETITLPCKIKQIINMW
QEVGKAMYAPPIGGQIRCSSNITGLLL-------TSDGGGNAN-------ETFRPG
>2V19P06_X4
EEEVVVRSENFSNNAKTIIVQLKEAVEINCTRPNNNTRKGIHIGPGRAVYATDRIIGNIR
QAHCNISKAKWNDTLKQAVKKLGEQFENT-T--------KIVFNQSSGGDPEIVMHSFNC
GGEFFYCNTTQLFNSTW-----VNSNGTGNGTWNA-TAMPNNNGETITLPCKIKQIINMW
QEVGKAMYAPPIGGQIRCSSNITGLLL-------TSDGGGKRN-------ETFRPG
>2V19P02_X4
EEEVVVRSENFSNNAKTIIVQLTEAVEINCTRPNNNTRKGIHIGPGRAVYATDRIIGNIR
QAHCNISKAKWNDTLKQVVKKLGEQFENT-T--------KIVFNQSSGGDPEIVMHSFNC
GGEFFYCNTTQLFNSTW---VNVNGNGTGNGTWNA-TAMPNNNGETITLPCKIKQIINMW
QEVGKAMYAPPIGGQIRCSSNITGLLL-------TSDGGGKRN-------ETFRPG
>2V16P15_X4
EEEVVVRSENFSNNAKTIIVQLTEAVEINCTRPNNNTRKSIRIGPGRAVYATERIIGNIR
QAHCNISKAKWNDTLKQVVEKLGEQFKNT-T--------RIVFNQSAGGDPEIVMHSFNC
GGEFFYCNTTQLFNSTW---------ANGTGTWNA-TEMPNNNGDTIILPCKIKQIVNMW
QEVGKAMYAPPIRGQIRCSSNITGLLL-------TSDGGGKST------NETFRPG
>2V17X02_X4
EEEVVVRSENFSNNAKTIIVQLTEAVEINCTRPNNNTRKSIRIGPGRAVYATERVIGNIR
QAHCNISKAKWNDTLKQVIEKLGEQFRNT-T--------TIVFNQSAGGDPEIVMHSFNC
GGEFFYCNTTQLFNSTW---------VNGTGTWNA-TEMPNNNGETIILPCKIKQIVNMW
QEVGKAMYAPPIRGQIRCSSNITGLLL-------TSDGGGKST------TETFRPG
>2V16X01_X4
EEEVVVRSENFSNNAKTIIVQLKEAIEINCTRPNNNTRKSIRIGPGRAVYATDKIIGDIR
QAHCNISKAKWNDTLKQVVGKLGEQFRNT-T--------RIVFNQSSGGDPEIVMHSFNC
GGEFFYCNTTQLFNSTW--VKGNGTWVNGTGTWNA-TEMPNNNGETIILPCKIKQIINMW
QEVGKAMYAPPIRGQIRCSSNITGLLL-------TSDGGGKSK------NETFRPG
>2V17X12_X4
EEEVVVRSENFSNNAKTIIVQLTEAVEINCTRPNNNTRKSIRIGPGRAVYATERIIGNIR
QAHCNISKAKWNDTLKQVVKKLGEQFKNT-T--------KIVFNQSSGGDPEIVMHSFNC
GGEFFYCNTTQLFNSTWAKVNDTWTWVNVNGTWNN-TEVSNNNEGPITLPCKIKQIINMW
QEVGKAMYAPPIRGQIRCSSNITGLLL-------TSDGGG-NT------NETFRPG
>2V17X16_X4
EEEVVVRSENFSNNAKTIIVQLTEAVEINCTRPNNNTRKSIRIGPGRAVYATERIIGNIR
QAHCNISKAKWNDTLKQVVKKLGEQFKNT-T--------KIVFNQSSGGDPEIVMHSFNC
GGEFFYCNTTQLFNSTW-----VNGNGTGNGTWNA-TEMSSNNGETITLPCKIKQIINMW
QEVGKAMYAPPIRGQIRCSSNITGLLL-------TSDGGG-NT------NETFRPG
>2V15X10_X4
KEEVVVRSENFSNNAKTIIVQLKEAIEINCTRPNNNTRKSIRIGPGRAVYATERIIGNIR
QAHCNISRAKWNDTLKQVVKKLGEQFKNT-T--------TIVFNQSAGGDPEIVMHSFDC
GGEFFYCNTTQLFNSTW-----VNGNGTGNGTWNA-TEMSSNNGETIILPCKIKQIINMW
QEVGKAMYAPPIRGQIRCSSNITGLLL-------TSDGGGKST------TETFRPG
>2V16P06_X4
EEEVVVRSDNFSNNAKTIIVQLKEAVEINCTRPNNNTRKSIRIGPGRAVYATEKIIGNIR
QAHCNISKAKWNDTLKQVVEKLGEQFKNT-T--------TIVFNQSAGGDPEIVMHSFNC
GGEFFYCNTTQLFNSTW-----VNGNGTGNGTWNA-TEMSSNNGETIILPCKIKQIINMW
QEVGKAMYAPPIRGQIRCSSNITGLLL-------TSDGGGKSK------NETFRPG
>2V16X16_X4
EEEVVARSDNFSNNVKTIIVQLKDAVEINCTRPNNNTRKSIRIGPGRAVYATEKIIGNVR
QAHCNISRAKWNDTLKQVVEKLGEQFKNT-T--------TIVFNQSAGGDPEIVMHSFNC
GGEFFYCNTTQLFNSTW-----VNGNGTGNGTWNA-TEMSSNNGETITLPCKIKQIINMW
QEVGKAMYAPPIGGQIRCSSNITGLLL-------TSDGGGNGT------NETFRPG
>2V14X15_X4
EEEVVVRSDNFSNNAKTIIVQLKEAVEINCTRPNNNTRKSIRIGPGRAVYATEKIIGNIR
QAHCNISRAKWNDILKQVVEKLGEQFKNT-T--------TIVFNQSAGGDPEIVMHSFNC
GGEFFYCNTTQLFNSTW---------VNGSGTWNN-TEVSNNNGDTITLPCKTKQIINMW
QEVGKAMYAPPIGGQIRCSSNITGLLL-------TSDGGGNST------NETFRPG
>2V16X19_X4
EEEVVVRSDNFSNNAKTIIVQLKEAVEINCTRPNNNTRKSIRIGPGRAVYATEKIIGNIR
QAHCNISRAKWNDILKQVVEKLGEQFKNT-T--------TIVFNQSAGGDPEIVMHSFNC
GGEFFYCNTTQLFNSTW---------VNGSGTWNN-TEVSNNNGDTITLPCKTKQIINMW
QEVGKAMYAPPIGGQIRCSSNITGLLL-------TSDGGGNST------NETFRPG
>2V15X24_X4
EEEVVVRSDNFSNNAKTIIVQLKEAVEINCTRPNNNTRKSIRIGPGRAVYATEKIIGNIR
KAHCNISRAKWNDTLKQVVEKLGEQFRNT-T--------TIVFNQSAGGDPEIVMHSFNC
GGEFFYCNTTQLFNSTW---------VNGSGTWNN-TEVSNNNGDTITLPCKIKQIINMW
QEVGKAMYAPPIGGQIRCSSNITGLLL-------TSDGGGNST------NETFRPG
>2V17X19_X4
EEEVVVRSDNFSNNAKTIIVQLKEAVEINCTRPNNNTRKSIRIGPGRAVYATEKIIGNIR
KAHCNISRAKWNDTLKQVVEKLGEQFRNT-T--------TIVFNQSAGGDPEIVMHSFNC
GGEFFYCNTTQLFNSTW---------VNGSGTWNN-TEVSNNNGDTITLPCKIKQIINMW
QEVGKAMYAPPIGGQIRCSSNITGLLL-------TSDGGGNST------NETFRPG
>2V17X22_X4
EEEVVVRSDNFSNNAKTIIVQLKEAVEINCTRPNNNTRKSIRIGPGRAVYATERIIGNIR
KAHCNISRAKWNDTLKQVVEKLGEQFRNT-T--------RIVFNQSAGGDPEIVMHSFNC
GGEFFYCNTTQLFNSTW---------VNGSGTWNN-TEVSNNNGDTITLPCKIKQIINMW
QEVGKAMYAPPIGGQIRCSSNITGLLL-------TSDGGGNST------NETFRPG
>2V15X15_X4
EEEVVVRSDNFSNNAKTIIVQLKEAVGINCTRPNNNTRKSIRIGPGRAVYATERIIGNIR
QAHCNISRAKWNDTLKQVVEKLGEQFKNT-T--------TIVFNQSAGGDPEIVMHSFNC
GGEFFYCNTTQLFNSTW---------VNGSGTWNN-TEVSNNNGDTITLPCKIKQIINMW
QEVGKAMYAPPIRGQIRCSSNITGLLL-------TSDGGGNST------NETFRPG
>2V13X28_X4
EEEVVVRSDNFSNNAKTIIVQLKEAVEINCTRPNNNTRKSIRIGPGRAVYATEKIIGNIR
QAHCNVSRAKWNDTLKQVVEKLGEQFKNT-T--------TIVFNQSAGGDPEIVMHSFNC
GGEFFYCNTTQLFNSTW---------ANGSGTWNN-TEVSNNNGDTITLPCKIKQIINMW
QEVGKAMYAPPIRGQIRCSSNITGLLL-------TSDGGGNST------NETFRPG
>2V15X17_X4
EEEVVVRSDNFSNNAKTIIVQLKEAVEINCTRPNNNTRKSIRIGPGRAVYATEKIIGNIR
QAHCNISKAKWNDTLKQVVEKLGEQFRNT-T--------TIVFNQSAGGDPEIVMHSFNC
GGEFFYCNTTQLFNSTW---------VNGSGTWNN-TEVPNNNGDTITLPCKIKQIMNMW
QEVGKAMYAPPIRGQIRCSSNITGLLL-------TSDGGGNGT------NETFRPG
>2V16X27_X4
EEEVVVRSDNFSNNAKTIIVQLKEAVEINCTRPNNNTRKSIRIGPGRAVYATEKIIGNIR
QAHCNISKAKWNDTLKQVVEKLGEQFRNT-T--------TIVFNQSAGGDPEIVMHSFNC
GGEFFYCNTTQLFNSTW---------VNGSGTWNN-TEVPNNNGDTITLPCKIKQIMNMW
QEVGKAMYAPPIRGQIRCSSNITGLLL-------TSDGGGNGT------NETFRPG
>2V16P01_X4
EEEVVVRSDNFSNNAKTIIVQLKEAVEINCTRPNNNTRKSIRIGPGRAVYATEKIIGNIR
QAHCNISKAKWNDTLKQVVEKLGEQFRNT-T--------KIVFNQSAGGDPEIVMHSFNC
GGEFFYCNTTQLFNSTW---------GNGNGTWNA-TEVPNNNGETITLPCKIKQIINMW
QEVGKAMYAPPIRGQIRCSSNITGLLL-------TSDGGGNST------NETFRPG
>2V16X18_X4
EEEVVVRSDNFSNNAKTIIVQLKEAVEINCTRPNNNTRKSIRIGPGRAVYATEKIIGNIR
QAHCNISRAKWNDTLKQVVEKLGEQFKNT-T--------TIVFNQSAGGDPEIVMHSFNC
GGEFFYCNTTQLFNSTW---------VNGSGTWNN-TEVPNNNGETIILPCKIKQSINMW
QEVGKAMYAPPIGGQIRCSSNITGLLL-------TSDSGGNGT------NETFRPG
>2V15X18_X4
EEEVVVRSDNFSNNAKTIIVQLKEAVEINCTRPNNNTRKSIRIGPGRAVYATEKIIGNIR
QAHCNISRAKWNDTLKQVVEKLGEQFKNT-T--------TIVFNQSAGGDPEIVMHSFNC
GGEFFYCNTTQLFNSTW---------VNGTGTWNA-TEVPNNNGETITLPCKIKQIINMW
QEVGKAMYAPPIRGQIRCSSNITGLLL-------TSDGGGNGT------NETFRPG
>2V13X19_R5
EEEVVVRSDNFSDNAKTIIVQLKEAVEINCTRPNNNTRRSITIGPGRAFYATGAIIGNIR
QAHCNISRAKWNNTLQQVAIKLREQFKNS----------AIVFQNSSGGDPEIVMHSFNC
GGEFFYCNTTQLFNSTW---------------FNG-TEVPNNTGENITLPCKIKQIINMW
QEVGKAMYAPPIRGQIRCSSNITGLLL-------TRDGGN-NN-TTND-TEIFRPG
>2V07P70_R5
EEEVVVRSDNFSDNAKTIIVQLKEAVEINCTRPNNNTRKNIHIGPGRAFYATGEIIGDIR
QAHCNISRAKWNNTLKQVAEKLRQQFINR----------TIVFNQSAGGDPEVVMHSFNC
GGEFFYCNSTQLFNSTW----------FNNSTRND-TEVSNNTGENIALPYRIKQIINMW
QKVGKAMYAPPIRGQIRCSSNITGLLL-------TRDGGSSTN-STNE-TEIFRPG
>2V08X04_R5
EEEVVIRSDNFSDNAKTIIVQLKEAVEINCTRPNNNTRRSITIGPGRAFYATGAIIGNIR
QAHCNISKAKWNNTLRQVVQKLREQFKNK----------TIVFNQSSGGDPEIVMHSFNC
GGEFFYCNTTQLFNSTW----------------NG-TEGSHNTEENITLPCKIKQIINMW
QEVGKAMYAPPIRGQIRCSSNITGLLL-------TRDGGNDNS--TND-TETFRPG
>2V10X17_R5
EEEVVIRSDNFSDNVKTIIVQLKEAVEINCTRPNNNTRRSITIGPGRAFYATGAIIGNIR
QAHCNISKTKWDNTLRQVVQKLRAQFKNK----------TIVFNQSSGGDPEIVMHSFNC
GGEFFYCNTTQLFNSTW-----------VNGTWND-TEVPDNTEVNITLPCKIKQIINMW
QEVGKAMYAPPIRGQIRCSSNITGLLL-------TRDGGG--N-STNETTETFRPG
>2V10X15_R5
EEEVVIRSDNFSDNVKTIIVQLKEAVEINCTRPNNNTRRSITIGPGRAFYATGAIIGNIR
QAHCNISKTKWDNTLRQVVQKLREQFKNK----------TIVFNQSSGGDPEIVMHSFNC
GGEFFYCNTTQLFNSTW----------------NG-TEVSNNTEGNITLPCKIKQIINMW
QEVGKAMYAPPIRGQIRCSSNITGLLL-------TRDGGS--N--TSETTETFRPG
>2V08X12_R5
EEEVVIRSDNFSDNAKTIIVQLKEAVEINCTRPNNNTRRCITIGPGRAFYATGAIIGNIR
QAHCNISKAKWNNALRQVVQKLREQFKNK----------TIVFNQSSGGDPEIVMHSFNC
GGEFFYCNTTQLFNSTW----------------NG-TEVSNNTEGNITLPCKIKQIINMW
QEVGKAMYAPPIRGQIRCSSNITGLLL-------TRDGGS--N--TSETTETFRPG
>2V12X43_R5
EEEVVIRSDNFSDNAKTIIVQLKEAVEFNCTRPNNNTRRSITIGPGRAFYATGAIIGNIR
QAHCNISKAKWNNTLRQVVQKLREQFKNK----------TIVFNQSSGGDPEIVMHSFNC
GGEFFYCNTTQLFDSTW----------------NG-TEVSNNTEGNITLPCKIKQIINMW
QEVGKAMYAPPIRGQIRCSSNITGLLL-------TRDGGS--N-TSET-TETFRPG
>2V13X02_R5
EEEVVIRSDNFSDNAKTIIVQLKEAVEINCTRPNNNTRRSITIGPGRAFYATGAIIGNIR
QAHCNISKAKWNNTLRQVVQKLREQFKNK----------TIVFNQSSGGDPEIVMHSFNC
GGEFFYCNTTQLLDSTW----------------NG-TEVSNNTEGNITLPCKIKQIINMW
QEVGKAMYAPPIRGQIRCSSNITGLLL-------TRDGGS--N-TSET-TETFRPG
>2V12X44_R5
EEEVVIRSDNFSDNAKTIIVQLKEAVEINCTRPNNNTRRSITIGPGRAFYATGAIIGNIR
QAHCNISKAKWNNTLRQVVQKLREQFKNK----------TIVFNQSSGGDPEIVMHSFNC
GGEFFYCNTTQLFDSTW----------------NG-TEVSNNTEGNITLPCKIKQIINMW
QEVGKAMYAPPIRGQIRCSSNITGLLL-------TRDGGSNTSET----TETFRPG
>2V07P73_R5
EEEVVIRSDNFSDNAKTIIVQLKEAVEINCTRPNNNTRKSITIRPGRAFYATGAIIGNIR
QAHCNISKAKWNNTLRQVVQKLREQFRNK----------TIVFNQSSGGDPEIVMHSFNC
GGEFFYCNSTQLFNSTW----------GNNSTWNG-TEGPNNTEVHITLPCRIKQIINMW
QEVGKAMYAPPIRGQIRCSSNITGLLL-------TRDGG---N-ITNE-TEIFRPG
>2V08X13_R5
EEEVVIRSDNFSDNAKTIMVQLKEAVEINCIRPNNNTRKSITIGPGRAFYATGGIIGDIR
QAHCNISRAKWNDTLKQVVEKLREQFKNK----------TIVFNQSAGGDPEIVMHSFNC
GGEFFYCNTTQLFNSTW----------------NG-TEVSNNTEGNIILPCRIKQIINMW
QEVGKAMYAPPIRGQIRCSSNITGLLL-------TRDGGGNST---NK-TEIFRPG
>2V08X06_R5
EEEVVIRSDNFSDNAKTIIVQLKEAVEINCTRPNNNTRKSITIGPGRAFYATGGIIGDIR
QAHCNISRAKWNDTLKQVVEKLREQFKNK----------TIVFNQSAGGDPEIVMHSFNC
GGEFFYCNTTQLFNSTW----------------NG-TEVSNNTEGNITLPCRIKQIINMW
QEVGKAMYAPPIRGQIRCSSNITGLLL-------TRDGGS-NT---SD-TEIFRPG
>2V08X16_R5
EEEVVVRSDNFSDNAKTMIVQLKEAVEINCTRPNNNTRKSITIGPGRAFYATGGIIGDIR
QAHCNISGAKWNNTLKQIVEKLRGQFENR----------TIVFNQSAGGDPEIVMHSFNC
GGEFFYCNTTQLFNSTW----------------NG-TEVSNNTEVNITLPCKIKQIINMW
QEVGKAMYAPPIRGQIRCSSNITGLLL-------TRDGG---I-NTSE-TEIFRPG
>2V10P02_R5
EEEVVVRSDNFSDNAKTIIVQLKEAVEINCTRPNNNTRKSITIGPGRAFYATGGIIGDIR
QAHCNISGAKWNNTLKQIVEKLREQFENR----------TIVFNQSAGGDPEIVMHSFNC
GGEFFYCNTTQLFNSTW----------------NG-TEVSNNTEVNITLPCKIKQIINMW
QEVGKAMYAPPIRGQIRCSSNITGLLL-------TRDGG---I-NTSE-TEIFRPG
>2V10X19_R5
EEEVVIRSDNISDNAKTIIVQLREAVEINCIRPNNNTRKSIHIGPGRAFYATGGIIGNIR
QAHCNISRAKWNNTLQQVVEKLREQFRNK----------TIVFNQSSGGDPEIVMHSFNC
GGEFFYCNSTQLFNSTW-----------FNSTWNG-AEGSNNTEVHITLPCRIKQIVNMW
QEVGKAMYAPPIRGQIRCSSNITGLLL-------TRDGG---N-NKNG-TEIFRPG
>2V07X04_R5
EEEVVIRSDNFSDNAKTIIVQLKEAVEINCTRPNNNTRKSIHIGPGRAFYATGKIIGDIR
QAHCNISRAKRNSTLKQVVEKLREQF-NG----------TIVFKNSSGGDPEIVMHSFNC
GGEFFYCNSTQLFNSTW----------VNNSTWNG-TEGSNNTEVHITLPCKIKQIINMW
QEVGKAMYAPPIRGQIRCSSNITGLLL-------TRDGG---S-NTSE-TEIFRPG
>2V07X05_R5
EEEVVIRSDNFSDNAKTIIVQLKEAVEINCTRPNNNTRKSIHIGPGRAFYATGKIIGDIR
QAHCNISRAKWNSTLKQVVEKLREQF-NG----------TIVFKNSSGGDPEIVMHSFNC
GGEFFYCNSTQLFNSTW----------------ND-TEVSNNTEGNITLPCRIKQIINMW
QEVGKAMYAPPIRGQIRCSSNITGLLL-------TRDGGSNTN-STNETTEIFRPG
>2V07X02_R5
EEEVVVRSDNFSDNAKTIIVQLKEAVEINCTRPNNNTRKSIHIGPGRAFYATGKIIGDIR
QAHCNISRAKWNNTLQQVAKKLREQFRNK----------TIVFNQSSGGDPETVMHSFNC
GGEFFYCNTTRLFNSTW-----------FNSTWNG-AEGSNNTEVNITLPCRIKQIINMW
QEVGKAMYAPPIRGQIRCSSNITGLLL-------TRDGGSSNS--TND-TEIFRPG
>2V07X09_R5
EEEVVIRSDNFSDNAKTIIVQLKEAIEINCTRPNNNTRKSIHMGPGRAFYATGKIIGDIR
QAHCNISRAKWNNTLQQVVKKLREQFRNK----------TIVFNQSAGGDPEIVMHSFNC
GGEFFYCNTTQLFNSTW----------------NG-TEVSNNTEVNITLPCRIKQIINMW
QEVGKAMYAPPIRGQIRCSSNITGLLL-------TRDGG---S-NTSE-TEIFRPG
>2V07P71_R5
EEEVVIRSDNFSDNAKTIIVQLKEAVEINCTRPNNNTRKSIHIGPGRAFYATGKIIGDIR
QAHCNISGVKWNNTLKQVVEKLREQFRNK----------TIVFNQSSGGDPEIVMHRFNC
GGEFFYCNSTQLFNSTW----------LFNSTWND-TEGSNNTEVHITLPCRIKQIINMW
QEVGKAMYAPPIRGQIRCSSNITGLLL-------TRDGGSNTN-STNETTEIFRPG
>2V07P74_R5
EEEVVVRSDNFSDNAKTIIVQLKEAVEINCTRPNNNTRKSIHIGPGRAFYATGKIIGDIR
QAHCNISGAKWNNTLKQVVEKLREQFRNK----------TIVFNQSSGGDPEIVMHSFNC
GGEFFYCNSTQLFNSTW----------LSNSTWND-TEGSNNTEVHITLPCRIKQIINMW
QEVGKAMYAPPIRGQIRCSSNITGLLL-------TRDGG---S-NTSD-TEIFRPG
>2V05X11_R5
EEEVVIRSDNFSDNAKTIIVQLKEAVEINCTRPNNNTRKSIHIGPGRAFYATGEIIGDIR
QAHCNISRAKWNNTLEQVAKKLREQLMNR----------TIVFNQSSGGDPEIVMHSFNC
GGEFFYCNTTQLFNSTW-----------FNSTWNG-TEGSHNTEVNITLPCRIKQIINMW
QEVGKAMYAPPIRGQIRCSSNITGLLL-------TRDGG---N-NTNG-TEIFRPG
>2V05X19_R5
EEEVVIRSDNFSDNAKTIIVQLKEAVEINCTRPNNNTRKSIHIGPGRASYATGEIIGDIR
QAHCNISRAKWNNTLEQVAKKLREQFMNR----------TIVFNQSSGGDPEIVMHSFNC
GGEFFYCNTTQLFNSTW-----------FNSTWNG-TEGSHNTEVNITLPCRIKQIINMW
QEVGKAMYAPPIRGQIRCSSNITGLLL-------TRDGG---N-NTNE-AEIFRPG
>2V07P75_R5
EEEVVIRSDNFSDNAKTIIVQLKEAVEINCTRPNNNTRKSIHIGLGRAFYATGGIIGDIR
QAHCNISRAKWNNTLKQVAEKLREQFKNR----------TIVFNQSAGGDPEIVMHSFNC
GGEFFYCNSTQLFNSTW----------LFNSTWND-TEGSKNTEVNITLPCRIKQIINMW
QEVGKAMYAPPVRGQIRCSSNITGLLL-------TRDGG---N-ITNE-TEIFRPG
>2V07X01_R5
EEEVVIRSDNFSDNAKTIIVQLKEAVEINCTRPNNNTRKSIHIGPGRAFYATGGIIGDIR
QAHCNISRAKWNNTLKQVAEKLRQQFVNR----------TIVFNPSSGGDPEIVMHSFNC
GGEFFYCDSTQLFNSTW----------------ND-TEVSNNTEGNITLPCRIKQIINMW
QEVGKAMYAPPIRGQIRCSSNITGLLL-------TRDGGSNAS----E-TEIFRPG
>2V07P63_R5
EEEVVIRSDKFSDNTKTIIVQLKEAVEINCTRPNNNTRKSIPIGPGRAFYATGGIIGDIR
QAHCNISRAKWNNTLKQVAEKLREQFKNR----------TIVFNQSSGGDPEIVMHSFNC
GGEFFYCNSTQLFNSTW----------VNNSTWNG-TEGSNNTEVHITLPCRIKQIINMW
QEVGKAMYAPLIRGQIRCSSNITGLLL-------TRDGG---N-ITNE-TEIFRPG
>2V07P47_R5
EEEVVIRSDNFSDNAKTIIVQLKEAVEINCTRPNNNTRKSIHIGPGRAFYATGEIIGDIR
QAHCNIGRAKWNNTLQQVVEKLREQFRNK----------TIVFNQSSGGDPEIVMHSFNC
GGEFFYCNSTQLFNSTW----------LFNSTWND-TEMSNNTEVNITLPCRIKQIINMW
QEVGKAMYAPPIRGQIRCSSNITGLLL-------TRDGG---S-NTSE-TEIFRPG
>2V05P32_R5
EEEVVIRSDKFSDNTKTIIVQLKEAVEINCTRPNNNTRKSIHIGPGRAFYATGGIIGDIR
QAHCNISRAKWNNTLQQVVEKLREQFRNK----------TIVFNQSSGGDPEIVMHSFNC
GGEFFYCNSTQLFNSTW----------LFNSTWND-TEVSNNTGENITLPCRIKQIINMW
QEVGKAMYAPPIRGQIRCSSNITGLLL-------TRDGGSSTN-STNE-TEIFRPG
>2V10X16_R5
EEEVVIRSDNFSDNAKTIIVQPKEAVEINCTRPNNNTRKSIHIGPGRAFYASGKIIGDIR
QAHCNISRAKWNNTLQQVVKKLREQFRNK----------TIVFNQSSGGDPEIVMHSFNC
GGEFFYCNSTQLFNSTW-----------FNSTWNG-AEGSNNTEVHITLPCRIKQIINMW
QEVGKAMYAPPIRGQIRCSSNITGLLL-------TRDG------NTNE-TEIFRPG
>2V07X13_X4
EEEVVIRSDNFSDNAKTIIVQLKEAVEINCTRPNNDTRKSIHIGPGRAFYATGKIIGDIR
QAHCNISRAKWNNTLQQVAKKLREQFKNR----------TIVFNQSSGGDPEIVMHSFNC
GGEFFYCNSTQLFNSTW----------DNNSTWNG-TEGSNNTEVHITLPCRIKQIINMW
QEVGKAMYAPPIRGQIRCSSNITGLLL-------TRDGG---S-NTSE-TETFRPG
>2V08X05_R5
EEEVVIRSDNFSDNAKTIIVQLKEAVEINCTRPNNNTRKSIHIGPGRAFYATGKIIGDIR
QAHCNISRAKWNNTLQQVVKKLREQFKNR----------TIVFNQSSGGDPEIVMHSFNC
GGEFFYCNSTQLFNSTW----------VNNSTWNG-TEGSNNTEVHITLPCRIKQIINMW
QEVGKAMYAPPIRGQIRCSSNITGLLL-------TRDGG---N-STNE-TEIFRPG
>2V05X03_R5
EEEVVIRSDNFSDNAKTIIVQLKEAVETNCTRPNNNTRKSIHIGPGRAFYATGEIIGDIR
QAYCNISRAKWNNTLKQVVKKLREQFMNR----------TIVFKKSSGGDPEIVMHSFNC
GGEFFYCNSTQLFNNSG-------------------TEVSNNTEVHITLPCRIKQIINMW
QEVGKAMYAPPIRGQIRCSSNITGLLL-------TRDGG---N-STNG-TEIFRPG
>2V05P39_R5
EEEVVIRSDKFSDNAKTIIVQLKEAVEINCTRPNNNTRKSIHIGPGRAFYATGEIIGDIR
QAHCNISRAKWNNTLKQVVEKLREQF-NR----------TIVFKKSSGGDPEIVMHSFNC
GGEFFYCNSTQLFNSTW---------------FNG-TEVSNNTEVHITLPCRIKQIINMW
QEVGKAMYAPPIRGQIRCSSNITGLLL-------TRDGG---N-NTNG-TEIFRPG
>2V05P31_R5
EEEVVIRSDNFSDNAKTIIVQLKEAVEINCTRPNNNTRKSIHIGPGRAFYATGEIIGDIR
QAHCNISRAKWNNTLQQVVKKLREQFRNK----------TIVFNQSSGGDPEIVMHSFNC
GGEFFYCNSTQLFNSTW-----------LNSTWNG-TEGSNNTEENITLPCRIKQIVNMW
QEVGKAMYAPPIRGQIRCSSNITGLLL-------TRDGG---N-STNE-TEIFRPG
>2V07X12_R5
EEEVVIRSDNFSDNVKTIIVQLKEAVEISCTRPNNNTRKSIHIGPGRAFYATGEIIGDIR
QAHCNISRAKWNDTLKQVVEKLREQFKNR----------TIVFNQSSGGDPEIVMHSFNC
GGEFFYCNSTQLFNSTW----------LFNSTWND-TEVSNNTEVNITLPCRIKQIINMW
QEVGKAMYAPPIRGQIRCSSNITGLLL-------TRDGGSSTN-STNE-TEIFRPG
>2V07X10_R5
EEEVVIRSDNFSDNVKTIIVQLKEAVEINCTRPNNNTRKSIHIGPGRAFYATGEIIGDIR
QAHCNISRAKWNDTLKQVVEKLREQFKNR----------TIVFNQSSGGDPEIVMHSFNW
GGEFFYCNSTQLFNSTW----------LFNSTWND-TEVSNNTEVNITLPCRIKQIINMW
QEVGKAMYAPPIRGQIRCSSNITGLLL-------TRDGGS----NTSE-TEIFRPG
>2V05P36_R5
EEEVVIRSDNFSDNAKTIIVQLKEAVEINCTRPNNNTRKSIHIGPGRAFYATGEIIGDIR
QAHCNISRAKWNNTLKQVVEKLREQFMNR----------TIVFNQSSGGDPEIVMHSFNC
GGEFFYCNSTQLFNSTW-----------LNSTWNG-TEGSHNTEVHITLPCRIKQIINMW
QEVGKAMYAPPIRGQIRCSSNITGLLL-------TRDGG---N-NTNE-TGIFRPG
>2V05P35_R5
EEEVVIRSDKFSDNTKTIIVQLKEAVEINCTRPNNNTRKSIHIGPGRAFYATGEIIGDIR
QAHCNISRAKWNNTLQQVVEKLREQFRNR----------TIVFNQSSGGDPEIVMHSFNC
GGEFLYCNSTQLFNSTW-----------LNSTWNG-TEGSNNTEVNITLPCGIKQIINMW
QEVGKAMYAPPIRGQIRCSSNITGLLL-------TRDGGSSTN-STNE-TEIFRPG
>2V05X01_R5
EEEVVIRSDKFSDNTKTIIVQLKEAVEINCTRPNNNTRKSIHIGPGRAFYATGEIIGDIR
QAHCNISRAKWNNTLKQVVEKLREQFMNR----------TIVFNQSSGGDPEIVMHSFNC
GGEFFYCNSTQLFNSTW-----------LNSTWNG-TEGSNNTEGNITLPCRIKQIINMW
QEVGKAMYAPPIRGQIRCSSNITGLLL-------TRDGG---N-NTNE-TEIFRPG
>2V05P34_R5
EEEVVIRSDNFSDNTKTIIVQLKEAVEINCTRPNNNTRKSIHIGPGRAFYATGEIIGDIR
QAHCNISRAKWNNTLQQVVEKLRQQFVNR----------TIVFNQSSGGDPEIVMHSFNC
GGEFFYCNSTQLFNSTW-----------FNSTWNG-AEGSNNTEVHITLPCRIKQIINMW
QEVGKAMYAPPIRGQIRCSSNITGLLL-------TRDGGSSTN-STNE-TEIFRPG
>2V05P29_R5
EEEVVIRSDKFSDNTKTIIVQLKEAVEINCTRPNNNTRKSIHIGPGRAFYATGEIIGDIR
QAHCNISRAKWNNTLKQVVEKLREQFKNR----------TIVFNQSSGGDPEIVMHSFNC
GGEFFYCNSTQLFNSTW-----------FNSTWNG-AEGSNNTEVHITLPCRIKQIINMW
QEVGKAMYAPPIRGQIRCSSNITGLLL-------TRDGG---N-STNE-TEIFRPG
>2V07P58_R5
EEEVVIRSDNFSDNAKTIIVQLKEAVEINCTRPNNNTRKSIHIGPGRAFYATGEIIGDIR
QAHCNISRAKWNNTLKQVVEKLREQFKNR----------TIVFNQSAGGDPEIVMHSFNC
GGEFFYCNSTQLFNSTW----------FNNSTWND-TEVSNNTEVNITLPCRIKQIINMW
QEVGKAMYAPPIRGQIRCSSNITGLLQ-------TRDGG---N-ITNE-TEIFRPG
>2V04X16_R5
EEEVVIRSDNFSDNAKTIIVQLKEAAEINSTRPNNNTRKSIHIGPGRAFYATGEVIGDIR
QAHCNISRAKWNNTLKQVVEKLREQFMNR----------TIVFNQSSGGDPEIVMHSFNC
GGEFFYCNSTQLFNSTW-----------FNSTWNG-TEVSNNTEVNITPPCRIKQIINMW
QEVGKAMYAPPIRGQIRCSSNITGLLL-------TRDGG---N-STNE-TEIFRPG
>2V05X02_R5
EEEVVIRSDNFSDNAKTIIVQLKEAVEINCTRPNNNTRKSIHIGPGRAFYATGEIIGDIR
QAHCNISRAKWNSTLKQVAEKLREQFINR----------TIVFNQSSGGDPEIVMHSFNC
GGEFFYCNSTQLFNSTW-----------FNSTWNG-TEGSNNTEVNITLPCRIKQIINMW
QEVGKAMYAPPIRGQIRCSSNITGLLL-------TRDGG---N-STNE-TEIFRPG
>2V05X04_R5
EEEVVIRSDNFSDNAKTIIVQLKEAVEINCTRPNNNTRKSIHIGPGRAFYATGEIIGDIR
QAHCNISRAKWNDTLKQVAKKLREQFINR----------TIVFNQSSGGDPEIVMHSFNC
GGEFFYCNTTQLFNSTW----------LFNSTWND-TEVSNNTEVNITLPCRIKQIINMW
QEVGKAMYAPPIRGQIRCSSNITGLLL-------TRDGG---N-STND-TEIFRPG
>2V08X08_R5
EEEVVIRSDNFSDNAKTIIVQLKEAVEINCTRPNNNTRKSIHIGPGRAFYATGEIIGDIR
QAHCNISRAQWNNTLKQVVEKLREQFRNK----------TIVFNQSSGGDPEIVMHSFNC
GGEFFYCNSTQLFNSTW----------FNNSTWNG-TEGSNNTEVHITLPCRIKQIINMW
QEVGKAMYAPPIRGQIRCSSNITGLLL-------TRDGG---N-STNE-TEIFRPG
>2V05P33_R5
EEEVVIRSDNFSDNAKTIIVQLKEAVEINCTRPNNNTRKSIHIGPGRAFYATGEIIGDIR
QAHCNISGAKWNNTLKQVVEKLREQFKNR----------TIVFNQSSGGDPEIVMHSFNC
GGEFFYCNSTQLFNSTW-----------LNSTWNG-IEVSNNTEVNITLPCRIKQIINMW
QEVGKAMYAPPIRGQIRCSSNITGLLL-------TRDGG---N-NTNE-TEIFRPG
>2V08X01_R5
EEEVVIRSDNFSDNAKTIIVQLKEAVEINCTRPNNNTRKSIHIGPGRAIYATGEIIGDIR
QAHCNISRAKWNNTLNQVVEKLREQFKNR----------TIVFNQSSGGDPEIVMHSFNC
GGEFFYCNSTQLFNSTW----------FNNSTWNG-TEVSNNTEVNITLPCRIKQIINMW
QEVGKAMYAPPIRGQIRCSSNITGLLL-------TRDGG---N--TNE-TEIFRPG
>2V07X06_R5
EEEVVIRSDNFSDNAKTIIVQLKEAVEINCTRPNNNTRKSIHIGPGRAFYATGEIIGDIR
QAHCNISRAKWNNTLQQVVEKLREQFRNR----------TIVFNQSSGGDPEIVMHSFNC
GGEFFYCNSTQLFNSTW----------FNNSTWNG-TEVSNNTEVNITLPCRIKQIINMW
QEVGKAMYAPPIRGQIRCSSNITGLLL-------TRDGGSDNS--TND-TEIFRPG
>2V05P40_R5
EEEVVIRSDNFSDNAKTIIVQLKEAVEINCTRPNNNTRKSIHIGPGRAFYATGEIIGDIR
QAHCNISRAKWNNTLRQVVEKLREQFVNR----------TIVFNQSSGGDPEIVMHSFNC
GGEFFYCNSTQLFNSTW----------LFNSTWND-TEGSNNTEVNITLPCRIKQIINMW
QEVGKAMYAPPIRGQIRCSSNITGLLL-------TRDGG--NI--MNE-TEIFRPG
>2V07P45_R5
EEEVVIRSDNFSDNAKTIIVQLKEAVEINCTRPNNNTRKSIHIGPGRAFYATGEIIGDIR
QAHCNISRAKWNNTLRQVVEKLREQFVNR----------TIVFNQSSGGDPEIVMHSFNC
GGEFFYCNSTQLFNSTW----------LFNSTWND-TEVSNNTEVNITLPCRIKQIINMW
QEVGKAMYAPPIRGQIRCSSNITGLLL-------TRDGG--NS--TND-TEIFRPG
>2V05P38_R5
EEEVVIRSDNFSDNAKTIIVQLKEAVEINCTRPNNNTRKSIHIGPGRAFYATGEIIGDIR
QAHCNISRAKWNNTLNQVVEKLREQFVNR----------TIVFNQSSGGDPEIVMHSFNC
GGEFFYCNSTQLFNSTW----------LFNSTWND-TEVSNNTEVNITLPCRIKQIINMW
QEVGKAMYAPPIRGQIRCSSNITGLLL-------TRDGG--NS--TNE-TETFRPG
>2V05P37_R5
DEEVVIRSDNFSDNAKTIIVQLKEAVEINCTRPNNNTRKSIHIGPGRAFYATGEIIGDIR
QAHCNISRAKWNNTLRQVVEKSREQFVNR----------TIVFNQSSGGDPEIVMHSFNC
GGEFFYCNSTQLFNSTW----------LFNSTWND-TEVSNNTEVNITLPCRIKQIINMW
QEVGKAMYAPPIRGQIRCSSNITGLLL-------TRDGG--NS--TNE-TETFRPG
>2V07X11_R5
EKEVVIRSDNFSDNAKTIIVQLKEAVEINYTRPNNNTRKSIPIGPGRAFYATGEIIGDIR
QAHCNISRAKWNNALKQVVEKLREQFKNR----------TIVFNQSSGGDPEIVMHSFNC
GGEFFHCNSTQLFNSTW----------LFNSTWND-TEVSNNTEVNITLPCRIKQIINMW
QEVGKAMYAPPIRGQIRCSSNITGLLL-------TRDGGSSTN-STNE-TEIFRPG
>2V10X33_R5
EEEVVIRSDNFSDNAKTIIVQLKEAVEINCTRPNNNTRKSIHIGPGRAFYATGEIIGDIR
QAHCNISRAKWNSTLKQVVEKLRTQFINR----------TIVFNQSSGGDPEIVMHSFNC
GGEFFYCNSTQLFNSTW-----------LNSTWNG-TEVLNNTEGNITLPCRIKQIINMW
QEVGKAMYAPPIRGQIRCSSNITGLLL-------TRDGG---N-STNE-TEIFRPG
>2V04X12_R5
EEEVVIRSDNFSDNAKTIIVQLKEAVEFNCTRPNNNTRKSIHIGPGRAFYATGEIIGDIR
QAHCNISRAKWNNTLKQVVEKLREQFMNR----------TIVFNQSSGGDPEIVMHSFNC
GGEFFYCNSTQLFNSTW-----------FNSTWNG-TEVSNNIEVNITLPCRIKQIINMW
QEVGKAMYAPPIRGQIRCSSNITGLLL-------TRDGG---N-STNE-TEIFRPG
>2V04X09_R5
EEEVVIRSDNFSDNAKTIIVQLKEAVEINCTRPNNNTRKNIHIGPGRAFYATGEIIGDIR
QAHCNISRAKWNNTLKQVVEKLREQFMNR----------TIVFNQSSGGDPEIVMHSFNC
GGEFFYCNSTQLFNSTW-----------FNSTWNG-TEVSNNTEVNITLPCRIKQIINMW
QEVGKAMYAPPIRGQIRCSSNITGLLL-------TRDGG---S-STNE-TEIFRPG
>2V05P28_R5
EEEVVIRSDNFSDNAKTIIVQLKEAVEINCTRPNNNTRKSIPIGPGRAFYATGEIIGDIR
QAHCNISRAKWNNTLKQVVEKLRKQFMNR----------TIVFNQSSGRDPEIVMHSFNC
GGEFFYCNSTQLFNSTW-----------FNRTWNG-TEVSNNTEVNITLPCRIKQIINMW
QEVGKAMYAPPIRGQIRCSSNITGLLL-------TRDGG---S-STNE-TEIFRPG
>2V02P02_R5
EKEVVIRSDNFSDSAKTIIVQLKEAVEINCTRPNNNTRKSIPIGPGRAFYATGEIIGDIR
QAHCNISRAKWNNTLKQVVEKLRKQFMNR----------TIVFNQSSGGDPEIVMHSFNR
GGEFFYCNSTQLFNSTW-----------FNSAWNG-TEVSNNTEVHITLPCRIKQIIDMW
QEVGKAMYAPPIRGQIRCSSNITGLLL-------TRDGG---N-STNE-TEIFRPG
>2V02X09_R5
EEEVVIRSGNFSDNAKTIIVQLKEAVEINCTRPNNNTRKSIPIGPGRAFYATGEIIGDIR
QAHCNISRAKWNNTLKQVVEKLGKQFMNR----------TIVFNQSPGGDPEIVMHSFNC
GGEFFYCNSTQLFNSTW-----------FNSTWNG-TEVSNNTEVNITLPCRIKQIINMW
QEVGKAIYAPPIRGQIRCSSNITGLLL-------TRDGG---N-STNE-TEIFRPG
>2V02X14_R5
EEEVVIRSDNFSDNAKTIIVQLKEAVEINCTRPNNNTRKSIPIGPGRAFYATGEIIGDIR
QAHCNISRAKWNNTLKQVVEKLRKQFMNR----------TIVFNQSSGGDPEIVMHSFNC
GGEFFYCNSTQLFNSTW-----------FNSTWNG-TEVSNNTEVNITLPCRIKQIINMW
QEVGKAIYAPPIRGQIRCSSNITGPLL-------TRDGG---N-STNE-TEIFRPG
>2V02X07_R5
EEEVVIRSDNFSDNAKTIIVQLKEAVEINCTRPNNNTRKSIPIGPGRAFYATGEIIGDIR
QAHCNISRAKWNNTLKQVVEKLRKQFMNR----------TIVFNQSSGGDPEIVMHSFNC
GGEFFYCNSTQLFNSTW-----------FNSTWNG-TEVSNNTEVNITLPCRIKQIINMW
QEVGKAIYAPPIRGQIRCSSNITGLLL-------TRDGG---N-STNE-TEIFRPG
>2V04X01_R5
EEEVVIRSDNFSDNAKTIIVQLKEAVEINCTRPNNNTRKSIPIGPGRAFYATGEIIGDIR
QAHCNISRAKWNNTLKQVVEKLRKQFMNR----------TIVFNQSSGGDPEIVMHSFNC
GGEFFYCNSTQLFNSTW-----------FNSTWNG-TEVSNNTEVNITLPCRIKQIINMW
QEVGKAIYAPPIRGQIRCSSNITGLLL-------TRDGG---N-STNE-TEIFRPG
>2V04X05_R5
EEEVVIRSNNFSDNAKTIIVQLKEAVEINCTRPNNNTRKSIPIGPGRAFYATGEIIGDIR
QAHCNISRAKWNNTLKQVVEKLRKQFMNR----------TIVFNQSSGGDPEIVMHSFNC
GGEFFYCNSTQLFNSTW-----------FNSTWNG-TEVSNNTEVNITLPCRIKQIINMW
QEVGKAMYAPPIRGQIRCSSNITGLLL-------TRDGG---N-STNE-TEIFRPG
>2V02P08_R5
QEEVVIRSDNFSDNAKTIIVQLKEAVEINCTRPNNNTRKSIPIGPGRAFYATGEIIGDIR
QAHCNISRAKWNNTLKQVVEKLRKQFMNR----------TIVFNQSSGGDPEIVMHSFNC
GGEFFYCNSTQLFNSTW-----------FNSTWNG-TEVSNNTEVNITLPCRIKQIINMW
QEVGKAMYAPPIRGQIRCSSNITGLLL-------TRDGG---N-STNE-TEIFRPG
>2V02X10_R5
EEKVVIRSDNFSDNAKTIIVQLKEAVEINCTRPNNNTRKSIPIGPGRAFYATGEIIGDIR
QAHCNISRAKWNNTLKQVVEKLRKQFMNR----------TIVFNQSSGGDPEIVMHSFNC
GGEFFYCNSTQLFNSTW-----------FNSTWNG-TEVSNNTEVNITLPCRIKQIINMW
QEVGKAMYAPPIRGQIRCSSNITGLLL-------TRDGG---N-STNE-TEIFRPG
>2V02P03_R5
EEEVVIRSDNFSDNAKTIIVQLKEAVEINCTRPNNNTRKSIPIGPGRAFYATGEIIGDIR
QAHCNISRAKWNNTLKQVVEKLRKQFMNR----------TIVFNQSSGGDPEIVMHSFNC
GGEFFYCNSTQLFNSTW-----------FNSTWNG-TEVSNNTEVNITLPCRIKQIINMW
QEVGKAMYAPPIRRQIRCSSNITGLLL-------TRDGG---N-STNE-TEIFRPG
>2V02P10_R5
EEEVVIRSDNFSDNAKTIIVQLKEAVEINCTRPNNNTRKSIPIGPGRAFYATGEIIGDIR
QAHCNISRAKWNNTLKQVVEKLRKQFMNR----------TIVFNQSSGGDPEIVMHSFNC
GGEFFYCNSTQLFNSTW-----------FNSTWNG-TEVSNNTEVHITLPCRIKQIINMW
QEVGKAMYAPPIRGQIRCSSNITGLLL-------TRDGG---N-STNE-TEIFRPG
>2V02P15_R5
EKEVVIRSDNFSDNAKTIIVQLKEAVEINCTRPNNNTRKSIPIGPGRAFYATGEIIGDIR
QAHCNISRAKWNNTLKQVVEKLRKQFMNR----------TIVFNQSSGGDPEIVMHSFNC
GGEFFYCNSTQLFNSTW-----------FNSAWNG-TEVSNNTEVHITLPCRIKQIINMW
QEVGKAMYAPPIRGQIRCSSNITGLLL-------TRDGG---N-STNE-TEIFRPG
>2V02X12_R5
EEEVVIRSDNFSDNAKTIIVQLKEAVEINCTRPNNNTRKSIPIGPGRAFYATGEIIGDIR
QAHCNISRAKWNNALKQVVEKLREQFMNR----------TIVFNQSSGGDPEIVMHSFNC
GGEFFYCNSTQLFN---------------NSTWNG-TEVSNNTEVNITLPCRIKQIINMW
QEVGKAMYAPPIRGQIRCSSNITGLLL-------TRDGG---N-STNE-TEIFRPG
>2V02X11_R5
EKEVVIRSDNFSDNAKTIIVQLKEAVEINCTRPNNNTRKSIPIGPGRAFYATGEIIGDIR
QAHCNISRAKWNNALKQVVEKLRKQFMNR----------TIVFNQSSGGDPEIVMHGFNC
GGEFFYCNSTQLFNSAW-----------FNSTWNG-TEVSNNTEVNITLPCRIKQIINMW
QEVGKAMYAPPIRGQIRCSSNITGLLL-------ARDGG---N-STNE-TEIFRPG
>2V04X13_R5
EEEVVIRSDNFSDNAKTIIVQLKEAVEINCTRPNNNTRKSIPIGPGRAFYATGEIIGDIR
QAHCNISRAKWNNALEQVVEKLRKQFMNR----------TIVFNQSSGGDPEIVMHSFNC
GGEFFYCNSTQLFNSTW----------------NG-TEVSNNTEVNITLPCRIKQIINMW
QEVGKAMYAPPIRGQIRCSSNITGLLL-------TRDGG---N-STNE-TEIFRPG
>2V02P12_R5
EKEVVIRSDNFSDNAKTIIVQLKEAVEINCARPNNNTGKSIPIGPGRAFYATGEIIGDIR
QAHCNISRAKWNNTLKQVVEKLRKQFMNR----------TIVFNQSSGGDPEIVMHSFNC
GGEFFYCNSTQLFNSTW-----------FNSTWNG-TEVSNNTEVNITLPCRIKQIINMW
QEVGKAMYAPPIRGQIRCSSNITGLLL-------TRDGG---N-STNE-TEIFRPG
>2V02X03_R5
EKEVVIRSDNFSDNAKTIIVQLKEAVEINCTRPNNNTRKSIPIGPGRAFYATGEIIGDIR
QAHCNISRAKWNNTLKQVVEKLRKQFMNR----------TIVFNQSSGGDPEIVMHSFNC
GGEFFYCNSTQLFNSTW-----------FNSTWNG-TEVSNDTEVNITLPCRIKQIINMW
QEVGKAMYAPPIRGQIRCSSNITGLLL-------TRDGG---N-STNE-TEIFRPG
>2V02P06_R5
EKEVVIRSDNFSDNAKTIIVQLKEAVEINCTRPNNNTRKSIPIGPGRAFYATGEIIGDIR
QAHCNISRAKWNNTLKQVVEKLRKQFMNR----------TIVFNQSSGGDPEIVMHSFNC
GGEFFYCNSTQLFNSTW-----------FNSTWNG-TEVSNNTEVNITLPCRIKQIVNMW
QEVGKAMYAPPIRGQIRCSSNITGLLL-------TRDGG---N-STNE-TEIFRPG
>2V02P04_R5
EKEVVIRSDNFSNNAKTIIVQLKEAVEINCTRPNNNTRKSIPIGPGRAFYATGEIIGDIR
QAHCNISRAKWNNTLKQVVEKLRKQFMNR----------TIVFNQSSGGDPEIVMHSFNC
GGEFFYCNSTQLFNSTW-----------FNSTWNG-TEVSNNTEVNITLPCRIKQIINMW
QEVGKAMYAPPIRGQIRCSSNITGLLL-------TRDGG---N-STNE-TEIFRPG
>2V02P05_R5
EKEVVIRSDNFSDNAKTIIVQLKEAVEINCTRPNNNTRKSIPIGPGRAFYATGEIIGDIR
QAHCNISRAKWNNTLKQVVEKLRKQFMNR----------TIVFNQSSGGDPEIVMHSFNC
GGEFFYCNSTQLFNSTW-----------FNSTWNG-TEVSNNTEVNITLPCRIKQIINMW
QEVGKAMYAPPIRGQIRCSSNITGLLL-------TRDGG---N-STNE-TEIFRPG
>2V02P13_R5
EKEVVIRSDNFSDNAKTIIVQLKEAVEINCTRPNNNTRKSIPIGPGRAFYATGEIIGDIR
QAHCNISRAKWNNTLKQVVEKLRKQFMNR----------TIVFNQSSGGDPEIVMHSFNC
GGEFFYCNSTQLFNSTW-----------FNSTWNG-TEVSNNTEVNITLPCRIKQIINMW
QEVGKAMYAPPIRGQIRCSSNITGLLL-------TRDGG---N-STNE-TEIFRPG
>2V05X12_R5
EKEVVIRSDNFSDNAKTIIVQLKEAVEINCTRPNNNTRKSIPIGPGRAFYATGEIIGDIR
QAHCNISRAKWNNALKQVVEKLRKQFMNR----------TIVFNQSSGGDPEIVMHSFNC
GGEFFYCNSTQLFNSTW-----------FNSTWNG-TEVSNNTEVNITLPCRIKQIINMW
QEAGKAMYAPPIRGQIRCSSNITGLLL-------TRDGG---N-STNE-TEIFRPG
>2V05X16_R5
EKEVVIRSDNFSDNAKTIIVQLKEAVEINCTRPNNNTRKSIPIGPGRAFYATGEIIGDIR
QAHCNISRAKWNNALKQVVEKLRKQFMNR----------TIVFNQSSGGDPEIVMHSFNC
GGEFFYCNSTQLFNSTW-----------FNSTWNG-TEVSNNTEVNITLPCRIKQIINMW
QEAGKAMYAPPIRGQIRCSSNITGLLL-------TRDGG---N-STNE-TEIFRPG
>2V05X17_R5
EKEVVIRSDNFSDNAKTIIVQLKEAVEINCTRPNNNTRKSIPIGPGRAFYATGEIIGDIR
QAHCNISRAKWNNALKQVVEKLRKQFMNR----------TIVFNQSSGGDPEIVMHSFNC
GGEFFYCNSTQLFNSTW-----------FNSTWDG-TEVSNNTEVNITLPCRIKQIINMW
QEAGKAMYAPPIRGQIRCSSNITGLLL-------TRDGG---N-STNE-TEIFRPG
>2V02X05_R5
EKEVVIRSDNFSDNAKTIIVQLKEAVEINCTRPNNSTRKSIPIGPGRAFYATGEIIGDIR
QAHCNISRAKWNNALKQVVEKLRKQFMNR----------TIVFNQSSGGDPEIVMHSFNC
GGEFFYCNSTQLFNSTW-----------FNSTWNG-TEVSNNTEVNITLPCRIKQIINMW
QEVGKAMYAPPIRGQIRCSSNITGLLL-------TRDGG---N-STNE-TEIFRPG
>2V02X13_R5
EKEVVIRSDNFSDNAKTIIVQLKEAVEINCTRPNNNTRKSIPIGPGRAFYATGEIIGDIR
QAHCNISRAKWNNALKQVVEKLRKQFMNR----------TIVFNQSSGGDPEIVMHSFNC
GGEFFYCNSTQLFNSTW-----------FNSTWNG-TEVSNNTEVNITLPCRIKQIINMR
QEVGKAMYAPPIRGQIRCSSNITGLLL-------TRDGG---N-STNE-TEIFRPG
>2V02X15_R5
EKEVVIRSDNFSDNAKTIIVQLKEAVEINCTRPNNNTRKSIPIGPGRAFYATGEIIGDIR
QAHCNISRAKWNNALKQVVEKLRKQFMNR----------TIVFNQSSGGDPEIVMHSFNC
GGESFYCNSTQLFNSTW-----------FNSTWNG-TEVSNNTEVNITLPCRIKQIINMW
QEVGKAMYAPPIRGQIRCSSNITGLLL-------TRDGG---N-STNE-TEIFRPG
>2V05X06_R5
EKEVVIRSDNFSDNAKTIIVQLKEAVEINCTRPNNNTRKSIPIGPGRAFYATGEIIGDIR
QAHCNISRAKWNNALKQVVEKLRKQFMNR----------TIVFNQSSGGDPEIVMHSFNC
GGEFFYCNSTQLFNSTW-----------FNSTWNG-TEGSNNTEVNITLPCRIKQIINMW
QEVGKAMYAPPIRGQIRCSSNITGLLL-------TRDGG---N-STNE-TEIFRPG
>2V07X08_R5
EKEVVIRSDNFSDNAKTIIVQLKEAVEINCTRPNNNTRKSIPIGPGRAFYATGEIIGDIR
QAHCNISRAKWNNALKQVVEKLRKQFMNR----------TIVFNQSSGGDPEIVMHSFNC
GGEFFYCNSTQLFNSTW----------------NG-TEVSNNTEVNITLPCRIKQIINMW
QEVGKAMYAPPIRGQIRCSSNITGLLL-------TRDGG---N-STNE-TEIFRPG
>2V04X18_R5
EEEVVIRSDNFSDNAKTMIVQLKEAVEINCTRPNNNTRKSIHIGPGRAFYATGEIIGDIR
QEHCNISRAKWNNTLKQVVEKLRKQFMNR----------TIVFNQSSGGDPEIVMHSFNC
GGEFFYCNSTQLFNSTW-----------FNSTWND-TEVSNNTEVNITLPCRIKQIINMW
QEVGKAMYAPPIRGQIRCSSNITGLLL-------TRDGG---N-STNE-TEIFRPG
>2V04X10_R5
EEEAVIRSDNFSDNAKTIIVQLKEAVEINCTRPNNNTRKSIHIGPGRAFYATGEIIGDIR
QAHCNISRAKWNNTLKQVVEKLRKQFMNR----------TIVFNQSSGGDPEIVMHSFNC
GGEFFYCNSTQLFNSTW-----------FNSTWNG-TEVSNNTEGNITLPCRIKQIINMW
QEVGKAMYAPPIRGQIRCSSNITGLLL-------TRDGG---N-STNE-TEIFRPG
>2V04X08_R5
EEEVVIRSDNFSDNAKTIIVQLKEAVEINCTRPNNNTRKSIHIGPGRAFYATGEIIGDIR
QAHCNISRAKWNNTLKQVVEKLRKQFMNR----------TIVFNQSSGGDPEIVMHSFNC
GGEFFYCNSTQLFNSTW-----------FNSTWNG-TEVSNNTEGNITLPCRIKQIINMW
QEAGKAMYAPPIRGQIRCSSNITGLLL-------TRDGG---N-STNE-TEIFRPG
>2V04X17_R5
EEEVVIRSDNFSDNAKTIIVQLKEAVEINCTRPNNNTRKSIHIGPGRAFYATGEIIGDIR
QAHCNISRAKWNNTLKQVVEKLRKQFMNR----------TIVFNQSSGGDPEIVMHSFNC
GGEFFYCNSTQLFNSTW-----------FNSTWND-TEVSNNTEGNITLPCRIKQIINMW
QEVGKAMYAPPIRGQIRCSSNITGLLL-------TRDGG---N-STNE-TEIFRPG
>2V04X04_R5
EEEVVIRSDNFSDNAKTIIVQLKEAVEINCTRPNNNTRKSIHIGPGRAFYATGEIIGDIR
QAHCNISRAKWNNTLKQVVEKLRKQFMNR----------TIVFNQSSGGDPEIVMHSFNC
GGEFFYCNSTQLFNSTW-----------FNSTWNG-TEVSNNTEGNITLPCRIKQIINMW
QEVGKAMYAPPIRGQIRCSSNITGLLL-------TRDGG---N-STNE-TEIFRPG
>2V12P14_R5
EEEVVIRSDNFSNNAKTIIVQLKEAVEINCTRPNNNTRKSIHLGLGRAFYATGEIIGDIR
QAHCNISREKWSNTLKQVAEKLREQFKNR----------TIVFNQSSGGDLEIVMHSFNC
GGGFFYCDSTQLFNSTW-----------VNGTGND-TEVSNNTGKIITLPCKIKQIINMW
QEVGKAMYAPPIRGQIRCSSNITGLLL-------TRDGGG-NS-TNET-TETFRPG
>2V12P16_R5
EEEVVIRSDNFSNNAKTIIVQLKEAVEINCTRPNNNTRKSIHLGLGRAFYATGEIIGDIR
QAHCNISREKWSNTLKQVVEKLREQFKNR----------TIVFNQSSGGDLEIVMHSFNC
GGEFFYCNTTQLFNSTW-----------VNGTWND-----TNTGENITLPCKIKQIINMW
QEVGKAMYAPPIRGQIRCSSNITGLLL-------TRDGGN-NI-TNET-TETFRPG
>2V14P11_R5
EEEVVVRSDNFSNNAKTIIVQLKDAVEINCTRPNNNTRKSIHIGPGRAFYATDKIIGDIR
QAHCNISKTKWYDTLKQVVEKLSEQFRNR-TIS----NRTIVFNQSSGGDPEIVMHSFNC
GGEFFYCNTTQLFNSTW---------VNVNGTWKD-TKASNNIEGNITLPCKIKQIINMW
QEVGKAMYAPPIRGQIRCSSNITGLLL-------TRDGGT-NI-TKND-TETFRPG
>2V10P04_R5
EEEVVVRSDNFSNNAKTIIVQLKEAVEINCTRPNNNTRKSIHIGPGRAFYATDKIIGDIR
QAHCNISKTKWYDTLKQVVEKLSEQFRNR-TISEQFRNRTIIFNQSSGGDPEIVMHSFNC
GGEFFYCNTTQLFSSTW----------------NG-TEVSNNTEGNITLPCKIKQIINMW
QEVGKAMYAPPIRGQIRCSSNITGLLL-------TRDGGNDNS-TNND-TEIFRPG
>2V13X25_R5
EEEVVVRSDNFSNNAKTIIVQLKEAVEINCTRPNNNTRRSITIGPGRAFYATGQIIGDIR
QAHCNISKTKWYDTLKQVVKKLSEQFRNK-T--------TIVFNQSAGGDPEIVMHSFNC
GGEFFYCNTTQLFNSTW---------VHGNGTWND-TEVSNNNGEDITLPCKIKQIINMW
QEVGKAMYAPPIRGQIRCSSNITGLLL-------TRDGGD-NS-TNND-TETFRPG
>2V14X02_R5
-EEVVIRSDNFSDNVKTIIVQLKEAVEINCTRPNNNTRRSITIGPGRAFYATGQIIGNIR
QAHCNISRAKWYDTLKQVVEKLSEQFRNK-T--------TIVFNQSAGGDPEIVMHSFNC
GGEFFYCNTTQLFNSTW---------VKGNGTWND-TEGSNNNEGNITLPCKIKQIINMW
QEVGKAMYAPPIRGQIRCSSNITGLLL-------TRDGGT-NI-TNNN-TETFRPG
>2V14P06_R5
EEEVVVRSDNFSNNAKTIIVQLKEAVEINCTRPNNNTRRSITIGPGRAFYATGQIIGNIR
QAHCNISRAKWHDTLKQVVEKLSEQFRNK-T--------TIVFNQSAGGDPEIVMHSFNC
GGEFFYCNTTQLFNSTW---------VKGNGTWND-TEVSNNNEGKITLPCKIKQIINMW
QEVGKAMYAPPIRGQIRCSSNITGLLL-------TRDGGK-NI-TNET-TETFRPG
>2V14X07_R5
EEEVVVRSDNFSNNAKTIIVQLKEAVEINCTRPNNNTRRSITIGPGRAFYATGQIIGNIR
QAHCNISRAEWYDTLKQVVEKLSEQFRNK-T--------TIVFNQSAGGDPEIVMHSFNC
GGEFFYCNTTQLFNSTW---------VKGNGTWND-TEVSNNNEGNITLPCKIKQIINMW
QEVGKAMYAPPIRGQIRCSSNITGLLL-------TRDGGK-NI-TNET-TETFRPG
>2V14X17_R5
EEEVVVRSDNFSNNAKTIIVQLKEAVEINCTRPNNNTRRSITIGPGRAFYATGQIIGNIR
QAHCNISRAKWYDTLKQVVEKLSEQFRNK-T--------TIVFNQSAGGDPEIVMHSFNC
GGEFFYCNTTQLFNSTW---------VKGNGTWND-TEVSNNNEGNITLPCKIKQIINMW
QEVGKAMYAPPIRGQIRCSSNITGLLL-------TRDGGK-NI-TNET-TETFRPG
>2V15X09_R5
EEEVVVRSDNFSNNDKTIIVQLKEAVEINCTRPNNNTRRSITIGPGRAFYATGQIIGNIR
QAHCNISRAKWYDTLKQAVEKLSEQFRNK-T--------TIVFNQSAGGDPEIVMHSFNC
GGEFFYCNTTQLFNSTW---------VKGNGTWND-TKVSNNNGETITLPCKIKQIINMW
QEVGKAMYAPPIGGQIRCSSNITGLLL-------TRDGGGNST------NETFRPG
>2V14P10_R5
EEEVVVRSDNFSNNAKTIIVQLKEAVEINCTRPNNNTRRSITIGPGRAFYATGQIIGNIR
QAHCNISRAKWYDTLKQVVEKLSEQFRNK-T--------TIVFNQSAGGDPEIVMHSFNC
GGEFFYCDTTQLFNSTW---------VKGNGTWND-TEVSNNNGETITLPCKIKQIINMW
QEVGKAMYAPPIRGQIRCSSNITGLLL-------TRDGGSNST------NETFRPG
>2V10P08_R5
EGEVVVRSDNIADNTKTIIVQLKEAVEINCTRPNNNTRKSITIGPGRAFYATGQIIGDIR
QAHCNISKTKWYDTLKQVVEKLSEQFRNR-TISEQFRNRTIVFNQSSGGDPEIVMHSFNC
GGEFFYCNTTQLFNSTW---------------FNG-TEVSDNTGENITLPCKIKQIINMW
QEVGKAMYAPPIRGQIRCSSNITGLLL-------TRDGGG-NS-TNET-TETFRPG
>2V10P11_R5
EEEVVIRSDNFSNNAKTIIVQLKEAVEINCTRPNNNTRKSITIGPGRAFYATGQIIGDIR
QAHCNISKTKWYDTLKQVVEKLSEQFRNR-TISEQFRNRTIVFNQSSGGDPEIVMHSFNC
GGEFFYCNTTQLFNSTW-----------VNGTWND-TEVSNNTGENITLPCKIKQIINMW
QEVGKAMYAPPIRGQIRCSSNITGLLL-------TRDGGINTS----E-TETFRPG
>2V10P13_R5
EEEVVVRSDNFSNNAKTIIVQLKEAVEINCTRPNNNTRKSIHIGPGRAFYATGQIIGDIR
QAHCNISKTKWYDTLKQVVEKLSEQFRNR-TISEQFRNRTIVFNQSSGGDPEIVMHSFNC
GGEFFYCNTTQLFNNTW-----------VNGTWND-TEVSNNTGENITLPCKIKQIINMW
QEVGKAMYAPPIRGQIRCSSNITGLLL-------TRDGG--NN-ITNE-TETFRPG
>2V12X37_X4
EEEVVVRSDNFSNNAKTIIVQLKEAVEINCTRPNNNTRKSIHIGPGRAFYATEKIIGNIR
QAHCNISRAKWYDTLTQVVKKLSEQFRNK-T--------TIVFNQSSGGDPEIVMHSFNC
GGEFFYCNTTQLFNSTW---------VNVNGTWND-TKVSNNTEGNITLPCKIKQIINMW
QEVGKAMYAPPIRGQIRCSSNITGLLL-------TRDGGGNST------NETFRPG
>2V10P09_X4
EEEVVVRSDNFSNNAKTIIVQLKKAVEINCTRPNNNTRKSIHIGPGRAFYATEKIIGNIR
QAHCNISRAKWKNALTQVVKKLSEQFRNK-T--------TIVFNQSAGGDPEIVMHSFNC
GGEFFYCNTTQLFNSTW-----------VNGTWND-TEVSNNTEGDITLPCKIKQIINMW
QEVGKAMYAPPIRGQIRCSSNITGLLL-------TRDGGGDNS-TNND-TETFRPG
>2V10P05_R5
EEEVVIRSDNISDNAKTIIVQLKEAVEINCTRPNNNTRKSIHIGPERAFYATEKIIGNIR
QAHCNISRAKWKKALTQVVEKLSEQFRNK-T--------TIVFNQSSGGDPEIVMHSFNC
GGEFFYCNTTQLFNSTW-----------VNGTWND-TEVPDNTEVNITLPCKIKQIINMW
QEVGKAMYAPPIRGQIRCSSNITGLLL-------TRDGGGDNS--TND-TETFRPG
>2V10P14_R5
EEEVVIRSDNFSDNAKTIIVQLKEAVEINCTRPNNNTRKSITIGPGKAFYATGQIIGDIR
QAHCNISRTKWKNALTQVVQKLSEQFRNK-T--------TIVFNQSSGGDPEIVMHSFNC
GGEFFYCNTTQLFNSTW-----------VNGTWND-TEVPENTEVNITLPCKIKQIINMW
QEVGKAMYAPPIRGQIRCSSNITGLLL-------TRDGGGDNS-TNND-TETFRPG
>2V14P05_X4
EEEVVVRSDNFSNNAKTIIVQLKDAVEINCTRPNNNTRKSIHLGLGRAFYATEKIIGNIR
QAHCNISRAKWNDTLEQVVEKLGEQFRNK-T--------TIAFNQSAGGDPEIVMHSFNC
GGEFFYCDTTQLFNSTW---------VKGNGTWND-TKASNNIEGNITLPCKIKQIINMW
QEVGKAMYAPPIRGQIRCSSNITGLLLTRDGGDKTRDGGN-NS-TNNN-TETFRPG
>2V15X14_X4
EEEVVVRSDSFSNNAKTIIVQLKEAVEINCTRPNNNTRKSIHIGPGRAVYATERIIGNIR
KAHCNISRAKWNDTLKQVVEKLGEQFRNK-T--------TIFFNQSAGGDPEIVMHSFNC
GGEFFYCNTTQLFNSTW-----VNGNGTGNGTWNA-TEMSSNNGETITLPCKIKQIINMW
QEVGKAMYAPPIGGQIRCSSNITGLLL-------TRDGGT-NI-TNET-TETFRPG
>2V14P13_X4
EEEVVVRSDNFSNNAKTIIVQLKEAVEINCTRPNNNTRKSIRIGPGRAVYATEKIIGNIR
KAHCNISRAKWNDTLKQVVEKLSEQFRNR-TIREQFKNKTIVFNQSSGGDPEIVMHSFNC
GGEFFYCNTTQLFNSTW-----------VNGTRND-TEVSDNTGETITLPCKIKQIISMW
QEVGKAMYAPPIRGQIRCSSNITGLLL-------TRDGGN-NS-TNND-TETFRPG
>2V14P14_X4
EEEVVVRSDNSSNNAKTIIVQLKDAVEINCTRPNNNTRKSIHLGLGRAFYATEKIIGNIR
QAHCNISRAKWNDTLEQVVEKLGEQFRNK-T--------TIAFNQSAGGDPEIVMHSFNC
GGEFFYCNTTQLFNSTW---------VKGNGTWND-TEVSNNNGETITLPCKIKQIINMW
QEVGKAMYAPPIRGQIRCSSNITGLLL-------TRDGGK-NI-TNET-TETFRPG
>2V13X06_X4
EEEVVVRSDNFSNNAKTIIVQLKDAVEINCTRPNNNTRKSIHLGPGRAFYATEKIIGNIR
KAHCNISRAKWNDTSKQVVEKLGEQFRNK-T--------TIVFNQSAGGDPEIVMHSFNC
GGEFFYCNTTQLFNSTW---------VNGNGTWND-TEVSNNNGETITLPCKIKQIINMW
QEVGKAMYAPPIRGQIRCSSNITGLLL-------TRDGGN-NS-TNNY-TETFRPG
>2V17X18_X4
EEEVVVRSDNFPNNAKTIIVQLKEAVGINCTRP-NNTRKSIRIGPGRAVYATERIIGNIR
KAHCNISRAKWNDTLKQVVEKLGEQFKNK-T--------TIFFNQSAGGDPEIVMHSFNC
GGEFFYCNTTQLFNSTW---------FYGNGTWNE---VSNNNGEIITLPCKIKQIVNMW
QEVGKAMYAPPIRGQIRCSSNITGLLL-------TSDGGGNST------NETFRPG
>2V17X20_X4
EEEVVVRSDNFSNNAKTIIVQLKEAVEINCTRPNNNTRKSIRIGPGRAVYATEKIIGNIR
KAHCNISRAKWNDTLKQVVEKLGEQFRNK-T--------TIVFNQSAGGDPEIVMHSFNC
GGGFFYCNTTQLFNSTW---------VKGNDTWNN-TEGSNNNGETITLPCKIKQIINMW
QEVGKAMYAPPIRGQIRCSSNITGLLLTRDGGDKTRDGGN-NS-TNND-TETFRPG
>2V14X14_X4
EEEVVVRSDNFSNNAKTIIVQLKEAVEINCTRPNNNTRKSIRIGPGRAVYATEKIIGNIR
KAHCNISRAKWNDTLEQVVEKLGEQFRNK-T--------TIAFNQSAGGDPEIVMHSFNC
GGEFFYCDTTQLFNSTW---------VKGNGTWND-TEVSNNNGETITLPCKIKQIINMW
QEVGKAMYAPPIRGQIRCSSNITGLLL-------TRDGGN-NS-TDND-TETFRPG
>2V16X21_X4
EEEVVVRSDNFSNNAKTIIVQLKEAVEINCTRPNNNTRKSIRIGPGGAVYATEKIIGNIR
KAHCNISRAKWNDTLEQVVEKLGEQFRNK-T--------TIAFNQSAGGDPEIVMHSFNC
GGEFFYCDTTQLFNSTW---------VKGNGTWND-TEVSNNNGETITLPCKIKQIINMW
QEVGKAMYAPPIRGQIRCSSNITGLLL-------TRDGGN-NS-TDND-TETFRPG
>2V15X26_X4
EEEVVVRSDNFSNNAKTIIVQLKEAVEINCTRPNNNTRKSIRIGPGRAVYATERIIGNIR
KAHCNISRAKWNDTLKQVVEKLGEQFRNK-T--------TIFFNQSAGGDPEIVMHSFNC
GGEFFYCNTTQLFNSTW---------VKGNGTWND-TEVSNNKGETITLPCKIKQIINMW
QEVGKAMYAPPIRGQIRCSSNITGLLL-------TSDGGGNST------NETFRPG
>2V14X08_X4
EEEVVVRSDNFSNNAKTIIVQLKDAVEINCTRPNNNTRKSIRIGPGRAVYATEKIIGNIR
KAHCNISRAKWNDTLKQVAAKLGEQFKNK-T--------TIVFNQSAGGDPEIVMHSFNC
GGEFFYCNTTQLFNSTW---------VKGNGTWND-TEVSNNNGETITLPCKIKQIINMW
QEVGKAMYAPPIRGQIRCSSNITGLLL-------TRDGGGNST------NETFRPG
>2V10X25_R5
EEEVVVRSDNFSDNAKTIIVQLKEAVEINCTRPNNNTRRSITIGPGRAFYATGAIIGDIR
QAHCNISGAKWNNTLKKVVEKLREQFKNK----------TIVFNQSAGGDPEIVMHSFNC
GGEFFYCNTTQLFNSTW----------------ND-TEVSDNTGENITLPCRIKQIINMW
QEVGKAMYAPPIRGQIRCSSNITGLLL-------TRDGGSDNS-TNNN-TETFRPG
>2V10P07_X4
EEEVVVRSDNFSNNAKTIIVQLKEAVQINCIRPNNNTRKSIHIGPGRAFYATEKIIGNIR
QAHCNISRAKWNDTLRQVAEKLGEQFKNK----------TIVFNQSAGGDPEIVMHSFNC
GGEFFYCNTTQLLSSTW----------------NG-TEVSNNTEVNITLPCKIKQIINMW
QEVGKAMYAPPIRGQIRCSSNITGLLL-------TRDGG--NN-ITNE-TEIFRPG
>2V10P06_R5
EEEVVIRSDNFSNNARTIIVQLKEAVEINCTRPNNNTRRSITIGPGRAFYATEAIIGNIR
QAHCNISKAKWNDTLKQVVEKLRERFKNK----------TIVFNQSAGGDPEIVMHSFNC
GGEFFYCNTTQLFNSTW----------------ND-TEVSDNTGGNITLPCKIKQIINMW
QEVGKAMYAPPIRGQIRCSSNITGLLL-------TRDGGNDNS--TND-TETFRPG
>2V10P12_R5
EEEVVIRSDNFSNNAKTIIVQLKEAVEINCTRPNNNTRRSITIGPGRAFYATEAIIGNIR
QAHCNISKAKWNDTLKQVVEKLRERFKNK----------TIVFNQSAGGDPEIVMHSFNC
GGEFFYCNTTQLLNSTW----------------ND-TEVSDNTGGNITLPCKIKQIINMW
QEVGKAMYAPPIRGQIRCSSNITGLLL-------TRDGGNDNS--TNG-TETFRPG
>2V13X09_X4
EGEVVVRSDNFSNNAKTIIVQLKDAVEINCTRPNNNTRKSIHIGPGRAFFATEKIIGNIR
QAHCNISRAKWNDTLRQVAEKLRERFKNKTT--------TIVFNQSAGGDPEIVMHSFNC
GGEFFYCNTAQLFNSTW-----------VNGTWNG-TKASNNTEGNITLPCKIKQIINMW
QEVGKAMYAPPIRGQIRCSSDITGLLL-------TRDGGGDNS-TNND-TETFRPG
>2V10P10_X4
EEEVVVRSDNFSNNAKTIIVQLKEAVEINCTRPNNNTRKSIHIGPGRAFYATEKIIGNIR
QAHCNISGAKWNNTLQQVAIKLREQFKNK----------TIVFNQSAGGDPEIVMHSFNC
GGEFFYCNTTQLFSSTW----------------NG-TEVSNNTEGNITLPCKIKQIINMW
QEVGKAMYAPPIRGQIRCSSNITGLLL-------TRDGGDNSA--NND-TEIFRPG
>2V12P01_X4
EEEVVVRSDNFSNNAKTIIVQLKEAVEINCTRPNNNTRKSIHIGPGRAFYATEKIIGNIR
QAHCNISGAKWNNTLQQVAIKLREQFKNK----------TIVFNQSAGGDPEIVMHSFNC
GGEFFYCNTTQLFSSTW----------------NG-TEVSNNTEGNITLPCKIKQIINMW
QEVGKAMYAPPIRGQIRCSSNITGLLL-------TRDGGDNST--NND-TEIFRPG
>2V10X01_X4
EEEVVVRSDNFSNNAKTIIVQLKEAVEINCTRPNNNTRKSIHIGPGRAFYATEKIIGNIR
QAHCNISGAKWNNTLQQVAIKLREQFKNK----------TMVFNQSAGGDPEIVMHSFNC
GGEFFYCNTTQLFSSTW----------------NG-TEVSNNTEGNITLPCKIKQIINMW
QEVGKAMYAPPIRGQIRCSSNITGLLL-------TRDGGI--N--TSE-TETFRPG
>2V12P06_X4
EEEVVVRSDNFSNNAKTIIVQLKEAVEINCTRPNNNTRKSIHIGPGRAVYATEKIIGNIR
QAHCNISREKWSNTLKQVVEKLRKQFKNR----------TIVFNQSSGGDLEIVMHSFNC
GGEFFYCNTTQLFNSTW---------VNGNGTWND-TEVSNNNGENITLPCKIKQIINMW
QEVGKAMYAPPIRGQIRCSSNITGLLL-------TRDGGD-NS-TNND-TETFRPG
>2V14P01_X4
EEEVVVRSDNFSNNAKTIIVQLKEAVEINCTRPNNNTRKSIRIGPGRAVYATDKIIGNIR
QAHCNISRAKWNDTLKQVVAKLREQFKNK-T--------TIVFNQSAGGDPEIVMHSFNC
GGEFFYCNTTQLFNSTW-----------VNGTRND-TEVSDNPD--ITLPCKIKQIINMW
QEVGKAMYAPPIRGQIRCSSNITGLLL-------TSDGGGKST------NETFRPG
>2V14P12_R5
EEEVVVRSDNFSNNAKTIIVQLKEAVEINCTRPNNNTRKSIHIGPGRAFYATDKIIGDIR
QAHCNISRAKWNDTLRQVVEKLGEQFKNK-T--------TIVFKQSAGGDPEIVMHSFNC
GGEFFYCNTTQLFNSTW-----------VNGTRND-TEVSNNNGETITLPCKIKQIINMW
QEVGKAMYAPPIRGQIRCSSNITGLLL-------TRDGGK-NI-TNET-TETFRPG
>2V13X10_X4
EEEVVVRSDNFSNNAKTIIVQLKEAVEINCTRPNNNTRKSIHIGPGRAFYATEKIIGNIR
QAHCNISRAKWNDTLKQVVAKLREQFKNK-T--------TIVFNQSAGGDPEIVMHSFNC
GGEFFYCNTAQLFNSTW-----------VNDTRND-TEVSDNTD--ITLPCKIKQIINMW
QEVGKAMYAPPIRGQIRCSSNITGLLL-------TRDGGN-NI-TKND-TEIFRPG
>2V13X14_X4
EEEVVVRSDNFSNNAKTIIVQLKDAVEINCTRPNNNTRKSIHLGPGRAFYATEKIIGNIR
QAHCNISRAKWNDTLKQVVEKLREQFKNK-T--------TIVFNQSAGGDPEIVMHSFNC
GGEFFYCNTTQLFNSTW-----------VNDTRND-TEVSDNTD--ITLPCKIKQIINMW
QEVGKAMYAPPIRGQIRCSSNITGLLL-------TRDGGN-NS-TNND-TEIFRPG
>2V13X12_X4
EEEVVVRSDNFSNNAKTIIVQLKDAVEINCTRPNNNTRKSIHLGPGRAFYATEKIIGNIR
QAHCNISRAKWNDTLKQVVEKLREQFKNK-T--------TIVFNQSAGGDPEIVMHSFNC
GGEFFYCNTTQLFNSTW-----------VNDTRND-TEVSDNTD--ITLPCKIKQIINMW
QEVGKAMYAPPIRGQIRCSSNITGLLL-------TRDGGN-NI-TKND-TEVFRPG
>2V14P08_X4
EEEVVVRSDNFSNNAKTIIVQLKDAVEINCTRPNNNTRKSIHIGPGRAIYATEKIIGNIR
RAHCNISRAQWNDTLKQVAEKLREQFKNK-T--------TIVFNQSAGGDPEIVMHSFNC
GGEFFYCNTTQLFNSTW-----------VNGTRND-TEVSNNNGDTITLPCKIKQIINMW
QEVGKAMYAPPIRGQIRCSSNITGLLL-------TRDGGT-NI-TNET-TETFRPG
>2V12P13_R5
EEEVVIRSDNFSNNAKTIIVQLKEAVEINCTRPNNNTRKSIHLGLGRAFYATGEIIGNIR
QAHCNISRAKWNDTLKQVVAKLREQFKNK-T--------TIVFNQSAGGDPEIVMHSFNC
GGEFFYCNTTQLFNSTW-----------VNGTWND-----TNTGENITPPCKIKQIINMW
QEVGKAMYAPPIRGQIRCSSNITGLLL-------TRDGGN-NS-TKND-TEIFRPG
>2V12P09_X4
EEEVVVRSDNFSNNAKTIIVQLKEVVEINCTRPNNNTRKSIHIGPGRAFYATEKIIGNIR
QAHCNISRAKWNDTLRQVAEKLREQFKNK-T--------TIVFNQSAGGDPEIVMHSFNC
GGEFFYCNTAQLFNSTW-----------VNGTWNG-TKVSNNTGENITLPCKIKQIINMR
QEVGKAMYAPPIRGQIRCSSNITGLLL-------TRDGGN-NS-TNNN-TETFRPG
>2V12X47_X4
EEEVVVRSDNFSNNAKTIIVQLKEAVEINCTRPNNNTRKSIHIGPGRAFYATEKIIGNIR
QAHCNISRAKWNDTLKQVVAKLREQFKNK-T--------TIVFNQSAGGDPEIVMHSFNC
GGEFFYCNTAQLFNSTW-----------VNGTWND-TKVSNNTEGNITLPCKIKQIINMW
QEVGKAMYAPPIRGQIRCSSDITGLLL-------TRDGGD-NS-TNND-TEIFRPG
>2V13X08_X4
EEEVVVRSDNFSNNAKTIIVQLKEAVEINCTRPNNNTRKSIHIGPGRAFYATEKIIGNIR
QAHCNISRAKWNDTLKQVVAKLREKFKNK-T--------TIVFNQSAGGDSEIVMHSFNC
GGEFFYCNTTQLFNSTW---------VNGNGTWNA-TEMSSNNGENITLPCKIKQIINMW
QEVGKAMYAPPIRGQIRCSSNITGLLL-------TRDGGN-NS-TNNN-TETFRPG
>2V10X21_X4
EEEVVVRSDNFSNNAKTIIVQLKEAVEINCTRPNNNTRKSIHIGPGRAFYATEKIIGNIR
QAHCNISRAKWNDTLRQVAEKLREQFKNK----------TIVFNQSSGGDPEIVMHSFNC
GGEFFYCNTTQLFNSTW---------------FNG-TEVSDNTGENITLPCKIKQIINMW
QEVGKAMYAPPIRGQIRCSSNITGLLL-------TRDGGNDNS-TNND-TETFRPG
>2V14X12_X4
EEEVVVRSDNFSNNAKTIIVQLKEAVEINCTRPNNNTRKSIRIGPGRAVYATEKIIGNIR
RAHCNISRAKWNDTLKQVVAKLREQFKNK-T--------KIVFNQPAGGDPEIVMHSFNC
GGEFFYCNTTQLFNSTW-----------VDGTWND-----TNTGENITLPCKIKQIINMW
QEVGKAMYAPPIRGQIRCSSNITGLLL-------TRDGGGNST------NETFRPG
>2V14X18_X4
EEEVVVRSDNFSNNAKTIIVQLKEAVEINCTRPNNNTRKSIRIGPGRAVYATEKIIGNIR
RAHCNISRAKWNDTLKQVVAKLREQFKNK-T--------KIVFNQPAGGDPEIVMHSFNC
GGEFFYCNTTQLFNSTW-----------VDGTWND-----TNTGENITLPCKIKQIINMW
QEVGKAMYAPPIRGQIRCSSNITGLLL-------TRDGGGNST------NETFRPG
>2V12P03_R5
EEEVVVRSDNFSNNAKTIIVQLKEAVEINRTRPNNNTRKSIHIGPGRAFYATDKIIGDIR
QAHCNISRAKWNDTLRQVAEKLREQFKNK-T--------TIVFNQSAGGDPEIVMHSFNC
GGEFFYCNTTQLFNSTW-----------VNGTWND-----TNTGENITLPCKIKQIINMW
QEVGKAMYAPPIRGQIRCSSNITGLLL-------TRDGG--NN-ITNE-TEIFRPG
>2V12P04_X4
EEEVVVRSDNFSNNAKTIIVQLKDAVEINCTRPNNNTRKSIHIGPGRAFYATEKIIGNIR
QAHCNISRAKWNDTLRQVAEKLREQFKNK-T--------TIVFNQSAGGDPEIVMHSFNC
GGEFFYCNTTQLFNSTW-----------VNGTWND-----TNTGENITLPCKIKQIINMW
QEVGKAMYAPPIRGQIRCSSNITGLLL-------TRDGGN-NI-TNET-TETFRPG
>2V12P11_X4
EEEVVIRSDNFSNNAKTIIVQLKEAVEINCTRPNNNTRKSIHIGPGRAFYATEKIIGNIR
QAHCNISRAKWNDTLKQVVAKLREQFKNK-T--------TIVFNQSAGGDPEIVMHSFNC
GGEFFYCNTTQLFNSTW---------VNGNGTWND-TEVSNNNGENITLPCKIKQIINMW
QEVGKAMYAPPIRGQIRCSSNITGLLL-------TRDGGD-NS-TNND-TETFRPG
>2V12X30_X4
EEEVVVRSDNFSNNAKTIIVQLKEAVEINCTRPNNNTRKSIHIGPGRAFYATEKIIGNIR
QAHCNISRAKWNDTLKQVVAKLREQFKNK-T--------TIVFNQSAGGDPEIVMHSFNC
GGEFFYCNTTQLFDSTW-----------VNGTRND----TNNTGENITLPCKIKQIINMW
QEVGKAMYAPPIRGQIRCSSNITGLLL-------TRDGGGNST------NETFRPG
>2V12X26_X4
EEEVVVRSDNFSNNAKTIIVQLKEAVEINCTRPNNNTRKSIHIGPGRAFYATEKIIGNIR
QAHCNISRAKWNDTLKQVVAKLREQIKNK-T--------TIVFNQSAGGDPEIVMHSFNC
GGEFFYCNTTQLFNSTW-----------VNGTWND-----TNTGENITLPCKIKQIINMW
QEVGKAMYAPPIRGQIRCSSNITGLLL-------TRDGGG-NG-TNET-TETFRPG
>2V12X34_X4
EEEVVVRSDNFSNNAKTIIVQLKEAVEINCTRPNNNTRKSIHIGPGRAFYATEKIIGNIR
QAHCNISRAKWNDTLKQVVAKLREQFKNK-T--------TIVFNQSAGGDPEIVMHSFNC
GGEFFYCNTTQLFNSTW-----------VNGTWND-----TNTGENITLPCKIKQIINMW
QEVGKAMYAPPIRGQIRCSSNITGLLL-------ARDGGG-NG-TNET-TETFRPG
>2V12X36_X4
EEEVVVRSDNFSNNAKTIIVQLKEAVEINCTRPNNNTRKSIHIGPGRAFYATEKIIGNIR
QAHCNISRAKWNDTLKQVVAKLREQFKNK-T--------TIVFNQSAGGDPEIVMHSFNC
GGEFFYCNTTQLFNSTW-----------VNGTWND-----TNTGENITLPCKIKQIINMW
QEVGKAMYAPPIRGQIRCSSNITGLLL-------ARDGGG-NG-TNET-TETFRPG
>2V12P07_X4
EEEVVVRSDNFSNNAKTIIVQLKEAVEINCTRPNNNTRKSIHIGPGRAFYATEKIIGNIR
QAHCNISRAKWNDTLKQVVAKLREQFKNK-T--------TIVFNQSAGGDPEIVMHSFNC
GGEFFYCNTTQLFNSTW-----------VNGTWND-----TNTGENVTLPCKIKQIINMW
QEVGKAMYAPPIRGQIRCSSNITGLLL-------TRDGGG-NG-TNET-TETFRPG
>2V12X33_X4
EEEVVVRSDNFSNNAKTIIVQLKEAVEINCTRPNNNTRKSIHIGPGRAFYATEKIIGNIR
QAHCNISRAKWNDTLKQVVAKLREQFKNK-T--------TIVFNQSAGGDPEIVMHSFNC
GGEFFYCNTTQLFNSTW-----------VNGTWND-----TNTGENITLPCKIKQIINMW
QEVGKAMYAPPIRGQIRCSSNITGLLL-------TRDGGG-NG-TNET-TETFRPG
