# Supplementary material for: Protein structural disorder of the envelope V3 loop contributes to the switch in human immunodeficiency virus type 1 cell tropism
Source: PLoS One. 2017 Oct 19;12(10):e0185790. doi: 10.1371/journal.pone.0185790 (PMC5648111; doi:10.1371/journal.pone.0185790)
Supplement: S1 File — (ZIP) [file pone.0185790.s001.zip › sequences/Shankarappa_data_set_C2_V5/sequence_per_patient_AA_aligned/pat03.fasta.aln]

>3V06X01_R5
EEEVVVRSENFSNNAKTIIVQLKDAVEINCTRPNNNTRKSIHLGLGRAFYATDQIIGDIR
QAHCNISKTKWNDTLKKVVEKLGEQFRNTTRIVFNQSSGGDPEIVMHSFNCGGEFFYCNT
TKLFNSTWDKSNSTGVNGNGPWNATKMPNNNGETIILPCKIKQIINMWQEVGKAMYAPPI
RGQIRCSSNITGLLLTSDGGGNTN--------ETFRPG-
>3V17X09_X4
-KEVIIKSENFSDNAKTIIVQLKNPVKINCTRPNNNTRKSIHIGPGKAIYATEKIIGNIR
QAHCTINREEWNSTLKQIVKKLREKFGNNTTIVFNQSSGGDPEIVMHSFNCGGEFFYCDS
TQLFNSTWNATQ--------PLN----ANNTGGNITLPCKIKQIINMWQEVGKAMYAPPI
QGLIRCSSNITGLLLTRDGGTDKNGTDSENKTEIFRPG-
>3V18X03_X4
-EEVVIKSENFSDNAKTIIVQLKDPVNITCTRPNNNTRKSIRIGPGRAVYATDRIIGNIR
QAHCNISKEKWNRTLKQIVEKLREKFGNDTTIVFNQSSGGDPEIVMHSFNCGGEFFYCNS
TQLFNSTWNSTQ--------PLNDTDESNNN--TITLQCKIKQIINMWQEVGKAMYAPPI
SGLIRCSSNITGLLLTRDGGTKKNGTESQNKTEIFRPG-
>3V17X10_X4
-EEVVIRSENFSNNAKTIIVQLKEPVEINCTRPNNNTRKSIRIGPGRAVYATDRIIGNIR
QAHCNISKEKWSSTLKQIVEKLREKFGNDTTIVFNQSSGGDPEIVMHSFNCGGEFFYCNS
AQLFNSTWNSTQ--------PLNDTDGSNNN--TITLQCKIKQIINMWQEVGKAMYAPPI
QGLIRCSSNITGLLLTRDGGTDKNGTGSQNKTEIFRPG-
>3V17X14_X4
-EEVVIRSENFSNNAKTIIVQLKEPVEINCTRPNNNTRKSIRIGPGRAVYATDRIIGNIR
QAHCNISKEKWSSTLKQIVEKLREKFGNNTTIVFNQSSGGDPEIVMHSFNCGGEFFYCNS
AQLFNSTWNSTQ--------PLNDTDGSNNN--TITLQCKIKQIINMWQEVGKAMYAPPI
QGLIRCSSNITGLLLTRDGGTDENGTGSQNKTEIFRPG-
>3V17X03_X4
-EEVVIRSENFSDNAKTIIVQLKEPVEINCTRPNNNTRKSIRIGPGRAVYATDRIIGNIR
QAHCNISEEKWSSTLKQIVEKLREKFGNNTTIVFNQSSGGDPEIVMHSFNCGGEFFYCNS
AQLFNSTWNSTQ--------PLNDTDGSNNN--TITLQCKIKQIINMWQEVGKAMYAPPI
QGLIRCSSNITGLLLTRDGGTDKN------KTEIFRPG-
>3V17X05_X4
-EEVVIRSENFSDNAKTIIVQLKEPVEINCTRPNNNTRKSIRIGPGRAVYATDRIIGNIR
QAHCNISEEKWSSTLKQIVEKLREKFGNNTTIVFNQSSGGDPEIVMHSFNCGGEFFYCNS
AQLFNSTWNSTQ--------PLNDTDGSNNN--TITLQCKIKQIINMWQEVGKAMYAPPI
QGLIRCSSNITGLLLTRDGGTDKN------KTEIFRPG-
>3V17X07_X4
-EEVVIRSENFSDNAKTIIVQLKEPVEINCTRPNNNTRKSIRIGPGRAVYATDRIIGNIR
QAHCNISEEKWSSTLKQIVEKLREKFGNNTTIVFNQSSGGDPEIVMHSFNCGGEFFYCNS
AQLFNSTWNSTQ--------PLNDTDGSNNN--TITLQCKIKQIINMWQEVGKAMYAPPI
QGLIRCSSNITGLLLTRDGGTDKN------KTEIFRPG-
>3V18X01_X4
-EEVVIRSENFSDNAKTIIVQLKEPVEINCTRPNNNTRKSIRIGPGRAVYATDRIIGNIR
QAHCNISEEKWSSTLKQIVEKLREKFGNNTTIVFNQSSGGDPEIVMHSFNCGGEFFYCNS
AQLFNSTWNSTQ--------PLNDTDGSNNN--TITLQCKIKQIINMWQEVGKAMYAPPI
QGLIRCSSNITGLLLTRDGGTDKN------KTEIFRPG-
>3V17X12_X4
-EEVVIRSENFSDNAKTIIVQLKEPVEINCTRPNNNTRKSIRIGPGRAVYATDRIIGNIR
QAHCNISEEKWSSTLKQIVEKLREKFGNNTTIVFNQSSGGDPEIVMHSFNCGGEFFYCNS
AQLFNSTWNSTQ--------PLNDTDGSNNN--TITLQCKIKQIINMWQEVGKAMYAPPI
QGLIGCSSNITGLLLTRDGGTDKN------KTEIFRPG-
>3V17X15_X4
-EEVVIRSENFSDNAKTIIVQLKEPVEINCTRPNNNTRKSIRIGPGRAVYATDRIIGNIR
QAHCNISREKWNSTLKQIVEKLREKFGNDTTIVFNQSSGGDPEIVRHSFNCGGEFFYCDS
TQLFNSTWNSTQ--------PLNDTGGSD-----ITLQCKIKQIINMWQEVGKAMYAPPI
SGLIRCSSNITGLLLTRDGGTEKNGTGSQNKTEIFRPG-
>3V19X08_X4
-EEVVIKSENFSDNAKTIIVQLKNPVEIICTRPNNNTRKSIRIGPGRAVYATDRIIGNIR
QAHCNISREKWNSTLKQIVEKLREKFGNNTTIVFNRSSGGDPEIVMHSFNCGGEFFYCNS
AQLFNSTWNSTQ--------PLNDTDGSNNS--TITLQCKIKQIINMWQEVGKAMYAPPI
SGLIRCSSNITGLLLTRDGGTEKNGTESQNKTEIFRPG-
>3V22X02_X4
-EEVVIKSENFSDNAKTIIVQLKNPVEIICTRPNNNTRKSIRIGPGRVVYATDRIIGNIR
QAHCNISREKWNSTLKQIVEKLREKFGNDTTIVFNRSSGGDPEIVMHSFNCGGEFFYCNS
AQLFNSTWNSTQ--------PLNDTDGSNNS--TITLQCKIKQIINMWQEVGKAMYAPPI
SGLIRCSSNITGLLLTRDGGTEKNGTESQNKTEIFRPG-
>3V17X16_X4
-EEVVIKSENFSDNAKTIIVQLKEPVEINCTRPNNNTRKSIRIGPGRAVYATDRIIGNIR
QAHCNISREKWNSTLKQIVEKLREKFGNDTTIVFNQSSGGDPEIVMHSFNCGGEFFYCSS
AQLFNSTWNSTQ--------PLNDTDGSNNN--TITLQCKIKQIINMWQEVGKAMYAPPI
SGLIRCSSNITGLLLTRDGGTEKNGTESQNKTEIFRPG-
>3V18X05_X4
-EEVVIRSENFSDNAKTIIVQLKDPVNITCTRPNNNTRKSIRIGPGRAFYATDRIIGNIR
QAHCNISREKWNNTLEQIVIKLREKFGNNTTIVFNQSSGGDPEIVMHSFNCGGEFFYCNS
TQLFNSTWNSTQ--------PLNDTDESNNS--TITLQCKIRQIINMWQEVGKAMYAPPI
QGLIRCSSNIAGLLLTRDGGTEKNGTGSQNKTEIFRPG-
>3V18X13_X4
-EEVVIRSENFSDNAKTIIVQLKDPVNITCTRPNNNTRKSIRIGPGRAFYATDRIIGNIR
QAHCNISREKWNNTLEQIVIKLREKSGNNTTIVFNQSSGGDPEIVMHSFNCGGEFFYCNS
TQLFNSTWNSTQ--------PLNDTDESNNS--TITLQCKIRQIINMWQEVGKAMYAPPI
QGLIRCSSNITGLLLTRDGGTEKNGTGSQNKTEIFRPG-
>3V22X10_X4
-EEVVIRSENFSDNAKTIIVQLEDPVNITCIRPNNNTRKSIRIGPGRAVYATDRIIGNIR
QAHCNISGGEWNNILKKIVEKLREKFGSNKTIVFKQSSGGDPEIVMHSFNCGGEFFYCNT
TQLFNSTWNLTQ--------PLNDTDESNNN--TITLQCKIKQIINMWQEVGKAMYAPPI
NGLIRCSSNITGLLLTRDGGTDKNGTDSQNKTEIFRPG-
>3V22X12_X4
-EEVVIRSENFSDNAKTIIVQLEDPVNITCIRPNNNTRKSIRIGPGRAVYATDRIIGNIR
QAHCNISGGEWNNILKKIVEKLREKFGSNKTIVFKQSSGGDPEIVMHSFNCGGEFFYCNT
TQLFNSTWNLTQ--------PLNDTDESNNN--TITLQCKIKQIINMWQEVGKAMYAPPI
NGLIRCSSNITGLLLTRDGGTDKNGTDSQNKTEIFRPG-
>3V19X13_X4
-EEVVIRSENFSDNAKTIIVQLKDPVNITCIRPNNNTRKSIRIGPGRAVYATDRIIGNIR
QAHCNISGGEWNNTLKKIVEKLREKFGNNKTIVFKQSSGGDPEIVMHSFNCGGEFFYCNS
TQLFNSTWDSTQ--------PLNDTDGSNNS--TITLQCKIRQIINMWQEVGKAMYAPPI
NGLIRCSSNITGLLLTRDGGTEKNGTGSQNKTEIFRPG-
>3V19X07_X4
-EEVVIRSENFSDNAKTIIVQLKDPVNITCTRPNNNTRKSIRIGPGRAVYATDRIIGNIR
QAHCNISGGEWNNTLKQIVEKLREKFGSNKTIVFKQSSGGDPEIVMHSFNCGGEFFYCNS
TQLFNSTWNSTQ--------PLNDTDGSNNS--TITLQCKIRQIINMWQEVGKAMYAPPI
NGLIRCSSNITGLLLTRDGGTEKNGTGSQNKTETFRPG-
>3V19X02_X4
-EEVVIRSENFSDNAKTIIVQLKDPVNITCTRPNNNTRKSIRIGPGRAVYATDRIIGNIR
QAHCNISGGEWNNTLKQIVEKLREKFGSNKTIVFKQSSGGDPEIVMHSFNCGGEFFYCNS
TQLFNSTWNSTQ--------PLNDTDGSNSS--TITLQCKIRQIINMWQEVGKAMYAPPI
NGLIRCSSNITGLLLTRDGGTEKNGTGSQNKTEIFRPG-
>3V19X04_X4
-EEVVIRSENFSDNAKTIIVQLKDPVNITCTRPNNNTRKSIRIGPGRAVYATDRIIGNIR
QAHCNISGGEWNNTLKQIVEKLREKFGSNKTIVFEQSSGGDPEIVMHSFNCGGEFFYCNS
TQLFNSTWNSTQ--------PLNDTDGSNNS--TITLQCKIRQIINMWQEVGKAMYAPPI
NGLIRCSSNITGLLLTRDGGTEKNGTGSQNKTEIFRPG-
>3V19X06_X4
-EEVVIRSENFSDNAKTIIVQLKDPVNITCTRPNNNTRKSIRIGPGRAVYATDRIIGNIR
QAHCNISGGEWNNTLKQIVEKLREKFGSNKTIVFKQSSGGDPEIVMHSFNCGGEFFYCNS
TQLFNSTWNSTQ--------PLNDTDGSNNS--TITLQCKIRQIINMWQEVGKAMYAPPI
NGLIRCSSNITGLLLTRDGGTEKNGTGSQNKTEIFRPG-
>3V19X10_X4
-EEVVIRSENFSDNAKTIIVQLKDPVNITCTRPNNNTRKSIRIGPGRAVYATDRIIGNIR
QAHCNISGGEWNNTLKQIVEKLREKFGSNKTIVFKQSSGGDPEIVMHSFNCGGEFFYCNS
TQLFNSTWNSTQ--------PLNDTDGSNNS--TITLQCKIRQIINMWQEVGKAMYAPPI
NGLIRCSSNITGLLLTRDGGTEKNGTGSQNKTEIFRPG-
>3V19X15_X4
-EEVVIRSENFSDNAKTIIVQLKDPVNITCTRPNNNTRKSIRIGPGRAVYATDRIIGNIR
QAHCNISGGEWNNTLKQIVEKLREKFGSNKTIVFKQSSGGDPGIVMHSFNCGGEFFYCNS
TQLFNSTWNSTQ--------PLNDTDGSNNS--TITLQCKIRQIINMWQEVGKAMYAPPI
NGLIRCSSNITGLLLTRDGGTEKNGTGSQNKTEIFRPG-
>3V15X12_R5
-EEVVIKSENFSNNAKTIIVQLKEPVEINCTRPNNNTSKSIHIGPGRAFYATDRIIGNIR
QAHCNISRGKWNSTLEQIVEKLREKVGNDTTIVFNQSSGGDPEIVMHSFNCGGEFFYCNS
AQLFNSTWNSTQ--------LLNDTKGLNNTNDTITLPCKIKQIINMWQEVGKAMYAPPI
SGLIRCSSNITGLLLTRDGGTDKNGTESQNRTEIFRPG-
>3V15X14_R5
-EEVVIKSENFSDNAKTIIVQLKNPVEINCTRPNNNTSKSIHIGPGRTFYATGRIIGDIR
QAHCNIGREQWNSTLKQIVIKLREKFGNNTTIVFNQSSGGDPEIVMHSFNCGGEFFYCDS
TQLFNSTWN------------LNDTRGPNNTRDTIILPCRIKQIINMWQEVGKAMYAPPI
SGLIRCSSNITGLLLTRDGGTDKNGTESQNKTEIFRPG-
>3V15X09_R5
-EEVVIKSENFSDNAKTIIVQLKKPVEINCTRPNNNTSKSIHIGPGRTFYATGRIIGDIR
QAHCNISREKWNNTLEQIVIKLREKFGNNTTIVFNQSSGGDPEIVMHSFNCGGEFFYCNT
TQLFNSTWNSTQ--------SLNDTRGSNNT---ITLPCRIKQIINMWQEVGKAMYAPPI
SGLIRCSSNITGLLLTRDGGKNENGTESENKTEIFRPG-
>3V15X15_R5
-EEVVIKSENFSDNAKTIIVQPKEPVEINCTRPNNNTSKSIHIGPGRAFYATGRIIGNIR
QAHCNINREKWNSTLKQIVIKLREKFGNNTTIVFNQSSGGDPEIVMHSFNCGGEFFYCDS
TQLFNSTWNSTQ--------SLNDTRESNNT---ITLPCRIKQIINMWQEVGKAMYAPPI
QGLIRCSSNITGLLLTRDGGTNKNGTESQNKTEIFRPG-
>3V15X03_R5
-EEVVIKSENFSDNAKTIIVQLKEPVEVNCTRPNNNTSKSIHIGPGRTFYATGRIIGDIR
QAHCNISRERWNSTSEQIVKKLREKFGNNTTIVFNQSSGGDPEIVMHSFNCGGEFFYCNS
AQLFNSTWNSTQ--------LLNDTKGLNNTNDTIILPCRIKQIINMWQEVGKAMYAPPI
QGLIRCSSNITGLLLTRDGGTDKNGTDSENKTEIFRPG-
>3V15X08_R5
-EEVVIKSENFSDNAKTIIVQLKEPVEINCTRPNNNTSKSIHIGPGRTLYATGRIIGDIR
QAHCNISREKWNSTLEQIVKKLREKFGNNTTIVFNQSSGGDPEIVMHSFNCGGEFFYCNS
AQLFNSTWNSTQ--------LLNDTKGLNNTNDTIILPCRIKQIINMWQEVGKAMYAPPI
QGLIRCSSNITGLLLTRDGGTDKNGTDSENKTEIFRPG-
>3V15X13_R5
-EEVVIKSENFSDNAKTIIVQLKEPVEINCTRPNNNTSKSIHIGPGRTFYATGRIIGDIR
QAHCNISREKWNSTLEQIVKKLREKFGNNTTIVFNQSSGGDPEIVMHSFNCGGEFFYCNS
AQLSNSTWNSTQ--------LLNDTKGLNNTNDTIILPCRIKQIINMWQEVGKAMYAPPI
QGLIRCSSNITGLLLTRDGGTDKNGTDSENKTEIFRPG-
>3V17X02_R5
-EEVVIKSENFSDNAKTIIVQLKEPVEINCTRPNNNTSKSIHIGPGRTFYATGRIIGDIR
QAHCNISREKWNSTLEQIVKNLREKFGNNTTIVFNQSSGGDPEIVMHSFNCGGEFFYCNS
AQLFNSTWNSTQ--------LLNDTKGLNNTNDTIILPCRIKQIINMWQEVGKATYAPPI
QGLIRCSSNITGLLLTRDGGTDKNGTDSENKTEIFRPG-
>3V19X09_R5
-EEVVIRSENFSNNAKTIIVQLKDPVNITCTRPNNNTRKSIHIAPGRAFYATGEIIGNIR
QAHCNISREKWNNTLEQIVIKLREKFGDNTTIVFKQSSGEDPEIVMHSFNCGGEFFYCNT
TQLFNSTWNSTQ--------QLNGTR------KNIILPCRIKQIINMWQEVRKAMYAPPI
QGLIRCSSNITGLLLTRDGGTDKNRTDSENRTEIFRPG-
>3V15X06_R5
-EEVVIKSENFSDNAKTIIVQLKDPVEIICTRPNNNTRKSIHIGPGRAFYATGEIIGNIR
QAHCNISREKWNSTLKQIVEKLREKFGNNTTIVFNQSSGGDPEIVMHSFNCGGEFFYCDS
TQLFNSTWNSTQ--------PLNDTKGLNNTENTIILPCRIKQIINMWQEVGKAMYAPPI
QGLIRCPSNITGLLLTRDGGTDKNGTESQNKTEIFRPGG
>3V22X07_R5
-EEVVIRSENFSDNAKTIIVQLKDPVNITCTRPNNNTRKSIHIQPGRAFYATGGIIGNIR
QAHCNISVGEWNNTLKQIVEKLREKFGSNKTIVFKQSSGGDPEIVMHSFNCGGEFFYCNT
TQLLNSTWN------------LNDTKGLNNTEDPIILPCRIKQIINMWQEVGKAMYAPPI
QGLIRCSSNITGLLLTRDGGTDKNGADTEKKTEIFGPG-
>3V22X03_R5
-EEVVIRSENFSDNAKTIIVQLKDPVNITCTRPNNNTRKSIHIQPGRAFYATGGIIGNIR
QAHCNISVGEWNNTLKQIVEKLREKFGSNKTIVFKQSSGGDPEIVMHSFNCGGEFFYCNT
TQLFNSTWN------------LNDTKGLNNTEDPIILPCRIKQIINMWQEVGKAMYAPPI
QGLTRCSSNITGLLLTRDGGTDKNGADTEKKTEIFRPG-
>3V22X08_R5
-EEVVIRSENFSDNAKTIIVQLKDPVNITCTRPNNNTRKSIHIQPGRAFYATGGIIGNIR
QAHCNISVGEWNNTLKQIVEKLREKFGSNKTIVFKQSSGGDPEIVMHSFNCGGEFFYCNT
TQLFNSTWN------------LNDTKGLNNTEDPIILPCRIKQIINMWREVGKAMYAPPI
QGLIRCSSNITGLLLTRDGGTDKNGADTEKKTEIFRPG-
>3V22X04_R5
-EEVVIRSENFSDNAKTIIVQLKDPVNITCTRPNNNTRKSIHIQPGRAFYATGGIIGNIR
QAHCNISVGEWNNTLKQIVEKLREKFGSNKTIVFKQSSGGDPEIVMHSFNCGGEFFYCNT
TQLFNSTWN------------LNDTKGLNNTEDPIILPCRIKQIINMWQEVGKAMYAPPI
QGLIRCSSNITGLLLTRDGGTDKNGADTEKKTEIFRPG-
>3V22X05_R5
-EEVVIRSENFSDNAKTIIVQLKDPVNITCTRPNNNTRKSIHIQPGRAFYATGGIIGNIR
QAHCNISVGEWNNTLKQIVEKLREKFGSNKTIVFKQSSGGDPEIVMHSFNCGGEFFYCNT
TQLFNSTWN------------LNDTKGLNNTEDPIILPCRIKQIINMWQEVGKAMYAPPI
QGLIRCSSNITGLLLTRDGGTDKNGADTEKKTEIFRPG-
>3V22X14_R5
-EEVVIRSENFSDNAKTIIVQLKDPVNITCTRPNNNTRKSIHIRPGRAFYATGGIIGNIR
QAHCNISVGEWNNTLKQIVEKLREKFGSNKTIVFKQSSGGDPEIVMHSFNCGGEFFYCNT
TQLFNSTWN------------LNDTKGLNNTEDPIILPCRIKQIINMWQEVGKAMYAPPI
QGLIRCSSNITGLLLTRDGGTDKNGADTEKKTEIFRPG-
>3V18X08_R5
-EEVVIRSENFSDNAKTIIVQLKDPVNITCTRPNNNTSKGIHIGPGKTFYATGRIIGDIR
QAHCNISREKWNNTLEQIVIKLREKFGNNTTIVFKQSSGGDPEIVMHSFNCGGEFFYCNT
TQLFNSTWNSTH--------LLNDTS------DTIILPCRIKQIINMWQEVGKAMYAPPI
QGLIRCSSNITGLLLTRDGGTDKNGTDSENRTEIFRPG-
>3V17X13_R5
-EEVVIKSENFSDNAKTIIVQLKDPVNITCTRPNNNTRKSIHIAPGRAFYATDRIIGNIR
QAHCNISREKWNSTLKQIVEKLRERFGNNTTIVFNQSSGGDPEIVMHSFNCGGEFFYCNT
TQLFNSTWNSTQ--------LLNDTRELNNNNDTITLPCRIKQIINMWQEVGKAMYAPPI
QGLIRCSSNITGLLLTRDGGTDKNGTDSENKTEIFRPG-
>3V18X07_R5
-EEVVIRSENFSDNAKTIIVQLKDPVNITCTRPNNNTRKSIHIAPGRAFYATDRIIGNIR
QAHCNISREKWNSTLKQIVEKLREKFGNNTTIVFNQSSGGDPEIVMHSFNCGGGFFYCNS
AQLFNSTWNSTH--------LLNDTRGLNNTNDTIILPCRIKQIINMWQEVGKAMYAPPI
QGLIRCSSNITGLLLTRDGGTDKNGTDSENKTEIFRPG-
>3V18X14_R5
-EEVVIRSENFSDNAKTIIVQLKDPVNITCTRPNNNTRKSIHIAPGRAFYATDRIIGNIR
QAHCNISREKWNSTLKQIVEKLREKFGNNTTIVFNQSSGGDPEIVMHSFNCRGEFFYCNS
AQLFNSTWNSTH--------LLNDTRGLNNTNDTIILPCRIKQIINMWQEVGKAMYAPPI
QGLIRCSSNITGLLLTRDGGTDKNGTDSENKTEIFRPG-
>3V18X12_R5
-EEVVIRSENFSDNAKTIIVQLKDPVNITCTRPNNNTRKSIHIAPGRAFYATDRIIGNIR
QAHCNISREKWNSTLKQIVEKLREKFGNNTTIVFNQSSGGDPEIVMHSFNCGGEFFYCNS
AQLFNSTWNSTH--------LLNDTRGLNNTNDTIILPCRIKQIINMWQEVGKAMYAPPI
QGLIRCSSNITGLLLTRDGGTDKNGTDSENKTEIFRPG-
>3V18X16_R5
-EEVVIRSENFSDNAKTIIVQLKDPVNITCTRPNNNTRKSIHIAPGRAFYATDRIIGNIR
QAHCNISREKWNSTLKQIVEKLREKFGNNTTIVFNQSSGGDPEIVMHSFNCGGEFFYCNS
AQLFNSTWNSTH--------LLNDTRGLNNTNDTIILPCRIKQIINMWQEVGKAMYAPPI
QGLIRCSSNITGLLLTRDGGTDKNGTDSENKTEIFRPG-
>3V19X05_R5
-EEVVIRSENFSDNAKTIIVQLKDPVNITCTRPNNNTRKSIHIAPGRAFYATGEIIGNIR
QAHCNISGGEWNNTLKQIVEKLREKFGNNTTIVFKQSSGGDPEIVMHSFNCGGEFFYCNT
TQLFNSTWN------------LNDTKGLNNTEDTIILPCRIKQIINMWQEVGKAMYAPPI
QGLIRCSSNITGLLLTRDGGTDKNGKESQNETEIFRPG-
>3V19X12_R5
-EEVVIRSENFSDNAKTIIVQLKDPVNITCTRPNNNTRKSIHIAPGRAFYATGEIIGNIR
QAHCNISGGEWNNTLKQIVEKLREKFGNNTTIVFKQSSGGDPEIVMHSFNCGGEFFYCNT
TQLFNSTWN------------LNDTKGLNNTEDTIILPCRIKQIINMWQEVGKAMYAPPI
QGLIRCSSNITGLLLTRDGGTDKNGKESQNETEIFRPG-
>3V19X14_R5
-EEVVIRSENFSDNAKTIIVQLKDPVNITCTRPNNNTRKSIHIVPGRAFYATGEIIGNIR
QAHCNISREKWNNTLEQIVEKLREKFGNNTTIVFKQSSGGDPEIVMHSFNCGGEFFYCNT
TQLFNSTWN------------LNDTKGLNNTEDTIILPCRIKQIINMWQEVGKAMYAPPI
QGLIRCSSNITGLLLTRDGGTDKNGTNSENKTEIFRPG-
>3V17X04_R5
-EEVVIKSENFSDNAKTIIVQLKEPVKINCTRPNNNTRKSIHIGPGKAVYATGGIIGNIR
QAHCTISRGEWNNTLKQIVEKLREKFGSNKTIVFKQSSGGDPEIVMHSFNCGGEFFYCDS
TKLFNSTWNSTQ--------LLNDTREPNNPNDTITLPCRIKQIINMWQEVGKAMYAPPI
QGLIRCSSNITGLLLTRDGGTDKNGTESENETEIFRPG-
>3V18X06_R5
-EEVVIKSENFSDNAKTIIVQLKEPVEINCTRPNNNTRKSIHIGPGRAVYATGGIIGNIR
QAHCTISRGEWNNTLKQIVEKLREKFGSNKTIVFNQSSGGDPEIVMHSFNCGGEFFYCNT
TQLFNSTWNSTH--------LLNDTRGPNNTNDTITLPCRIKQIINMWQEVGKAMYAPPI
QGLIRCSSNITGLLLTRDGGTDKNGTESQNRTEIFRPG-
>3V15X04_R5
-EEVVIKSENFSDNAKTIIVQLKNPVKINCTRPNNNTRKSIHIGPGRAFYATEGIIGNIR
QAHCNISRKEWNSTLEQIVKKLREKFGNNTTIVFNQSSGGDPEIVMHSFNCGGEFFYCDS
TQLFNSTWNSTQ--------QLKDTRESN-----ITLPCKIKQIINMWQEVGKAMCAPPI
SGLIRCSSNITGLLLTRDGGKNENGTESENKTEIFRPG-
>3V15X02_R5
-EEVVIKSENFTDNVKTIIVQLKNPVKINCTRPNNNTRKSIHIGPGRAFYATRGIIGDIR
QAHCNISRGEWNSTLEQIVEKLREKFGSNKTIVFNQSSGGDPEIVMHSFNCGGEFFYCNS
TQLFNSTWNSTQ--------SLNDTRGSNIT---ITLPCRIKQIINMWQEVGKAMYAPPI
QGQIRCSSNITGLLLTRDGGKDEN----ENETEIFRPG-
>3V13X09_R5
-EEVVIKSENFSDNAKTIIVQLKNPVKINCTRPNNNTRKSIHIGPGRAFYATGEIIGNIR
QAHCNISRGEWNSTLEQIVEKLREKFGSNKTIVFNQSSGGDPEIVMHSFNCGGEFFYCDS
TQLFNSTWNSTQ--------PLNDTRGSN-----ITLPCKIKQIINMWQEVGKAMYAPPI
QGQIRCSSNITGLLLTRDGGKDENGTESQNKTEIFRPG-
>3V13X15_R5
-EEVVIKSENFSDNAKTIIVQLKNPVKINCTRPNNNTRKSIHIGPGRAFYATGEIIGNIR
QAHCNISRGEWNSTLEQIVEKLREKFGSNKTIVFNQSSGGDPEIVMHSFNCGGEFFYCDS
TQLFNSTWNSTQ--------PLNDTRGSN-----ITLPCKIKQIINMWQEVGKAMYAPPI
QGQIRCSSNITGLLLTRDGGKDENGTESQNKTEIFRPG-
>3V13X10_R5
-EEVVIKSENFSDNAKTIIVQLKNPVKINCTRPNNNTRKSIHIGPGRAFYATGEIIGNIR
QAHCNISRGEWNSTLEQIVEKLREKFGSNKTIVFNQSSGGDPEIVMHSFNCGGEFFYCDS
TQLFNSTWNSTQ--------PLNDTRGSN-----ITLPCKIKQIINMWQEVGKAMYAPPI
QGQIRCSSNITGLLLTRDGGKDENGTESQNKTEILRPG-
>3V13X01_R5
-EEVVIKSENFTDNAKTIIVQLKKPVEINCTRPSNNTRKSIHIGPGRAFYATEGIIGNIR
QAHCNISRKEWNGTLEQIVQKLREKFGSNKTIVFNQSSGGDPEIVMHSFNCGGEFFYCNS
AQLFNSTWNSTQ--------PLNDTRGSNNTRDTITLPCRIKQIINMWQEVGKAMYAPPI
QGQIRCSSNITGLLLTRDGGKDENGTESENKTEIFRPG-
>3V13X05_R5
-EKVVIKSENFTDNAKTIIVQLKKPVEINCTRPNNNTRKSIHIGPGRAFYATEGIIGNIR
QAHCNISRKEWNSTLEQIVQKLREKFGDNKTIVFNQSSGGDPEIVMHSFNCGGEFFYCNS
AQLFNSTWNSTQ--------PLNDTRGSNNTKDTITLPCRIKQIINMWQEVGKAMYAPPI
QGQIRCSSNITGLLLTRDGGKDKN----ENKTEIFRPG-
>3V13X16_R5
-EEVVIKSENFTDNAKTMIVQLKKPVEINCTRPNNNTRKSIHIGPGRAFYATEGIIGNIR
QAHCNISRKEWNSTLEQIVQKLREKFGDNKTIVFNQSSGGDPEIVMHSFNCGGEFFYCNS
AQLFNSTWNSTQ--------PLNDTRGSNNTKDTITLPCRIKQIINMWQEVGKAMYAPPI
QGQIRCSSNITGLLLTRDGGKDKN----ENKTEIFRPG-
>3V13X02_R5
-EEVVIKSVNFTDNAKTIIVQLKKPVEINCTRPNNNTRKSIHIGPGRAFYATEGIIGNIR
QAHCNISRKEWNSTLEQIVQKLREKFGDNKTIVFNQSSGGDPEIVMHSFNCGGEFFYCNS
AQLFNSTWNSTQ--------PLNDTRGSNNTKDTITLPCRIKQIINMWQEVGKAMYAPPI
QGQIRCSSNITGLLLTRDGGKDKN----ENKTEIFRPG-
>3V13X04_R5
-EEVVIKSENFTDNAKTIIVQLKKPVEINCTRPNNNTRKSIHIGPGRAFYATEGIIGNIR
QAHCNISRKEWNSTLEQIVQKLREKFGDYKTIVFNQSSGGDPEIVMHSFNCGGEFFYCNS
AQLFNSTWNSTQ--------PLNDTRGSNNTKDTITLPCRIKQIINMWQEVGKAMYAPPI
QGQIRCSSNITGLLLTRDGGKDKN----ENKTEIFRPG-
>3V13X03_R5
-EEVVIKSENFTDNAKTIIVQLKKPVEINCTRPNNNTRKSIHIGPGRAFYATEGIIGNIR
QAHCNISRKEWNSTLEQIVQKLREKFGDNKTIVFNQSSGGDPEIVMHSFNCGGEFFYCNS
AQLFNSTWNSTQ--------PLNDTRGSNNTKDTITLPCRIKQIINMWQEVGKAMYAPPI
QGQIRCSSNITGLLLTRDGGKDKN----ENKTEIFRPG-
>3V11X06_R5
-EEVVIKSENFTDNAKTIIVQLKNPVEINCTRPNNNTRKSIHIGPGRAFYATEEIIGNIR
QAHCNISREKWNSTLKQIVRKLREKFGNNKTIVFNQSSGGDPEIVMHSFNCGGEFSYCNS
TQLFNSTWNSTQ--------PLNDTRGSNNTGDIITLPCRIKQIINMWQEVGKAMYAPPI
KGQIRCSSNITGLLLTRDGGKDKN----ENKTEIFRPG-
>3V11X09_R5
-EEVVIKSENFTDNAKTIIVQPKNPVEINCTRPNNNTRKSIHIGPGRAFYATEEIIGNIR
QAHCNISREKWNSTLKQIVRKLREKFGNNKTIVFNQSSGGDPEIVMHSFNCGGEFFYCNS
TQLFNSTWNSTQ--------PLNDTRGSNNTGDIITLPCRIKQIINMWQEVGKAMYAPPI
KGQIRCSSNITGLLLTRDGGKDKN----ENKTEIFRPG-
>3V11X12_X4
-EEVVIKSENFTDNAKTIIVQLKNPVEINCTRPNNNTRKSTHIGPGRAFYATEEVIGNIR
QAHCNISREKWNSTLKQIVRKLREKFGNNKTIVFNQSSGGDPEIVMHSFNCGGEFFYCNS
TQLFNSTWNSTQ--------PLNDTRGSNNTGDIITLPCRIKQIINMWQEVGKAMYAPPI
KGQIRCSSNITGLLLTRDGGKDKN----ENKTEIFRPG-
>3V11X13_X4
-EEVVIKSENFTDNAKTIIVQLKNPVEINCTRPNNNTRKSTHIGLGRAFYATEEIIGNIR
QAHCNISREKWNSTLKQIVRKLREKFGNNKTIVFNQSSGGDPEIVMHSFNCGGEFFYCNS
TQLFNSTWNSTQ--------PLNDTRGSNNTGDIITLPCRIKQIINMWQEVGKAMYAPPI
KGQIRCSSNITGLLLTRDGGKDKN----ENKTEIFRPG-
>3V11X04_R5
-EEVVIKSENFTDNAKTIIVQLKNPVEINCTRPNNNTRKSIHIGPGRAFYATEEIIGNIR
QAHCNISREKWNSTLKQIVRKLREKFGNNKTIVFNQSSGGDPEIVMHSFNCGGEFFYCNS
TQLFNSTWNSTQ--------PLNDTRGSNNTGDIITLPCRIKQIINMWQEVGKAMYAPPI
KGQIRCSSNITGLLLTRDGGKDKN----ENKTEIFRPG-
>3V11X05_R5
-EEVVIKSENFTDNAKTIIVQLKNPVEINCTRPNNNTRKSIHIGPGRAFYATEEIIGNIR
QAHCNISREKWNSTLKQIVRKLREKFGNNKTIVFNQSSGGDPEIVMHSFNCGGEFFYCNS
TQLFNSTWNSTQ--------PLNDTRGSNNTGDIITLPCRIKQIINMWQEVGKAMYAPPI
KGQIRCSSNITGLLLTRDGGKDKN----ENKTEIFRPG-
>3V11X07_R5
-EEVVIKSENFTDNAKTIIVQLKNPVEINCTRPNNNTRKSIHIGPGRAFYATEEIIGNIR
QAHCNISREKWNSTLKQIVRKLREKFGNNKTIVFNQSSGGDPEIVMHSFNCGGEFFYCNS
TQLFNSTWNSTQ--------PLNDTRGSNNTGDIITLPCRIKQIINMWQEVGKAMYAPPI
KGQIRCSSNITGLLLTRDGGKDKN----ENKTEIFRPG-
>3V11X10_R5
-EEVVIKSENFTDNAKTIIVQLKNPVEINCTRPNNNTRKSIHIGPGRAFYATEEIIGNIR
QAHCNISREKWNSTLKQIVRKLREKFGNNKTIVFNQSSGGDPEIVMHSFNCGGEFFYCNS
TQLFNSTWNSTQ--------PLNDTRGSNNTGDIITLPCRIKQIINMWQEVGKAMYAPPI
KGQIRCSSNITGLLLTRDGGKDKN----ENKTEIFRPG-
>3V11X11_X4
-EEVVIKSENFTDNAKTIIVQLKNPVEINCTRPNNNTRKSTHIGPGRAFYATEEIIGNIR
QAHCNISREKWNSTLKQIVRKLREKFGNNKTIVFNQSSGGDPEIVMHSFNCGGEFFYCNS
TQLFNSTWNSTQ--------PLNDTRGSNNTGDIITLPCRIKQIINMWQEVGKAMYAPPI
KGQIRCSSNITGLLLTRDGGKDKN----ENKTEIFRPG-
>3V10X02_R5
-EEVVIKSENFTDNAKTIIVQLKKPVEINCTRPNNNTRKSIHIGPGRAFYATGGIIGNIR
QAHCNISREEWNSTLKQIVTKLREKFGNNKTIVFNQSSGGDPEIVMHSFNCGGEFFYCNS
TQLFNSTWNSTQ--------PLNDTRGSNNTGDIITLPCKIKQIINMWQEVGKAMYAPPI
RGLIRCSSNITGLLLTRDGGKDENETESENKTEIFRPG-
>3V11X08_R5
-EEVVIKSENFTDNAKTIIVQLKKPVEINCTRPNNNTRKSIHIGPGRAFYATGGIIGDIR
QAHCNISRGEWNSTLEQIVNKLREKFGDNKTIVFNQSSGGDPEIVMHSFNCGGEFFYCNT
TQLFNSTWNSTQ--------PLNDTRGSNNTGDTITLPCRIKQIINMWQEVGKAMYAPPI
KGQIRCSSNITGLLLTRDGGKDKN----ENKTEIFRPG-
>3V10X03_R5
-EEVVIKSENFTDNAKTIIVQLKKPVEINCTRPNNNTRKSIHIGPGRAFYATGGIIGDIR
QAHCNISRGKWNSTLEQIVTKLREKFGNNKTIVFNQSSGGDPEIVMHSFNCGGEFFYCNS
TQLFNSTWNSTQ--------PLNDTRGSNNTGDIITLPCRIKQIINMWQEVGKAMYAPPI
KGQIRCSSNITGLLLTRDGGKDKN----ENKTEIFRPG-
>3V10X19_R5
-EEVVIKSENFTDNAKTIIVQLKKPVEINCTRPNNNTRKSIHIGPGRAFYATGGIIGDIR
QAHCNISRGKWNSTLEQIVTKLREKFGNNKTIVFNQSSGGDPEIVMHSFNCGGEFFYCNS
TQLFNSTWNSTQ--------PLNDTRGSNNTGDIITLPCRIKQIINMWQEVGKAMYAPPI
KGQIRCSSNITGLLLTRDGGKDKN----ENKTEIFRPG-
>3V10X20_R5
-EEVVIKSENFTDNAKTIIVQLKKPVEINCTRPNNNTRKSIHIGPGRAFYATGGIIGDIR
QAHCNISRGKWNSTLEQIVTKLREKFGNNKTIVFNQSSGGDPEIVMHSFNCGGEFFYCNS
TQLFNSTWNSTQ--------PLNDTRGSNNTGDIITLPCRIKQIINMWQEVGKAMYAPPI
RGQIRCSSNITGLLLTRDGGKDKNETESENKTEIFRPG-
>3V10X12_R5
-EEVVIKSENFTDNAKTIIVQLKNPVEINCTRPNNNTRKSIHIGPGRAFYATGEIIGDIR
QAHCNISRGEWNSTLEQIVKKLREKFGNNKTIVFNQSSGGDPEIVMHSFNCGGEFFYCNS
TQLFNSTWNSTQ--------PLNDTRGSNNTGDIITLPCRIKQIINMWQEVGKAMYAPPI
RGQIRCSSNITELLLTRDGGKDKNETESKNKTEILRPG-
>3V10X06_R5
-EEVVIKSENFTDNAKTIIVRLKKPVEINCTRPNNNTRKSIHIGPGRAFYATGEIIGDIR
QAHCNISRGKWNSTLEQIVKKLREKFGNNKTIVFNQSSGGDPEIVMHSFNCGGEFFYCNS
TQLFNSTWNSTQ--------PLNDTRGSNNTGDIITLPCRIKQIINMWQEVGKAMYAPPI
RGQIRCSSNITGLLLTRDGGKDKNETESKNKTEIFRPG-
>3V10X21_R5
-EEVVIKSENFADNAKTIIVQLKKPVEINCTRPNNNTRKSIHIGPGRAFYATGEIIGDIR
QAHCNISRGKWNSTLEQIVKKLREKFGNNKTIVFNQSSGGDPEIVMHSFNCGGEFFYCNS
TQLFNSTWNSTQ--------PLNDTRGSNNTGDIITLPCRIKQIINMWQEVGKAMYAPPI
RGQIRCSSNITGLLLTRDGGKDKNETESKNKTEIFRPG-
>3V07X09_R5
-EEVVIKSENFTDNAKTIIVQLKKPVEINCTRPNNNTRKSIPIGPGRAFYATGEIIGDIR
QAHCNISRGEWNSTLEQIVKKLREKFGNNKTIVFNQSSGGDPEIVMHSFNCGGEFFYCNS
TQLFNSTWNSTQ--------PLNDTRGSNNTGDIITLPCRIKQIINMWQEVGKAMYAPPI
RGQIRCSSNITGLLLTRDGGKDKNETGSKNKAEIFRPG-
>3V06X05_R5
-EEVVIKSENFTDNAKTIIVQLKKPVEINCTRPINNTRKSIPIGPGRAFYATGEIIGDIR
QAHCNISRGEWNSTLEQIVKKLREKFGNNKTIVFNQFSGGDPEIVMHSFNCGGEFFYCNS
AQLFNSTWNSTQ--------PLNDTRGSNNTGDIITLPCRIKQIINMWQEVGKAMYAPPI
RGQIRCSSNITGLLLTRDGGKDKNETESKNKTEIFRPG-
>3V06X06_R5
-EEVVIKSENFTDNAKTIIVQLKKPVEINCTRPNNNTRKSIPIGPGRAFYATGEIIGDIR
QAHCNISRGEWNSTLEQIVKKLREKFGNNKTIVFNQSSGGDPEIVMHSFNCGGELFYCNS
TQLLNSTWNSTQ--------PLNDTRGSNNTGDIITLPCRIKQIINMWQEVGKAMYAPPI
RGQIRCSSNITGLLLTRDGGKDKNETESKNKTEIFRPG-
>3V07X10_R5
-EEVVIKSENFTDNAKTIIVQLKKPVEINCTRPNNNTRKSIPIGPGRAFYATGEIIGDIR
QAHCNISRGEWNSTLEQIVKKLREKFGNNKTIVFNQSSGGDPEIVTHSFNCGGEFFYCNS
TQLFNSTWNSTQ--------PLSDTRGSNNTGDIITLPCRIKQIINMWQEVGKAMYAPPI
RGQIRCSSNITGLLLTRDGGKDKNETESKNKTEIFRPG-
>3V07X13_R5
-EEVVIKSENFTDNAKTIIVQLKKPVEINCTRPNNNTRKSIPIGPGRAFYATGEIIGDIR
QAHCNISRGEWNSTLEQIVKKLREKFGNNKTIVFNQSSGGDPEIVTHSFNCGGEFFYCNS
TQLFNSTWNSTQ--------PLSDTRGSNNTGDIITLPCRIKQIINMWQEVGKAMYAPPI
RGQIRCSSNITGLLLTRDGGKDKNETESKNKTEIFRPG-
>3V06X04_R5
-EEVVIKSENFTDNAKTIIVQPKKPVEINCTRPNNNTRKSIPIGPGRAFYATGEIIGDIR
QAHCNISRGEWNSTLEQIVKKLREKFGNNKTIVFNQSSGGDPEIVMHSFNCGGEFFYCNS
TQLFNSTWNSTQ--------PLNDTRGSNNTGDIITLPCRIKQIINMWQEVGKAMYAPPI
RGQIRCSSNITGLLLTRDGGKDKNETESKNKTEIFRPG-
>3V07X02_R5
-EEVVIKSENFTDNAKTIIVQLKKPVEINCTRPNNNTRKSIPIGPGRAFYATGEIIGDIR
QAHCNISRGEWNSTLEQIVKKLREKFGNNKTIVFNQSSGGDPEIVMHSFNCGGEFFYCNS
TQLFNSTWNSTQ--------PLNDTRGSNNTGDIITLPCRIKQIINMWQEVGKAMYAPPI
RGRIRCSSNITGLLLTRDGGKDKNETESKNKTEIFRPG-
>3V07X04_R5
-EEVVIKSENFTDNAKTIIVQLKKPVEINCTRPNNNTRKSIPTGPGRAFYATGEIIGDIR
QAHCNISRGEWNSTLEQIVKKLREKFGNNKTIVFNQSSGGDPEIVMHSFNCGGEFFYCNS
TQLFNSTWNSTQ--------PLNDTRGSNNTGDIITLPCRIKQIINMWQEVGKAMYAPPI
RGQIRCSSNITGLLLTRDGGKDKNETESKNKTEIFRPG-
>3V07X07_R5
-EEVVIKSENFTDNAKTIIVQLKKPVEINCTRPNNNTRKSIPTGPGRAFYATGEIIGDIR
QAHCNISRGEWNSTLEQIVKKLREKFGNNKTIVFNQSSGGDPEIVMHSFNCGGEFFYCNS
TQLFNSTWNSTQ--------PLNDTRGSNNTGDIITLPCRIKQIINMWQEVGKAMYAPPI
RGQIRCSSNITGLLLTRDGGKDKNETESKNKTEIFRPG-
>3V07X14_R5
-EEVVIKSENFTDNAKTIIVQLKKPVEINCTRPNNNTRKSIPIGPGRAFYATGEIIGDIR
QAHCNISRGEWNSTLEQIVKKLREKFGNNKTIVFNQSSGGDPEIVMHSFNCGGEFFYCNS
TQLFNSTWNSTQ--------PLNDTRGSNNTGDIITLPCRIKQIINTWQEVGKAMYAPPI
RGQIRCSSNITGLLLTRDGGKDKNETESKNKTEIFRPG-
>3V06X09_R5
-EEVVIKSENFTDNAKTIIVQLKKPVEINCTRPNNNTRKSIPIGPGRAFYATGEIIGDIR
QAHCNISRGEWNSTLEQIVKKLREKFGNNKTIVFNQFSGGDPEIVMHSFNCGGEFFYCNS
TQLFNSTWNSTQ--------PLNDTRGSNNTGDIITLPCRIKQIINMWQEVGKAMYAPPI
RGQIRCSSNITGLLLTRDGGKDKNETESKNKTEIFRPG-
>3V06X02_R5
-EEVVIKSENFTDNAKTIIVQLKKPVEINCTRPNNNTRKSIPIGPGRAFYATGEIIGDIR
QAHCNISRGEWNSTLEQIVKKLREKFGNNKTIVFNQSSGGDPEIVMHSFNCGGEFFYCNS
TQLFNSTWNSTQ--------PLNDTRGSNNTGDIITLPCRIKQIINMWQEVGKAMYAPPI
RGQIRCSSNITGLLLTRDGGKDKNETESKNKTEIFRPG-
>3V06X07_R5
-EEVVIKSENFTDNAKTIIVQLKKPVEINCTRPNNNTRKSIPIGPGRAFYATGEIIGDIR
QAHCNISRGEWNSTLEQIVKKLREKFGNNKTIVFNQSSGGDPEIVMHSFNCGGEFFYCNS
TQLFNSTWNSTQ--------PLNDTRGSNNTGDIITLPCRIKQIINMWQEVGKAMYAPPI
RGQIRCSSNITGLLLTRDGGKDKNETESKNKTEIFRPG-
>3V06X08_R5
-EEVVIKSENFTDNAKTIIVQLKKPVEINCTRPNNNTRKSIPIGPGRAFYATGEIIGDIR
QAHCNISRGEWNSTLEQIVKKLREKFGNNKTIVFNQSSGGDPEIVMHSFNCGGEFFYCNS
TQLFNSTWNSTQ--------PLNDTRGSNNTGDIITLPCRIKQIINMWQEVGKAMYAPPI
RGQIRCSSNITGLLLTRDGGKDKNETESKNKTEIFRPG-
>3V06X12_R5
-EEVVIKSENFTDNAKTIIVQLKKPVEINCTRPNNNTRKSIPIGPGRAFYATGEIIGDIR
QAHCNISRGEWNSTLEQIVKKLREKFGNNKTIVFNQSSGGDPEIVMHSFNCGGEFFYCNS
TQLFNSTWNSTQ--------PLNDTRGSNNTGDIITLPCRIKQIINMWQEVGKAMYAPPI
RGQIRCSSNITGLLLTRDGGKDKNETESKNKTEIFRPG-
>3V06X13_R5
-EEVVIKSENFTDNAKTIIVQLKKPVEINCTRPNNNTRKSIPIGPGRAFYATGEIIGDIR
QAHCNISRGEWNSTLEQIVKKLREKFGNNKTIVFNQSSGGDPEIVMHSFNCGGEFFYCNS
TQLFNSTWNSTQ--------PLNDTRGSNNTGDIITLPCRIKQIINMWQEVGKAMYAPPI
RGQIRCSSNITGLLLTRDGGKDKNETESKNKTEIFRPG-
>3V07X01_R5
-EEVVIKSENFTDNAKTIIVQLKKPVEINCTRPNNNTRKSIPIGPGRAFYATGEIIGDIR
QAHCNISRGEWNSTLEQIVKKLREKFGNNKTIVFNQSSGGDPEIVMHSFNCGGEFFYCNS
TQLFNSTWNSTQ--------PLNDTRGSNNTGDIITLPCRIKQIINMWQEVGKAMYAPPI
RGQIRCSSNITGLLLTRDGGKDKNETESKNKTEIFRPG-
>3V07X03_R5
-EEVVIKSENFTDNAKTIIVQLKKPVEINCTRPNNNTRKSIPIGPGRAFYATGEIIGDIR
QAHCNISRGEWNSTLEQIVKKLREKFGNNKTIVFNQSSGGDPEIVMHSFNCGGEFFYCNS
TQLFNSTWNSTQ--------PLNDTRGSNNTGDIITLPCRIKQIINMWQEVGKAMYAPPI
RGQIRCSSNITGLLLTRDGGKDKNETESKNKTEIFRPG-
>3V07X06_R5
-EEVVIKSENFTDNAKTIIVQLKKPVEINCTRPNNNTRKSIPIGPGRAFYATGEIIGDIR
QAHCNISRGEWNSTLEQIVKKLREKFGNNKTIVFNQSSGGDPEIVMHSFNCGGEFFYCNS
TQLFNSTWNSTQ--------PLNDTRGSNNTGDIITLPCRIKQIINMWQEVGKAMYAPPI
RGQIRCSSNITGLLLTRDGGKDKNETESKNKTEIFRPG-
>3V10X01_R5
-EEVVIKSENFTDNAKTIIVQLKKPVEINCTRPNNNTRKSIPIGPGRAFYATGEIIGDIR
QAHCNISRGEWNSTLEQIVKKLREKFGNNKTIVFNQSSGGDPEIVMHSFNCGGEFFYCNS
TQLFNSTWNSTQ--------PLNDTRGSNNTGDIITLPCRIKQIINMWQEVGKAMYAPPI
RGQIRCSSNITGLLLTRDGGKDKNETESKNKTEIFRPG-
>3V10X15_R5
-EEVVIKSENFTDNAKTIIVQLKNPVKINCTRPNNNTRKSIHIGPGRAFYATGGIIGNIR
QAHCNISREEWNSTLEQIVRKLREKFGSNKTIVFNQSSGGDPEIVMHSFNCGGEFFYCNS
AQLFNSTWNSTQ--------PLNDTRGSNNTGGIITLPCRIKQIINMWQEVGKAMYAPPI
RGLIRCSSNITGLLLTRDGGKDKNETESENKTEIFRPG-
>3V11X01_R5
-EEVVIKSENFTDNAKTIIVQLKKPVEINCTRPNNNTRKSIHIGPGRAFYATGGIIGNIR
QAHCNISREEWNSTLEQIVKKLREKFGSNKTIVFDQSSGGDPEIVMHSFNCGGEFFYCNS
TQLFNSTWNSTQ--------PLNDTRGSNNTGDIITLPCRIKQIINMWQEVGKAMYAPPI
RGQIRCSSNITGLLLTRDGGKDKNETESENKTEIFRPG-
>3V11X02_R5
-EEVVIKSENFTDNAKTIIVQLKNPVKINCTRPNNNTRKSIHIGPGRAFYATGEIIGNIR
QAHCNISREEWNSTLEQIVKKLREKFGSNKTIVFNQSSGGDPEIVMHSFNCGGEFFYCNS
TQLFNSTWNSTQ--------PLNDTRGSNNTGDIITLPCRIKQIINMWLEVGKAMYAPPI
RGQIRCSSNITGLLLTRDGGKDKNETESTNKTEIFRPG-
>3V18X09_R5
-EEVVIKSENFTDDAKTIIVQLKNPVKINCTRPNNNTRKSIHIGPGRAFYATGEIIGNIR
QAHCNISREEWNSTLEQIVKKLREKFGNNKTIVFNQSSGGDPEIVMHSFNCGGEFFYCNS
TQLFNSTWNSTQ--------PLNDTRGSNNTGDIITLPCRIKQIINMWQEVGKAMYAPPI
RGQIRCSSNITGLLLTRDGGKDKNETESENKTEIFRPG-
>3V19X01_R5
-EEVVIKSENFTDNAKTIIVQLKNPVKINCTRPNNNTRKSIHIGPGRAFYATGEIIGNIR
QAHCNISREEWNSTLEQIVKKLRERFGNNKTIVFNQSSGGDPEIVMHSFNCGGEFFYCNS
TQLFNSTWNSTQ--------PLNDTRGSNNTGDIITLPCRIKQIINMWQEVGKAMYAPPI
RGQIRCSSNITGLLLTRDGGKDKNETESENKTEIFRPG-
>3V10X17_R5
-EEVVIKSENFTDNAKTIIVQLKNPVKINCTRPNNNTRKSIHIGPGRAFYATGEIIGNIR
QAHCNISREEWNSTLEQIVKKLREKFGSNKTIVFNQSSGGDPEIVMHSFSCGGEFFYCNS
TQLFNSTWNSTQ--------PLNDTRGSNNTGDIITLPCRIKQIINMWQEVGKAMYAPPI
RGQIRCSSNITGLLLTRDGGKDKNETESENKTEIFRPG-
