# Supplementary material for: Protein structural disorder of the envelope V3 loop contributes to the switch in human immunodeficiency virus type 1 cell tropism
Source: PLoS One. 2017 Oct 19;12(10):e0185790. doi: 10.1371/journal.pone.0185790 (PMC5648111; doi:10.1371/journal.pone.0185790)
Supplement: S1 File — (ZIP) [file pone.0185790.s001.zip › sequences/Shankarappa_data_set_C2_V5/sequence_per_patient_AA_aligned/pat05.fasta.aln]

>5V02P01_R5
-EEVVIRSENFSDNAKTIIVQLKDPVNITCTRPNNNTRKSIHIQPGRAFYATGGIIGNIR
QAHCNISVGEWNNTLKQIVEKLREKFGSNKTIV-FKQSSGGDPEIVMHSFNCGGEFFYCN
TTQLFNSTW----NLNDTKGLSNTEDPIILPCRIKQIINMWQEVGKAMYAPPIQGLIRCS
SNITGLLLTRD--DGT-DKNGADTEKKTEIFRPG
>5V09XT_R5
EEEVVIRSDNFTDNTKTIIVQLKEPVEINCTRPNNNTRKSINMGPGRAFYTTGDIIGDIR
QAHCNLSTAKWNNTLKQIVGKLKEQF-KNKTIV-FNQSSGGDPEIVMHSFNCGGEFFYCD
STKLFNSTW--NSTWNNYKESND---TITLPCRIKQIINKWQEVGKAMYAPPIRGQIRCS
SNITGLLLTR---DGG-N--K-DNQTTEEVFRPG
>5V07XF_R5
EEEVVIRSDNFTDNTKTIIVQLKEPVEINCTRPNNNTRKSIHIAPGRAFYTTGDIIGDIR
QAHCNISRARWNDTLKQIDEKLKEQF-KNKTIA-FNQSSGGVPEIVMHSFNCGGEFFYCN
STQLFNSTWMFNSTWNVTKESND---NITLPCRIKQIINKWQEVGKAMYAPPIRGQIRCS
SNITGLLLTR---DGG-K--D-NNQ-T-EVFRPG
>5V06P18_R5
EEEVVIRSDNFADNTKTIIVQLKEPVEINCTRPNNNTRKSIHIAPGRAFYTTGDIIGDIR
QAHCNLSTAKWNNTLRQIVEKLKEQF-KNKTIV-FNQSSGGDPEIVMHSFNCGGEFFYCN
STKLFNSTWMFNSTWNNTKESND---TITLPCRIKQIINKWQEVGKAMYAPPIRGQIRCS
SNITGLLLTRDGGDGG-D--N-DNQ-T-EVFRPG
>5V02XN_R5
EEEVVIRSDNFTDNTKTIIVQLKEPVEINCTRPNNNTRKSIPIGPGRAFYTTGDIIGDIR
QAHCNLSRAKWNDTLKQIVEKLKERF-KNKTIV-FNQSSGGDPEIVMHSFNCGGEFFYCD
STQLFNSTWMFNSTWNDNDTNAE--GNITLPCRIKQIINKWQEVGKAMYAPPIRGQIRCS
SNITGLLLTR---DGG----K-DNQ-T-EVFRPG
>5V03XJ_R5
EEEVVIRSDNFTDNTKTIIVQLKESVEINCTRPNNNTRKSIPIGPGRAFYTTGDIIGDIR
QAHCNLSRAKWNDTLKQIVEKLKEEF-KNKTIV-FNQSSGGDPEIVMHSFNCGGEFFYCD
STQLFNSTWMFNSTWNDNDTNAE--GNITLPCRIKQIINKWQEVGKAMYAPPIRGQIRCS
SNITGLLLTR---DGG----K-GNQ-T-EVFRPG
>5V03XD_R5
EEEVVIRSDNFTDNTKTIIVQLKESVEINCTRPNNNTRKSIPIGPGRAFYTTGDIIGDIR
QAHCNLSRAKWNDTLKQIVEKLKEEF-KNKTIV-FNQSSGGDPEIVMHSFNCGGEFFYCD
STQLFNSTWMFNSTWNDNDTNAE--GNITLPCRIKQIINKWQEVGKAMYAPPIRGQIRCS
SNITGLLLTR---DGG----K-DNQ-T-EVFRPG
>5V07XE_R5
EEEVVIRSDNFTDNTKTIIVQLKEPVEINCTRPNNNTRKSINIGPGRAFYTTGDIIGDIR
QAHCNISRAKWNNTLIQIVKKLEEQF-KNKTIF-FNQSSGGDPEIVMHSFNCGGEFFYCN
STQLFNSTWRFNS----TNESND---NITLPCRIKQIINKWQEVGKAMYAPPIRGQIRCS
SNITGLLLTR---DGG-NGDN-DNQ-T-EVFRPG
>5V10XG_R5
EEEVVIRSDNFTDNTKTIIVQLKEPVEINCTRPNNNTRKSIRIAPGRAFYTTGDIIGDIR
QAHCNISRTKWNNTLIQIVKKLKEQF-KNKTIV-FNQSSGGDPEIVMHSFNCGGEFFYCN
STKLFNSTWKFNSTWNDTD-------PITLPCRIKQIINKWQEVGKAMYAPPIRGQIRCS
SNITGLLLTR---DGG-P--G-DNQ-T-ETFRPG
>5V41P23_R5
EEEVVIRSDNFTDNTKTIIVQLKEPVEINCTRPNNNTRKSIHIGPGRAFYTTGDIIGDIR
QAHCNLSRAKWNDTLKQIVEKLKEQF-KNKTIV-FNQSSGGDPEIVMHSFNCGGEFFYCN
STQLFNSTWMFNSTWNDTKDT------ITLPCRIKRIMNKWQEVGKAMYAPPIRGQIRCS
SNITGLLLTR---DGG-N--D-DNQ-T-EVFRPG
>5V02XB_R5
EEEVVIRSDNFTDNTKTIIVQLKESVEINCTRPNNNTRKSIHIGPGRAFYTTGDIIGDIR
QAHCNISRAKWNNTLIQIVKKLKVQF-ENKTIV-FNQSSGGDPEIVMHSFNCGGEFFYCN
STQLFNSTWMFNSTWNDTKESNDTEGNITLPCRIKQIINKWQEVGKAMYAPPIRGQIRCS
SNITGLLLTR---DGG----K-DSQ-T-EVFRPG
>5V02P12_R5
EEEVVIRSDNFTDNTKTIIVQLKESVEINCTRPNNNTRKSIHIGPGRAFYTTGDIIGDIR
QAHCNISRAKWNNTLIQIVKKLKVQF-ENKTIV-FNQSSGGDPEIVMHSFNCGGEFFYCN
STQLFNSTWMFNSTWNDTKESNDTKKIITLPCRIKQIIDKWQEVGKAMYAPPIRGQIRCS
SNITGLLLTR---DGG----K-DNQ-T-EVFRPG
>5V02XJ_R5
EEEVVIRSDNFTDNTKTIIVQLKEPVEINCTRPNNNTRKSIHIGPGRAFYTTGDIIGDIR
QAHCNISRAKWNNTLIQIVKKLKVQF-ENKTIV-FNQSSGGDPEIVMHSFNCGGEFFYCN
STQLFNSTWMLNSTWNDTKESNDTKEIITLPCRIKQIINKWQEVGKAMYAPPIRGQIRCS
SNITGLLLTR---DGG----K-DNQ-T-EVFRPG
>5V03XQ_R5
EEEVVIRSDNFTDNTKTIIVQLKESVEINCTGPNNNTRKSIHIGPGRAFYTTGDIIGDIR
QAHCNISRAKWNNTLIQIVKKLKVQF-GNKTIV-FNQSSGGDPEIVMHSFNCGGEFFYCN
STQLFNSTWMFNSTWNDTKESNDTKEIITLPCRIKQIINKWQEVGKAMYAPPIRGQIRCS
SNITGLLLTR---DGG-N--N-DNQ-T-EVFRPG
>5V03XR_R5
EEEVVIRSDNFTDNTKTIIVQLKESVEINCTRPNNNTRKSIHIGPGRAFYTTGDIIGDIR
QAHCNISRAKWNNTLIQIVKKLKVQF-ENKTIV-FNQSSGGDPEIVMHSFNCGGGFFYCN
STQLFNSTWMFNSTWNDTKESNDTKEIITLPCRIKQIINKWQEVGKAMYAPPIRGQIGCS
SNITGLLLTR---DGG-N--N-DNQ-T-EVFRPG
>5V03XF_R5
EEEVVIRSDNFTDNTKTIIVQLKESVEINCTRPNNNTRKSIHIGPGRAFYTTGDIIGDIR
QAHCNISRAKWNNTLIQIVKKLKVQF-ENKTIV-FNQSSGGDPEIVMHSFNCGGEFFYCN
STQLFNSTWMSNSTWNDTKESNDTKEIITLPCRIKQIINKWQEVGKAMYAPPIRGQIRCS
SNITGLLLTR---DGG-N--N-DNQ-T-EVFRPG
>5V03XC_R5
EEEVVIRSDNFTDNTKTIIVQLKESVEINCTRPNNNTRKSIHIGPGRAFYTTGDIIGDIR
QAHCNISRAKWNNTLVQIVKKLKVQF-ENKTIV-FNQSSGGDPEIVMHSFNCGGEFFYCN
STQLFNSTWMFNSTWNDTKESNDTKEIITLPCRIKQIINKWQEVGKAMYAPPIRGQIRCS
SNITGLLLTR---DGG-N--N-DNQ-T-EVFRPG
>5V03XK_R5
EEEVVIRSDNFTDNTKTIIVQLKESVEINCTRPNNNTRKSIHIGPGRAFYTTGDIIGDIR
QAHCNISRAKWNNTLIQIVKKLKVQF-ENKTIV-FNQSSGGDPEIVMHSFNCGGEFFYCN
STQLFNSTWMFNSTWNDTKESNDTKEIITLPCRIKQIINKWQEVGKAMYAPPIRGQIRCS
SNITGLLLTR---DGG-N--N-DNQ-T-EVFRPG
>5V02P03_R5
EEEVVIRSDNFTDNTKTIIVQLKESVEINCTRPNNNTRKSIHIGPGRAFYTTGDIIGDIR
QVHCNISRAKWNNTLIQIVKKLKVQF-ENKTIV-FNQSSGGDPEIVMHSFNCGGEFFYCN
STQLFNSTWMFNSTWNDTKESNDTKEIITLPCRIKQIINKWQEVGKAMYAPPIRGQIRCS
SNITGLLLTR---DGG----K-DNQ-T-EVFRPG
>5V02XC_R5
EEEVVIRSDNFTDNTKTIIVQLKESVEINCTRPNNNTRKSIHIGPGRAFYTTGDIIGDIR
QAHCNISRAKWNNTLIQIVKKLKVQF-ENKTIV-FNQSSGGDPEIVMHSFNCGGEFFYCN
STQLFNSTWMFNSTWNDTKESNDTKEIITLPCRIKQIINKWQEVGKAMYAPPIRGQIRCS
SNITGLLLTR---DGG----K-DNQ-T-EVFRPG
>5V03XB_R5
EEEVVIRSDNFTDNTKTIIVQLKESVEINCTRPNNNTRKSIHIGPGRAFYTTGDIIGDIR
QAHCNISRAKWNNTLIQIVKKLKVQF-ENKTIV-FNQSSGGDPEIVMHSFNCGGEFFYCN
STQLFNSTWMFNSTWNDTKESNDTKEIITLPCRIKQIINKWQEVGKAMYAPPIRGQIRCS
SNITGLLLTR---DGG----K-DNQ-T-EVFRPG
>5V41XL_R5
EEEVVIRSDNFTDNTKTIIVQLKESVEINCTRPNNNTRKSIHIGPGRAFYTTGDIIGDIR
QAHCNVSRAKWNDTLKQIVEKLKEQF-KNKTIV-FSQSSGGDPEIVMHSFNCGGEFFYCN
STQLFNSTWMFNSTWNDTKESNE---TITLPCRIKQIINKWQEVGKAMYAPPIRGQIRCS
SNITGLLLTR---DGG-DGGK-DNQ-T-EVFRPG
>5V41XM_R5
EEEVVIRSDNFTDNTKTIIVQLKESVEINCTRPNNNTRKSIHIGPGRAFYTTGDIIGDIR
QAHCNVSRAKWNDTLKQIVEKLKEQF-KNKTIV-FSQSSGGDPEIVMHSFNCGGEFFYCN
STQLFNSTWMFNSTWNDTKESNE---TITLPCRIKQIINKWQEVGKAMYAPPIRGQIRCS
SNITGLLLTR---DGG-DGGK-DNQ-T-EVFRPG
>5V41XN_R5
EEEVVIRSDNFTDNTKTIIVQLKESVEINCTRPNNNTRKSIHIGPGRAFYTTGDIIGDIR
QAHCNVSRAKWNDTLKQIVEKLKEQF-KNKTIA-FSQSSGGDPEIVMHSFNCGGEFFYCN
STQLFNSTWMFNSTWNDTKESNE---TITLPCRIKQIINKWQEVGKAMYAPPIRGQIRCS
SNITGLLLTR---DGG-DGGK-DNQ-T-EVFRPG
>5V41P21_R5
EEEVVIRSDDFTDNTKTIIVQLKEPVEINCTRPNNNTRKSIHIGPGRAFYTTGDIIGDIR
QAHCNLSRAKWNDTLKQIVEKLKEQF-KNKTIV-FNQSSGGDPEIVMHSFNCGGEFFYCN
STQLFNSTWMFNSTWNDTKESNK---TITLPCRIKQIINKWQEVGKAMYAPPIRGQIRCS
SNITGLLLTR---DGG----E-DNQ-A-EVFRPG
>5V51XI_R5
EEEVIIRSDNFTDNTKTIIVQLKESVEINCTRPNNNTRKSIHIGPGRAFYTTGDIIGDIR
QAHCNLSRAKWNDTLKQIVEELKEQF-KNKTIV-FNQSSGGDPEIVMHSFNCGGGFFYCN
STQLFNSTWMFNSTWNDTKESNE---TITLPCRIKQIINKWQEVGKAMYAPPIRGQIRCS
SNITGLLLTR---DGG----N-DNQ-T-EVFRPG
>5V02P07_R5
EEEVVIRSDNFTDNTKTIIVQLKEPVEINCTRPNNNTRKSIPIGPGRAFYTTGDIIGDIR
QAHCNISRAKWNNTLKQIVEKLKEQF-KNKTIA-FNQSSGGDPEIVMHSFNCGGEFFCCN
STQLFNSTWMFNSTWNDTKESNDTEGNITLPCRIKQIINKWQEVGKAMYAPPIRGQIRCS
SNITGLLLTR---DGG----K-DNQ-T-EVFRPG
>5V02P09_R5
EEEVVIRSDNFTDNTKTIIVQLKESVEINCTRPNNNTRKSIPIGPGRAFYTTGDIIGDIR
QAHCNLSRAKWNDTLKQIVKKLKVQF-ENKTIV-FNQSSGGDPEIVMHSFNCGGEFFYCN
STQLFNSTWMFNSTWNDTKESNDTEGNITLPCRIKQIINKWQEVGKAMYAPPIRGQIRCS
SNITGLLLTR---DGG----K-DNQ-T-EVFRPG
>5V04XA_R5
EEEVVIRSDNFTDNTKAIIVQLKEPVEINCTRLNNNTRKSIPIGPGRAFYTTGDIIGDIR
QAHCNLSRVKWNDTLKQIVEELKEQF-KNKTIV-FNQSSGGDPEIVMHSFNCGGEFFYCN
STQLFNSTWMFNSTWNDTKESNDTEGNITLPCRIKQIINKWQEVGKAMYAPPIRGQIRCS
SNITGLLLTR---DGG-N--N-DNQ-T-EVFRPG
>5V04XK_R5
EEEVVIRSDNFTDNTKTIIVQLKEPVEINCTRPNNNTRKSIHIGPGRAFYTTGDIIGDIR
QAHCNISRAKWNNTLKQIVEKLKEQF-KNKTIV-FNQSSGGDPEIVMHSFNCGGEFFYCN
STQLFNSTWMFNSTWNDTKESNGTREIITLPCKIKQIINKWQEVGKAMYAPPIRGQIRCS
SNITGLLLTR---DGG-N--N-DNQ-T-EVFRPG
>5V41P25_R5
EEEVVIRSDNFTDNTKTIIVQLKEPVEINCTRPNNNTRKSIPIGPGRAFYTTGDIIGDIR
QAHCNLSRAKWNDTLKQIVKKLKEQF-KNKTIV-FNQSSGGDPEIVMHSFNCGGEFFYCN
STQLFNSTW------NDTKESNE---TITLPCRIKQIINKWQEVGKAMYAPPIRGQIRCS
SNITGLLLTR---DGG----E-DNQ-I-EVFRPG
>5V05XC_R5
EEEVVIRSDNFTDNTKTIIVQLKEPVEINCTRPNNNTRKSIHIGPGRAFYTTGDIIGDIR
QAHCNISRAKWNDTLKQIIEKLKEQF-KNKTIV-FNQSSGGDPEIVMHSFNCGGEFFYCN
STQLFNSTWMFNSTWNDTKESNE---TITLPCRIKQIINKWQEVGKAMYAPPIRGQIRCS
SNITGLLLTR---DGG----E-DNQ-I-EVFRPG
>5V41P12_R5
EEEVIIRSDNFTDNTKTIIVQLKEPVEINCTRPNNNTRKSIHIGPGRAFYTTGDIIRDIR
QAHCNISRAKWNDTLKQIVEKLKEQF-KNKTIV-FNQSSGGDPEIVMHSFNCGGEFFYCN
STQLFNSTWMFNSTWNDTKESNE---TITLPCRIKQIINKWQEVGKAMYAPPIRGQIRCS
SNITGLLLTR---DGG-N--S-DNQ-T-EVFRPG
>5V41P29_R5
EEEVVIRSDNFTDNTKTIIVQLKESVEINCTRPNNNTRKSIHIGPGRAFYTTGDIIGDIR
QAHCNISRAKWNDTLKQIVEKLKEQF-KNKTIV-FNQSSGGDPEIVMHSFNCGGEFFYCN
STQLFNSTWIFNSTWNDTKESNG---TITLPCRIKQIINKWQEVGKAMYAPPIRGQIRCS
SNITGLLLTR---DGG-N--H-DNQ-T-EVFRPG
>5V03XE_R5
EEEVVIRSDNFTDNTKTIIVQLKEPVEINCTRPNNNTRKSIHIGPGRAFYTTGDIIGDIR
QAHCNISRAKWNNTLKQIVEKLKEQF-KNKTIV-FNQSSGGDPEIVMHSFNCGGEFFYCN
STQLFNSTWMFNSTWNDTKESNDTKEIITLPCRIKQIINKWQEVGKAMYAPPIRGQIRCS
SNITGLLLTR---DGG----K-DNQ-T-EVFRPG
>5V02P02_R5
EEEVVIRSDNFTDNTKTIIVQLKEPVEINCTRPNNNTRKSIPIGPGRAFYTTGDIIGDIR
RAHCNLSRAKWNDTLKQIVEKLKEQF-KNKTIV-FNQSSGGDPEIVMHSFNCGGEFFYCN
STQLFNSTWMFNSTWNDTKESNDTKEIITLPCRIKQIINKWQEVGKAMYAPPNRGQIRCS
SNITGLLLTR---DGG----K-DNQ-T-EVFRPG
>5V02P11_R5
EEEVVIRSDNFTDNTKTIIVQLKEPVEINCTRPNNNTRKSIPIGPGRAFYTTGDIIGDIR
QAHCNLSRAKWNDTLKQIVEKLKEQF-ENKTIV-FNQSSGGDPEIVMHSFNCGGEFFYCN
STQLFNSTWMFNSTWNDTKESNDTEEIITLPCRIKQIINKWQEVGKAMYAPPIRGQIRCS
SNITGLLLTR---DGG----K-DNQ-T-EVFRPG
>5V03XI_R5
EEEVVIRSDNFTDNTKTIIVQLKEPVEINCTRPNNNTRKSIPIGPGRAFYTTGDIIGDIR
QAHCNLSRAKWNDTLKQIVEKLKEQF-KNKTIV-FNQSSGGDPEIVMHSFNCGGEFFYCN
STQLFNSTWMFNSTWDDTKESNDTKEIITLPCRIKQIINKWQEVGKAMYAPPIRGQIRCS
SNITGLLLTR---DGG----K-DNQ-T-EVFRPG
>5V02P05_R5
EEEVVIRSDNFTDNTKTIIVQLKEPVEINCTRPNNNTRKSIPIGPGRAFYTTGDIIGDIG
QAHCNLSRAKWNDTLKQIVEKLKEQF-KNKTIV-FNQSSGGDPEIVMHSFNCGGEFFYCN
STQLFNSTWMFNSTWNDTKESNDTKEIITLPCRIKQIINKWQEVGKAMYAPPIRGQIRCS
SNITGLLLTR---DGG----K-DNQ-T-EVFRPG
>5V04XD_R5
EEEVVIRSDNFTDNTKTIIVQLKEPVEINCTRPNNNTRKSIPIGPGRAFYTTGDIIGDIR
QAHCNLSRAKWNDTLKQIVEKLKEQF-KNKTIV-FNQSSGGDPEIVMHSFNCGGEFFYCN
STQLFNSTWMFNSTWNDTKESNDTKEIITLPCRIKQIINKWQEVGKAMYAPPIRGQIRCS
SNITGLLLTR---DGG----K-DNQ-T-EVFRPG
>5V04XB_R5
EEEVVIRSDNFTDNTKTIIVQLKESVEINCTRPNNNTRKSIHIGPGRAFYTTGDIIGDIR
QAHCNISRAKWNDTLKQIVEKLKEQF-KNKTIV-FNQSSGGDPEIVMHSFNCGGEFFYCN
STQLFNSTWMFNSTWNDTKESND---TITLPCRIKQIINKWQEVGKAMYAPPIRGQIRCS
SNITGLLLTR---DGG-N--N-DNQ-T-EVFRPG
>5V06XD_R5
EEEVVIRSDNFTDNTKTIIVQLKEPVEINCTRPNNNTRKSIHIGPGRAFYTTGDIIGDIR
QAHCNISRAKWNDTLKQIVEKLKEQF-KNKTIV-FNQSSGGDPEIVMHSFNCGGEFFYCN
STQLFNSTWMFNSTWNDTKESNDTEEIITLPCRIKQIINKWQEVGKAMYAPPIRGQIRCS
SNITGLLLTR---DGG-N--N-DNQ-T-EVFRPG
>5V04XC_R5
EEEVVIRSDNFTDNTKTIIVQLKEPVEINCTRPNNNTRKSIHIGPGRAFYTTGDIIGDIR
QAHCNLSRAKWNDTLKQIVEKLKEQF-KNKTIV-FNQSSGGDPEIVMHSFNCGGEFFYCN
STQLFSSTWMFNSTWNDTKESNDTEEIITLPCRIKQIINKWQEVGKAMYAPPIRGQIRCS
SNITGLLLTR---DGG-N--N-DNQ-T-EVFRPG
>5V04XU_R5
EEEVVIRSDNFTDNTKTIIVQLKEPVEINCTRPNNNTRKSIHIGPGRAFYTTGDIIGDIR
QAHCNLSRAKWNDTLKQIVEKLKEQF-KNKTIV-FNQSSGGDPEIVMHSFNCGGEFFYCN
STQLFNSTWMFNSTWNDTKESNDTEEIITLPCRIKQIINKWQEVGKAMYAPPIRGQIRCS
SNITGLLLTR---DGG-N--N-DNQ-T-EVFRPG
>5V41P18_R5
EEEVVIRSDNFTDNTKTIIVQLKEPVEINCTRPNNNTRKSIHIGPGRAFYTTGDIIGDIR
QAHCNLSRAKWNDTLKQIVEKLKEQF-KNKTIV-FNQSSGGDPEIVMHSFNCGGEFFYCN
STQLFNSTWMFNSTWNDTKESNE---TITLPCRIKQIINKWQEVGKAMYAPPIRGQIRCS
SNITGLLLTR---DGG-D--N-DNQ-T-EVFRPG
>5V41XK_R5
EEEVVIRSDNFTDNTKTIIVQLKEPVEINCTRPNNNTRKSIHIGPGRAFYTTGDIIGDIR
QAHCNLSRAKWNDTLKQIVEKLKEQF-KNKTIV-FNQSSGGDPEIVMHSFNCGGEFFYCN
STQLFNSTWMFNSTWNDTKESNE---TITLPCRIKQIINKWQEVGKAMYAPPIRGQIRCS
SNITGLLLTR---DGG----N-DNQ-I-EVFRPG
>5V41XQ_R5
EEEVVIRSDNFTDNTKTIIVQLKEPVEINCTRPNNNTRKSIHIGPGRAFYTTGDIIGDIR
QAHCNLSRAKWNDTLKQIVEKLKEQF-KNKAIV-FNQSSGGDPEIVMHSFNCGGEFFYCN
STQLFNSTWMFNSTWNDTKESNE---TITLPCRIKQIINKWQEVGKAMYAPPIRGQIRCS
SNITGLLLTR---DGG----N-DNQ-I-EVFRPG
>5V41XS_R5
EEEVVIRSDNFTDNTKTIIVQLKEPVEINCTRPNNNTRKSIHIGPGRAFYTTGDIIGDIR
QAHCNLSRAKWNDTLKQIVEKLKEQF-KNKTIV-FNQSSGGDPEIVMHSFNCGGEFFYCN
STQLFNSTWMFNSTWNDTKESNE---TITLPCRIKQIINKWQEVGKAMYAPPIRGQIRCS
SNITGLLLTR---DGG-N--S-DNQ-T-EVFRPG
>5V02P04_R5
EEEVVIRSDNFTDNTKTIIVQLKEPVEINCTRPNNNTRKSIPIGPGRAFYTTGDIIGDIR
QAHCNLSRAKWNNTLIQIVEKLKEQF-KNKTIV-FNQSSGGDPEIVMHSFNCGGEFFYCN
STQLFNSTWMFNSTWNDTKESNDTEGNITLPCRIKQIINKWQEVGKAMYAPPIRGQIRCS
SNITGLLLTR---DGG----K-DNQ-T-EVFRPG
>5V06XH_R5
EEEVVIRSDNFTDNTKTIIVQLKEPVEINCTRPNNNTRKSIHIGPGRAFYTTGDIIGDIR
QAHCNISRAKWNDTLKQIVEKLKEQF-KNKTIV-FNQSSGGDPEIVMHSFNCGGEFFYCN
STQLFNSTWMFNSTWNDTKESNDTEGNITLPCRIKQIINKWQEVGKAMYAPPIRGQIRCS
SNITGLLLTR---DGG----K-DNQ-T-EVFRPG
>5V41P10_R5
EEEVVIRSDNFTDNTKTIIVQLKEPVEINCTRPNNNTRKSIHIGPGRAFYTTGDIIGAIR
QAHCNLSRAKWNDTLKQIVEKLKEQF-KNKTIV-FNQSSGGDPEIVMHSFNCGGEFFYCN
STQLFNSTWMFNSTWNDTKESNDTEGNITLPCRIKQIINKWQEVGKAMYAPPIRGQIRCS
SNITGLLLTR---DGG-N--N-DNQ-A-EVFRPG
>5V02XD_R5
EEEVVIRSDNFTDNTETIIVQLKEPVEINCTRPNNNTRKSIPIGPGRAFYTTGDIIGDIR
QAHCNLSRAKWNDTLKQIVEKLKEQF-KNKTIV-FNQSSGGDPEIVMHSFNCGGEFFYCN
STQLFNSTWMFNSTWNDTKESNGTEGNITLPCRIKQIINKWQEVGKAMYAPPIRGQIRCS
SNITGLLLTR---DGG-N--N-DNQ-T-EVFRPG
>5V03XM_R5
EEEVVIRSDNFTDNTKTIIVQLKEPVEINCTRPNNNTRKSIPIGPGRAFYTTGDIIGDIR
QAHCNLSRAKWNDTLKQIVEKLKEQF-KNKTIV-FNQSSGGDPEIVMYSFNCGGEFFYCN
STQLFNSTWMFNSTWNDTKESNDTEGNITLPCRIKQIINKWQEVGKAMYAPPIRGQIRCS
SNITGLLLTR---DGG----K-DNQ-T-EVFRPG
>5V02P08_R5
EEEVVIRSDNFTDNTKTIIVQLKEPVEINCTRPNNNTRKSIPIGPGRAFYTTGDIIGDIR
QAHCNLSRAKWNDTLKQIVEKLKEQF-KNKTIV-FNQSSGGDPEIVMHSFNCGGEFFYCN
STQLFNSTWMFNSTWNDTKESNDTEGNITLPCRIKQIINKWQEVGKAMYAPPIRGQIRCS
SNITGLLLTR---DGG----K-DNQ-T-EVFRPG
>5V02P10_R5
EEEVVIRSDNFTDNTKTIIVQLKEPVEINCTRPNNNTRKSIPIGPGRAFYTTGDIIGDIR
QAHCNLSRAKWNDTLKQIVEKLKEQF-KNKTIV-FNQSSGGDPEIVMHSFNCGGEFFYCN
STQLFNSTWMFNSTWNDTKESNDTEGNITLPCRIKQIINKWQEVGKAMYAPPIRGQIRCS
SNITGLLLTR---DGG----K-DNQ-T-EVFRPG
>5V02P13_R5
EEEVVIRSDNFTDNTKTIIVQLKEPVEINCTRPNNNTRKSIPIGPGRAFYTTGDIIGDIR
QAHCNLSRAKWNDTLKQIVEKLKEQF-KNKTIV-FNQSSGGDPEIVMHSFNCGGEFFYCN
STQLFNSTWMFNSTWNDTKESNDTEGNITLPCRIKQIINKWQEVGKAMYAPPIRGQIRCS
SNITGLLLTR---DGG----K-DNQ-T-EVFRPG
>5V02XA_R5
EEEVVIRSDNFTDNTKTIIVQLKEPVEINCTRPNNNTRKSIPIGPGRAFYTTGDIIGDIR
QAHCNLSRAKWNDTLKQIVEKLKEQF-KNKTIV-FNQSSGGDPEIVMHSFNCGGEFFYCN
STQLFNSTWMFNSTWNDTKESNDTEGNITLPCRIKQIINKWQEVGKAMYAPPIRGQIRCS
SNITGLLLTR---DGG----K-DNQ-T-EVFRPG
>5V02XI_R5
EEEVVIRSDNFTDNTKTIIVQLKEPVEINCTRPNNNTRKSIPIGPGRAFYTTGDIIGDIR
QAHCNLSRAKWNDTLKQIVEKLKEQF-KNKTIV-FNQSSGGDPEIVMHSFNCGGEFFYCN
STQLFNSTWMFNSTWNDTKESNDTEGNITLPCRIKQIINKWQEVGKAMYAPPIRGQIRCS
SNITGLLLTR---DGG----K-DNQ-T-EVFRPG
>5V04XL_R5
EEEVVIRSDNFTDNTKTIIVQLKEPVEINCTRPNNNTRKSIPIGPGRAFYTTGDIIGDIR
QAHCNLSRAKWNDTLKQIVEKLKEQF-KNKTIV-FNQSSGGDPEIVMHSFNCGGEFFYCN
STQLFNSTWMFNSTWNDTKESNE---TITLPCRIKQIINKWQEVGKAMYAPPIRGQIRCS
SNITGLLLTR---DGG-N--N-DNQ-T-EVFRPG
>5V04XF_R5
EEEVVIRSDNFTDNTKTIIVQLKEPVEINCTRPNNNTRKSIHIGPGRAFYTTGDIIGDIR
QAHCNLSRAKWNDTLKQIVEKLKEQF-KNKTIV-FNQSSGGDPEIVMHSFNCGGEFFYCN
STQLFNSTWMFNSTWNDTKESNDTEGNITLPCRIKQIINKWQEVGKAMYAPPIRGQIRCS
SNITGLLLTR---DGG-N--N-DNQ-T-EVFRPG
>5V02XF_R5
EEEVVIRSDNFTDNTKTIIVQLKEPVEINCTRPNNNTRKSIPIGPGRAFYTTGDIIGDIR
QAHCNLSRAKWNDTLKQIVEKLKEQF-KNKTIV-FNQSSGGDPEIVMHSFNCGGEFFYCN
STQLFNSTWMFNSTWNDTKESNDTEGNITLPCRIKQIINKWQEVGKAMYAPPIRGQIRCS
SNITGLLLTR---DGG-N--N-DNQ-T-EVFRPG
>5V02XH_R5
EEEVVIRSDNFTDNTKTIIVQLKEPVEINCTRPNNNTRKSIPIGPGRAFYTTGDIIGDIR
QAHCNLSRAKWNDTLKQIVEKLKEQF-KNKTIV-FNQSSGGDPEIVMHSFNCGGEFFYCN
STQLFNSTWMFNSTWNDTKESNDTEGNITLPCRIKQIINKWQEVGKAMYAPPIRGQIRCS
SNITGLLLTR---DGG-N--N-DNQ-T-EVFRPG
>5V02XL_R5
EEEVVIRSDNFTDNTKTIIVQLKEPVEINCTRPNNNTRKSIPIGPGRAFYTTGDIIGDIR
QAHCNLSRAKWNDTLKQIVEKLKEQF-KNKTIV-FNQSSGGDPEIVMHSFNCGGEFFYCN
STQLFNSTWMFNSTWNDTKESNDTEGNITLPCRIKQIINKWQEVGKAMYAPPIRGQIRCS
SNITGLLLTR---DGG-N--N-DNQ-T-EVFRPG
>5V04XN_R5
EEEVVIRSDNFTDNTKTIIVQLKEPVEINCTRPNNNTRKSIPIGPGRAFYTTGDIIGDIR
QAHCNLSRAKWNDTLKQIVEKLKEQF-KNKTIV-FNQSSGGDPEIVMHSFNCGGEFFYCN
STQLFNSTWMFNSTWNDTKESNDTEGNITLPCRIKQIINKWQEVGKAMYAPPIRGQIRCS
SNITGLLLTR---DGG-N--N-DNQ-T-EVFRPG
>5V04XM_R5
EEEVVIRSDNFTDNTKTIIVQLKEPVEINCTRPNNSTRKSIPIGPGRAFYTTGDIIGDIR
QAHCNLSRAKWNDTLKQIVEKLKEQF-KNKTIV-FNQSSGGDPEIVMHSFNCGGEFFYCN
STQLFNSTWMFNSTWNDTKESNDTEGNITLPCRIKQIINKWQEVGKAMYAPPIRGQIRCS
SNITGLLLTR---DGG-N--N-DNQ-T-EVFRPG
>5V08XH_R5
EEEVVIRSDNFTDNTKTIIVQLKEPVEINCTRPNNNTRKSIHIAPGRTFYTTGDIIGDIR
QAHCNISRAKWNNTLIQIVEKLKEQF-KNKTIA-FNQSSGGDPEIIMHSFNCGGEFFYCN
STKLFNSTWMFNSTWNETKDSND---TITLPCRIKQIINKWQEVGKAMYAPPIRGQIRCS
SNITGLLLTR---DGG-NGND-DNQ-T-EVFRPG
>5V07XC_R5
EEEVVIRSDNFTDNTKTIIVQLKEPVEINCTRPNNNTRKSIHIAPGRAFYTTGDIIGDIR
QAHCNISRAKWNNTLIQIVKKLKEQF-KNKTIA-FNQFSGGDPEIVMHSFNCGGEFFYCN
STQLFNSTWMFNSTWNETKESND---NITLPCRIKQIINKWQEVGKAMYAPPIRGQIRCS
SNITGLLLTR---DGG-YGSN-DNQ-T-EVFRPG
>5V06P22_R5
EEEVVIRSDNFMDNTKTIIVQLKEPVEINCTRPNNNTRKSIHIAPGRAFYTTGDIIGDIR
QAHCNISRAKWNNTLIQIVKKLKEQF-KNKTIV-FNQSSGGDPEIVMHSFNCGGEFFYCN
STQLFNSTWMINSTWNDTEESNE---NITLPCRIKQIINKWQEVGKAMYAPPIRGQIRCS
SNITGLLLTR---DGG-NGGE-DNQ-T-EVFRPG
>5V06XF_R5
EEEVVIRSDNFTDNTKTIIVQLKEPVEINCTRPNNNTRKSIHIAPGRAFYTTGDIIGDIR
QAHCNISRAKWNNTLIQIVKKLKEQF-KNKTIA-FNQSSGGDPEIVMHSFNCGGEFFYCN
STRLFNSTWMFNRTWNDTKESNE---TIILPCRIKQIINKWQEVGKAMYAPPIRGQIRCS
SNITGLLLTR---DGG-NGGE-DNQ-T-EVFRPG
>5V06XM_R5
EEEVVIRSDNFTDNTKTIIVQLKEPVEINCTRPNNNTRKSIHVGPGRAFYTTGDIIGDIR
QAHCNISKAKWNNTLIQIVKKLKEQF-KNKTIA-FNQSSGGDPEIVMHSFNCGGEFFYCN
STQLFNSTWMFNRTWNDTKESNE---TIILPCRIKQIINKWQEVGKAMYAPPIRGQIRCS
SNITGLLLTR---DGG-NGGE-DNQ-T-EVFRPG
>5V06XP_R5
EEEVVIRSDNFTDNTKTIIVQLKEPVEINCTRPNNNTRKSIHIGPGRAFYTTGDIIGDIR
QAHCNISKAKWNNTLIQIVKKLKEQF-KNKTIA-FNQSSGGDPEIVMHSFNCGGEFFYCN
STQLFNSTWMFNRTWNDTKESNE---TIILPCRIKQIINKWQEVGKAMYAPPIRGQIRCS
SNITGLLLTR---DGG-NGGE-DNQ-T-EVFRPG
>5V08XF_R5
EEEVVIRSDNFTDNTKTIIVQLKEPVEINCTRPNNNTRKSIHIAPGRAFYTTGDIIGDIR
QAHCNISRAKWNNTLIQIVKKLKEQF-KNKTIV-FNQSSGGDPEIVMHSFNCGGEFFYCN
STKLFNSTWKFNSTWNDTD-------TITLPCRIKQIINKWQEVGKAMYAPPIRGQIRCS
SNITGLLLTR---DGG-K--D-NNQ-T-EVFRPG
>5V08XI_R5
EEEVVIRSDNFTDNTKTIIVQLKEPVEINCTRPNNNTRKSIHIAPGRAFYTTGDIIGDIR
QAHCNISRAKWNNTLIQIVKKLKEQF-KNKTIV-FNQSSGGDPEIVMHSFNCGGEFFYCN
STKLFNSTWKFNSTWNDTD-------TITLPCRIKQIINKWQEVGKAMYAPPIRGQIRCS
SNITGLLLTR---DGG-K--D-NNQ-T-EVFRPG
>5V07XJ_R5
EEEVVIRSDNFTDNTKTIIVQLKEPVEINCTRPNNNTRKGIHIAPGRAFYTTGDIIGDIR
QAHCNISRAKWNNTLIQIVKKLKEQF-KDKTIV-FNQSSGGDPEIVMHSFNCGGEFFYCN
STKLFNSTWMFNSTWNDTKGSNDT--DITLPCRIKQIINKWQEVGKAMYAPPIRGQIRCS
SNITGLLLTR---DGG-NGGE-DNQ-T-EVFRPG
>5V07XO_R5
EEEVVIRSDNFTDNTKTIIVQLKEPVEINCTRPNNNTRKSIHIAPGRAFYTTGDIIGDIR
QAHCNISRAKWNNTLIQIVKKLKEQF-KNKTIV-FNQSSGGDPEIVMHSFNCGGEFFYCN
STKLFNSTWMFNSTWNDTKGSNDT--DITLPCRIKQIINKWQEVGKAMYAPPIRGQIRCS
PNITGLLLTR---DGG-NGGE-DNQ-T-EVFRPG
>5V07XA_R5
EEEVVIRSDNFTDNTKTIIVQLKEPVEINCTRPNNNTRKSIHIGPGRAFYTTGDIIGDIR
QAHCNISRAKWNNTLIQIVKKLKEQF-KNKTIV-FNQSSGGDPEIVMHSFNCGGEFFYCN
STKLFNSTWMFNSTWNNTKESND---TITLPCRIKQIINKWQEVGKAMYAPPIRGQIRCS
SNITGLLLTR---DGG-NGGE-DNQ-T-EVFRPG
>5V51XB_R5
EEEVVIRSDNFTDNTKTIIVQLKEPVEINCTRPNNNTRKSIPIGPGRAFYTTGDIIGDIR
QAHCNISRAKWNNTLIQIVKKLKEQF-KNKTIV-FNQSSGGDPEIVMHSFNCGGEFFYCN
STQLFNSTWMFDSTWNNTKESND---TITLPCRIKQIINKWQEVGKAMYAPPIRGQIRCS
SNITGLLLTR---DGG-NGGE-DNQ-T-EVFRPG
>5V07XK_R5
EEEVVIRSDNFTDNTKTIIVQLKEPVEINCTRPNNNTRKSIHIAPGRAFYTTGDIIGDIR
QAHCNISRAKWNNTLIQIVKKLKEQF-KNKTIV-FNQSSGGDPEIVMHSFNCGGEFFYCN
STQLFNSTWRF----NDTKESND---PITLPCRIKQITNKWQEVGKAMYAPPIRGQIRCS
SNITGLLLTR---DGG-NGGE-NNQ-T-EVFRPG
>5V07XN_R5
EEEVVIRSDNFTDNTKTIIVQLKEPVEINCTRPNNNTRKSIHIAPGRAFYTTGDIIGDIR
QAHCNISRAKWNNTLIQIVKKLKEQF-KDKTIV-FNQSSGGDPEIVMHSFNCGGEFFYCN
SAQLFNSTW--NSTWNNTKESNDT--DITLPCRIKQIINKWQEVGKAMYAPPIRGQIRCS
SNITGLLLTR---DGG-N--N-DNQ-TEEVFRPG
>5V11XJ_R5
EEEVVIRSDNFTDNTKTIIVQLKEPVEINCTRPNNNTRKSIPIGPGRAFYTTGDIIGDIR
QAHCNISRAKWNNTLIQIVKKLKEQF-KNKTIV-FNQSSGGDPEIVMHSFNCGGEFFYCN
STQLFNSTWMFNSTWNDTKESKDTEGNITLPCRIKQIINKWQEVGKAMYAPPIRGQIRRS
SNITGLLLTR---DGG-N--N-DNQ-T-EVFRPG
>5V06XB_R5
EEEVVIRSDNFTDNTKTIIVQLKEPVEINCTRPNNNTRKSINIAPGRAFYTTGDIVGDIR
QAHCNISRAKWNNTLIQIVKKLKEQF-KNKTIV-FNQSSGGDPEIVMHSFNCGGEFFYCN
STQLFNSTWMFNSTWNDTEESNE---NITLPCRIKQIINKWQEVGKAMYAPPIRGQIRCS
SNITGLLLTR---DGG-K--D-NNQ-T-EVFRPG
>5V06XI_R5
EEEVVIRSDNFTDNTKTIIVQLKEPVEINCTRPNNNTRKSIHIAPGRAFYTTGDIIGDIR
QAHCNISRAKWNNTLIKIVKKLKEQF-KNKTIV-FNQSSGGDPEIVMHSFNCGGEFFYCN
STQLF----IFNSTWNDTKESND---NITLPCRIKQIINKWQEVGKAMYAPPIRGQIRCS
SNITGLLLTR---DGG-K--D-DNQ-T-EVFRPG
>5V05XM_R5
EEEVVIRSDNFTDNTKTIIVQLREPVEINCTRPNNNTRKSIHIGPGRAFYTTGDIIGDIR
QAHCNISRAKWNNTLIQIVKKLKEQF-KNKTIV-FNQSSGGDPEIVMHSFNCGGEFFYCN
STQLFNSTWMFNSTWNDTKESND---TITPPCRIKQIINKWQEVGKAMYAPPIRGQIRCS
SNITGLLLTR---DGG-N--E-DNQ-T-EVFRPG
>5V06XC_R5
EEEVVIRSDNFTDNTKTIIVQLKEPVEINCTRPNNNTRKSIHIGPGRAFYTTGDIIGDIR
QAHCNISRAKWNNTLIQIVKKLKEQF-KNKTIA-FNQSSGGDPEIVMHSFNCGGEFFYCN
STRLFNSTWMFNSTWNETKESND---TITLPCRIKQIINKWQEVGKAMYAPPIRGQIRCS
SNITGLLLTR---DGG-DGGN-DNQ-T-EVFRPG
>5V06XQ_R5
EEEVVIRSDNFTDNTKTIIVQLKEPVEINCTRPNNNTRKSIHIGPGRAFYTTGDIIGDIR
QAHCNISRAKWNNTLIQIVKKLKEQF-KNKTIA-FNQSSGGDPEIVMHSFNCGGEFFYCN
STRLFNSTWMFNSTWNETKESND---TITLPCRIKQIINKWQEVGKAMYAPPIRGQIRCS
SNITGLLLTR---DGG-DGGN-DNQ-T-EVFRPG
>5V41P13_R5
EEEVVIRSDNFTDNTKTIIVQLKESVEINCTRPNNNTRKSIPIGPGRAFYTTGDIIGDIR
QAHCNISRAKWNNTLIQIVKKLKEQF-KNKTIV-FNQSSGGDPEIVMHSFNCGGEFFYCN
STQLFNSTWMFNSTWNDTKESNDPEGNITLPCRIKQIINKWQEVGKAMYAPPIKGQIRCS
SNITGLLLTR---DGG-T--N-DNQ-T-EVFRPG
>5V06P12_R5
EEEVVIRSDNFTDNTKTIIVQLKESVEINCTRPNNNTRKSIPIGPGRAFYTTGDIIGDIR
QAHRNISRAKWNNTLIQIVKKLKEQF-KNKTIV-FNQSSGGDPEIVMHSFNCGGEFFYCN
STQLFNSTWMFNSTWNDTKESND---NITLPCRIKQIINKWQEVGKAMYAPPIRGQIRCS
SNITGLLLTR---DGG-DGGN-DNQ-T-EIFRPG
>5V51XF_R5
EEEVVIRSDNFTDNTKTIIVQLKEPVEINCTRPNNNTRKSIPIGPGRAFYTTGDIIGDIR
QAHCNISRAKWNNTLIQIVKKLKEQF-KNKTIV-FNQSSGGDPEIVMHSFNCGGEFFYCN
STQLFNSTWMFNSTWNDTKESNDPERNITLPCRIKQIINKWQEVGKAMYAPPIRGQIRCS
SNITGLLLTR---DGG-DGGN-DNQ-T-EVFRPG
>5V51XC_R5
EEEVIIRSDNFTDNTKTIIVQLKESVEINCTRPNNNTRKSIHIGPGRAFYTTGDIIGDIR
QAHCNISRAKWNNTLIQIVKKLKEQF-KNKTIV-FNQSSGGDPEIVMHSFNCGGEFFYCN
STRLFNSTWMFNSTWNDTDDTKESNDTITLPCRITQIINKWQEVGKAMYAPPIRGQIRCS
SNITGLLLTR---DGG-DGGN-DNQ-T-EVFRPG
>5V51XG_R5
EEEVIIRSDNFTDNTKTIIVQLKESVEINCTRPNNNTRKSIHIGPGRAFYTTGDIIGDIR
QAHCNISRAKWNNTLIQIVKKLKEQF-KNETIV-FNQSSGGDPEIVMHSFNCGGEFFYCN
STRLFNSTWMFNSTWNDTKESND---TITLPCRIKQIINKWQEVGKAMYAPPIRGQIRCS
SNITGLLLTR---DGG-D--D-DNQ-T-EVFRPG
>5V51XH_R5
EEEVIIRSDNFTDNTKTIIVQLKESVEINCTRPNNNTRKSIHIGPGRAFYTTGDIIGDIR
QAHCNISRAKWNNTLIQIVKKLKEQF-KNKTIV-FNQSSGGDPEIVMHSFNCGGEFFYCN
STRLFNSTWMFNSTWNDTKESND---TITLPCRIKQIINKWQEVGKAMYAPPIRGQIRCS
SNITGLLLTR---DGG-D--D-DNQ-T-EVFRPG
>5V06P16_R5
EEEVVIRSDNFTDNTKTIIVQLKEPVEINCTRPNNNTRKSIHIAPGRAFYTTGDIIGDIR
QAHCNISRAKWNNTLIQIVKKLKEQF-KNKTIV-FNQSSGGDPEIVMHSFNCGGEFFYCN
STQLF----MFNSTWNDTKESND---NITLPCRIKQIINKWQEVGKAMYAPPIRGQIRCS
SNITGLLLTRDGGDGG-D--S-DNQ-T-EVFRPG
>5V06P17_R5
EEEVVIRSDNFTDNTKTIIVQLKEPVEINCTRPNNNTRKSIHIAPGRAFYTTGDIIGDIR
QAHCNISRAKWNNTLIQIVKKLKEQF-KNKTIV-FNQSSGGDPEIVMHSFNCGGEFFYCN
STQLF----MFNSTWNDTKESND---NITLPCRIKQIINKWQEVGKAMYAPPIRGQIRCS
SNITGLLLTRDGGDGG-D--S-DNQ-T-EVFRPG
>5V05XF_R5
EEEVVIRSDNFTDNTKTIIVQLKEPVEINCTRPNNNTRKSIHIGPGRAFYTTGDIIGDIR
QAHWNISRAKWNNTLIQIVKKLKEQF-KNKTIV-FNQSSGGDPEIVMHSFNCGGEFFYCN
STQLFNSTWMFNSTWNDTKESNE---TITLPCRIKQIINKWQEVGKAMYAPPIRGQIRCS
SNITGLLLTR---DGG----Q-ENQ-T-EVFRPG
>5V06P13_R5
EEEVVIRSDNFTDNTKTIIVQLKEPVEINCTRPNNNTRKSIHIGPGRAFYTTGDIIGDIR
QAHCNISRAKWNNTLIQIVKKLKEQF-KNKTIV-FNQSSGGDPEIVMHSFNCGGEFFYCN
STRLFNSTWMFNSTWNATKESNE---TITLPCRIKQIINKWQEVGKAMYAPPIRGQIRCS
SNITGLLLTR---DGG-YGGN-DNQ-T-EVFRPG
>5V06P19_R5
EEEVVIRSDNFTDNTKTIIVQLKEPVEINCTRPNNNTRKSIHIGPGRAFYTTGDIIGDIR
QAHCNISRAKWNNTLIQIVKKLKEQF-KNKTIV-FNQSSGGDPEIVMHSFNCGGEFFYCN
STRLFNSTWMFNSTWNATKESNE---TITLPCRIKQIINKWQEVGKAMYAPPIRGQIRCS
SNITGLLLTR---DGG-YGGN-DNQ-T-EVFRPG
>5V51XE_R5
EEEVVIRSDNFTDNTKTIIVQLKEPVEINCTRPNNNTRKSIHIAPGRAFYTTGDIIGDIR
QAHCNISRAKWNNTLIQIVKKLKEQF-KNKTIV-FNQSSGGDPEIVMHSFNCGGEFFYCN
STQLFNSTWMFNSTWNDTKESNE---TITLPCRIKQIINKWQEVGKAMYAPPIRGQIRCP
SNITGLLLTR---DGG-D--S-DNQ-T-EVFRPG
>5V51XK_R5
EEEVVIRSDNFTDNTKTIIVQLKEPVEINCTRPNNNTRKSIHIGPGRAFYTTGDIIGDIR
QAHCNISRAKWNNTLIQIVKKLKEQF-KNKTIV-FNQSSGGDPEIVMHSFNCGGEFFYCN
STQLFNSTWMFNSTWNDTKESNE---TITLPCRIKQIINKWQEVGKAMYAPPIRGQIRCS
SNITGLLLTR---DGG-D--S-DNQ-T-GVFRPG
>5V51XD_R5
EEEVVIRSDNFTDNTKTIIVQLKESVEINCTRPNNNTRKSIPIGPGRAFYTTGDIIGDIR
QAHCNISRAKWNNTLIQIVKKLKEQF-KNKTIV-FNQSSGGDPEIAMHSFNCGGEFFYCN
STQLFNSTWMFNSTWNDTKESNE---TITLPCRIKQIINKWQEVGKAMYAPPIRGQIRCS
SNITGLLLTR---DGG-D--S-DNQ-T-EVFRPG
>5V05XE_R5
EEEVVIRSDNFTDNTKTIIVQLKEPVEINCTRPNNNTRKSIHIGPGRAFYTTGDIIGDIR
QAHCNISRAKWNNTLIQIVKKLKEQF-KNKTIV-FNQSSGGDPEIVMHSFNCGGEFFYCN
STQLFNSTWMFNSTWNDTKESNK---TITLPCRIKQIINKWQEVGKAMYAPPIRGQVRCS
SNITGLLLTRDGGDGG-N--N-DDQ-T-EVFRPG
>5V08XB_R5
EEEVVIRSDNFTDNTKTIIVQLKEPVEINCTRPNNNTRKSIHIGPGRAFYTTGDIIGDIK
QAHCNISRAKWNNTLIQIVKKLKEQF-KNKTIV-FNQSSGGDPEIVMHSFNCGGEFFYCN
STQLFNSTWMFNSTWNDTKESND---TITLPCRIKQIINKWQEVGKAMYAPPIRGQIRCS
SNITGLLLTR---DGG-D--H-DNQ-T-EVFRPG
>5V05XN_R5
EEEVVIRSDNFMDNTKTIIVQLKESVEINCTRPNNNTRKSIHIGPGRAFYTTGDIIGDIR
QAHCNISRAKWNNTLIQIVKKLKEQF-KNKTIV-FNQSSGGDPEIVMHSFNCGGEFFYCN
STQLFNSTWMFNSTWNDTKESND---TITLPCRIKQIINKWQEVGKAMYAPPIRGQIRCS
SNITGLLLTR---DGG----N-NNQ-T-EVFRPG
>5V41P17_R5
EEEVVIRSDNSTDNTKTIIVQLKEPVEINCTRPNNNTRKSIHIGPGRAFYTTGDIIGDIR
QAHCNISRAKWNNTLIQIVKKLKEQF-KNKTIV-FNQSSGGDPEIVMHSFNCGGEFFYCN
STQLFNSTWMFNSTWNDTKESND---TITLPCRIKQIINKWQEVGKAMYAPPIRGQIRCS
SNITGLLLTR---DGG-D--N-DNQ-T-EVFRPG
>5V41XI_R5
EEEVVIRSDNFTDNTKTIIVQLKEPVEINCTRPNNNTRKSIHIGPGRAFYTTGDIIGDIR
QAHCNISRAKWNNTLIQIVKKLKEQF-KNKTIV-FNQSSGGDPEIVMHSFNCGGEFFYCN
STQLFNSTWMFNSTWNDTKESND---TITLPCRIKQIINKWQEVGKAMYAPPIRGQIRCS
SNITGLLLTR---DGGTN----DNQ-T-EVFRPG
>5V05XJ_R5
EEEVVIRSDNFTDNTKTIIVQLKEPVEINCTRPNNNTRKSIHIGPGRAFYTTGDIIGDIR
QAHCNISRAKWNNTLIQIVKKLKEQF-KNKTIV-FNQSSGGDPEIVMHSFNCGGEFFYCN
STQLFNSTWMFNSTWNDTKESND---TITLPCRIKQIINKWQEVGKAMYAPPIRGQIRCS
SNITGLLLTR---DGG----N-NNQ-T-EVFRPG
>5V41P14_R5
EEEVVIRSDNFTDNTKTIIVQLKESVEINCTGPNNNTRKSIHIGPGRAFYTTGDIIGDIR
QAHCNISRAKWNNTLIQIVKKLKEQF-KNKTIV-FNQSSGGDPEIVMHSFNCGGEFFYCN
STQLFNSTWMFNSTWNDTKESND---TITLPCRIKQIINKWQEVGKAMYAPPIRGQIRCS
SNITGLLLTR---DGG-D--N-DNQ-T-EVFRPG
>5V05XD_R5
EEEVVIRSDNFTDNTKTIIVQLKESVEINCTRPNNNTRKSIHIGPGRAFYTTGDIIGDIR
QAHCNISRAKWNNTLIQIVKKLKEQF-KNKTIV-FNQSSGGDPEIVMHSFNCGGEFFYCN
STQLFNSTWMFNSTWNDTKESND---TITLPCRIKQIINKWQEVGKAMYAPPIRGQIRCS
SNITGLLLTR---DGG-D--S-DNQ-T-EVFRPG
>5V41XR_R5
EEEVVIRSDNFTDNTKTIIVQLKEPVEINCTRPNNNTRKSIHIGPGRAFYTTGDIIGDIR
QAHCNISRAKWNNTLIQIVKKLKEQF-KNKTIV-FNQSSGGDPEIVMHSFNCGGEFFYCN
STQLFNSTWMFNSTWNDTKESNE---TITLPCRIKQIINKWQEVGKAMYAPPIRGQIRCS
SNITGLLLTR---DGG-NGGK-DNQ-T-EVFRPG
>5V41XT_R5
EEEVVIRSDNFTDNTKTIIVQLKEPVEINCTRPNNNTRKSIHIGPGRAFYTTGDIIGDIR
QAHCNISRAKWNNTLIQIVKKLKEQF-KNKTIV-FNQSSGGDPEIVMHSFNCGGEFFYCN
STQLFNSTWMFNSTWNDTKESNE---TITLPCRIKQIINKWQEVGKAMYAPPIRGQIRCS
SNITGLLLTR---DGG-NGGK-DNQ-T-EVFRPG
>5V51XA_R5
EEEVVIRSDNFTDNTKTIIVQLKESVEINCTRPNNNTRRSIHIGPGRAFYTTGDIIGDIR
QAHCNISRAKWNNTLIQIVKKLKEQF-KNKTIV-FNQSSGGDPEIVMHSFNCGGEFFYCN
STQLFNSTWMFNSTWNDTKESNE---TITLPCRIEQIINKWQEVGKAMYAPPIRGQIRCS
SNITGLLLTR---DGG-D--N-DNQ-T-EVFRPG
>5V41P15_R5
EEEVVIRSDNFTDNTKTIIVQLKEPVEINCTRPDNNTRKSIHIGPGRAFYTTGDIIGDIR
QAHCNISRAKWNNTLIQIVKKLKEQF-KNKTIV-FNQSSGGDPEIVMHSFNCGGEFFYCN
STQLFNSTWMFNSTWNDTKESNE---TITLPCRIKQIINKWQEVGKAMYAPPIRGQIRCS
SNITGLLLTR---DGG-N--S-DNQ-T-EVFRPG
>5V05XL_R5
EEEVVIRSDNFTDNTKTIIVQLKEPVEINCTRPNNNTRKSIHIGPGRAFYTTGDIIGDIR
QAHCNISRAKWNNTLIQIVKKLKEQF-KNKTIV-FNQSSGGDPEIVMHSFNCGGEFFYCN
STQLFNSTWMFNSTWNDTKESNE---TITLPCRIKQIINKWQEVGKAMYAPPIRGQIRCS
SNITGLLLTRDGGDGG-N--N-DNQ-T-EVFRPG
>5V41P30_R5
EEEVVIRSDDFTDNTKTIIVQLKESVEINCTRPNNNTRKSIHIGPGRAFYTTGDIIGDIR
QAHCNISRAKWNNTLIQIVKKLKEQF-KNKTIV-FNQSSGGDPEIVMHSFNCGGEFFYCN
STQLFNSTWMFNSTWNDTKESNE---TITLPCRIKQIINKWQEVGKAMYAPPIRGQIRCS
SNITGLLLTR---DGG----N-DNQ-T-EVFRPG
>5V05XB_R5
EEEVVIRSDNFTDNTKTIIVQLKESVEINCTRPNNNTRKSIHIGPGRAFYTTGDIIGDIR
QAHCNISRAKWNNTLIQIVKKLKEQF-KNKTIV-FNQSSGGDPEIVMHSFNCGGEFFYCN
STQLFNSTWMFNSTWNDTKESNE---TITLPCRIKQIINKWQEVGKAMYAPPIRGQIRCS
SNITGLLLTR---DGG----N-DNQ-T-EVFRPG
>5V05XA_R5
EEEVVIRSDNFTDNTKTIIVQLKESVEINCTRPNNNTRKSIHIGPGRAFYTTGDIIGDIR
QAHCNISRAKWNNTLIQIVKKLKEQF-KNKTIV-FNQSSGGDPEIVMHSFNCGGEFFYCN
STQLFNSTWMFNSTWNDTKESNE---TITLPCRIKQIINKWQEVGKAMYAPPIRGQIRRS
SNITGLLLTR---DGG----NSDNQ-T-EVFRPG
>5V41XU_R5
EEEVVIRSDNFTDNTKTIIVQLKESVEINCTRPNNNTRKSIHIGPGRAFYTTGDIIGDIR
QAHCNISRAKWNNTLIQIVKKLKEQF-KNKTIV-FNQSSGGDPEIVMHSFNCGGEFFYCN
STQLFNSTWMFNSTWNDTKESNE---TITLPCRIKQIINKWQEVGKAMYAPPIRGQIRCS
SNITGLLLTR---DGG----NSDNQ-T-EVFRPG
>5V06P23_R5
EEEVVIRSDNFTDNTKTIIVQLKEPVEINCTRPNNNTRKSIHIAPGRAFYTTGDIIGDIR
QAHCNISRAKWNNTLIQIVKKLKEQF-KNKTIA-FNQSSGGDPEIVMHSFNCGGEFFYCN
STQLFNSTWMFNSTWND-----D---TITLPCRIKQIINKWQEVGKAMYAPPIRGQIRCS
SNITGLLLTR---DGG-N--D-ANQ-T-EVFRPG
>5V08XA_R5
EEEVVIRSDNFTDNTKTIIVQLKEPVEINCTRPNNNTRKSIHIAPGGAFYTTGDIIGDIR
QAHCNISKAKWNNTLIQIVEKLKEQF-KNKTIA-FNQSSGGDPEIVMHSFNCGGEFFYCN
STQLFNSTWMFNGTWNDTKGSND---NITLPCRIKQIINKWQEVGKAMYAPPIRGQIRCS
SNITGLLLTR---DGG-D--D-NNQ-T-EVFRPG
>5V07XB_R5
EEEVVIRSDNFTDNTKTIIVQLKEPVEINCTRPNNNTRKSIHIAPGRAFYTTGDIIGDIR
QAHCNISRAKWNNTLIQIVKKLKEQF-KNKTIA-FNQSSGGGPEIVMHSFNCGGEFFYCN
STQLFNSTWMFNGTWNDTKGSND---NITLPCRIKQIINKWQEVGKAMYAPPIRGQIRCS
SNITGLLLTR---DGG-D--D-NNQ-T-EVFRPG
>5V06XN_R5
EEEVVIRSDNFTDNTKTIIVQLKEPVEINCTRPNNNTRKSIHIAPGRAFYTTGDIIGDIR
QAHCNISRAKWNNTLIQIVKKLKEQF-KNKTIA-FNQSSGGDPEIVMHSFNCGGEFFYCN
STQLFNSTWMFNGTWNDTKGSND---NITLPCRIKQIINKWQEVGKAMYAPPIRGQIRCS
SNITGLLLTR---DGG-D--D-NNQ-T-EVFRPG
>5V06P14_R5
EEEVVIRSDNFTDNTKTIIVQLKEPVEINCTRPNNNTRKSIHIAPGRAFYTTGDIIGDIR
QAHCNISRAKWNNTLVQIVKKLKEQF-KNKTIV-FNQSSGGDPEIVMHSFNCGGEFFYCN
STQLFNSTWMFNGTWNDTKGSND---NITLPCRIKQIINKWQEVGKAMYAPPIRGQIRCS
SNITGLLLTR---DGG-D--D-NNQ-T-EVFRPG
>5V06P20_R5
EEEVVIRSDNFTDNTKTIIVQLKEPVEINCTRPNNNTRKSIHIAPGRAFYTTGDIIGDIR
QAHCNISRAKWNNTLIQIVKKLKEQF-KNKTIV-FNQSSGGDPEIVMHSFNCGGEFFYCN
STQLFNSTWMFNGTWNDTKGSND---NITLPCRIKQIINKWQEVGKAMYAPPIRGQIRCS
SNITGLLLTR---DGG-D--D-NNQ-T-EVFRPG
>5V13XB_R5
EEEVVIRSDNFTDNTKTIIVQLKEPVEINCTRLNNNTRKSINMGPGRAFYTTGDIIGDIR
QAHCNLSTAKWNNTLRQIVEKLKEQY-KNKTII-FNQSSGGDPEIVMHSFNCGGESFHCN
SAKLFNSTWI-NGTWNDTEGSNE---NITLPCRIKQIINKWQEVGKAMYAPPIRGQIRCS
SNITGLLLTR---DGG-EGKDKDNQ-T-ETFRPG
>5V15P03_X4
EEEVVIRSDNFTDNTKTIIVQLKEPVEINCTRLNNNTRKRITMGPGRVYYTTGDIIRDVK
KAHCNISRAKWNNTLIQIVKKLKEQY-GNKTIV-FNPSSGGDPEIVMHSFNCGGEFFYCN
STKLFNSTWVFNGTLNATEESNE---NITLPCRIKQIINKWREVGKAMYAPPIKGQIRCS
SNITGLLLTR---DGG-NSNN-TNQ-N-ETFRPG
>5V15P14_X4
EEEVVIRSDNFTDNTKTIIVQLKEPVEINCTRLNNNTRKRITMGPGRVYYTTGDIIGDVR
KAHCNISRAKWNNTLIQIVKKLKEQY-GNKTIV-FNPSSGGDPEIVMHSFNCGGEFFYCN
STKLFNSTWI-NGTWNDPEGSNE---NITLPCRIKQIINKWQEVGKAMYAPPIKGQIRCS
SNITGLLLTR---DGG-NSNN-TNQ-N-ETFRPG
>5V10XR_R5
EEEVVIRSDNFTDNTKTIIVQLKEPVEINCTRLNNNTRKSINMGPGRAFYTTGDIIGDIR
QAHCNISRAKWNNTLIQIVKKLKEQF-KNKTIS-FNHSSGGDPEIVMHSFNCGGEFFYCN
STKLFNSTWMFNSTWNATEESNE---NITLPCRIKQIINKWQEVGKAMYALPIRGQIRYS
SNITGLLLTR---DGG-N--K-DNQTTEETFRPG
>5V12P13_R5
EEEVVIRSDNFTDNTKTIIVQLKEPVEINCTRLNNNTRKSINMGPGRAFYTTGDIIGDIR
KAHCNISRAKWNNTLRQIAKKLEEQY-KNKTIV-FNHSSGGDLEIVMHSFNCGGEFFYCN
STQLFNSTWKFNSTWNETEGLNE---NITLPCRIKQIINKWQEVGKAMYAPPIRGQIRCS
SNITGLLLTR---DGG-NSND-TNQ-T-ETFRPG
>5V13XK_X4
EEEVVIRSDNFTDNTKTIIVQLKEPVEINCTRLNNNTRKRITMGPGRVYYTTGDIIGDIR
KAHCNISRAKWNSTLKQIVKKLNEQF-KNKTIV-FDHSSGGDPEIVMHSFNCGGEFFYCN
STQLFNSTWI-NGTWNVTEELNE---NITLPCRIKQIINKWQEVGKAMYAPPIRGQIRCS
SNITGLLLTR---DGG-NSNN-TSQ-N-ETFRPG
>5V15P08_X4
EEEVVIRSDNFTDNTKTIIVQLKEPVEINCTRLNNNTRKRITMGPGRVYYTTGDIIGDIR
KAHCNISRAKWKNTLKQIVEKLNEQF-KNKTIV-FDHSSGGDPEIVMHSFNCGGEFFYCN
STQLFNSTWI-NGTWNGTEESNE---NITLPCRIKQIINKWQEVGKAMYAPPIRGQIRCS
SNITGLLLTR---DGG-NSNN-TNK-N-ETFRPG
>5V15XL_X4
EEEVVIRSDNFTGNTKTIIVQLKEPVEINCTRLNNNTRKRITMGPGRVYYTTGDIIGDIR
KAHCNISRAEWNSTLKQIVKKLNEQF-KNKTIV-FDHSSGGDPEIVMRSFNCGGEFFYCN
STKLFNSTWI-NGTWNDTEGSNE---NITLPCRIKQIINKWQEVGKAMYAPPIRGQIRCS
SNITGLLLTR---DGG-N--N-TNK-N-ETFRPG
>5V15P05_X4
EEEVVIRSDNFSDNTKTIIVQLKEPVEINCTRLNNNTRKRITMGPGRVYYTTGDIIGDIR
KAHCNISRAKWNSTLKQIVKKLNEQF-KNKTIV-FDHSSGGDPEIVMHSFNCGGEFFYCN
STQLFNSTWI-NGTWNDTEGSNE---NITLPCRIKQIINKWQEVGKAMYAPPIRGQIRCS
SNITGLLLTR---DGG-NSNN-TNK-N-ETFRPG
>5V15XV_R5
EEEVVIRSDNFTDNTKTIIVQLKEPVEINCTRLNNNTRKSINMGPGRAFYTTGDIIGDIR
KAHCNISRAKWRNTLKQIVEKLKEQY-KNKTIS-FSHSSGGDPEIVMHSFNCGGEFFYCN
STQLFNSTWI-NGTWNDTEKSNE---NITLPCRIKQIINKWQEVGKAMYAPPIKGQIRCS
SNITGLLLTR---DGG---NI-TSQ-N-ETFRPG
>5V13XQ_X4
EEEVVIRSDNFTDNTKTIIVQLKEPVEINCTRLNNNTRKRITMGPGRVYYTTGDIIGDIR
KAHCNISRAKWNSTLKQIVEKLKEQY-KNKTIISFSHSSGGDPEIVMHSFNCGGEFFYCN
STKLFNSTWI-NGTWNDTEGSNE---NITLPCRIKQIINKWQEVGKAMYAPPIRGQIRCS
SNITGLLLTR---DGG-N--N-TNQ-N-ETFRPG
>5V15P06_X4
EEEVVIRSDNFTDNTKTIIVQLKEPVEINCTRLNNNTRKRITMGPGRVYYTTGDIIGDIR
KAHCNISRAKWKNTLKQIVEKLKEQY-KNKTIS-FSHSSGGDPEIVMHSFNCGGEFFYCN
STQLFNSTWI-NGTWNDTEKSNE---NITLPCRIKQIINKWQEVGKAMYAPPIRGQIRCS
SNITGLLLTR---DGG-NNNN-TNK-N-ETFRPG
>5V15XE_X4
EEEVVIRSDNFTDNTKTIIVQLKEPVEINCTRLNNNTRKRITMGPGRVYYTTGDIIGDIR
KAHCNISRAKWKNTLKQIVEKLKEQY-KNKTIS-FSHSSGGDPEIVMHSFNCGGEFFYCN
STQLFNSTWI-NGTWNDTEKTNE---NITLPCRIKQIINKWQEVGKAMYAPPIKGQIRCS
SNITGLLLTR---DGG---NI-TSQ-N-ETFRPG
>5V15XK_X4
EEEVVIRSDNFTDNTKTIIVQLKEPVEINCTRLNNNTRKRITMGPGRVYYTTGDIIGDIR
KAHCNISKAKWKNTLKQIVEKLKEQY-KNKTII-FNQSSGGDPEIVMHSFNCGGEFFYCN
SAQLFNSTWI-NGTWNGTEESNE---NITLRCRIKQIINKWQEVGKAMYAPPIRGQIRCS
SNITGLLLTR---DGG-N--N-TNQ-N-ETFRPG
>5V13XG_X4
EEEVVIRSDNFTDNTKTIIVQLKEPVEINCTRLNNNTRKRITMGPGRVYYTTGDIIGDIR
KAHCNISRAKWNNTLKQIVEKLKEQY-KNKTIV-FNQSSGGDPEIVMHSFNCGGEFFYCN
SAQLFNSTWI-NGTWNGTEESNE---NITLRCRIKQTINKWQEVGKAMHAPPIRGQIRCS
SNITGLLLTR---DGG-N--N-TNQ-N-ETFRPG
>5V13XD_X4
EEEVVIRSDNFTDNTKTIIVQLKEPVEINCTRLNNNTRKRITMGPGRVYYTTGDIIGDIR
KAHCNISRAKWNNTLKQIVEKLKEQY-KNKTIV-FNQSSGGDPEIVMHSLNCGGEFFYCN
SAQLFNSTWI-NGTWNGTEESNE---NITLRCRIKQIINKWQEVGKAMYAPPIRGQIRCS
SNITGLLLTR---DGG-N--N-TNQ-N-ETFRPG
>5V13XO_X4
EEEVVIRSDNFTDNTKTIIVQLKEPVEINCTRLNNNTRKRITMGPGRVYYTTGDIIGDIR
KAHCNISRARWNNTLKQIVEKLKEQY-KNKTIV-FNQSSGGDPEIVMHSFNCGGEFFYCN
SAKLFNSTWI-NGTWNGTEESNE---NITLRCRIKQIINKWQEVGKAMYAPPIRGQIRCS
SNITGLLLTR---DGG-N--N-TNQ-N-ETFRPG
>5V13XJ_X4
EEEVVIRSDNFTDNTKTIIVQLKEPVEINCTRLNNNTRKRITMGPGRVYYTTGDIIGDIR
KAHCNISRAKWNNTLKQIVEKLKEQY-KNKTIV-FNQSSGRDPEIVTHSFNCGGEFFYCN
SAQLFNSTWI-NGTWNDTEGSNE---NITLPCRIKQIINKWQEVGKAMYAPPIRGQIRCS
SNITGLLLTR---DGG-N--N-TNQ-N-ETFRPG
>5V13XP_X4
EEEVVIRSDNFTDNTKTIIVQLKEPVEINCTRLNNNTRKRITMGPGRVYYTTGDIIGDIR
KAHCNISRAKWNNTLKQIVEKLKEQY-KNKTIS-FNQSSGGDPEIVMHSFNCGGEFFYCN
SAKLFNSTWI-NGTWNDTEGSNE---NITLLCRIKQIINKWQEVGKAMYAPPIRGQIRCS
SNITGLLLTR---DGG-N--N-TNQ-N-ETFRPG
>5V15P02_X4
EEAVVIRSDNFTDNTKTIIVQLKEPVEINCTRLNNNTRKRITMGPGRVYYTTGDIIGDIR
KAHCNISRAKWNNTLKQIVEKLKEQY-KNKTIS-FNQSSGGDPEIVVHSFNCGGEFFYCN
SAKLFNSTWI-NGTWNDTEGSNE---NITLPCRIKQIINKWQEVGKAMYAPPIRGQIRCS
SNITGLLLTR---DGG-N--N-TNQ-N-ETFRPE
>5V15P04_R5
EEEVVIRSDNFTDNTKTIIVQLKEPVEINCTRLNNNTRKSINMGPGRAFYTTGDIIGDIR
KAHCNIGRAKWNSTLKQIVKKLNEQF-KNKTII-FDHSSGGDPEIVMHSFNCGGEFFYCN
STQLFNSTWI-NGTWNDTEKSNE---NITLPCRIKQIINKWQEVGKAMYAPPIRGQIRCS
SNITGLLLTR---DGG---NI-TSQ-N-ETFRPG
>5V15P13_R5
EEEVVIRSDNFTDNTKTIIVQLKEPVEINCTRLNNNTRKSINMGPGRAFYTTGDIIGDIR
KAHCNISRAKWNSTLKQIVKKLNEQF-KDKTIV-FDHSSGGDPEIVMHGFNCGGEFFYCN
STKLFNSTWI-NGTWNDTEGSNE---NITLPCRIKQIINKWQEVGKAMYAPPIRGQIRCS
SNITGLLLTR---GGG---NI-TSQ-N-ETFRPG
>5V12P10_R5
EEEVVIRSDNFTDNTKTIIVQLKEPVEINCTRLNNNTRKSINMGPGRAFYTTGDIIGDIR
KAHCNISRAKWNSTLKQIVEKLKEQY-KNKTIV-FDHSSGGDPEIVMHSFNCGGEFFYCN
STKLFDSSWI-NGTWNDTEGSNE---NITLPCRIKQIINKWQEVGKAMYAPPIRGQIRCS
SNITGLLLTR---DGG-N--N-TNQ-N-ETFRPG
>5V15XD_R5
EEEVIIRSDNFTDNTKTIIVQLKEPVEINYTRLNNNTRKSINMGPGRAFYTTGDIIGDIR
KAHCNISRAKWNSTLKQVVKKLNEQF-KNKTIV-FDHSSGGDPEIVMHSFNCGGEFFYCN
STQLFNSTWI-NGTWNDTEGSTE---NITLPCRIKQIINKWQEVGKAMYAPPIRGQIRCS
SNITGLLLTR---DGG-N--N-TNQ-N-ETFRPG
>5V15XI_R5
EEEVVIRSDNFTDNTKTIIVQLKEPVEINCTRLNNNTRKSINMGPGRAFYTTGDIIGDIR
KAHCNISRAKWNSTLKQIVKKLNEQF-KNKTIV-FNQSSGGDPEIVMHSFNCGGEFFYCN
STQLFNSTWI-NGTWNDTEGSTE---NITLPCRIKQIINKWQEVGKAMYAPPIRGQIRCS
SNITGLLLTR---VGG-NSNN-TNQ-N-ETFRPG
>5V15XJ_R5
EGEVVIRSDNFTDNTKTIIVQLKEPVEINCTRLNNNTRKSINMGPGRAFYTTGDIIGDIR
KAHCNISRAKWNSTLKQIVKKLNEQY-KNKTII-FDHSSGGDPEIVMHSFNCGGEFFYCN
STQLFNSTWI-NGTWNDTEGSNE---NITLPCRIKQIINKWQEVGKAMYAPPIRGQIRCS
SNITGLLLTR---DGG-NSNN-TNK-N-ETLRPG
>5V15XA_R5
EEEVVIRSDNFTDNTKTIIVQLKEPVEINCTRLNNNTRKSINMGPGRAFYTTGDIIGDIR
KAHCNISRAKWNSTLKQIVKKLNEQF-KNKTIV-FDHSSGGDPEIVMHSFNCGGEFFYCN
STQLFNSTWI-NGTWKDPEGSNE---NVTLPCRIKQIINKWQEVGKAMYAPPIRGQIRCS
SNITGLLLTR---DGG-NSNN-TKQ-N-ETFRPG
>5V15P12_R5
EEEVVIRSDNFTDNTKTIIVQLKEPVEINCTRLNNNTRKSINMGPGRAFYTTGDIIGDIR
KAHCNISRAKWNSTLKQIVKKLNEQF-KNKTIV-FDHSSGGDPEIVMHSFNCGGEFFYCN
STQLFNSTWT-NGTWNGTKESNE---NITLPCRIKQIINKWQEVGKAMYAPPIRGQIRCS
SNITGLLLTR---DGG-NSNN-TNK-N-ETFRPG
>5V15P07_R5
EEEVVIRSNNFTDNTKTIIVQLKEPVEINCTRLNNNTRKSINMGPGRAFYTTGDIIGDIR
KAHCNISRAKWNSTLKQIVEKLNEQF-KNETIV-FDHSSGGDPEIVMHSFNCGGEFFYCN
STQLFNSTWI-NGTWNDTEGSNE---NITLPCRIKQIINKWQEVGKAMYAPPIKGQIRCS
SNITGLLLTR---DGG-NSNN-TNQ-N-ETFRPG
>5V15XU_R5
EEEVVIRSDNFTDNTKTIIVQLKEPVEINCTRLNNNTRKSINMGPGRAFYTTGDIIGDIR
KAHCNISRAKWNSTLKQIVEKLNEQF-KNETIV-FDHSSGGDPEIVMHSFNCGGEFFYCN
STQLFNSTWI-NGTWNDTEGSNE---NITLPCRIKQIINKWQEVGKAMYAPPIRGQIRCS
SNITGLLLTR---DGG-NSNN-TDK-N-ETFRPG
>5V12P14_R5
EEEVVIRSDNITDNTKTIIVQLKEPVEINCTRLNNNTRKSINMGPGRAFYTTGDIIGDIR
QAHCNISRAKWNNTLRQIAKKLEEQY-KNKTIS-FNPSSGGDPEIVMHSFNCGGEFFYCN
SAQLFNSTWI-NGTWNATEESNE---NITLPCRIKQIINKWQEVGKAMYAPPIRGQIRCS
SNITGLLLTR---DGG-N--N-TNQ-N-ETFRPG
>5V12XP_R5
EEEVVIRSDNFTDNTKTIIVQLKEPVEINCTRLNNNTRKSINMGPGRAFYTTGDIIGDIR
QAHCNISRAKWNNTLRQIAKKLEEQY-KNKTIS-FNPSSGGDPEVVMHSFNCGGEFFYCN
SAQLFNSTWI-NGTWNVTEESNE---NITLPCRIKQIINKWQEVGEAMYAPPIRGQIRCS
SNITGLLLTR---DGG-N--N-TNQ-N-ETFRPG
>5V12XF_R5
EEEVVIRSDNFTDNTKTIIVQLKEPVEINCTRLNNNTRRSINMGPGRAFYTTGDIIGDIR
KAHCNISRAKWNNTLRQIVGKLKEQF-KNKTIV-FNQSSGGDPEIVMHSFNCGGEFFYCN
SAQLFNSTWI-NGTWNVTEGSNE---NITLPCRIKQIINKWQEVGKAMYAPPIRGQIRCS
SNITGLLLTR---DGG-N--N-TNQ-N-ETFKPG
>5V13XL_R5
EEEVVIRSDNFTDNTKTIIVQLKEPVEINCTRLNNNTRKSINMGPGRAFYTTGDIIGDIR
KAHCNISRAKWNNTLKQIVEKLEEQF-KNKTIV-FNPSSGGDPEIVMHSFNCGGEFFYCN
SAKLFNSTWI-NGTWNDTEGSNE---NITLPCRIKQIINKWQEVGKAMYAPPIRGQIRCS
SNITGLLLTR---DGG-NSNN-TNQ-N-ETFRPG
>5V12XG_R5
EEEVVIRSDNFTDNTKTIIVQLKEPVEINCTRLNNNTRKSINMGPGRAFYTTGDIIGDIR
KAHCNISRAKWNNTLKQIVEKLEEQY-KNKTIV-FNQSSGGDPEIVMHSFNCGGEFFYCN
SAQLFNSTWI-NGTWNVTEESNE---NITLPCRIKQIINKWQEVGKAMYAPPIRGQIRCS
SNITGLLLTR---DGG-N--N-TNQ-N-ETFRPG
>5V12XJ_R5
EEEVVIRSDNFTDNTKTIIVQLKEPVEINCTRLNNNTRKSINMGPGRAFYTTGDIIGDIR
KAHCNISRAKWNNTLKQIVEKLEEQY-KNKTIV-FNQSSGGDPEIVMHSFNCGGEFFYCN
SAKLFNSTWI-NGTWNVTEESNE---NITLPCRIKQIINKWQEVGKAMYAPPIRGQIRCS
SNITGLLLTR---DGG-NSNN-TNQ-N-ETFRPG
>5V09XU_R5
EEEVVIRSDNFTDNTKTIIVQLKEPVEINCTRPNNNTRKSINMGPGRAFYTTGDIIGDIR
QAHCNISRAKWNNTLIQIVEKLKEQF-KNKTIS-FNQSSGGDPEIVMHSFNCGGEFFYCN
SAKPFNSTWRFNSTWNNTEGSND---NITLPCRIKQIINKWQEVGKAMYAPPIRGQIRCS
SNITGLLLTR---DGG-N--K-DNQTTEEIFRPG
>5V10XN_R5
EEEVVIRSDNFTDNTKTIIVQLKEPVEINCTRLNNNTRKSINMGPGRAFYTTGDIIGDIR
QAHCNISRAKWNNTLIQIVEKLREQF-KNKTIS-FNQSSGGDPEIVMHSFNCGGEFFYCN
SAKLFNSTWRFNSTWNATEESNE---NITLPCRIKQIINKWQEVGKAMYAPPIRGQIRCS
SNITGLLLTR---DGG-ESDN--NQ-T-EIFRPG
>5V11XK_R5
EEEVVIRSDNFTDNTKTIIVQLKEPVEINCTRPNNNTRKSINIGPGRAFYTTGDIIGDIR
QAHCNISKAKWNNTLIQIVEKLKEQF-KNKTIA-FNQSSGGDPEIVMHSFNCGGEFFYCD
STQLFNSTWRFNSTWNVTKESNE---NITLPCRIKQIINKWQEVGKAMYAPPIRGHIRCS
SNITGLLLTR---DGG-NSNN-TNQ-T-ETFRPG
>5V10XO_R5
EEEVVIRSDNFTDNTKTIIVQLKEPVEINCTRPNNNTRKGINIGPGRAFYATGDIIGDIR
QAHCNISRAKWNNTLIQIVKKLKEQF-KNKTIA-FNHSSGGDPEIVMHSFNCGGEFFYRN
STQLFNSTWMFNGTWNVTEESNE---NITLPCRIKQIINKWQEVRKAMYAPPIRGQIRCS
SNITGLLLTR---DGG-N--K-DNQTTEETFRPG
>5V12P09_R5
EEEVVIRSDNFTDNTKTIIVQLKEPVEINCTRLNNNTRKSINMGPGRAFYTTGDIIGDIR
QAHCNISRAKWNYTLKQIVKKLQEQY-ENKTIS-FNHSSGGDPEIVMHSFNCGGEFFYCN
STQLFNSTWMINSTWNETEGSNE---NITLPCRIKQIINKWQEVGKAMYAPPIRGQIRCS
SNITGLLLTR---DGG-NSNN-TNH-T-ETFRPG
>5V10P16_R5
EEEVVIRSDSFTDNTKTIIVQLKEPVEINYTRLNNNTRKSINMGPGRAFYTTGDIIGDIR
QAHCNISRAKWNNTLIQIVKKLKEQF-KNKTIV-FNHSSGGDPEIVMHSFNCGGEFFYCN
STKLFNSTWMFNSTWNYTEGSNE---NITLPCRTKQIINKWQEVGKAMYAPPIRGQIRCS
SNITGLLLTR---DGG-SGIG-DNQ-T-ETFRPG
>5V11XG_R5
EEEVVIRSDNFTDNTKTIIVQLKEPVEINCTRLNNNTRKSINMGPGRAFYTTGDIIGDIR
QAHCNISRAKWNNTLRQIVEKLKEQY-KNKTIS-FNHSSGGDPEIVMHSFNCGGEFFYCN
STQLFNSTWMINSTWNNTEGSNE---NTTLPCRIKQIINKWQEVGKAMYAPPIRGQIRCS
SNITGLLLTR---GGG-NSNN-TNQ-T-ETFRPG
>5V12P01_R5
EEEVVIRSDNFTDNTKTIIVQLKEPVEINCTRLNNNTRKSINMGPGRAFYTTGDIIGDIR
QAHCNISRAKWNNTLRQIVEKLKEQY-KNKTIS-FNHSSGGDPEIVMHSFNCGGEFFYCN
STQLFNSTWMINSTWNNTEGSNE---NITLPCRIKQIINNWQEVGKAMYAPPIRGQIRCS
SNITGLLLTR---DGG-K----DNQ-T-EVFRPG
>5V12P02_R5
EEEVVIRSDNFTDNTKTIIVQLKEPVEINCTRLNNNTRKSINMGPGRAFYTTGDIIGDIR
KAHCNISRAKWNNTLRQIVEKLKEQF-KNKTIV-FNHSSGGDPEIVMHSFNCGGEFFYCN
STQLFNSTWMSNSTWNTTEMANE---NITLPCRIKQIINKWQEVGKAMYAPPIRGQIRCS
SNITGLLLTR---DGG-NSND-TNQ-T-ETFRPG
>5V12P20_R5
EEEVVIRPDNITDNTKTIIVQLKEPVEINCTRLNNNTRKSINMGPGRAFYTTGDIIGDIR
QAHCNISGAKWNNTLRQIVEKLKEQF-KNKTIV-FNHSSGGDLEIVMHSFNCGGEFFYCN
STQLFNSTWVSNGTWNYTEGSNE---NITLPCRIKQIINKWQEVGKAMYAPPIRGQIRCS
SNITGLLLTR---DGG-NDNN-TNQ-T-EAFRPG
>5V12P11_R5
EEEVVIRSDNITDNTKTIIVQLKEPVEINCTRLNNNTRKSINMGPGRAFYTTGDIIGDIR
QAHCNISRAKWNNTLRQIVEKLKEQF-KNKTIV-FNQSSGGDPEIVMHSFNCGGEFFYCN
STQLFNSTWMSNSTWNYTEGSNE---NITLPCRIKQIINKWQEVGKAMYAPPIRGQIRCS
SNITGLLLTR---DGG-NDNN-TNQ-T-ETFRPG
>5V12XO_R5
EEEVVIRSDNFTDNTKTIIVQLKEPVEINCTRLNNNTRKSINMGPGRAFYTTGDIIGDIR
QAHCNISRAKWNNTLRQIVEKLKEQF-KNKTIV-FNHSSGGDPEIVMHSFNCGGEFFYCN
STQLFNSTWMSNGTWNNTEGSNE---NITLPCRIKQIINKWQEVGKAMYAPPIRGQIRCS
SNITGLLLTR---DGG-N--N-TNQ-N-ETFRPG
>5V10P11_R5
EEEVVIRSDNFTDNTKTIIVQLKEPVEINCTRLNNNTRKSINMGPGRAFYTTGDIIGDIR
QAHCNISKAKWNNTLIQIVKKLKEQY-KNKTIS-FNRSSGGDPEIVMHSFNCGGEFFYCN
STKLFNSTWMFNSTRNYTEESNE---NITLPCRIKQIINKWQEVGKAMYAPPIRGQIRCS
SNITGLLLTR---DGG-NGGDRDNK-T-ETFRPG
>5V81P06_R5
EEEVVIRSDNFTDNTKTIIVQLKEPVEINCTRPNNNTRKSINIGPGRAFYTTGDIIGDIR
QAHCNISRAKWNNTLIQIVEKLKEQF-KNKTIS-FNRSSGGDPEIVMHSFNCGGEFFYCN
STQLFNSTWMFNSTWNYTEESNE---NITLPCRIKQIINKWQEVGKAMYAPPIRGQIRCS
SNITGLLLTR---DGG-N--K-DNQTTEETFRPG
>5V12P18_R5
EEEVVIRSDNFTDNTKTIIVQLKEPVEINCTRLNNNTRKSINMGPGRAFYTTGDIIGDIR
QAHCNISRAKWNTTLMQIAKKLKEQY-KNKTIS-FNHSSGGDPEIVMHSFNCGGEFFYCN
STQLFNSTWMSNSTWNYTEGSNE---NITLPCRIKQIINKWQEVGKAMYAPPIRGQIRCS
SNITGLLLTR---DGG-EGSDKNNQ-T-ETFRPG
>5V11XB_R5
EEEVVIRSDNFTDNTKTIIVQLKEPVEINCTRLNNNTRKSINMGPGRAFYTTGDIIGDIR
QAHCNISKAKWNNTLIQIVEKLKEQF-KNKTIS-FNHSSGGDPEIVMHSFNCGGEFFYCN
SAKLFNSTWRFNSTWNETEGSNE---NITLPCRIKQIINKWQEVGKAMYAPPIRGQIRCS
SNITGLLLTR---DGG-EGSDKDYQ-T-ETFRPG
>5V11XC_R5
EEEVVIRSDNFTDNTKTIIVQLKEPVEINCTRLNNNTRKSINMGPGRAFYTTGDIIGDIR
QARCNISRAKWNNTLRQIVEKLKEQY-KNKTIS-FNHSSGGDPEIVMHSFNCGGEFFYCN
STQLFNSTWMSNGTWNYTEESKE---NITLPCRIKQIINKWQEVGKAMYAPPIRGQIRCS
SNITGLLLTR---DGG-NGGDRDNQ-T-ETFRPG
>5V09XK_R5
EEEVVIRSDNFTDNTKTIIVQLKEPVEINCTRPNNNTRKSIHIAPGRAFYTTGDIIGDIR
QAHCNISKAKWNNTLIQIVEKLKEQF-KNKTIA-FNRSSGGDPEIVMHSFNCGGEFFYCN
STQLFNSTWMINSTWNETEESNE---NITLPCRIKQIINKWQEVGKAMYAPPIRGQIRCS
SNITGLLLTR---DGG-DGDDSDNQ-T-EVFRPG
>5V12XK_R5
EEEVVIRSDNFTDNTKTIIVQLKEPVEINCTRPNNNTRKSINIGPGRAFYTTGDIIGDIR
QAHCNISRAKWNNTLIQIVKKLKEQF-KNKTIS-FNQSSGEDPEIVMHSSNCGGEFFYCN
STKLFNSTWMFNSTWNATEESNE---NITLPCRIKQIINKWQEVGKAMYAPPIRGQIRCS
SNITGLLLTR---DGG-DGDDSDNQ-T-EVFRPG
>5V81P04_R5
EEEVVIRSDNFTDNTKTIIVQLKEPVEINCTRPNNNTRKSINIGPGRAFYTTGDIIGDIR
QAHCNISRAKWSNTLIQIVKKLKEQF-KNKTIS-FNRSSGGDPEIVMHSFNCGGEFFYCN
STQLFNSTWMFNSTWNTTEESNE---NITLPCRIKQIINKWQEVGKAMYAPPIRGQIRCS
SNITGLLLTR---DGG-YNKD-NNQ-T-EVFRPG
>5V81P07_R5
EEEVVIRSDNFTDNTKTIIVQLKEPVEINCTRPNNNTRKSINIGPGRAFYTTGDIIGDIR
QAHCNISRAKWNNTLIQIVKKLKEQF-KNKTIS-FNRSSGGDPEIVMHSFNCGGEFFYCN
STQLFNSTWMFNSTWNTTEESNE---NITLPCRIKQIINKWQEVGKAMYAPPIRGQIRCS
SNITGLLLTR---DGG-YNKD-NNQ-T-EVFRPG
>5V81P10_R5
EEEVVIRSDNFTDNTKTIIVQLKEPVEINCTRPNNNTRKSINMGPGRAFYTTGDIIGDIR
QAHCNISRAKWNNTLIQIVEKLKEQF-KNKTIS-FNRSSGGDPEIVMHSFNCGGEFFYCN
STQLFNSTWMFNSTWNYTEESNE---NITLPCRIKQIINKWQEVGKAMYAPPIRGQIRCS
SNITGLLLTR---DGG-YNKD-NNQ-T-EAFRPG
>5V81P16_R5
EEEVVIRSDNFTDNTKTIIVQPKEPVEINCTRPNNNTRKSINIGPGRAFYTTGDIIGDIR
QAHCNISRAKWNNTLIQIVEKLKEQF-KNKTIS-FNRSSGGDPEIVMHSFNCGGEFFYCN
STQLFNSTWMFNSTWNYTEESNE---NITLPCRIKQIINKWQEVGKAMYAPPIRGQIRCS
SNITGLLLTR---DGG-YNKD-NNQ-T-EVFRPG
>5V81P08_R5
EEEVVIRSDNFTDNTKTIIVQLKEPVEINCTRPNNNTRKSINIGPGRAFYTTGDIIGDIR
QAHCNISRAKWNNTLIQIVEKLKEQF-KNKTIS-FNRSSGGDPEIVMHSFNCGGEFFYCN
STQLFNSTWMFNSTWNYTEESNE---NITLPCRIKQIIDKWQEVGKAMYAPPIRGQIRCS
SNITGLLLTR---DGG-YNKD-NNQ-T-EVFRPG
>5V81XA_R5
EEEVVIRSDNFTDNTKTIIVQLKEPVEINCTRPNNNTRKSINIGPGRAFYTTGDIIGDIR
QAHCNISKAKWNNTLIQIVEKLKEQF-KNKTIS-FNRSSGGDPEIVMHSFNCGGEFFYCN
STQLFNSTWMFNSTWNYTEESNE---NITLPCRIKQIINKWQEVGKAMYAPPIRGQIRCS
SNITGLLLTR---DGG-YNKD-NNQ-T-EVFRPR
>5V08XJ_R5
EEEVVIRSDNFTDNTKTIIVQLKEPVEINCTRPNNNTRKSINMGPGRAFYTTGDIIGDIR
QAHCNISRAKWNNTLIQIVKKLKEQF-KNKTIS-FNQSSGGDPEIVMHSFNCGGEFFYCN
SAQLFNSTWMINSTWNETGESNE---NITLPCRIKQIINKWQEVGKAMYAPPIRGQIRCS
SNITGLLLTR---DGG-D--D-NNQ-T-EVFRPG
>5V81P02_R5
EEEVVIRSDNFTDNTKTIIVQLKEPVEINCTRPNNNTRKSINIGPGRAFYTTGDIIGDIR
QAHCNISRAKWNNTLIQIVKKLKEQF-KNKTIS-FNQSSGGDPEIVMHSFNCGGEFFYCN
SAQLFNSTWMINSTWNETGESNE---NITLPCRIKQIINKWQEVGKAMYAPPIRGQIRCS
SNITGLLLTR---DGG-D--D-NNQ-T-EVFRPG
>5V10XT_R5
EEEVVIRSDNFTDNTKTIIVQLKEPVEISCTRLNNNTRKSINMGPGRAFYTTGDIIGNIR
QAHCNTSKAKWNNTLIQIVEKLKEQF-KNKTIS-FNRSSGGDPEIVMHGFNCGGEFFYCN
STQLFNSTWMFNGTWNYTEESNE---NITLPCRIKQIINKWQEVGKAMYAPPIRGQIRCS
SNITGLLLTR---DGG-SGTG-DNQ-T-ETFRPG
>5V81XF_R5
EEEVVIRSDNFTDNTKTIIVQLKEPVEINCTRPNNNTRKSINIGPGRALYTTGDIIGDIR
QAHCNISKAKWNNTLIQIVKNLKEQF-KNKTIS-FNRSSGGDPEIVMHSFNCGGEFFYCN
STQLFNSTWMFNGTWNETEESNE---NITLPCRIKQIINKWQEVGKAMYAPPIRGQIRCS
SNITGLLLTR---DGG-SGTG-DNQ-T-ETFRPG
>5V81XH_R5
EEEVVIRSDNFTDNTKTIIVQLKEPVEINCARPNNNTRKSINIGPGRAFYTTGDIIGDIR
QAHCNISRAKWNNTLIQIVKKLKEQF-KNKTIS-FNRSSGGDPEIVMHSFNCGGEFFYCN
STQLFNSTWMFNGTWNETEKSNE---NITLPCRIKQIINKWQEVGKAMYAPPIRGQIRCS
SNITGLLLTR---DGG-RGTG-DNQ-T-ETFRPG
>5V81XI_R5
EEEVVIRSDNFTDNTKTIIVQLKEPVEINCTRPNNNTRKSINIGPGRAFYTTGDIIGDIR
QAHCNISRAKWNNTLIQIVKKLKEQF-KNKTIS-FNQSSGGDPEIVMHSFNCGGEFFYCN
STQLFNSTWMFNGTWNETEESNE---NITLPCRIKQIINKWQEVGKAMYAPPIRGQIRCS
SNITGLLLTR---DGG-SGTG-DNQ-T-EIFRPG
>5V10XS_R5
EEEVVIRSDNFTDNTKTIIVQLKEPVEINCTRPNNNTRKSINIGPGRAFYTTGDIIGNIR
QAHCNISKAKWNNTLIQIVEKLKEQF-KNKTIS-FNRSSGGDPEIVMHSFNCGGEFFYCN
STQLFNSTWMFNGTWNYTEESNE---NITLPCRIKQIINKWQEVGKAMYAPPIRGQIRCS
SNITGLLLTR---DGG-SGTG-DNQ-T-ETFRPG
>5V81P14_R5
EEEVVIRSDNFIDNTKTIIVQLKEPVEINCTRPNNNTRKSINIGPGRAFYTTGDIIGDIR
QAHCNISKAKWNNTLIQIVEKLKEQF-KNKTIS-FNRSSGGDPEIVMHSFNCGGEFFYCN
STQLFNSTWMFNSTWNYTEESNE---NITLPCRIKQIINKWQEVGKAMYAPPIRGQIRCS
SIITGLLLTR---DGG-SGTG-DNQ-T-ETFRPG
>5V81P13_R5
EEEVVIRSDNFTDNTKTIIVQLKEPVEINCTRPNNNTRKSINIGPGRAFYTTGDIIGDIR
QAHCNISKAKWNNTLIQIVEKLKEQF-KNKTIS-FNRSSGGDPEIVMHSFNCGGEFFYCN
STQLFNSTWMFNSTWNYTEESNE---NITLPCRIKQIINKWQEVGKAMYAPPIRGQIRCS
SNITGLLLTR---DGG-SGTG-DNQ-T-ETFRPG
>5V81XK_R5
EEEVVIRSDNFTDNTKTIIVQLKEPVEINCTRPNNNTRKSINIGPGRAFYTTGDIIGDIR
QAHCNISRAKWNNTLIQIVKKLKEQF-KNKTIS-FNRSSGGDPEIVMHSFNCGGEFFYCN
STQLFNSTWMFNSTWNYTEESNE---NITLPCGIKQIINKWQEVGKAMYAPPIRGQIRCS
SNITGLLLTR---DGG-SGTG-DNQ-T-ETFRPG
>5V10XD_R5
EEEVVIRSDNFTDNTKTIIVQLKEPVEINCTRPNNNTRKSINIGPGRAFYTTGDIIGDIR
QAHCNISRAKWNNTLIQIVEKLKEQF-KNKTIA-FNRSSGGDPEIVMHSFNCGGEFFYCN
STQLFNSTWMFNSTWNATEESNE---NITLPCRIKQIINKWQEVGKAMYAPPIRGQIRCS
SNITGLLLTR---DGG-SGTG-DNQ-T-ETFRPG
>5V81XJ_R5
EEEVVIRSDNFTDNTKTIIVQLKEPVEINCTRPNNNTRKSINIGPGRAFYTTGDIIGDIR
QAHCNISRAKWNNTLIQIVKKLKEQF-KNKTIS-FNRSSGGDPEIVMHSFNCGGEFFYCN
STQLFNSTWMFNSTWNKTEESNE---NITLPCRIKQIINKWQEVGKAMYAPPIRGQIRCS
SNITGLLLTR---DGG-SGTG-DNQ-T-ETFRPG
>5V09XS_R5
EEEVVIRSDNFTDNTKTIIVQLKEPVEINCTRPNNNTRKSINIGPGRAFYTTGDIIGDIR
QAHCNISRAKWNNTLIQIVKKLKEQF-KNKTIS-FNRSSGGDPEIVMHSFNCGGEFFYCN
STQLFNSTWMFNSTWNATEESNE---NITLPCRIKQIINKWQEVGKAMYAPPIRGQIRCS
SNITGLLLTR---DGG-RGTG-DNQ-T-ETFRPG
>5V81XE_R5
EEEVVIRSDNFTDNTKTIIVQLKEPVEINCTRPNNNTRKSINIGPGRAFYTTGDIIGDIR
QAHCNISRAKWNNTLIQIVKKLKEQF-KNKTIS-FNRSSGGDPEIVMHSFNCGGEFFYCN
STQLFNSTWMFNSTWNATEESNE---NITLPCRIKQIINKWQEVGKAMYAPPIRGQIRCS
SNITGLLLTR---DGG-SGTG-DNQ-T-ETFRPG
>5V08XD_R5
EEEVVIRSDNFTDNTKTIIVQLKEPVEINCTRPNNNTRKSINIGPGRAFYTTGDIIGDIR
QAHCNISRAKWNNTLIQIVKKLKEQY-KNKTIS-FNQSSGGDPEIVMHSFNCGGEFFYCN
STQLFNSTWMFNSTWNYTEESNE---NITLPCRIKQIINKWQEVGKAMYAPPIRGQIRCS
SNITGLLLTR---DGG-SGTG-DNQ-T-ETFRPG
>5V08XG_R5
EEEVVIRSDNFTDNTKTIIVQLKEPVEINCTRPNNNTRKSINIGPGRAFYTTGDIIGDIR
QAHCNISRAKWNNTLIQIVKKLKEQY-KNKTIS-FNQSSGGDPEIVMHSFNCGGEFFYCN
STQLFNSTWMFNSTWNYTEESNE---NITLPCRIKQIINKWQEVGKAMYAPPIRGQIRCS
SNITGLLLTR---DGG-SGTG-DNQ-T-ETFRPG
>5V09XO_R5
EEEVVIRSDNFTDNTKTIIVQLKEPVEINCTRPNNNTRKSINIGPGRAFYTTGDIIGDIR
QAHCNISRAKWNNTLIQIVKKLKEQF-KNKTIS-FNHSSGGDPEIVMHSFNCGGEFFYCN
STQLFNSTWMFNSTWNYTEESNE---NITLPCRIKQIINKWQEVGKAMYAPPIRGQIRCS
SNITGLLLTR---DGG-SGTG-DNQ-T-ETFRPG
>5V09XL_R5
EEEVVIRSDNFTDNTKTIIVQLKEPVEINCTRPNNNTRKSINIGPGRAFYTTGDIIGDIR
QAHCNISRAKWNNTLIQIVKKLKEQF-KNKTIA-FNRSSGGDPEIVMHSFNCGGEFFYCN
SAQLFNSTWMFNSTWNETGESNE---NITLPCRIKQIINKWQEVGKAMYAPPIRGQIRCS
SNITGLLLTR---DGG-SGTG-DNQ-T-ETFRPG
>5V10P02_R5
EEEVVIRSDNFTDNTKTIIVQLKEPVEINCTRPNNNTRKSINIGPGRAFYTTGDIIGDIR
QAHCNISRAKWNNTLIQIVKKLKEQF-KNKTIA-FNRSSGGDPEIVMHSFNCGGEFFYCN
STQLFNSTWMFNSTWNETGESNE---NITLPCRIKQIINKWQEVGKAMYAPPIRGQIRCS
SNITGLLLTR---DGG-SGTG-DNQ-T-ETFRPG
>5V09XV_R5
EEEVVIRSDNFTDNTKTIIVQLKEPVEINCTRPNNNTRKSINVGPGRAFYTTGDIIGDIR
QAHCNISRAKWNNTLIQIVKKLKEQF-KNKTIA-FNRSSGGDPEIVMHSFNCGGEFFYCN
STQLFNSTWMFNSTWNYTEESNE---NITLPCRIKQIINKWQEVGKAMYAPPLRGQIRCS
SNITGLLLTR---DGG-SGTG-DNQ-T-ETFRPG
>5V81XB_R5
EEEVVIRSDNFTDNTKTIIVQLKEPVEINCTRPNNNTRKSINIGPGRAFYTTGDIIGDIR
QAHCNISRAKWNNTLIQIVTKLKEQF-KNKTIA-FNRSSGGDPEIVMHSFNCGGEFFYCN
STQLFNSTWMFNSTWNYTEESNE---NITLPCRIKQIINKWQEVGKAMYAPPIRGQIRCS
SNITGLLLTR---DGG-SGTG-DNQ-T-ETFRPG
>5V81XC_R5
EEEVVIRSDNFTDNTKTIIVQLKEPVEINCTRPNNNTRKSINIGPGRAFYTTGDIIGDIR
QAHCNISRAKWNNTLIQIVKKLKEQF-KNKTIA-FNRSSGGDPEIVMHSFNCGGEFFYCN
STQLFNSTWMFNSTWNYTEESNE---NITLPCRIKQIINKWQEVGKAMYAPPIRGQIRCS
SNITGLLLTR---DGG-RGTG-DNQ-T-ETFRPG
>5V09XX_R5
EEEVVIRSDNFTDNTKTIIVQLKEPVEINCTRPNNNTRKSINIGPGRAFYTTGDIIGDIR
QAHCNISRAKWNNTLIQIVKKLKEQF-KNKTIA-FNRSSGGDPEIVMHSFNCGGEFFYCN
STQLFNSTWMFNSTWNYTEESNE---NITLPCRIKQIINKWQEVGKAMYAPPIRGQIRCS
SNITGLLLTR---DGG-SGTG-DNQ-T-ETFRPG
>5V07XH_R5
EEEVVIRSDNFTDNTKTIIVQLKEPVEINCTRPNNNTRKSINIGPGRAFYTTGDIIGDIR
QAHCNISKAKWNNTLIQIVEKLKEQF-KNKTIS-FNQSSGGDPEIVMHSFNCGGEFFYCN
STQLFNSTWMFNSTWNYTEESNE---NITLPCRIKQIINKWQEVGKAMYAPPIRGQIRCS
SNITGLLLTR---DGG-PG---DNQ-T-EVFRPG
>5V09XP_R5
EEEVVIRSDNFTDNTKTIIVQLKEPVEINCTRPNNNTRKSINIGPGRAFYTTGDIIGDIR
QAHCNISRAKWNNTLIQIVEKLREQF-KNKTIS-FNHSSGGDPEIVMHSFNCGGEFFYCN
STQLSNSTWMFNSTWNYTEESNE---NITLPCRIKQIINKWQEVGKAMYAPPIRGQIRCS
SNITGLLLTR---DGG-EGSDNDNQ-T-ETFRPG
>5V81P15_R5
EEEVVIRSDNFTDNTKTIIVQLKEPVEINCTRPNNNTRKSINIGPGRAFYTTGDIIGDIR
QAHCNISKAKWNNTLIQIVEKLKEQF-KNKTIS-FNRSSGGDPEIVMHSFNCGGEFFYCN
STQLFNSTWMFNSTWNYTEESNE---NITLPCRIKQIINKWQEVGKAMYAPPIRGQIRCS
SNITGLLLTR---DGG-EGSDNDNQ-T-ETFRPG
>5V81XN_R5
EEEVVIRSDNFTDNTKTIIVQLKEPVEINCTRPNNNTRKSINIGPGRAFYTTGDIIGDIR
QAHCNISRAKWNNTLIQIVKKLKEQF-KNKTIS-FNRSSGGDPEIVMHSFNCGGEFLYCN
STQLFNSTWMFNSTWNETEESNE---NITLPCRIKQIINKWQEVGKAMYAPPIRGQIRCS
SNITGLLLTR---DGG-DGDDSDNQ-T-EVFRPG
>5V81XG_R5
EEEVVIRSDNFTDNTKTIIVQLKEPVEINCTRPNNNTRKSINIGPGRAFYTTGDIIGDIR
QAHCNISKAKWNNTLIQIVKKLKEQF-KNKSIS-FNRSSGGDPEIVMHSFNCGGEFFYCN
STQLFNSTWMINSTWNETEESNE---NITLPCGIKQIINKWQEVGKAMYAPPIRGQIRCS
SNITGLLLTR---DGG-DGDDSDNQ-T-EVFRPG
>5V08XE_R5
EEEVVIRSDNFTDNTETIIVQLKEPVEINCTRPNNNTRKSINMGPGRAFYTTGDIIGDIR
QAHCNISRAKWNNTLIQIVKKLKEQF-KNKTIS-FNRSSGGDPEIVMHSFNCGGEFFYCN
STQLFNSTWMFNSTWNETEESNE---NITLPCRIKQIINKWQEVGKAMYAPPIRGQIRCS
SNITGLLLTR---DGG-NGDN-DNQ-T-ETFRPG
>5V08XC_R5
EEEVVIRSDNFTDNTKTIIVQLKEPVEINCTRPNNNTRKSINIGPGRAFYTTGDIIGDIR
QAHCNISRAKWNNTLIQIVKKLKEQF-KNKTIS-FNQSSGGDPEIVMHSFNCGGEFFYCN
STQLFNSTWMINSTWNETEESNE---NITLPCRIKQIINKWQEVGKAMYAPPIRGQIRCS
SNITGLLLTR---DGG-N--K-DNQTTEETFRPG
>5V11XI_R5
EEEVVIRSDNFTDNTKTIIVQLKESVEINCTRPNNNTRKSINIGPGRAFYTTGDIIGDIR
QAHCNISRAKWNNTLIQIVKKLKEQF-KNKTIS-FNQSSGGDPEIVMHSFNCGGEFFYCN
STQLFNSTWMFNSTWNETEESNE---NITLPCRIKQIINKWQEVGKAMYAPPIRGQIRCS
SNITGLLLTR---DGG-KG---DNQ-T-ETFRPG
>5V11XE_R5
EEEVVIRSDNFTDNTKTIIVQLKEPVEINCTRLNNNTRKSINMGPGRAFYTTGDIIGDIR
QAHCNISRAKWNNTLKQIVEKLKEQY-KNKTIS-FNHSSGGDPEIVMHSFNCGGEFFYCN
STQLFNSTWMFNGTWNYTEESNE---NITLPCRVKQIINKWQEVGKAMYAPPIRGQTRCS
SNITGLLLTR---DGG-LG---DNQ-TEETFRPG
>5V10XP_R5
EEEVVIRSDNFTDNTKTIIVQLKEPVEINCTRLNNNTRKSINMGPGRAFYTTGDIIGDIR
QAHCNISRAKWNNTLIQIVKKLKEQY-KNKTIS-FNHSSGGDPEIVMHSFNCGGEFFYCN
STKLFNSTWMSNSTWNYTEESNE---NITLPCRIKQIINKWQEVGKAMYAPPIRGQIRCS
SNITGSLLTR---DGG-IGTG-DNQ-T-ETFRPG
>5V10P03_R5
EEEVVIRSDNFTDNTKTIIVQLKEPVEINCTRLNNNTRKSINMGPGRAFYTTGDIIGDIR
QAHCNISRAKWNNTLIQIVKKLKEQY-KNKTIS-FNHSSGGDPEIVMHSFNCGGEFLYCN
STQLFNSTWMFNGTWNYTEESNE---NITLPCRIKQIINKWQEVGKAMYAPPIRGQIRCS
SNITGLLLTR---DGG-IGTG-DNQ-T-ETFRPG
>5V10XH_R5
EEEVVIRSDNFTDNTKTIIVQLKEPVEINCTRLNNNTRKSINMGPGRAFYTTGDIIGDIR
QAHCNISRAKWNNTLIQIVKKLKEQS-KNKTIS-FNHSSGGDPEIVMHSFNCGGEFFYCN
STQLFNSTWMFNSTWNTTEESNE---NITLPCRIKQIINRWQEVGKAMYAPPIRGQIRCS
SNITGLLLTR---DGG-EGEN--NQ-T-ETFRPG
>5V10P10_R5
EEEVVIRSDNFTDNTKTIIVQLKEPVEINCTRLNNNTRKSINMGPGRAFYTTGDIIGDIR
QAHCNISRAKWNNTLIQIVKKLKEQF-KNKTIS-FNHSSGGDPEIVMHSFNCGGEFFYCN
STQLFNSTWMFNSTWNTTEESNE---NITLPCRIKQIINKWQEVGKAMYAPPIRGQIRCS
SNITGLLLTR---DGG-EGGTTDNQ-T-ETFRPG
>5V10P18_R5
EEEVVIRSDNFTDNTKTIIVQLKEPVEINCTRLNNNTRKSINMGPGRAFYTTGDIIGDIR
QAHCNISRAKWNNTLIQIVKKLKEQF-KNKTIS-FNHSSGGDPEIVMHSFNCGGEFFYCN
STQLFNSTWMFNSTWNTTEESNE---NITLPCRIKQIINKWQEVGKAMYAPPIRGQIRCS
SNITGLLLTR---DGG-EGGTTDNQ-T-ETFRPG
>5V10P22_R5
EEEVVIRSDNFTDNTKTIIVQLKEPVEINCTRLNNNTRKSINMGPGRAFYTTGDIIGDIR
QAHCNISRAKWNNTLIQIVKKLKEQF-KNKTIS-FNHSSGGDPEIVMHSFNCGGEFFYCN
STQLFNSTWMFNSTWNTTEESNE---NITLPCRIKQIINKWQEVGKAMYAPPIRGQIRCS
SNITGLLLTR---DGG-EGGTTDNQ-T-ETFRPG
>5V09XQ_R5
EEEVVIRSDNFTDNTKTIIVQLKEPVEINCTRPNNNTRKSINMGPGRAFYTTGDIIGDIR
QAHCNISRAKWNNTLIQIVKKLKEQF-KNKTIV-FNHSSGGDPEIVMHSFNCGGEFFYCN
STKLFNSTWMFNSTWNATEESNE---NITLPCRIKQIINKWQEVGKAMYAPPIRGQIRCS
SNITGLLLTR---DGG-YGDN-DNQ-T-ETFRPG
>5V10XQ_R5
EEEVVIRSDNFTDNTKTIIVQLKEPVEINCTRLNNNTRKSINMGPGRAFYTTGDIIGDIR
QAHCNISRAKWNNTLIQIVKKLKEQF-KNKTIV-FNHSSGGDPEIVMHSFNCGGEFFYCN
STKLFNSTWMFNSTWNTTEESNE---NITLPCRIKQIINKWQEVGKAMYAPPIRGQIRCS
SNITGLLLTR---DGG-EGSDKDNQ-T-ETFRPG
>5V10P13_R5
EEEVVIRSDNFTDNTKAIIVQLKEPVEINCTRLNNNTRKSINMGPGRAFYTTGDIIGDIR
QAHCNISRAKWNNTLIQIVEKLKEQY-KNKTIS-FNHSSGGDPEIVMHSFNCGGEFFYCN
STQLFNSTWMFNGTWNVTEESNE---NITLPCRIKQIINKWQEVGKAMYAPPIRGQIRCS
SNITGLLLTR---DGG-EGSDKDNQ-T-ETFRPG
>5V10P23_R5
EEEVVIRSDNFTDNTKTIIVQLKEPVEINCTRLNNNTRKSINMGPGRAFYTTGDIIGDIR
QAHCNISRAKWNNTLIQIVEKLKEQF-KNKTIA-FNHSSGGDPEIVMHSFNCGGEFFYCN
STQLFNSTWMFNSTWNYTEESNE---NITLPCRIKQIINKWQEVGKAMYAPPIRGQIRCS
SNITGLLLTR---DGG-EGSDRDNQ-T-ETFRPG
>5V10P19_R5
EEEVVIRSDNITDNTKTIIVQLKEPVEINCTRLNNNTRKSINMGPGRAFYTTGDIIGDIR
QAHCNISRAKWNNTLIQIVEKLKEQF-KNKTIS-FNRSSGGDPEIVMHSFNCGGEFFYCN
STKLFNSTWMFNSTWNTTEESNE---NITLPCRIKQIINKWQEVGKAMYAPPIRGQIRCS
SNITGLLLTR---DGG-IGTG-DNQ-T-ETFRPG
>5V10XA_R5
EEEVVIRSDNFTDNTKTIIVQLKEPVEINCTRLNNNTRKSINMGPGRAFYTTGDIIGDIR
QAHCNISRAKWNNTLIQIVEKLKEQF-KNKTIS-FNRSSGGDPEIVMHSFNCGGEFFYCN
STQLFNSTWMFNGTWNYTEESNE---NITLPCRIKQIINKWQEVGKAMYAPPIRGQIRCS
SNITGLLLTR---DGG-PG---DNQ-TEETFRPG
>5V10P17_R5
EEEVVIRSDNITDNTKTIIVQLKEPVKINCTRLNNNTRKSINMGPGRAFYTTGDIIGDIR
QAHCNISRAKWNNTLIQIVEKLKEQF-KNKTIS-FNRSSGGDPEIVMHSFNCGGEFFYCN
STQLFNSTWMFNGTWNYTEESNE---NITLPCRIKQIINKWQEVGKAMYAPPIRGQIRCS
SNITGLLLTR---DGG-IGTG-DNQ-T-ETFRPG
>5V10P21_R5
EEEVVIRSDNITDNTKTIIVQLKEPVEINCTRLNNNTRKSINMGPGRAFYTTGDIIGDIR
QAHCNISRAKWNNTLIQIVEKLKEQF-KNKTIS-FNRSSGGDPEIVMHSFNCGGEFF-CN
STQLFNSTWMFNGTWNYTEESNE---NITLPCRIKQIINKWQEVGKAMYAPPIRGQIRCS
SNITGLLLTR---DGG-IGTG-DNQ-T-ETFRPG
>5V12XH_R5
EEEVVIRSDNFTDNTKTIIVQLKEPVEINCTRLNNNTRKSINMGPGRAFYTTGDIIGDIR
QAHCNLSTAKWNNTLRQIAEKLKEQY-KNKTIS-FNHSSGGDPEIVMHSFNCGGEFFYCN
STQLFNSTWMSNGTWDYTEGLNE---NITLPCRIKQIINKWQEVGKAMYAPPIRGQIRCS
SNITGLLLTR---DGG-EGNDTNNQ-T-ETFRPG
>5V12XM_R5
EEEVVIRSDNFTDNTKTIIVQLKEPVEINCTRLNNNTRKSINMGPGRAFYTTGDIIGDIR
QAHCNISRAKWNNTLRQIVEKLKEQY-KNKTIS-FNHSSGGDPEIVMHSFNCGGEFFYCN
STQLFNSTWMSNGTWNYTEGLNE---NITLPCRIKQIINKWQEVGKAMYAPPIRGQIRCS
SNITGLLLTR---DGG-EGNDTNNQ-T-ETFRPG
>5V12P05_R5
EEEVVIRSDNFTDNTKTIIVQLKKPVEINCTRLNNNTRKSINMGPGRAFYTTGDIIGDIR
QAHCNISIAKWNNTLMQIAKKLKEQY-KNKTIS-FNHSSGGDPEIVMHSFNCGGEFFYCN
STKLFNSTWMSNGTWNVTEESNE---NITLPCRIKQIINKWQEVGKAMYAPPIRGQIRCS
SNITGLLLTR---DGG-EGNDTNNQ-T-ETFRPG
>5V12XL_R5
EEEVVIRSDNFTDNTKTIIVQLKEPVEINCTRLNNNTRKSINMGPGRAFYTTGDIIGDIR
QAHCNISIAKWNNTLMQIAKKLKEQY-KNKTIS-FNHSSGGDPEIVMHSFNCGGEFFYCN
STKLFNSTWMSNGTWNVTEESNE---NITLPCRIKQIINKWQEVGKAMYAPPIRGQIRCS
SNITGLLLTR---DGG-EGNTTDNK-T-ETFRPG
>5V11XH_R5
EEEVVIRSDNFTDNTKTIIVQLKEPVEINCTRLNNNTRKSINMGPGRAFYTTGDIIGDIR
QAHCNISRAKWNNTLIQIAKKLKEQY-KNKTIS-FNHSSGGDPEIVMHSFNCGGEFFYCN
STKLFNSTWMSNGTWNTTEESNE---NITLPCRIKQIINKWQEVGKAMYAPPIRGQIRCS
SNITGLLLTR---DGG-NSNN-TNQ-T-ETFRPG
>5V12XN_R5
EEEVVIRSDNFTDNTKTIIVQLKEPVEINCTRLNNNTRKSINMGPGRAFYTTGDIIGDIR
QAHCNISRAKWNNTLRQIVKKLKEQY-KNKTIS-FNHSSGGDPEIVMHSFNCGGEFFYCN
STQLFNSTWMSNSTWNYTEQSNE---NITLPCRIKQIINKWQEVGKAMYAPPIRGQIRCS
SNITGLLLTR---DGG-NSNN-TNH-T-ETFRPG
>5V11XM_R5
EEEVVIRSDNFTDNTKTIIVQLKGPVEINCTRLNNNTRKSINMGPGRAFYTTGDIIGDIR
QAHCNISRAKWNNTLKQIVEKLKEQY-KNKTIS-FNHSSGGDPEIVMHSFNCGGEFFYCN
STQLFNSTWMSNGTWNYTEESNE---NITLPCRIKQIINKWQEVGKAMYAPPIRGQIRCS
SNITGLLLTR---DGG-NSNN-TNQ-T-ETFRPG
