# Supplementary material for: Protein structural disorder of the envelope V3 loop contributes to the switch in human immunodeficiency virus type 1 cell tropism
Source: PLoS One. 2017 Oct 19;12(10):e0185790. doi: 10.1371/journal.pone.0185790 (PMC5648111; doi:10.1371/journal.pone.0185790)
Supplement: S1 File — (ZIP) [file pone.0185790.s001.zip › sequences/Shankarappa_data_set_C2_V5/sequence_per_patient_AA_aligned/pat06.fasta.aln]

>6V11P01_R5
EEEVVIRSDNFSDNTKTIIVQLKEPVEINCTRLNNNTRKSINMGPGRAFYTTGDIIGDIR
KAHCNISRAKWNSTLKQIVNKLNEQFRNKTIVFDHSSGGDPEIVMHSFNCGGEFFYCNST
RLFNSTWINGTWHDTEGSNEN-------ITLPCRIKQIINKWQEVEKAMYAPPIKGQIRC
SSNITGLLLTRDGG---NITSQNETLRPG
>6V14X07_R5
EEEVVIRSENFTNNAKIIIVQLNQPVQINCTRPNNNTRKSINIGPGRAFYATGEIIGDIR
QAHCNISEAQWNDTLKQVVRKLREQFGNKTVVFNHSSGGDPEIVMHSFNCGGEFFYCNTT
PLFNSTWTDADWN-----NNTAGNGTK-ITLQCRIKQIINMWQEVGKAMYAPPIRGPIKC
SSNITGLLLTRDGGHGNDTNSTTEIFRPG
>6V15X07_R5
EEVVVIRSENFTNNAKIIIVQLNQPVQINCTRPNNNTRKSINIGPGRALYATGEIIGDIR
QAHCNISEAQWNNTLKQVVKKLREQFGNKTIVFNHSSGGDPETVMHSFNCGGEFFYCNTT
PLFNST-----WTNAEGSNNTAGNDTKIITLQCRIKQIINMWQEVGKAMYAPPIRGPIKC
SSNITGLLLTRDGGHGNGTDNTTEIFRPG
>6V14XA_R5
EEEVVIRSENFTNNAKIIIVQLNQPVKINCTRPNNNTRKSIAIGPGRAFYATGEIIGDIR
QAHCNISEAQWNDTLKQVVRKLREQFGNKTIVFNHSSGGDPETVMHSFNCGGEFFYYNTT
PLFNSTWNDTDWNGTKGSNNNAGNGTK-ITLQCRIKQIINMWQEVGKAMYAPPIRGPIKC
SSDITGLLLTRDGGHGNDMDNTTEIFRPG
>6V13XC_R5
EEEVVIRSENFTNNAKIIIVQLNQPVKINCTRPNNNTRKSIPIGPGRAFYATGEIIGDIR
QAHCNISEAQWNDTLKQVVRKLREQFVNKTIVFNHSSGGDPEIVMHSFNCGGEFFYCNTT
PLFNSTWN---WNDTKGSNNTVGNDTK-ITLQCRIKQIINMWQEVGKAMYAPPIRGPINC
SSNITGLLLIRDGGHGNDTDRTTEIFRPG
>6V13X09_R5
EEEVVIRSENFTNNAKIIIVQLNQPVKINCTRPNNNTRKSITIGPGRALYATGEIIGDIR
QAHCNISEAQWNDTLKQVVRKLREQFVNKTIVFNHSSGGDPETVMHSFNCGGEFFYCNTT
PLFDSTWNDTDWNGTKGSNNTAGNDTK-ITLQCRIKQIINMWQEVGKAMYAPPIRGPIKC
SSNITGLLLTRDGGHGNDTDSTTEIFRPG
>6V11X12_R5
EEEGVIRSENFTNNAKIIIVQLNQPVKINCIRPNNNTRKSITIGPGRAFYATGEIIGDIR
QARCNISEAQWNDTLKQVVRKLREQFVNKTIVFNHSSGGDPEIVMHSFNCGGEFFYCNTT
PLFNSTWNDTDWNDTKGSNNTAGNDTK-ITLQCRIKQIINMWQEVGKAMYAPPIRGPIKC
SSNITGLLLTRDGGHGNDTDSTTEIFRPG
>6V12X05_R5
EEEVVIRSENFTNNAKIIIVQLNQPVKINCIRPNNNTRKSITIGPGRAFYATGEIIGDIR
QAHCNISEAQWNDTLKQVVRKLREQFVNKTIVFNHSSGGDPEIVMHSFNCGGEFFYCNTT
PLFNSTWNDTDWNDTKGSNNTAGNDTK-ITLQCRIKQIINVWQEVGKAVYAPPIRGPIKC
SSNITGLLLTRDGGHGNDTDSTTEIFRPG
>6V12X06_R5
EEEVVIRSENFTNNAKIIIVQLNQPVKINCIRPNNNTRKSITIGPGRAFYATGEIIGDIR
QAHCNISEAQWNDTLKQVVRKLREQFVNKTIVFNHSSGGDPEIVMHSFNCGGEFFYCNTT
PLFNSTWNDTDWNDTKGSNNTAGNDTK-ITLQCRIKQIINVWQEVGKAVYAPPIRGPIKC
SSNITGLLLTRDGGHGNDTDSTTEIFRPG
>6V12X03_R5
EEEVVIRSENFTNNAKIIIVQLNQPVKINCIRPNNNTRKSITIGPGRAFYATGEIIGDIR
QAHCNISEAQWNDTLKQVVRKLREQFVNKTIVFNHSSGGDPEIVMHSFNCGGEFFYCNTT
PLFNSTWNDTDWNDTKGSNNTAGNDTK-ITLQCRIKQIINMWQEVGKAMYAPPIRGPIKC
SSNITRLLLTRDGGHSNDTDSTTEIFRPG
>6V11P16_R5
EEEVVIRSENSTNNAKIMIVQLSQPVKINCIRPNNNTRKSITIGPGRAFYATGEIIGDIR
QAHCNISEAQWNDTLKQVVRKLREQFVNKTIVFNHSSGGDPEIVMHSFNCGGEFFYCNTT
PLFNSTWNDTDWNDTKGSNNTAGNDTK-ITLQCRIKQIINMWQEVGKAMYAPPIRGPIKC
SSNITGLLLTRDGGHGNDTDSTTEIFRPG
>6V11X05_R5
EEEVVIRSENFTNNAKIIIVQLNQPVKINCIRPNNNTRKSITIGPGRAFYATGEIIGDIR
QAHCNISEAQWNDTLKQVVRKLREQFVNKTIVFNHSSGGDPEIVMHSFNCGGEFFYCNTT
PLFNSTWNDTDWNDTKGSNNTAGNDTK-ITLQCRIKQIINMWQEVGKAMYAPPTRGPIKC
SSNITGLLITRDGGHGNDTDSTTEIFRPG
>6V12X12_R5
EEEVVIRSENFTNNAKIIIVQLNQPVKINCIRPNNNTRKSITIGPGRAFYATGEIIGDIR
QAHCNISEAQWNDTLKQVVRKLREQFVNKTIVFNHSSGGDPEIVMHSFNCGGEFFYCNTT
PLFNSTWNDTDWNDTKGSNNTAGNDTK-ITLQCRIKQIINMWQEVGKAMYAPPTRGPIKC
SSNITGLLLTRDGGHGNDTDSTTEIFRPG
>6V11P12_R5
EEEVVIRSENFTNNAKIIIVQLNQPVKINCIRPNNNTRKSITIGPGRAFYATGEIIGDIR
QAHCNISEAQWNDTLKQVVRKLREQFVNKTIVFNHSSGGDPEIVMHSFNCGGEFFYCNTT
PLFNSTWNDTDWNDTKGSNNTAGNDTK-ITLQCRIKQIINMWQEVGKAMYAPPIRGPIKC
SSNITGLLLTRGGGHGNDTDSTTEIFRPG
>6V11P15_R5
EEEVVIRSENFTNNAKIIIVQLNQPVKINCIRPNNNTRKSITIGPGRAFYATGEIIGDIG
QAHCNISEAQWNDTLKQVVRKLREQFVNKTIVFNHSSGGDPEIVMHSFNCGGEFFYCNTT
PLFNSTWNDTDWNDTKGSNNTAGNDTK-ITLQCRIKQIINMWQEVGKAMYAPPIRGPIKC
SSNITGLLLTRDGGHGNDTDSTTEIFRPG
>6V11X13_R5
EEEVVIRSENFTNNAKIIIVQLNQPVKINCIRPNNNTRKSITIGPGRAFYATGEIIGDIR
QAHCNISEAQWNDTLKQVVRKLREQFVNKTIVFNHSSGGDPEIVMHSFNCGGEFFYCNTT
PPFNSTWNDTDWNDTKGSNNTAGNDTK-ITLQCRIKQIINMWQEVGKAMYAPPIRGPIKC
SSNITGLLLTRDGGHGNDTDSTTEIFRPG
>6V11XD_R5
EEEVVIRSENFTNNAKIIIVQLNQPVKINCIRPNNNTRKSITIGPGRAFYATGEIIGDIR
QAHCNISEAQWNDTLKQVVRKLREQFVNKTIVFNHSSGGDPEIVMHSFNCGGEFFYCNTT
PLFNSTWNDTDWNDTKGSNNTAGNDTK-ITLQCRIKQIINTWQEVGKAMYAPPIRGPIKC
SSNITGLLLTRDGGHGNDTDSTTEIFRPG
>6V11P04_R5
EEEVVIRSENSTNNAKIIIVQLNQPVKINCIRPNNNTRKSITIGPGRAFYATGEIIGDIR
QAHCNISEAQWNDTLKQVVRKLREQFVNKTIVFNHSSGGDPEIVMHSFNCGGEFFYCNTT
PLFNSTWNDTDWNDTKGSNNTAGNDTK-ITLQCRIKQIINMWQEVGKAMYAPPIRGPIKC
SSNITELLLTRDGGHGNDTDSTTEIFRPG
>6V11P05_R5
EEEVVIRSENFTNNAKIIIVQLNQPVKINCIRPNNNTRKSITIGPGRAFYATGEIIGDIR
QAHCNISEAQWNDTLKQVVRKLREQFVNKTIVFNHSSGGDPEIVMHSFNCGGEFFYCNTT
PLFNSTWNDTDWNDTKGSNNTAGNDTK-ITLQCRIKQIINMWQEVGKAMYAPPIRGPIKC
SSNITGLLLTRDGGHGNDTDSTTEIFRPG
>6V11P14_R5
EEEVVIRSENFTNNAKIIIVQLNQPVKINCIRPNNNTRKSITIGPGRAFYATGEIIGDIR
QAHCNISEAQWNDTLKQVVRKLREQFVNKTIVFNHSSGGDPEIVMHSFNCGGEFFYCNTT
PLFNSTWNDTDWNDTKGSNNTAGNDTK-ITLQCRIKQIINMWQEVGKAMYAPPIRGPIKC
SSNITGLLLTRDGGHGNDTDSTTEIFRPG
>6V11P17_R5
EEEVVIRSENFTNNAKIIIVQLNQPVKINCIRPNNNTRKSITIGPGRAFYATGEIIGDIR
QAHCNISEAQWNDTLKQVVRKLREQFVNKTIVFNHSSGGDPEIVMHSFNCGGEFFYCNTT
PLFNSTWNDTDWNDTKGSNNTAGNDTK-ITLQCRIKQIINMWQEVGKAMYAPPIRGPIKC
SSNITGLLLTRDGGHGNDTDSTTEIFRPG
>6V11X02_R5
EEEVVIRSENFTNNAKIIIVQLNQPVKINCIRPNNNTRKSITIGPGRAFYATGEIIGDIR
QAHCNISEAQWNDTLKQVVRKLREQFVNKTIVFNHSSGGDPEIVMHSFNCGGEFFYCNTT
PLFNSTWNDTDWNDTKGSNNTAGNDTK-ITLQCRIKQIINMWQEVGKAMYAPPIRGPIKC
SSNITGLLLTRDGGHGNDTDSTTEIFRPG
>6V12X04_R5
EEEVVIRSENFTNNAKIIIVQLNQPVKINCIRPNNNTRKSITIGPGRAFYATGEIIGDIR
QAHCNISEAQWNDTLKQVVRKLREQFVNKTIVFNHSSGGDPEIVMHSFNCGGEFFYCNTT
PLFNSTWNDTDWNDTKGSNNTAGNDTK-ITLQCRIKQIINMWQEVGKAMYAPPIRGPIKC
SSNITGLLLTRDGGHGNDTDSTTEIFRPG
>6V13X01_R5
EEEVVIRSENFTNNAKIIIVQLNQPVKINCIRPNNNTRKSITIGPGRAFYATGEIIGDIR
QAHCNISEAQWNDTLKQVVRKLREQFVNKTIVFNHSSGGDPEIVMHSFNCGGEFFYCNTT
PLFNSTWNDTDWNDTKGSNNTAGNDTK-ITLQCRIKQIINMWQEVGKAMYAPPIRGPIKC
SSNITGLLLTRDGGHGNDTDSTTEIFRPG
>6V11P10_R5
EEEVVIRSENSTNNAKIIIVQLNQPVKINCIRPNNNTRKSITIGPGRAFYATGEIIGDIR
QAHCNISEAQWNDTLKQVVRKLREQFVNKTIVFNHSSGGDPEIVMHSFNCGGEFFYCNTT
PLFNSTWNDTDWNDTKGSNNTAGNDTK-ITLQCRIKQIINMWQEVGKAMYAPPIRGPIKC
SSNITGLLLTRDGGHGNDTDSTTEIFRPG
>6V11P13_R5
EEEVVIRSENSTNNAKIIIVQLNQPVKINCIRPNNNTRKSITIGPGRAFYATGEIIGDIR
QAHCNISEAQWNDTLKQVVRKLREQFVNKTIVFNHSSGGDPEIVMHSFNCGGEFFYCNTT
PLFNSTWNDTDWNDTKGSNNTAGNDTK-ITLQCRIKQIINMWQEVGKAMYAPPIRGPIKC
SSNITGLLLTRDGGHGNDTDSTTEIFRPG
>6V12X07_R5
EEEVVIRSENFTNNAKIIIVQLNQPVKINCIRPNNNTRKSITIGPGRAFYATGEIIGDIR
QAHCNISEAKWNDTLKRVVRKLREQFVNKTIVFNHSSGGDPETVMLSFNCGGEFFYCNTT
PLFNSTWNDTDWNDTKGSNNTAGNDTK-ITLQCRIKQIINMWQEVGKAMYAPPTRGPIKC
SSNITGLLLTRDGGHGNDTDSTTEIFRPG
>6V12X08_R5
EEEVVIRSENFTNNAKIIIVQLNQPVKINCIRPNNNTRKSITIGPGRAFYATGEIIGDIR
QAHCNISEAKWNDTSKQVVRKLREQFVNKTIVFNHSSGGDPETVMHSFNCGGEFFYCNTT
PLFNSTWNDTDWNDTKGSNNTAGNDTK-ITLQCRIKQIINMWQEVGKAMYAPPIRGPIKC
SSNITGLLLTRDGGHGNDTDSTTEIFRPG
>6V12XB_R5
EEEVVIRSENFTNNAKIIIVQLNQPVKINRIRPNNNTRKSITIGPGRAFYATGEIIGDIR
QAHCNISEAKWNDTLKQVVRKLREQFVNKTIVFNHSSGGDPETVMHSFNCGGEFFYCNTT
PLFNSTWNDTDWNDTKGSNNTAGNDTK-ITLQCRIKQIINMWQEVGKAMYAPPTRGPIKC
SSNITGLLLTRDGGHGNDTDSTTEIFRPG
>6V11X03_R5
EEEVVIRSENFTNNAKIIIVQLNQPVKINCIRPNNNTRKSITIGPGRAFYATGEIIGDIR
QAHCNISEAKWNDTLKQVVRKLREQFVNKTIVFNHSSGGDPETVMHSFNCGGEFFYCNTT
PLFNSTWNDTDWNDTKGSNNTAGNDTK-ITLQCRIKQIINMWQEVGKAMYAPPTRGPIKC
SSNITGLLLTRDGGHGNDTDSTTEIFRPG
>6V11X04_R5
EEEVVIRSENFTNNAKIIIVQLNQPVKINCIRPNNNTRKSITIGPGRAFYATGEIIGDIR
QAHCNISEAKWNDTLKQVVRKLREQFVNKTIVFNHSSGGDPETVMHSFNCGGEFFYCNTT
PLFNSTWNDTDWNDTKGSNNTAGNDTK-ITLQCRIKQIINMWQEVGKAMYAPPTRGPIKC
SSNITGLLLTRDGGHGNDTDSTTEIFRPG
>6V11X06_R5
EEEVVIRSENFTNNAKIIIVQLNQPVKINCIRPNNNTRKSITIGPGRAFYATGEIIGDIR
QAHCNISEAKWNDTLKQVVRKLREQFVNKTIVFNHSSGGDPETVMHSFNCGGEFFYCNTT
PLFNSTWNDTDWNDTKGSNNTAGNDTK-ITLQCRIKQIINMWQEVGKAMYAPPTRGPIKC
SSNITGLLLTRDGGHGNDTDSTTEIFRPG
>6V11X08_R5
EEEVVIRSENFTNNAKIIIVQLNQPVKINCIRPNNNTRKSITIGPGRAFYATGEIIGDIR
QAHCNISEAKWNDTLKQVVRKLREQFVNKTIVFNHSSGGDPETVMHSFNCGGEFFYCNTT
PLFNSTWNDTDWNDTKGSNNTAGNDTK-ITLQCRIKQIINMWQEVGKAMYAPPTRGPIKC
SSNITGLLLTRDGGHGNDTDSTTEIFRPG
>6V12XE_R5
EEEVVIRSENFTNNAKIIIVQLNQPVKINCIRPNNNTRKSITIGPGRAFYATGEIIGDIR
QAHCNISEAKWNDTLKQVVRKLREQFVNKTIVFNHSSGGDPETVMHSFNCGGEFFYCNTT
PLFNSTWNDTDWNDTKGSNNTAGNDTK-ITLQCRIKQIINMWQEVGKAMYAPPTRGPIKC
SSNITGLLLTRDGGHGNDTDSTTEIFRPG
>6V12XD_R5
EEEVVIRSENFTNNAKIIIVQLNQPVKINCIRPNNNTRKSITIGPGRAFYATGEIIGDIR
QAHCNISEAKWNDTLKQVVRKLREQFVNKTIVFNHSSGGDPETVMHSFNCGGEFFHCNTT
PLFNSTWNDTDWNDTKGSNNTAGNDTK-ITLQCRIKQIINMWQEVGKAMYAPPTRGPIKC
SSNITGLLLTRDGGHGNDTDSTTEIFRPG
>6V15X02_R5
EEEIVIRSENLTNNAKIIIVQLNQPVQINCTRPNNNTRKGINIGPGRAFYATGEIIGDIR
QAHCNISEAQWNNTLKQVVRKLREQFGNKTIVFNHSSGGDPEIVMHSFNCGGEFFYCNTT
PLFNST-----WNDTKGSNNTVGNGTK-ITLQCRIKQIINMWQEVGKAMYAPPIRGPIKC
SSNITGLLLTRDGGHGNDTDNTTEIFRPG
>6V15X08_R5
EEEVVIRSENFTNNAKIIIVQLNQPVQINCTRPNNNTRKSINIGPGRAFYATGEIIGDIR
QAHCNISEAQWNNTLKQVARKLREQFVNKTIVFNHSSGGDPEIVMHSFNCGGEFFYCNTT
PLFNST-----WTNAKGSNNTAGNDTKIITLQCRIKQIINMWQEVGKATYAPPIRGPIKC
SSNITGLLLIRDGGHGNGTDNTTEIFRPG
>6V14X02_R5
EEEVVIRSENFTNNAKIIIVQLNQPVQINCTRPNNNTRKSINIGPGRALYATGEIIGDIR
QAHCNISEAQWNDTLKQVVRKLREQFVNKTIVFNHSSGGDPETVMHSFNCGGEFFYCNTT
PLFNST-----WNDTERSNNTAGNDTT-ITLQCRIKQIINMWQEVGKAMYAPPIRGPINC
SSNITGLLLTRDGGHGNGTDNTTEIFRPG
>6V14X09_R5
EEEVVIRSENFTNNAKIIIVQLNQPVQINCTRPNNNTRKSINIGPGRALYATGEIIGDIR
QAHCNISEAQWNDTLKQVVRKLREQFVNKTIVFNHSSGGDPETVMHSFNCGGEFFYCNTT
PLFNST-----WNDTERSNNTAGNDTT-ITLQCRIKQIINMWQEVGKAMYAPPIRGPINC
SSNITGLLLTRDGGHGNGTDNTTEIFRPG
>6V16P02_R5
EEEVVIRSENFTNDAKIIIVQLNQPVQINCTRPNNNTRKSINIGPGRAFYATGEIIGDIR
QAHCNISKAQWNATLKQVARKLKEQFGNKTIVFNHSSGGDPEIVMHSFNCGGEFFYCNTT
PLFNSTWNNTDWNNTTGSNNNVGNGTT-ITLQCRIKQIINMWQEVGKATYAPPIRGPIKC
SSNITGLLLTRDGGHGNDTNSTTEIFRPG
>6V22P19_R5
EEEVVIRSENFTNNAKIIIVQLKQPVQINCTRPNNNTRKSINIGPGRAFYATGEIIGNIR
QAHCNISKAQWNNTLKQVARKLEEQFGNKTIVFNHSSGGDPEIVMHSFNCGGEFFYCNTT
PLFNSTWEYTDWIDSTGS----GSSTN-ITLQCRIKQIINMWQEVGKATYAPPIRGPIKC
SSNITGLLLTRDGGHGNDTNSTTEIFRPG
>6V19XD_R5
EEEVVIRSENFTNNAKIIIVQLNQPVQINCTRPNNNTRKSINIGPGRAFYATGDIIGNIR
QAHCNISKAQWNNTLKQVARKLGEQFGNKTIVFNHSSGGDPEIVMHSFNCGGEFFYCNTT
PLFNSTWNETDWNDTTGSNNNAGSGTN-ITLQCRIKQIINMWQEVGKATYAPPIKGPIKC
SSNITGLLLTRDGGYGNDTNSTTEIFRPG
>6V18X12_R5
EEEVVIRSENFTNNAKIIIVQLNQPVQINCTRPNNNTRKSMNIGPGRAFYATREIIGNIR
QAHCNISEAQWNNTLKQVARKLGEHFGNKTIVFNHSSGGDPEIVMHSFNCGGEFFYCNTT
PLFNSTWNYTDWNDTTGSNNTVGSGTN-ITLQCRIKQIINMWQEVGKATYAPPIRGPIKC
SSNITGLLLTRDGGHGNDTNSTTEIFRPG
>6V17XD_R5
EEEVVIRSENFTNNAKIIIVQLNQPVQINCTRPNNNTRKSINIGPGRAFYATGEIIGNIR
QAHCNISKAQWNNTLKQVARKLGGQFGNKTIVFNHSSGGDPEIVMHSFNCGGEFFYCNTT
PLFSSTWNNTDWNDTTGSTNTVGIGTN-ITLQCRIKQIINMWQEVGKATYAPPIRGPIKC
SSSITGLLLTRDGGPGNDTNSTTEIFRPG
>6V16P14_R5
EEEVVIRSENFTNNAKIIIVQLNQPVQINCTRPNNNTRKSINIGPGRAFYATGEIIGDIR
QAHCNISEAQWNNTLKQVARKLREQVGNKTIVFNHSSGGDPEIVMHSFNCGGEFFYCNTT
PLFNSTWNNTDWNDTTGSTNTVGNGTT-ITLQCRIKQIINMWQEVGKATYAPPIRGPIKC
SSNITGLLLTRDGGHGNDTNSTSEIFRPG
>6V17X09_R5
EEEVVIRSENFTNNAKIIIVQLNQPVQINCTRPNNNTRKGINIGPGRAFYATGEIIGDIR
QAHCNISEAQWNNTLKQVARKLREQFVNKTIVFNHSSGGDPEIVMHSFNCGGEFFYCNTT
PLFNSTWNNTDWNDTTGSTNTVGNGTT-ITLQCRIKQIINMWQEVGKATYAPPIKGPIKC
SSNITGLLLTRDGGHGNDTNSTTEIFRPG
>6V18X06_R5
EEEVVIRSENFTNNAKIIIVQLNQPVQINCTRPNNNTRKSINIGPGRAFYATGEIIGNIR
QAHCNISKAQWNNTLKQVARKLGEQFGNKTIVFNHSSGGDPEIVMHSFNCGGEFFYCNTT
PLFNSTWNYTDWNDTTGSTNTAGNNTT-ITLQCRIKQIINMWQEVGKATYAPPIRGPIKC
SSNITGLLSTRDGGHGNDTNSTTEIFRPG
>6V19X05_R5
EEEVVIRSENFTNNAKIIIVQLNQPVQINCTRPNNNTRKSINIGPGRAFHATGEIIGDIR
QAHCNISKAQWNNTLKQVARKLGEQFGNKTIVFNHSSGGDPEVVMHSFNCGGEFFYCNTT
PLFNSTWNNTDWNDTTGSTNTAGNNTT-ITLQCRIKQIINMWQEVGKATYAPPIRGPIKC
SSNITGLLLTRDGGHGNDTNSTTEIFRPG
>6V19X13_R5
EEEVVIRSENFTNNAKIIIVQLNQPVQINCTRPNNNTRKSINIGPGRAFHATGEIIGDIR
QAHCNISKAQWNNTLKQVARKLGEQFGNKTIVFNHSSGGDPEVVMHSFNCGGEFFYCNTT
PLFNSTWNNTDWNDTTGSTNTAGNNTT-ITLQCRIKQIINMWQEVGKATYAPPIRGPIKC
SSNITGLLLTRDGGHGNDTNSTTEIFRPG
>6V22X16_R5
EEEVVIRSENFTNNAKIIIVQLKQPVQINCTRPNNNTRKSINIGPGRAFYATGEIIGNIR
QAHCNISKAQWNDTLKQVARKLGEQFGNKTKVFNHSSGGDPEIVMHSFNCGGEFFYCDTT
SLFNSTWNNTNWNDTTGP----GSSTN-ITLQCRIKQIINMWQEVGKATYAPPIRGPIKC
SSNITGLLLTRDGGYGNDTNSTTEIFRPG
>6V19X06_R5
EEEVVIRSENFTNNAKIIIVQLNQSVQINCTRPNNNTRKSINIGPGRAFYATGEIIGNIR
QAHCNISKAQWNDTLKQVARKLGEQFGNKTIVFNHSSGGDPEIVMHSFNCGGEFFYCNTT
SLFNSTWNETDWNDTTGSTNTVGN----ITLQCRIKQIVNMWQEVGKATYAPPIRGPIKC
SSNITGLLLTRDGGHGNDTNSTTEIFRPG
>6V16X14_R5
EEEVVIRSENFTNNAKIIIVQLNQPVQINCTRPNNNTRKSINIGPGRAFYATGEIIGNIG
QAHCNISKAQWNNTLKQVARKLREQFGNKTIVFNHSSGGDPEIVMHSFNCGGEFFYCNTT
PLFNSTWNNTDWNDTTGSTNTVRNGTE-ITLQCRIKQIINMWQEVGKATYAPPIKGPIKC
SSNITGLLLTRDGGHGNDTNSTTEIFRPG
>6V16P03_R5
EGEVVIRSENFTNNAKIIIVQLNQPVQINCTRPNNNTRKSINIGPGRAFYATGEIIGNIR
QAHCNISKAQWNNTLKQVARKLREQFGNKTIVFNHSSGGDPEIVMHSFNCGGEFFYCNTT
PLFNSTWNNTDWNDTTGSTNTVGNDTK-ITLQCRIKQIINMWQEVGKATYAPPIRGPIKC
SSNITGLLLTRDGGHGNDTNSTSEIFRPG
>6V16X02_R5
EEEVVIRSENFTNNAKIIIVQLNQPVQINCTRPNNNTRKSINIGPGRAFYATGEIIGNIR
QAHCNISKAQWNNTLKQVARKLREQFGNKTIVFNHSSGGDPEIVMHSFNCGGEFFYCNTT
PLFNSTWNNTDWNDTTGSTNTVGNDTK-ITLQCRIKQIINMWQEAGKATYAPPIRGPIKC
SSNITGLLLTRDGGHGNDTNSTSEIFRPG
>6V16P12_R5
EEEVVIRSENFTNNAKIIIVQLKQPVQINCTRPNNNTRKSINIGPGRAFYATGEIIGNIR
QAHCNISKAQWNNTLRQVARKLREQFGNKTIVFNHSSGGDPEIVMHSFNCGGEFFYCNTT
PLFNST-----WNDTTGSNNTVGNGTT-ITLQCRIKQIINMWQEVGKATYAPPIRGPIKC
SSNITGLLLTRDGGHGNDTNSTTEIFRPG
>6V16P13_R5
EEEVVIRSENFTNNAKIIIVQLNQPVQINCTRPNNNTRKSINIGPGRAFYATGEIIGNIR
QAHCNISKAQWNNTLKQVARKLREQFGNKTIVFNHSSGGDPEIVMHSFNCGGEFFYCNTT
PLFNSTWNETDWNDTTGSNNTAGNGTT-ITLQCRIKQIINMWQEVGKATYAPPIRGPIKC
SSNITGLLLTRDGGH--DTNSTTEIFRPG
>6V16P08_R5
EEEVVIRSENFTNNAKIIIVQLNQPVQINCTRPNNNTRKSINIGPGRAFYATGEIIGNIR
QAHCNISKAQWNNTLKQVARKLREQFGNKTIVFNHSSGGDPEIVMHSFNCGGEFFYCNTT
PLFNSTWNNTDWNDTTGSTNTVGNDTK-ITLQCRIKQIINMWQEVGKATYAPPIRGPIKC
SSNITGLLLTRDGGHGIDTNSTTEISRPG
>6V16XB_R5
EEEVVIRSENFTNNAKIIIVQLNQPVQINCTRPNNNTRKSINIGPGRAFYATGEIIGNIR
QAHCNISKAQWNNTLKQVARKLREQFGNKTIVFNHSSGGDPEIVMHSFNCGGEFFYCNTT
PLFNSTWNNTDWNDTTGSNNNAGNGTK-ITLQCRIKQIINMWQEVGKATYAPPIRGPIKC
SSNITGLLLTRDGGHGNDTNSTTEIFRPG
>6V16XD_R5
EEEVVIRSENFTNNAKIIIVQLNQPVQINCTRPNNNTRKSINIGPGRAFYATGEIIGNIR
QAHCNISKAQWNNTLKQVARKLREQFGNKTIVFNHSSGGDPEIVMHSFNCGGEFFYCNTT
PLFNSTWNNTDWNDTTGSNNNAGNGTK-ITLQCRIKQIINMWQEVGKATYAPPIRGPIKC
SSNITGLLLTRDGGHGNDTNSTTEIFRPG
>6V18X03_R5
EEEVVIRSENFTNNAKIIIVQLNQSVQINCTRPNNNTRKSINIGPGRAFYATGEIIGNIR
QAHCNISKAQWNNTLKQVARKLREQFGNKTIVFNHSSGGDPEIVMHSFNCGGEFFYCNTT
PLFNSTWNETDWNDTTGSTNTVGNGTK-ITLQCRIKQIINMWQEVGKATYAPPIRGPIKC
SSNITGLLLTRDGGHGNDTNSTTEIFRPG
>6V16P17_R5
EEEVVIRSENFTNNAKIIIVQLNQPVQINCTRPNNNTRKSINIGPGRAFYATGEIIGNIR
QAHCNISKAQWNNTLKQVARKLREQFGNKTIVFNHSSGGDPEIVMHSFNCGGEFFYCNTT
PLFNSTWNNTDWNDTTGSTNTVGNGTN-ITLQCRIKQIINMWQEVGKATYAPPIRGPIKC
SSNITGLLLTRDGGHGNDTNSTTEIFRPG
>6V16P18_R5
EEEVVIRSENFTNNAKIIIVQLNQPVQINCTRPNNNTRKSINIGPGRAFYATGEIIGNIR
QAHCNISKAQWNNTLKQVARKLREQFGNKTIVFNHSSGGDPEIVMHSFNCGGEFFYCNTT
PLFNSTWNNTDWNDTTGSTNTVGNGTN-ITLQCRIKQIINMWQEVGKATYAPPIRGPIKC
SSNITGLLLTRDGGHGNDTNSTTEIFRPG
>6V18X08_R5
EEEVVIRSENFTNNAKIIIVQLNQPVQINCTRPNNNTRKSINIGPGRAFYATGEIIGNIR
QAHCNISKAQWNNTLKQVARKLREQFGNKTIVFNHSSGGDPEIVMHSFNCGGEFFYCNTT
PLFNSTWNNTDWNDTTGSTNTVGNGTK-ITLQCRIKQIINMWQEVGKATYAPPIRGPIKC
SSNITGLLLTRDGGHGNDTNSTTEIFRPG
>6V17XB_R5
EEEVVIRSENFTNTAKIIIVQLSQPVQINCTRPNNNTRKSINIGPGRAFYATGEIIGNIR
QAHCNISKAQWNNTLKQVARKLGEQFGNKTIVFNHSSGGDPEIVMHSFNCGGEFFYCSTT
PLFNSTWNNTDWNDTTGSTNTVGIGTN-ITLQCRIKQIINMWQEVGKATYAPPIRGPIKC
SSNITGLLLTRDGGHGNDTNSTTEIFRPG
>6V17X10_R5
EEEVVIRSENFTNNAKIVIVQLNQPVQINCTRPNNNTRKSINIGPGRAFYATGEIIGNIR
QAHRNISKAQWNNTLKQVARKLGEQFGNKTIVFNHSSGGDPEIVMHSFNCGGEFFYCNTT
PLFNSTWNNTDWNDTTGSTNTVGIGTN-ITLQCRIKQIIDMWQEVGKATYAPPIRGPIKC
SSNITGLLLTRDGGHGNDTNSTTEIFRPG
>6V17X12_R5
EEEVVIRSENFTNNAKIVIVQLNQPVQINCTRPNNNTRKSINIGPGRAFYATGEIIGNIR
QAHRNISKAQWNNTLKQVARKLGEQFGNKTIVFNHSSGGDPEIVMHSFNCGGEFFYCNTT
PLFNSTWNNTDWNDTTGSTNTVGIGTN-ITLQCRIKQIIDMWQEVGKATYAPPIRGPIKC
SSNITGLLLTRDGGHGNDTNSTTEIFRPG
>6V18X02_R5
EEEVVIRSENFTNNAKIIIVQLKQPVQINCTRPNNNTRKSINIGPGRAFYATGEIIGNIR
QAHRNISKAQWNNTLKQVARKLGEQFGNKTIVFNHSSGGDPEIVMHSFNCGGEFFYCNTT
PLFNSTWNNTDWNDTTGSTNTVGIGTN-ITLQCRIKQIINMWQEVGKATYAPPIRGPIKC
SSNITGLLLTRDGGHGNDTNSTTEIFRPG
>6V16P07_R5
EEEVVIRSENFTNNAKIIIVQLNQPVQINCTRPNNNTRKSINIGPGRAFYATGEIIGNIR
QAHCNISKAQWNDTLKQVARKLGEQFGNKTIVFNHSSGGDPEIVMHSFNCGGEFFYCNTT
PLFNSTWNDTDWNDTIGLNNTVGIGTN-ITLQCRIKQIINMWQEVGKATYAPPIRGPIKC
SSNITGLLLTRDGGHGNDTNSTTEIFRPG
>6V19X03_R5
EEEVVIRSENFTNNAKIIIVQLNQPVQINCTRPNNNTRKSINIGPGRAFYATGEIIGNIR
QAHCNISKAQWNDTLKQVARKLGEQFGNKTIVFNHSSGGDPEIVMHSFNCGGEFFYCNTT
PLFNSTWNNTDWN----ANNTIGSGTN-ITLQCRIKQIINMWQEVGKATYAPPIRGPIKC
SSNITGLLLTRDGGHGNDTNSTTEIFRPG
>6V17XA_R5
EEEVVIRSENFTNNAKIIIVQLKQPVQINCTRPNNNTRKSINIGPGRAFYATGEIIGNIR
QAHCNISKAQWNNTLKQVARKLREQFGNKTIVFNHSSGGDPEIVMHSFNCGGEFFYCNTT
PLFNSTWNATGWNDTTGSNNNVGSGTN-ITLQCRIKQIINMWQEVGKATYAPPIRGPIKC
SSNITGLLLTRDGGHGNDTNSTTEIFRPG
>6V19XA_R5
EEEVVIRSENFTNNAKIIIVQLKQPVQINCTRPNNNTRKSINIGPGRAFYATGEIIGNIR
QAHCNISKAQWNNTLKQVARKLGEQFRNKTIVFNHSSGGDPEIVMHSFNCGGEFFYCNTT
PLFNSTWNATGWNDTTGSNNNVGSGTN-ITLQCRIKQIINMWQEVGKATYAPPIRGPIKC
SSNITGLLLTRDGGHGNDTNSTTEIFRPG
>6V18XB_R5
EEEVVIRSENFTNNAKIIIVQLNQPVQINCTRPNNNARKSINIGPGRAFYATGEIIGNIR
QAHCNISKAQWNDTLKQVARKLGEQFGNKTIVFNHSSGGDPEIVMHSFNCGGEFFYCNTT
PLFNSTWNNTGWNDTTGPNNNVGGGTN-ITLQCRIKQIINMWQEVGKATYAPPIRGPIKC
SSNITGLLLTRDGGHGNDTNSTTEIFRPG
>6V19X11_R5
EEEVVIRSENFTNNAKIIIVQLKQPVQINCTRLNNNTRKSINIGPGRAFYATGEIIGNIR
QAHCNISKAQWNDTLKQVARKLGEQFGNKTIVFNHSSGGDPEIVMHSFNCGGEFFYCNTT
PLFNSTWNNTGWNDTTGSNTNVGSGTN-ITLQCRIKQIINMWQEVGKATYAPPIRGPIKC
SSNITGLLLTRDGGHGNDTNSTTEIFRPG
>6V19X04_R5
EEEVVIRSENFTNNAKIIIVQLNQPVQINCTRPNNNTRKSINIGPGRAFYATGEIIGNIR
QAHCNISKAQWNDTLKQVARKLGEQFGNKTIVFNHSSGGDPEIVMHSFNCGGEFFYCNTT
PLFNSTWNNTGWNDTTGSNTNVGSGTN-ITLQCRIKQIINMWQEVGKATYAPPIRGPIKC
SSNITGLLLTRDGGHGNDTNSTTEIFRPG
>6V19XE_R5
EEEVVIRSENFTNNAKIIIVQLNQPVQINCTRPDNNTRKSINIGPGRAFYATGEIIGNIR
QAHCNISKAQWNDTLKQVARKLGEQFGNKTIVFNHSSGGDPEIVMHSFNCGGEFFYCNTS
PLFNSTWNATGWNDTTGSNNNVGTN---ITLQCRIKQIINMWQEVGKATYAPPIRGPIKC
SSNITGLLLTRDGGHGNDTNSTTEIFRPG
>6V19X02_R5
EEEVVIRSENFTNNAKIIIVRLNQPVQINCTRPNNNTRKSINIGPGRAFYATGEIIGNIR
QAHCNISKAQWNDTLKQVARKLGEQFGNKTIVFNHSSGGDPEIVMHSFNCGGEFFYCNTT
PLFNSTWNATGWNDTTGSNNNVGTN---ITLQCRIKQIINMWQEVGKATYAPPIRGPIKC
SSNITGLLLTRDGGHGNDTNSTTEIFRPG
>6V18X11_R5
EEEVVIRSENFTNNAKIIIVQLNQSVQINCTRPNNNTRKSINIGPGRAFYATGEIIGNIR
QAHCNISEAQWNDTLKQVARKLGEQFGNKTIVFNHSSGGDPEIVMHSFNCGGEFFYCNTT
PLFNSTWNATGWNDTTGSNNNVGSGTN-ITLQCRIKQIINMWQEVGKATYAPPIRGPIKC
SSNITGLLLTRDGGHGNDTNSTTEIFRPG
>6V18XA_R5
EEEVVIRSENFTNNAKIIIVQLNQSVQINCTRPNNNTRKSINIGPGRAFYATGEIIGNIR
QAHCNISEAQWNDTLKQVARKLGEQFGNKTIVFNHSSGGDPEIVMHSLNCGGEFFYCNTT
PLFNSTWNATGWNDTTGSNNNVGSGTN-ITLQCRIKQIINMWQEVGKATYAPPIRGPIKC
SSNITGLLLTRDGGHGNDTNSTTEIFRPG
>6V22P13_R5
EEEVVIRSENFTNNAKIIIVQLKQPVQINCTRPNNNTRKSINIGPGRAFYATGEIIGNIR
QAHCNISRAQWNDALKQVARKLGEQFGNKTIVFNHSSGGDPEIVMHSFNCGGEFFYCDTT
PLFNSTWNNTNWNDTTGS----GSSTN-ITLQCRIKQIISMWQEVGKATYAPPIRGPIKC
SSNITGLLLTRDGGHGNDTNSTTEIFRPG
>6V22X01_R5
EEEVVIRSENFTNNAKIIIVQLKQPVQINCTRPNNNTRKSINIGPGRAFYATGEIIGNIR
QAHCNISKAQWNDTLKQVARKLGEQFENKTIVFNHSPGGDPEIVMHSFNCGGEFFYCDTT
PLFNSTWNNTNWNDTTGS----GSSTN-ITLQCRIKQIINMWQEVGKATYAPPIRGPIKC
SSNTTGLLLTRDGGHGNDTNSTTEIFRPG
>6V22XE_R5
EEEVVIRSENFTNNAKIIIVQLKQPVQINCTRPNNNTRKSINIGPGKAFYATGEIIGNIR
QAHCNVSKAQWNNTLKLVARKLKEQFGNKTIVFNHSSGGDPEIVMHSFNCGGEFFYCNTT
PLFNSTWNNTNWNDTTGS----GSSTN-ITLQCRIKQIINMWQEVGKATYAPPIRGPIKC
SSNITGLLLTRDGGHGNDTNSTTEIFRPG
>6V18X05_R5
EEEVVIRSENFTNNAKIIIVQLKQPVQINCTRPNNNTRKSINIGPGRAFYATGEIIGNIR
QAHCNISKAQWNNTLKQVARKLKEQFGNKTIVFNHSSGGDPEIVMHSFNCGGEFFYCNTT
PLFNSTWNNTDWNDTTGSNNTIGSGTN-ITLQCRIKQIINMWQEVGKATYAPPIRGPIKC
SSNITGLLLTRDGGHGNDTNSTTEISRPG
>6V18X09_R5
EEEVVIRSENFTNNAKIIIVQLKQPVQINCTRPNNNTRKSINIGPGRAFYATGEIIGNIR
QAHCNISKAQWNDTLKQVARKLKEQFGNKTIVFNHSSGGDPEIVMHSFNCGGEFFYCNTT
PLFNSTWNNTDWNDTTGSNNTVGSGTN-ITLQCRIKQIINMWQEVGKATYAPPIRGPIKC
SSNITGLLLTRDGGHGNDTNSTTEIFRPG
>6V19X01_R5
EEEVVIRSENFTNNAKIIIVQLNQPVQINCTRPNNNTRKSINIGPGRAFYATGEIIGNIR
QAHCNISKAQWNNTLKQVARKLGEQFGNKTIVFNHSSGGDPEIVMHSFNCGGEFFYCNTT
PLFNSTWNNTDWNDTTGSNNPVGSGTN-ITLQCRIKQIINMWQEVGKATYAPPIRGPIKC
SSNITGLLLTRDGGHGNDTNSTTEIFRPG
>6V22P02_R5
EEEIVIRSENFTNNAKIIIVQLNQSVQINCTRPNNNTRKSINIGPGRAFYATGEIIGNIR
QAHCNISKAQWNNTLKQVARKLGEQFGNKTIVFNHSSGGDPEVVMHSFNCGGEFFYCNTT
PLFNSTWNNTNWNDTTGS----GSSTN-ITLQCRIKQIINMWQEVGKATYAPPIRGPIKC
SSNITGLLLTRDGGHGNDTNSTTEIFGPG
>6V22X18_R5
EEEVVIRSENFTNNAKIIIVQLKQPAQINCTRPNNNTRKSINIGPGRAFYATGEIIGNIR
QAHCNISKAQWNNTLKQVARKLKEQFRNKTIVFNHSSGGDPEIVMHSFNCGGEFFYCNTT
PLFNSTWNNTNWNDTTGS----GSSTN-ITLQCRIKQIINMWQEVGKATYAPPIRGPIKC
SSNITGLLLTRDGGHGNDTNSTTEIFRPG
>6V22XF_R5
EEEVVIRSENFTNNAKIIIVQLKQPVQINCTRPNNNTRKSINIGPGRAFYATGEIIGNIR
QAHCNISKAQWNNTLKQVAGKLGEQFGNKTIVFNHSSGGDPEIVMHSFNCGGEFFYCNTT
PLFNSIWNNTNWNDTTGS----GSSTN-ITLQCRIKQIINMWQEVGKATYAPPIRGPIKC
SSNITGLLLTRDGGHGNDTNSTTEIFRPG
>6V22P08_R5
EEEVVIRSENFANNAKIIIVQLKQPVQINCTRPNNNTRKSINIGPGRAFYATGEIIGNIR
QAHCNISKAQWNNTLKQVARKLGEQFGNKTIVFNHSSGGDPEIVMHSFNCGGEFFYCNTT
PLFNSIWNNTNWNDTTGS----GSSTN-ITLQCRIKQIINMWQEVGKATYAPPIRGPIKC
SSNITGLLLTRDGGHGNDTNSTTEIFRPG
>6V22XI_R5
EEEVVIRSENFTNNAKIIIVQLKQPVQINCTRPNNNTRKSINIGPGRAFYATGEIIGNIR
QAHCNISKAQWNNTLKQIARKLGEQFGNKTIVFNHSSGGDPEIVMHSFNCGGEFFYCNTT
PLFNSTWNNTDWNDTTGS----GSSTN-ITLQCRIKQIINMWQEVGKATYAPPIRGPIKC
SSNITGLLLTRDGGHGNDTNSTTEIFRPG
>6V22P05_R5
EEEVVIRSENFTNNAKIIIVQLKQPVQINCTRPNNNTRKSINIGPGRAFYATGEIIGNIR
QAHCNISKAQWNDTLKQVARKLGEQFGNKTIVFKHSSGGDPEIVMHSFNCGGEFFYCNTT
PLFNSTWNNTNWNDTTGS----GSSTN-ITLQCRIKQIINMWQEVGKATYAPPIRGPIKC
SSNITGLLLTRDGGHSNDTNSTTEIFRPG
>6V22P14_R5
EEEVVIRSENFTNNAKIIIVQLKQSVQINCTRPNNNTRKSINIGPGRAFYATGEIIGNIR
QAHCNISKAQWNNTLKQVARKLGEQFGNKTIVFNHSSGGDPEIVMHSFNCGGEFFYCNTT
PLFNSTWNNTNWNDTTGS----GSSTN-ITLQCRIKQIINMWQEVGKATYAPPIRGPIKC
SSNITGLLLTRDGGHGNDTNSTTEIFRPG
>6V22P20_R5
EEEVVIRSENFTNNAKIIIVQLNQSVQINCTRPNNNTRKSINIGPGRAFYATGEIIGNIR
QAHCNISKAQWSNTLKQVARKLGEQFGNKTIVFNHSSGGDPEIVMHSFNCGGEFFYCNTT
PLFNSTWNNTNWNDTTGS----GSSTN-ITLQCRIKQIINMWQEVGKATYAPPIRGPIKC
SSNITGLLLTRDGGHGNDTNSTTEIFRPG
>6V22XD_R5
EEEVVIRSENFTNNAKIIIVQLNQSVQINCTRPNNNTRKSINIGPGRAFYATGEIIGNIR
QAHCNISKAQWNNTLKQVARKLGEQFGNKTIVFNHSSGGDPEIVMHSFNCGGEFFYCNTT
PLFNSTWNNTNWNDTTGS----GSSTN-ITLQCRIKQIINMWQEVGKATYAPPIRGPIKC
SSNITGLLLTRDGGHGNDTNSTTEIFRPG
>6V22XG_R5
EEEVVIRSENFTNNAKIIIVQLKQPVQINCTRPNNNTRKSINIGPGRAFYATGEIIGNIR
QAHCNISKAQWNDTLKQVARKLGEQFGNKTIVFNHSSGGDPEIVMHSFNCGGEFFYCNTT
PLFDSTWNNTNWNDTTGS----GSSTN-ITLQCRIKQIINMWQEVGKATYAPPIRGPIKC
SSNITGLLLTRDGGHGNDTNSTTEIFRPG
>6V22X14_R5
EEEVVIRSENFTNNAKIIIVQLKQPVQINCTRPNNNTRKSINIGPGRAFYATGEIIGNIR
QAHCNISKAQWNDTLKQVARKLGEQFGNKTIVFNHSSGGDPEIVMHSFNCGGEFFYCNTT
PLFNSTWNNTNWNDTTGS----GSSTD-ITLQCRIKQIINMWQEVGKATYAPPIRGPIKC
SSNITGLLLTRDGGHGNDTNSTTEIFRPG
>6V22X03_R5
EEEVVIRSENFTNNAKIIIVQLKQPVQINCTRPNNNTRKSINIGPGRAFYATGEIIGNIR
QAHCNISKAQWNNTLKQVARKLGEQFGNKTIVFNHSSGGDPEIVMHSFNCGGEFFYCNTT
PLFNSTWNNTNWNDTTGP----GSSTN-ITLQCRIKQIINMWQEVGKATYAPPIRGPIKC
SSNITGLLLTRDGGHGNDTNSTTEIFRPG
>6V22P16_R5
EEEVVIRSENFTNNAKIIIVQLKQPVQINCTRPNNNTRKSINIGPGRAFYATGEIIGNIR
QAHCNISKAQWNNTLKQVARKLGEQFGNKTIVFNHSSGGDPEIVMHSFNCGGEFFYCNTT
PLFNSTWNNTNWNDTTGS----GSSTN-ITLQCRIKQIINMWQGVGKATYAPPIRGPIKC
SSNITGLLLTRDGGHGNDTNSTTEIFRPG
>6V22P09_R5
EEEVVIRSENFTNNAKIIIVQLKQPVQINCTRPNNNTRKSINIGPGRAFYATGEIIGNIR
QAHCNISKAQWNDTLKQVARKLGEQFGNKTIVFNHSSGGDPEIVMHSFNCGGEFFYCNTT
PLFNSTWNNTNWNDTTGS----GSSTN-ITLQCRIKQIINMWQEVGKATYAPPIRGPIKC
SSNITGLLLTRDGGHGNDTNSTTEIFRPG
>6V22X15_R5
EEEVVIRSENFTNNAKIIIVQLKQPVQINCTRPNNNTRKSINIGPGRAFYATGEIIGNIR
QAHCNISKAQWNDTLKQVARKLGEQFGNKTIVFNHSSGGDPEIVMHSFNCGGEFFYCNTT
PLFNSTWNNTNWNDTTGS----GSSTN-ITLQCRIKQIINMWQEVGKATYAPPIRGPIKC
SSNITGLLLTRDGGHGNDTNSTTEIFRPG
>6V22P07_R5
EEEVVIRSENFTNNAKIIIVQLKQPVQINCTRPNNNTRKSINIGPGRAFYATGEIIGNIR
QAHCNISKAQWNNTLKQVARKLGEQFGNKTIVFNHSSGGDPEIVMHSFNCGGEFFYCNTT
PLFNSTWNNTNWNDTTGS----GSSTN-ITLQCRIKQIINMWQEVGKATYAPPIRGPIKC
SSNITGLLLTRDGGHGNDTNSTTEIFRPG
>6V22P15_R5
EEEVVIRSENFTNNAKIIIVQLKQPVQINCTRPNNNTRKSINIGPGRAFYATGEIIGNIR
QAHCNISKAQWNNTLKQVARKLGEQFGNKTIVFNHSSGGDPEIVMHSFNCGGEFFYCNTT
PLFNSTWNNTNWNDTTGS----GSSTN-ITLQCRIKQIINMWQEVGKATYAPPIRGPIKC
SSNITGLLLTRDGGHGNDTNSTTEIFRPG
>6V14XD_R5
EEEVVIRSENFTNNAKIIIVQLNQPVQINCTRPNNNTRKSIPIGPGRAFYATGEIIGDIR
QAHCNISEAQWNNTLKQVVKKLREQFGNKTIVFNRSSGGDPETVMHSFNCGGEFFYCNTT
PLFNST-----WNDTTGSNNTVGNGTK-ITLQCRIKQIINRWQEVGKAMYAPPIRGPIKC
SSNITGLLLTRDGGHGNDTDNTTEIFRPG
>6V14X05_R5
EEEVVIRSENFTNNAKIIIVQLNQPVQINCTRPNNNTRKSIPIGPGRAFYATGEIIGDIR
QAHCNISEAQWNNTLKQVAKKLREQFGDKTIVFNHSSGGDPETVMHSFNCGGEFFYCNTT
PLFNSTWNDTDWNGTKGSNNNAGNDTK-ITLQCRIKQIINRWQEVGKAMYAPPIRGPIKC
SSNITGLLLTRDGGHGNGTDSTTEIFRPG
>6V14X06_R5
EEEVVIRSENFTNNAKIIIVQLNQPVQINCTRPNNNTRKSIPIGPGRAFYATGEIIGDIR
QAHCNISEAQWNNTLKQVVKKLREQFGNKTIVFNHSSGGDPETVMHSFNCGGEFFYCNTT
PLFNSTWNDTDWNGTKGSNNNAGNDTK-ITLQCRIKQIINRWQEVGKAMYAPPIRGPIKC
SSNITGLLLTRDGGHGNDTDNTTEIFRPG
>6V17XC_R5
EEEVVIRSENFTNNAKIIIVQLNQPVQINCTRPNNNTRKSIPIGPGRAFYATGEIIGDIR
QAHCNISEAQWNNTLKQVVRKLKEQFGNKTIVFNHSSGGDPEIVMHSFNCGGEFFYCNTT
PLFNSTWNDTDWNDTTGSNNAVGNGTK-ITLQCRIKQIINMWQEVGKATYAPPIRGPIKC
SSNITGLLLTRDGGHGNDTNSTTEIFRPG
>6V16X09_R5
EEEVVIRSENFTNNAKIIIVQLNQPVQINCTRPNNNTRKSINIGPGRAFYATGEIIGDIR
QAHCNISEAQWNATLKQVVRKLKEQFGNKTIVFNHSSGGDPEIVMHSFNCGGEFFYCNTT
PLFNSTWNDTDWNDTTGSNNTVGSGTN-ITLQCRIKQIINMWQEVGKATYAPPIRGPIKC
SSNITGLLLTRDGGHGNDTNSTTEIFRPG
>6V16P09_R5
EEEVVIRSENFTNNAKIIIVQLNQPVQINCTRPNNNTRKSINIGPGRAFYATGEIIGDIR
QAHCNISEAQWNATLKQVVRKLKEQFGNKTIVFNHSSGGDPEIVMHSSNCGGEFFYCNTT
PLFNSTWNNTDWNDTTGSTNTVGNDTK-ITLQCRIKQIINMWQEVGKATYAPPIRGPIKC
SSNITGLLLTRDGGHGNDTNSTTEIFRPG
>6V16X03_R5
EEEVVIRSENFTNNAKIIIVQLNQPVQINCTRPNNNTRKSINIGPGRAFYATGEIIGDIR
QAHCNISEAQWNNTLKQVVKKLKEQFGNKTIVFNHSSGGDPEIVMHSFNCGGEFFYCNTT
PLFNSTWNNTDWNDTTGSTNTVGNDTK-ITLQCRIKQIINMWQEVGKATYAPPIRGPIKC
SSNITGLLLTRDGGHGNDTNSTTEIFRPG
>6V14X08_R5
EEEVVIRSENFTNNAKIIIVQLNQPVQINCTRPNNNTRKSINIGPGRAFYATGEIIGDIR
QAHCNISEAQWNDTLKQVVRKLREQFVNKTIVFNHSSGGDPEIVMHSFNCGGEFFYCNTT
PLFNSTWNDTDWNDTTGSNNTVRNGTK-ITLQCRIKQIINRWQEVGKAMYAPPIRGPIKC
SSNITGLLLIRDGGHGNGTDGTTEIFRPG
>6V13X03_R5
EEEVVIRSENFTNNAKIIIVQLNQPVQINCTRPNNNTRKSIAIGPGRAFYATGEIIGDIR
QAHCNISEAQWNDTLKQVVRKLREQFGNKTIVFNHSSGGDPETVMHSFNCGGEFFYCNTT
PLFNSTWTDADWNDTRGSNNTAGNDTK-ITLQCRIKQIINMWQEVGKAMYAPPIRGPIKC
SSNITGLLLTRDGGHGNDTDNTTEIFRPG
>6V13X08_R5
EEEVVIRSEDFTNNAKIIIVQLSQPVQINCTRPNNNTRKSIPIGPGRAFYATGEIIGDIR
QAHCNISEAQWNDTLKQAVRKLREQFGNKTIVFNHSSGGDPETVMHSFNCGGEFFYCNTT
PLFNSTWTDADWNDTRGSNNTAGNDTK-ITLQCRIKQIINMWQEVGKAMYAPPIRGPIKC
SSNITGLLLTRDGGHGNDTDNTTEIFRPG
>6V13X04_R5
EEEVVIRSENFTNNAKIIIVQLNQPVQINCTRPNNNTRKSITIGPGRAFHATGEIIGDIR
QAHCNISEAQWNDTLKQVVRKLREQFVNKTIVFNHSSGGDPEIVMHSFNCGGEFFYCNTT
PLFNSTWTDADWNDTEGSNNTAGNDTK-ITLQCRIKQIINRWQEVGKAMYAPPIRGPIKC
SSNITGLLLIRDGGHGNGTDSTTEIFRPG
>6V13X05_R5
EEEVVIRSENFTNNAKIIIVQLKQPVKINCTRPNNNTRKSINIGPGRAFYATGEIIGDIR
QAHCNISEAQWNDTLKQVVKKLREQFVNKTIVFNHSSGGDPETVMHSFNCGGEFFYCNTT
PLFNSTWTDADWNDTEGSNNTAGNDTK-ITLQCRIKQIINRWQEVGKAMYAPPIREPIKC
SSNITGLLLTRDGGHGNDTDRTTEIFRPG
>6V14X01_R5
EEEVVIRSENFTNNAKIIIVQLNQPVQINCTRPNNNTRKSITIGPGRAFYATGEIIGDIR
QAHCNISEAQWNDTLKQVVRKLREQFVNKTIVFNHSSGGDPETVMHSFNCGGEFFYCNTT
PLFNSTWTDADWNDTEGSNNTAGNDTK-ITLQCRIKQIINRWQEVGKAMYAPPIRGPIKC
SSNITGLLLTRDGGHGNDTDRTTEIFRPG
>6V13X10_R5
EEEVVIRSENFTNNAKIIIVQLNQPVNINCTRPNNNTRKSITIGPGRAFYATGEIIGDIR
QAHCNISEAQWNDTLKQVVKKLREQFVNKTIVFNHSSGGDPETVMHSFNCGGEFFYCNTT
PLFNSTWTDADWNATKGSNNTAGNDTK-ITLQCRIKQIINRWQEVGKAMYAPPIRGPIKC
SSNITGLLLTRDGGHGNDTDSTTEIFRPG
>6V13XA_R5
EEEVVIRSENFTNNAKIIIVQLNQPVNINCTRPNNNTRKSITIGPGRAFYATGEIIGDIR
QAHCNISEAQWNDTLKQVVKKLREQFVNKTIVFNHSSGGDPETVMHSFNCGGEFFYCNTT
PLFNSTWTDADWNDTEGSNNTAGNDTK-ITLQCRIKQIINRWQEVGKAMYAPPIRGPIKC
SSNITGLLLTRDGGHGNGTDSTTEIFRPG
>6V15X03_R5
EEEIVIRSENFTNNAKIIIVQLNQPVQINCTRPNNNTRKGINIGPGRAFYATGEIIGDIR
QAHCNISEAQWNNTLKQVARKLREQFVNKTIVFNHSSGGDPETVMHSFNCGGEFFYCNTT
PLFNST-----WTDAEGSNNTAGNDTKIITLQCRIKQIINMWQEVGKAMYAPPIRGPIKC
SSNITGLLLTRDGGHGNDTNSTTEIFRPG
>6V15XB_R5
EEEIVIRSENFTNNAKIIIVQLNQPVQINCTRPNNNTREGINIGPGRAFYATGEIIGDIR
QAHCNISEAQWNNTLKQVARKLREQFVNKTIVFNHSSGGDPETVMHSFNCGGEFFYCNTT
PLFNST-----WTDAEGSNNTAGNDTKIITLQCRIKQIINMWQEVGKAMYAPPIRGPIKC
SSNITGLLLTRDGGHGNDTGNTTEIFRPG
>6V13XE_R5
EEEVVIRSENFTNNAKIIIVQLNQPVKINCTRPNNNTRKSITIGPGRAFYATGEIIGDIR
QAHRNISEAQWNDTLKQVVRKLREQFVNKTIVFNHSSGGDPETVMHSFNCGGEFFYCNTT
PLFNST-----WNDTTGSNNTVGNGTK-ITLQCRIKQIINMWQEVGKAMYAPPIRGPINC
SSNITGLLLTRDGGHGNNTDSTTEIFRPG
>6V14XB_R5
EEEVVIRSENFTNNAKIIIVQLNQPVQINCTRPNNNTRKSINIGPGRAFYATGEIIGDIR
QAHCNISEAQWNNTLKQVARKLREQFVDKTIVFNHSSGGDPEIVMHSFNCGGEFFYCNTT
PLFNSTWNDTDWNDTTGSNNTVGNGTK-ITLQCRIKQIINMWQEVGKATYAPPIRGPIKC
SSNITGLLLIRDGGHGNGTDSTTEIFRPG
>6V15XC_R5
EEVVVIRSENFTNNAKIIIVQLNQPVQINCTRPNNNTRKSINIGPGRAFYATGEIIGDIR
QAHCNISEAQWNNTLKQVARKLREQFVNKTIVFNHSSGGDPETVMHSFNCGGEFFYCNTT
PLFNSTWNDTDWNDTTGSTNTVGNGTK-ITLQCRIKQIINMWQEVGKAMYAPPIRGPIKC
SSNITGLLLIRDGGHGNGTDNTTEIFRPG
>6V15X14_R5
EEEVVIRSENFTNNAKIIIVQLNQPVQINCTRPNNNTRKGINIGPGRAFYATGEIIGDIR
QAHCNISKAQWNNTLKQVAKKLREQFVNKTIVFNHSSGGDPETVMHSFNCGGEFFYCNTT
PLFNSTWNDTDWNDTTGSTNTVGNGTK-ITLQCRIKQIINMWQEVGKATYAPPIRGPIKC
SSNITGLLLIRDGGHGNGTDNTTEIFRPG
>6V15X06_R5
EEEVVIRSENFTNNAKIIIVQLNQPVQINCTRPNNNTRKSINIGPGRAFYATGEIIGDIR
QAHCNISEAQWNNTLKQVARKLREQFVNKTIVFNHSSGGDPEIVMHSFNCGGEFFYCNTT
PLFNSTWNDTDWNDTTGSTNTVGNGTK-ITLQCRIKQIINMWQEVGKATYAPPIRGPIKC
SSNITGLLLTRDGGHGNGTDNTTEIFRPG
>6V16P01_R5
EEEVVIRSENFTNNAKIIIVQLNQPVQINCTRPNNNTRKGINIGPGRAFYATGEIIGDIR
QAHCNISEAQWNNTLKQVARKLREQFVNKTIVFNHSSGGDPEIVMHSFNCGGEFFYCNTT
PLFNSTWNDTDWNDTTGSTNTVGNGTK-ITLQCRIKQIINMWQEVGKATYAPPIRGPIKC
SSNITGLLLIRDGGHGNGTDNTTEIFRPG
>6V14X04_R5
EEEVVIRSENFTNNAKIIIVQLNQPVKINCTRPNNNTRKSINIGPGRAFHATGEIIGDIR
QAHCNISEAQWNDTLKQVVRKLREQFVNKTIVFNHSSGGDPETVMHSFNCGGEFFYCNTT
PLFNST-----WNDTTGSNNTVGNGTK-ITLQCRIKQIINMWQEVGKAMYAPPIRGPIKC
SSNITGLLLTRDGGHGNDTDNTTEIFRPG
>6V15X10_R5
EEEIVIRSENFTNNAKIIIVQLNQPVQINCTRPNNNTRKSINIGPGRALYATGEIIGDIR
QAHCNISEAQWNNTLKQVARKLREQFVNKTIVFNHSSGGDPETVMHSFNCGGEFFYCNTT
PLFNST-----WNDTTGSNNTAGNDTKIITLQCRIKQIINMWQEVGKAMYAPPIRGPIKC
SSNITGLLLTRDGGHGNDTGNTTEIFRPG
>6V16XC_R5
EEEVVIRSENFTNNAKIIIVQLNQPVQINCTRPNNNTRKSINIGPGRAFYATGEIIGDIR
QAHCNISEAQWNNTLKQVARKLREQFVNKTIVFNHSSGGDPETVMHSFNCGGEFFYCNTT
PLFNST-----WNDTTGSNNTAGNGTK-ITLQCRIKQIINMWQEVGKAMYAPPIRGPIKC
SSNITGLLLTRDGGHGNDTDNTTEIFRPG
>6V15X05_R5
EEEIVIRSENFTNNAKIIIVQLNQPVQINCTRPNNNTRKSIAIGPGRAFYATGEIIGDIR
QAHCNISEAQWNNTLKQVARKLREQFVNKTIVFNHSSGGDPEIVMHSFNCGGEFFYCNTT
PLFNSTWNDTDWNDTTGSTNTVGNGTK-ITLQCRIKQIINMWQEVGKATYAPPIRGPIKC
SSNITGLLLTRDGGHGNDTNSTTEIFRPG
>6V18XC_R5
EEEVVIRSENFTNNAKIIIVQLNQPVQINCTRPNNNTRKSIAIGPGRAFYATGEIIGDIR
QAHCNISKAQWNNTLKQVARKLREQFVNKTIVFNHSSGGDPEIVMHSFNCGGEFFYCNTT
PLFNSTWNNTNWNDTTGSNNTAGNDTKIITLQCRIKQIINMWQEVGKATYAPPIRGPIKC
SSNITGLLLTRGGGHGNDTNSTTEIFRPG
>6V16XA_R5
EEEVVIRSENFTNNAKIIIVQLNQPVQINCTRPNNNTRKSIAIGPGRAFYATGEIIGDIR
QAHCNISEAQWNNTLKQVARKLREQFVNKTIVFNHSSGGDPETVMHSFNCGGEFFYCNTT
PLFNST-----WNDTTGSNNTAGNGTK-ITLQCRIKQIINMWQEVGKATYAPPIRGPIKC
SSNITGLLLTRDGGHGNDTNSTTEIFRPG
