# Supplementary material for: Protein structural disorder of the envelope V3 loop contributes to the switch in human immunodeficiency virus type 1 cell tropism
Source: PLoS One. 2017 Oct 19;12(10):e0185790. doi: 10.1371/journal.pone.0185790 (PMC5648111; doi:10.1371/journal.pone.0185790)
Supplement: S1 File — (ZIP) [file pone.0185790.s001.zip › sequences/Shankarappa_data_set_C2_V5/sequence_per_patient_AA_aligned/pat07.fasta.aln]

>7V05P01_R5
EEEVVIRSENFTNNAKIIIVQLKQPVQINCTRPNNNTRKSINIGPGRAFYATGEIIGNIR
QAHCNISKAQWNDTLKQVARKLGEQFGNKTIVFNHSSGGDPEIVMHSFNCGGEFFYCNTT
PLFNSTWN-NTNWNDATGSGSSTNITLQCRIKQIINMWQEVGKATYAPPIRGPIKCSSNI
TGLLLTRDGGHGNDTNSTTEIFRPG
>7V18P04_R5
EKDVVIRSENFTNNAKTIIVQLKESVVINCTRYNNNTRKSIHIGPGRAFYATEDVVGNIR
QAHCNISITKWNDTLQQIAKKLTEQFGNKTIIFNQSSGGDPEIVRHSFNCGGEFFYCDTT
QLFNSTWESNSTWNDTTRSDSNETITLPCRIKQIINRWQEVGRAMYAPPIKGQIKCSSNI
TGLLLTRDGG--KNRTDNTETFRPG
>7V12P05_X4
EEEVVIRSENFTNNAKTIIVQLKESVEINCTRPNNYTRKSIRIGPGRAIYATERIVGDIR
QAHCNISRTKWNNTLQQIVKKLQEQFGNKTIVFNQSSGGDPEIVRHSFNCGGEFFYCNTT
QLFNSTWN---TWNDTTGLDGKEAITLPCRIKQIINRWQEVGKAMYAPPIKGQIKCSSNI
TGLLLTRDGG--TNETNNTEIFRPG
>7V12P10_X4
EEEVVIRSENFTNNAKTIIVQLKESVEINCTRPNNYTRKSIRIGPGRAIYATERIIGDIR
QAHCNISRTKWNNTLQQIVKKLQEQFGNKTIVFNQSSGGDPEIVRHSFNCGGEFFYCNTT
QLFNSTWD---TWNDTTRLVGNETITLPCRIKQIINRWQEVGKAMYAPPIKGQIKCSSNI
TGLLLTRDGG--NNRNNTTEIFRPG
>7V14X79A_R5
EEGVVIRSENFTNNAKTIIVQLKESVEINCTRHNNNTRKSIHIGPGRAFYATEDVVGNIR
QAHCNISRTKWNDTLQQIVTRLRKQFGNKTIIFKQSSGGDPEIVMHSFNCGGEFFYCNTT
QLFNSTWESNSTWNNTIGSGSNENIKLPCRIKQIINRWQEVGKAMYAPPIEGEIKCSSNI
TGLLLTRDGG--RNETNNTEIFRPG
>7V18P22_R5
EKDVVIRSENFTNNAKTIIVQLKESVVINCTRYNNNTRKSIHIGPGRAFYATEDVVGNIR
QAHCNISRTKWNSTLQQIVKKLREQFGNKTIVFNQSSGGDPEIVMHSFNCGGEFFYCNTS
QLFNSTW------NDTAKLDGNETITLPCRIKQIINRWQEVGKAMYAPPIKGLINCPSNI
TGLLLTRDGG----EDNTTETFRPG
>7V13X51B_R5
EEEVVIRSENFTDNAKTIIVQLTKSVEINCTRHNNNTRKSIHIGPGRAFYATEDIVGNIR
QAHCNISRTKWNNTLQQIVTRLRKQFGNKTIIFNQSSGGDPEIVMHSFNCGGEFFYCNTT
QLFNSTWEFNSTWNGTTGSDSNEIITLPCRIKQIINRWQEVGKAMYAPPIKGLIKCPSNI
TGLLLTRDGG----KNSTNETFRPG
>7V17X17A_R5
EEEVVIRSENFTDNAKTIIVQLTKSVEINCTRHNNNTRKSIHIGPGRAFYATEDVVGNIR
QAHCNISRTKWNDTLQQIVTRLRKQFGNKTIIFNQASGGDPEIVMHSFNCGGEFFYCNTT
QLFNSTWEFNSTWNGTTGSGSNEIITLPCRIKQIINRWQEVGKAMYAPPIKGLIKCPSNI
TGLLLTRDGG----KNSTNETFRPG
>7V18P01_R5
EEGVVIRSENFTNNAKTIIVQLKESVEINCTRYNNNTRKSIHIGPGRAFYATEDIVGNIR
QAHCNISKTKWNNTLQQIITRLRKQFGNKTIIFKQSSGGDPEIVMHSFNCGGEFFYCNTT
QLFNSTWEFNSTWNGTTGSDRNENITLPCRIKQIINRWQEVGKAMYAPPIKGLIRCPSNI
TGLLLTRDGG----EDSTNETFRPG
>7V18X88A_R5
EEGVVIRSENFTNNAKTIIVQLKESVEINCTRYNNNTRKSIHIGPGRAFYATEDIVGNIR
QAHCSISRTKWNNTLQQIVTRLRKQFGNKTIIFKQSSGGDPEIVMHSFNCGGEFFYCNTT
QLFNSTWEFNSTWNGTTGSDRNENITLPCRIKQIINRWQEVGKAMYAPPIKGLIKCPSNI
AGLLLTRDGG--KN--STNETFRPG
>7V18X84A_R5
ERDVVIRSENFTNNAKTIIVQLKESVEINCTRYNNNTRKSIHIGPRRAFYATEDVVGNIR
QAHCNISRTKWNNTLQQIVKKLQEQFGNKTIIFNQSSGGDPEIVMHSFNCGGEFFYCNTT
QLFNSTWEFNSTWNGTTG--SNENIILPCRIKQIINRWQEVGKAMYAPPIEGEIKCLSNI
TGLLLTRDGG--TNETNTTEIFRPG
>7V18X141_R5
EKDVVIRSENFTNNAKTIIVQLNKSVEINCTRHNNNTRKSIHIGPGRAFYATKDITGNIR
QAHCNISKAKWNNALQQIGKKLTEQFGNKTIIFKQSSGGDPEIVMHSFNCGGEFFYCNTT
ELFNSTWEFNSTWNGTTEPDSN--ITLPCRIKQIINRWQEVGKAMYAPPIKGLINCPSNI
TGLLLTRDGG----KNNTNETFRPG
>7V13X55A_R5
EEEVVSRSENFTDNAKTIIVQLKESVEINCTRHNNNTRKSIHIGPGRAFFATEEIVGNIR
QAHCNISRTKWNSTLQQIVTRLRKQFGNKTIVFNQSSGGDPEIVMHSFNCGGKFFYCNTT
QLFNSTW------NDTSELDGNETITLPCRIKQIINRWQEVGKAMYAPPIKGLIKCSSNI
TGLLLTRDGG--TNETNTTETFRPG
>7V18P03_R5
EKDVVIRSENFTNNAKTIIVQLKESVEINCTRYNNNTRKSIHIGPGRAFYATEDIVGNIR
QAHCNISKTKWNNTLQQIVKKLREQFGNKTIVFNQSSGGDPEIVMHSFNCGGEFFYCNTT
QLFSSTWEFNSTWNGTTGPDSN--ITLPCRIKQIINRWQEVGKAMYAPPIKGLIRCPSNI
TGLLLTRDGG----ENSTTEIFRPG
>7V18P07_R5
EKDVVIRSENFTNNAKTIIVQLKESVEINCTRYNNNTRKSIHIGPGRAFYATEDIVGNIR
QAHCNISKTKWNNTLQQIVKKLREQFGNKTIVFNQSSGGDPEIVMHSFNCGGEFFYCNTT
QLFSSTWEFNSTWNGTTGPDSN--ITLPCRIKQIINRWQEVGKAMYAPPIKGLIRCPSNI
TGLLLTRDGG----ENSTTEIFRPG
>7V18P05_R5
EKDVVIRSENFTNNAKTIIVQLKESVEINCTRYNNNTRKSIHIGPGRAFYATEDVVGNIR
QAHCNISKTKWNNTLQQIVKKLREQFGNKTIVFNQSSGGDPEIVMHSFNCGGEFFYCDTT
QLFNSTWEFNSTWNGTTEPDSN--ITLPCRIKQIINRWQEVGKAMYAPPVKGLINCPSNI
TGLLLTRDGG----EDNTTETFRPG
>7V18P12_R5
EKDVVIRSENLTNNAKTIIVQLKESVEINCTRYNNNTRKSIHIGPGRAFYATEDVVGNIR
QAHCNISRTKWNSTLQQIVKKLQEQFGNKTIIFNQSSGGDPEIVMHSFNCGGEFFYCNTT
ELFNSTWEFNSTWNGTTEPDSN--ITLPCRIKQIINRWQEVGKAMYAPPIKGLINCPSNI
TGLLLTRDGG----KNNTNETFRPG
>7V17X18A_R5
EKDVVIRSENFTNNAKTIIVQLKESVVINCTRYNNNTRKSIHIGPGRAFYATEDVVGNIR
QAHCNISRTKWDDTLQQIAKKLTEQFENKTIIFKQSSGGDPEIVMHSFNCGGEFFYCNTT
QLFNSTWEFNSTWNGTTESGSDEIITLPCRIKQIINRWQEVGKAMYAPPIKGLINCPSNI
TGLLLTRDGG----KNSTNETFRPG
>7V18P09_R5
EKDVVIRSENFTNNAKTIIVQLKESVVINCTRYNNNTRKSIHIGPGRAFYATEDVVGNIR
QAHCNISGTKWNDTLQQIVKKLQEQFGNKTIIFKQSSGGDPEIVMHSFNCGGEFFYCDTT
QLFNSTWEFNSTWNGTKGSGSDEIITLPCRIKQIINRWQEVGKAMYAPPIKGLINCPSNI
TGLLLTRDGG----KNNTNETFRPG
>7V18X91C_R5
EKDVVIRSENFTNNAKTIIVQLKESVVINCTRYNNNTRKSIHIGPGRAFYATEDVVGNIR
QAHCNISGTKWNNTLQQIVKKLTEQFGNKTIIFKQSSGGDPEIVMHSFNCGGEFFYCNTT
QLFNSTWEFNSTWNGTTGSGSDEIITLPCRIKQIINRWQEVGKAMYAPPIKGLINCPSNI
TGLLLTRDGG--KN--NTNETFRPG
>7V18P10_R5
EEGVVIRSENFTNNAKTIIVQLKESVEINCTRHNNNTRKSIHIGPGRAFYATEDVVGNIR
QAHCNISRTKWNSTLQQIVDKLREQFGNKTIVFNQSSGGDPEIVMHSFNCGGEFFYCNTT
QLFNSTW------NDTAELDGNETITLPCRIKQIINRWQEVGKAMYAPPIKGLINCPSNI
TGLLLTRDGG----KNNTNETFRPG
>7V15X73B_R5
EKDVVIRSENFTDNAKTIIVQLKESVEINCTRHNNNTRKSIHIGPGRAFYATEDVVGNIR
QARCNISRTKWNDTLQQIVNKLREQFGNKTIVFNQSSGGDPEIVMHSFNCGGEFFYCNTT
QLFNSTW------NDTAELDGNETITLPCRIKQIINRWQEVGKAMYAPPIKGLIKCSSNI
TGLLLTRDGG--ENESNTTENFRPG
>7V13X87_R5
EEEVVIRSENFTDNAKTIIVQLKESVEINCTRHNNNTRKSIHIEPGRAFYATEDIVGNIR
QAHCNISRTKWNNTLQQIVNKLRKQFGNKTIVFNQSSGGDPEIAMHSFNCGGEFFYCNTT
QLFNSTW------NDTAELDGNETITLPCRIKQIINRWQEVGKAMYAPPIKGLIKCSSNI
TGLLLTRDGG--ENGSNTTEIFRPG
>7V12P03_R5
EEEVVIRSENFTNNAKTIIVQLKESVEINCTRHNNNTRKSIHIGPGRAFYATEDIVGNIR
QAHCNISRTKWNNTLQQIVTRLRKQFGNKTIIFNQSSGGDPEIVMHSFNCGGEFFYCNTT
QLFNSTW------NDTAELDGNETITLPCKIKQIINRWQEVGKAMYAPPIKGLIKCSSNI
TGLLLTRDGG--ENGSNTTEIFRPG
>7V12P12_R5
EEGVVIRSENFTNNAKTIIVQLKESVEINCTRHNNNTRKSIHIGPGRAFYATEDIVGNIR
QAHCNISRTKWNNTLRQIVNKLRKQFGNKTIVFNQSSGGDPEIVMHSFNCGGEFFYCNTT
QLFNSTWEFNSTWNDTAELDGNETITLPCRIKQIINRWQEVGKAMYAPPIKGLIKCSSNI
TGLLLTRDGG--ENGSNTTEIFRPG
>7V13X53A_R5
EEGVVIRSENFTNNAKTIIVQLKESVEINCTRHNNNTRKSIHIGPGRAFYATEDIVGNIR
QAHCNISRAKWNNTLQQIVTRLRKQFGNKTIVFNQSSGGDPEIVMHSFNCGGEFFYCNTT
QLFNSTW------NDTAELDGNETITLPCRIKQIINRWQEVGKAMYAPPIKGLIKCSSNI
TGLLLTRDGG--ENGSNTTEIFRPG
>7V13X58A_R5
EEGVVIRSENFTNNAKTIIVQLKESVEINCTRHNNNTRKSIHIGPGRAFYATEDIVGNIR
QAHCNISRAKWNNTLQQIVTRLRKQFGNKTIVFNQSSGGDPEIVMHSFNCGGEFFYCNTT
QLFNSTW------NDTAELDGNETITLPCRIKQIINRWQEVGKAMYAPPIKGLIKCSSNI
TGLLLTRDGG--ENGSNTTEIFRPG
>7V14X75A_R5
EEEVVIRSENFTDNAKTIIVQLKKSVEINCTRHNNNTRKSIHIGPGRAFYATEDVVGNIR
QAHCNISRTKWNDTLQQIVTRLREQFGNKTIVFNQSSGGDPEIVMHSFNCGGEFFYCNTT
QLFNSTW------NDTAELDGNETITLPCRIKQIINRWQEVGKAMYAPPIKGLIKCSSNI
TGLLLTRDGG--ENGANTTEIFRPG
>7V12X68_R5
EEEVVIRPENFTDNAKTIIVQLTKSVEINCTRHNNNTRKSIHIGPGRAFYATEDVVGNIR
QAHCNISRTKWNDTLQQIVTRLRKQFGNKTIVFNQSSGGDPEIVMHSFNCGGEFFYCNTT
QLFNSTW------NDTTELDGNETITLPCRIKQIINRWQEVGKAMYAPPIKGLIKCSSNI
TGLLLTRDGG--ENGSNTTEIFRPG
>7V18P11_X4
EEEVVIRSENFADNAKTIIVQLNESVEINCTRPYGYRKQGIHIGPGRAIYTAGNIQGDIR
KAHCNINGTKWNDTLQQVVKKLTEQFGNKTIIFKQSSGGDPEIVMHSFNCGGEFFYCNTT
QLFNSTWEFNSTWNGTTEPDSN--ITLPCRIKQIINRWQEVGKAMYAPPIKGLIRCPSNI
TGLLLTRDGG----ENSTTEIFRPG
>7V12P08_R5
EEEVVIRSKNFTDNAKTIIVQLKESVEINCTRPGNNTRKSIHIGPGRAFYATKDITGNIR
QAHCNISRTKWNNALQQIGKKLTEQFGNKTIIFNQSSGGDPEIVMHSFNCGGEFFYCNTT
QLFNSTWEFNSTWNGTTGSESNEIITLPCRIKQIINRWQEVGKAMYAPPIKGLIKCPSNI
TGLLLTRDGG----KNSTNETFRPG
>7V12P09_R5
EEEVVIRSKNFTDNAKTIIVQLKESVEINCTRPGNNTRKSIHIGPGRAFYATKDITGNIR
QAHCNISRTKWNNALQQIGKKLTEQFGNKTIIFNQSSGGDPEIVMHSFNCGGEFFYCDTT
QLFNSTWESNSTWNGTTGSDSNKTITLPCRIKQIINRWQEVGKAMYAPPIEGQIKCSSNI
TGLLLTRDGG--TNETNNTEIFRPG
>7V12P07_R5
EEEVVIRSKNFTDNAKTIIVQLKESVEINCTRPGNNTRKSIHIGPGRAFYATKDIIGNTR
QAHCNISRTKWNNALQQIGKKLTEQFGNKTIIFNQSSGGDPEIVMHSFNCGGEFFYCDTT
QLFNSTWESNSTWNGTTGSDSNETITLPCRIKQIINRWQEVGKAMYAPPIKGQIKCSSNI
TGLLLTRDGG--KNRTDNTETFRPG
>7V12P11_R5
EEEVVIRSKNFTDNAKTIIVQLKESVEINCTRPGNNTRKSIHIGPGRAFYATKDITGNIR
QAHCNISRTKWNNALQQIGKKLTEQFGNKTIIFNQSSGGDPEIVMHSFNCGGEFFYCDTT
QLFNSTWESNSTWNGTTGSDSNETITLPCRIKQIINRWQEVGKAMYAPPIKGQIKCSSNI
TGLLLTRDGG--KNRTDNAETFRPG
>7V10X37A_R5
EEEVVIRSENFTDNAKTIIVQLKESVEINCTRHNNNTRKSIHIGPGRAFYATGDIIGNIR
QAHCNISRTKWNNTLQQIGKKLKEQFGNKTIVFNQSSGGDPEIVMHSFNCGGGFFYCNTT
QLFNSTWEFNSTWN---GSDSNEYITLPCRIKQIINRWQEVGKAMYAPPIKGQIKCSSNI
TGLLLTRDGG--KNGTDTTETFRPG
>7V10X42_R5
EEEVVIRSENFTDNAKTIIVQLKESVEINCIRPNNNTRKSIPIGPGRAFYATGDIIGDIR
QAHCNISRTKRNNTLQQIITKLTEQFGNKTIIFNQSSGGDPEIVMHSFNCGGEFFYCNTT
QLFNSTWESNSTWNNTTGF-SNETITLPCRIKQIINRWQEVGKAMYAPPIKGQIKCSSNI
TGLLLTRDGG--KNRTDTTETFRPG
>7V10X48_R5
EEEVVIRSENFTDNAKTIIVQLKESVEINCIRPNNNTRKSIHIGPGRAFYATGDIIGNIR
QAHCNISRTKWNNTLQQIITKLTEQFGNKTIIFNQSSGGDPEIVMHSFNCGGEFFYCNTT
QLFNSTWGSNSTRNDTTGF-SNETITLPCRIKQIINRWQEVGKAMYAPPIKGQIKCSSNI
TGLLLTRDGG--KNRTDTTETFRPG
>7V10X38C_R5
EEEVVIRSENFTDNAKTIIVQLKESVEINCTRPNNNTRRSIHIGSGRAFYATGDIIGNIR
QAHCNISRTKWNNTLQQIVKKLTEQFGNKTIIFNQSSGGDPEIVMHSFNCGGEFFYCNTT
QLFNSTWESNSTWNNTTGSDSNENITLPCRIKQIINRWQEVGKAMYAPPIEGQIKCSSNI
TGLLLTRDGG--KDRTDTNETFRPG
>7V09X26B_R5
EEEVVIKSENFTDNAKTIIVQLKESVEINCTRPNNNTRKSIPIGPGRAFYATGDIIGDIR
QAHCNISRTKWNNTLQQIVKKLKEQFRKKTIVFNQSSGGDPEIVMHSFNCGGEFFYCNTT
QLFNSTWESNSTWN---GSDSNEYITLPCRIKQIINRWQEVGKAMYAPPIKGQIKCSSNI
TGLLLTRDGG--KNGTNTTEIFRPG
>7V10X49_R5
EEEVVIRSENFTDNAKTIIVQLKESVEINCIRPNNNTRKSIPIGPGRAFYATGDIIGDIR
QAHCNISRTKWNNTLQQIVKKLKEQFRNKTIVFNQSLGGDPEIVMHSFNCGGEFFYCNTT
QLFNSTWESNSTW-----LDSNENITLPCRIKQIINRWQEVGKAMYAPPIQGQIKCSSNI
TGLLLTRDGG--KNRTDTTETFRPG
>7V09X21A_R5
EEEVVIRSENFTDNAKTIIVQLKESVEINCTRPNNNTRKSIHIGPGRAFYATGDIIGDIR
QAHCNISRTKWNNTLQQIVKKLTEQFGNKTIIFNQSSGGDPEIVMHSFNCGGEFFYCNTT
QLFNSTWESNSTW-----SDSNETITLPCRIKQIINRWQEVGKAMYAPPIKGQIKCSSNI
TGLLLTRDGG--KNGTNNTEIFRPG
>7V14X74B_R5
EEEVVIRSENFTDNAKTIIVQLKESVEINCTRPNNNTRKSIHIGPGRAFYATGDIVGNIR
QAHCNISRTKWNNTLQQIVKKLTEQFGNKTIIFNQSSGGDPEIVMHSFNCGGEFFYCNTT
QLFNSTWESNNTW-----SDSNETITIPCRIKQIINRWQEVGKAMYAPPIKGQIKCSSNI
TGLLLTRDGG--KNETNTTEIFRPG
>7V09X23B_R5
EEEVVIRSENFTDNAKTIIVQLKESVEINCTRPGNNTRKSIHIGPGRAFYATGDIIGDIR
QAHCNISRTKWNNTLQQIVTKLKEQFRNKTIVFNQSSGGDPEIVMHSFNCGGEFFYCNTT
QLFNSTWESNST----TGLDSNETITLPCRIKQIINRWQEVGKAMYAPPIKGQIKCSSNI
TGLLLTRDGG--KNRTDTTETFRPG
>7V05X07_R5
EEEVVIRSENFTDNAKTIIVQLKESVEINCTRPSNNIRKSISIGPGRTFYATGSIIGDIR
QAHCNISRTKWNNTLQQIVTKLKEQFGNKTIVFNQSSGGDPEIVMHSFNCGGEFFYCNTT
QLFNSTWESNSTWNDTTGLDSNENITLPCRIKQIINRWQEVGKAMYTPPIKGQIKCSSNI
TGLLLTRDGG--KNRTNTTEIFRPG
>7V09X28A_R5
EEEVVIRSENFTDNAKTIIVQLKESVEINCTRPSNNTRKSISIGPGKAFYATGSIIGDIR
QAHCNISRTKWNNTLQQIVTKLKEQFGNKTIVFNQSSGGDPEIVMHSFNCGGEFFYCNTT
QLFNSTWESNSTWNDTTGLGSNENITLPCRIKQIINRWQEVGKAMYAPPIKGQIKCSSNI
TGLLLTRDGG--KNRNNTTEIFRPG
>7V14X101_R5
EEEVVIRSENFTDNAKTIIVQLKESVEINCTRPSNNTRKSIPIGPGRAFYATGSIIGDIR
QAHCNISRTKWNNTLQQIVTKLKEQFRNKTIVFNQSSGGDPEIVMHSFNCGGEFFYCNTT
QLFNSTWESNSTWNDTTRSDSNENITLPCRIKQIINRWQEVGKAMYAPPIKGQIKCSSNI
TGLLLTRDGG--KNRTNTNEIFRPG
>7V09X21_R5
EEEVVIRSENFTDNAKTIIVQLKESVEINCIRPSNNTRKSIPIGPGRAFYATGSIIGDIR
QAHCNISRTKWNNTLQQIVTKLKEQFRNKTIVFNQSSGGDPEIVMHSFNCGGEFFYCNTT
QLFNSTWESNSTW-----LDSNENITLPCRIKQIINRWQEVGKAMYAPPIKGQIKCSSNI
TGLLLTRDGG--KNRTNTNEIFRPG
>7V05P10_R5
EEEVVIRSENFTDNAKTIIVQLKESVEINCTRPSNNTRKSIPIGPGRAFYATGSIIGDIR
QAHRNISRTKWNNTLQQIVTKLKEQFRNKTIVFNQSSGGDPEIVMHSFNCGGEFFYCNTT
QLFNSTWESNSTWNDTTGLDSNENITLPCRIKQIINRWQEVGKAMYAPPIKGQIKCSSNI
TGLLLTRDGG--KNRTNTTEIFRPG
>7V05P11_R5
EEEVVIRSENFTDNAKTIIVQLKESVEINCTRPSNNTRKSIPIGPGRAFYATGSIIGDIR
QAHCNISRTKWNNTLQQIVTKLKEQFRNKTIVFNQSSGGDPEIVMHSFNCGGEFFYCNTT
QLFNSTWESNSTWNDTTGLDSNENITLPCRIKQIINRWQEVGKAMYAPPIKGQIKCSSNI
TGLLLTRDGG--KNRTNTTEIFRPG
>7V05X03_R5
EEEVVIRSENFTDNAKTIIVQLKESVEINCTRPSNNTRKGISLGPGRAFYAAGSIIGDIR
QAHCNISRTKWNNTLQQIVTKLKEQFGNKTIVFNQPSGGDPEIVMHSFNCGGEFFYCNTT
QLFNSTWESNSTWNDTTGLDSNENITLPCRIKQIINRWQEVGKAMYAPPIKGQIKCSSNI
TGLLLTRDGG--KNRTSTTEIFRPG
>7V05X01B_R5
EEEVVIRSENFTDNAKTIIVQLKESVEINCTRPSNNTRKSISLGPGRAFYAAGSIIGDIR
QAHCNISRTKWNNTLQQIVTKLKEQFGNKTIVFNQPSGGDPEIVMHSFNCGGEFFYCNTT
QLFNSTWESNSTWNDTTGLDSNENITLPCRIKQIINRWQEVGKAMYAPPIKGQIKCSSNI
TGLLLTRDGG--KNRTNTTEIFRPG
>7V05X05C_R5
EEEVVTRSENFTDNAKTIIVQLKESVEINCTRPSNNTRKSISLGPGRAFYATGSIIGDIR
QAHCNISRTKWNNTLQQIVTKLKEQFGNKTIVFNQPSGGDPEIVMHSFNCGGEFFYCNTT
QLFNSTWESNSTWNDTTGLDSNENITLPCRIKQIINRWQEVGKAMYAPPIKGQIKCSSNI
TGLLLTRDGG--KNRTNTTEIFRPG
>7V05X02B_R5
EEEVVIRSENFTDNAKTIIVQLKESVEINCTRPSNNTRKSISLGPGRAFYATGSIIGDIR
QAHCNISRTKWNNTLQQIVTKLKEQFGNKTIVFNQPSGGDPEIVMHSFNCGGEFFYCNTT
QLFNSTWESNSTWNDTTGLDSNENITLPCRIKQIINRWQEVGKAMYAPPIKGQIKCSSNI
TGLLLTRDGG--KNRTNTTEIFRPG
>7V05P15_R5
EEEVVIRSENFTDNAKTIIVQLKESVEINCTRPSNNTRKSISIGPGRAFYATGSIIGDIR
QAHCNTSRTKWNNTLQQIVTKLKEQFGNKTIVFNQSSGGDPEIVMHSFNCGGEFFYCNTT
QLFNSTWESNSTWNDTTGLDSNENITLPCRIKQIINRWQEVGKAMYAPPIKGQIKCSSNI
TGLLLTRDGG--KNRANTTEIFRPG
>7V09X20B_R5
EEEVVIRSENFTDNAKTIIVQLKESVEINCTRPSNNTRKSISIGPGRAFYATGSITGDIR
QAHCNISRTKWNNTLQQIVTKLKEQFGNKTIVFNQSSGGDPEIVMHSFNCGGEFFYCNTT
QLFNSTWESNSTWNDTTGLDSNENITLPCRIKQIINRWQKVGKAMYAPPIKGQIKCSSNI
TGLLLTRDGG--KNRTNTTEIFRPG
>7V05P03_R5
EEEVVIRSENFTDNAKTIIVQLKESVEINCTRPSNNTRKSISIGPGRAFYATGSIIGDIR
RAHCNISRTKWNNTLQQIVTKLKEQFGNKTIVFNQSSGGDPEIVMHSFNCGGEFFYCNTT
QLFNSTWESNSTWNDTTGLDSNENITLPCRIKQIINRWQEVGKAMYAPPIKGQIKCSSNI
TGLLLTRDGG--KNRTNTTEIFRPG
>7V05X04_R5
EEEVVIRSENFTDNAKTIIVQLKESVEINCTRPSNNTRKSISIGPGRAFYATGSIIGDIR
QAHCNISRTKWNNTLQQIVTKLKEQFGNKTIVFNQSSGGDPEIVMHSFNCGGEFFYCNTT
QLFNSTWESNSTWNDTTGLDSNENITLPCRVKQIINRWQEVGKAMYAPPIKGQIKCSSNI
TGLLLTRDGG--KNRTNTTEIFRPG
>7V05X01_R5
EEEVVIRSENFTDNAKTIIVQLKEPVEINCTRPSNNTRKSISIGPGRAFYATGSIIGDIR
QAHCNISRTKWNNTLQQIVTKLKEQFGNKTIVFNQSSGGDPEIVMHSFNCGGEFFYCNTT
QLFNSTWESNSTWNDTTGLDSNENITLPCRIKQIINRWQEVGKAMYAPPIKGQIKCSSNI
TGLLLTRDGG--KNRTNTTEIFRPG
>7V05P02_R5
EEEVVIRSENFTDNAKTIIVQLKESVEINCTRPSNNTRKSISIGPGRAFYATGSIIGDIR
QAHCNISRTKWNNTLQQIVTKLKEQFGNKTIVFNQSSGGDPEIVMHSFNCGGEFFYCNTT
QLFNSTWESNSTWNDTTGLDSNENITLPCRIKQIINRWQEVGKAMYAPPIKGQIKCSSNI
TGLLLTRDGG--KNRTNTTEIFRPG
>7V05P13_R5
EEEVVIRSENFTDNAKTIIVQLKESVEINCTRPSNNTRKSISIGPGRAFYATGSIIGDIR
QAHCNISRTKWNNTLQQIVTKLKEQFGNKTIVFNQSSGGDPEIVMHSFNCGGEFFYCNTT
QLFNSTWESNSTWNDTTGLDSNENITLPCRIKQIINRWQEVGKAMYAPPIKGQIKCSSNI
TGLLLTRDGG--KNRTNTTEIFRPG
>7V05X03A_R5
EEEVVIRSENFTDNAKTIIVQLKESVEINCTRPSNNTRKSISIGPGRAFYATGSIIGDIR
QAHCNISRTKWNNTLQQIVTKLKEQFGNKTIVFNQSSGGDPEIVMHSFNCGGEFFYCNTT
QLFNSTWESNSTWNDTTGLDSNENITLPCRIKQIINRWQEVGKAMYAPPIKGQIKCSSNI
TGLLLTRDGG--KNRTNTTEIFRPG
>7V05X06_R5
EEEVVIRSENFTDNAKTIIVQLKESVEINCTRPSNNTRKSISIGPGRAFYATGSIIGDIR
QAHCNISRTKWNNTLQQIVTKLKEQFGNKTIVFNQSSGGDPEIVMHSFNCGGEFFYCNTT
QLFNSTWESNSTWNDTTGLDSNENITLPCRIKQIINRWQEVGKAMYAPPIKGQIKCSSNI
TGLLLTRDGG--KNRTNTTEIFRPG
>7V05X08_R5
EEEVVIRSENFTDNAKTIIVQLKESVEINCTRPSNNTRKSISIGPGRAFYATGSIIGDIR
QAHCNISRTKWNNTLQQIVTKLKEQFGNKTIVFNQSSGGDPEIVMHSFSCGGEFFYCNTT
QLFNSTWESNSTWNDTTGLDSNENITLPCRIKQIINRWQEVGKAMYAPPIKGQIKCSSNI
TGLLLTRDGG--KNRTNTTEIFRPG
>7V05P12_R5
EEEVVIRSENFTDNAKTIIVQLKESVEINCTRPSNKTRKSISIGPGRTFYATGSIIGDIR
QAHCNISRTKWNNTLQQIVTKLKEQFGNKTIVFNQSSGGDPEIVMHSFNCGGEFFYCNTT
QLFNSTWESNSTWNDTTGLDSNENITLPCRIKQIINRWQEVGKAMYAPPIKGQIKCSSNI
TGLLLTRDGG--KNRTNTTEIFRPG
>7V05P04_R5
EEEVVIRSENFTDNAKTIIVQLKESVGINCTRPSNNTRKSISIGPGRTFYATGSIIGDIR
QAHCNISRTKWNNTLQQIVTKLKEQFGNKTIVFNQSSGGDPEIVMHSFNCGGEFFYCNTT
QLFNSTWESNSTWNDTTGLDSNENITLPCRIKQIINRWQEVGKAMYAPPIKGQIKCSSNI
TGLLLTRDGG--KNRTNTTEIFRPG
>7V10X44A_R5
EEEVVIRSENFTDNAKTIIVQLKESVEINCTRPNNNTRKSIHIGPGRAFYATEDIIGNIR
QAHCNISRTKWNNTLQQIVEKLTEQFGNKTIIFNQSSGGDPEIVMHSFNCGGEFFYCNTT
QLFNSTWD---TWNDTTGF-SNETITLPCRIKQIINRWQEVGKAMYAPPIKGQIKCSSNI
TGLLLTRDGG--KNGTNTTEIFRPG
>7V09X27A_R5
EEEVVIRSENFTDNAKTIIVQLKESVEINCTRPGNNTRKSIHIGPGRAFYATGDIIGDIR
QAHCNISRTKWNNTLQQIVTKLKEQFRNKTIVFNQSSGGDPEIVMHSFNYGGEFFYCNTT
QLFNSTWKSNSTWNDTTGF-SNETITLPCRIKQIINRWQEVGKAMYAPPIKGQIKCSSNI
TGLLLTRDGG--KNGTNTTEIFRPG
>7V09X24A_R5
EEEVVIRSENFTDNAKTIIVQLKESVEINCTRPNNNTRKSIHIGPGRAFYATGDIIGNIR
QAHCNISRTKWNNTLQQIVKKLKEQFRNKTIVFNQSSGGDPEIVMHSFNCGGEFFYCNTT
QLFNSTWKSNSTWNDTTGF-SNETITLPCRIKQIINRWQEVGKAMYAPPIKGQIKCSSNI
TGLLLTGDGG--KNGTDTTEIFRPG
>7V09X22B_R5
EEEVVIRSENFTDNAKTIIVQLKESVEINCTRPNNNTRKSIHIGPGRAFYATGDIIGNIR
QAHCNISRTKWNNTLQQIVKKLKEQFRNKTIVFNQSSGGDPEIVMHSFNCGGEFFYCNTT
QLFNSTWD---TWNDTTGF-SNEAITLPCRIKQIINRWQEVGKAMYAPPIKGQIKCSSNI
TGLLLTRDGG--KNETNTTEIFRPG
>7V09X25A_R5
EEEVVIRSENFTDNAKTIIVQLKESVEINCTRPNNNTRKSIHIGPGRAFYATGDIIGNIR
QAHCNISRTKWNNTLQQIVKKLKEQFRNKTIVFNQSSGGDPEIVMHSFNCGGEFFYCNTT
QLFNSTWD---TWNDTTGF-SNETITLPCRIKQIINRWQEVGRAMYAPPIKGQIKCSSNI
TGLLLTRDGG--KNGTNTTEIFRPG
>7V10X47_R5
EEEVVIRSENFTDNAKTIIVQLKESVEINCTRPDNNTRKSIHIGPGRAFYATGDIVGNIR
QAHCNISRTKWNNTLQQIVKKLTEQFGNKTMIFNQSSGGDPEIVMHSFNCGGEFFYCNTT
QLFNSTWESNSTWD---GSDSNETITLPCRIKQIINRWQEVGKAMYAPPIKGQIKCSSNI
TGLLLTRDGG--KNRTDTNETFRPG
>7V10X39C_R5
KEEVVIRSENFTDNAKTIIVQLKESVEINCTRHNNNTRKSIHIGPGRAFYATGDIVENIT
QAHCNISRTKWNNTLQQIVKKLTEQFGNKTIIFNQSSGGDPEIVMHSFNCGGEFFYCNTT
QLFNSTWESNST----AGLDGNETITLPCRIKQIINRWQEVGKAMYAPPIKGQIKCSSNI
TGLLLTRDGG--KNRTDTNETFRPG
>7V14X28A_R5
EEGVVIRSENLTNNAKTIIVQLKESVEINCTRPNNNTRKSIHIGPGRAFYATGGIVGNIR
QAHCNISRTKWNNTLQQIVGKLTEQFGNKTIIFNQSSGGDPEIVMHSFNCGGEFFYCNTT
QLFNSTWESNST----TGLDGNETITLPCRIKQIINRWQEVGKAMYAPPIKGQIKCSSNI
TGLLLTRDGG--KNRTN-NETFRPG
>7V15X121_R5
EEGVVIRSENFTNNAKTIIVQLKESVEINCTRPNNNTRKSIHIGPGRAFYATGGIVGNIR
QAHCNISRTKWNNTLQQIVEKLTEQFGNKTIIFNQSSGGDPEIVMHSFNCGGEFFYCNTT
QLFNSTWESNST----TGLDGNETITLPCRIKQIINRWQEVGKAMYAPPIKGQIKCSSNI
TGLLLTRDGG--KNRTDANETFRPG
>7V10X46_R5
EEEVVIRSENFTDNAKTIIVQLKESVEINCTRPNTNTRKSIHIGPGRAFYATGDIIGNIR
QAHCNISRTKWNNTLQQIVKKLTKQFGNKTIIFNQSSGGDPEIVMHSFNCGGEFFYCNTT
QLFNSTWESNST----TGLDGNETITLPCRIKQIINRWQEVGKAMYAPPIRGQIKCSSNI
TGLLLTRDGG--KNSTNTNETFRPG
>7V10X41_R5
EEEVVIRSENFTDNAKTIIVQLKESVEINCTRPNNNTRKSIPIGPGRAFYATGDIIGNIR
QAHCNISRTKWNNTLQQIVKKLTEQFGNKTIIFNQSSGGDPEIVMHSFNCGGEFFYCNTT
QLFNSTWESNST----TGLDGNETITLPCRIKQIINRWQEVGKAMYAPPIKGQIKCSSNI
TGLLLTRDGG--KNRTNTNETFRPG
>7V12P01_R5
EEEVVIRSENFTDNAKTIIVQLKESVEINCTRPNNNTRKSIHIGPGRAFYATGGIVGNIR
QAHCNISRTKWNNTLQQIVKKLTEQFGNKTIIFNQSSGGDPEIVMHSFNCGGEFFYCNTT
QLFNSTWESSST----TGLDGNETITLPCRIKQIINRWQEVGKAMYAPPIKGQIKCSSNI
TGLLLTRDGG--KNRTNTNETFRPG
>7V12P06_X4
EEEVVIRSENFTDNAKTMIVQLNESVEINCTRPNEYRRKGIHIGPGRAIYATGGIIGDIR
KAHCNINRTKWNNTLQQIVKKLTEQFGNKTIIFKQSSGGDPEIVMHSFNCGGEFFYCNTT
QLFNSTW------NDTAELDGNETITLPCRIKQIINRWQEVGKAMYAPPIKGLIKCSSNI
TGLLLTRDGG--ENGSNTTEIFRPG
>7V12X62_X4
EEEVVIRSENFTDNAKTIIVQLNESVEINCTRPNDYRRKGIHIGPGRAIYATGNIIGNIR
KAHCNINRTKWNNTLQQIVKKLQEQFGNKTIVFTQPSGGDPEIVMHSFNCGGEFFYCNTT
QLFNSTWESNSTWNNTTGSESNENITLPCRIKQIINRCQEVGKAMYAPPIEGQIKCSSNI
AGLLLTRDGG--TNGTSNTEIFRPG
>7V13X84_R5
EEEVVIRSENFTDNAKTIIVQLKESVEINCTRPSNNTRKSIPIGPGRAFYATGSIIGDIR
QAHCNISRTKWNNTLQQIVKKLQEQFGNKTIVFNQSSGGDPEIVMHSFNCGGEFFYCKTT
QLFNSTWEANSTWNNTTGSEGNENITLPCRIKQIINRWQEVRKAMYAPPIEGQIKCSSNI
TGLLLTRDGG--TNETNTTETFRPG
>7V12P02_R5
KEEVVIRSENFTDNAKTIIVQLKESVEINCTRPNTNTRKSIHIGPGRAFYATGGIIGDIR
QAHCNINRTKWNNTLQQIVKKLTEQFGNKTIIFKQSSGGDPEIVMHSFNCGGEFFYCNTT
QLFNSTWESNSTWNNTTGSESNENITLPCRIKQIINRWQEVGKAMYAPPIEGQIKCSSNI
TGLLLTRDGG--TNETNNTEIFRPG
>7V13X50A_R5
EKEVVIRSENFTDNAKTIIVQLKESVEINCIRPNNNTRKSIHIGPGRAFYATGDIIGDIR
QAHCNISRTKWNNTLQQIVKKLTEQFGNKTIIFKQSSGGDPEIVMHSFNCGGEFFYCNTT
QLFNSTWESNSTWNNTTGSESNENITLPCRIKQIINRWQEVGKAMYAPPIEGQIKCSSNI
TGLLLTRDGG--TNETNTTETFRPG
>7V12X56B_X4
EEEVVIRSENFTDNAKTIIVQLNESVEINCTRPNEYRRKGIHIGPGRAIYATGSIIGDIR
KAYCNISRTKWNNTLQQIVKKLTEQFGNKTIIFKQSSGGDPEIVMHSFNCGGEFFYCNTT
QLFNSTWEFNSTWNGTTGSDSNDIITLPCRIKQIINRWQEVGKAMYAPPIKGLIKCPSNI
TGLLLTRDGG----KNSTNETFRPG
>7V14X105_X4
EEEVVIRSENFTDNAKTIIVQLNESVEINCTRPYEYRRKGIHIGPGRAIYATGSIIGDIR
QAHCNISRTKWNNTLQQIVKKLTEQFGNKTIIFKQSSGGDPEIVMHSFNCGGEFFYCNTT
QLFNSTWEFNSTWNGTTGSDRNKNITLPCRIKQIINRWQEVGKAMYAPPIKGLIKCSSNI
TGLLLTRDGG--ENGSNTTEIFRPG
>7V12X59A_X4
EEDVVIRSENFTDNAKTIIVQLNESVEINCTRPNDYRRKGIHIGPGRAIYATGNIIGNIR
KAHCNINRTKWNNTLQQMVKKLTEQFGNKTIIFNQSSGGDPEIVTHSFNCGGEFFYCKTT
QLFNSTWDSNSTWNNTTGSGSNENITLPCRIKQIINRWQEVGKAMYAPPIEGQIKCSSNI
TGLLLTRDGG--KNESNTTETFRPG
>7V13X56B_X4
EEEVVIRSENFTDNAKTIIVQLKESVEINCTRPNNYRRKGIHIGPGRAIYATGRIIGDIR
QAHCNISRTKWNNTLQQIVKKLTEQFGNKTIIFNQSSGGDPEIVMHSFNCGGEFFYCKTT
QLFNSTWEFNGTRN---GSDSNEYTTLPCRIKQIINRWQEVRKAMYAPPIEGQIKCSSNI
TGLLLTRDGG--TNETNNTEIFRPG
>7V13X83_X4
EKEVVIRSENFTDNAKTIIVQLKESVEINCTRPNNYRRKGIHIGPGRAIYATGRIIGDIR
QAHCNISRTKWNNTLQQIVKKLTEQFGNKTIIFNQSSGGDPEIVMHSFNCGGEFFYCKTT
QLFNSTWEPNSTRN---GSDSNEYITLPCRIKQIINRWQEVGKAMYAPPIEGQIKCSSNI
TGLLLTRDGG--KNGTDATEIFRPG
>7V12X61_X4
EEEVVIRSKNFTDNAKTIIVQLKESVEINCTRPNNYRRKGIHIGPGRAIYATGRIIGDIR
QAHCNISRTKWNNTLQQIVKKLTEQFGNKTIIFNQSSGGDPEIVMHSFNCGGEFFYCKTT
QLFNSTWEPNSTRN---GSDSNEYITLPCRIKQIINRWQEVGKAMYAPPIEGQIKCSSNI
TGLLLTRDGG--TNETNTTETFRPG
>7V09X30B_X4
EEEVVIRSENFTDNARTIIVQLKESVEINCTRPNNYTRKGIHIGPGRAIYATGRIIGDIR
QAHCNISRTKWNNTLQQIVKKLTGQFGNKTIIFNQSSGGDPEIVMHSFNCGGEFFYCKTT
RLFNSTWESNSTRN---GSDSNEYITLPCRIKQIINRWQEVGKAMYAPPIKGQIKCSSNI
TGLLLTRDGG--TNGTNTTETFRPG
>7V09X22_X4
EEEVVIRSENFTDNAKTIIVQLKESVEINCTRPNNYTRKGIHIGPGRAIYATGRIIGDIR
QAHCNISRTKWNNTLQQIVKKLTEQFGNKTIIFNQSSGGDPEIVMHSFNCGGEFFYCKTT
QLFNSTWESNSTRN---GSDSNEYITLPCRIKQIINRWQEVGKAMYAPPIKGQIKCSSNI
TGLLLTRDGG----KNGTTETFRPG
>7V10X45A_X4
EEEVVIRSENFTDNAKTIIVQLKESVEINCTRPNNYTRKGIHIGPGRAIYATGRIMGDIR
QAHCNISRTKWNNTLQQIVKKLTEQFGNKTIIFNQSSGGDPEIVMHSFNCGGEFFYCKTT
QLFNSTWESNSTRN---GSDSNEYITLPCRIKQIINRWQEVGKAMYAPPIKGQIKCSSNI
TGLLLTRDGG--ENGTNTTEIFRPG
>7V13X59B_X4
EEEVVIRSENFTDNAKTIIVQLNESVEINCTRLYNYRRKGIHIGPGRAIYATGGIIGDIR
QAHCNISRTKWNNTLQQIVKKLQEQFGNKTIVFNQSSGGDPEIVMHSFNCGGEFFYCKTT
QLFNSTWEANSTWNNTTGSEGNENITLPCRIKQIINRWQEVGKAMYAPPIEGQIKCSSNI
TGLLLTRDGG--RNETNNTEIFRPG
>7V13X90_X4
EEEVVIRSENFTDNAKTIIVQLNESVEINCTRLYNYRRKGIHIGPGRAIYATGGIIGDIR
QAHCNISRTKWNNTLQQIVKKLQEQFGNKTIVFNQSSGGDPEIVMHSFNCGGEFFYCKTT
QLFNSTWESNSTWNSTTGSESNENITLPCRIKQIINRWQEVGKAMYAPPIEGQIKCSSNI
TGLLLTRDGG--TNGTNNTEIFRPG
>7V12P13_X4
EEEVVIRSENFTDNAKTIIVQLNESVEINCTRPNDYRRKGIHIGPGRAIYATGSIIKDIR
QAYCNISRTKWNNTLQQIVKKLQEQFGNKTIVFNQSSGGDPEIVMHSFNCGGEFFYCKTT
QLFNSTWESNSTWNNTTGSGSNENITLPCRIKQIINRWQEVGKAMYAPPIEGQIKCSSNI
TGLLLTRDGG--RNETNNTEIFRPG
>7V12X65_X4
EEEVVIRSENFTDNAKTIIVQLNESVEINCTRPNDYRRKGIHIGPGRAIYATGSIIGDIR
QAHCNINRTKWNNTLQQIVKKLQKQFGNKTIIFNQSSGGDPEIVMHSFNCGGEFFYCKTT
QLFNSTWESNSTWNNTTGSGSNENITLPCRIKQIINRWQEVGKAMYAPPIEGQIKCSSNI
TGLLLTRDGG--KNESNNTEIFRPG
>7V12X67_X4
EEEVVIRSENFTDNAKTIIVQLNESVEINCTRPNDYRRKGIHIGPGRAIYATGSIIGDIR
QAHCNISRTKWNNTLQQIVKKLQKQFGNKTIIFNQSSGGDPEIVMHSFNCGGEFFYCKTT
QLFNSTWESNSTWNNTTGSEGNENITLPCRIKQIINRWQEVGKAMYAPPIEGQIKCSSNI
TGLLLTRDGG--TNETNTTEIFRPG
>7V13X57A_X4
EEDVVIRSENFTDNAKTIIVQLNESVEINCTRPNDYRRKGIHIGPGRAIYATGSIIGDIR
QAYCNISRTKWNNTLQQIVKKLQEQFGNKTIVFTQSSGGDPEIVMHSFNCGGEFFYCNTT
QLFNSTWESNSTWNNTTGSESNENIKLPCRIKQIINRWQEVGKAMYAPPIEGQIKCSSNI
TGLLVTRDGG--TNGTNNTEIFRPG
>7V12X57B_X4
EEGVVIRSENFTDNAKTVIVQLKESVEINCTRPNDYRRKGIHIGPGRAIYATGSIIGDIR
QAHCNISRTKWNNTLQQIVKKLQEQFGNKTIVFNQSSGGDPEIVMHSFNCGGEFFYCKTT
QLFNSTWESNSTWNNTTGSESNENITLPCRIKQIINRWQEVGKAMYAPPIEGQIKCSSNI
TGLLLTRDGG--TNGTNNTEIFRPG
>7V12X63B_X4
EEDVVIRSENFTDNAKTIIVQLKESVEINCTRPNNYRRKGIHIGPGRAIYATGSIIGDIR
QAHCNISRTKWNNTLQQIVKKLQEQFGNKTIVFNQSSGGDPEIVMHSFNCGGEFFYCKTT
QLFNSTWESNSTWNNTTGSESNENITLPCRIKQIINRWQEVGKAMYAPPIEGQIKCSSNI
TGLLLTRDGG--KNGTDATEIFKPG
>7V17X27B_X4
EEDVVIRSENFTDNAKTIIVQLKESVEINCTRPNDYRRKGIHIGPGRAIYATGSIIGDIR
QAHCNISRTKWNNTLQQIVKELQEQFGNKTIVFNQSSGGDPEIVMHSFNCGGEFFYCKTT
QLFNSTWESNSTWNNTTGSESNENITLPCRIKQIINRWQEVGKAMYAPPIEGQIKCSSNI
TGLLLTRDGG--KNGTDATEIFRPG
>7V15X126_X4
EEEVVIRSENFTDNAKTIIVQLNESVEINRTRLYNYRRKGIHIGPGRAIYATGGIIGDIR
KAHCNINRTKWNNTLQQIVKKLTEQFGNKTIIFKQSSGGDPEIVMHSFNCGGEFFYCNTT
QLFNSTWESNSTWNNTAGSESNENITLPCRIKQIINRWQEVGKAMYAPPIEGLIKCSSNI
TGLLLTRDGG--ENESNTTEIFRPG
>7V13X89_X4
EEEVVIRSENFTDNAKTIIVQLNESVEINCTRLYNYRRKGIHIGPGRAIYATGGIIGDIR
KAHCNINRTKWNNTLQHIVKKLTEQFGNKTIIFKQSSGGDPEIVMHSFNCGGEFFYCNTT
QLFNSTWESNSTWNNTTGSESNENITLPCRIKQIINRWQEVGKAMYAPPIEGEIKCSSNI
TGLLLTRDGG--RNETNNTEIFRPG
>7V13X86_X4
EEEVVIRSENFTDNAKTIIVQLNESVEINCTRLYNYRRKGIHIGPGRAIYATGGIIGDIR
KAHCNINRTRWNNTLQQIVKKLTEQFGNKTIIFKQSSGGDPEIVMHSFNCGGEFFYCNTT
QLFNSTWGSNSTWNNTTGSESNENITLPCRIKQIINRWQEVGKAMYAPPIEGQIKCSSNI
TGLLLTRDGG--TNETNTTEIFRPG
>7V14X108_X4
EEGVVIRSENFTDNAKTIIVQLNESVEINCTRLYNYRRKGIHIGPGRAIYATGGIIGDIR
KAHCNINRTKWNNTLQQIVKKLTGQFGNKTIIFKQSSGGDPEIVMHSFNCGGEFFYCNTT
QLFNSTWESNSTWNNTTGSESNENITLPCRIKQIINRWQEVGKAMYAPPIEGQIKCSSNI
TGLLLTRDGG--TNETNTTETFRPG
>7V14X103_X4
EEEVVIRSENFTDNAKTIIVQLNESVEINCTRLYNYRRKGIHIGPGRAIYATGGIIGDIR
KAHCNINRTKWNNTLQQVVKKLTEQFGNKTIIFKQSSGGDPEIVMHSFNCGGEFFYCNTT
QLFNSTWESNSTWNNTTGSESNENITLPCRIKQIINRWQEVGKAMYAPPIEGQIKCSSNI
TGLLLTRDGG--TNETNTTETFRPG
>7V15X125_X4
EEEVIIRSENFTDNAKTIIVQLNESVEINCTRPNEYRRKGIHIGPGRAIYATGSIIGGIR
KAHCNINRTKWNNTLQQVVKKLTEQFGNKTIIFKQSSGGDPEIVMHSFNCGGGFFYCNTT
QLFNSTWESNSTWNNTTGSESNENITLPCRIKQIINRWQEVGKAMYAPPIEGQIKCSSNI
TGLLLTRDGG--TNETNTTEIFRPG
>7V12X64_X4
EEEVVIRSENFTDNAKTIIVQLDESVEINCTRPNEYRRKGIHIGPGRAIYATGSIIGDIR
KAHCNINRTKWNNTLQQIVKKLTEQFGNKTIIFKQSSGGDPEIVMHSFNCGGEFFYCNTT
QLFNSTWESNSTWNNTTGSESNENITLPCRIKQIINRWQEVGKAMYAPPIEGQIKCSSNI
TGLLLTRDGG--TNETNTTETFRPG
>7V18X144_X4
EEEVVIRSENFTDNAKTIIVQLNESVEINCTRPYGYRKQGIHIGPGRAIYTAGNIQGDIR
KAHCNINGTKWNNTLQQIVKKLTEQFGNKTIIFKQSSGGDPEIVMHSFNCGGEFFYCNTT
QLFNSTWKFNSTWNGTTG---NENITLPCRIKQIINRWQEVGKAMYASPIEGRIKCSSNI
TGLLLTRDGG--TNETNTTETFRPG
>7V18X86A_X4
EEEVVIRSENFADNAKTIIVQLNESVEINCTRPYGYRKQGIHIGPGRAIYTAGNINGDIR
KAHCNINRTKWNNTLQQTVKKLTEQFGNKTILFKQSSGGDPEIVMHSFNCGGEFFYCNTT
QLFNSTWEFNSTWNGTTG---NENITLPCRIKQIINRWQEVGKAMYASPIEGQIKCSSNI
TGLLLTRDGG--TNETNTTETFRPG
>7V17X96A_X4
EEEVVIRSENFADNAKTIIVHLNESVEINCTRPYKYRKQGIHIGPGRAIYTAGNINGDIR
KAHCNINRTKWNNTLQQIVKKLTEQFGNKTILFKQSSGGDPEIVMHSFNCGGEFFYCNTT
QLFNSTWEFNSTWNGTTG---NENITLPCRIKQIINRWQEVGKAMYAPPIEGQIKCSSNI
TGLLLARDGG--TNETNTTETFRPG
>7V15X67A_X4
EEDVVIRSENFTDNAKTIIVQLNESVEINCTRPNDYRRKGIHIGPGRAIYATGNIIGNIR
KAHCNINRTKWNNTLQQIVKKLQEQFGNKTIVFKQSSGGDPEIVMHSFNCGGEFFYCNTT
QLFNSTWEFNSTWNGTTGSDRNENITLPCRIKQIINRWQEVGKAMYAPPIEGQIKCSSNI
TGLLLTRDGG--TNETNTTETFRPG
>7V17X20D_X4
KEEVVIRSENFTDNAKTIIVQLNKSVEINCTRPYKYRKQGIHIGPGRAIYTAGNIIGDIR
KAHCNINRTKWNNTLQQIVKKLQEQFGNKTIIFKQSSGGDPEIVTHSFNCGGEFFYCNTT
QLFNSTWEFNSTWNGTTGSDRNENITLPCRIKQIINRWQEVGKAMYAPPIEGEIKCSSNI
TGLLLTRDGG--ANETNTTETFRPG
>7V17X89B_X4
EEEVVIRSENFTDNAKTIIVQLNKSVEINCIRPYKYRKQGIHIGPGRAIYTAGNIIGDIR
KAHCNINRTKWNNTLQQIVKKLQEQFGNKTIIFKQSSGGDPEIVMHSFNCGGEFFYCNTT
QLFNSTWEFNSTRNGTTGSDRNENITLPCRIKQIINRWQEVGKAMYAPPIEGEIKCSSNI
TGLLLTRDGG--ANETNTTEIFRPG
>7V17X19A_X4
EEEVVIRSENFTDNAKTIIVQLNKSVEINCTRPYKYRKQGIHIGPGRAIYTAGNIIGDIR
KAHCNINRTKWNNTLQQIVKKLQEQFGNKTIIFKQSSGGDPEIVMHSFNCGGEFFYCDTT
QLFNSTWEFNSTWNGTTG--SNEIITLPCRIKQIINRWQEVGKAMYAPPIEGEIKCLSNI
TGLLLTRDGG--TNETNTTEIFRPG
>7V18X145_X4
EEEVVIRSENFTDNAKTIIVQLNKSVEINCTRPYKYRKQGIHIGPGRAIYTAGNIVGDIR
KAHCNINRTKWNNTLQQIVKKLQEQFGNKTIIFKQSSGGDPEIVMHSFNCGGEFFYCNTT
QLFNSTWEFNSTWNGTTG--SNENIILPCRIKQIINRWQEVGKAMYAPPIEGEIKCLSNI
TGLLLTRDGG--TNETNTTEIFRPG
>7V17X25A_X4
EEEVVIRSENFTDNAKTIIVQLNKSVEINCIRPYKYRKQGIHIGPGRAIYTAGNIIGDIR
KAHCNINRTKWNNTLQQIVKKLQEQFGNKTIIFKQSSGGDPEIVMHSFNCGGEFFYCNTT
QLFNNTWEFNSTWNGTTG--SNENITLPCRIKQIINRWQEVGKAMYAPPIEGEIKCLSNI
TGLLLTRDGG--TNETNTTEIFRPG
>7V17X29D_X4
EEEVVIRSENFTDNAKTIIVQLNKSVEINCTRPYKYRKQGIHIGPGRAIYTAGNIIGDIR
KAHCNINRTKWNNTLQQIVKKLQEQFGNKTIIFKQSSGGDPEIVMHSFNCGGEFFYCNTT
QLFNSTWEFNSTWNGTTG---NENITLPCRIKQIINRWQEVGKATYAPPIEGEIKCLSNI
TGLLLTRDGG--TNETNTTEIFRPG
>7V17X21B_X4
EEEVVIRSENFTDNAKTIIVQLNKSVEINCTRPYKYRKQGIHIGPGRAIYTAGNIIGDIR
KAHCNINRTKWNDTLQQIVKKLQEQFGNKTIIFKQSSGGDPEIVMHSFNCGGEFFYCNTT
QLFNSTWEFNSTWNGTTG--SNENITLPCRIKQIINRWQEVGKAMYAPPIEGEIKCLSNI
TGLLLTRDGG--TNETNTTEIFRPG
>7V17X23A_X4
EEEVVIRSENFTDNAKTIIVHLNESVEINCTRPYRYRKQGIHIGPGRAIYTAGNIIGDIR
KAHCNINRTKWNNTLQQIVKKLQEQFGNKTIIFKQSSGGDPEIVMHSFNCGGEFFYCNTT
QLFNSTWEFNSTWNSTTG--SNENITLPCRIKQIINRWQEVGKAMYAPPIEGEIKCLSNI
TGLLLTRDGG--TNETNTTEIFRPG
>7V17X91A_X4
EEEVVIRSENFTDNAKTIIVQLNESVEINCTRPYGYRKQGIHIGPGRAIYTAGNIIGNIR
QAHCNINRTKWNNTLQQIVKKLTEQFGNKTIIFKQSSGGDPEIVMHSFNCGGEFFYCNTT
QLFNSTWEFNSTWNGTTGSDRNENITLPCRIKQIINRWQEVGKAMYAPPIEGQIKCLSNI
TGLLLTRDGG--TNETNTTEIFRPG
>7V18X143_X4
EEEVVIRSENFTDNAKTIIVQLNESVEINCTRPYGYRKQGIHIGPGRAIYTAGNIIGDIR
KAHCNINRTKWNNTLQQIVKKLQEQFGNKTIIFKQSSGGDPEIVMHSFNCGGEFFYCNTT
QLFNSTWEFNSTWNGTTGSDRNENITLPCRIKQIINRWQEVGKAMYAPPIEGQIKCLSNI
TGLLLTRDGG--TNETNTTEIFRPG
>7V17X24A_X4
EEEVVIRSENFADNAKTIIVQLNKSVEINCTRPYEYRKRGIHIGPGRAIYTTGNIQGGIR
KAHCNINRTKWNNTLQQIVKKLTEQFGNKTIIFKQSSGGDPEIVMHSFNCGGEFFYCNTT
QLFNSTWEFNST---ADSSDRNENITLPCRIKQIINRWQEVGKAMYASPIEGQIKCSSNI
TGLLLTRDGG--TNETNTTEIFRPG
>7V17X22B_X4
EEEVVIRSENFADNAKTIIVQLNKSVEINCTRPYEYRKKGIHIGPGRAIYTTGNIQGDIR
KAHCNINRTKWNNTLQQIAKKLTEQFGNKTIIFKQSSGGDPEIVMHSFNCGGEFFYCNTT
QLFNSTWEYNSTWNNTTGSENNENITLPCRIKQIINRWQEVGKAMYAPPIEGQIKCSSNI
TGLLLTRDGG--TNETNTTETFRPG
>7V18X147_X4
EEEVVIRSENFTDNAKTIIVQLNESVEINCTRPYKYRRKGIHIGPGRAIYTAGGIIGDIR
KAHCNINRTKWNNTLQQIVKKLTEQFGNKTIIFKQSSGGDPEIVMHSFNCGGEFFYCNTT
QLFNSTWEFNSTWNGTTG--SNENIILPRRIKQIINRWQEVGKAMYAPPIEGEIKCLSNI
TGLLLTRDGG--TNETNTTEIFRPG
>7V14X78A_X4
EEEVVIRSENFTDNAKTIIVQLNESVEINCTRPYEYRRKGIHIGPGRAIYTTGGIIGDIR
KAHCNINRTKWNNTLQQIVKKLTEQFGNKTIIFKQSSGGDPEIVMHSFNCGGEFFYCNTT
QLFNSTWEFNSTWNGTTGSDRNENITLPCRIKQIINRWQEVGKAMYAPPIKGQIKCSSNI
TGLLLTRDGG--KNRTDNTETFRPG
>7V17X26B_X4
EEEVVIRSENFTDNAKTIIVQLNKSVEINCTRPYEYRKKGIHIGPGRAIYTTGNIQGDIR
KAHCNINRTKWNNTLQQIVKKLTEQFGNKTIIFKQSSGGDPEIVMHSFNCGGEFFYCNTT
QLFNSTWEFNSTWNGTTGSDRNENITLPCRIKQIINRWQEVGKAMCAPPIEGQIKCSSNI
TGLLLTRDGG--TNETNTTEIFRPG
>7V14X104_X4
EEEVVIRSENFTDNAKTIIVQLNESVEINCTRPNEYRRKGIHIGPGRAIYTTGGIIKDIR
KAHCNINRTKWNNTLQQIVKKLTEQFGNKTIIFKQSSGGDPEIVMHSFSCGGEFFYCNTT
QLFNSTWEFNSTWNGTTGSDRNKNITLPCRIKQIINRWQEVGKAMYAPPIEGQIKCSSNI
TGLLLTRDGG--RNETNTTETFRPG
>7V17X90A_X4
EEEVVIRSENFADNAKTIIVQLNESVEINCTRPYEYRKKGIHIGPGRAIYTTGNIQGDIR
KAHCNINRTKWNNTLQQIVKKLTEQFGNKTIIFKQSSGGDPEIVMHSFNCGGEFFYCNTT
QLFNSTWEFNSTWNGTTG---NENITLPCRIKQIINRWQEVGKAMYASPIEGQIKCSSNI
TGLLLTRDGG--TNETNTTETFRPG
>7V18X87C_X4
EEEVVVRSENFTDNAKTIIVQLNESVEINCTRPYKYRRKGIHIGPGRAIYTAGGIIGDIR
KAHCNINRTKWNNTLQQIVKKLTEQFGNKTIIFMQSSGGDPEIVMHSFNCGGEFFYCNTT
QLFNSTWEFNSTWNGTTGSDRNENITLPCRIKQIINRWQEVGKAMYAPPIEGEIKCSSNI
TGLLLTRDGG--TNETNTTEIFRPG
>7V15X122_X4
EEEVVIRSENFTDNAKTIIVQLNESVEISCTRPYEYRRKGIHIGPGRAIYTTGGIIGDIR
KAHCNINRTKWNNTLQQIVKKLTEQFGNKTIIFKQSSGGDPEIVMHSFNCGGEFFYCNTT
QLFNSTWEFNSTWNGTTGSDRNENITLPCRIKQIINRWQEVGKAMYAPPIEGEIKCSSNI
TGLLLTRDGG--TNETNTTEIFRPG
>7V15X127_X4
EEEVVIRSENFTDNAKTIIVQLNESVEINCTRPYKYRRQGIHIGPGRAIYTTGGIIGDIR
KAHCNINRTKWNNTLQQIVKKLTEQFGNKTIIFKQSSGGDPEIVMHSFNCGGEFFYCNTT
QLFNSTWEFNSTWNGTTGSDRNENITLPCRIKQIINRWQEVGKAMYAPPIEGEIKCSSNI
TGLLLTRDGG--TNETNTTEIFRPG
>7V17X93A_X4
EEEVVIRSENFTDNAKTIIVQLNESVEINCTRPYKYRRQGIHIGPGRAIYTTGGIIGDIR
KAHCNINRTKWNNTLQQIVKKLTEQFGNKTILFKQSSGGDPEIVMHSFNCGGEFFYCNTT
QLFNSTWEFNSTWNGTTGSDRNENITLPCRIKQIINRWQEVGKAMYAPPIEGEIKCSSNI
TGLLLTRDGG--TNETNTTENFRPG
>7V18X146_X4
EEEVVIRSENFTDNAKTIIVQLNESVEINCTRPYEYRRKGIHIGPGRAIYTTGGIIGDIR
KAHCNLNRTKWNNTLQQIVKKLTEQFGNKTIIFKQSSGGDPEIVMHSFNCGGESFYCNTT
QLFNSTWEFNSTWNGTTGSDRNENITLPCRIKQIINRWQEVGKAMYAPPIEGQIKCSSNI
TGLLLTRDGG--TNETNTTEIFRPG
>7V18X142_X4
EEEVVIRSENFTDNAKTIIVHLNESVEINCTRPYEYRRKGIHIGPGRAIYTTGGIIGDIR
KAHCNLNRTKWNNTLQQIVKKLTEQFGNKTIIFKQSSGGDPEIVMHSFNCGGEFFYCNTT
QLFNSTWEFNSTWNGTTGSDRNENITLPCRIKQIINRWQEVGKAMYAPPIEGQIKCSSNI
TGLLLTRDGG--TNETNTTEIFRPG
>7V14X76A_X4
EEEVVIRSENFTDNAKTIIVQLNESVEINCTRPYEYRRKGIHIGPGRAIYTTGGIIGDIR
KAHCNINRTKWNNTLQQIVKKLTEQFGNKTIIFKQSSGGDPEIVMHSFNCGGEFFYCNTT
QLFNSTWEFNSTWNGTTGSDRNENITLPCRIKQIINRWQEVGKAMYAPPIEGQIKCLSNI
TGLLLTRDGG--ANETNTTETFRPG
>7V15X79B_X4
EEEVVIRSENFTDNAKTIIVQLNESVEINCTRPYEYRRKGIHIGPGRAIYTTGGIIGDIR
KAHCSINRTKWNNTLQQIVKKLTEQFGNKTIIFKQSSGGDPEIVMHSFNCGGEFFYCNTT
QLFNSTWEFNSTWNGTTGSDRNENITLPCRIKQIINRWQEVGKAMYAPPIEGQIKCPSNI
TGLLLTRDGG--TNETNTTETFRPG
>7V15X123_X4
EEEVVIRSENFTDNAKTIIVQLNESVEINCTRPYEYRKKGIHIGPGRAIYTTGGIIGDIR
KAHCNINRTKWNNTLQQIVKKLTEQFGNKTIIFKQSSGGDPEIVMHSFNCGGEFFYCNTT
QLFNSTWEFNSTWNGTTGSDRNENITLPCRIKQIINRWQEVGKAMYAPPIEGQIKCSSNI
TGLLLTRDGG--TNETNTTETFRPG
>7V15X77B_X4
EEEVVIRSENFTDNAKTIIVQLNESVEINCTRPYEYRRKGIHIGPGRAIYTTGGIIGDIR
KAHCNINRTKWNNTLQQIVKKLTEQFGNKTIIFKQSSGGDPEIVMHSFNCGGEFFYCNTT
QLFNSTWEFNSTWNGTTGSDRNENITLPCRIKQIINRWQEVGKAMYAPPIEGQIKCSSNI
TGLLLTRDGG--TNETNTTETFRPG
