# Supplementary material for: Protein structural disorder of the envelope V3 loop contributes to the switch in human immunodeficiency virus type 1 cell tropism
Source: PLoS One. 2017 Oct 19;12(10):e0185790. doi: 10.1371/journal.pone.0185790 (PMC5648111; doi:10.1371/journal.pone.0185790)
Supplement: S1 File — (ZIP) [file pone.0185790.s001.zip › sequences/Shankarappa_data_set_C2_V5/sequence_per_patient_AA_aligned/pat08.fasta.aln]

>8V09X03_X4
EEEVVIRSENFTDNAKTIIVQLNESVEINCTRPYRYRRQGI---HIGPGRAIYTAGNING
DTRKAHCNINRTKWNNTLQQIVKKLTEQFGNKTIIFKQSSGGDPEIVMHSFNCGREFFYC
NTTQLFNSTW----EFN----STWNG-----TTG-----NENIT-LPCRIKQIINGWQEV
GKAMYAPPIEGQIKCSSNITGLLLTRDGGRN-ETNNTEIFRPG
>8V15X07_R5
EEEVVIRSQNFTDNAKTIIVQLNETVEINCTRPNNNTRKSI---HIGPGRAFYATGDIIG
DIRQAYCNISKEKWSNILEQVVKKLGEQFGHKTIVFQPSSGGDPEIVTHSFNCGGEFFFC
NTTQLFNSTW-----RN----GESNY-----TKG-----NGTIT-LPCKIKQIINMWQSV
GKAMYAPPIRGQIKCVSDITGLLLTRDGGNN---NTNETFRPG
>8V22X16_X4
EEEIVIRSQNFTDNAKTIIVQLDKTVEINCTRPNNNTRKRIRIGHIGPGRAFYATGGIIG
DIRRAYCNISRRDWNNTLDKVVKKLREQFRNKTIAFRPSSGGDPEIVTHSFNCGGEFFFC
NTTQLFNSTW----MNN----GTSND-----TKG-----NETIIQLPCRIKQIVNMWQSV
GKATYAPPIRGQIKCVSNITGLLLTRDGGNN-RTDQNETFRPG
>8V20X03_X4
AEEVVIRSQNFTDNAKTIIVQLNETVEITCTRPNNNTRKRIHIGHIGPGRAFYATGAIIG
DIRRAYCNISRKDWNNTLGKVVKKLREQFRNKTIAFRPSSGGDPEIVTHSFNCGGEFFFC
NTTQLFNSTW----YNN----GTSND-----TKG-----NETIIQLPCRIKQIVNMWQSV
GKAIYAPPIRGQIKCVSNITGLLLTRDGGNN--STINETFRPG
>8V24X17_R5
EEEVVIRSQNFTDNAKTIIVQLNKTVEINCTRPNNNTRKSI---HIGPGRAFYATGEIIG
DIRQAYCNISRADWNSTLKQVVEKLREQFGNKTIAFQPSSGGDPEIVTHSFNCGGEFFFC
NTTQLFNSTW----DND----GTSNG-----TTG-----NDTII-LPCRIKQIINTWQSV
GKAMYAPPIRGQIKCVSNITGLLLTRDGGNN-RTDQNETFRPG
>8V22X09_R5
EEEVVIRSQNFTDNAKTIIVQLNQTVEINCTRPNNNTRKSI---HIGPGRAFYATGEIIG
DIRQAYCNISRKDWNSTLEQVVEKLREQFGNKTIIFRPSSGGDPEIVTHSFNCGGEFFFC
NTTQLFNSTW-----YN----GTANG-----TTG-----NDTII-LPCRIKQIINTWQSV
GKAMYAPPIRGQIKCVSNITGLLLTRDGGIN--STNNETFRPG
>8V22X13_R5
EEEVVIRSQNFTDNAKTIIVQLNQTVEINCTRPNNNTRKSI---HIGPGRAFYATGEIIG
DIRRAYCNISRKDWNSTLEQVVEKLREQFGNKTIIFRPSSGGDPEIVTHSFNCGGEFFFC
NTTQLFNSTW-----YN----GTANG-----TTG-----NDTII-LPCRIKQIINTWQSV
GKAMYAPPIRGQIKCVSNITGLLLTRDGGIN--STNNETFRPG
>8V19P09_R5
EEEVVIRSQNFTDNAKTIIVQLNTSVEINCTRPNNNTRKSI---HIGPGRAFYATGEIIG
DIRQAYCNISRKNWNNTLEQVVEKLREQFGNKTIAFQPSSGGDPEIVTHSFNCGGEFFFC
NTTQLFNSTW-----YN----GTANG-----TTG-----KDSII-LPCRIKQIINMWQSV
GKAIYAPPIRGQIKCVSNITGLLLTRDGGNN--STTNETFRPG
>8V19X03_R5
EEEVVIRSQNFTDNAKTIIVQLKESVEINCTRPNNNTRKSI---HIGPGRAFYATGEIIG
DIRQAYCNISRKNWNTTLEQVVKKLREQFGNKTIAFQPSSGGDPEIVTHSFNCGGEFFFC
NTTQLFNSTW-----YN----GTANG-----TTG-----NDTII-LPCRIKQIINTWQSV
GKAMYAPPIRGQIKCVSNITGLLLTRDGGNNDSTDGNETFRPG
>8V22X03_X4
EEEVVIRSQNFTDNAKTIIVQLNTSVEIACTRPNNNTRKRIRIGHIGPGRAFYATGGIIG
DIRRAYCNISRADWNSTLKQVVKKLREQFGNKTIAFRPPSGGDPEIVTHSFNCGGEFFFC
NTTQLFNSTW----DNN----GTING-----TEG-----NDSII-LPCRIKQIINMWQSV
GKAMYAPPISGLIRCVSNITGLLLTRDGGNN--STNNETFRPG
>8V24X01_X4
EEEVVIRSQNFTDNAKTIIVQLNGTVEINCTRPNNNTGKRIRIGHIGPGRAFYATGGIIG
DIRRAYCNISRRDWNNTLDKVVKKLREQFGNKTIAFQPSSGGDPEIVTHSFNCGGEFFFC
NTTQLFNSTW----HSN----GTING-----TEG-----NDSII-LPCGIKQIINMWQSV
GKAMYAPPISGQIRCVSNITGLLLTRDGGNNDSTSQNETFRPG
>8V22X02_X4
EEEVVIRSQNFTDNAKTIIVQLNETVEITCTRPNNNTRKRIRIGHIGPGRAFYATGGIIG
DIRRAYCNISRKDWNKTLDKVVKKLREQFRSKTIAFQPSSGGDPEIVTHSFNCGGEFFFC
NTTQLFNSTW----DNN----GTSNG-----TQG-----NDSII-LPCRIKQIVNMWQSV
GKAMYAPPISGQIRCVSNITGLLLTRDGGNNDSTSQNETFRPG
>8V22X14_X4
EEEVVIRSQNFTDNAKTIIVQLNETVEITCTRPNNNTRKRIRIGHIGPGRAFYATGGIIG
DIRRAYCNISRKDWNKTLDKVVKKLREQFRNKTIAFQPSSGGDPEIVTHSFNCGGEFFFC
NTTQLFNSTW----DNN----GTSNG-----TQG-----NDSII-LPCRIKQIVNMWQSV
GKAMYAPPISGQIRCVSNITGLMLTRDGGNNDSTSQNETFRPG
>8V24X18_X4
EEEVIIRSQNFTDNAKTIIVQLNETVEINCTRPSNNTRKRIRIGHIGPGRAFYATGGIIG
DIRRAYCNISRKDWNKTLGQVVEKLREQFGNKTIAFRPSSGGDPEIVTHSFNCGGEFFFC
NTTQLFNSTW----YSD----GTING-----TQG-----NDSII-LPCRIKQIINRWQSV
GKAMYAPPISGLIRCVSNITGLLLTRDGGNN--STNNETFRPG
>8V24X14_X4
EEEVVIRSQNFTDNAKAIIVQLNETVEITCTRPNNNTRKRIRIGHIGPGRAFYATGGIIG
DIRRAYCNISRKDWNKTLDKVVKKLREQFGNKTIAFQPSSGGDPEIVTHSFNCGGEFFFC
NTTQLFNSTW----HSN----GTING-----TQG-----NDSII-LPCRIKQIINRWQSV
GKAMYAPPIGGLIRCVSNITGLLLTRDGGNN--STNNETFRPG
>8V22X05_X4
EEEVVIRSQNFTDNAKTIIVQLNETVEITCTRPNNNTRKRIRIGHIGPGRAFYATGGIIG
DIRRAYCNISRKDWNNALEKVVKKLREQFRNKTIFFRPSSGGDPEIVTHSFNCGGEFFFC
NTTQLFNSTW----YSD----GTING-----TQG-----NDSII-LPCRIKQIINMWQSV
GKAMYAPPIGGLIRCVSNITGLLLTRDGGNN--STTNETFRPG
>8V22X11_X4
EEEVVIRSQNFTDNAKTIIVQLNETVEITCTRPNNNTRKRIRIGHIGPGRAFYATGGIIG
DIRRAYCNISRKDWNNTLDKVVKKLREQFGNKIIAFRPSSGGDPEIVTHSFNCGGEFFFC
NTTQLFNSTW----YSD----GTING-----TQG-----NDSII-LPCRIKQIINMWQSV
GKAMYAPPIGGLIRCVSNITGLLLTRDGGNN--STTNETFRPG
>8V24X06_X4
EEEVVIRSQNFTDNAKTIIVQLNETVEINCTRPNNNTRKRIRIGHIGPGRAFYATGGIIG
DIRRAYCNISRKDWNKTLGQVVEKLREQFGNKTIAFQPSSGGDPEIVTHSFNCGGEFFFC
NTTQLFNSTW----HSN----GTING-----TQG-----NDSII-LPCRIKQIINMWQSV
GKAMYAPPIGGLIRCVSNITGLLLTRDGGNN--STNNETFRPG
>8V24X13_X4
EEEVVIRSQNFTDNAKTIIVQLNETVEINCTRPNNNTRKRIRIGHIGPGRAFYATGGIIG
DIRRAYCNISRKDWNKTLGQVVEKLREQFGNKTIAFQPSSGGDPEIVTHSFNCGGEFFFC
NTTQLFNSTW----HSN----GTING-----TQG-----NDSII-LPCRIKQIINMWQSV
GKAMYAPPIGGLIRCVSNITGLLLTRDGGNN--STNNETFRPG
>8V24X04_X4
EEEVVIRSQNFTDNAKTIIVQLNETVEITCTRPNNNTRKRIRIGHIGPGRAFYATGGIIG
DIRRAYCNISRRDWNNTLDKVVKKLREQFGNKTIAFRPSSGGDPEIVTHSFNCGGEFFFC
NTTQLFNSTW----YSD----GTING-----TQG-----NDSII-LPCRIKQIINRWQSV
GKAMYAPPISGLIRCVSNITGLLLTRDGGNN--STNNETFRPG
>8V24X15_X4
EEEVVIRSQNFTDNAKTIIVQLNETVEINCTRPNNNTRKRIRIGHIGPGRAFYATGGIIG
DIRRAYCNISRRDWNNTLDKVVEKLREQFGNKTIAFRPSSGGDPEIVTHSFNCGGEFFFC
NTTQLFNSTW----HSN----GTING-----TQG-----NDSII-LPCRIKQIINMWQSV
GKAMYAPPIGGLIRCVSNITGLLLTRDGGNN--STNNETFRPG
>8V24X05_X4
EEEVVIRSQNFTDNAKTIIVQLNETVEINCTRPNNNTRKRIRIGHIGPGRAFYATGGIIG
DIRRAYCNISRRDWNNTLDKVVEKLREQFGNKTIAFRPSSGGDPEIVTHSFNCGGEFFFC
NTTQLFNSTW----YSD----GTING-----TQG-----NDSII-LPCRIKQIINRWQSV
GKAMYAPPIGGLIRCVSNITGLLLTRDGGNN--STNNETFRPG
>8V22X07_X4
EEEVVIRSQNFTDNAKTIIVQLNETVEITCTRPNNNTRKRIRIGHIGPGRAFYATGGIIG
DIRRAYCNISRKDWNNTLGKVVKKLREQFRNKTIFFRPSSGGDPEIVTHSFNCGGEFFFC
NTTQLFNSTW----YTN----GKSNG-----TTG-----NDSII-LPCRIKQIINMWQSV
GKAMYAPPISGQIRCVSNITGLLLTRDGGNNDSTSQNETFRPG
>8V22X10_X4
EEEIVIRSQNFTDNAKTIIVQLNKTVEINCTRPNNNTRKRIRIGHIGPGRAFYATGGIIG
DIRRAYCNISRKDWNKTLDKVVKKLREQFRNKTIFFRPSSGGDPEIVTHSFNCGGEFFFC
NTTQLFNSTW----YTD----GKSNG-----TTG-----NDSII-LPCRIKQIINMWQSV
GKAMYAPPISGQIRCVSNITGLLLTRDGGNNDSTSQNETFRPG
>8V22X12_X4
EEEVVIRSQNFTDNAKTIIVQLNETVEITCTRPNNNTRKRIRIGHIGPGRAFYATGGIIG
DIRRAYCNISRKDWNKTLDKVVKKLREQFRNKTIAFRPSSGGDPEIVTHSFNCGGEFFFC
NTTQLFNSTW----HNN----GTING-----TEG-----NDSII-LPCRIKQIINMWQSV
GKAMYAPPISGQIRCVSNITGLLLTRDGGNN--STNNETFRPG
>8V24X07_X4
EEEVVIRSQNFTDNAKTIIVQLNETVEITCTRPNNNTRKRIRIGHIGPGRAFYATGGIIG
DIRRAYCNISRKDWNKTLDKVVKKLREQFRNKTIFFRPSSGGDPEIVTHSFNCGGEFFFC
NTTQLFNSTW----HDN----GTING-----TEG-----NDSII-LPCRIKQIINMWQSV
GKAMYAPPVSGQIRCVSNITGLLLTRDGGNNDSTSQNETFRPG
>8V20X09_X4
EEEVVIRSQNFTDNAKTIIVQLNETVETNCTRPNNNTRKRIHIGHIGPGRAFYATGAIIG
DIRRAYCNISRKDWNKTLGRVAKKLREQFRNKTIAFRPSSGGDPEIVTHSFNCGGEFFFC
NTTQLFNSTW----YNN----GTSNG-----TEG-----KDSII-LPCRIKQIINMWQSV
GKAMYAPPISGQIRCLSNITGLLLTRDGGNNDSTSQNETFRPG
>8V20X16_X4
EEEVVIRSQNFTDNTKTIIVQLNETVEITCTRPNNNTRKRIHIGHIGPGRAFYATGAIIG
DIRRAYCNISRKDWNNTLEKVVKKLREQFRNKTIAFRPSSGGDPEIVTHSFNCGGEFFFC
NTTQLFNSTW----YNN----GTSNG-----TEG-----KDSII-LPCRIKQIINMWQSV
GKAMYAPPISGQIRCLSNITGLLLTRDGGNNDSTSQNETFRPG
>8V19P05_X4
EEEVVIRSQNFTDNAKTIIVQLNETVEITCTRPNNNTRKRIHIGHIGPGRAFYATGAIIG
DIRRAYCNISRKDWNNTLEKVVKKLREQFRNKTIAFRPSSGGDPEIVTHSFNCGGEFFFC
NTTQLFNSTW-----YN----GTANG-----TTG-----NDTII-LPCRIKQIINTWQSV
GKAMYAPPIRGQIKCVSNITGLLLTRDGGNNDSTSQNETFRPG
>8V19P20_X4
EEEVVIRSQNFTDNAKTIIVQLNETVEINCTRPNNNTRKRIHIGHIGPGRAFYATGGIIG
DIRRAYCNISRKDWNNTLDKVVKKLREQFRNKTIAFRPSSGGDPEIVTHSFNCGGEFFFC
NTTQLFNSTW-----YN----GTANG-----TTG-----NDTII-LPCRIKQIINTWQSV
GKAMYAPPIRGQIKCVSNITGLLLTRDGGNNDSTDGNETFRPG
>8V20X12_X4
EEEVVIRSQNFTDNAKTIIVQLNETVEINCTRPNNNTRKRIHIGHIGPGRAFYATGGIIG
DIRRAYCNISRKDWNNTLDKVVKKLREQFKNKTIAFRPSSGGDPEIVTHSFNCGGEFFFC
NTTQLFNSTW----YSN----GTING-----TTG-----KDSII-LPCRIKQIINMWQSV
GKAMYAPPIRGQIRCVSNITGLLLTRDGGNN--STNNETFRPG
>8V20X05_X4
EEEVVIRSQNFTDNAKTIIVQLNETVEINCTRPNNNTRKRIHIGHIGPGRAFYATGGIIG
DIRRAYCNISRKDWNNTLDKVVKKLREQFRNKTIASRPSSGGDPEIATHSSNCGGEFFFC
NTTQLFNSTW----YSN----GTING-----TTG-----KDSII-LPCRIKQIINMWQSV
GKAMYAPPISGQIRCVSNITGLLLTRDGGKNNDTNDTETFRPG
>8V20X10_X4
EEEVVIGSQNFTDNAKTIIVQLNETVEINCTRPNNNTRKRIHIGHIGPGRAFYATGGIIG
DIRRAYCNISRKDWNNTLDKVVKKLREQFRNKTIAFRPSSGGDPEIATHSFNCGGEFFFC
NTTQLFNSTW----YSN----GTING-----TTG-----KDSII-LPCRIKQIINMWQSV
GKAMYAPPISGQIRCVSNITGLLLTRDGGKNNDTNDTETFRPG
>8V14X02_R5
EEEVVIRSQNFTDNAKTIIVQLNETVEINCTRPNNNTRKSI---HIGPGRAFYATGAIIG
DMRQAHCNISSLKWKSTLEQVVKKLGEQFGNKTIVFQPSSGGDPEIVTHSFNCGGEFFFC
NTTQLFNSTW-----IN----GKLND-----TEG-----NGTIT-LPCRIKQIINMWQSV
GKAMYAPPIRGQIKCVSNITGLLLTRDGGTN--NSTNETFRPG
>8V15P01_R5
EEEVVIRSQNFTDNAKTIIVQLNETVEINCTRPNNNTRKSI---HIGPGRAFYATGAIIG
DIRQAHCNISSLKWKNTLEQVVKKLGEQFGNKTIVFQPSSGGDPEIVTHSFNCGGEFFFC
NTTRLFNSTW-----IN----GKLND-----TEG-----NGTIT-LPCRIEQIINMWQSV
GKAMYAPPIRGQIKCVSNITGLLLTRDGGTN--NNTNETFRPG
>8V14X04_R5
EEEVVIRSQNFTDNAKTIIVQLNETVEINCTRPNNNTRKSI---HIGPGRAFYATGAIIG
DIRQAHCNISSLKWKNTLEQVVKKLGEQFGNKTIVFQPSSGGDPEIVTHSFNCGGEFFFC
NTTQLFNSTW-----IS----GKLND-----TEG-----NGTIT-LPCRIKQIINMWQSV
GKAMYAPPIRGQIKCVSNITGLLLTRDGGTN--NNTNETFRPG
>8V22X01_R5
EEEVVIRSQNFTDNTKTIIVQLNKTVEINCTRPNNNTRKSI---HIGPGRAFYATGDIIG
DIRQAYCNISREKWNDTLKQVVNKLREQFGNKTIALRPSSGGDPEIVTHSFNCGGEFFFC
NTTQLFNSTW----DNN----GTING-----TKG-----NDSII-LPCRIKQIINMWQSV
GKAMYAPPIRGQIRCVSNITGLLLTRDGGNN--STTDETFRPG
>8V19P18_R5
EEEVVIRSQNFTDNAKTIIVQLKESVEINCTRPNNNTRKSI---HIGPGRAFYATGEIIG
DIRQAYCNISRADWNNTLKQVVRKLGEQFGNKTIAFQPSSGGDPEIVTHSFNCGGEFFFC
NTTQLFNSTW----MYN----GTTNG-----TKG-----NDSII-LPCRIKQIINMWQSV
GKAMYAPPIRGQIRCVSNITGLLLTRDGGNNDSTSQNETFRPG
>8V13X04_R5
EEEVVIRSQNFTDNAKTIIVQLNETVEINCTRPNNNTRKSI---HIGPGRAFYATGDIIG
DIRQAYCNISRGKWNNMLEQVVKKLREQFGNKTIVFQPSSGGDPEIVTHSFNCGGEFFFC
NTTQLFNSTWDGNSTWD----GKSND-----TKG-----DETII-LPCRIKQIINMWQSV
GKAIYAPPIRGQIKCVSNITGLLLTRDGGNN---NTNETFRPG
>8V19P03_R5
EEEVVIRSQNFTDNAKTIIVQLNKTVEINCTRPNNNTRKSI---PIGPGRAFYATGDIIG
DIRQAYCNISRRKWNDTLEQVVNKLREQFGNKTIVFQPSSGGDPEIVTHSFNCGGEFFFC
NTTQLFNSTW-----YN----GTSNG-----TQG-----NDTII-LPCRIKQIINTWQSV
GKAMYAPPIRGQIKCVSNITGLLLTRDGGINSTKNDNETFRPG
>8V20X13_R5
EEEVVIRSQNFTDNAKTIIVQLNKTVEINCTRPNNNTRKSI---HIGPGRAFYATGDIIG
DIRQAYCNISREKWNDTLKQVVNKLREQFGNKTIVFQPPSGGDPEIVTHSFNCGGEFFFC
NTTQLFNSTW-----YN----GTANG-----TTG-----NDTII-LPCRIKQIINMWQSV
GKAMYAPPIRGQIKCVSNITGLLLTRDGGINSTKNDNETFRPG
>8V24X09_R5
EEEVVIRSQNFTDNAKTIIVQLNTSVEINCTRPNNNTRKSI---HIGPGRASYATGEIIG
DIRQAYCNISRADWDSTLEQVVEKLREQFGNKTIFFRPSSGGDPEIVTHSFNCGGEFFFC
NITQLFNSTW----YNN----GTSND-----TKGNG---NETIIQLPCKIKQIINMWQSV
GKAIYAPPIRGQIKCVSNITGLLLTRGGGNN--STTNETFRPG
>8V13X02_R5
EEEVVIRSQNFTDNAKTIIVQLNKSVAINCTRPNNNTRKSI---HIGPGRAFYATGDIIG
DIRQAHCNINREKWNDTLKQVVKKLREQFGNKTIVFQPSSGGDPEIVTHSFNCGGELFFC
NTTQLFNSTW-----NN----GQSNG-----TEG-----NETII-LPCRIKQIINMWQSV
GKAMYAPPIRGQINCLSNITGLLLTRDGGNTNNINDTETFRPG
>8V14X01_R5
EEEVVIRSQNFTDNAKTIIVQLNTSVEINCTRPNNNTRKSI---HIGPGRAFYATGDIIG
DIRQAHCNISREDWKNTLEQVVKKLREQFGNKTIVFQPSSGGDPEIATHSFNCGGEFFFC
NTTQLFNSTW-----NT----EKSND-----TEG-----NGTII-LPCRIKQIINMWQSV
RKAMYAPPIRGQIKCFVKYYRLLLTRDGGNN--TNKNETFRPG
>8V13X05_R5
EEEVVIRSQNFTDNAKTIIVQLNTSVEINCTRPNNNTRKSI---HIGPGRAFYAAGDIIG
DIRQAHCNISREDWKNTLEQVVKKLREQFGNKTIVFQPSSGGDPEIVTHSFNCGGEFFFC
NTTQLFNSTW-----NT----EKSND-----TEG-----NGTII-LPCRIKQIINMWQSV
GKAMYAPPIRGQIKCLSNITGLLLTRDGGNN--TNKNETFRPG
>8V13XB_R5
EEEVVIRSQNFTDNAKTIIVQLNTSVEINCTRPNNNTRKSI---HIGPGRAFYAAGDIIG
DIRQAHCNISREDWKNTLEQVVKKLREQFGNKTIVFQPSSGGDPEIVTHSFNCGGEFFFC
NTTQLFNSTW-----NT----EKSND-----TEG-----NGTII-LPCRIKQIINMWQSV
GKAMYAPPIRGQIKCLSNITGLLLTRDGGNN--TNKNETFRPG
>8V13X06_R5
EEEVVIRSQNFTDNAKTIIVQLNTSVEINCTRPNNNTRKSI---HIGPGRAFYATGDIIG
DIRQAHCNISREDWKNTLEQVVKKLREQFGNKTIVFQPSSGGDPEIVTHSFNCGGEFFFC
NTTQLFNSTW-----NT----EKSND-----TEG-----NGTII-LPCRIKQIINMWQSV
GKAMYAPPIRGQIKCLSNITGLLLTRDGGNN--TNKNETFRPG
>8V14XD_R5
EEEVVIRSQNFTDNAKTIIVQLNETVEINCTRSNNNTRKSI---HIGPGRAFYATGDIIG
DIRQAHCNISREIWNNALEQVVKKLKEQFGNKTIVFQPSSGGDPEIVTHSFNCGGEFFFC
NTTQLFNSTW-----EN----GKSND-----TKR-----NETII-LPCRIKQIINMWQSV
GEAMYAPPIRGQINCLSNITGLLLTRDGGNN---NTNETFRPG
>8V11P07_R5
EEEVVIRSQNFTDNAKTIIVQLKTSVEINCTRPNNNTRKSI---HIGSGRAFYATGGIIG
DIRQAHCNISREIWHNTLEQVVKKLREQFGNKTIVFQPSSGGDPEIVTHSFNCGGEFFFC
NTTQLFNSTW-----NN----GESND-----TEE-----NETII-LLCRIKQIINMWQSV
GKAMYAPPIRGQINCLSNITGLLLTRDGGNN--TNGTETFRPG
>8V19P07_R5
EEEVVIRSQNFTDNAKTIIVQLNQTVEINCTRPNNNTRKSI---HIGPGRAFYATGNIIG
DIRQAYCNISRRKWNDTLEQVVNKLREQFGNKTIFFRPSSGGDPEIVTHSFNCGGEFFFC
NTTQLFNSTW----YNN----GTSND-----TKG-----NETIIQLPCRIKQIVNMWQSV
GKAIYAPPIRGQIKCVSNITGLLLTRDGGNI--STNNETFRPG
>8V19P04_R5
EEEVVIRSQNFTNNAKTIIVQLKESVEINCTRPNNNTRKSI---HIGPGRAFYATGEIIG
DIRQAYCNISRKNWNSTLEQVVEKLREQFGNKTIIFRPSSGGDPEIVTHSFNCGGEFFFC
NTTQLFNSTW----YNN----GTSND-----TKG-----NETIIQLPCRIKQIVNMWQSV
GKAIYAPPIRGQIKCVSNITGLLLTRDGGNN--STNNETFRPG
>8V18X03_R5
EEEVVIRSQNFTDNAKTIIVQLKESVEINCTRPNNNTRKSI---HIGPGRAFYATGEIIG
DIRQAYCNISRKDWNNTLEQVVKKLREQFGNKTIAFRPSSGGDPEIVTHSFNCGGEFFFC
NTTRLFNSTW----YNN----GTSND-----TKG-----NETIIQLPCRIKQIINMWQSV
GKAIYAPPIRGQIKCVSNITGLLLTRDGGNN--STTNETFRPG
>8V19XC_R5
EEEVVIRSQNFTDNAKTIIVQLNTSVEVNCTRPNNNTRKSI---HIGPGRAFYATGEIIG
DIRQAYCNISRKDWNNTLERVVKKLREQFGNKTITFRPSSGGDPEIVTHSFNCGGEFFFC
NTTQLFNSTW----YNN----GTSND-----TKG-----NETIIQLPCRIKQIVNMWQSV
GKAIYAPPIRGQIKCVSNITGLLLTRDGGNN--STINETFRPG
>8V20X04_R5
EEEVVIRSQNFTDNAKTIIVQLNTSVEINCTRPNNNTRKSI---HIGPGRAFYATGEIIG
DIRQAYCNISGKDWNNTLEQVVKKLREQFGNKTIAFRPSSGGDPEIVTHSFNCGGEFFFC
NTTQLFNSTW----YNN----GTSND-----TKG-----NETIIQLPCRIKQIVNMWQSV
GKAIYAPPIRGQIKCVSNITGLLLTRDGGNI--STNNETFRPG
>8V11P09_R5
EEEVVIRSQNFTDNAKTIIVQLNKSVEINCTRPNNNTRRSI---TIGPGRAFYATGDIIG
DIRQAHCNISRESWSNTLEQVVKKLREQFGNKTIAFQPSSGGDPEIVTHSFNCGGEFFFC
NTTKLFNSTW-----NI----GKSND-----TEK-----NETII-LPCRIKQIINMWQSV
GKAMYAPPIRGQIKCLSNITGLLLTRDGGNN--TNGTETFRPG
>8V11P04_R5
KEEVVIRSQNFTDNAKTIIVQLNETVEINCTRPNNNTRKSI---HIGPGRAFYATGDIIG
DIRQAHCNISRGKWSNTLEQVVKKLREQFGNKTIVFQPASGGDPEIVTHSFNCGGEFFFC
NTTQLFNSTW-----NN----GESND-----TER-----NETII-LPCRIKQIINMWQSV
GKAMYAPPIRGQIKCLSNITGLLLTRDGGNNNNTNGTETFRPG
>8V11P03_R5
EEEVVIRSQNFTDNAKTIIVQLNKSVEINCTRPNNNTRKSI---NIGPGRAFYATGDIIG
DIRQAHCNISRENWKNTLEQVVKKLREQFGNKTIVFQPSPGGDPEIVTHSFNCGGEFFFC
NTTQLFNSTW-----NN----GESND-----TKG-----NETII-LPCRIKQIINMWQSV
GKAMYAPPIRGQINCLSNITGLLLTRDGGNN-NTNGTETFRPG
>8V11X01_R5
EEEVVIRSQNFTDNAKTIIVQLNKSVEINCTRPNNNTRKSI---HIGPGRAFYATGDIIG
DIRQAHCNISRENWHNTLEQVVKKLREQFGNKTIVFQPSSGGDPEIVTHSFNCGGEFFFC
NTTQLFNSTW-----EN----GKSND-----TKG-----NETII-LPCRIKQIINMWQSV
GKAMYAPPIRGQINCLSNITGLLLTRDGGNNNKTNDTETFRPG
>8V11XC_R5
EEEVVIRSQNFTDNAKTIIVQLNETVEINCTRPNNNTRKSI---NIGPGRAFYATGDIIG
DIRQAHCNISKEKWSNTLEQVVKKLREQFGNRTIVFQPSSGGDPEIVTHSFNCGGEFFFC
NTTQLFNSTW-----NN----GKPND-----TKG-----NETII-LPCRIKQIINMWQSV
GKAMYAPPIRGQIKCLSNITGLLLTRDGGNN--TNGTETFRPG
>8V11P14_R5
EEEVVIRSQDFTDNAKTIIVQLNESVEINCTRPNNNTRKSI---HIGPGRAFYATGDIIG
DIRQAHCNISRGKWNNTLEQVVKKLREQFGNKTIVFQPSSGGDPEIVTHSFNCGGEFFFC
NTTQLFNCTW-----NN----GESND-----TKG-----NETII-LPCRIKQIINMWQSV
GKAMYAPPIRGQIKCLSNITGLLLTRDGGNN-NTNGTETFRSG
>8V11P15_R5
EEEVVIRSQNFTDNAKTIIVQLNETVEINCTRPNNNTRKSI---NIGPGRAFYATGDIIG
DIRQAHCNISRENWHNTLEQVVKKLREQFGNKTIVFQPSSGGDPEIVTHSFNCGGEFFFC
NTTQLFNSTW-----NN----GESND-----TEE-----NETII-LPCRIKQIINMWQSV
GKAMYAPPIRGQIKCVSNITGLLLTRDGGNNNNTNGTETFRPG
>8V14X05_R5
EEEVVIRSQNFTDNAKTIIVQLNETVEINCTRPNNNTRKSI---NIGPGRAFYATGDIIG
DIRQAHCNISRGKWKNTLEQVVKKLREQFGNKTIVFQPSSGGDPEIVTHSFNCGGEFFFC
NTTQLFNSTW------N----GKSND-----TGG-----NETII-LPCRIKRIINMWQSV
GKAMYAPPIRGQIKCVSNITGLLLTRDGGNN-NTNETETFRPG
>8V11XD_R5
EEEVVIRSQNFTDNAKTIIVQLNTSVEINCTRPNNNTRKSI---HIGPGRAFYATGDIIG
DIRQAHCNISRGKWNSTLEQVVKKLREQFGNKTIVFQPSSGGDPEIVTHSFNCGGEFFFC
NTTQLFNSTW-----NN----GKSND-----TKG-----NETII-LPCRIKQIINMWQSV
GKAMYAPPIRGQINCLSNITGLLLTRDGGNN-NTNGTETFRPG
>8V11P08_R5
EEEVVIRSQNFTDNAKTIIVQLNKSVEINCTRPNNNTRRSI---TIGPGRAFYATGDIIG
DIRQAHCNISRENWHNTLEQVVKKLREQFGNKTIVFQPSSGGDPEIVTHSFNCGGEFFFC
NTTQLFNSTW------N----GKSND-----TKG-----NETII-LPCRIKQIINMWQSV
GKAMYAPPIRGQIKCLSNITGLLLTRDGGNNNNTNENETFRPG
>8V11P10_R5
EEEVVIRSQNFTDNAKTIIVQLNETVEINCTRPNNNTRKSI---NIGPGRAFYATGDIIG
DIRQAHCNISRGKWNNTLEQVVKKLREQFGNKTIVFQPSSGGDPEIVTHSFNCGGEFFFC
NTTQLFNSTW-----NN----GKSND-----TKG-----NETII-LPCRIKQIINMWQSV
GKAMYAPPIRGQINCLSNITGLLLTRDGGNNNKTNDTETFRPG
>8V10XB_R5
EEEVVIRSQNFTDNAKTIIVQLNKSVEINCTRPNNNTRRSI---TIGPGRAFYATGDIIG
DIRQAHCNISRGKWNNTLEQVVKKLREQFGNKTIVFQPSSGGDPEIVTHSFNCVGEFFFC
NTTQLFNSTW-----NN----EKSND-----TGG-----NETII-LPCRIKQIINMWQSV
GKAMYAPPIRGQIKCLSNITGLLLTRDGGNNNNTNETETFRPG
>8V11P05_R5
EEEVVIRSQNFTDNAKTIIVQLNESVEINCTRPNNNTRKSI---NIGPGRAFYATGDIIG
DIRQAHCNISRGKWNNTLEQVVKKLREQFGNKTIVFQPSSGGDSEIVTHSFNCGGEFFFC
NTTQLFNSTW-----NN----EKSNG-----TEG-----NGTII-LPCRIKQIINMWQSV
GKAMYAPPIRGQINCLSNITGLLLTRDGGNNNNTNGTETFRPG
>8V10X03_R5
EEEVVIRSQNFTDNAKTIIVQLNKSVEINCTRPNNNTRKSI---NIGPGRAFYATGDIIG
DIRQAHCNISREKWNNTLEQVVKKLREQFGNKTIVFQPSLGGDPEIVTHSFNCGGEFFFC
NTTQLFNSTW-----NN----GKSND-----TEG-----NETII-LPCRIKQIINMWQSI
GKAMYAPPIRGQIKCLSNITGLLLTRDGGNNNNTNDTETFRPG
>8V10XC_R5
EEEVVIRSQNFTDNAKTIIVQLNESVEINCTRPNNNTRKSI---NIGPGRAFYATGDIIG
DIRQAHCNISREKWKNTLEQVVKKLREQFGNKTIVFQPSSGGDPEIVTHSFNCGGEFFFC
NTTQLFNSTW-----NN----GKSND-----TEG-----NETII-LPCRIKQIINMWQSV
GKAMYAPPIRGQIKCLSNITGLLLTRDGGNNNNTNKTETFRPG
>8V10XD_R5
EEEVVIRSQNFTDNAKTIIVQLNESVEINCTRPNNNTRKSI---NIGPGRAFYATGDIIG
DIRQAHCNISREKWKNTLEQVVKKLREQFGNKTIVFQPSSGGDPEIVTHSFNCGGEFFFC
NTTQLFNSTW-----NN----GKSND-----TEG-----NETII-LPCRIKQIINMWQSV
GKAMYAPPIRGQIKCLSNITGLLLTRDGGNNNNTNKTETFRPG
>8V10X05_R5
EEEVVIRSQNFTDNAKTIIVQLNESVEINCTRPNNNTRKSI---NIGPGRAFYATGDIIG
DIRQAHCNISRGKWNNTLEQVVKKLREQFGNKTIVFQPSSGGDPEIVTHSFNCGGELFFC
NTTQLFNSTW------N--------------TEG-----NETII-LPCRIKQIINMWQSV
GKAMYAPPIRGQITCLSNITGLLLTRDGGNNNNTNETETFRPG
>8V10XE_R5
EEEVVIRSQNFTDNAKTIIVQLNESVEINCTRPNNNTRKSI---NIGPGRAFYATGDIIG
DIRQAHCNISRGKWNNTLEQVVKKLREQFGNKTIVFQPSSGGDPEIVTHSFNCGGEFFFC
NTTQLFNSTW------N--------------TEG-----NETII-LPCRIKQIINMWQSV
GKAMYAPPIRGQITCLSNITGLLLTRDGGNNNNTNETETFRPG
>8V11XA_R5
EEEVVIRSQNFTDNAKTIIVQLNKSVEINCTRPNNNTRKSI---NIGPGRAFYATGDIIG
DIRQAHCNISREKWNNALEQVVKKLREQFGNKTIVFQPSSGGDPEIVTHNFNCGGEFFFC
NTTQLFNSTW-----NN----GKSND-----TEG-----NETII-LPCRIKQIINMWQSV
GKAMYAPPIRGQIKCLSNITGLLLTRDGGNNNHTNETETFRPG
>8V13X01_R5
EEEVVIRSQNFTDNAKTIIVQLNKSVEINCTRPNNNTRKSI---NIGPGRAFYATGDIIG
DIRQAHCNISREKWNNALEQVVKKLREQFGNKTIVFQPSSGGDPEIVTHNFNCGGEFFFC
NTTQLFNSTW-----NN----GKSND-----TEG-----NETII-LPCRIKQIINMWQSV
GKAMYAPPIRGQIKCLSNITGLLLTRDGGNNNHTNETETFRPG
>8V11X03_R5
EEEVVIRSQNFTDNAKTIIVQLNKSVEINCTRPNNNTRKSI---NIGPGRAFYATGDIIG
DIRQAHCNISREKWNNALEQVVKKLREQFGNKTIVFQPSSGGDPEIVTHNFNCGGEFFFC
NTTQLFNSTW-----NN----GKSND-----TEG-----NETII-LPCRIKQIINMWQSV
GKAMYAPPIRGQIKCLSDITGLLLTRDGGNNNHTNETETFRPG
>8V10XA_R5
EEEVVIRSQNFTDNAKTIIVQLNKSVEINCTRPNNNTRRSI---NIGPGRAFYATGDIIG
DIRQAHCNISRGKWNNTLEQVVKKLREQFGNKTIVFQPASGGDPEIVTHSFNCGGEFFFC
NTTQLFNSTW-----NN----GKSND-----TEG-----NETII-LPCRIKQIINMWQSV
GKAMYAPPIRGQIKCLSNITGLLLTRDGGNN-NTNETETFRPG
>8V10X06_R5
EEEVVIRSQNSTDNAKTIIVQLNKSVEINCTRPNNNTRKSI---NIGPGRAFYATGDIIG
DIRQAHCNISRGKWNNTLEQVVKKLREQFGNKTIVFQPSSGGDPEIVTHSFNCGGEFFFC
NTTQLFNSTW-----NN----GKSND-----TEG-----NETII-LPCRIKQIINMWQSV
GKAMYAPPIRGQIKCLSNITGLLLTRDGGNNNNTNETETFRPG
>8V09X09_R5
EEEVVIRSQNFTDNAKTIIVQLNKSVEINCTRPNNNTRKSI---NIGPGRAFYATGDIIG
DIRQAHCNISRGKWNNTLEQVVKKLREQFGNKTIVFQPSSGGDPEIVTHSFNCGGEFFFC
NTTQLFNSTW-----NN----GKSND-----TEG-----NETII-LPCRIKQIINMWQSV
GKAMYAPPIRGQIKCLSNITGLLLTRDGGNNSNTNETETFRPG
>8V10X01_R5
EEEVVIRSQNFTDNAKTIIVQLNKSVEINCTRPNNNTRKSI---NIGPGRAFYATGDIIG
DIRQAHCNISRGKWNNTLEQVVKKLREQFGNKTIVFQPSSGGDPEIVTHSFNCGGEFFFC
NTTQLFNSTW-----NN----GKSND-----TEG-----NETII-LPCRIKQIINMWQSV
GKAMYAPPIRGQIKCLSNITGLLLTRDGGNN-NTNETETFRPG
>8V09X06_R5
EEEVVIRSQNFTDNAKTIIVQLNKSVEINCTRPNNNTRKSI---NIGPGRAFYATGDIIG
DIRQAHCNISRGKWNNTLEQVVKKLREQFGNKTIVFQPSSGGDPEIVTHSFNCGGEFFFC
NTTQLFNSTW-----NN----GKSND-----TEG-----NETII-LPCRIKQIINMWQSV
GKAMYAPPIRGQIKCLSNITGLLLTRDGGNNNNTNETETFRPG
>8V09X08_R5
EEEVVIRSQNFTDNAKTIIVQLNKSVEINCTRPNNNTRKSI---NIGPGRAFYATGDIIG
DIRQAHCNISRGKWNNTLEQVVKKLREQFGNKTIVFQPSSGGDPEIVTHSFNCGGEFFFC
NTTQLFNSTW-----NN----GKSND-----TEG-----NETII-LPCRIKQIINMWQSV
GKAMYAPPIRGQIKCLSNITGLLLTRDGGNNNNTNETETFRPG
>8V09X07_R5
EEEVVIRSQNFTDNAKTIIVQLNKSVEINCTRPNNNTRKSI---NIGPGRAFYATGDIIG
DIRQAHCNISRGKWNNTLEQVVKKLREQFGNKTIVFQPSSGGDPEIVTHSFNCGGEFFFC
NTTQLFNSTW-----NN----GKSND-----TEG-----NETII-LPCRIKQIINMWQSV
GKAMYAPPIRGQIKCLSNITGLLLTRDGGN---TNETETFRPG
>8V10X04_R5
EEEVVIRSQNFTDNAKTIIVQLNKSVEINCTRPNNNTRKSI---NIGPGRAFYATGDIIG
DIRQAHCNISREKWNNTLEQVVKKLREQFGNKTIVFQPSSGGDPEIVTHNFNCGGEFFFC
NTTQLFNSTW-----NN----GKSND-----TEG-----NETII-LPCRIKQIINMWQSV
GKAMYAPPIRGQIKCLSNITGLLLTRDGGNNNNTNETETFRPG
>8V11P02_R5
EEEVVIRSQNFTDNAKTIIVQLNKSVEINCTRPNNNTRKSI---NIGPGRAFYATGDIIG
DIRQAHCNISREKWNNTLEQVVKKLREQFGNKTIVFQPSSGGDPEIVTHNFNCGGEFFFC
NTTQLFNSTW-----NN----GKSND-----TEG-----NETII-LPCRIKQIINMWQSV
GKAMYAPPIRGQIKCLSNITGLLLTRDGGNN-NTNETETFRPG
>8V09X04_R5
EEEVVIRSQNFTDNAKTIIVQLNKSVEINCTRPNNNTRKSI---NIGPGRAFYATGDIIG
DIRQAHCNISREKWNNTLEQVVKKLREQFGNKTIVFQPSSGGDPEIVTHSFNCGGEFFFC
NTTQLFNSTW-----NN----GKSND-----TEG-----NETII-LPCRIKQIINMWQSV
GKAMYAPPIRGQIKCLSNITGLLLTRDGGNNNNTNETETFRPG
>8V09X05_R5
EEEVVIRSQNFTDNAKTIIVQLNKSVEINCTRPNNNTRKSI---NIGPGRAFYATGDIIG
DIRQAHCNISREKWNNTLEQVVKKLREQFGNKTIVFQPSSGGDPEIVTHSFNCGGEFFFC
NTTQLFNSTW-----NN----GKSND-----TEG-----NETII-LPCRIKQIINMWQSV
GKAMYAPPIRGQIKCLSNITGLLLTRDGGNN-NTNETETFRPG
>8V11X02_R5
EEEVVIRSRNFTDNAKTIIVQLNESVEINCTRPNNNTRKSI---NIGPGRAFYATGDIIG
DIRQAHCNISRGKWTNTLEQVVKKLREQFGNKAIVFQPSSGGDPEIVTHNFNCGGEFFFC
NTTQLFNSTW-----NN----GKSND-----TEG-----NETII-LPCRIKQIINMWQSV
GRAMYAPPIRGQIKCLSNITGLLLTRDGGNN-NTNETETFRPG
>8V11X04_R5
EEEVVIRSQNFTDNAKTIIVQLNESVEINCTRPNNNTRKSI---NIGPGRAFYATGDIIG
DIRQAHCNISRGKWTNTLEQVVKKLREQFGNKTIVFQPSSGGDPEIVTHNFNCGGEFFFC
NTTQLFNSTW-----NN----GKSND-----TEG-----NETII-LPCRIKQIINMWQSV
GKAMYAPPIRGQIKCLSNITGLLLTRDGGNNNNTNETETFRPG
>8V11XB_R5
EEEEVIRSQNFTDNAKTIIVQLNESVEINCTRPNNNTRKSI---NIGPGRAFYATGDIIG
DIRQAHCNISRGKWTNTLEQVVKKLREQFGNKTIVFQPSSGGDPEIVTHNFNCGGEFFFC
NTTQLFNSTW-----NN----GKSND-----TEG-----NETII-LPCRIKQIINMWQSV
GRAMYAPPIRGQIKCLSNITGLLLTRDGGNN-NTNETETFRPG
>8V17X04_R5
EEEVVIRSQNFTDNAKTIIVQLNETVEINCTRPNNDTRKSI---HIGPGRASYATGEIIG
DIRQAYCNISRKNWNNTLEQVVEKLREQFGNKTIIFRPSSGGDPEIVTHSFNCGGEFFFC
NTTQLFNSTW----YNN----GTLNG-----TKG-----NDSII-LPCRIKQIINMWQSV
GKAMYAPPIRGQIRCVSNITGLLLTRDGGKNNGTNDTETFRPG
>8V17X06_R5
EEEVVIRSQNFTDNAKTIIVQLNETVEINCTRPNNNTRKSI---HIGPGRAFYATREIIG
DIRQAYCNISRKNWNTTLEQVVKKLREQFGNKTIIFRPSPGGDPEIVTHSFNCGGEFFFC
NTTQLFNSTW----YNN----GTSNG-----TKG-----NDSII-LPCRIKQIINMWQSV
GKAMYAPPIRGQIKCVSNITGLLLTRDGGKNNDTNDTETFRPG
>8V17X08_R5
EEEVVIRSQNSTDNAKTIIVQLNETVEINCTRPNNNTRKSI---HIGPGRAFYATGEIIG
DIRQAYCNISRKNWNTTLEQVVKKLREQFGNKTIIFRPPSGGDPEIVTHSFNCGGESFFC
NTTQLFNSTW----YNN----GTSNG-----TKV-----NDSII-LPCRIKQIINMWQSV
GKAMYAPPIRGQIKCVSNITGLLLTRDGGKNNDTNDTETFRPG
>8V19XB_R5
EEEVVIRSQNFTDNAKTIIVQLKESVEINCTRPNNNTRKSI---HIGPGRAFYATGEIIG
DIRQAYCNISREKWNNTLAQVVKKLKEQFGKETIVFRPSSGGDPEIVTHSFNCGGEFFFC
NTTQLFNSTW-----RN----GTSND-----TKG-----NETIIQLPCRIKQIINMWQSV
RKAVYAPPIRGQIKCVSNITGLLLTRDGGNN--STNNETFRPG
>8V20X02_R5
EEEVVIRSQNFTDNAKTIIVQLKESVEINCTRPNNNTRKSI---HIGPGRAFYATGEIIG
DIRQAYCNISREKWNNTLAQVVKKLGEQFGKETIVFRPSSGGDPEIVTHSFNCGGEFFFC
NTTQLFNSTW-----RN----GTLND-----TKG-----NETIIQLPCRIKQIVNMWQSV
GKAIYAPPIRGQIKCVSNITGLLLTRDGGNN--STTNETFRPG
>8V19X10_R5
EEEVVIRSQNFTDNAKTIIVQLKETVEINCTRPNNNTRKSI---HIGPGRAFYATGEIIG
DIRQAYCNISRADWNNTLKQVVKKLREQFGNKTIAFRPSSGGDPEIVTHSFNCGGEFFFC
NTTQLFNSTW----KNN----GTSDG-----TKG-----NDSII-LPCRIKQIINMWRSV
GKAMYAPPIRGQIRCVSNITGLLLTRDGGKN--NTNNETFRPG
>8V18XD_R5
EEEVVIRSQNFTDNAKTIIVQLKETVEINCTRPNNNTRKSI---HIGPGRAFYATGAIIG
DIRQAYCNISRKDWNNTLEQVVKKLREQFGNKTIAFRPSSGGDPEIVTHSFNCGGEFFFC
NTTQLFNSTW----DNN----GTTNG-----TKG-----NDTII-LPCRIKQIINMWQSV
GKAMYAPPIRGQIKCVSNITGLLLTRVGGKN--NTNNETFRPG
>8V18XE_R5
EEEVVIRSQNFTDNAKTIIVQLKETVEINCTRPNNNTRKSI---HIGPGRAFYATGAIIG
DIRQAYCNISRKDWNNTLEQVVKKLREQFGNKTIAFRPSSGGDPEIVTHSFNCGGEFFFC
NTTQLFNSTW----DNN----GTTNG-----TKG-----NDTII-LPCRIKQIINMWQSV
GKAMYAPPIRGQIKCVSNITGLLLTRDGGKN--NTNNETFRPG
>8V15X06_R5
EEEVVIRSQNFTDNAKTIIVQLNETVEINCTRPNNNTRKSI---HIGPGRAFYATGDIVG
DIRQAYCNISREKWNNTLEQVVKKLREQFGNKTIVFQPSSGGDPEIVTHSFNCGGEFFFC
NTTQLFNSTW-----VN----GTSND-----TKG-----NDTII-LPCRIKQIINMWQSV
GKAMYAPPIRGQIKCVSNITGLLLTRDGGTN--NNTNETFRPG
>8V15P02_R5
EEEVVIRSQNFTDNAKTIIVQLNETVEINCTRPNNNTRKSI---HIGPGRAFYATGEIIG
DIRQAYCNISRAKWNNTLEQVVKKLREQFGDKTIVFQPSSGGDPEIVTHSFNCGGEFFFC
NTTQLFNSTW-----ED----GKSND-----TKG-----NDTII-LPCRIKQIINLWQSV
GKAIYAPPIRGQIKCVSNITGLLLTRDGGNN-STNQNETFRPG
>8V14XA_R5
EEEVVIRSQNFTDNAKTIIVQLNETVEINCTRPNNNTRKSI---HIGPGRAFYATGDIIG
DIRQAYCNISRGKWNNTLEQVVKKLREQFGNKTIVFQPSSGGDPEIVTHSFNCGGEFFFC
NTTQLFNSTW-----EY----GKSNDTKGNETKG-----NDTII-LPCRIKQIINMWQSV
GKAMYAPPIGGQIKCVSNITGLLLTRDGGNN-STNQDETFRPG
>8V14XE_R5
EEEVVIRSQNFTDNAKTIIVQLNETVEINCTRPNNNTRKSI---HIGPGRAFYATGDIIG
DIRQAYCNISRGKWNNTLEQVVKKLREQFGNKTIVFQPSSGGDPEIVTHSFNCGGEFFFC
NTTQLFNSTW-----EY----GKSNDTKGNETKG-----NDTII-LPCRIKQIINMWQSV
GKAMYAPPIRGQIKCVSNITGLLLTRDGGNN-NTNQNETFRPG
>8V15XA_R5
EEEVVIRSQNFTDNAKTIIVQLNESVEINCTRPNNNTRKSI---HIGPGRAFYATGDIIG
DIRQAYCNISRGKWNNTLEQVVKKLREQFGNKTIVFQPSSGGDPEIVTHSFNCGGEFFFC
NTTQLFNSTW-----NI----GESNDTKGNETKG-----NETII-LPCRIKQIINMWQSV
GKAMYAPPIRGQIKCVSNITGLLLTRDGGNN--SNTNETFRPG
>8V13XC_R5
EEEVVVRSQNFTDNAKTIIVQLNESVEINCTRPNNNTRKSI---HIGPGRAFYATGAIIG
DIRQAHCNISRGKWKNTLEQVVKKLREQFGNNTIVFQPSSGGDPEIVTHSFNCGGEFFFC
NTTQLFNSTW-----NI----GESND-----TKG-----NETII-LPCRIKQIINMWQSV
GKAMYAPPIRGQIKCVSNITGLLLTRDGGNN--SNTNETFRPG
>8V13XD_R5
EEEVVVRSQNFTDNAKTIIVQLNESVEINCTRPNNNTRKSI---HIGPGRAFYATGAIIG
DIRQAHCNISRGKWKNTLEQVVKKLREQFGNKTIVFQPSSGGDPEIVTHSFNCGGEFFFC
NTTQLFNSTW-----NI----GESND-----TKG-----NETII-LPCRIKQIINMWQSV
GKAMYAPPIRGQIKCVSNITGLLLTRDGGNN--SNTNETFRPG
>8V17XC_R5
EEEVVIRSQNFTDNAKTIIVQLNETVEINCTRPNNNTRKSI---HIGPGRASYATGEIIG
DIRQAYCNISRAKWNNTLEQVVKKLGEQLGNKPIVFRPSSGGDPEIVTHSFNCGGEFFFC
NTTQLFNSTW-----YN----GTSND-----TKG-----NDSII-LPCRIKQIINMWQSV
GKAMYAPPIRGQIRCVSNITGLLLTRDGGNN---NTKETFRPG
>8V17X05_R5
EEEVVIRSQNFTDNAKTIIVQLNETVEINCTRPNNNTRKSI---HIGPGRAFYATGEIIG
DIRQAYCNISRAKWNNTLEQVVKKLGEQFGNKPIVFRPSSGGDPEIVTHSFNCGGESFFC
NTTQLFNSTW-----YN----GTSND-----TKG-----NDSII-LPCRIKQIINMWQSV
GKAMYAPPIRGQIRCVSNITGLLLTRDGGNN---NTKETFRPG
>8V18X01_R5
EEEVVIRSQNFTDNAKTIIVQLNETVEINCTRPNNNTRKSI---HIGPGRAFYATGEIIG
DIRQAYCNISRAKWNNTLEQVVKKLGEQFGNKPIVFRPSSGGDPEIVTHSFNCGGEFFFC
NTTQLFNSTW-----YN----GTSND-----TKG-----NDSII-LPCRIKQIINMWQSV
GKAMYAPPIRGQIRCVPNITGLLLTRDGGNN---NTNETFRPG
>8V17XB_R5
EEEVVIRSQNFTDNAKTIIVQLNETVEINCTRPNNNTRKSI---HIGPGRAFYATGEIIG
DIRQAYCNISRAKWNNTLERVVKKLREQFGNKTIVFQPSSGGDPEIVTHSFNCGGEFFFC
NTTQLFNSTW----MNN----GTSNG-----TKG-----NDSII-LPCRIKQIINMWQSV
GKAMYAPPIRGQIRCVSNITGLLLTRDGGKN--NTNNETFRPG
>8V16XA_R5
EEEVVIRSQNFTDNAKTIIVQLNETVEINCTRPNNNTRKSI---HIGPGRAFYATGEIIE
DIRQAYCNISRVKWNNTLEQVVKKLREQFGNKTIVFQPSSGGDPEIVTHSFNCGGEFFFC
NTTQLFNSTW-----YN----GTSNG-----TKG-----NDTII-LPCRIKQIINMWQSV
GKAMYAPPIRGQIKCVSNITGLLLTRDGGSN-NTDGNETFRPG
>8V16X04_R5
EEEVVIRSQNFTDNAKTIIVQLNETVEINCTRPNNNTRKSI---HIGPGRAFYATGEIIG
DIRQAYCNISRKNWNNTLEQVVKKLREQFGNKTIVFQPSSGGDPEIVTHSFNCGGEFFFC
NTTQLFNSTW----MNN----GTSNG-----TKG-----NDTII-LPCRIKQIINMWQSV
GKAMYAPPIRGQIKCVSNIAGLLLTRDGGSN-NTDGNETFRPG
>8V16XC_R5
EEEVVIRSQNFTDNAKTIIVQLNETVEINCTRPNNNTRKSI---HIGPGRAFYATGEIIG
DIRQAYCNISRGKWNNTLEQVVKKLREQFGNKTIVFQPSSGGDPEIVTHSFNCGGEFFFC
NTTQLFNSTW----I-N----GKLND-----TKGNETKRNDTII-LPCRIKQIINMWQSV
GKAMYAPPIRGQIKCVSNITGLLLTRDGGKNNGTNDTETFRPG
>8V17X01_R5
EEEVVIRSQNFTDNAKTIIVQLNETVEINCTRPNNSTRKSI---HIGPGRAFYATGEIIG
DIRQAYCNISRKNWNNTLEQAVKKLREQFGNRTIAFRPSSGGDPEIVTHSFNCGGEFFFC
NTTQLFNSTW----VNN----GTSNG-----TKG-----NDTII-LPCRIKQIINMWQSV
GKAMYAPPIRGQIKCVSNITGLLLTRDGGKNNGTNDTETFRPG
>8V15P13_R5
EEEVVIRSQNFTDNAKTIIVQLNETVEINCTRPNNNTRKSI---HIGPGRAFYATGAIIG
DIRQAYCNISRKNWNNTLEQVVKKLREQFGNKTIVFQPSSGGDPEIVTHSFNCGGEFFFC
NTTQLFNSTW-----YN----GTSNG-----TKG-----NDTII-LPCRIKQIINMWQSV
GKAMYAPPIRGQIKCVSNITGLLLTRDGGKNNGTNDTETFRPG
>8V16X03_R5
EEEVVIRSQNFTDNAKTIIVQLNETVEINCTRPNNNTRKSI---HIGPGRAFYATGEIIG
DIRQAYCNISRKGWNNTLEQVVKKLREQFGNKTIVFQPSSGGDPEIVTHSFNCGGEFFFC
NTTQLFNSTW----VNN----GTSNG-----TKG-----NDTII-LPCRIKQIINMWQSV
GKAMYAPPIRGQIKCVSNITGLLLTRDGGKNNGTNDTETFRPG
>8V18X05_R5
EEEVVIRSQNFTDNAKTIIVQLNETVEINCTRPNNNTRKSI---HIGPGRAFYATGEIIG
DIRQAYCNISRAKWNNTLERVVKKLREQFGNKTIVFQPSSGGDPEIVTHSFNCGGEFFFC
NTTQLFNSTW-----YN----GTSNG-----TKG-----NDTII-LPCRIKQIINMWQSV
GEAMYAPPVRGQIKCVSNITGLLLTRDGGNT--TNDNETFRPG
>8V19P01_R5
EEEVVIRSQNFTDNAKTIIVQLNETVEINCTRPNNNTRKSI---HIGPGRAFYATGEIIG
DIRQAYCNISRAKWNNTLERVVKKLREQFGNKTIVFQPSSGGDPEIVTHSFNCGGEFFFC
NTTQLFNSTW-----YN----GTSNG-----TKG-----NDTII-LPCRIKQIINMWQSV
GKAMYAPPIRGQIKCVSNITGLLLTRDGGNT--TNDNETFRPG
>8V16X06_R5
EEEVVIRSQNFTDNAKTIIVQLNETVEINCTRPNNNTRKSI---HIGPGRAFYATGEIIG
DIRQAYCNISRAKWNNTLERVAKKLREQFGNKTIVFQPSSGGDPEIVTHSFNCGGEFFFC
NTTQLFNSTW----VNN----GTSNG-----TKG-----NDTII-LPCRIKQIINMWQSV
GKAMYAPPIRGKIKCVSNITGLLLTRDGGNN-RTNQNETFRPG
>8V16XD_R5
EEEVVIRSQNFTDNAKTIIVQLNETVEINCTRPNNNTRKSI---HIGPGRAFYATGEIIG
DIRQAYCNISRAKWNNTLEQVVKKLREQFGNKTIAFRPSSGGDPEIVTHSFNCGGEFFFC
NTTQLFNSTW----VNN----GTSNG-----TKG-----NDTII-FPCRIKQIINMWQSV
GKAMYAPPIRGQIKCVSNITGLLLTRDGGNN-RTNQNETFRPG
>8V16XB_R5
EEEVVIRSQNFTDNAKTIIVQLNETVEINCTRPNNNTRKSI---HIGPGRAFYATGEIIG
DIRQAYCNISRAKWNNTLERVVKKLREQFGNKTIAFQPSSGGDPEIVTHSFNCGGEFLFC
NTTQLFNSTW----VNN----GTSNG-----TKG-----NDTII-LPCRIKQIINMWQSV
GKAMYAPPIRGQIKCVSNITGLLLTRDGGNNSSTNQNETFRPG
>8V15X02_R5
EEEVVIRSQNFTDNAKTIIVQLNETVEINCTRPNNNTRKSI---HIGPGIAFYATGEIIG
DIRQAYCNISRKNWNNTLEQVVKKLREQFGNKTIAFRPSSGGDPEIVTHSFNCGGEFFFC
NTTQLFNSTW-----YN----GTSNG-----TKG-----NDTII-LPCRIKQIINMWQSV
GKAMYAPPIRGQIKCVSNITGLLLTRDGGNT--TNDTETFRPG
>8V15P14_R5
EEEVVIRSQNFTDNAKTIIVQLNETVEINCTRPNNNTRKSI---HIGPGRAFYATGEIIG
DIRQAYCNINRGKWNNTLKQVVKKLREQFGNKTIAFQPSSGGDPEIVTHSFNCGGEFFFC
NTTQLFNSTW-----YN----GTSNG-----TKG-----NDTII-LPCRIKQIINMWQSV
GKAMYAPPIRGQIKCVSNITGLLLTRDGGNNSTTNDTETFRPG
>8V15P11_R5
EEEVVIRSQNFTDNAKTIIVQLNETVEINCTRPNNNTRKSI---HIGPGRAFYATGEIIG
DIRQAYCNISRRKWNNTLEQVVKKLREQFGNKTIVFRPSSGGDPEIVTHSFNCGGEFFFC
NTTQLFNSTW-----YN----GTSNG-----TKG-----NDTII-LPCRIKQIINMWQSV
GKAMYAPPIRGQIKCVSNITGLLLTRDGGNNSTTNDTETVRPG
>8V15P04_R5
EEEVVIRSQNFTDNAKTIIVQLNESVEINCTRPNNNTRKSI---HIGPGRAFYATGEIIG
DIRQAYCNISREKWNNTLAQVVKKLREQFGEKTIVFRPSSGGDPEIVTHSFNCGGEFFFC
NTTQLFNSTW----DGNSTWDGKSND-----TKG-----NETIIQLPCRIKQIINMWQSV
GKAIYAPPIRGQIKCVSNITGLLLTRDGGNN-STNQNETFRPG
>8V14XB_R5
EEEVVIRSQNFTDNAKTIIVQLNETVEINCTRPNNNTRKSI---HIGPGRAFYATGAIIG
DIRQAYCNISREKWNNTLAQVVKKLREQFGDKTIVFRPSSGGDPEIVTHSFNCGGEFFFC
NTTQLFNSTW-----YN----GTSND-----TKG-----NDTII-LPCRIKQIINMWQSV
GKAMYAPPIRGQIKCVSNITGLLLTRDGGNN-STNGNETFRPG
>8V15XC_R5
EEEVVIRSQNFTDNAKTIIVQLNETVEINCTRPNNNTRKSI---HIGPGRAFYATGAIIG
DIRQAYCNISRAKWNNTLEQVVKKLREQFGDKTIVFRPSSGGNPEIVTHSFNCGGEFFFC
NTTQLFNSTW-----YN----GTSNG-----TKG-----NDTII-LPCRIKQIINMWQSV
GKAMYAPPIRGQIKCVSNITGLLLTRDGGNN-DTNGNETFRPG
>8V24X08_X4
EEEVVIRSQNFTDNAKTIIVQLNETVEINCTRPNNNTRKRIRIGHIGPGRAFYATGGIIG
DIRRAYCNISRRKWNDTLEQVVNKLREQFGNKTIVFQPSSGGDPEIVDHSFNCGGEFFFC
DTKQLFNSTW----STD----GKPND-----TER-----NETIR-LPCKIRQIINMWQSV
GKAIYAPPIRGQIKCVSNITGLLLTRDGGNN--STTNETFRPG
>8V15P06_R5
EEEVVIRSQNFTDNAKTIIVQLNETVEINCTRPNNNTRKSI---HIGPGRAFYATGAIIG
DIRQAYCSISRERWNNTLKQVVRKLREQFGNKTIVFRPSSGGDPEIVTHSFNCGGEFFFC
NTTQLFNSTW----DGNSTWDGKSND-----TKG-----NEIIR-LPCRIRQIINMWQSV
GKAIYAPPIGGQIKCVSNITGLLLTRDGGDNNDTNGTETFRPG
>8V18X06_R5
EEEIVIRSQNFTDNAKTIIVQLYKTVEINCTRPNNNTRKSI---HIGPGRAFYATGNIIG
DIRQAYCNISRRKWNDTLEQVVNKLREQFGNKTIVFQPSSGGDPEIVTHSLNCGGEFFFC
DTTQLFNSTW----STD----GKSND-----TER-----NETIR-LPCKIRQIINMWQSV
GKAIYAPPIGGQIKCVSNITGLLLTRDGGDNNDTNGTETFRPG
>8V16X05_R5
EEEVVIRSQNFTDNAKTIIVQLNKTVEINCTRPNNNTRKSI---HIGPGRAFYATGNIIG
DIRQAYCNISRRKWNNALEQVVKKLREQFGNKTIVFQPSSGGDPEVVTHSFNCGGEFFFC
DTTQLFNSTW----STN----GKSND-----TER-----NEIIR-LPCRIRQIINMWQSV
GKAIYAPPIGERIKCVSNITGLLLTRDGGDNNDTNGTETFRPG
>8V18XA_R5
EEEVVIRSQNFTDNAKTIIVQLNKTVEINCTRPNNNTRKSI---HIGPGRAFYATGDIIG
DIRQAYCNISRDKWNNTLEQVVEKLREQFGNKTIVLKPSSGGDPEIVTHSFNCGGEFFFC
NTTQLFNSTW----STN----GTSND-----TEG-----DEIIR-LPCRIRQIINMWQSV
GKAIYAPPIGGQIKCVSNITGLLLTRDGGDN--SSTNETFRPG
>8V15P07_R5
EEEVVIRSQNFTDNAKTIIVQLNKTVKINCTRPNNNTRKSI---HIGPGRAFYATGNIIG
DIRQAYCNISRRKWNNTLEQVVKKLREQFGNKTIVFQPSSGGDPEIVTHSFNCGGEFFFC
NTTQLFNSTW----NTN----GKSND-----TEG-----NEIIR-LPCRIRQIINMWQSV
GKAIYAPPIGGQIKCVSNITGLLLTRDGGDKNDTNGTETFRPG
>8V15P12_R5
EEEVVIRSQNFTDNAKTIIVQLNETVEINCTRPNNNTRKST---HIGPGRAFYATGEIIG
DIRQAYCNISREKWNNTLAQVVKKLREQFGNKTIVFQPSSGGDPEIVTHSFNCGGEFFFC
DTTQLFNSTW----STN----GKSND-----TEG-----NEIIR-LPCRIRQIINMWQSV
GKAIYAPPIGGQIECVSNITGLLLTRDGGDNNDTNGTETFRPG
>8V15P05_R5
EEEVVIRSQNFTDNAKTIIVQLNETVEINCTRPNNNTRKSI---HIGPGRAFYATGEIIG
DIRQAYCNISRDKWNNTLEQVVEKLREQFGNKTIVFQPSSGGDPEIVTHSFNCGGEFFFC
DTTQLFNSTW----STN----GKSND-----TEG-----NEIIR-LPCRIRQIINMWQSV
GKAIYAPPIGGQIECVSNITGLLLTRDGGDNNDTNGTETFRPG
>8V15P09_R5
EEEVVIRSQNFTDNAKTIIVQLNETVEINCTRPNNNTRKSI---HIGPGRAFYATGDIIG
DIRQAYCNISRDKWNNTLEQVVEKLREQFGNKTIVFQPSSGGDPEIVTHSFNCGGEFFFC
DTTQLFNSTW----STN----GKSND-----TEG-----NEIIR-LPCRIRQIINMWQSV
GKAIYAPPIGGQIKCVSNITGLLLTRDGGDNNDTNGTETFRPG
>8V17X02_R5
EEEVVIRSQNFTDNAKTIIVQLNKTVEINCTRPNNNTRKSI---HIGPGRAFYATGDIIG
DIRQAFCNISREKWNNTLEQVVQKLREQFGNKTIVFQPSSGGDPEIVTHSFNCGGEFFFC
DTTQLFNSTW----STN----GTSND-----TEG-----NEIIR-LPCRIRRIINMWQSV
GKAIYAPPIGGQIKCVSNITGLLLTRDGGDNNDTNGTETFRPG
>8V18X02_R5
EEEVVIRSQNFTDNAKTIIVQLNKTVEINCTRPNNNTRKSI---HIGPGRAFYATGDIIG
DIRQAYCNISREKWNNTLEQVVQKLREQFGNKTIVFQPSSGGDPEIVTHSFNCGGEFFFC
ETTQLFNSTW----STN----GTSND-----TEG-----NKIIR-LPCKIRQIINMWQSV
GKAIYAPPIGGQIKCVSNITGLLLTRDGGDNNDTNGTETFRPG
>8V18XC_R5
EEEVVIRSQNFTDNAKTIIVQLNKTVEINCTRPNNNTRKSI---HIGPGRAFYATGDIIG
DIRQAYCNISREKWNNTLEQVVQKLREQFGSKTIVFQPSSGGDPEIVTHSFNCGGEFFFC
ETTQLFNSTW----STN----GTSND-----TEG-----NKIIR-LPCKIRQIINMWQSV
GKAIYAPPIGGQIKCVSNITGLLLTRDGGDNNDTNGTETFRPG
>8V15XB_R5
EEEVVIRSQNFTDNAKTIIVQLNKTVEINCTRPNNNTRKSI---HIGPGRAFYATGDIIG
DIRQAYCNISREKWNNTLEQVVQKLREQFGNKTIVFQPSSGGDPEIVTHSFNCGGEFFFC
NTTQLFNSTW----STN----GKSND-----TEG-----NEIIR-LPCRIRQIINMWQSV
GKAIYAPPIGGQIECVSNITGLLLTRDGGDN--NNTNETFRPG
>8V16X01_R5
EEEVVIRSQNFTDNAKTIIVQLNKTVEINCTRPNNNTRKSI---HIGPGRAFYATGDIIG
DIRQAYCNISREKWNNTLEQVVQELREQFGNKTIVFQPSSGGDPEIVTHSFNCGGEFFFC
NTTQLFNSTW----STN----GKSND-----TEG-----NEIIR-LPCRIRQIINMWQSV
GKAIYAPPIGGQIECVSNITGLLLTRDGGDN--NNTNETIRPG
>8V15X03_R5
EEEVVIRSQNFTDNAKTVIVQLNETVEINCTRPNNNTRKSI---HIGPGRAFYATGDIIG
DIRQAYCNISREKWNNTLEQVVKKLREQFGNKTIVFQPSSGGDPEIVTHSFDCGGEFFFC
NTTQLFNSTW----STN----GKSND-----TEG-----NEIIR-LPCRIRQIINMWQSV
GKAIYTPPIGGQIKCVSNITGLLLTRDGGDN--NNTNETFRPG
>8V15X04_R5
EEEVVIRSQNFTDNAKTIIVQLNETVEINCTRPNNNTRKSI---HIGPGRAFYATGDIIG
DIRQAYCNISREKWNNTLEQVIKKLREQFGNKTIVFQPSSGGDPEIVTHGFNCGGEFFFC
NTTQLFNSTW----STN----GKSND-----TEG-----NEIIR-LPCRIRQIINMWQSV
GKAIYAPPIGGQIKCVSNITGLLLTRDGGDN--NNTNETFRPG
>8V19X12_R5
EEEVVIRSQNFTDNAKTIIVQLNKTVEINCTRPNNNTRKSI---HIGPGRAFYATGDIIG
DIRQAYCNISRRKWNDTLEQVVNKLREQFGNKTIVFQPSSGGDPEIVTHSFNCGGEFFFC
DTKRLFNSTW----STN----GTSND-----TEG-----NEIIR-LPCRIRQIVNMWQSV
GKAIYAPPIGGQIECVSNITGLLLTRDGGDNNDTNGTETFRPG
>8V19P10_R5
EEEVVIRSQNFTDNAKTIIVQLKESVEINCTRPNNNTRKSI---HIGPGRAFYATGNIIG
DIRQAYCNISRKDWNNTLEQVVEKLREQFGNKTIIFRPSSGGDPEIVTHSFNCGGEFFFC
DTPQLFNSTW----STN----GKSNG-----TKG-----DEIIR-LPCKIRQIINMWQSV
GKAIYAPPIAGQIECVSNITGLLLTRDGGDNNDTNGTETFRPG
>8V20X15_R5
EEEIVIRSQNFTDNAKTIIVQLKESVEINCTRPNNNTRKSI---HIGPGRAFYATGNIIG
DIRQAYCNISRRKWNDTLEQVVNKLREQFGNKTIVFQPSSGGDPEIVTHSFNCGGEFFFC
DTPQLFNSTW----STN----GKSNG-----TKG-----DEIIR-LPCKIRQIINMWQSV
GKAIYAPPIAGQIECVSNITGLLLTRDGGDNNDTNGTETFRPG
>8V19X04_R5
EEEVVIRSQNFTDNAKTIIVQLNKTVEINCTRPNNNTRKSI---HIGPERAFYATGNIIG
DIRQAYCNISRRKWNDTLEQVVNKLREQFGNKTIVFQPSSGGDPEIVTHSFNCGGEFFFC
DTPQLFNSTW----STN----GKSNG-----TKG-----DEIIR-LPCKIRQIINMWQSV
GKAIYAPPIAGQIECVSNITGLLLTRDGGDNNDTNRAETFRPG
>8V19X05_R5
EEEVVIRSQNFTDNAKTIIVQLNKTVEINCTRPNNNTRKSI---HIGPGRAFYATGNIIG
DIRQAYCNISRRKWNDTLEQVVNKLREQFGNKTIVFQPSSGGDPEIVTHSFNCGGEFFFC
DTPQLFNSTW----STN----GKSNG-----TKG-----DEIIR-LPCKIRQIINMWQSV
GKAIYAPPIAGQIECVSNITGLLLTRDGGDNNDTNRAETFRPG
>8V19X11_R5
EEEVVIRSQNFTDNAKTIIVQLNKTVEINCTRPNNNTRKSI---HIGPGRAFYATGDIIG
DIRQAYCNISRRKWNDTLEQVVNKLREQFGNKTIVFQPSSGGDPEIVTHSFNCGGEFFFC
DTPQLFNSTW----STN----GKSNG-----TKG-----DEIIR-LPCKIRQIINMWQSV
GKAIYAPPIAGQIECVSNITGLLLTRDGGDNNDTNGTETFRPG
>8V19P19_R5
EEEIVIRSQNFTDNAKTIIVQLNKTVEINCTRPNNNTRKSI---HIGPGRAFYATGNIIG
DIRQAYCNISRRKWNDTLEQVVNKLREQFGNKTIVFQPSSGGDPEIVTHSFNCGGEFFFC
DTPQLFNSTW----STN----GKSNG-----TKG-----DEIIR-LPCKIRQIINMWQSV
GKAIYAPPIAGQIECVSNITGLLLTRDGGDNNDTNGTETFRPG
>8V19X08_R5
EEEVVIRSQNFTDNAKTIIVQLNKTVEINCTRPNNNTRKSI---HIGPGRAFYATGNIIG
DIRQAYCNISRRKWNDTLEQVVNKLREQFGNKTIVFQPSSGGDPEIVTHSFNCGGEFFFC
DTPQLFNSTW----STN----GKSNG-----TKG-----DEIIR-LPCKIRQIINMWQSV
GKAIYAPPIAGQIECVSNITGLLLTRDGGDNNDTNGTETFRPG
>8V19XA_R5
EEEVVIRSQNFTDNAKTIIVQLNKTVEINCTRPNNNTRKSI---HIGPGRAFYATGNIIG
DIRQAYCNISRRKWNDTLEQVVNKLREQFGNKTIVFQPSSGGDPEIVTHSFNCGGEFFFC
DTPQLFNSTW----STN----GKSNG-----TKG-----DEIIR-LPCKIRQIINMWQSV
GKAIYAPPIAGQIECVSNITGLLLTRDGGDNNDTNGTETFRPG
