# Supplementary material for: Protein structural disorder of the envelope V3 loop contributes to the switch in human immunodeficiency virus type 1 cell tropism
Source: PLoS One. 2017 Oct 19;12(10):e0185790. doi: 10.1371/journal.pone.0185790 (PMC5648111; doi:10.1371/journal.pone.0185790)
Supplement: S1 File — (ZIP) [file pone.0185790.s001.zip › sequences/Shankarappa_data_set_C2_V5/sequence_per_patient_AA_aligned/pat09.fasta.aln]

>9V03X01_X4
EEEVVIRSQNFTDNAKTIIVQLNETVEITCTRPNNNTRKRIRIGHIGPGRAFYATGGII-
GDIRRAYCNISRKDWNKTLDKVVKKLREQFG-NKTIAFQPSSGGDPEIVTHSFNCGGEFF
FCNTTQLFNSTWDNNGTSN----GTTG---NDSIILPCRIKQIINMWQSVGKAMYAPPIS
GQIKCVSNITGLLLTRDGG-NNSTN------NETFRPG
>9V21X04_X4
EEEVVIRSENFTNNVKTIIVQLNESVVINCARPGNNTRKSV---QMGLGRAWHTTGEII-
GDIRQAHCNLSGADWNKALKQVVKKLREQFGNNKTIAFNHSSGGDLEITMHSFNCGGEFF
YCNTTQLFNSTWNITK-WS----GNNGTS-NGTIILPCRIKQIINRWQEVGKAMYAPPIK
GQIRCLPNITGLLLTRDGG-INGSE--GQNGTEVFRPG
>9V21X08_R5
EEEVVIRSENFTNNVKTIIVQLNESVVINCTRPGNNTRKSI---QMGLGRAWHTTGEII-
GDIRQAHCNLSGADWNKALKQVVKKLREQFGNNKTIAFNHSSGGDLEITMHSFNCGGEFF
YCNTTQLFNSTWNITEG-S----DNNGTD-NGNITLPCRIKQIINRWQEVGKAMYAPPIR
GHINCSSNITGLLLTRDGG-NNENR------TEVFRPG
>9V21X10_X4
EEEVVIRSENFTNNVKTIIVQLNESVVINCTRPNNNTRKSI---QMGFGRAWHTTGEII-
GDIRKAYCTLNETNWNKTLEQIVKKLREQFGNNKTIVFNQSSGGDLEITMHSFNCGGEFF
YCNTTNLFNSAWSVNSTWN----NTGGTGNNGTITLPCRIKQIINRWQEVGKAMYAPPIK
GLIRCLSNITGLLLTRDGGSESENG------TEIFRPG
>9V22X16_R5
EEEVVIRSENFTNNVKTIIVQLNESVVINCTRPNNNTRKSI---QMGFGRAWHTTGEII-
GDIRQAYCTLNETNWNKTLEQVVEKLREQFGNNKTIAFDHSSGGDLEITMHSFNCGGEFF
YCSTTKLFNSTWDVNGTWT----GESGD--NGTITLPCRIKQIINRWQEVGKAMYAPPIR
GQIRCLSNITGLLLTRDGG-TNGNKTGVENNTEVFRPG
>9V21X16_X4
EEEVVIRSKNFTDNTKTIIVQLNESVVINCTRPNNNTRKSI---QMGFGRAWHTTGEII-
GDIRKAYCTLNETNWNKTLEQIVKKLREQFGNNKTIAFNHSSGGDLEITMHSFNCGGEFF
YCNTTQLFNSTWNITEG-S----DNNGTN-NGNITLPCRIKQIINRWQEVGKAMYAPPVK
GHINCSSNITGLLLTRDGG-PNVNQ------TEVFRPG
>9V20X08_X4
EEEVVIRSKNFTDNTKTIIVQLSESVVINCTRPNNNTRKSI---QMGLGRAWHTTGEII-
GDIRKAYCTLNETNWNKALGQIVKKLREQFG-NKTIVFNHSSGGDLEITMHSFNCGGEFF
YRNTTQLFNSTWNITEG-S----DNNGTN-NGNITLPCRIKQIINRWQEVGKAMNAPPIK
GQIRCLSNITGLLLTRDGGSESKNG------TEVFRPG
>9V21X02_X4
EEEVVIRSKNFTDNTKTIIVQLNESVVINCTRPNNNTRKSI---QMGLGRAWHTTGEII-
GDIRRAYCTLNETNWNKTLEQVVKKLREQFG-NKTIVFNHSSGGDLEITMHSFNCGGEFF
YCNTTQLFNSTWNITKG-S----GNNGTS-NGTITLPCRIKQIINRWQEVGKAMYAPPIK
GQIRCLSNITGPLLTRDGG-TNGNETEGGNGNEVFRPG
>9V20X10_X4
EEEVVIRSKNFTDNAKTIIVQLNESVVINCTRPNNNTRKSI---QMGLGRAWHTTGEII-
GDIRKAYCTLNETNWNKALGQIVKKLREQFG-NKTIVFNHSSGGDLEITMHSFNCGGEFF
YCNTTQLFNSTWNITEGSD-----NNGTN-NGNITLPCKIKQIINRWQEVGKAMYAPPIK
GQIRCSSNITGLLLTRDGG-TNKSE----DEPEVFRPG
>9V17X08_X4
EEEVVIRSKNFTDNTKTIIVQLNESVVINCTRPNNNTRKSI---QMGLGRAWHTTGEII-
GDIRKAYCTLNETNWNKALGQIVKKLREQFG-NKTIVFNHSSGGDLEIIMHSFNCGGEFF
YCNTTQLFNSTWNITEG-S----GSNGTS-NGNITLPCRIKQIINRWQEVGKAMYAPPIR
GQIRCLSNITGLLLTRDSG-TNKNETEVRNETKVFRPR
>9V17X20_X4
EEEVVIRSKNFTDNTKTIIVQLNESVVINCTRPNNNTRKSI---QMGLGRAWHTTGEII-
GDIRKAYCTLNETNWNKALGQIVKKLREQFG-NKTIVFNHSSGGDLEIIMHSFNCGGEFF
YCNTTQLFNSTWNITEG-S----GSNGTS-NGNITLPCRIKQIINRWQEVGKAMYAPPIK
GQIRCLSNITGLLLTRDGG-TNKSE----NEPEVFRPG
>9V21X18_X4
-EEVVIRSKNFTDNTKTIIVQLNETVVINCTRPNSNTGKSI---RMGLGRARHTTREII-
GDIRRAYCTLNETKWNKALGQIVKKLREQFG-NKTIVFNHSSGGDLEITMHSFNCGGEFF
YCNTTQLFNSTWNITEG-S----GNNKTS-NGNITLPCRIKQIINRWQEVGKAMYAPPIK
GQIRCLSNITGLLLTRDGG-TNGNETGVGNRTEVFRPG
>9V22X07_X4
EEEVVIRSKNFTDNTKTIIVQLNETVVINCTRPNRNTGKSI---RMGLGRAWHTTREII-
GDIRRAYCTLNETKWNKALGQIVKKLREQFG-SKTIVFNHSSGGDLEITMHSFNCGGEFF
YCNTTQLFNSTWNITEG-S----GNNKTS-NGNITLPCRIKQIINRWQEVGKAMYAPPIK
GQIRCLSNITGLLLTRDGG--SKSQ----NGTEIFRPG
>9V22X12_X4
EEEVVIRSKNFTDNTKTIIVQLNETVVINCTRPNRNTGKSI---RVGLGRAWHTTREII-
GDIRRAYCTLNGTNWNKTLGQIVKKLREQFV-NKTIVFNHSSGGDLEITMHSFNCGGEFF
YCNTTQLFNSTWNITKGWS----GNNGTS-NGTITLPCRIKQIINRWQEVGKAMYAPPIK
GQIRCLSNITGLLLTRDGGSGSLNG------TGIFRPG
>9V25X07_X4
EEEVVIRSKNFTDNTKTIIVQLNETVVINCTRPNSHTGKSI---RMGLGRAWHTTREII-
GDIRKAYCTLNGTNWNKTLEQVVKKLREQFR-NKTIVFSNSSGGDLEITMHSFNCGGEFF
YCNTTQLFNSTWNITTGWS----G-NGTS-NGTITLPCRIKQIINRWQEVGKAMYAPPIK
GHINCSSNITGLLLTRDGGNKSKDD------PEVFRPG
>9V25X03_X4
EEEVVIRSKNFTDNTKTIIVQLNETVVINCTRPNRHTGKSI---RMGLGRAWHTTREII-
GDIRKAYCTLNGTNWNKTLEQVVKKLREQFR-NKTIVFNPSSGGDLEITMHSFNCGGEFF
YCDTTQLFNSTWNITTGWS----GNNGTS-NGTITLPCRIKQIINRWQEVGKAMYAPPIK
GYIKCSSNITGLLLTRDGG-TNGNETEGGNKPEIFRPG
>9V25X08_X4
EEEVIIRSKNFTDNTKTIIVQLNETVVINCTRPNRHTGKSI---RMGMGRAWHTTREIIG
DDIRKAYCTLNGTNWNKTLEQVVKKLREQFR-NKTIVFSNSSGGDLEITMHSFNCGGEFF
YCNTTQLFNSTWNITTGWS----G-NGTS-NGTITLPCRIKQIINRWQEVGRAMYAPPIK
GHINCSSNITGLLLTRDGG-NNVNQ------TEVFRPG
>9V25X11_X4
EEEVVIRSKNFTDNTKTIIVQLNETVVINCTRPNRHTGKSI---RMGLGRAWHTTREII-
GDVRKAYCTLNGTNWNKTLEQVVKKLREQFR-NKTIVFNHSSGGDLEITMHSFNCGGEFF
YCDTTQLFNSTWNITTGWS----G-NGTS-NGTITLPCRIRQIINRWQEVGKAMYAPPIK
GHINCSSNITGLLLTRDGG-NNVNQ------TEVFRPG
>9V25X02_X4
EEEVVIRSKNFTDNTKTIIVQLNETVVINCTRPNRHTGKSI---RMGLGRAWHTTREIIG
GDIRKAYCTLNGTNWNKTLEQVVKKLREQFR-NKTIVFNHSSGGDLEITMHSFNCGGEFF
YCNTTQLFNSTWNITTGWS----G-NGTS-NGTITLPCRIKQIINRWQEVGKAMYAPPIK
GHIDCSSNITGLLLTRDGG-KNVNQ------TEVFRPG
>9V24X09_X4
EEEVVIRSKNFTDNTKTIIVQLNETVVINCTRPNRHTGKSI---RMGLGRAWHTTREII-
GDIRKAYCTLNGTNWNKTLEQVVKKLREQFR-NKTIVFNHSSGGDLEITMHSFNCGGEFF
YCNTTQLFNSTWNITTGWS----G-NGTS-NGTITLPCRIKQIINRWQEVGKAMYAPPIK
GHINCSSNITGLLLTRDGG-NNVNQ------TEVFRPG
>9V24X17_X4
EEEVVIRSKNFTDNTKTIIVQLNETVVINCTRPNRHTGKSI---RMGLGRAWHTTREII-
GDIRKAYCTLNGTNWNKTLEQVVKKLRGQFR-NKTIVFNHSSGGDLEITMHSFNCGGEFF
YCNTTQLFNSTWNITTGWS----G-NGTS-NGTITLPCRIKQIINRWQEVGKAMYAPPIK
GHINCSSNITGLLLTRDGG-NNVNQ------TEVFRPG
>9V25X09_X4
EEEVVIRSKNFTDNTKTIIVQLNETVVINCTRPNRHTGKSI---RMGLGRAWHTTREII-
GDIRKAYCTLNGTNWNKTLEQVVKKLREQFR-NKTIVFNHSSGGDLEITMHSFNCGGEFF
YCNTTQLFNSTWSITTGWS----G-NGTS-NGTITLPCRIKQIINRWQEVGKAMYAPPIK
GQIRCLSNITGLLLTRDGG-TNESG----NEPEVFRPG
>9V23X17_X4
EEEVVIRSKNFTDNTKTIIVQLNETVVINCTRPNRHTGKSI---RMGLGRAWHTTREII-
GDIRKAYCTLNGTNWNKTLEQVVKKLREQFR-NKTVVFNHSSGGDLEITMHSFNCGGEFF
YCNTTQLFNSTWNITKGWS----GNNGTN-NGTITLPCRIKQIINRWQEVGKAVYAPPIK
GQIRCLSNITGLLLTRDGG-TNESG----NEPGVFRPG
>9V23X12_X4
EEEVVIRSKNFTDNTKTIIVQLNETVVINCTRPNRHTGKSI---RMGLGRAWHTTREII-
GGIRKAYCTLNGTNWNKTLEQVVKKLREQFR-SKTIVFNHSSGGDLEITMHSFNCGGEFF
YCNTTQLFNSTWNITKGWS----GNNGTN-NGTITLPCRIKQIINRWQEVGKAMYAPPIE
GQIRCLSNITGLLLTRDGG-TNESG----NEPEVFRPG
>9V23X16_X4
EEEVVIRSKNFTDNTKTIIVQLNETVVINCTRPNRHTGKSI---RIGLGRAWHTTREII-
GDIRKAYCTLNGTNWNKTLEQVVKKLREQFR-NKTIVFNHSSGGDLEITMHSFNCGGEFF
YCNTTQLFNSTWNITKGWS----GNNGTK-NGTITLPCRIKQIINRWQEVGKAMYAPPIK
GQIRCLSNITGLLLTRDGG-TNESG----NEPGVFRPG
>9V23X06_X4
EEEVVTRSKNFTDNTKTIIVQLNETVVINCTRPNRHTGKSI---RMGLGRAWHTTREII-
GDIRKAYCTLNGTNWNKTLEQVVKKLREQFR-NKTIVFNHSSGGDLEITMHSFNCGGEFF
YCNTTQLFNSTWNITKGWS----GNNGTN-NGTITLPCRIKQFINRWQEVGKAMYAPPIK
GQIRCLSNITGLLLTRDGG-TNESG----NEPEVFRPG
>9V22X03_X4
EEEVVIRSKNFTDNTKTIIVQLNETVVINCTRPNRNTGKSI---RMGLGRAWHTTREII-
GDIRKAYCTLNGTNWNKTLEQVVKKLREQFR-NKTIVFNHSSGGGLEITMHSFNCGGEFF
YCNTTQLFNSTWNITKGWS----GNNGTN-NGTITLPCRIKQIINRWQEVGKAMYAPPIK
GQIRCLSNITGLLLTRDGG-TNESG----NEPEVFRPG
>9V23X07_X4
EEEVVIRSKNFTDNTKTIIVQLNETVVINCTRPNRHTGKSI---RMGLGRAWHTTREII-
GDIRKAYCTLNGTNWNKTLEQVVKKLREQFR-NKTIVFNHSSGGGLEITMHSFNCGGEFF
YCNTTQLFNSTWNITKGWS----GNNGTK-NGTITLPCRIKQIINRWQEVGKAMYAPPIK
GQIRCLSNITGLLLTRDGG-TNESG----NEPEVFRPG
>9V22X15_X4
EEEVVIRSKNFTDNTKTIIVQLNETVVINCTRPNRHTGKSI---RKGLGRAWHTTREII-
GDIRKAYCTLNGTNWNKTLEQVVKKLREQFR-NKTIVFNHSSGGDLEITMHSFNCGGEFF
YCNTTQLFNSTWNITKGWS----GNNGTN-NGTITLPCRIKQIINRWQEVGKAMYAPPIK
GQIRCLSNITGLLLTRDGG-TNESG----NEPEVFRPG
>9V22X09_X4
EEEVVIRSKNFTDNTKTIIVQLNETVVINCTRPNRHTGKSI---RMGLGRAWHTTREII-
GDIRKAYCTLNGTNWNKILEQVVKKLREQFR-NKTIVFNHSSGGDLEITMHSFNCGGEFF
YCNTTQLFNSTWNITKGWS----GNNGTN-NGTITLPCRIKQIINRWQEVGKAMYAPPIK
GQIRCLSNITGLLLTRDGG-TNESG----NEPEVFRPG
>9V23X15_X4
EEEVVIRSKNFTDNTKTIIVQLNETVVINCTRPNRHTGKSI---RMGLGRAWHTTREII-
GDIRKAYCTLNGTNWNKTLEQVVKKLREQFR-NKTIVFNHSSGGDLEITMHSFNCGGEFF
YCNTTQLFNSTWNITKGWS----GNDGTN-NGTITLPCRIKQIINRWQEVGKAMYAPPIK
GQIRCLSNITGLLLTRDGG-TNESG----NEPEVFRPG
>9V25X20_X4
EEEAVIRSKNFTDNTKTIIVQLNETVVINCTRPNSHTGKSI---RMGLGRAWHTTREIIG
GDIRKAYCTLNGTNWNKTLEQVVKKLREQFV-NKTIVFNHSSGGDLEITMHSFNCGGEFF
YCNTTQLFNSTWNITTGWS----GNNGTS-NGTITLPCRIKQIINRWQEVGKAMYAPPTK
GLIRCLSNITGLLLTRDGGSESKNG------TEIFRPG
>9V24X02_X4
EEEVVIRSKNFTDNTKTIIVQLNETVVINYTRPIRHTGKSI---RMGLGRAWHTTREII-
GDIRKAYCTLNGTNWNKTLEQVVKKLREQFR-NKTIVFNHSSGGDLEITMHSFNCGGEFF
YCNTTQLFNSTWNITTGWS----G-NGTS-NGTITLPCRIKQIINRWQEVGKAMYAPPVK
GQIRCLSNITGLLLTRDDGGESQNG------TEIFRPG
>9V24X15_X4
EEEVVIRSKNFTDNTKTIIVQLNETVVINCTRPNRHTGKSI---RMGLGRAWHTTREII-
GDIRKAYCTLNGTNWNKTLEQVVKKLREQFR-NKTIVFNHSSGGDLEITMHSFNCGGEFF
YCNTTQLFNSTWNITTGWS----G-NGTS-NGTITLPCRIKQIINRWQEVGKAMYAPPIK
GHINCSSNITGLLLTRDGG--SESQ----NGTEIFRSG
>9V23X10_X4
EEEVVIRSKNFTDNTKTIIVQLNETVVINCTRPNSHTGKSI---RMGLGRAWHTTREII-
GDIRKAYCTLNGTNWNKTLEQVVKKLREQFR-NKTIVFNHSSGGDLEITMHSFNCGGEFF
YCNTTQLFNSTWNITTGWS----GNNGTS-NGTITLPCRIKQIINRWQEVGKAMYAPPIK
GQIRCLSNITGLLLTRDGG--SESQ----NGSEIFRPG
>9V24X03_X4
-EEVVIRSKNFTDNTKTIIVQLNETVVINCTRPNRHTGKSI---RMGLGRAWHTTREII-
GDIRKAYCTLNGTNWNKTLEQVVKKLREQFR-NKTIVFNHSSGGDLEITMHSFNCGGEFS
YCNTTQLFNSTWNITTGWS----GNNGTS-NGTITLPCRIKQIINRWQEVGKAMYAPPIK
GQIRCLSNITGLLLTRDGG--SESQ----NGTEIFRPG
>9V23X11_X4
EEEVVIRSKNFTDNTKTIIVQLNETVVINCTRPNRHTGKSI---RMGLGRAWHTTREII-
GDIRKAYCTLNGTNWNKTLEQVVKKLREQFR-NKTIVFNHSSGGDLGITMHSFNCGGEFF
YCNTTQLFNSTWNITTGWS----G-NGTS-NGTITLPCRIKQIINRWQEVGKAMYAPPIK
GQIRCLSNITGLLLTRDGG--SESQ----NGTEIFRPG
>9V23X09_X4
EEEVVVRSKNFTDNTKTIIVQLNETVVINCTRPNRHTGKSI---RMGLGRAWHTTREII-
GDIRKAYCTLNGTNWNKTLEQVVKKLREQFR-NKTIVFNHSSGGDLEITMHSFNCGGEFF
YCNTTQLFNSTWNITTGWS----G-NGTS-NGTITLPCRIKQIINRWQEVGKAMYAPPIK
GQIRCLSNITGLLLTRDGG--SESQ----NGTEIFRPG
>9V24X10_X4
EEEVVIRSKNFTDNTKTIIVQLNETVVINCTRPNRHTGKSI---RMGLGRAWHTTREII-
GDIRKAYCTLNGTNWNKTLEQVVKKLREQFR-NKTIVFNHSSGGDLEITMHSFNCGGEFF
YCNTTQLFNSTWNITTGWS----G-NGTS-NGTITLPCRIKQIINRWQEVGKAMYAPPIK
GQIRCLSNITGLLLTRDGG--SESQ----NGTEIFRPG
>9V24X18_X4
EEEVVIRSKNFTDNTKTIIVQLNETVVINCTRPNRHTGKSI---RMGLGRAWHTTREII-
GDIRKAYCTLNGTNWNKTLEQVVKKLREQFR-NKTIVFNHSSGGDLEITMHSFNCGGEFF
YCNTTQLFNSTWNITTGWS----G-NGTS-NGTITLPCRIKQIINRWQEVGKAMYAPPIK
GQIRCLSNITGLLLTRDGG--SESQ----NGTEIFRPG
>9V25X01_X4
EEEVVIRSKNFTDNTKTIIVQLNETVVINCTRPNRHTGKSI---RMGLGRAWHTTREII-
GDIRKAYCTLNGTNWNKTLEQVVKKLREQFR-NKTIVFNHSSGGDLEITMHSFNCGGEFF
YCNTTQLFNSTWNITTGWS----G-NGTS-NGTITLPCRIKQIINRWQEVGKAMYAPPIK
GQIRCLSNITGLLLTRDGG--SESQ----NGTEIFRPG
>9V25X05_X4
EEEVVIRSENFTNNVKTIIVQLNESVVINCTRPNNNTRKSI---QMGFGRAWHTTGEII-
GDIRKSYCTLNGTNWNKTLEQVVEKLREQFGNNKTIVFNPSSGGDLEITMHSFNCGGEFF
YCDTTQLFNSTWNITTGWS----GNNGTS-NGTIILPCRIKQIINRWQEVGKAMYAPPIK
GHVNCSSNITGLLLTRDGG-NNVNQ------TEVFRPG
>9V25X19_X4
EEEVVIRSENFTNNVKTIIVQLNESVVINCTRPNNNTRKSI---QMGFGRAWHTTGEII-
GDIRKSYCTLNGTNWNKTLEQVVRKLREQFGNNKTIVFNPSSGGDLEITMHSFNCGGEFF
YCDTTQLFNSTWNITTGRS----GNNGTS-NGTITLPCRIKQIINRWQEVGKAMYAPPIK
GHINCSSNITGLLLTRDGG--NKSK----DDPEVFRPG
>9V22X11_X4
EEEVVIRTENFTNNVKTIIVQLNESVVINCTRPNNNTRKSI---QMGFGRAWHTTGEII-
GDIRKSYCTLNGTNWNKTLEQVVKKLREQFR-NKTIVFNPSSGGDLEITMHSFNCGGEFF
YCNTTQLFNSTWNITTGWS----GNNGTS-NGTITLPCRIKQIINRWQEVGKAMYAPPIK
GLIRCLSNITGLLLTRDGGSESENG------TEIFRPG
>9V24X16_X4
EEEVVIRSENFTNNVKTIIVQLNESVVINCTRPNNNTRKSI---QMGFGRAWHTTGEII-
GDIRKSYCTLNGTNWNKTLEQVVEKLREQFGNNKTIVFNPSSGGDLEITMHSFNCGGESF
YCDTTQLFNSTWNITTGWS----GNNGTS-NGTITLPCRVKQIINRWQEVGKAMYAPPIK
GYIKCSSNITGLLLTRDGG-TNGNETEGGNKPEVFRPG
>9V24X04_X4
EEKVVIRSENFTNNVKTIIVQLNESVAINCTRPNNNTRKSI---QMGFGRAWHTTGEII-
GDIRKSYCTLNGTNWNKTLEQVVRKLREQFR-NKTIVFNPSSGGDLEITMHSFNCGGEFF
YCDTTQLFNSTWNITTGWS----GNNGTS-NGTITLPCRIKQIINRWQEVGKAMYAPPIK
GYIKCSSNITGLLLTRDGG-TNGNETEGGNKPEIFRPG
>9V24X12_X4
EEEVVIRSENFTNNVKTIIVQLNESVVINCTRPNNNTRKSI---QMGFGRAWHTTGEII-
GDIRKLYCTLNGTNWNKTLEQVVRKLREQFR-NKTIVFNPSSGGDLEITMHSFNCGGEFF
YCDTTQLFNSTWNITTGWS----GNNGTS-NGTITLPCRIKQIINRWQEVGKAMYAPPIK
GYIKCSSNITGLLLTRDGG-TNGNETEGGNKPEIFRPG
>9V20X12_X4
EEEVVIRSKNFTDNTKTIIVQLNESVVINCTRPNNNTRKSI---QMGLGRAWHTTGEII-
GDIRKAYCTLNETNWNKTLEQIVKKLREQFGNNKTIAFNHSSGGDLEITMHSFNCGGEFF
YCSTTKLFDSTWVVNGTWT----GESGN--NGTITLPCRIKQIINRWQEVGKAMYAPPIK
GQIRCLSNITGLLLTRDGG-TNKSM----DEPEVLRPG
>9V24X08_X4
EEEVVIRSENFTNNVKTIIVQLNESVVINCTRPNNNTRKSI---QMGFGRAWHTTGEII-
GDIRKAYCTLNGTNWNKTLEQVVKKLREQYR-NKTIAFTHSSGGDLEITMHSFNCGGEFF
YCNTTKLFNSTWGVNNTWT----GESGD--NGTITLPCRIKQIINRWQEVGKAMYAPPIK
GQIRCLSNITGLLLTRDGG-INESD----SETEIFRPG
>9V21X11_X4
EEEVVIRSENFTDNAKTIIVQLNESVVINCTRPNNNTRKSI---QMGLGRAWHTTGEII-
GDIRKAYCTLNETNWNKTLEQIVKKLREQFGNNKTIAFNHSSGGDLEITMHSFNCGGEFF
YCNTTKLFNSTWGVNNTWT----GESGD--NGTITLPCRIKQIINRWQEVGKAMYAPPIK
GQIRCLSNITGLLLTRDGGNRNESE----NETEVFRPG
>9V21X07_X4
EEGVVIRSKNFTDNTKTIIVQLNESVVINCTRPNNNTRKSI---QMGFGRAWHTTGEII-
GDIRKAYCTLNETNWNKTLEQIVKKLREQFGNNKTIAFNHSSGGDLEITMRSFNCGGEFF
YCNTTQLFNSTWNVTK-WS----GNNGTS-NGTIILPCRIKQIINRWQEVGKAMYAPPIK
GQIRCLSNITGLLLTRDGGNRNESE----NETEVFRPG
>9V21X20_X4
EEEVVIRSENFTDNAKTIIVQLNESVVINCTRPNNNTRKSI---QMGFGRAWHTTGEII-
GDIRKAYCTLNETNWNKTLEQVVKKLREQFGNNKTIAFNHSSGGDLEITMHSFNCGGEFF
YCNTTQLFNSTWNITK-WS----GNNGTS-NGTIILPCRIKQIINRWQEVGKAMYAPPIK
GQIRCLSNITGLLLTRDGG--NKSE----SEPEVLQTW
>9V13X04_R5
EEEVVIRSKNFTDNTKTIIVQLNESVVINCTRPHNNTRKSI---QMGLGRAWYTTGEII-
GDIRQAHCNLNETNWNKALEQIVKKLREQFG-NKTIVFNQSSGGDPEIVMHSFNCGGEFF
YCNTTKLFNSTWNVTGTWN----ANN----NRTITLPCRIRQIINRWQEVGKAMYAPPIG
GQIRCSSNITGLLLTRDGG-TNRSN-----GTEVFRPG
>9V17X03_X4
EEEVVIRSKNFTDNTKTIIVQLNESVVINCTRPNNNTRKSI---QMGLGRAWHTTGEII-
GDIRRAYCTLNETNWNKALGQIVKKLREPFG-NKTIVFNHSSGGDLEIIMHSFNCGGEFF
YCNTTKLFNSTWNVTSTWN----ANN----NRTITLPCRIKQIINRWQEVGKAMYAPPIE
GQIRCSSNITGLLLTRDGG-INRST-------EVFRPG
>9V21X05_X4
EEEVVIRSKNFTDNTKTIIVQLNESVVINCTRPNNNTRKSI---QMGLGRAWHTTGEII-
GDIRRAYCTLNETNWNKTLEQVVKKLREQFR-NKTIVFTQSSGGDLEITMHSFNCGGEFF
YCNTTNLFNSTWGVNRTWT----GGSGN--NGTITLPCRIKQIINRWQEVGKAMYAPPIK
GQIRCLSNITGLLLTRDGG-INKSE--SQNGIEVFRPG
>9V22X02_X4
EEEVVIRSKNFTDNTKTIIVQLNESVVINCTRPNNNTRKSI---QMGLGRAWHTTGEII-
GDIRRAYCTLNETNWNKTLEQVVKKLREQFR-NKTIVFTQSSGGDLEITMHSFNCGGEFF
YCNTTNLFNSTWGVNRTWT----GGSGN--NGTITLPCRIKQIINRWQEVGKAMYAPPIK
GQIRCLSNITGLLLTRDGG-INKSE--SQNGIEVFRPG
>9V20X09_X4
EEEVVIRSKNFTDNTKTIIVQLNESVVINCTRPNNNTRKSI---QMGLGRAWHTTGEII-
GDIRRAYCTLNETNWNKTLEQVVKKLSEQFR-NKTIVFNHSSGGDLEITMHSFNCGGEFF
YCNTTKLFNSTWGVNSTWT----GESGN--NGTITLPCRIKQIINRWQEVGKAMYAPPIE
GQIRCSSNITGLLLTRDGG-IQQEH-------RGLQTW
>9V22X13_X4
EEEVVIRSKNFTDNTKTIIVQLNESVVINCTRPHNNTRKSI---QMGLGRAWHTTGEII-
GDIRRAYCTLNETNWNKTLEQVVKKLREQFR-NKTIVFNHSSGGDLEITMHSFNCGGEFF
YCNTTKLFNSTWG-NSTWT----GESGN--NGTITLPCRIKQIINRWQEVGKAMYAPPIE
GQIRCSSNITGLLLTRDGG-INRST-------EDFRPG
>9V20X05_X4
EEEVIIRSKNFTDNTKTIIVQLNESVVINSTRPNNNTRKSI---QMGLGRAWHTTGEII-
GDIRRAYCTLNETNWNKTLEQVVKKLSEQFR-NKTIVFNHSSGGDLEITMHSFNCGGEFF
YCNTTKLFNSTWGVNSTWT----GESGN--NGTITLPCRIKQIINRWQEVGKAMYAPPIE
GQIRCSSNITGLLLTRDGG-INRST-------EVFRPG
>9V22X06_X4
EEEVIIRSKNFTDNTKTIIVQLNESVVINCTRPNNNTRKSI---QMGLGRAWHTTGEII-
GDIRRAYCTLNETNWNKTLEQVVKKLSEQFR-NKTIVFNHSSGGDLEITMHSFNCGGEFF
YCNTTKLFNSTWGDNSTWT----GESGN--NGTITLPCRIKQIINRWQEVGKAMYAPPIE
GQIRCSSNITGLLLTRDGD-INRST-------EVFRPG
>9V23X03_X4
EEEVIIRSKNFTDNTKTIIVQLNESVVINCTRPNNNTRKSI---QMGLGRAWHTTGEII-
GDIRRAYCTLNETNWNKTLEQVVKKLSEQFR-NKTIVFNHSSGGDLEITMHSFNCGGEFF
YCNTTKLFNSTWGDNSTWT----GESGN--NGTITLPCRIKQIINRWQEVGKAMYAPPIE
GQIRCSSNITGLLLTRDGD-INRST-------GVFRPG
>9V17X02_R5
EEEVVIRSKNFTDNTKTIIVQLNESVVINCTRPHNNTRKSI---HMGPGRAWYTTGEVI-
GKIRQAECNLGEANWNKTLEQIVKKLREQFG-NKTIVFNHSSGGDLEVVMHSFNCGGEFF
YCNTTELFNSTWNVTSTWN----ANN----NRTITLPCRIKQIINRWQEVGKAMYAPPIR
GQIRCSSNITGLLITRDGG-TNRSE------PEVFRPG
>9V13X07_R5
EEEVVIRSENVTDNTKTIIVQLNESVVINCTRPSNNTRKSI---QMGLGRAWYTTGDII-
GDIRQAHCNLSEADWNKALKQIVKKLKEQFG-NKTIVFNQSSGGDLEIVTHSFNCGGEFF
YCNTTKLFNSTWNVTSTWN----ANN----SRTITLPCRIKQIINRWQEVGKAMYAPPIK
GQIRCSSNITGLLLTRDGG-TNGNETEVGNETEVFRPG
>9V17X12_R5
EEEVVIRSKNFTDNTKTIIVQLNESVVINCTRPHNNTRKSI---QMGLGRAWYTTGEII-
GDIRQAHCTLSEADWNKALKQIVKKLREQFG-NKTIVFNQSSGGDLEIVMHSFNCGGEFF
YCSTTKLFNSTWNVDSTWN----NTEGN--TENITLPCRIRQIINRWQEVGKAMYAPPIE
GQIRCSSNITGLLLTRDGS-INRST-------EVFRPG
>9V17X19_R5
-EEVVIRSKNFTDNTKTIIVQLNESVVINCTRPHNNTRKSI---QMGLGRAWHTTGEII-
GDIRQAHCTLSEADWNKALKQIVKKLREQFG-NKTIIFNQSSGGDLEIVMHSFNCGGEFF
YCSTTKLFNSTWNVNDTWN----DIKGN--TENITLPCRIKQIINRWQEVGKAMYAPPIE
GQIRCSSNITGLLLTRDGG-INRSS-------EVFRPG
>9V17X11_R5
EEEVVIRSKNFTDNTKTIIVQLNESVVINCTRPHNNTRKSI---QMGLGRAWYTTGEII-
GDIRQAHCTLSEADWNKALKQIVKKLREQFG-NKTIVFNRSSGGDLEIVMHSFNCGGEFF
YCSTTKLFNSTWNDNNTWN----NIESN--TENITLPCRIKQIINRWQEVGKAMYAPPIE
GQIRCSSNITGLLLTRDGG-INRSS-------EVFRPG
>9V13X02_R5
EEEVVIRSENFTNNAKTIIVQLNESVVINCTRPNNNTRKSI---QMGLGRAWYTTGDII-
GDIRQAQCNLSEADWNKALEQIVKKLREQFG-NKTIVFNHSSGGDLEIVTHSFNCGGEFF
YCNTTQLFNSTWTEGSGNN----GTSN---NGNITLSCGIRQIINRWQEVGKAMYAPPIQ
GQIRCSSNITGLLLTRDGG-INRRS----NETEVFRPG
>9V13X06_R5
EEEVVIRSENVTDNTKTIIVQLNESVVINCTRPSNNTRKSI---QMGLGRAWYTTGDII-
GDIRQAHCNLSEADWNKALKQIVKKLKEQFG-NKTIVFNQSSGGDLEIVTHSFNCGGEFF
YCNTTQLFSSTWNNTEG-S----GNNGTSNNGNITLPCRIRQIINRWQEVGKAMYAPPIR
GQIKCSSNITGLLLTRDGG-TNRSE--SETEVGVFRPG
>9V13X11_R5
EEEVVIRSKNFTDNTKTIIVQLNESVVINCTRPNNNTRKSI---PIGPGRAWYTTGEII-
GDIRQAHCNLSEANWNKALEQIVKKLKEQFE-NKTIVFNQSSGGDPEIVMHSFNCGGELF
YCNTTQLFSSTWNNTEG-S----GNNGTSNNGNITLPCRIRQIINRWQEVGKAMYAPPIR
GQIKCSSNITGLLLTRDGG-TNRSE--SETEVGVFRPG
>9V04X383_R5
EEEVVIRSENFTDNAKTIIVQLNESVVINCTRPNNNTRKSI---HIGPGRAWYTTGEII-
GDIRQAHCNLSGANWNKALEQIVKKLKEQFG-NKTIVFNQSSGGDPEIVMHSFNCGGEFF
YCNTTKLFNSTWNVTSTWD----ANN----NRTITLPCRVKQIINRWQEVGKAMYAPPIR
GQIRCSSNITGLLLTGDGG-TNRSE------PEVFRPG
>9V03X11_R5
EEEVVIRSENFTDNAKTIIVQLNESVVINCTRPNNNTRKSI---HIGPGRAWYTTGEII-
GDIRQAHCNLSEADWNKALEQIVKKLKEQFG-NKTIVFNQSSGGDPEIVMHSFNCGGEFF
YCNTTKLFNSTWNVTSTWN----ANN----NRTITLPCRIKQIINRWQEVGKATYAPPIR
GQIRCSSNITGLLLTRDGG-TNRSE------PEVFRPG
>9V13X09_R5
EEEVVIRSENFTDNAKTIIVQLNESVVINCTRPNNNTRKSI---HIGPGRAWYTTGEII-
GDIRQAHCNLSEANWNKALEQIVKKLKEQFG-NKTIVFNQTSGGDPEIVMHSFNCGGEFF
YCNTTKLFNSTWNVTSTWN----ANN----NRTITLPCRVKQIINRWQEVGKAMYAPPIR
GQIRCSSNITGLLLTRDGG-TNRSE------PEVFRPG
>9V03X369_R5
EEEVVIRSENFTDNAKTIIVQLNESVVINCTRPNNNTRKSI---HIGPGRAWYTTGEII-
GDIRQAHCNLSEANWNKALEQIVKKLREQFE-NKTIVFNQSSGGDPEIVMHSFNCGGEFF
YCNTTKLFNSTWNVTSTWN----ANN----NRTITLPCRIKQIINRWQEVGKAMYAPPIR
GQIRCSSNITGLLLTRDGG-TNRSE------PEVFRPG
>9V051X04_R5
EEEVVIRSENFTDNAKTIIVQLNESVVINCTRPNNNTRKSI---HIGPGRAWYTTGEII-
GDIRQAHCNLSEANWNKALEQIVKKLKEQFG-NKTIVFNQSSGGDPEIVMHSFNCGGEFF
YCNTTKLFNSTWNVTSTWN----ANN----NRTITLPCRIKQIINRWREVGKAMYAPPIR
GQIRCSSNITGLLLTRDGG-ANRSE------PEVFRPG
>9V13X01_R5
EEEVVIRSENFTDNAKTIIVQLNESVVINCTRPNNNTRKSI---HIGPGRAWYTTGEII-
GDIRQAHCNLSEANWNKALEQIVKKLKEQFG-NKTIVFNQSSGGDPEIVMHSFNCGGEFF
YCNTTKLFNSTWNVTSTWN----ANN----NRTITLPCRIKQIINRWQEVEKSMYAPPIR
GQIRCSSNITGLLLTRDGG-TNRSE------PEVFRPG
>9V03X371_R5
-EEVVIRSENFTDNAKTIIVQLNESVVINCTRPNNNTRKSI---HIGPGRAWYTTGEII-
GDIRQAHCNLSEANWNKALEQIVKKLKEQFG-NKTIVFNQSSGGDPEIVMHSFNCGGEFF
YCNTTKLFNSTWNVTSTWS----ANN----NRTITLPCRIKQIINRWQEVGKAMYAPPIR
GQIRCSSNITGLLLTRDGG-TNRSE------PEVFRPG
>9V04X03_R5
-EEVVIRSENFTDNAKTIIVQLNESVVINCTRPNNNTRKSI---HIGPGRAWYTTGEII-
GDIRQAHCNLSEANWNKALEQIVKKLKEQFG-NKTIVFNQSSGGDPEIVMHSFNCGGEFF
YCNTTKLFSSTWNVTSTWN----ANN----NRTITLPCRIKQIINRWQEVGKAMYAPPIR
GQIRCSSNITGLLLTRDGG-TNRSE------PEVFRPG
>9V03X04_R5
EEEVVIRSENFTDNAKTIIVQLNESVVINCTRPNNNTRKSI---HIGPGRAWYTTGEII-
GDIRQAHCNLSEANWNKALEQIVKKLKEQFG-NKTIVFNQSSGGDPEIVMHSFNCGGEFF
YCDTTKLFNSTWNVTSTWN----ANN----NRTITLPCRIKQIINRWQEVGKAMYAPPIR
GQIRCSSNITGLLLTRDGG-TNRSE------PEVFRPG
>9V03X364_R5
EEEVVIRSENFTDNAKTIIVQLNESVVINCTRPNNNTRKSI---HIGPGRAWYTTGEII-
GDIRQAHCNLSEANWNKALEQIVKKLKEQFG-NKTIVFNQSSGGDPEIVMHSFNCGGEFF
YCNTTKLFNSTWNVTSTWN----ANN----NRTITLPCRIKQIINRWQEVGKAMYAPPIR
GQIRCSSNITGLLLTRDGG-TNRSE------PEVFRPG
>9V03X367_R5
EEEVVIRSENFTDNAKTIIVQLNESVVINCTRPNNNTRKSI---HIGPGRAWYTTGEII-
GDIRQAHCNLSEANWNKALEQIVKKLKEQFG-NKTIVFNQSSGGDPEIVMHSFNCGGEFF
YCNTTKLFNSTWNVTSTWN----ANN----NRTITLPCRIKQIINRWQEVGKAMYAPPIR
GQIRCSSNITGLLLTRDGG-TNRSE------PEVFRPG
>9V04X14_R5
EEEVVIRSENFTDNAKTIIVQLNESVVINCTRPNNNTRKSI---HIGPGRAWYTTGEII-
GDIRQAHCNLSEANWNKALEQIVKKLKEQFG-NKTIVFNQSSGGDPEIVMHSFNCGGEFF
YCNTTKLFNSTWNVTSTWN----ANN----NRTITLPCRIKQIINRWQEVGKAMYAPPIR
GQIRCSSNITGLLLTRDGG-TNRSE------PEVFRPG
>9V051X05_R5
EEEVVIRSENFTDNAKTIIVQLNESVVINCTRPNNNTRKSI---HIGPGRAWYTTGEII-
GDIRQAHCNLSEANWNKALEQIVKKLKEQFG-NKTIVFNQSSGGDPEIVMHSFNCGGEFF
YCNTTKLFNSTWNVTSTWN----ANN----NRTITLPCRIKQIINRWQEVGKAMYAPPIR
GQIRCSSNITGLLLTRDGG-TNRSE------PEVFRPG
>9V051X02_R5
EEEVVIRSENFTDNAKTIIVQLNESVAINCIRPNNNTRKSI---HIGLGRAWYTTGEII-
GNIRQAHCNLSEANWNKALEQIVKKLKEQFG-NRTIVFNQSSGGDPEIVMHSFNCGGEFF
YCNTTKLFNSTWNVNSTWN----NTEGSGNNGTITLPCRIRQIINRWQEVGKAMYAPPIR
GQISCSSNITGLLLTRDGG-TNGSE------TEVFRPG
>9V051X13_R5
EEEVVIRSENFTDNAKTIIVQLNESVVINCTRPNNNTRKSI---HIGLGRAWYTTGEII-
GNIRQAHCNLSEADWNKALKQIVKKLKEQFE-NKTIVFNQSSGGDPEIVMHSFNCGGEFF
YCNTTKLFNSTWNNTEGSG----N------NGTITLPCRIKQIINRWQGVGKTMYAPPIR
GRIRCSSNITGLLLTRDGG-TNGSE------PEIFRPG
>9V04X07_R5
EEEVVIRSENFADNAKTIIAQLNESVVINCSRPNNNTRKSI---HIGPGRAWYTTGEII-
GDIRQAHCNLSEADWNKALKQIVKKLKEQFE-NKTIVFNQSSGGDPEIVMHSFNCGGEFF
YCNTTKLFNSTWNNTEGSG----N------NGTITLPCRIKQIINRWQGVGKAMYAPPIR
GQIRCSSNITGLLLTRDGG-TNGSE------PEIFRPG
>9V17X05_R5
EEEVVIRSENFTDNAKTIIVQLNESVVITCTRPNNNTRKSI---PIGPGRAWYTTGEII-
GNIRQAHCNLSEANWNKALEQIVKKLKEQFG-NKTIVFNQSSGGDPEIVMHSFNCGGEFF
YCNTTKLFNSTWNVNSTWN----NTEGSGNNGTITLPCRIKQIINRWQEVGKAMYAPPIK
GQIRCLSNITGLLLTRDGG-TNKSE----NEPEVFRPG
>9V051X01_R5
EEEVVIRSENFTDNAKTIIVQLNESVVITCTRPNNNTRKSI---PIGPGRAWYTTGEII-
GNIRQAHCNLSEANWNKALEQIVKKLKEQFG-NKTIVFNQSSGGDPEIVMHSFNCGGEFF
YCNTTKLFNSTWNVNSTWN----NAEGSGNNGTITLPCRIKQIINRWQEVGKAMYAPPIR
GQIRCSSNITGLLLTRDGG-TNGSE------PEVFRPG
>9V17X10_R5
EEEVVIRSENFTDNAKTIIVQLNESVVITCTRPNNNTRKSI---PIGPGRAWYTTGEII-
GNIRQAHCNLSEANWNKALEQIVKKLKEQFG-NKTIVFNQSSGGDPEIVMHSFNCGGEFF
YCNTTKLFNSTWNVNSTWN----NTEGSGNNGTITLPCRIKQIINRWQEVGKAMYAPPIR
GQIRCSSNITGLLLTRGGG-TNRSE-----QPEVFRPG
>9V051X06_R5
EEEVVIRSENFTDNAKTIIVQLNESVVINCKRPNNNTRKSI---PIGPGRAWYTTGEII-
GNIRQAHCNLSEANWNKALEQIVKKLKEQFE-NKTIVFDQSSGGDPEIVMHSFNCGGEFF
YCNTTKLFNSTWNNTEGSG----N------NGTITLPCRIKQIINRWQGVGKAMYAPPIR
GQIRCSSNITGLLLTRDGG-TNGSE------PEVFRPG
>9V13X16_R5
EEEVVIRSENFTDNAKTIIVQLNESVVINCTRPNNNTRKSI---HIGPGRAWYTTGEII-
GDIRQAHCNLSEANWNKALEQIVKKLKEQFE-NKTIVFNQSSGGDPEIVMHSFNCGGEFF
YCNTTKLFNSTWNVNSTWN----NTEGSGNNGTIILPCRIRQIINRWQEVGKAMYAPPIE
GQIRCSSNITGLLLTRDGG-TNRSN-----ETEVFRPG
>9V04X384_R5
EEEVVIRSENFTDNAKTIIVQLNESVVINCTRPNNNARKSI---HIGPGRAWYTTGEII-
GNIRQAHCNLSEANWNKALEQIVKKLKKQFG-NKTIVFNQSSGGDPEIVMHSFNCGGEFF
YCNTTKLFNSTWNVNSTWN----NTEGSGNNGTITLPCRIKQIINRWQEVGKAMYAPPIR
GQIKCSSNITGLLLTRDGG-TNGSE------PEVFRPG
>9V04X390_R5
EEEVVIRSENFTDNAKTIIVQLNESVVINCTRPNNNARKSI---HIGPGRAWYTTGEII-
GNIRQAHCNLSEANWNKALEQIVKKLKKQFG-NKTIVFNQSSGGDPEIVMHSFNCGGEFF
YCNTTKLFNSTWNVNSTWN----NTEGSGNNGTITLPCRIKQIINRWQEVGKAMYAPPIR
GQIKCSSNITGLLLTRDGG-TNGSE------PEVFRPG
>9V13X10_R5
EEEVVIRSENFTDNAKTIIVQLNESVVINCTRPNNNTRKSI---HIGPGRAWYTTGEII-
GDIRQAHCNLSEANWNKALEQIVKKLKEQFG-NKTIVFNQSSGGDLEIIMHSFNCGGEFF
YCNTTKLFNSTWNVNSTWN----NTEGSGNNGTITLPCRIRQIINRWQEVGKAMYAPPIR
GQIRCSSNITGLLLTRDGG-TNRSE--SENETEVFRPG
>9V03X366_R5
EGEVVIRSENFTDNAKTIIVQLNESVVINCTRPNNNTRKSI---HIGPGRAWYTTGEII-
GDIRQAHCNLSEANWNKALEQIVKKLKEQFE-NKTIVFNQSSGGDPEIVMHSFNCGGEFF
YCNTTKLFNSTWNNTEGSG----N------NGTITLPCRIKQIINRWQGVGKAMYAPPIR
GQIRCSSNITGLLLTRDGG-TNGSE------PEIFRPG
>9V051X407_R5
EEEVVIRSENFTGNAKTIIVQLNESVVINCTRPNNNTRKSI---HIGPGRAWYTTGEII-
GDIGQAHCNLSEANWNKALEQVVKKLKEQFE-NKTIVFNQSSGGDPEIVMHSFNCGGEFF
YCNTTKLFNSTWNNTEGSG----N------NGTITLPCRIKQIINRWQEVGKAMYAPPIR
GQIRCSSNITGLLLTRDGG-TNRSE------PEVFRPG
>9V04X10_R5
EEEVVIRSENFTDNAKTIIVQLNESVVINCTRPNNNTRKSI---HIGPGRAWYTTGEII-
GDIRQAHCNLSEANWNKALEQIVKKLKEQFE-NKTIVFNQSSGGDPEIVMHSFNCGGEFF
YCNTTKLFNSTWNNTERSG----N------NGTITLPCRIKQIINRWQEVGKAMYAPPIR
GQIRCLSNITGLLLTRDGG-TNESE------PEVFRPG
>9V03X09_R5
EEEVVIRSENFTDNAKTIIVQLNESVVINCTRPNNNTRKSI---HIGPGRAWYTTGEII-
GDIRQAHCSLSEANWNKALEQIVKKLKEQFE-NKTIVFNQSSGGDPEIVMHSFNCGGEFF
YCNTTKLLNSTWNNTEGSG----N------NGTITLPCRIKQIINRWQGVGKAMYAPPIR
GQIRCSSNITGLLLTRDGG-TNRSE------PEVFRPG
>9V09X09_R5
EEEVVIRSENFTDNAKTIIVQLNESVVINCTRPNNNTRKSI---HIGPGRAWYTTGEII-
GDIRQAHCNLSEANWNKALEQIVKKLKEQFG-NKTIVFNQSSGGDPEIVMHSFNCGGEFF
YCNTTKLFNSTWNVNSTWN----NTEGSGNNGTITLPCRIRQIINRWQEVGKAMYAPPIR
GQIKCSSNITGLLLTRDGG-TNRSE------PEVFRPG
>9V09X02_R5
EEEVVIRSENFTDNAKTIIVQLNESVVINCTRPNNNTRKSI---HIGPGGAWYTTGEII-
GDIRQAHCNLSEANWNKALEQIVKKLKEQFE-NKTIVFNQSSGGDPEIVMHSFNCGGEFF
YCNTTKLFNSTWNNTEGSG----N------NGTITLPCRIKQIINRWQGVGKAMYAPPIR
GQIRCSSNITGLLLTRDGG-TNRSE------PEVFRPG
>9V03X368_R5
EEEVVIRSENFTDNAKTIIVQLNESVVINCTRPNNNTRKSI---HIGPGRAWYTTGEII-
GDIRQAHCNLSEANWNKALEQIVKKLKEQFE-NKTIVFNQSSGGDPEIVMHSFSCGGEFF
YCNTTKLFNSTWNNTEGSG----N------NGTITLPCRIKQIINRWQEVGKAMYAPPIR
GQIRCSSNITGLLLTRDGG-TNRSE------PEVFRPG
>9V04X392_R5
EEEVVIRSENFTDNAKTIIVQLNESVVINCTRPNNNTRKSI---HIGPGRAWYTTGEII-
GDIRQAHCNLSEANWNKALEQIVKKLKEQFE-NKTIVFNQSSGGDPEIVMHSFNCGGEFF
YCNTTKLFNSTWNNTEGSG----N------NGTITLPCRIKQIINRWQEVGKAMYAPPIR
GQIRCSSNITGLLLTRDGG-TNGSE------PEVFRPG
>9V04X393_R5
EEEVVIRSENFTDNAKTIIVQLNESVVINCTRPNNNTRKSI---HIGPGRAWYTTGEII-
GDIRQAHCNLSEANWNKALEQIVKKLKEQFE-NKTIVFNQSSGGDPEIVMHSFNCGGEFF
YCNTTKLFNSTWNNTEGSG----NNGGSGNNGTITLPCRIKQIINRWQEVGKAMYAPPIR
GQIRCSSNITGLLLTRDGG-TNGSE------PEVFRPG
>9V051X409_R5
EEEVVIRSENFTDNAKTIIVQLNESVVINCTRPNNNTRKSI---HIGPGRAWYTTGEII-
GDIRQAHCNLSEANWNKALEQIVKKLKEQFG-NKTIVFNQSSGGDPEIVMHSFNCGGEFF
YCNTTKLFNSTWNNTEGSG----N------NGTITLPCRIKQIINRWQEVGKAMYAPPIR
GQIRCSSNITGLLLTRDGG-TNRSE------PEVFRPG
>9V051X16_R5
EEEVVIRSENFTDNAKTIIVQLNESVVINCTRPNNNTRKSI---HIGPGRAWYTTGEII-
GDIRQAHCNLSEANWNKALEQIVKKLKEQFE-NKTIVFNQSSGGDPEIVMHSFNCGGEFF
YCNTTKLFNSTWNNTEGSG----N------NGTITLPCRIKQIINRWQEVGKAMYAPPIR
GQIRCSSNITGLLLTRDGG-TNRSE------PEVFRPG
>9V09X04_R5
EEEVVIRSKNFTDNTKTIIVQLNESVVINCTRPNNNTRRSI---QMGLGRAWYTTGEIV-
GDIKQAHCNLGEANWNKTLEQIVKKLKEQFE-NKTIVFNQSSGGDLEIVTHSFNCGGEFF
YCNTTQLFNSTWNSTEG-S----GNNGTSNNGNITLPCRIRQIINRWQEVGKAMYAPPIR
GQIKCSSNITGLLLTRDGG-TNGNETEVGNETEVFRPG
>9V13X05_R5
EEGVVIRSENFTNNVKTIIVQLNESVVINCTRPNNNTRKSI---QMGLGRAWYTTGEII-
GDIRQAHCNLNEANWNKTLERIVKKLREQFG-NKTIVFNQSSGGDLEIIMHSFNCGGEFF
YCNTTKLFNSTWNVNSTWN----NTEGSGNNGTITLPCRIRQIINRWQEVGKAMYAPPIR
GQIRCSSNITGLLLTRDGG-INRRS----NETEVFRHG
>9V09X05_R5
EEEVVIRSKNFTDNTKTIIVQLNESVVINCTRPNNNTRKSI---HIGPGGAWYTTGDII-
GDIRQAHCNLREANWNKALEQIVKKLREQFG-NKTIVFNQSSGGDLEIIMHSFNCGGEFF
YCNTTKLFNSTWNVNSTWN----NTEGSGNNGTITLPCRIRQIINRWQEVGKAMYAPPIR
GQIKCSSNITGLLLTRDGG-TNRSN-----ETEVFSPG
>9V20X02_R5
EEEVVIRSKNFTDNTKTIIVQLNESVVINCTRPNNNTRKSI---HMGLGRAWYTTGEII-
GNIRQAECNLGEANWDKTLEQIVKKLREQFG-NKTIVFNQSSGGDLEIEMHSFNCGGEFF
YCNTTKLFNSTWNVNSTWN----NTEGSGNNGTITLPCRIRQIINRWQEVGKAMYAPPIG
GQIRCSSNITGLLLTRDGG-TNRSN-----ETEVFRPG
>9V09X03_R5
EEEVVIRSKNFTDNTKTIIVQLNESVVINCTRPNNNTRKSI---HMGLGRAWYTTGEII-
GNIRQAQCNLGEANWNKTLEQIVKKLREQFG-NKTIVFNHSSGGDLEIVMHSFNCGGEFF
YCNTTKLFNSTWNVNSTWN----NTEGSGNNGTITLPCRIRQIINRWQEVGKAMYAPPIR
GQIRCSSNITGLLLTRDGG-TNRSN-----ETEVFRPG
>9V09X300_R5
EEEVVIRSKNFTDNTKTIIVQLNESVVINCTRPNNNTRKSI---HMGLGRAWYTTGEII-
GNIRQAQCNLGEANWNKTLEQIVKKLREQFG-NKTIVFNHSSGGDLEIVMHSFNCGGEFF
YCNTTKLFNSTWNVNSTWN----NTEGSGNNGTITLPCRIRQIINRWQEVGKAMYAPPIG
GQIRCSSNITGLLLTRDGG-TNRSN-----ETEVFRPG
>9V09X18_R5
EEEVVIRSKNFTDNTKTIIVQLNESVVINCTRPNNNTRKSI---QMGLGRAWYTTGEII-
GDIKQAHCDLGEANWNKTLEQIVKKLREQFG-NKTIVFNQSSGGDLEIEMHSFNCGGEFF
YCNTTKLFNSTWNVNSTWN----NTEGSGNNGTITLPCRIRQIINRWQEVGKAMYAPPIR
GQIKCSSNITGLLLTRDGG-TNRSN-----ETEVFRPG
>9V09X10_R5
EEEVVIRSKNFTDNTETIIVQLNESVVINCTRPNNNTRKSI---HIGLGRAWYTTGDII-
GDIRQAHCNLNEANWNKALEQIVKKLKEQFG-NKTIVFNQSSGGDLEIIMHSFNCGGEFF
YCNTTKLFNSTWNVNSTWN----NTEGSGNNGTITLPCRIRQIINRWQEVGKAMYAPPIR
GQIKCSSNITGLLLTRDGG-INRSS----SETEVFRPG
>9V09X07_R5
EEEVVIRSKNFTDNTKTIIVQLNESVVINCTRPNNNTRKSI---QMGLGRAWYTTGEII-
GDIRQAHCNLNETNWNKTLEQIVKKLREQFG-NKTIVFNQSSGGDLEIIMHSFNCGGEFF
YCNTTKLFNSTWNVNSTWN----NTEGSGNNGTITLPCRIRQIINRWQEVGKAMYAPPIK
GQIKCSSNITGLLLTRDGG-INRSS----SETEVFRPG
>9V09X299_R5
EEEVVIRSKNFMDNTKTIIVQLNESVVINCTRPNNNTRKSI---QMGLGRAWYTTGEII-
GDIRQAHCNLNETNWNKTLEQIVKKLREQFG-NKTIVFNQSSGGDLEIIMHSFNCGGEFF
YCNTTKLFNSTWNVNSTWN----NTEGSGNNGTITLPCRIRQIINRWQEVGKAMYGPPIK
GQIKCSSNITGLLLTRDGG-INRSS----SETEVFRPG
>9V20X11_R5
EEEVVIRSKNFTDNTKTIIVQLNESVVINCTRPNNNTRKSI---QMGLGRAWYTTGDII-
GDIRQAHCNLSEADWNKALKQIVKKLKEQFE-NKTIVFNQSSGGDLEIVTHSFNCGGEFF
YCNTTQLFNSTWNNTEG-S----GNNGTSNNGNITLPCRIRQIINRWQEVGKAMYAPPIK
GQIRCSSNITGLLLTRDGG-INRSE--SENETEVVQTW
>9V20X14_R5
EEEVVIRSENFTDNAKTIIVQLNESVVINCTRPNNNTRKSI---QMGLGRAWYTTGDII-
GDIRQAQCDLSEADWNKALGQIVKKLREQFG-NKTIVFNQSSGGDLEIVTHSFNCGGEFF
YCSTTKLFNSTWNVNS--N----NTEGG--KGNITLPCRIRQIINRWQEVGKAMYAPPIK
GQIRCSSNITGLLLTRDGG-INRSE--SENETEVFRPG
>9V13X13_R5
EEEVVIRSENFTDNAKTIIVQLNESVVINCTRPNNNTRKSI---QMGLGRAWYTTGDII-
GDIRQAHCNLNKANWNKALGQIVKKLREQFG-NKTIVFNQSSGGDLEIIMHSFNCGGEFF
YCNTTNLFNSTWNVNSTWN----NTEGS--NGNITLPCRIRQIINRWQEVGKAMYAPPIK
GQIRCSSNITGLLLTRDGG-TNGNETEVGNETEVFRPG
>9V13X12_R5
EEEVVIRSKNFTDNTKTIIVQLNESVVINCTRPNNNTRKSI---QMGLGRAWYTTGDII-
GDIRQAHCNLSKADWNKALKQIVKKLREQFG-NKTIVFNQSSGGDLEIIMHSFNCGGEFF
YCNTTKLFNSTRNVNSTWN----NTEGS--NGNITLPCRIRQIINRWREVGKAMYAPPIK
GQIRCSSNITGLLLTRDGG-TNRSE--SENETEVFRPG
>9V17X17_R5
EEEVVIRSKNFTDNTKTIIVQLNESVVINCTRPNNNTRKSI---QMGLGRAWYTTGDII-
GDIRQASCNLSEADWNKALKQIVRKLREQFG-NKTIVFNQSSGGDLEIIMHSFNCGGEFF
YCNTTQLFNSTWNITEGSGSNGTNNNGTNNNGKITLPCRIRQIINRWQEVGKAMYAPPIK
GQIRCSSNITGLLLTRDGG-TNRSG--SKNETEVFRPG
>9V20X03_R5
EEEVVIRSENFTNNAKTILVQLNESVVINCTRPNNNTRKSI---QMGLGRAWYTTGDII-
GDIRQASCNLSEADWNKALKQIVRKLREQFG-NKTIVFNQSSGGDLEIIMHSFNCGGEFF
YCNTTQLFNSTWNITEG-S----GSNGTNNNGNITLPCRIRQIINRWQEVGKAMYAPPIK
RQIKCSSNITGLLLTRDGG-INRSN----SETEVFRPG
