# Supplementary material for: Protein structural disorder of the envelope V3 loop contributes to the switch in human immunodeficiency virus type 1 cell tropism
Source: PLoS One. 2017 Oct 19;12(10):e0185790. doi: 10.1371/journal.pone.0185790 (PMC5648111; doi:10.1371/journal.pone.0185790)
Supplement: S1 File — (ZIP) [file pone.0185790.s001.zip › sequences/Shankarappa_data_set_C2_V5/sequence_per_patient_AA_aligned/pat11.fasta.aln]

>11V05PX05_X4
EEEVVIRSKNFTDNTKTIIVQLNETVVINCTRPNRHAGKSIRMGMGRAWHTTREIIGDDI
RKAYRTLNGTNWNKTLEQVVEKLREQFGNNKTIVFNPSSGGDLEITMHSFNCGGEFFYCD
TTQL------FNSTWNITTGWSGNNGTSNG---TITLPCRIKQIINRWQEVGKAMYAPPI
KGYIKCSSNITGLLLTRDGGT-NGN-ETEGGNKPEVFRPG-
>11V22PX06_R5
EEEIVIRSENLTNNAKTIIVHLNKTVVINCIRPNNNTRKDIHIGPGRAFYATGDIIG-DI
RKAYCNINITEWNKTLGQIVIKLREKFGENKTIVFNQSSGGDPETVMHSFNCGGEFFYCN
TSKL------FNSTWNVNSTWEGSNSTGE----NITLPCRIKQIINMWQEVGKAMYAPPI
RGQINCSSQITGLLLTRDGGTENDT---------EIFRPG-
>11V22PX03_R5
EEEIVIRSENLTNNAKTIIVHLNKSVVINCTRPNNNTRKDIHIGPGRAFYATGDIIG-NI
RKAYCTINITEWNKTLGQIVVKLREKFGENKTIIFNQSSGGDPETVMHSFNCGGEFFYCN
TSKL------FNSTWNFNSTWNSTREGSNDTEENITLPCRIKQIINMWQEVGKAMYAPPI
RGQINCSSQITGLLLTRDGGNMKGN-DN------ETFRPG-
>11V22PX08_R5
EEEIVIRSENFTNNAKTIIVHLNESVEINCTRPNNNTRRGIHIGPGRAFYATGDIIG-NI
RQAYCNISEAQWNETLRQIVIKLREKIGENKTIIFNQSSGGDPETVMHSFNCGGEFFYCN
TSTL------FNSTWNFHSTWTSTREGSNDTEKIIILPCRIKQIVNMWQEVGKAMYAPPI
SGQIRCSSNITGLLLTRDGGNTTEN-ET------ETFRPGG
>11V22PX11_R5
EEEIVIRSENFTNNVKTIIVHLNESVEINCTRPNNNTRKGIHIGPGRAFYATGDIIG-DI
RQAYCNISEAQWNKTLEQIAVKLREKIGENKTIIFNQSSGGDPETVMHSFNCGGEFFYCN
TSKL------FNSTWNFNSTWNSTRKGSNDTEKIIILPCRIKQIVNMWQEVGKAMYAPPI
SGQIRCSSNITGLLLTRDGGNTTEN-ET------ETFRPGG
>11V22PX12_R5
EEEIVIRSENLTNNVKTIIVHLNKSVEINCTRPNNNTRKDIHIGPGRAFYATGDIIG-NI
RQAHCNINKTEWNKTLGQIVVKLREKFGENKTIIFNQSPGGDPETVMHSFNCGGEFFYCN
TSELFNSIWNFNSTWNST--WEGSNSTKE----NITLPCRIKQIVNMWQKVGKAMYAPPI
RGQIRCSSKITGLLLTRDGGNTDRN-ET------EIFRPG-
>11V22PX02_R5
EEEIVIRSENLTNNVKTIIVHLNKSVEINCTRPNNNTRKDIHIGPGRAFYATGDIIG-NI
RQAHCNINKTEWNKTLGQIVVKLREKFGENKTIIFNQSPGGDPETVMHSSNCGGEFFYCN
TSELFNSIWNFNSTWNST--WEGSNSTKE----NITLPCRIKQIVNMWQKVGKAMYAPPI
RGQIRCSSKITGLLLTRDGGNTDRN-ET------EIFRPG-
>11V17PX13_X4
EEEVVIRSKNFTNNVKTIIVHLNKSVEINCTRPNNNTRKGIQIGPGRAFYATEKIIG-DI
RQAHCNISRAEWNKTLGQIVVKLKKKFGKNKTIVFKQHSGGDPETVMHSFNCGGEFFYCN
TSQL------FNSTWNST--WEGSNGTEE----NITLPCRIKQIVNMWRKVGKAMYAPPI
RGQIKCSSNITGLLLTRDGGE-NRT---------ETFRPG-
>11V17PX09_R5
EEEIVIRSENFTNNVKTIIVHLNKSVEINCTRPNNNTRRGLQIGPGRAFYATGEIIG-DI
RQAHCNIGKAEWNKTLEQIVIKLREKFGKNKTIVFNQPSGGDPETVMHSFNCGGEFFYCD
TSKL------FNSTWNST--WEGSNSTEE----SITLPCRIKQIVNMWQEVGKAMYAPPI
RGQIRCSSQITGLLLTRDGGG-DEN-ET------ETFRPG-
>11V15PX03_R5
EEEVVIRSENFTNNVKTIIVHLNKSVEINCTRPNNNTRKGIQIGPGRAFYATGEIIG-DI
RQAHCNISEAEWNKTLGQIVVKLKEKFGKNKTIVFNPHSGGDPKTVMHSFNCGGEFFYCN
TSKL------FNSTWNST--WGGSNGTKE----NITLPCRIKQIINMWQEVGKAMYAPPI
RGQIRCSSKITGLLLTRDGGR-NTS-GI------ETFRPG-
>11V15PX04_R5
EEEVVIRSENFTNNVKTIIVHLNKSVEINCTRPNNNTRKGIQIGPGRAFYATGEIIG-DI
RQAHCNISKTEWNKTLGQIVVKLREKFGKNKTIVFSQHSGGDPEPVMHSFNCGGEFFYCN
TSKL------FNSIWNST--WGGSNGTEE----NITLPCRIKQIVNMWQEVGKAMYAPPI
RGQIRCSSKITGLLLTRDGGE-NKT---EPLT--ETFRPG-
>11V15PX05_R5
EEEVVIRSENFTNNVKTIIVHLNESVEINCTRPNNNTRKGIQIGPGRAFYATGEIIG-DI
RQAHCNISKAEWNKTLGQIVVKLREKFGKNKTIVFNQHSGGDPETVMHSFNCGGEFFYCN
TSKL------LNSTWNST--WRGSNVTEE----NITLPCRIKQIVNMWQKVGRAMYAPPI
RGQIRCSSKITGLLLTRDGGK-DTN-ET------EIFRPG-
>11V17PX01_R5
EEEVVIRSENFTNNVKTIIVHLNESVEINCTRPNNNTRKGIQIGPGRAFFATGKIIG-DI
RQAHCNISKAKWNKTLGQIVIKLREKFGKNKTIVFNQHSGGDPETIMHSFNCGGEFFYCN
TSKL------FNSTWKST--WGGSNGTEE----NITLPCRIKQIINMWQKVGRAMYAPPI
RGQIRCSSKITGLLLTRDGGK-DTN-ET------EIFRPG-
>11V15PX01_R5
EEEVVIRSENFTNNVKTIIVHLNESVEINCTRPNNNTRKGIRIGPGRAFYATGEIIG-DI
RQAHCNISKAKWNKTLGQIVIKLREKFGKNKTIVFNQHSGGDPEAVMHSFNCGGEFFYCN
TSKL------FNSTWNST--WGGSNGTEE----NITLPCRIKQIINVWQKVGRAMYAPPI
RGQIRCSSKITGLLLTRDGGK-DTN-ET------EIFRPG-
>11V15PX06_R5
EEEVVIRSENFTNNVKTIIVHLNESVEINCTRPNNNTRKGIQIGPGRAFYATGEIIG-DI
RQAHCNISKAKWNKTLGQIVIKLREKFGKNKTIVFNQHSGGDPEAVMHSFNCGGEFFYCN
TSKL------FNSTWNST--WGGSNVTEE----DITLPCRIKQIVNMWQKVGRAMYAPPI
RGQIRCSSKIAGLLLTRDGGK-DTN-ET------EIFRPG-
>11V15PX09_R5
EEEVVIRSENFTNNVKTIIVHLNESVEINCTRPNNNTRKGIQIGPGRAFYATGEIIG-DI
RQAHCNISKAQWNKTLEQIVIKLREKFGKNKTIVFKQHSGGDPETVMHSFNCGGEFFYCN
TSKL------FNSTWNST--KGGLNGTEE----NITLPCRIKQIINMWQEVGKAMYAPPI
RGQIRCSSNITGLLLTRDGGE-NETLTT------ETFRPG-
>11V17PX03_R5
EEEVVIRSENFTNNVKTIIVHLNESVEINCTRPNNNTRKGIQIGPGRAFYATGEIIG-DI
RQAHCNISRAEWNKTLEQIVVKLRERFGKNKTIVFNQHSGGDPETVMHSFNCGGEFFYCN
SSQL------FNSTWNST--WEGSNDTEE----IITLPCRIKQIVNMWQEVGKAMYAPPI
RGQIRCSSKITGLLLTRDGGK-DTN-KTEPLT--EIFRPG-
>11V15PX07_R5
EEEVVIRSENFTNNVKTIIVHLNESVEINCTRPNNNTRKGIQIGPGRAFYATGEIIG-DI
RQAHCNISKAQWNKTLEQIVEKLREKFGKNKTIVFKQHSGGDPETVMHSFNCGGEFFYCN
SSQL------FNSTWNST--WEGSNGTEE----NITLPCRIKQIINMWQEVGKAMYAPPI
RGQIRCSSKITGLLLTRDGGE-DTN-KTEPLT--EIFRPG-
>11V15PX08_R5
EEEIVIRSENFTNNVKTIIVHLNESVEINCTRPNNNTRKGIQIGPGRAFYATGEIIG-DI
RQAHCNISKAQWNKTLEQIVIKLREKFGKNKTIVFKQHSGGDPETVMHSFNCGGEFFYCN
SSQL------FNSTWNST--WEGSNGTEE----NITLPCRIKQIINMWQEVGKAMYAPPI
RGQIRCSSQITGLLLTRDGGE-DKN-GTD--T--ETFRPG-
>11V15PX10_R5
EEEVVIRSENFTNNVKTIIVHLNKSVEINCTRPNNNTRKGIQIGPGRAFYATGEIIG-DI
RQAHCNISKTEWNKTLGQIVVKLREKFGKNKTIVFKQHSGGDPETVMHSFNCGGEFFYCN
SSQL------FNSTWYST--WGGLNGTEE----TITLPCRIKQIINMWQEVGKAMYAPPI
RGQIRCSSNITGLLLTRDGGE-NETLTT------ETFRPG-
>11V12PX06_R5
EEEVVIRSENFTNNVKTIIVHLNESVEINCTRPNNNTRKGIQIGPGRAFYATGEIIG-DI
RQAHCNISKAKWNKTLEQIVIKLREKFGKNKTIVSNQPSGGDPETVMHSSNCGGEFFYCN
SSKL------FNSTWNST--WGGSNVTEENTTENVTLPCRIKQIINMWQEVGKAMYAPPI
RGQIRCSSKITGLLLTRDGGT-NTN-ET------ETFRPG-
>11V12PX03_R5
EEEVVIRSENFTNNVKTIIVHLNESVEINCTRPNNNTRKGIQIGPGRAFYTTGEIIG-DI
RQAHCNISKAEWNKTLGQIVIKLKEKFGKNKTIVFNQHSGGDPETVMHSFNCGGEFFYCN
SSKL------FNSTWNST--WGGLNGTGE----NITLPCRIKQIINMWQEVGKAMYAPPI
RGQIRCSSKITGLLLTRDGGE-NTS-ET------ETFRPG-
>11V12PX07_R5
EEEVVIRSENFTNNVKTIIVHLNESVEINCTRPNNNTRKGIQIGPGRAFYATGEIIG-DI
RQAHCNISKAEWNKTLGQIVVKLREKFGKNKTIVFNQHSGGDPETVMHSFNCGGEFFYCN
SSQL------FNSTWNST--WEGSNGTEE----NITLPCRIKQIINMWQEVGKAMYAPPI
RGQIRCSSKITGLLLTRDGGE-NET-EI------ETFRPG-
>11V12PX05_R5
EEEVVIRSENFTNNVKTIIVHLNESVEINCTRPNNNTRKGIQIGPGRAFYATGEIIG-DI
RQAHCNISKAEWNKTLGQIVVKLREKFGKNKTIVFNQHSGGDPETVMHSFNCGGEFFYCN
SSQL------FNSTWNST--WEGSNGTEE----NITLPCRIKQIINMWQEVGKAMYAPPI
RGQIRCSSKITGLLLTRDGGE-NET-EI------ETFRPG-
>11V15PX02_R5
EEEVVIRSENFTGNVKTIIVHLNESVEINCTRPNNNTRKGIQIGPGRAFYATGEIIG-DI
RQAHCNISNAEWNKTLGQIVVKLREKFGKNKTIVFDQHSGGDPETVMHSFNCGGEFFYCN
SSQL------FNSTWNST--WGGSNGTEE----NITLPCRIKQIINMWQEVGKAMYAPPI
RGQIRCSSKITGLLLTRDGGD-NTS-ET------ETFRPG-
>11V12PX02_R5
EEEVVIRSENFTNNVKTIIVHLNESVEINCTRPNNNTRKGIQIGPGRAFYATGEIIG-DI
RQAHCNISKAEWNKTLGQIVVKLREKFGKNKTIVFNQHSGGDPETVMHSFNCGGEFFYCN
SSQL------FNSTWNST--WGGLNGTEE----NITLPCRIKQIINMWQEVGKAMYAPPI
RGQIRCSSKITGLLLTRDGGE-NTS-ET------ETFRPG-
>11V06PX06_R5
EEEVVIRSENFTNNVKTIIVHLNESVEINCTRPNNNTRKGIQIGPGRAFYATGEIIG-DI
RQAHCNISKAKWNKTLGQIVIKLREKLGKNKTIVFNQHSGGDPETVMHSFNCGGEFSYCN
SSKL------FNSTWNST--WGGSNVTEENITENITLPCRIKQIMNMWQEVGKAMYAPPI
RGQIRCSPKITGLLLTRDGGK-NTN-ET------ETFRPG-
>11V05PX06_R5
EEEVVIRSENFTNNVKTIIVHLNESVEINCTRPNNNTRKGIQIGPGGAFYATGEIIG-DI
RQAHCNISKAKWNKTLGQIVIKLRKKFGKNKTIVFNQHLGGDPEIVMHSFNCGGEFFYCN
SSKL------FNSTWNST--WGGSNVTEENITENITLPCRIKQIINMWQEVGKAMYAPPI
RGQIRCSSKITGLLLTRDGGK-NTN-ET------ETFRPG-
>11V10PX09_R5
EEEVVIRSENFTNNVKTIIVHLNESVEINCTRPNNNTRKGIQIGPGRAFYATGEIIG-DI
RQAHCNISKAKWNKTLGQIVIKLREKFGKNKTIVFNQHSGGDPETVMHSFNCGGEFFYCN
SSQL------FNSTWNST--WGGSNGTEE----NITLPCRIKQIINMWQEVGKAMYAPPI
RGQIRCSSKITGLLLTRDGGE-NTN-ETET----ETFRPG-
>11V10PX10_R5
EEEVVIRSENFTNNVKTIIVHLNESVEINCTRPNNNTRKGIQIGPGRAFYATGEIIG-DI
RQAHCNISKAKWNKTLGQIVIKLREKFGKNKTIVFNQHSGGDPETVMHSFNCGGEFFYCN
SSQL------FNSTWNST--WGGSNGTEE----NITLPCRIKQIINMWQEVGKAMYAPPI
RGQIRCSSKITGLLLTRDGGE-NTN-ET------ETFRPG-
>11V05PX03_R5
EEEVVIRSENFTNNVKTIIVHLNESVEINCTRPNNNTRKGIQIGPGRALYATGEIIG-DI
RQAHCNISKAKWNKTLGQIVIKLREKFGKNKTIVFNQHSGGDPEIVMHSFNCGGEFFYCS
SSKL------FNSTWNST--WGGSNVTEENITENITLPCRIKQIINMWQEVGKAMYAPPI
RGQIRCSSKITGLLLTRDGGK-NT----------ETFRPG-
>11V12PX01_R5
EEEVVIRSENFTNNVKTIIVHLNESVEINCTRPNNNTRKGIQIGPGRAFYATGEIIG-DI
RQAHCNISKAKWNKTLGQIVIKLREKFGKNKTIVLNQHSGGDPETVMHSFNCGGEFFYCN
SSKL------FNSTWNST--WGGSNVTEE--TENITLPCRIKQIINMWQEVGKAMYAPPI
RGQIRCSSKITGLLLTRDGGK-DTN-GT------ETFRPG-
>11V05PX02_R5
EEEVVIRSENFTNNVKTIIVHLNESVEINCTRPNNNTRKGIQIGPGRAFYATGEIIG-DI
RQAHCNISKAKWNKTLGQIVIKLREKFGKNKTIVFNQHSGGDPEIVMHSFNCGGEFFYCN
SSKL------FNSTWNST--WGGSNVTEENITENITLPCRIKQIINMWQEVGKAMHAPPI
RGQIRCSSKITGLLLTKDGGK-NTN-ET------ETFRPG-
>11V10PX02_R5
EEEVVIRSENFTNNVKTIIVHLNESVEINCTRPNNNTRKGIQIGPGRAFYATGEIIG-DI
RQAHCNISKAKWNKTLGQIVIKLREKFGKNKTIVFNQHSGGDPETVMHSFNCGGEFFYCN
SSKL------FNSTWNST--WGGSNVTEENTTENITLPCRIKQIINMWQEAGKAMYAPPI
RGQIRCSSKITGLLLTRDGGT-NTN-ET------ETFRPG-
>11V10PX07_R5
EEEVVIRSENFTNNVKTIIVHLNESVEINCTRPNNNTSKGIQIGPGRAFYATGEIIG-DI
RQAHCNISKAKWNKTLGQIVIKLREKFGKNKTIVFNQHSGGDPETVMHSFNCGGEFFYCN
SSKL------FNSTWNST--WGGSNVTEENITENITLPCRIKQIINMWQEVGRAMYAPPI
RGQIRCSSKITGLLLTRDGGK-NTN-ET------EIFRPG-
>11V10PX06_R5
EEEVVIRSENFTNNVKTIIVHLNESVEINCTRPNNNTRKGIQIGPGRAFYATGEIIG-DI
RQAHCNISKAKWNKTLGQIVIKLREKFGKNKTIVFNQHSGGDPETVMHSFNCGGEFFYCN
SSKL------FNSTWNST--WGGSNVTEENITENITLPCRIKQIINMWQEVGRAMYAPPI
RGQIRCSSKITGLLLTRDGGK-NTN-ET------EVFRPG-
>11V10PX08_R5
EEEVVIRSENFTNNVKTIIVHLNESVEINCTRPNNNTRKGIQIGPGRAFYATGEIIG-DI
RQAHCNISKAKWNKTLGQIVIKLREKFGKNKTIVFNQHSGGDPETVMHSFNCGGEFFYCN
SSKL------FNSTWNST--WGGSNVTEENITENITLPCRIKQIINMWQEVGRAMYAPPI
RGQIRCSSKITGLLLTRDGGR-NTN-ET------ETFRPG-
>11V10PX05_R5
EEEVVIRSENFTNNVKTIIVHLNESVEINCTRPNNNTRKGIQIGPGRAFYATGEIIG-DI
RQAHCNISKAKWNKTLGQIVIKLREKFGKNKTIVFNQHSGGDPETVMHSFNCGGEFFYCN
SSKL------FNSTWNST--WGGSNVTEENITENITLPCRIKQIINMWQEVGRAMYAPPI
RGQIRCSSKITGLLLTRDGGK-DTN-ET------ETFRPG-
>11V05PX04_R5
EEEVVIRSENFTNNVKTIIVHLNESVEINCTRPNNNTRKGIQIGPGRAFYATGEIIG-DI
RQAHCNISKAKWNKTLGQIVIKLREKFGKNKTIVFNQHSGGDPEIVMHSFNCGGEFFYCN
SSKL------FNSTWNST--WGGSNVTEENITENITLPCRIKQIINMWQEVGKAMYAPPI
RGQIRCSSKITGLLLTRDGGK-NTN-ET------ETFRSG-
>11V06PX02_R5
EEEVVIRSENFTNNVKTIIVHLNESVEINCTRPNNNTREGIQIGPGKAFYATGEIIG-DI
RQAHCNISKAKWNKTLGQIVIKLREKFGKNKTIVFNQHSGGDPETVMHSFNCGGEFFYCN
SSKL------FNSTWNST--WGGSNVTEENITENITLPCRIKQIINMWQEVGKAMYAPPI
RGQIRCSSKITGLLLTRDGGK-NTN-ET------ETSRPG-
>11V06PX03_R5
EEEVVIRSENFTNNVKTIIVHLNESVEINCTRPNNNTRKGIQIGPGKAFYATGEIIG-DI
RQAHCNISKAKWNKTLGQIVIKLREKFGKNKTIVFNQHSGGDPETVMHSFNCGGEFFYCN
SSKL------FNSTWNST--WGGSNVTEENITENITLPCRIKQIINMWQEVGKAMYAPPI
RGQIRCSSKITGLLLTRDGGK-NTN-ET------ETFRPG-
>11V05PX01_R5
EEEVVIRSENFTNNVKTIIVHLNESVEINCTRPNNNTRKGIQIGPGRAFYATGEIIG-DI
RQAHCNISKAKWNKTLGQIVIKLREKFGKNKTIVFNQHSGGDPETVMHSFNCGGEFFYCN
SSKL------FNSTWNST--WGGSNVTEENITENITLPCRIKQIINMWQEVGKAMYAPPI
RGQIRCSSKITGLLLTRDGGK-NTN-ET------ETFRPG-
>11V06PX01_R5
EEEVVIRSENFTNNVKTIIVHLNESVEINCTRPNNNTRKGIQIGPGRAFYATGEIIG-DI
RQAHCNISKAKWNKTLGQIVIKLREKFGKNKTIVFNQHSGGDPETVMHSFNCGGEFFYCN
SSKL------FNSTWNST--WGGSNVTEENITENITLPCRIKQIINMWQEVGKAMYAPPI
RGQIRCSSKITGLLLTRDGGK-NTN-ET------ETFRPG-
>11V06PX04_R5
EEEVVIRSENFTNNVKTIIVHLNESVEINCTRPNNNTRKGIQIGPGRAFYATGEIIG-DI
RQAHCNISKAKWNKTLGQIVIKLREKFGKNKTIVFNQHSGGDPETVMHSFNCGGEFFYCN
SSKL------FNSTWNST--WGGSNVTEENITENITLPCRIKQIINMWQEVGKAMYAPPI
RGQIRCSSKITGLLLTRDGGK-NTN-ET------ETFRPG-
>11V06PX07_R5
EEEVVIRSENFTNNVKTIIVHLNESVEINCTRPNNNTRKGIQIGPGRAFYATGEIIG-DI
RQAHCNISKAKWNKTLGQIVIKLREKFGKNKTIVFNQHSGGDPETVMHSFNCGGEFFYCN
SSKL------FNSTWNST--WGGSNVTEENITENITLPCRIKQIINMWQEVGKAMYAPPI
RGQIRCSSKITGLLLTRDGGK-NTN-ET------ETFRPG-
>11V06PX08_R5
EEEVVIRSENFTNNVKTIIVHLNESVEINCTRPNNNTRKGIQIGPGRAFYATGEIIG-DI
RQAHCNISKAKWNKTLGQIVIKLREKFGKNKTIVFNQHSGGDPETVMHSFNCGGEFFYCN
SSKL------FNSTWNST--WGGSNVTEENITENITLPCRIKQIINMWQEVGKAMYAPPI
RGQIRCSSKITGLLLTRDGGK-NTN-ET------ETFRPG-
>11V10PX01_R5
EEEVVIRSENFTNNVKTIIVHLNESVEINCTRPNNNTRKGIQIGPGRAFYATGEIIG-DI
RQAHCNISKAKWNKTLGQIVIKLREKFGKNKTIVFNQHSGGDPETVMHSFNCGGEFFYCN
SSKL------FNSTWNST--WGGSNVTEENITENITLPCRIKQIINMWQEVGKAMYAPPI
RGQIRCSSKITGLLLTRDGGK-NTN-ET------ETFRPG-
>11V06PX05_R5
EEEVVIRSENFTNNVKTIIVHLNESVEINCTRPNNNTRKGIQIGPGRAFYATGEIIG-DI
RQAHCNISKAKWNKTLGQIVIKLREKFGKNKTIVFNQHSGGDPETVMHSFNCGGEFFYCN
SSKL------FNSTWNST--RGGSNVTEENITENITLPCRIKQIINMWQEVGKAMYAPPI
RGQIRCSSKITGLLLTRDGGK-NTN-ET------ETFRPG-
>11V22PX10_R5
EEEVVIRSENFTNNVKTIIVHLNKSVEINCTRPNNNTRKGIQIGPGRAFYATGDIIG-DI
RQAHCNISKTEWNKTLEQIVIKLKEKIGENKTIIFNQSSGGDPETVMHSFNCGGEFFYCN
TSQL------FNSTWNST--WEGSNDTEE----IITLPCRIKQIINMWQEVGKAMYAPPI
RGQIRCSSNITGLLLTRDGGM-NMS-DT------ETFRPG-
>11V17PX10_R5
EEEVVIRSENFTNNVKTIIVHLNKSVEINCTRPNNNTRKGIQIGPGRAFYASGDIIG-DI
RQAHCNISKTEWNKTLEQIVVKLKEKYGKNKAIIFKQHSGGDPETVMHSFNCGGEFFYCN
TSQL------FNSTWNST--WEGSNGTEG----NITLPCRIKQIINMWQEVGKAMYAPPI
RGQIRCSSQITGLLLTRDGGK-NTT-ENET----EIFRPG-
>11V17PX08_R5
EEEVVIRSENFTNNVKTIIVHLNKSVEINCTRPNNNTRKGIQIGPGRAFYATGDIIG-DI
RQAHCNISKTEWNKTLEQIVVKLREKFGENKTIVFNQSSGGDPETVMHSFNCGGEFFYCN
TSKL------FNSTWNST--WEGSNSTEE----NITLPCRIKQIINMWQEVGKAMYAPPI
RGRIRCSSQITGLLLTRDGGK-NTT-ENET----EIFRPG-
>11V17PX06_R5
EEEVVIRSESFTNNVKTIIVHLNKSVEINCTRPNNNTRKGIQIGPGRAFYATGDIIG-DM
RQAHCNISKTEWNKTLEQIVVKLKEKFGENKTIVFNQSSGGDPETVMHSFNCGGEFFYCD
TSKL------FNSTWNNT--WEGSNSTEE----NITLPCRIKQIVTMWQEVGKAMYAPHI
RGQIRCSSNITGLLLTRDGGK-NTT-ENET----EIFRPG-
