# Supplementary material for: Protein structural disorder of the envelope V3 loop contributes to the switch in human immunodeficiency virus type 1 cell tropism
Source: PLoS One. 2017 Oct 19;12(10):e0185790. doi: 10.1371/journal.pone.0185790 (PMC5648111; doi:10.1371/journal.pone.0185790)
Supplement: S1 File — (ZIP) [file pone.0185790.s001.zip › sequences/Shankarappa_data_set_C2_V5/sequence_per_patient_NA/Shankarappa.g2p.fas]

>11V05PX01,0.060132432020226,49.563953488372,R5
GAAGAAGAGGTAGTAATTAGATCTGAAAATTTCACGaACAATGTTAAAACCATAATAGTACAtCTGAATGAA
TCTGTAGAAATTAATTGTACAAGACCCAACAACAATACAAGAAAAgGTATACAGATAGGACCAGGGAGAGCA
TTTTATgCAACAGGAGAAATAATAGGAGATATAAGACAAGCACATTGTAACaTTAGTAaAGCAAAATGGAAT
AAaACTTTAGgACAGATAGTTAtAAAATTAAGAGAAaAATTTGGGaagAATAAAACAATAGTCTTTAATCAA
caCTCAGGAGGGGACCCAGAAAcTGTAATGCACAGTTTTAATTGTGGAGGGGAgTTTTTCTACTGTAATTCA
tCAaAACTGTTTAATAGcACTTGGaATAgTAcTtggggagggtcaaatgtcAcTgaagaaAaTatcacaGAa
AATATCACACTCCCATGtAGAATAAAACAAATTATAAACATGTGGCAGGAAGTAGGAAAAGCAATGTATGCC
CCTCCCATCAGAGGACAAATTAGATGTTCATCAAAgATTACAGGGCTGCTATTAACAAGAGATGGTGGTAAG
aacACGAaCgagaccGAgAcCTTCAGACCTGGA
>11V05PX02,0.060132432020226,49.563953488372,R5
GAAGAAGAGGTAGTAATTAGATCTGAAAATTTCACGaACAATGTTAAAACCATAATAGTACAtCTGAATGAA
TCTGTAGAAATTAATTGTACAAGACCCAACAACAATACAAGAAAAgGTATACAGATAGGACCAGGGAGAGCA
TTTTATgCAACAGGAGAAATAATAGGAGATATAAGACAAGCACATTGTAACaTTAGTAaAGCAAAATGGAAT
AAaACTTTAGgACAGATAGTTAtAAAATTAAGAGAAaAATTTGGGaagAATAAAACAATAGTCTTTAATCAA
caCTCAGGAGGGGACCCAGAAATTGTAATGCACAGTTTTAATTGTGGAGGGGAgTTTTTCTACTGTAATTCA
tCAaAACTGTTTAATAGcACTTGGaATAgTAcTtggggagggtcaaatgtcAcTgaagaaAaTatcacaGAa
AATATCACACTCCCATGtAGAATAAAACAAATTATAAACATGTGGCAGGAAGTAGGAAAAGCAATGcATGCC
CCTCCCATCAGAGGACAAATTAGATGTTCATCAAAgATTACAGGGCTGCTATTAACAAaAGATGGTGGTAAG
aacACGAaCgagaccGAgAcCTTCAGACCTGGA
>11V05PX03,0.036218027644327,79.796511627907,R5
GAAGAAGAGGTAGTAATTAGATCTGAAAATTTCACGaACAATGTTAAAACCATAATAGTACAtCTGAATGAA
TCTGTAGAAATTAATTGTACAAGACCCAACAACAATACAAGAAAAgGTATACAGATAGGACCAGGGAGAGCA
cTTTATgCAACAGGAGAAATAATAGGAGATATAAGACAAGCACATTGTAACaTTAGTAaAGCAAAATGGAAT
AAaACTTTAGgACAGATAGTTAtAAAATTAAGAGAAaAATTTGGGaagAATAAAACAATAGTCTTTAATCAA
caCTCAGGAGGGGACCCAGAAATTGTAATGCACAGTTTTAATTGTGGAGGGGAgTTTTTCTACTGTAgTTCA
tCAaAACTGTTTAATAGcACTTGGaATAgTAcTtggggagggtcaaatgtcAcTgaagaaAaTatcacaGAa
AATATCACACTCCCATGtAGAATAAAACAAATTATAAACATGTGGCAGGAAGTAGGAAAAGCAATGTATGCC
CCTCCCATCAGAGGACAAATTAGATGTTCATCAAAgATTACAGGGCTGCTATTAACAAGAGATGGTGGTAAG
aacaccGAgAcCTTCAGACCTGGA
>11V05PX04,0.060132432020226,49.563953488372,R5
GAAGAAGAGGTAGTAATTAGATCTGAAAATTTCACGaACAATGTTAAAACCATAATAGTACAtCTGAATGAA
TCTGTAGAAATTAATTGTACAAGACCCAACAACAATACAAGAAAAgGTATACAGATAGGACCAGGGAGAGCA
TTTTATgCAACAGGAGAAATAATAGGAGATATAAGACAAGCACATTGTAACaTTAGTAaAGCAAAATGGAAT
AAaACTTTAGgACAGATAGTTAtAAAATTAAGAGAgaAATTTGGGaagAATAAAACAATAGTCTTTAATCAA
caCTCAGGAGGGGACCCAGAAATTGTAATGCACAGTTTTAATTGTGGAGGGGAgTTTTTCTACTGTAATTCA
tCAaAACTGTTTAATAGcACTTGGaATAgTAcTtggggagggtcaaatgtcAcTgaagaaAaTatcacaGAa
AATATCACACTCCCATGtAGAATAAAACAAATTATAAACATGTGGCAGGAAGTAGGAAAAGCAATGTATGCC
CCTCCCATCAGAGGACAAATTAGATGTTCATCAAAgATTACAGGGCTGCTATTAACAAGAGATGGTGGTAAG
aacACGAaCgagaccGAgAcCTTCAGAtCTGGA
>11V05PX05,0.91313272276233,0.72674418604651,X4
GAAGAAGAGGTAGTAATTAGATCaaAAAATTTCACGGACAATaCTAAgACCATAATAGTACAGCTGAATGAA
aCgGTAGTAATTAATTGTACAAGACCCAACAgacATgCAgGAAAAAGTATACgGATgGGAatgGGGAGAGCA
TggCATACAACAaGgGAAATAATAGGAGatGATATcAGAaAAGCAtATcGTAcCCTTAaTgGAaCAAAtTGG
AATAAaACTTTAGAACAGgTAGTTgAAAAATTAAGAGAACAATTTGGaaatAATAAAACAATAGTCTTTAAT
CccTCCTCAGGAGGGGACCtAGAAATTacAATGCACAGTTTTAATTGTGGAGGGGAATTTTTCTACTGTgAT
aCAACACAGCTGTTTAATAGTACTTGGaATAtTAcTACaggGtggtcaggtaacaatggAActagtaatGga
AcTATCACACTCCCATGCAGAATAAAACAAATTATAAACAGGTGGCAGGAAGTAGGAAAAGCAATGTATGCC
CCTCCCATCAaAGGAtAcATTAaATGTTCtTCAAATATTACAGGGCTGCTATTAACAAGAGATGGTGGTAct
aacgggaacgagaccgagggcgggAaCAagcccGAggTCTTCAGACCTGGA
>11V05PX06,0.048874352897141,64.098837209302,R5
GAAGAAGAGGTAGTAATTAGATCTGAAAATTTCACGaACAATGTTAAAACCATAATAGTACAtCTGAATGAA
TCTGTAGAAATTAATTGTACAAGACCCAACAACAATACAAGAAAAgGTATACAGATAGGACCAGGGgGAGCA
TTTTATgCAACAGGAGAAATAATAGGAGATATAAGACAAGCACATTGTAACaTTAGTAaAGCAAAATGGAAT
AAaACTTTAGgACAGATAGTTAtAAAATTAAGAaAAaAATTTGGGaagAATAAAACAATAGTCTTTAATCAA
caCTtAGGAGGGGACCCAGAAATTGTAATGCACAGTTTTAATTGTGGAGGGGAgTTTTTCTACTGTAATTCA
tCAaAACTGTTTAATAGcACTTGGaATAgTAcTtggggagggtcaaatgtcAcTgaagaaAaTatcacaGAa
AATATCACACTCCCATGtAGAATAAAACAAATTATAAACATGTGGCAGGAAGTAGGAAAAGCAATGTATGCC
CCTCCCATCAGAGGACAAATTAGATGTTCATCAAAgATTACAGGGCTGCTATTAACAAGAGATGGTGGTAAG
aacACGAaCgagaccGAgAcCTTCAGACCTGGA
>11V06PX01,0.060132432020226,49.563953488372,R5
GAAGAAGAGGTAGTAATTAGATCTGAAAATTTCACGaACAATGTTAAAACCATAATAGTACAtCTGAATGAA
TCTGTAGAAATTAATTGTACAAGACCCAACAACAATACAAGAAAAgGTATACAGATAGGACCAGGGAGAGCA
TTTTATgCAACAGGAGAAATAATAGGAGATATAAGACAAGCACATTGTAACaTTAGTAaAGCAAAATGGAAT
AAaACTTTAGgACAGATAGTTAtAAAATTAAGAGAAaAATTTGGGaagAATAAAACAATAGTCTTTAATCAA
caCTCAGGAGGGGACCCAGAAAcTGTAATGCACAGTTTTAATTGTGGAGGGGAgTTTTTCTACTGTAATTCg
tCAaAACTGTTTAATAGcACTTGGaATAgTAcTtggggagggtcaaatgtcAcTgaagaaAaTatcacaGAa
AATATCACACTCCCATGtAGAATAAAACAAATTATAAACATGTGGCAGGAAGTAGGAAAAGCAATGTATGCC
CCTCCCATCAGAGGACAAATTAGATGTTCATCAAAgATTACAGGGCTGCTATTAACAAGAGATGGTGGTAAG
aacACGAaCgagaccGAgAcCTTCAGACCTGGA
>11V06PX02,0.025665325070771,90.406976744186,R5
GAAGAAGAGGTAGTAATTAGATCTGAAAATTTCACGaACAATGTTAAAACCATAATAGTACAtCTGAATGAA
TCTGTAGAAATTAATTGTACAAGACCCAACAACAATACAAGAgAAgGTATACAGATAGGACCAGGGAAAGCA
TTTTATgCAACAGGAGAAATAATAGGAGATATAAGACAAGCACATTGTAACaTTAGTAaAGCAAAATGGAAT
AAaACTTTAGgACAGATAGTTAtAAAATTAAGAGAAaAATTTGGGaaaAATAAAACAATAGTCTTTAATCAA
caCTCAGGAGGGGACCCAGAAAcTGTAATGCACAGTTTTAATTGTGGAGGGGAgTTTTTCTACTGTAATTCA
tCAaAACTGTTTAATAGcACTTGGaATAgTAcTtggggagggtcaaatgtcAcTgaagaaAaTatcacaGAa
AATATCACACTCCCATGtAGAATAAAACAAATTATAAACATGTGGCAGGAAGTAGGAAAAGCAATGTATGCC
CCTCCCATCAGAGGACAAATTAGATGTTCATCAAAgATTACAGGGCTGCTATTAACAAGAGATGGTGGTAAG
aacACGAaCgagaccGAgAcCTcCAGACCTGGA
>11V06PX03,0.053585045637671,57.267441860465,R5
GAAGAAGAGGTAGTAATTAGATCTGAAAATTTCACGaACAATGTTAAAACCATAATAGTACAtCTGAATGAA
TCTGTAGAAATTAATTGTACAAGACCCAACAACAATACAAGAAAAgGTATACAGATAGGACCAGGGAAgGCA
TTTTATgCAACAGGAGAAATAATAGGAGATATAAGACAAGCACATTGTAACaTTAGTAaAGCAAAATGGAAT
AAaACTTTAGgACAGATAGTTAtAAAATTAAGAGAAaAATTTGGGaaaAATAAAACAATAGTCTTTAATCAA
caCTCAGGAGGGGACCCAGAAAcTGTAATGCACAGTTTTAATTGTGGAGGGGAgTTTTTCTACTGTAATTCA
tCAaAACTGTTTAATAGcACTTGGaATAgTAcTtggggagggtcaaatgtcAcTgaagaaAaTatcacaGAa
AATATCACACTCCCATGtAGAATAAAACAAATTATAAACATGTGGCAGGAAGTAGGAAAAGCAATGTAcGCC
CCTCCCATCAGAGGACAAATTAGATGTTCATCAAAgATTACAGGGCTGCTATTAACAAGAGATGGTGGTAAG
aacACGAaCgagaccGAgAcCTTCAGACCTGGA
>11V06PX04,0.060132432020226,49.563953488372,R5
GAAGAAGAGGTAGTAATTAGATCTGAAAATTTCACGaACAATGTTAAAACCATAATAGTACAcCTGAATGAA
TCTGTAGAAATTAATTGTACAAGACCCAACAACAATACAAGAAAAgGTATACAGATAGGACCAGGGAGAGCA
TTTTATgCAACAGGAGAAATAATAGGAGATATAAGACAAGCACATTGTAACaTTAGTAaAGCAAAATGGAAT
AAaACTTTAGgACAGATAGTTAtAAAATTAAGAGAAaAATTTGGGaagAATAAAACAATAGTCTTTAATCAA
caCTCAGGAGGGGACCCAGAAAcTGTAATGCACAGTTTTAATTGTGGAGGGGAgTTTTTCTACTGTAATTCA
tCAaAACTGTTTAATAGcACTTGGaATAgTAcTtggggagggtcaaatgtcAcTgaagaaAaTatcacaGAa
AATATCACACTCCCATGtAGAATAAAACAAATTATAAACATGTGGCAGGAAGTAGGAAAAGCAATGTATGCC
CCTCCCATCAGAGGACAAATTAGATGTTCATCAAAgATTACAGGGCTGCTATTAACAAGAGATGGTGGTAAG
aacACGAaCgagaccGAgAcCTTCAGACCTGGA
>11V06PX05,0.060132432020226,49.563953488372,R5
GAAGAAGAGGTAGTAATTAGATCTGAAAATTTCACGaACAATGTTAAAACCATAATAGTACAtCTGAATGAA
TCTGTAGAAATTAATTGTACAAGACCCAACAACAATACAAGAAAAgGTATACAGATAGGACCAGGGAGAGCA
TTTTATgCAACAGGAGAAATAATAGGAGATATAAGACAAGCACATTGTAACaTTAGTAaAGCAAAATGGAAT
AAaACTTTAGgACAGATAGTTAtAAAATTAAGAGAAaAATTTGGGaagAATAAAACAATAGTCTTTAATCAA
caCTCAGGAGGGGACCCAGAAAcTGTAATGCACAGTTTTAATTGTGGAGGGGAgTTTTTCTACTGTAATTCA
tCAaAACTGTTTAATAGcACTTGGaATAgTAcTcggggagggtcaaatgtcAcTgaagaaAaTatcacaGAa
AATATCACACTCCCATGtAGAATAAAACAAATTATAAACATGTGGCAGGAAGTAGGAAAAGCAATGTATGCC
CCTCCCATCAGAGGACAAATTAGATGTTCATCAAAgATTACAGGGCTGCTATTAACAAGAGATGGTGGTAAG
aacACGAaCgagaccGAgAcCTTCAGACCTGGA
>11V06PX06,0.060132432020226,49.563953488372,R5
GAAGAAGAGGTAGTAATTAGATCTGAAAATTTCACGaACAATGTTAAAACCATAATAGTACAtCTGAATGAA
TCTGTAGAAATTAATTGTACAAGACCCAACAACAATACAAGAAAAgGTATACAGATAGGACCAGGGAGAGCA
TTTTATgCAACAGGAGAAATAATAGGAGATATAAGACAAGCACATTGTAACaTTAGTAaAGCAAAATGGAAT
AAaACTTTAGgACAGATAGTTAtAAAATTAAGAGAAaAAcTTGGGaagAATAAAACAATAGTCTTTAATCAA
caCTCAGGAGGGGACCCAGAAAcTGTAATGCACAGTTTTAATTGTGGAGGGGAgTTTTcCTACTGTAATTCA
tCAaAACTGTTTAATAGcACTTGGaATAgTAcTtggggagggtcaaatgtcAcTgaagaaAaTatcacaGAa
AATATCACACTCCCATGtAGAATAAAACAAATTATgAACATGTGGCAGGAAGTAGGAAAAGCAATGTATGCC
CCTCCCATCAGAGGACAAATTAGATGTTCAcCAAAgATTACAGGGCTGCTATTAACAAGAGATGGTGGTAAG
aacACGAaCgagaccGAgAcCTTCAGACCTGGA
>11V06PX07,0.060132432020226,49.563953488372,R5
GAAGAAGAGGTAGTAATTAGATCTGAAAATTTCACGaACAATGTTAAAACCATAATAGTACAtCTGAATGAA
TCTGTAGAAATTAATTGTACAAGACCCAACAACAATACAAGAAAAgGTATACAGATAGGACCAGGGAGAGCA
TTTTATgCAACAGGAGAAATAATAGGAGATATAAGACAAGCACATTGTAACaTTAGTAaAGCAAAATGGAAT
AAaACTTTAGgACAGATAGTTAtAAAATTAAGAGAAaAATTTGGGaagAATAAAACAATAGTCTTTAATCAA
caCTCAGGAGGGGACCCAGAAAcTGTAATGCACAGTTTTAATTGTGGAGGGGAgTTTTTCTACTGTAATTCA
tCAaAACTGTTTAATAGcACTTGGaATAgTAcTtggggagggtcaaatgtcAcTgaagaaAaTatcacaGAa
AATATCACACTCCCATGtAGAATAAAACAAATTATAAACATGTGGCAGGAAGTAGGAAAAGCAATGTATGCC
CCTCCCATCAGAGGACAAATTAGATGTTCATCAAAgATTACAGGGCTGCTATTAACAAGAGATGGTGGTAAG
aacACGAaCgagaccGAgAcCTTCAGACCTGGA
>11V06PX08,0.060132432020226,49.563953488372,R5
GAAGAAGAGGTAGTAATTAGATCTGAAAATTTCACGaACAATGTTAAAACCATAATAGTACAtCTGAATGAA
TCTGTAGAAATTAATTGTACAAGACCCAACAACAATACAAGAAAAgGTATACAGATAGGACCAGGGAGAGCA
TTTTATgCAACAGGAGAAATAATAGGAGATATAAGACAAGCACATTGTAACaTTAGTAaAGCAAAATGGAAT
AAaACTTTAGgACAGATAGTTAtAAAATTAAGAGAAaAATTTGGGaagAATAAAACAATAGTCTTTAATCAA
caCTCAGGAGGGGACCCAGAAAcTGTAATGCACAGTTTTAATTGTGGAGGGGAgTTTTTCTACTGTAATTCA
tCAaAACTGTTTAATAGcACTTGGaATAgTAcTtggggagggtcaaatgtcAcggaagaaAaTatcacaGAa
AATATCACACTCCCATGtAGAATAAAACAAATTATAAACATGTGGCAGGAAGTAGGAAAAGCAATGTATGCC
CCTCCCATCAGAGGACAAATTAGATGTTCATCAAAgATTACAGGGCTGCTATTAACAAGAGATGGTGGTAAG
aacACGAaCgagaccGAgAcCTTCAGACCTGGA
>11V10PX01,0.060132432020226,49.563953488372,R5
GAAGAAGAGGTAGTAATTAGATCTGAAAATTTCACGaACAATGTTAAAACCATAATAGTACAtCTGAATGAA
TCTGTAGAAATTAATTGTACAAGACCCAACAACAATACAAGAAAAgGTATACAGATAGGACCAGGGAGAGCA
TTTTATgCAACAGGAGAAATAATAGGAGATATAAGACAAGCACATTGTAACaTTAGTAaAGCAAAATGGAAT
AAaACTTTAGgACAGATAGTTAtAAAATTAAGAGAAaAATTTGGGaagAATAAAACAATAGTCTTTAATCAA
caCTCAGGAGGGGACCCAGAAAcTGTAATGCACAGTTTTAATTGTGGAGGGGAgTTTTTCTACTGTAATTCA
tCAaAACTGTTTAATAGcACTTGGaATAgTAcTtggggagggtcaaatgtcAcTgaagaaAaTatcacaGAa
AATATCACACTCCCATGtAGAATAAAACAAATTATAAACATGTGGCAGGAAGTAGGAAAAGCAATGTATGCC
CCTCCCATCAGAGGACAAATTAGATGTTCATCAAAgATTACAGGGCTGCTATTAACAAGAGATGGTGGTAAG
aacACGAaCgagaccGAgAcCTTCAGACCTGGA
>11V10PX02,0.060132432020226,49.563953488372,R5
GAAGAAGAGGTAGTAATTAGATCTGAAAATTTCACGaACAATGTTAAAACCATAATAGTACAtCTGAATGAG
TCTGTAGAAATTAATTGTACAAGACCCAACAACAATACAAGAAAAgGTATACAGATAGGACCAGGGAGAGCA
TTTTATgCAACAGGAGAAATAATAGGAGATATAAGACAAGCACATTGTAACaTTAGTAaAGCAAAATGGAAT
AAaACTTTAGgACAGATAGTTAtAAAATTAAGAGAAaAATTTGGGaagAATAAAACAATAGTCTTTAATCAA
caCTCAGGAGGGGACCCAGAAAcTGTAATGCACAGTTTTAATTGTGGAGGGGAgTTTTTCTACTGTAAcTCA
tCAaAACTGTTTAATAGcACTTGGaATAgTAcTtggggagggtcaaatgtcAcTgaagaaAaTaccacaGAa
AATATCACACTCCCATGtAGAATAAAACAAATTATAAACATGTGGCAGGAAGcAGGAAAAGCAATGTATGCC
CCTCCCATCAGAGGACAAATTAGATGTTCATCAAAgATTACAGGGCTGCTATTAACAAGAGATGGTGGTAcG
aacACGAaCgagaccGAgAcCTTCAGACCTGGA
>11V10PX05,0.060132432020226,49.563953488372,R5
GAAGAAGAGGTAGTAATTAGATCTGAAAATTTCACGaACAATGTTAAAACCATAATAGTACAttTGAATGAA
TCTGTAGAAATTAATTGTACAAGACCCAACAACAATACAAGAAAAgGTATACAGATAGGACCAGGGAGAGCA
TTTTATgCAACAGGAGAAATAATAGGAGATATAAGACAAGCACATTGTAACaTTAGTAaAGCAAAATGGAAT
AAaACTTTAGgACAGATAGTTAtAAAATTAAGAGAAaAATTTGGGaagAATAAAACAATAGTCTTTAATCAA
caCTCAGGAGGaGACCCAGAAAcTGTAATGCACAGTTTTAATTGTGGAGGGGAgTTTTTCTACTGTAATTCA
tCAaAACTGTTTAATAGcACTTGGaATAgTAcTtggggagggtcaaatgtcAcTgaagaaAaTatcacaGAa
AATATCACACTCCCATGtAGAATAAAACAAATTATAAACATGTGGCAGGAAGTAGGAAgAGCAATGTATGCC
CCTCCCATCAGAGGACAAATTAGATGTTCATCAAAgATTACAGGGCTGCTATTAACAAGAGATGGcGGTAAG
GacACGAaCgagaccGAgAcCTTCAGACCTGGA
>11V10PX06,0.060132432020226,49.563953488372,R5
GAAGAAGAGGTAGTAATTAGATCTGAAAATTTCACGaACAATGTTAAAACCATAATAGTACAtCTGAATGAA
TCTGTAGAAATTAATTGTACAAGACCCAACAACAATACAAGAAAAgGTATACAGATAGGACCAGGGAGAGCA
TTTTATgCAACAGGAGAAATAATAGGAGATATAAGACAAGCACATTGTAACaTTAGTAaAGCAAAATGGAAT
AAaACTTTAGgACAGATAGTTAtAAAATTAAGAGAAaAATTTGGGaagAATAAAACAATAGTCTTTAATCAA
caCTCAGGAGGaGACCCAGAAAcTGTAATGCACAGTTTTAATTGTGGAGGGGAgTTTTTCTACTGTAATTCA
tCAaAACTGTTTAATAGcACTTGGaATAgTAcTtggggagggtcaaatgtcAcTgaagaaAaTatcacaGAa
AATATCACACTCCCATGtAGAATAAAACAAATTATAAACATGTGGCAGGAAGTAGGAAgAGCAATGTATGCC
CCTCCCATCAGAGGACAAATTAGATGTTCATCAAAgATTACAGGGCTGCTATTAACAAGAGATGGTGGTAAG
aacACGAaCgagaccGAggTCTTCAGACCTGGA
>11V10PX07,0.029199535370461,87.209302325581,R5
GAAGAAGAGGTAGTAATTAGATCTGAAAATTTCACGaACAATGTTAAAACCATAATAGTACAtCTGAATGAA
TCTGTAGAAATTAATTGTACAAGACCCAACAACAATACAAGtAAAgGTATACAGATAGGACCAGGGAGAGCA
TTTTATgCAACAGGAGAAATAATAGGAGATATAAGACAAGCACATTGTAACaTTAGTAaAGCAAAATGGAAT
AAaACTTTAGgACAGATAGTTAtAAAATTAAGAGAAaAATTTGGGaagAATAAAACAATAGTCTTTAATCAA
caCTCAGGAGGaGACCCAGAAAcTGTAATGCACAGTTTTAATTGTGGAGGGGAgTTTTTCTACTGTAATTCA
tCAaAACTGTTTAATAGcACTTGGaATAgTAcTtggggagggtcaaatgtcAcTgaagaaAaTatcacaGAa
AATATCACACTCCCATGtAGAATAAAACAAATTATAAACATGTGGCAGGAAGTAGGAAgAGCAATGTATGCC
CCTCCCATCAGAGGACAAATTAGATGTTCATCAAAgATTACAGGGCTGCTATTAACAAGAGATGGTGGTAAG
aacACGAaCgagaccGAgATCTTCAGACCTGGA
>11V10PX08,0.060132432020226,49.563953488372,R5
GAAGAAGAGGTAGTAATTAGATCTGAAAATTTCACGaACAATGTTAAAACCATAATAGTACAtCTGAATGAA
TCTGTAGAAATTAATTGTACAAGACCCAACAACAATACAAGAAAAgGTATACAGATAGGACCAGGGAGAGCA
TTTTATgCAACAGGAGAAATAATAGGAGATATAAGACAAGCACATTGTAACaTTAGTAaAGCAAAATGGAAT
AAaACTTTAGgACAGATAGTTAtAAAATTAAGAGAAaAATTTGGGaagAATAAAACAATAGTCTTTAATCAA
caCTCAGGAGGaGACCCAGAAAcTGTAATGCACAGTTTTAATTGTGGAGGGGAgTTTTTCTACTGTAATTCA
tCAaAACTGTTTAATAGcACTTGGaATAgTAcTtggggagggtcaaatgtcAcTgaagaaAaTatcacaGAa
AATATCACACTCCCATGtAGAATAAAACAAATTATAAACATGTGGCAGGAAGTAGGAAgAGCAATGTATGCC
CCTCCCATCAGAGGACAAATTAGATGTTCATCAAAgATTACAGGGCTGCTATTAACAAGAGATGGTGGTAgG
aacACGAaCgagaccGAgAcCTTCAGACCTGGA
>11V10PX09,0.060132432020226,49.563953488372,R5
GAAGAAGAGGTAGTAATTAGATCTGAAAATTTCACGaACAATGTTAAAACCATAATAGTACAtCTGAATGAA
TCTGTAGAAATTAATTGTACAAGACCCAACAACAATACAAGAAAAgGTATACAGATAGGACCAGGGAGAGCA
TTTTATgCAACAGGAGAAATAATAGGAGATATAAGACAAGCACATTGTAACaTTAGTAaAGCAAAATGGAAT
AAaACTTTAGgACAGATAGTTAtAAAATTAAGAGAAaAATTTGGGaagAATAAAACAATAGTCTTTAATCAA
caCTCAGGAGGGGACCCAGAAAcTGTAATGCACAGTTTTAATTGTGGAGGGGAgTTTTTCTACTGTAATTCA
tCACAACTGTTTAATAGcACTTGGaATAgcAcTtggggagggtcaaatggcAcggaagaaAaTATCACACTC
CCATGtAGAATAAAACAAATTATAAACATGTGGCAGGAAGTAGGAAAAGCAATGTATGCCCCTCCCATCAGA
GGACAAATTAGATGTTCATCAAAgATTACAGGGCTGCTATTAACAAGAGATGGTGGTgAGaacacgAaCgag
accgagaCCGAgAcCTTCAGACCTGGA
>11V10PX10,0.060132432020226,49.563953488372,R5
GAAGAAGAGGTAGTAATTAGATCTGAAAATTTCACGaACAATGTTAAAACCATAATAGTACAtCTGAATGAA
TCcGTAGAAATTAATTGTACAAGACCCAACAACAATACAAGAAAAgGTATACAGATAGGACCAGGGAGAGCA
TTTTATgCAACAGGAGAAATAATAGGAGATATAAGACAAGCACATTGTAACaTTAGTAaAGCAAAATGGAAT
AAaACTTTAGgACAGATAGTgAtAAAATTAAGAGAAaAATTTGGGaagAATAAAACAATAGTCTTTAATCAA
caCTCAGGAGGaGACCCAGAAAcTGTAATGCACAGTTTTAATTGTGGAGGGGAgTTTTTCTACTGTAATTCA
tCACAACTGTTTAATAGcACTTGGaATAgTAcTtggggagggtcaaatggcAcggaagaaAaTATCACACTC
CCATGtAGAATAAAACAAATTATAAACATGTGGCAGGAAGTAGGAAAAGCAATGTATGCCCCTCCCATCAGA
GGACAAATTAGATGTTCATCAAAgATTACAGGGCTGCTATTAACAAGAGATGGTGGTgAGaacACGAaCgag
accGAgAcCTTCAGACCTGGA
>11V12PX01,0.060132432020226,49.563953488372,R5
GAAGAAGAGGTAGTAATTAGATCTGAAAATTTCACGaACAATGTTAAAACCATAATAGTACAtCTGAATGAA
TCTGTAGAAATTAATTGTACAAGACCCAACAACAATACAAGAAAAgGTATACAGATAGGACCAGGGAGAGCA
TTTTATgCAACAGGAGAAATAATAGGAGATATAAGACAAGCACATTGTAACaTTAGTAaAGCAAAATGGAAT
AAaACTTTAGgACAGATAGTTAtAAAATTAAGAGAAaAATTTGGGaagAATAAAACAATAGTCcTTAATCAA
caCTCAGGAGGGGACCCAGAAAcTGTcATGCACAGTTTTAATTGTGGAGGGGAgTTTTTCTACTGTAATTCA
tCAaAACTGTTTAATAGcACTTGGaATAgTAcTtggggagggtcaaatgtcAcTgaagaaacaGAaAATATC
ACACTCCCATGtAGAATAAAACAAATTATAAACATGTGGCAGGAAGTAGGAAAAGCAATGTATGCCCCTCCC
ATCAGAGGACAAATTAGATGTTCATCAAAgATTACAGGGCTGCTATTAACAAGAGATGGTGGTAAGGacACG
AaCgggaccGAgAcCTTCAGACCTGGA
>11V12PX02,0.060132432020226,49.563953488372,R5
GAAGAAGAGGTAGTAATTAGATCTGAAAATTTCACGaACAATGTTAAAACCATAATAGTACAtCTGAATGAA
TCTGTAGAAATTAATTGTACAAGACCCAACAACAATACAAGgAAAgGTATACAGATAGGACCAGGGAGAGCA
TTTTATgCAACAGGAGAAATAATAGGAGATATAAGACAAGCACATTGTAACaTTAGTAaAGCAGAATGGAAT
AAaACTTTAGgACAGATAGTTgtAAAATTAAGAGAAaAATTTGGGaagAATAAAACAATAGTCTTTAATCAA
caCTCAGGAGGGGACCCAGAAAcTGTcATGCACAGTTTTAATTGTGGAGGGGAgTTTTTCTACTGTAATTCA
tCACAACTGTTTAATAGcACTTGGaATAgTAcTtggggagggttaaatggcAcggaagaaAaTATCACACTC
CCATGtAGAATAAAACAAATTATAAACATGTGGCAGGAAGTAGGAAAAGCAATGTATGCCCCTCCCATCAGA
GGACAAATTAGATGTTCATCAAAgATTACAGGGCTGCTATTAACAAGAGATGGTGGTgAGaacACGAGCgag
accGAgAcCTTCAGACCTGGA
>11V12PX03,0.082327860200347,31.395348837209,R5
GAAGAAGAGGTAGTAATTAGATCTGAAAATTTCACGaACAATGTTAAAACCATAATAGTACAtCTGAATGAA
TCTGTAGAAATTAATTGTACAAGACCCAACAACAATACAAGAAAAgGTATACAGATAGGACCAGGGAGAGCA
TTTTATACAACAGGAGAAATAATAGGAGATATAAGACAAGCACATTGTAACaTTAGTAaAGCAGAATGGAAT
AAaACTTTAGgACAGATAGTTAtAAAATTAAaAGAAaAATTTGGGaagAATAAAACAATAGTCTTTAATCAg
caCTCAGGAGGGGACCCAGAAAcTGTAATGCACAGTTTTAATTGTGGAGGGGAgTTTTTCTACTGTAATTCA
tCAaAACTGTTTAATAGcACTTGGaATAgTAcTtggggagggttaaatggcAcggGaGAaAATATCACACTC
CCATGtAGAATAAAACAAATTATAAACATGTGGCAGGAAGTAGGAAAAGCAATGTATGCCCCTCCCATCAGA
GGACAAATTAGATGTTCATCAAAgATTACAGGGCTGCTATTAACAAGAGATGGTGGTgAGaacACGAGCgag
accGAgAcCTTCAGACCTGGA
>11V12PX05,0.060132432020226,49.563953488372,R5
GAAGAAGAGGTAGTAATTAGATCTGAAAATTTCACGaACAATGTTAAAACCATAATAGTACAtCTGAATGAA
TCTGTAGAAATTAATTGTACAAGACCCAACAACAATACAAGAAAAgGTATACAGATAGGACCAGGGAGAGCA
TTTTATgCAACAGGAGAAATAATAGGAGATATAAGACAAGCACATTGTAACaTTAGTAaAGCAGAATGGAAT
AAaACTTTAGgACAGATAGTTgtAAAATTAAGAGAAaAATTTGGGaaaAATAAAACAATAGTCTTTAATCAA
caCTCAGGAGGGGACCCAGAAAcTGTAATGCACAGTTTTAATTGTGGAGGGGAgTTTTTCTACTGTAATTCA
tCACAACTGTTTAATAGcACTTGGaATAgTAcTtgggaagggtcaaatggcAcggaagaaAaTATCACACTC
CCATGtAGAATAAAACAAATTATAAACATGTGGCAGGAAGTAGGAAAAGCAATGTATGCCCCTCCCATCAGA
GGACAAATTAGATGTTCATCAAAgATTACAGGGCTGCTATTAACAAGAGATGGTGGTgAGaacgagaccgag
atcGAgAcCTTCAGACCTGGA
>11V12PX06,0.060132432020226,49.563953488372,R5
GAAGAAGAGGTAGTAATTAGATCTGAAAATTTCACGaACAATGTTAAAACCATAATAGTACAtCTGAATGAA
TCTGTAGAAATTAATTGTACAAGACCtAACAACAATACAAGAAAAgGTATACAGATAGGACCAGGGAGAGCA
TTTTATgCAACAGGAGAAATAATAGGAGATATAAGACAAGCACATTGTAACaTTAGTAaAGCAAAATGGAAT
AAaACTTTAGAACAGATAGTTAtAAAATTAAGAGAAaAATTTGGGaagAATAAAACAATAGTCTcTAATCAA
cCCTCAGGAGGGGACCCAGAAAcTGTAATGCACAGTTcTAATTGTGGAGGGGAgTTTTTCTACTGTAATTCA
tCAaAACTGTTTAATAGcACTTGGaATAgTAcTtggggagggtcaaatgtcAcTgaagaaAaTaccacaGAa
AATgTCACACTCCCATGtAGAATAAAACAAATTATAAACATGTGGCAGGAAGTAGGAAAAGCAATGTATGCC
CCTCCCATCAGAGGACAAATTAGATGTTCATCAAAgATTACAGGGCTGCTATTAACAAGAGATGGTGGTAcG
aacACGAaCgagaccGAgAcCTTCAGACCTGGA
>11V12PX07,0.060132432020226,49.563953488372,R5
GAAGAAGAGGTAGTAATTAGATCTGAAAATTTCACGaACAATGTTAAAACCATAATAGTACAtCTGAATGAA
TCTGTAGAAATTAATTGTACAAGACCCAACAACAATACAAGAAAAgGTATACAGATAGGACCAGGGAGAGCA
TTTTATgCAACAGGAGAAATAATAGGAGATATAAGACAAGCACATTGTAACaTTAGTAaAGCAGAATGGAAT
AAaACcTTAGgACAGATAGTTgtAAAATTAAGAGAAaAATTTGGGaaaAATAAAACAATAGTCTTTAATCAA
caCTCAGGAGGGGACCCAGAAAcTGTAATGCACAGTTTTAATTGTGGAGGGGAgTTTTTCTACTGTAATTCA
tCACAACTGTTTAATAGcACTTGGaATAgTAcTtgggaagggtcaaatggcAcggaagaaAaTATCACACTC
CCATGtAGAATAAAACAAATTATAAACATGTGGCAGGAAGTAGGAAAAGCAATGTATGCCCCTCCCATCAGA
GGACAAATTAGATGTTCATCAAAgATTACAGGGCTGCTATTAACAAGAGATGGTGGTgAGaacgagaccgag
atcGAgAcCTTCAGACCTGGA
>11V15PX01,0.20095141304002,6.9767441860465,R5
GAAGAAGAGGTAGTAATTAGATCTGAAAATTTCACGaACAATGTTAAAACCATcATAGTACAtCTGAATGAA
TCTGTAGAAATTAATTGTACAAGACCCAACAACAATACAAGAAAAgGTATACgGATAGGACCAGGGAGAGCA
TTTTATgCAACAGGAGAAATcATAGGAGATATAAGACAAGCACATTGTAACaTTAGTAaAGCAAAATGGAAT
AAaACTTTAGgACAGATAGTTAtAAAATTAAGAGAAaAATTTGGGaagAATAAAACAATAGTCTTTAATCAA
caCTCAGGAGGGGACCCAGAAgcTGTAATGCACAGTTTTAATTGTGGAGGGGAgTTTTTCTACTGTAATaCA
tCAaAACTGTTTAATAGcACTTGGaATAgTAcTtggggagggtcaaatggcAcggaagaaAaTATCACACTC
CCATGtAGAATAAAACAAATTATAAACgTGTGGCAGaAAGTAGGAAgAGCAATGTATGCCCCTCCCATCAGA
GGACAAATTAGATGTTCATCAAAgATTACAGGGCTGCTATTAACAAGAGATGGTGGTAAGGacACGAaCgag
accGAgATCTTCAGACCTGGA
>11V15PX02,0.060132432020226,49.563953488372,R5
GAAGAAGAGGTAGTAATTAGATCTGAAAATTTCACGGgCAATGTTAAAACCATAATAGTACAtCTGAATGAA
TCTGTAGAAATTAATTGTACAAGACCCAACAACAATACAAGgAAAgGTATACAGATAGGACCAGGGAGAGCA
TTTTATgCAACAGGAGAAATAATAGGAGATATAAGACAAGCACATTGTAACaTTAGTAacGCAGAATGGAAT
AAaACcTTAGgACAGATAGTTgtAAAATTAAGAGAgaAATTTGGGaagAATAAgACAATAGTCTTTgATCAA
caCTCAGGAGGGGACCCAGAAAcTGTAATGCACAGTTTTAATTGTGGAGGGGAgTTTTTCTACTGTAATTCA
tCACAACTGTTTAATAGcACTTGGaATAgTAcTtggggagggtcaaatggcAcggaagaaAaTATCACACTC
CCATGtAGAATAAAACAAATTATAAACATGTGGCAGGAAGTAGGAAAAGCAATGTATGCCCCTCCCATCAGA
GGACAAATTAGATGTTCATCAAAgATTACAGGGCTGCTATTAACAAGAGATGGTGGTgAcaacACGAGCgag
accGAgAcCTTCAGACCTGGA
>11V15PX03,0.060132432020226,49.563953488372,R5
GAAGAAGAGGTAGTAATTAGATCTGAAAATTTCACGaACAATGTTAAAACCATAATAGTACAtCTGAATaAA
TCTGTAGAAATTAATTGTACAAGACCCAACAACAATACAAGAAAAgGTATACAGATAGGACCAGGGAGAGCA
TTTTATgCAACAGGAGAAATAATAGGAGATATAAGACAAGCACATTGTAACaTTAGTgaAGCAGAATGGAAT
AAaACTTTAGgACAGATAGTTgtAAAATTAAaAGAAaAATTTGGGaagAATAAgACAATAGTCTTTAATCcA
caCTCAGGAGGGGACCCAaAAAcTGTAATGCACAGTTTTAATTGTGGAGGGGAgTTTTTCTACTGTAATaCA
tCAaAACTGTTTAATAGcACTTGGaATAgTAcTtggggagggtcaaatggcAcgAaagaaAaTATCACACTC
CCATGtAGAATAAAACAAATTATAAACATGTGGCAGGAAGTAGGAAAAGCAATGTATGCCCCTCCCATCAGA
GGgCAAATTAGATGTTCATCAAAgATTACAGGGCTGCTATTAACAAGAGATGGTGGTAgGaacACGAGCggg
atcGAgAcCTTCAGACCTGGA
>11V15PX04,0.060132432020226,49.563953488372,R5
GAAGAAGAGGTAGTAATTAGATCTGAAAATTTCACGaACAATGTTAAAACCATAATAGTACAtCTGAATaAA
TCTGTAGAAATTAATTGTACAAGACCCAACAACAATACAAGAAAAgGTATACAGATAGGACCAGGGAGAGCA
TTTTATgCAACAGGAGAAATAATAGGAGATATAAGACAAGCACATTGTAACaTTAGTAaAaCAGAATGGAAT
AAaACTTTAGgACAGATAGTTgtAAAATTAAGAGAAaAATTTGGGaagAATAAgACAATAGTCTTTAgTCAA
caCTCAGGAGGGGACCCAGAAccTGTAATGCACAGTTTTAATTGTGGAGGGGAgTTTTTCTACTGTAATaCA
tCAaAACTGTTTAATAGcAtTTGGaATAgTAcTtggggagggtcaaatggcAcggaagaaAaTATCACACTC
CCATGtAGAATAAAACAAATTgTAAACATGTGGCAGGAAGTAGGAAAAGCGATGTATGCCCCcCCCATCAGA
GGACAAATTAGATGTTCATCAAAgATTACAGGGCTGCTATTAACAAGAGATGGTGGTgAGaacAaGAcCgag
cccttgaccGAgAcCTTCAGACCTGGA
>11V15PX05,0.060132432020226,49.563953488372,R5
GAAGAAGAGGTAGTAATTAGATCTGAAAATTTCACGaACAATGTTAAAACCATAATAGTACAtCTGAATGAA
TCTGTAGAAATTAATTGTACAAGACCCAACAACAATACAAGgAAAgGTATACAGATAGGACCAGGGAGAGCA
TTTTATgCAACAGGAGAAATAATAGGAGATATAAGACAAGCACATTGTAACaTTAGTAaAGCAGAATGGAAT
AAaACTTTAGgACAGATAGTTgtAAAATTAAGAGAAaAATTTGGGaagAATAAgACAATAGTCTTTAATCAA
caCTCAGGAGGGGACCCAGAAAcTGTAATGCACAGTTTTAATTGTGGAGGGGAgTTTTTCTACTGTAATaCA
tCAaAACTGcTTAATAGcACTTGGaATAgTAcTtggcgagggtcaaatgtcAcTgaagaaAaTATCACACTC
CCATGtAGAATAAAACAAATTgTAAACATGTGGCAGaAAGTAGGAAgAGCAATGTATGCCCCTCCCATCAGA
GGACAAATTAGATGTTCATCAAAgATTACAGGGCTGCTATTAACAAGAGATGGTGGTAAGGacACGAaCgag
accGAgATCTTCAGACCTGGA
>11V15PX06,0.060132432020226,49.563953488372,R5
GAAGAAGAGGTAGTAATTAGATCTGAAAATTTCACGaACAATGTTAAAACCATcATAGTACAtCTGAATGAA
TCTGTAGAAATTAATTGTACAAGACCCAACAACAATACAAGAAAAgGTATACAGATAGGACCAGGGAGAGCA
TTTTATgCAACAGGAGAAATcATAGGAGATATAAGACAAGCACATTGTAACaTTAGTAaAGCAAAATGGAAT
AAaACTTTAGgACAGATAGTTAtAAAATTAAGAGAAaAATTTGGGaagAATAAAACAATAGTCTTTAATCAA
caCTCAGGAGGGGACCCAGAAgcTGTAATGCACAGTTTTAATTGTGGAGGGGAATTTTTCTACTGTAATaCA
tCAaAACTGTTTAATAGcACTTGGaATAgTAcTtggggagggtcaaatgtcAcTgaagaagaTATCACACTC
CCATGtAGAATAAAACAAATTgTAAACATGTGGCAGaAAGTAGGAAgAGCAATGTATGCCCCTCCCATCAGA
GGACAAATTAGATGTTCATCAAAgATTgCAGGACTGCTATTAACAAGAGATGGTGGTAAGGacACGAaCgag
accGAgATCTTCAGACCTGGA
>11V15PX07,0.060132432020226,49.563953488372,R5
GAAGAAGAGGTAGTAATTAGATCTGAAAAcTTCACGaACAATGTTAAAACCATAATAGTACAtCTGAATGAA
TCTGTAGAAATTAATTGTACAAGACCCAACAACAATACAAGgAAAgGTATACAGATAGGACCAGGGAGAGCA
TTTTATgCAACAGGAGAAATAATAGGAGATATAAGACAAGCACATTGTAACaTTAGTAaAGCAcAATGGAAT
AAaACTTTAGAACAGATAGTTgAAAAATTAAGAGAAaAATTTGGGaagAATAAAACAATAGTCTTTAAgCAA
caCTCAGGAGGGGACCCAGAAAcTGTAATGCACAGTTTTAATTGTGGAGGGGAgTTTTTCTACTGTAATTCA
tCACAACTGTTTAATAGcACTTGGaATAgTAcTtgggaagggtcaaatggcAcggaagaaAaTATCACACTC
CCATGtAGAATAAAACAAATTATAAACATGTGGCAGGAAGTAGGAAAAGCAATGTAcGCCCCTCCCATCAGA
GGACAAATTAGATGTTCATCAAAgATTACAGGGCTGCTATTAACAAGAGATGGTGGTgAGGacACGAaCAag
accgagcccttgaCCGAgATCTTCAGACCTGGA
>11V15PX08,0.060132432020226,49.563953488372,R5
GAAGAAGAGaTAGTAATTAGATCTGAAAATTTCACGaACAATGTTAAAACCATAATAGTACAtCTGAATGAA
TCTGTAGAAATTAATTGTACAAGACCCAACAACAATACAAGgAAAgGTATACAGATAGGACCAGGGAGAGCA
TTTTATgCgACAGGAGAAATAATAGGAGATATAAGACAAGCACATTGTAACaTTAGTAaAGCAcAATGGAAT
AAaACTTTAGAACAGATAGTTAtAAAATTAAGAGAAaAATTTGGGaagAATAAAACAATAGTCTTTAAgCAA
caCTCAGGAGGGGACCCAGAAAcTGTAATGCACAGTTTTAATTGTGGAGGGGAgTTTTTCTACTGTAATTCA
tCACAACTGTTTAATAGcACTTGGaATAgTAcTtgggaagggtcaaatggcAcggaagaaAaTATCACACTC
CCATGtAGAATAAAACAAATTATAAACATGTGGCAGGAAGTAGGAAAAGCAATGTATGCCCCTCCCATCAGA
GGgCAAATTAGATGTTCATCAcAgATTACAGGGCTGCTATTAACAAGAGATGGTGGTgAGGacAaGAaCggg
accgacaCCGAgAcCTTCAGACCTGGA
>11V15PX09,0.060132432020226,49.563953488372,R5
GAAGAAGAGGTAGTAATTAGATCTGAAAATTTCACGaACAATGTTAAAACCATAATAGTACAtCTGAATGAA
TCTGTAGAAATTAATTGTACAAGACCCAACAACAATACAAGgAAAgGTATACAGATAGGACCAGGGAGAGCA
TTTTATgCAACAGGAGAAATAATAGGAGATATAAGACAAGCACATTGTAACaTTAGTAaAGCAcAATGGAAT
AAaACTTTAGAACAGATAGTTAtAAAATTAAGAGAAaAATTTGGGaagAATAAAACAATAGTCTTTAAaCAA
caCTCAGGAGGGGACCCAGAAAcTGTAATGCACAGTTTTAATTGTGGAGGGGAgTTTTTCTACTGTAATaCA
tCAaAACTGTTTAATAGcACTTGGaATAgTAcTAagggagggttaaatggcAcggaagaaAaTATCACACTC
CCATGtAGAATAAAACAAATTATAAACATGTGGCAGGAAGTAGGAAAAGCAATGTATGCCCCTCCCATCAGA
GGACAAATTAGATGTTCATCAAATATTACAGGGCTGCTATTAACAAGAGATGGTGGTgAGaacgagaccttg
accaCCGAgAcCTTCAGACCTGGA
>11V15PX10,0.060132432020226,49.563953488372,R5
GAAGAAGAGGTAGTAATTAGATCTGAAAATTTCACGaACAATGTTAAAACCATAATAGTACAtCTGAATaAA
TCTGTAGAAATTAATTGTACAAGACCCAACAACAATACAAGgAAAgGTATACAGATAGGACCAGGGAGAGCA
TTTTATgCAACAGGAGAAATAATAGGAGATATAAGACAAGCACATTGTAACaTTAGTAaAaCAGAATGGAAT
AAaACTTTAGgACAGATAGTTgtAAAATTAAGAGAAaAATTTGGGaaaAATAAAACAATAGTCTTTAAgCAA
caCTCAGGAGGGGACCCAGAAAcTGTAATGCACAGTTTTAATTGTGGAGGGGAgTTTTTCTACTGTAATTCA
tCACAACTGTTTAATAGcACTTGGtATAgTAcTtggggagggttaaatggcAcggaagaaACTATCACACTC
CCATGtAGAATAAAACAAATTATAAACATGTGGCAGGAAGTAGGAAAAGCAATGTATGCCCCTCCCATCAGA
GGACAAATTAGATGTTCATCAAATATTACAGGGCTGCTATTAACAAGAGATGGTGGTgAGaacgagaccttg
accaCCGAgAcCTTCAGACCTGGA
>11V17PX01,0.12451612409947,15.552325581395,R5
GAAGAAGAGGTAGTAATTAGATCTGAAAATTTCACGaACAATGTTAAAACCATcATAGTACAtCTGAATGAA
TCTGTAGAAATTAATTGTACAAGACCCAACAACAATACAAGAAAAgGTATACAGATAGGACCAGGGAGAGCA
TTTTtTgCAACAGGgaAAATcATAGGAGATATAAGACAAGCACATTGTAACaTTAGTAaAGCAAAATGGAAT
AAaACTTTAGgACAGATAGTTAtAAAATTAAGAGAAaAATTTGGGaagAATAAAACAATAGTCTTTAATCAA
caCTCAGGAGGGGACCCAGAAAcTaTAATGCACAGTTTTAATTGTGGAGGGGAgTTTTTCTACTGTAATaCA
tCAaAACTGTTTAATAGcACTTGGaAgAgTAcTtggggagggtcaaatggcAcggaagaaAaTATCACACTC
CCATGtAGAATAAAACAAATTATAAACATGTGGCAGaAAGTAGGAAgAGCAATGTATGCCCCTCCCATCAGA
GGACAAATTAGATGTTCATCAAAgATTACAGGGCTGCTATTAACAAGAGATGGTGGTAAGGacACGAaCgag
accGAgATCTTCAGACCTGGA
>11V17PX03,0.060132432020226,49.563953488372,R5
GAAGAAGAGGTAGTAATTAGATCTGAAAATTTCACGaACAATGTTAAAACCATAATAGTACAtCTGAATGAA
TCTGTAGAAATTAATTGTACAAGACCCAACAACAATACAAGAAAAgGTATACAGATAGGACCAGGGAGAGCA
TTTTATgCAACAGGAGAAATAATAGGAGATATAAGACAAGCACATTGTAACaTTAGcAGAGCAGAATGGAAT
AAaACTTTAGAACAGATAGTTgtAAAATTAAGAGAAagATTTGGGaaaAATAAgACAATAGTCTTTAATCAA
caCTCAGGAGGGGACCCAGAAAcTGTAATGCACAGTTTTAATTGTGGAGGGGAgTTTTTCTACTGTAATTCA
tCACAACTGTTTAATAGcACTTGGaATAgTAcTtgggaagggtcaaatgacAcggaagaaAtTATCACACTC
CCATGtAGAATAAAACAAATTgTAAACATGTGGCAGGAAGTAGGAAAAGCAATGTATGCCCCTCCCATCAGA
GGACAAATTAGATGTTCATCAAAgATTACAGGGCTGCTATTAACAAGAGATGGTGGTAAGGacACGAaCAag
accgagcccttgaCCGAgATCTTCAGACCTGGA
>11V17PX06,0.074152849661387,37.790697674419,R5
GAAGAAGAGGTAGTAATTAGATCTGAAAgTTTCACGaACAATGTTAAAACCATAATAGTACAtCTGAATaAA
TCTGTAGAAATTAATTGTACAAGACCCAACAACAATACAAGAAAAgGTATACAGATAGGACCAGGGAGAGCA
TTTTATgCAACAGGAGAcATAATAGGAGATATgAGACAAGCACATTGTAACaTTAGTAaAaCAGAgTGGAAT
AAaACTTTAGAACAAATAGTTgtAAAATTAAaAGAAaAATTTGGGgagAATAAAACAATcGTCTTTAATCAA
TCCTCAGGAGGGGACCCAGAAAcTGTAATGCACAGTTTTAATTGTGGAGGGGAgTTTTTCTACTGTgATaCA
tCAaAACTGTTTAATAGcACTTGGaAcAATAcTtgggaaggatcaaatagcAcggaagaaAaTATCACACTC
CCATGtAGAATAAAACAAATTgTAAcCATGTGGCAGGAAGTAGGAAAAGCAATGTATGCCCCTCaCATCAGA
GGACAAATTAGATGTTCATCAAATATTACgGGGCTGCTATTAACAAGAGATGGTGGTAAGaacacgaccgaG
AatgagaccGAgATCTTCAGACCTGGA
>11V17PX08,0.049821488513136,63.226744186047,R5
GAAGAAGAGGTAGTAATTAGATCTGAAAATTTCACGaACAATGTTAAAACCATAATAGTACAtCTGAATaAA
TCTGTAGAAATTAATTGTACAAGACCCAACAACAATACAAGAAAAgGTATACAGATAGGACCAGGGAGAGCA
TTTTATgCAACAGGAGAcATAATAGGAGATATAAGACAAGCACATTGTAACaTTAGTAaAaCAGAgTGGAAT
AAaACTTTAGAACAGATAGTTgtAAAATTAAGAGAAaAATTTGGGgagAATAAAACAATAGTCTTTAATCAA
TCCTCAGGAGGGGACCCAGAAAcTGTAATGCACAGTTTTAATTGTGGAGGGGAgTTTTTCTACTGTAATaCA
tCAaAACTGTTTAATAGcACTTGGaATAgTAcTtgggaagggtcaaatagcAcggaagaaAaTATCACACTC
CCATGtAGAATAAAACAAATTATAAACATGTGGCAGGAAGTAGGAAAAGCAATGTATGCCCCTCCCATCAGA
GGACgAATTAGATGTTCATCAcAgATTACAGGGCTGCTATTAACAAGAGATGGTGGTAAGaacacgaccgaG
AatgagaccGAgATCTTCAGACCTGGA
>11V17PX09,0.19286033954824,7.5581395348837,R5
GAAGAAGAGaTAGTAATTAGATCTGAAAATTTCACGaACAATGTTAAAACCATAATAGTACAtCTGAATaAA
TCTGTAGAAATTAATTGTACAAGACCCAACAACAATACAAGgAgAgGTtTACAGATAGGACCAGGGAGAGCA
TTTTATgCAACAGGAGAAATAATAGGAGATATAAGACAAGCACATTGTAACaTTgGTAaAGCAGAATGGAAT
AAaACTcTAGAACAGATAGTTAtAAAATTAAGAGAAaAATTTGGGaagAATAAgACAATAGTCTTTAATCAA
cCCTCAGGAGGGGACCCAGAAAcTGTAATGCACAGTTTTAAcTGTGGAGGGGAgTTTTTCTACTGTgATaCA
tCAaAACTGTTTAATAGcACTTGGaAcAgTAcTtgggaagggtcaaatagcAcggaagaaAgTATCACACTC
CCATGtAGAATAAAACAAATTgTAAACATGTGGCAGGAAGTAGGAAAAGCAATGTATGCCCCTCCCATCAGA
GGACAAATTAGATGTTCATCAcAgATTACAGGGCTGCTATTAACAAGAGATGGTGGTggGGacgaGAaCgag
accGAgAcCTTCAGACCTGGA
>11V17PX10,0.045862642995872,68.168604651163,R5
GAAGAAGAGGTAGTAATTAGATCTGAAAATTTCACGaACAATGTTAAAACCATAATAGTACAtCTGAATaAA
TCTGTAGAAATTAATTGTACAAGACCCAACAACAATACAAGAAAAgGTATACAGATAGGACCAGGGAGAGCA
TTTTATgCAtCAGGAGAcATAATAGGAGATATAAGACAAGCACATTGTAACaTTAGTAaAaCAGAATGGAAT
AAaACTTTAGAACAGATAGTTgtAAAATTAAaAGAAaAATaTGGGaaaAATAAAgCAATAaTCTTTAAgCAA
caCTCAGGAGGGGACCCAGAAAcgGTAATGCACAGTTTTAATTGTGGAGGGGAgTTTTTCTACTGTAATaCA
tCACAACTGTTTAATAGcACTTGGaATAgTAcTtgggaagggtcaaatggcAcggaaggaAaTATCACACTC
CCATGtAGAATAAAACAAATTATAAACATGTGGCAGGAAGTAGGAAAAGCAATGTATGCCCCTCCCATCAGA
GGACAAATTAGATGTTCATCAcAgATTACAGGGCTGCTATTAACAAGAGATGGTGGTAAGaacacgaccgaG
AatgagaccGAgATCTTCAGACCTGGA
>11V17PX13,0.3727738989174,3.3430232558139,X4
GAAGAAGAGGTAGTAATTAGATCTaAAAATTTCACGaACAATGTTAAAACCATAATAGTACAtCTGAATaAA
TCTGTAGAAATTAATTGTACAAGACCCAACAACAATACAAGgAAAgGTATACAGATAGGACCAGGGAGAGCA
TTTTATgCAACAGaAaAAATAATAGGAGATATAAGACAAGCACATTGTAACaTTAGTAGAGCAGAATGGAAT
AAaACTTTAGgACAGATAGTTgtAAAATTAAaAaAAaAATTTGGGaaaAATAAAACAATAGTCTTTAAgCAA
caCTCAGGAGGaGACCCAGAAAcTGTAATGCACAGTTTTAATTGTGGAGGGGAgTTTTTCTACTGTAATaCA
tCACAACTGTTTAATAGcACTTGGaATAgTAcTtgggaagggtcaaatggcAcggaagaaAaTATCACACTC
CCATGtAGAATAAAACAAATTgTAAACATGTGGCgGaAAGTAGGAAAAGCAATGTATGCCCCTCCCATCAGA
GGACAAATTAaATGTTCATCAAATATTACAGGGCTGCTATTAACAAGAGATGGTGGTgAGaacaggaccGAg
AcCTTCAGACCgGGA
>11V22PX02,0.10272900682248,20.93023255814,R5
GAAGAAGAGaTAGTAATTAGATCTGAAAATcTCACGaACAATGTTAAAACCATAATAGTACAtCTGAATaAA
TCTGTAGAAATTAATTGTACAAGACCCAACAACAATACAAGAAAAgaTATACAcATAGGACCAGGGAGAGCA
TTTTATgCAACAGGAGAtATAATAGGAaATATAAGACAAGCACATTGTAACaTTAaTAaAaCAGAATGGAAT
AAaACTTTAGgACAGATAGTTgtAAAAcTAAGAGAAaAATTTGGGgagAATAAAACAATAaTCTTTAATCAA
TCCcCAGGAGGGGACCCAGAAAcTGTAATGCACAGTTcTAATTGTGGAGGGGAgTTTTTCTACTGTAATaCA
tCAgAACTGTTTaatagcatttggaatttTAATAGcACTTGGaATAgTAcTtgggaagggtcaaatagcAcg
AaagaaAaTATCACACTCCCATGtAGAATAAAACAAATTgTAAACATGTGGCAGaAAGTAGGAAAAGCAATG
TATGCCCCTCCCATCAGAGGACAAATTAGATGTTCATCAAAgATTACAGGGCTGCTATTAACAAGAGATGGT
GGgAAcacggacAgGAaCgagaccGAgATCTTCAGACCcGGA
>11V22PX03,0.15214098933748,10.610465116279,R5
GAAGAAGAGaTAGTAATTAGATCTGAAAATcTCACGaACAATGCTAAAACCATAATAGTACAcCTGAATaAA
TCTGTAGTAATTAATTGTACAAGACCCAACAACAATACAAGAAAAgaTATACAcATAGGACCAGGGAGAGCA
TTTTATgCAACAGGAGAcATAATAGGAaATATAAGAaAAGCAtATTGTAcCaTTAaTAtAaCAGAATGGAAT
AAaACTTTAGgACAGATAGTTgtAAAATTAAGAGAAaAATTTGGGgaaAATAAAACAATAaTCTTTAATCAA
TCCTCAGGAGGGGACCCAGAAAcTGTAATGCACAGTTTTAATTGTGGAGGGGAgTTTTTCTACTGTAATaCA
tCAaAACTGTTTaatagcacttggaatttTAATAGcACTTGGaATAgTAcTcgggaagggtcaaatgacAcg
gaagaaAaTATCACACTCCCATGtAGAATAAAACAAATTATAAACATGTGGCAGGAAGTAGGAAAAGCAATG
TATGCCCCTCCCATCAGAGGACAAATTAacTGTTCATCAcAgATTACAGGGCTGCTATTAACAAGAGATGGT
GGaAAcatgaaaggGAaCgacaAcGAgAcCTTCAGACCTGGA
>11V22PX06,0.1780668659635,8.1395348837209,R5
GAAGAAGAGaTAGTAATTAGATCTGAAAATcTCACGaACAATGCTAAAACCATAATAGTACAtCTGAATaAA
aCTGTAGTAATTAATTGTAtAAGACCCAACAACAATACAAGAAAAgaTATACAcATAGGACCAGGGAGAGCc
TTTTATgCAACAGGAGAtATAATAGGAGATATAAGAaAAGCAtATTGTAACaTTAaTAtAaCAGAATGGAAT
AAaACTTTAGgACAGATAGTTAtAAAATTAAGAGAAaAATTTGGGgagAATAAAACAATAGTCTTTAATCAA
TCCTCAGGAGGGGACCCAGAAAcTGTAATGCACAGTTTTAATTGTGGAGGGGAgTTTTTCTACTGTAATaCA
tCAaAACTGTTTaatagcacttggaatgtTAAcAGcACTTGGgaagggtcaaatagcAcggGagaaAaTATC
ACACTCCCATGtAGAATAAAACAAATTATAAACATGTGGCAGGAAGTAGGAAAAGCAATGTATGCCCCTCCC
ATCAGAGGACAAATTAacTGTTCATCAcAgATTACAGGGCTGCTATTAACAAGAGATGGTGGTAccGaGAat
gataccGAgATCTTCAGACCTGGA
>11V22PX08,0.058806393219353,51.308139534884,R5
GAAGAAGAGaTAGTAATTAGATCTGAAAATTTCACGaACAATGCTAAAACCATAATAGTACAtCTGAATGAA
TCTGTAGAAATTAATTGTACAAGACCCAACAACAATACAAGgAgAgGTATACAcATAGGACCAGGGAGAGCA
TTTTATgCAACAGGAGAcATAATAGGAaATATAAGACAAGCAtATTGTAACaTTAGTgaAGCAcAATGGAAT
gAaACTTTAAgACAGATAGTTAtAAAATTAAGAGAAaAAaTTGGGgaaAATAAAACAATAaTCTTTAATCAA
TCCTCAGGAGGGGACCCAGAAAcTGTAATGCACAGTTTTAATTGTGGAGGGGAgTTTTTCTACTGTAATaCA
tCAacACTGTTcaatagcacttggaatttTcATAGcACTTGGacTAgTAcTcgggaagggtcaaatgacAcg
gaaaaaAtTATCAtACTCCCATGtAGAATAAAACAAATTgTAAACATGTGGCAGGAAGTAGGAAAAGCAATG
TATGCCCCTCCCATCAGtGGACAAATTAGATGTTCATCAAATATTACAGGGCTGCTATTAACAAGAGATGGT
GGgAAcacgaccgaGAatgagaccGAgAcCTTCAGACCTGGggga
>11V22PX10,0.049821488513136,63.226744186047,R5
GAAGAAGAGGTAGTAATTAGATCTGAAAATTTCACGaACAATGTTAAAACCATAATAGTACAcCTGAATaAA
TCTGTAGAAATTAATTGTACAAGACCCAACAACAATACAAGAAAAgGTATACAGATAGGACCAGGGAGAGCA
TTTTATgCAACAGGAGAcATAATAGGAGATATAAGACAAGCACATTGTAACaTTAGTAaAaCAGAATGGAAT
AAaACTTTAGAACAGATAGTTAtAAAATTAAaAGAAaAAaTTGGGgaaAATAAAACAATAaTCTTTAATCAA
TCCTCAGGAGGGGACCCAGAAAcTGTAATGCACAGTTTTAATTGTGGAGGaGAgTTTTTCTACTGTAATaCA
tCACAACTGTTTAATAGcACTTGGaATAgTAcTtgggaagggtcaaatgacAcggaagaaAtTATCACACTC
CCATGtAGAATAAAACAAATTATAAAtATGTGGCAGGAAGTAGGAAAAGCAATGTATGCCCCTCCCATCAGA
GGACAAATTAGATGcTCATCAAATATTACAGGGCTGCTATTAACAAGAGATGGTGGTAtGaacAtGAGCgat
accGAgAcCTTCAGACCTGGA
>11V22PX11,0.070262886147111,40.261627906977,R5
GAAGAAGAaaTAGTAATTAGATCTGAAAATTTCACGaACAATGTTAAAACCATAATAGTACAtCTGAATGAA
TCTGTAGAAATTAATTGTACAAGACCCAACAACAATACAAGAAAAgGTATACAcATAGGACCAGGGAGAGCA
TTTTATgCAACgGGAGAcATAATAGGAGATATAAGACAAGCAtATTGTAACaTTAGTgaAGCAcAATGGAAT
AAaACTcTAGAACAGATAGcTgtAAAATTAAGAGAAaAAaTTGGGgaaAATAAAACAATAaTCTTTAATCAA
TCCTCAGGAGGGGACCCAGAAAcTGTAATGCACAGTTTTAATTGTGGAGGGGAgTTTTTCTACTGTAATaCA
tCAaAACTGTTTaatagcacttggaatttTAATAGcACTTGGaATAgcAcTcggaaagggtcaaatgacAcg
gaaaaaAtTATCAtACTCCCATGtAGAATAAAACAAATTgTAAACATGTGGCAGGAAGTAGGAAAAGCAATG
TATGCCCCTCCCATCAGtGGACAAATTAGATGTTCATCAAATATTACAGGGCTGCTATTAACAAGAGATGGT
GGgAAcacgaccgaGAaCgagaccGAgAcCTTCAGACCTGGggga
>11V22PX12,0.10272900682248,20.93023255814,R5
GAAGAAGAGaTAGTAATTAGATCTGAAAATcTCACGaACAATGTTAAAACCATAATAGTACAtCTGAATaAA
TCTGTAGAAATTAATTGTACAAGACCCAACAACAATACAAGAAAAgaTATACAcATAGGACCAGGGAGAGCA
TTTTATgCAACAGGAGAtATAATAGGAaATATAAGACAAGCACATTGTAACaTTAaTAaAaCAGAATGGAAT
AAaACTTTAGgACAGATAGTTgtAAAAcTAAGAGAAaAATTTGGGgagAATAAAACAATAaTCTTTAATCAA
TCCcCAGGAGGGGACCCAGAAAcTGTAATGCACAGTTTTAATTGTGGAGGGGAgTTTTTCTACTGTAATaCA
tCAgAACTGTTTaatagcatttggaatttTAATAGcACTTGGaATAgTAcTtgggaagggtcaaatagcAcg
AaagaaAaTATCACACTCCCATGtAGAATAAAACAAATTgTAAACATGTGGCAGaAAGTAGGAAAAGCAATG
TATGCCCCTCCCATCAGAGGACAAATTAGATGTTCATCAAAgATTACAGGGCTGCTATTAACAAGAGATGGT
GGgAAcacggacAgGAaCgagaccGAgATCTTCAGACCTGGA
>1V02X16,0.2614219031645,5.0872093023256,R5
GAAGaAGAGGTAGTAATTAGATCTGAAAAtTTCACGGACAATGcTAAAACCATAATAGTACAGCTGAAgGAg
TCTgTAGtAATTAATTGTACAAGACCCAAtAACAATACAAGAAAAAGTATACAGgTaGGACCAGGGAaAGCA
aTTtATACAACAGGAGAAATAATAGGAGATtTAAGACAAGCACATTGTAACCTTAGTAGAGCAgAATGGaAT
AACACTTTaaAACAgATAGTTAagAAATTAAGAGAACAATTTggGAATAAaACAATAGTCTTTAAtCAATCC
TCAGGAGGGGACCCAGAAATTGTAAtGCACAGTTTgAATTGTaGAGGGGAATTTTTCTACTGtAATTCAACA
CAaCTGTTTAATAGTACTTGGgataatagtactttgaataatgttactgaagggtcaaatagcactgaagag
aatATCACACTCCCaTGCAGAATAAAACAAATTATAAACAtGTGGCAGGaAGTAGGAAAAGCaATGTATGCC
CCTCCCATCAGAGGACAAATTAGATGTTCATCAAATATTACAGGgCTgCTATTAACAAGAGATggtggtaag
gacacgagcaataccgaaatcTTCAGACCTGGA
>1V02X17,0.19489241359233,7.2674418604651,R5
GAAGAAGAGGTAGTAATTAGATCTGAAAATTcCACGGACAATGCTAAAACCATAATAGTACAGCTGAAGGAG
TCTGTAGTAATTAATTGTACAAGACCCAATAACAATACAAGAAAAAGTATACAGGTAGGACCAGGGAAAGCA
ATTTATACAACAGGAGAAATAATAGGAGATATAAGACAAGCACATTGTAACCTTAGTAGAGCAGAATGGAAT
AACACTTTAAAACAGATAGTTAAGAAATTAAGAGAACAATTTGGGAATAAAACAATAGTCTTTAATCAATCC
TCAGGAGGGGACCCAGAAATTGTAATGCACAGTTTTAATTGTGGAGGGGAATTTTTCTACTGTAATTCAACA
CAACTGTTTAATAGTACTTGGGATAATAGTACTTTGAATAATGTTACTGAAGGGTCAAATAGCACTGAAGAG
AATATCACACTCCCATGCAGAATAAAACAAATTATAAACATGTGGCAGGAAGTAGGAAAAGCAATGTATGCC
CCTCCCATCAGAGGACAAATTAGATGTTCATCAAATATTACAGGGCTGCTATTAACAAGAGATGGTGGTAAG
GACACGAGCAATACCGAAATCTTCAGACCTGGA
>1V02X18,0.19489241359233,7.2674418604651,R5
GAAGAAGAGGTAGTAATTAGATCTGAAAATTTCACGGACAATGCTAAAACCATAATAGTACAGCTGAAGGAG
TCTGTAGTAATTAATTGTACAAGACCCAATAACAATACAAGAAAAAGTATACAGGTAGGACCAGGGAAgGCA
ATTTATACAACAGGAGAAATAATAGGAGATATAAGACAAGCACATTGTAACCTTAGTAGAGCAGAATGGAAT
AACACTTTAAAACAGATAGTTAAGAAATTAAGAGAACAATTTGGGAATAAAACAATAGTCTTTAATCAATCC
TCAGGAGGGGACCCAGAAATTGTAATGCACAGTTTTAATTGTGGAGGGGAATTTTTCTACTGTAATTCAACA
CAACTGTTTAATAGTACTTGGGATAATAGTACTTTGAATAATGTTACTGAAGGGTCAAATAGCACTGAAGAG
AATATCACACTCCCATGCAGAATAAAACAAATTATAAACATGTGGCAGGAAGTAGGAAAAGCAATGTATGCC
CCTCCCATCAGAGGACAAATTAGATGTTCATCAAATATTACAGGGCTGCTgTTAACAAGAGATGGTGGTAAG
GACACGAGCAATACCGAAATCTTCAGACCTGGA
>1V02X19,0.19489241359233,7.2674418604651,R5
GAAGAAGAGGTAGTAATTAGATCTGAAAATTTCACGGACAATGCTAAAACCATAATAGTACAGCTGAAGGAG
TCTGTAGTAATTAATTGTACAAGACCCAATAACAATACAAGAAAAAGTATACAGGTAGGACCAGGGAAAGCA
ATTTATACAACAGGAGAAATAATAGGAGATATAAGACAAGCACATTGTAACCTTAGTAGAGCAGAATGGAAT
AACACTTTAAAACAGATAGTTAAGAAATTAAGAGAACAATTTGGGAATAAAACAATAGTCTTTAATCAATCC
TCAGGAGGGGACCCAGAAATTGTAATGCACAGTTTTAATTGTGGAGGGGAATTTTTCTACTGTAATTCAACA
CAACTGTTTAATAGTACTTGGGATAATAGTACTTTGAATAATGTTACTGAAGGGTCAAATAGCACTGAAGAG
AATATCACACTCCCATGCAGAATAAAACAAATTATAAACATGTGGCAGGAAGTAGGAAAAGCAATGTATGCC
CCTCCCATCAGAGGACAAATTAGATGTTCATCAAATATTACAGGGCTGCTATTAACAAGAGATGGTGGTAAG
GACACGAGCAATACCGAAATCTTCAGACCTGGA
>1V02X20,0.19489241359233,7.2674418604651,R5
GAAGAAGAGGTAGTAATTAGATCTGAAAATTTCACGGACAATGCTAAAACCATAATAGTACAGCTGAAGGAG
TCTGTAGTAATTAATTGTACAAGACCCAATAACAATACAAGAAAAAGTATACAGGTAGGACCAGGGAAAGCA
ATTTATACAACAGGAGAAATAATAGGAGATATAAGACAAGCACATTGTAACCTTAGTAGAGCAGAATGGAAT
AACACTTTAAAACAGATAGTTAAGAAATTAAGAGAACAATTTGGGAATAAAACAATAGTCTTTAATCAATCC
TCAGGAGGGGACCCAGAAATTGTAATGCACAGTTTTAATTGTGGAGGGGAATTTTTCTACTGTAATTCAACA
CAACTGTTTAATAGTACTTGGGATAATAGTACTTTGAATAATGTTACTGAAGGGTCAAATAGCACTGAAGAG
AATATCACACTCCCATGCAGAATAAAACAAATTATAAACATGTGGCAGGAAGTAGGAAAAGCAATGTATGCC
CCTCCCATCAGAGGACAAATTAGATGTTCATCAAATATTACAGGGCTGCTATTAACAAGAGATGGTGGTAAG
GACACGAGCAATACCGAAATCTTCAGACCTGGA
>1V02X24,0.19489241359233,7.2674418604651,R5
GAAGAAGAGGTAGTAATTAGATCTGAAAATTTCACGGACAATGCTAAAACCATAATAGTACAGCTGAAGGAG
TCTGTAGTAATTAATTGTACAAGACCCAATAACAATACAAGAAAAAGTATACAGGTAGGACCAGGGAAAGCA
ATTTATACAACAGGAGAAATAATAGGAGATATAAGACAAGCACATTGTAACCTTAGTAGAGCAGAATGGAAT
AACACTTTAAAACAGATAGTTAAGAAATTAAGAGAACAATTTGGGAATAAAACAATAGTCTTTAATCAATCC
TCAGGAGGGGACCCAGAAATTGTAATGCACAGTTTTAATTGTGGAGGGGAATTTTTCTACTGTAATTCAACA
CAACTGTTTAATAGTACTTGGGATAATAGTACTTTGAATAATGTTACTGAAGGGTCAAATAGCACTGAAGAG
AATATCACACTCCCATGCAGAATAAAACAAATTATAAACATGTGGCAGGAAGTAGGAAAAGCAATGTATGCC
CCTCCCATCAGAGGACAAATTAGATGTTCATCAAATATTACAGGGCTGCTATTAACAAGAGATGGTGGTAAG
GACACGAGCAATACCGAAATCTTCAGACCTGGA
>1V04X05,0.19489241359233,7.2674418604651,R5
GAAGAAGAGGTAGTAATTAGATCTGAAAATTTCACGGACAATGCTAAAACCATAATAGTACAGCTGAAGGAG
TCTGTAGTAATTAATTGTACAAGACCCAATAACAATACAAGAAAAAGTATACAGGTAGGACCAGGGAAAGCA
ATTTATACAACAGGAGAAATAATAGGAGATATAAGACAAGCACATTGTAACCTTAGTAGAGCAGAATGGAAT
AACACTTTAAAACAGATAGTTAAGAAATTAAGAGAACAATTTGGGAATAAAACAATAGTCTTTAATCAATCC
TCAGGAGGGGACCCAGAAATTGTAATGCACAGTTTTAATTGTGGAGGGGAATcTTTCTACTGTAATTCAACA
CAACTGTTTAATAGTACTTGGGATAATAGTACTTTGAATAATGTTACTGAAGGGTCAAATAGCACTGAAGAG
AATATCACACTCCCATGCAGAATAAAACAAATTATAAACATGTGGCAGGAAGTAGGAAAAGCAATGTATGCC
CCTCCCATCAGAGGACAAATTAGATGTTCATCAAATATTACAGGGCTGCTATTAACAAGAGATGGTGGTAAG
GACACGAGCAATACCGAAATCTTCAGACCTGGA
>1V04X12,0.19489241359233,7.2674418604651,R5
GAAGAAGAGGTAGTAATTAGATCTGAAAAGTTCACGGACAATGCTAAAACCATAATAGTACAGCTGAAGGAG
TCTGTAGTAATTAATTGTACAAGACCCAATAACAATACAAGAAAAAGTATACAGGTAGGACCAGGGAAAGCA
ATTTATACAACAGGAGAAATAATAGGAGATATAAGACAAGCACATTGTAACCTTAGTAGAGCAGAATGGAAT
AACACTTTAAAACAGATAGTTAAGAAATTAAGAGAACAATTTGGGAATAAAACAATAGTCTTTAATCAATCC
TCAGGAGGGGACCCAGAAATTGTAATGCACAGTTTTAATTGTGGAGGGGAATTTTTCTACTGTAATTCAACA
CAACTGTTTAATAGTACTTGGGATAATAGTACTTTGAATAATGTTACTGAAGGGTCAAATAGCACTGAAGAG
AATATCACACTCCCATGCAGAATAAAACAAATTATAAACATGTGGCAGGAAGTAGGAAAAGCAATGTATGCC
CCTCCCATCAGAGGACAAATTAGATGTTCATCAAATATTACAGGGCTGCTATTAACAAGAGATGGTGGTAAG
GACACGAGCAATACCGAAATCTTCAGACCTGGA
>1V04X22,0.19489241359233,7.2674418604651,R5
GAAGAAGAGGTAGTAATTAGATCTGAAAATTTCACGGACAAcGCTAAAACCATAATAGTACAGCTGAAGGAG
TCTGTAGTAATTAATTGTACAAGACCCAATAACAATACAAGAAAAAGTATACAGGTAGGACCAGGGAAAGCA
ATTTATACAACAGGAGAAATAATAGGAGATATAAGACAAGCACATTGTAACCTTAGTAGAGCAGAATGGAAT
AACACTTTAAAACAGATAGTTAAGAAATTAAGAGAACAATTTGGGAATAAAACAATAGTCTTTAATCAATCC
TCAGGAGGGGACCCAGAAATTGTAATGCACAGTTTTAATTGTGGAGGGGAATTTTTCTACTGTAATTCAACA
CAACTGTTTAATAGTACTTGGGATAATAGTACTTTGAATAATGTTACTGAAGGGTCAAATAGCACTGAAGAG
AATATCACACTCCCATGCAGAATAAAACAAATTATAAACATGTGGCAGGAAGTAGGAAAAGCAATGTATGCC
CCTCCCATCAGAGGACAAATTAGATGTTCATCAAATATTACAGGGCTGCTATTAACAAGAGATGGTGGTAAG
aACACGAGCAATACCGAAATCTTCAGACCTGGA
>1V04X24,0.19489241359233,7.2674418604651,R5
GAAGAAGAGGTAGTAATTAGATCcGAAAATTTCACGGACAATGCTAAAACCATAATAGTACAGCTGAAGGAG
TCTGTAGTAATTAATTGTACAAGACCCAATAACAATACAAGAAAAAGTATACAGGTAGGACCAGGGAAAGCA
ATTTATACAACAGGAGAAATAATAGGAGATATAAGACAAGCACATTGTAACCTTAGTAGAGCAGAATGGAAT
AACACTTTAAAACAGATAGTTAAGAAATTAAGAGAACAATTTGGGAATAAAACAATAGTCTTTAATCAATCC
TCAGGAGGGGACCCAGAAATTGTAATGCACAGTTTTAATTGTGGAGGGGAATTTTTCTACTGTAATTCAACA
CAACTGTTTAATAGTACTTGGGATAATAGTACTTTGAATAATGTTACTGAAGGGTCAAATAGCACTGAAGAG
AATATCACACTCCCATGCAaAATAAAACAAATTATAAACATGTGGCAGGAAGTAGGAgAAGCAATGTATGCC
CCTCCCATCAGAGGACAAATTAGATGTTCATCAAATATTACAGGGCTGCTATTAACAAGAGATGGTGGTAAG
aACACGAGCAATACCGAAATCTTCAGACCTGGA
>1V04X25,0.19489241359233,7.2674418604651,R5
GAAGAAGAGaTAGTAATTAGATCTGAAAATTTCACGGACAATGCTAAAACCATAATAGTACAGCTGAAGGAG
TCTGTAGTAATTAATTGTACAAGACCCAATAACAATACAAGAAAAAGTATACAGGTAGGACCAGGGAAAGCA
ATTTATACAACAGGAGAAATAATAGGAGATATAAGACAAGCACATTGTAACCTTAGTAGAGCAGAATGGAAT
AACACTTTAAAACAGATAGTTAAGAAATTAAGAGAACAATTTGGGAATAAAACAATAGTCTTTAATCAATCC
TCAGGAGGGGACCCAGAAATTGTAATGCACAGTTTTAATTGcGGAGGGGAATTTTTCTACTGTAATTCAACA
CAACTGTTTAATAGTACTTGGGATAATAGTACTTTGAATAATGTTACTGAAGGGTCAAATAGCACTGAAGAG
gATATCACACTCCCATGCAGAATAAAACAAATTATAAACATGTGGCAGGAAGTAGGAAAAGCAATGTATGCC
CCTCCCATCAGAGGACAAATTAGATGTTCATCAAATATTACAGGGCTGCTATTAACgAGAGATGGTGGTgAG
aACACGAGCAATACCGAAATCTTCAGACCTGGA
>1V04X27,0.19489241359233,7.2674418604651,R5
GAAGAAGAGGTAGTAATTAGATCTGAAAATTTCACGGACAATGCTAAAACCATAATAGTACAGCTGAAGGAG
TCTGTAGTAATTAATTGTACAAGACCCAATAACAATACAAGAAAAAGTATACAGGTAGGACCAGGGAAAGCA
ATTTATACAACAGGAGAAATAATAGGAGATATAAGACAAGCACATTGTAACCTTAGTAGAGCAGAATGGAAT
AACACTTTAAAACAGATAGTTAAGAAATTAAGAGAACAATTTGGGAATAAAACAATAGTCTTTAATCAATCC
TCAGGAGGGGACCCAGAAATTGTAATGCACAGTTTTAATTGTGGAGGGGAATTTTTCTACTGTAATTCAACA
CAACTGTTTAATAGTACTTGGGATAATAGTACTTTGAATAATGTTACTGAAGGGTCAAATAGCACTGAAGAG
AATATCACgCTCCCATGCAGAATAAAACAAATTATAAACATGTGGCAGGAAGTAGGAAAAGCAATGTATGCC
CCTCCCATCAGAGGACAAATTAGATGTTCATCAAATATTACAGGGCTGCTATTAACAAGAGATGGTGGTAAG
GACACGAGCAATACCGAAATCTTCAGACCTGGA
>1V04X30,0.19489241359233,7.2674418604651,R5
GAAGAAGAGGTAGTAATTAGATCTGAgAATTTCAtGGACAATGCTAAAACCATAATAGTACAGCTGAgGGAG
TCTGTAGTAATTAATTGTACAAGACCCAATAACAATACAAGAAAAAGTATACAGGTAGGACCAGGGAAAGCA
ATTTATACAACAGGAGAAATAATAGGAGATATAAGACAAGCACATTGTAACCTTAGTAGAGCAGAATGGAAT
AACACTTTAAAACAGATAGTTAAGAgATTAAGAGAACAATTTGGGAATAAAACAATAGTCTTTAATCAATCC
TCAGGAGGGGAtCCAGAAATTGTAATGCACAGTTTTAATTGTGGAGGGGAATTTTTCTACTGTAATTCAACA
CAACTGTTTAATAGTACTTGGGATAATAGTACTcTGAATAATGTTACTGAAGGGTCAAATAGCACTGAAGAG
AATATCACACTCCCATGtAGAATAAAACAAATTATAAACATGTGGCAGGAAGTAGGAAAAGCAATGTATGCC
CCTCCCATCAGAGGACAAATTAGATGTTCATCAAATATTACAGGGCTGCTATTAACAAGAGATGGTGGTaAC
ACGAGCAATACCGAAgTCTTCAGACCTGGA
>1V04X32,0.19489241359233,7.2674418604651,R5
GAAGAAGAGGTAGTAATTAGATCTGAAAATTTCACGGACAATGCTAAAACCATAATAGTACAGCTGAAGGAG
TCTGTAGTAATTAATTGTACAAGACCCAATAACAATACAAGAAAAAGTATACAGGTAGGACCAGGGAAAGCA
ATTTATACAACAGGAGAAATAATAGGAGATATAAGACAAGCACATTGTAACCTTAGTAGAGCAGAATGGAAT
AACACTTTAAAACAGATAGTTAAGAAATTAAGAGAACAATTTGGGAATAAAACAATAGTCTTTAATCAATCC
TCAGGAGGGGACCCAGAAATTGTAATGCACAGTTTTAATTGTGGAGGGGAATTTTTCTACTGTAATTCAACA
CAACTGTTTAATAGTACTTGGGATAATAGTACTTTGAATAATGTTACTGAAGGGTCAAATAGCACTGAAGAG
AATATCACACTCCCATGCAGAATAAAACAAATTATAAACATGTGGCAGGAAGTAGGAAAAGCAATGTATGCC
CCTCCCATCAGAGGACAAATTAGATGTTCATCAAATATTACAGGGCTGCTATTAACAAGAGATGGTGGcAAt
GACACGAGCAATACCGAAATCTTCAGACCTGGA
>1V04X33,0.19489241359233,7.2674418604651,R5
GAAGAAGAGGTAGTAATTAGATCTGAAAATTTCACGGACAATGCTAAAACCATAATAGTACAGCTGAAGGAG
TCTGTAGTAATTAATTGTACAAGACCCAATAACAATACAAGAAAAAGTATACAGGTAGGACCAGGGAAAGCA
ATTTATACAACAGGAGAAATAATAGGAGATATAAGACAAGCACATTGTAACCTTAGTAGAGCAGAATGGAAT
AACACTTTAAAACAGATAGTTAAGAAATTAAGAGAACAATTTGGGAATAAAACAATAGTCTTTAATCAATCC
TCAGGAGGGGACCCAGAAATTGTAATGCACAGTTTTAATTGTGGAGGGGAATTTTTCTACTGTAATTCAACA
CAACTGTTTAATAGTACTTGGGATAATAGTACTTTGAATAATGTTACTGAAGGGTCAAATAGCACTGAAGAG
AATATCACACTCCCATGCAGAATAAAACAAATTATAAACATGTGGCAGGAAGTAGGAAAAGCAATGTATGCC
CCTCCCATCAGAGGACAAATTAGATGTTCATCAAATATTACAGGGCTGCTATTAACAAGAGATGGTGGTAAG
GACACGAGCAATACCGAAATCTTCAGACCTGGA
>1V04X38,0.19489241359233,7.2674418604651,R5
GAAGAAGAGGTAGTAATTAGATCTGAAAATTTCAtGGACAAcGCTAAAACtATAATAGTACAGCTGAgGGAG
TCTGTAGTAATTAATTGTACAAGACCCAATAACAATACAAGAAAAAGTATACAGGTAGGACCAGGGAAAGCA
ATTTATACAACAGGAGAAATAATAGGAGATATAAGACAAGCACATTGTAACCTTAGTAGAGCAGAATGGAAT
AACACTTTAAAACAGATAGTTAAGAAATTAAGAGAACAATTTGGGAATAAAACAATAGTCTTTAATCAATCC
TCAGGAGGGGACCCAGAAATTGTAATGCACAGTTTTAATTGTGGAGGGGAATTTTTCTACTGTAATTCAACA
CAACTGTTTAATAGTACTTGGGATAATAGTACTTTGAATAATGTTACTGAAGGGTCAAATAGCACTGAAGAG
AATATCACACTCCCATGCAGAATAAAACAAATTATAAACATGTGGCAGGAAGTAGGAAAAGCAATGTATGCC
CCTCCCATCAGAGGACAAATTAGATGTTCATCAAATATTACAGGGCTGCTATTAACgAGAGATGGTGGTaAC
ACGAGCAATACCGAAgTtTTCAGACCTGGA
>1V05X44,0.45002374795477,2.6162790697674,X4
GAAGAAGAGGTAGTAATTAGATCTGAAAATTTCACGGACAAcGCTAAAACCATAATAGTACAGCTGAAGGAG
TCTGTAGTAATTAATTGTACAAGACCCAATAACcATACAAGAAAAAGTATACAGGTAGGACCAGGGAAAGCA
ATTTATACAACAGGAGAAATAATAGGAGATATAAGACAAGCACATTGTAACCTTAGTAGAGCAGAATGGAAT
AACACTTTAAAACAGATAGTTAAGAAATTAAGAGAACAATTTGGGAATAAAACAATAGTCTTTAATCAATCC
TCAGGAGGGGACCCAGAAATTGTAATGCACAGTTTTAATTGTGGAGGGGAATTTTTCTACTGTAATTCAACA
CAACTGTTTAATAGTACTTGGGATAATAGTACTaTGAATAATGTTACTGAAGGGTCAAATAGCACTGAAGAG
AATATCACACTCCCATGCAGAATAAAACAAATTATAAACATGTGGCAGGAAGTAGGAAAAGCAATGTATGCC
CCTCCCATCAGAGGACAAATTAGATGTTCATCAAATATTACAGGGCTGCTATTAACAAGAGATGGTGGTAAG
GacaACACGAGCAATACCGAAATCTTCAGACCTGGA
>1V05X52,0.29957944330908,4.3604651162791,X4
GgAGAAGAGGTAGTAATTAGATCTGAcAATTTCACGGACAATGCTAAAACCATAATAGTACAGCTGAAGGAG
TCTGTAGTAATTAATTGTACAAGACCCAATAACAATACAAGAAAAAGTATgCAGGTAGGACCAGGGAGAGCA
ATTTATACAACAGGAGAAATAATAGGAGATATAAGACAAGCACATTGTAACCTTAGTAGAGCAGAATGGAAT
AACACTTTAAAACAGATAGTTAAGAAATTAAGAGAACAATTTGGGAATAAAACAATAGTCTTTAATCAATCC
TCAGGAGGGGACCCAGAAATTGTAATGCACAGcTTTAATTGTGGAGGGGAATTTTTCTACTGTAATTCAACA
CAACTGTTTAATAGTACTTGGGATAATAGTACTTTGAATAATaTTACTGAAGGGTCAAATAGCACTGAAGAG
AATATCACACTCCCATGCAGAATAAAACAAATTATAAACATGTGGCAGGAAGgAGGAAAAGCAtTGTATGCC
CCTCCCATCAGAGGACAAATTAGATGTTCATCAAATATTACAGGGCTGCTATTAACAAGAGATGGTGGcAAt
GgCACGAaCAATACCGAAATCTTCAGACCTGGA
>1V05X53,0.21478723243313,6.8313953488372,R5
GAAGAAGAGGTAGTAATTAGATCTGAcAATTTCACGGACAATGCTAAAACCATAATAGTACAGCTGAAGGAG
cCTGTAGTAATTAATTGTACAAGACCCAATAACAATACAAGAAAAAGTATACAGGTAGGACCAGGGAGAGCA
ATTTATACAACAGGAGAAATAATAGGAGATATAAGACAAGCACATTGTAACCTTAGTAGAGCAGAATGGAAT
AACACTTTAAAACAGATAGTTAAGAAATTAAGAGAACAATTTAGGAATAAAACAATAGTCTTTAATCAATCC
TCAGGAGGGGACCCAGAAATTGTAATGCACAGcTTTAATTGTGGAGGGGAATTTTTCTACTGTAATTCAACA
CAACTGTTTAATAGTACTTGGGATAATAGTACTTTGAATAATGTTACTGAAGGGTCAAATAGCACTGAAGAG
AATATCACACTCCCATGCAGAATAAAACAAATTATAAACATGTGGCAGGAAGTAGGAAAAGCAATGTATGCC
CCTCCCATCAGAGGgCgAATTAGATGTTCATCAAATATTACAGGGCTGCTATTAACgAGAGATGGTGGTAAG
aACAtGAGCgATACCGAAgTCTTCAGACCTGGA
>1V05X55,0.20663363163171,6.8313953488372,R5
GAAGAAGAGGTAGTAATTAGATCTGAcAATTTCAtGGACAATGCTAAAACCATAATAGTACAGCTGAAGGAG
TCTGTAGTAATTAATTGTACAAGACCCAATAACAATACAAGAAAAAGTgTACAGGTAGGACCAGGGAGAGCA
ATTTATACAACAGGAGAAATAATAGGAGATATAAGACAAGCACATTGTAACCTTAGTAGAGCAGAATGGAAT
AACACTTTAAAACAGATAGTTAAGAAATTAAGAGAACAATTTGGGAATAAAACAATAGTCTTTAATCAATCC
TCAGGAGGGGACCCAGAAATTGTAATGCACAGcTTTAATTGTGGAGGGGAATTTTTCTACTGTAATTCAACA
CAACTGTTTAATAGTACTTGGGATAATAGTACTTTGAATAATaTTACTGAAGGGTCAAATAGCACTGAAGAG
AATATCACACTCCCATGCAGAATAAAACAAATTATAAACATGTGGCAGGAAGTAGGAAAAGCAATGTATGCC
CCTCCCATCAGAGGACAAATTAGATGTTCATCAAATATTACAGGGCTGCTATTAACAAGAGATGGTGGcAAt
GgCACGAaCAATACCGAAATCTTCAGACCTGGA
>1V05X57,0.19489241359233,7.2674418604651,R5
GAAGAAGAGGTAGTAATTAGATCTGAAAATTTaACGGACAATGCTAAAACCATAATAGTACAGCTGAAGGAG
TCTGTAGTAATTAATTGTACAAGACCCAATAACAATACAAGAAAAAGTATACAGGTAGGACCAGGGAAAGCA
ATTTATACAACAGGAGAAATAATAGGAGATATAAGACAAGCACATTGTAACCTTAGTAGAGCAGAATGGAAT
AACACTTTAAAACAGATAGTTAAGAAATTAAGAGAACAATTTGGGAATAAAACAATAGTCTTTAATCAATCC
TCAGGAGGGGACCCAGAAATTGTAATGCACAGTTTTAATTGTGGAGGGGAATTTTTCTACTGTAATTCAACA
CAACTGTTTAATAGTACTTGGGATAATAGTACTTTGAATAATGTTACTGAAGGGTCAAATAGCACTGAAGAG
AATATCACACTCCCATGCAGAATAAAACAAATTATAAACATGTGGCAGGAAGTAGGAgAAGCAATGTATGCC
CCTCCCATCAGAGGACAAATTAGATGTTCATCAAATATTACAGGGCTGCTATTAACgAGAGATGGTGGTAAG
aACACGAGTACCGAAATCTTCAGACCTGGA
>1V05X60,0.45629009208631,2.6162790697674,X4
GAAaAAGAGGTAGTAATTAGATCTGAAAATTTCACGGACAAcGCTAAAACCATAATAGTACAGCTGAAGGAG
TCTGTAGTAATcAATTGTACAAGACCCAATAACAATACAAGAAAAAGTATACAGGTAGGACCAGGGAAAGCA
ATTTATACAACAGGAaAAATAATAGGAGATATAAGACAAGCACATTGTAACCTTAGTAaAGCAAAATGGAAT
AACACTTTAAAACAGATAGTTAAGAAATTAAGAGAACAATTTGGGAATAAAACAATAGTCTTTAATCAATCC
TCAGGAGGGGACCCAGAAATTGTAATGCACAGTTTTAATTGcGGAGGGaAATTTTTCTACTGTAATTCAACA
CAACTGTTTAATAGTACTTGGGATAATAGTACTTTaAATAATGTTACTGAAGGGTCAAATAGCACTaAAGAG
AATATCACACTCCCATGCAGAATAAAACAAATTATAAACATGTGGCAGGAAGTAGGAAAAGCAATGTATGCC
CCTCCCATCAGAGGACAAATTAGATGTTCATCAAATATTACAGGGCTGCTATTAACAAGAGATGGTGGcAAt
aACACGAGCAATACCGAAATCTTCAGACCTGGA
>1V05X61,0.21478723243313,6.8313953488372,R5
GAAGAAGAGGTAGTAATTAGATCTGAcAATTTCACGGACAATGCTAAAACCATAATAGTACAGCTGAAGGAG
TCTGTAGTAATTAATTGTACAAGACCCAATAACAATACAAGAAAAAGTATACAGGTAGGACCAGGGAGAGCA
ATTTATACAACAGGAGAAATAATAGGAGATATAAGACAAGCACATTGTAACCTTAGTAGAGCAGAATGGAAT
AACACTTTAAAACAGATAGTTAAGAAATTAAGAGAACAATTTGGGAATAAAACAATAGTCTTTAATCAATCC
TCAGGAGGGGACCCAGAAATTGTAATGCACAGcTTTAATTGTGGAGGGGAATTTTTCTACTGTAATTCAACA
CAACTGTTTAATAGTAtTTGGGATAATAGTACTTTGAATAATGTTACTGAAGGGTCAAATAGCACTGAAGAG
AATATCACACTCCCATGCAGAATAAAACAAATTgTAAACATGTGGCAGGAAGTAGGAAAAGCAATGTATGCC
tCTCCCATCAGAGGACAAATTAGATGTTCATCAAATATTACAGGGCTGCTATTAACAAGAGATGGTGGcAAt
GgCACGAaCAATACCGAAATCTTCAGACCTGGA
>1V05X62,0.21478723243313,6.8313953488372,R5
GAAGAAGAGGTAGTAATTAGATCTGAAAATTTCACGGACAATGCTAAAACCATgATAGTACAGCTGAAGGAG
TCTGTAGTAATTAATTGTACAAGACCCAATAACAATACAAGAAAAAGTATACAGGTAGGACCAGGGAGAGCA
ATTTATACAACAGGAGAAATAATAGGAGATATAAGACAAGCACATTGTAACCTTAGTAGAGCAGAATGGAAT
AACACTTTAAAACAGATAGTTAAGAAATTAAGAGAACAATTTGGGAATAAAACAATAGTCTTTAATCAATCC
TCAGGAGGGGACCCAGAAATTGTAATGCACAGTTTTAATTGTGGAGGGGAATTTTTCTACTGTAATTCAACA
CAACTGTTTAATAGTACTTGGGATAATAGTACTTTGAATaTTACTGAAGGGTCAAATAGCACTGAAGAGAAT
ATCACACTCCCATGCAGAATAAAACAAATTATAAACATGTGGCAGGAAGTAGGAAAgGCAATGTATGCCCCT
CCCATCAGAGGACAAATTAGATGTTCATCAAATATTACAGGGCTGCTATTAACAAGAGATGGTGGcAgGGgc
aatgACACGAGCAATACCGAAATCTTCAGACCTGGA
>1V05X71,0.19489241359233,7.2674418604651,R5
GAAGAAGAGGTAGTAATTAGATCTGAAAATTTCACGGACAATGCTAAAACCATAATAGTACAGCTGAAGGAG
TCTGTAGTAATTAATTGTACAAGACCCAATAACAATACAAGAAAAAGTATACAGGTAGGACCAGGGAAAGCA
ATTTATACAACAGGAGAAATAATAGGAGATATAAGACAAGCACATTGTAACCTTAGTAGAGCAGAATGGAAT
AACACTTTAAAACAGATAGTTAAGAAATTAAGAGAACAATTTGGGAATAAAACAATAGTCTTTAATCAATCC
TCAGGAGGGGACCCAGAAATTGTAATGCACAGTTTTAATTGTGGAGGGGAATTTTTCTACTGTAATTCAACA
CAACTGTTTAATAGTACTTGGGATAATAGTACTTTGAATaTTACTGAAGGGTCAAATAGCACTGAAGAGAAT
ATCACACTCCCATGCAGAATAAAACAAATTATAAACATGTGGCAGGAAGTAGGAAAAGCAATGTATGCCCCT
CCCATCAGAGGACAAATTAGATGTTCATCAAATATTACAGGGCTGCTATTAACAAGAGATGGTGGcAgGGgc
aatgACACGAGCAATACCGAAATCTTCAGACCTGGA
>1V07X64,0.21478723243313,6.8313953488372,R5
GAAGAAGAGGTAGTAATTAGATCTGAcAATTTCACGGACAATGCTAAAACCATAATAGTACAGCTGAAGGAG
TCTGTAGTAATTAATTGTACAAGACCCAATAACAATACAAGAAAAAGTATACAGGTAGGACCAGGGAGAGCA
ATTTATACAACAGGAGAAATAATAGGAGATATAAGACAAGCACATTGTAACCTTAGTAGAGCAGAATGGAAT
AACACTTTAAAACAGATAGTTAAGAAATTAAGAGAACAATTTGGGAATAAAACAATAGTCTTTAATCAATCC
TCAGGAGGGGACCCAGAAATTGTAATGCACAGcTTTAATTGTGGAGGGGAATTTTTCTACTGTAATTCAACA
CAACTGTTTAATAGTACTTGGGATAATAGTACTTTGAATAATaTTACTGAAGGGTCAAATAGCACTGAAGAG
AATATCACACTCCCATGCAGAATAAAACAAATTATAAACATGaGGCAGGAAGTAGGAAAAGCAATGTATGCC
CCTCCCATCAGAGGACAAATTAGATGTTCATCAAATATTACAGGGCTGCTATTAACAAGAGATGGTGGcAAt
GgCACGAaCAATACCGAAATCTTCAGACCTGGA
>1V07X66,0.16323316224816,9.4476744186047,R5
GAAGAAGAGGTAGTAATTAGATCTGAAAATTTaACGGACAATGCTAAAACCATAATAGTACAGCTGAAGGAG
TCTGTAGTAATTAATTGTACAAGACCCAATAACAATACAAGAAAAAGTATACAGGTAGGACCAGGGAGAGCA
ATTTATgCAACAGGAGAAATAATAGGAGATATAAGACAAGCACATTGTAACCTTAGTAGAGCAGAATGGAAT
AACACTTTAAAACAGATAGcTAAGAAATTAAGAGAACAATTTGGGAATAAAACAATAGTCTTTAATCAATCC
TCAGGAGGGGACCCAGAAATTGTAATGCACAGcTTTAATTGTGGAGGGGAATTTTTCTACTGTAATTCAACA
CAACTGTTTAATAGTACTTGGGATAATAGTACTTTGAATaTTACTGAAGGGTCAAATAGCcCTGAAGAGAAT
ATCACACTCCCATGCAGAATAAAACAAATTATAAACATGTGGCAGGAAGTAaGAAAAGCAATGTATGCCCCT
CCCATCAGAGGACAAATTAGATGTTCATCAAATATTACAGGGCTGCTATTAACAAGAGATGGTGGcAAtaAC
ACGAaCAATACCGAAATCTTCAGACCTGGA
>1V07X67,0.16323316224816,9.4476744186047,R5
GAAGAAGAGGTAGTAATTAGATCTGAAAATTTCACGGACAATGCTAAAACCATAATAGTACAGCTGAAGGAG
TCTGTAGTAATTAATTGTACAAGACCCAATAACAATACAAGAAAAAGTATACAGGTAGGACCAGGGAGAGCA
ATTTATgCAACAGGAGAAATAATAGGAGATATAAGACAAGCACATTGTAACCTTAGTAGAGCAGAATGGAAT
AACACTTTAAAACAGATAGTTAAGAAATTAAGAGAACAATTTGGGAATAAAACAATAGTCTTTAATCAATCC
TCAGGAGGGGACCCAGAAATTGTAATGCACAGcTTTAATTGTGGAGGGGAATTTTTCTACTGTAATTCAACA
CAACTGTTTAATAGTACTTGGGCTTTGAATAATGTTACTGAAGGGTCAAAgAGCACTGAAGAGAATATCACA
CTCCCATGCAGAATAAAACAAATTATAAAtATGTGGCAGGAAGTAGGAAAAGCAATGTATGCCCCTCCCATC
AGAGGACAAATTAGATGTTCATCAAATATTACAGGGCTGCTATTAACAAGAGATGGTGGTAAGaACACGAGC
AgcagTACCGAAATCTTCAGACCTGGA
>1V07X75,0.22973812078241,5.9593023255814,R5
GAAGAAGAGGTAGTAATTAGATCTGAAAATTTCACGGACAATGCTAAAACCATAATAGTACAGCTGAAGGAG
TCTGTAGTAATTAATTGTACAAGACCCAATAACgATACAAGAAAAAGTATACcGGTAGGACCAGGGAGAGCA
ATTTATgCAACAGGAGAAATAATAGGAGATATAAGACAAGCACATTGTAACCTTAGTAGAGCAGAATGGAAT
AACACTTTAAAACAGATAGTTAAGAAATTAAGAGAACAATTTGGGAATAAAACAATAGTCTTTAATCgATCC
TCAGGAGGGGACCCAGAAATTGTAATGCACAGcTTTAATTGTGGgGGGGgATTTTTCTACTGTAATTCAACA
CAACTGTTTAATAGTACTTGGGATACTTTGAATAATGTTACTGAAGGGTCAcATAGCACTGAAGAGAATATC
ACACTCCCATGCAGAATAAAACAAATTATAAACATGTGGCAGGAAGTAGGAAAAGCAATGTATGCCCCTCCC
ATCAGAGGACAAATTAGATGTTCATCAAATATTACAGGGCTGCTATTAACAAGAGATGGTGGcAAtaACACG
AaCAATACCGAAATCTTCAGACCTGGA
>1V07X77,0.16323316224816,9.4476744186047,R5
GAAGAAGAGGTAGTAATTAGATCTGAAAATTTCACGGACAATGCTAAAACCATAATAGTACgGCTGAAGGAG
cCTGTAGTAATTAATTGTACAAGACCCAATAACAATACAAGAAAAAGTATACAGGTAGGACCAGGGAGAGCA
ATTTATgCAACAGGAGAAATAATAGGAGATATAAGACAAGCACATTGTAACCTTAGTAGAGCAGAATGGAAT
AACACTTTAAAACAGATAGTTAAGAAATTAAGAGAACAATTTGGGAATAAAACAATAGTCTTTAATCgATCC
TCAGGAGGGGACCCAGAAATTGTgATGCACAGTTTTAATTGTGGAGGGGAATTTTTCTACTGTAATTCAACA
CAACTGTTTAATAGTACTTGGGATAATAGTACTTTGAATaTTACTGAAGGGTCAcATAGCACTGAAGAGAAT
ATCACACTCCCATGCAGAATAAAACAAATTATAAACATGTGGCAGGAAGTAGGAAAAGCAATGTATGCCCCT
CCCATCAGAGGACAAATTAGATGTTCATCAAATATTACAGGGCTGCTATTAACAAGAGATGGTGGTAAGGAC
ACGAGCAATACCGAAATCTTCAGACCTGGA
>1V07X79,0.16323316224816,9.4476744186047,R5
GAAGAAGAGGTAGTAATTAGATCTGAAAATTTCACGGACAATGCTAAAACCATAATAGTACAGCTGAAGGAG
TCTGTAGTAATTAATTGTACAAGACCCAATAACAATACAAGAAAAAGTATACAGGTAGGACCAGGGAGAGCA
ATTTATgCAACAGGAGAAATAATAGGAGATATAAGACAAGCACAcTGTAACCTTAGTAGAGCAGAATGGAAT
AACACTTTAAAACAGATAGTTAAGAAATTAAGAGAACAATTTGGGAATAAAACAATAGTCTTTAATCAATCC
TCAGGAGGGGACCCAGAAATTGTAATGCACAGcTTTAATTGTGGAGGGGAATTTTTCTACTGTAATTCAACA
CAACTGTTTAATAGTACTTGGGCTTTGAATAATGTTACTGAAGGGTCAAAgAGCACTGAAGAGAATATCACA
CTCCCATGCAGAATAAAACAAATTATAAAtATGTGGCAGGAAGTAGGAAAAGCAgTGTATGCCCCTCCCATC
AGAGGACAAATTAGATGTTCATCAAATATTACAGGGCTGCTATTAACAAGAGATGGTGGTAAGaACACGAGC
AgcagTACCGAAATCTTCAGACCTGGA
>1V07X81,0.11642852161191,17.151162790698,R5
GAAGAAGAGGTAGTAATTAGATCTGAcAATTTCACGGACAATGCTAAAACCATAATAGTACAGCTGAAGGAG
cCTGTAGTAATTAATTGTACAAGACCCAATAACAATACAAGAAAAAGTATACcGGTAGGACCAGGGAGAGCA
ATTTATgCAACAGGAGAAATAATAGGAGATATAAGACAAGCACATTGTAACCTTAGTAGAGCAGAATGGAAT
AACACTTTAAAACAGATAGTTAAGAAATTAAGAGAACAATTTGGGAATAAAACAATAaTCTTTAACCgATCC
TCAGGAGGGGACCCAGAAATTGTAATGCACAGcTTTAATTGTGGAGGGGAATTTTTCTACTGTAATTCAACA
CAACTGTTTAATgGTACTTGGGATACTTTGAATAATGTTACTGAAGGGTCAcATAGCACTGAAGAGAATATC
ACACTCCCATGCAGAATAAAACAAATTATAAACATGTGGCAGGAAGTAGGAAAAGCAATGTAcGCCCCTCCC
ATCAGAGGACAAATTAGATGTTCATCAAATATTACAGGGCTGCTATTAACAAGAGATGGTGGcAAtaACACG
AaCAATACCGAAATCTTCAGACCTGGA
>1V07X86,0.11642852161191,17.151162790698,R5
GAAGAAGAGGTAGTAATTAGATCTGAAAATTTCACGGACAATGCTAAAACCATAATAGTACAGCTGAAGGAG
TCTGTAGTAATTAATTGTACAAGACCCAATAACAATACAAGAAAAAGTATACcGGTAGGACCAGGGAGAGCA
ATTTATgCAACAGGAGAAATAATAGGAGATATAAGACAAGCACATTGTAACCTTAGTAGAGCAGAATGGAAT
AACACTTTAAAACAGATAGTTAAGAAATTAAGAGAACAATTTGGGAATAAAACAATAGTCTTTAATCgATCC
TCAGGAGGGGACCCAGAAATTGTAATGCACAGcTTTAATTGTGGAGGGGAATTTTTCTACTGTAATTCAACA
CAACTGTTTAATAGTACTTGGGATAATAGTACTTTGAATAATGTTACTGAAGGGTCAgATAGCACTGAAGAG
AATATCACACTCCCATGCAGAATAAAACAAATTATAAACATGTGGCAGGAAGTAGGAAAAGCAATGTATGCC
CCTCCCATCAGAGGACAAATTAGATGTTCATCAAATATTACAGGGCTGCTATTAACAAGAGATGGTGacAAt
aACACGAaCAATACCGAAATCTTCAGACCTGGA
>1V09X435,0.19489241359233,7.2674418604651,R5
GAAGAGGTAGTAATTAGATCTGAAAATTTCACGGACAATGCTAAAACCATAATAGTACAGCTGAAGGAGTCT
GTAGTAATTAATTGTACAAGACCCAATAACAATACAAGAAAAAGTATACAGGTAGGACCAGGGAAAGCAATT
TATACAACAGGAGAAATAATAGGAGATATAAGACAAGCACATTGTAACCTTAGTAGAGCAGAATGGAATAAC
ACTTTAAAACAGATAGTTAAGAAATTAAGAGAACAATTTGGGAATAAAACAATAGTCTTTAATCAATCCTCA
GGAGGGGACCCAGAAATTGTAATGCACAGTTTTAATTGTGGAGGGGAATTTTTCTACTGTAATTCAACACAA
CTGTTTAATAGTACTTGGGATAATAGTACTTTGAATAATGTTACTGAAGGGTCAAATAGCACTGAAGAGAAT
ATCACACTCCCATGCAGAATAAAACAAATTATAAACATGTGGCAGGAAGTAGGAAAAGCAATGTATGCCCCT
CCCATCAGAGGACAAATTAGATGTTCATCAAATATTACAGGGCTGCTATTAACAAGAGATGGTGGTAAGGAC
ACGAGCAATACCGAAATCTTCAGACCTGGA
>1V09X440,0.22973812078241,5.9593023255814,R5
GAAGAAGAGGTAGTAATTAGATCTGAAAATTTCACGGACAATGCTAAAACCATAATAGTACAGCTGAAGGAG
TCTGTAGTAATTAATTGTACAAGACCCAATAACgATACAAGAAAAAGTATACcGGTAGGACCAGGGAGAGCA
ATTTATgCAACAGGAGAAATAATAGGAGATATAAGACAAGCACATTGTAACCTTAGTAGAGCAGAATGGAAT
AACACTTTAAAACAGATAGTTgAGAAATTAAGAGAACAATTTGGGAATAAAACAATAGTCTTTAATCgATCC
TCAGGAGGGGACCCAGAAATTGTAATGCACAGcTTTAAcTGTGGAGGGGAATTTTTCTACTGTAATaCAACA
CAACTGTTTAATAGTACTTGGaATAcTAGTACTTgGAATgATGTTACTGcAGGGcCAgATAGCACTGcAGAG
AATATCACACTCCCATGCAGAATAAAACAAATTATAAACATGTGGCAGGAAGTAGGAAAAGCAATGTATGCC
CCTCCCATCAGAGGACAAATTAGATGTTCATCAAATATTACAGGGCTGCTATTAACAAGAGATGGTGGcAAt
aACACaAaCAatacTGAAATCTTCAGACCTGGA
>1V09X81,0.15595535416193,10.319767441861,R5
GAAGAAGAGGTAGTAAcTAGATCTGAAAATTTaACGGACAATGCTAAAACCATAATAGTACAGCTGAAGGAG
cCTGTAGTAATTAATTGTACAAGACCCAATAACAATACAAGAAAAAGTATACcGGTAGGACCAGGGAGAGCA
ATTTATACAACAGGAGAAATAATAGGAGATATAAGACAAGCACATTGTAACCTTAGTAGAGCAGAATGGAAT
AACACTTTAAAACAGATAGTTAAGAAATTAAGAGAACAATTTGGGAATAAAACAATAGTCTTTAATCgATCC
TCAGGAGGGGACCCAGAAATTGTAATGCACAGTTTTAATTGTGGAGGGGAATTTTTCTACTGTAATTCAACA
CAGCTGTTTAATAGTACTTGGGATAATAGcACTTTGAATAATGTTACTGAAGGGTCAAATAGCACTGAAGAG
AATATCACACTCCCATGCAGAATAAAACAAATTATAAACATGTGGCAGGAAGTAGGAAAAGCAATGTATGCC
CCTCCCATCAGAGGACAAATTAGATGTTCATCAAATATTACAGGGCTGCTATTAACAAGAGATGGTGGTAAG
aACACGAGCAgccATACCGAAATCTTCAGACCTGGA
>1V09X84,0.23373136669573,5.9593023255814,R5
GAAGAAGAGGTAGTAATTAGATCTGAAAATTTCACGGACAATGCTAAAACCATAATAGTACAGCTaAAGGAG
TCTGTAGTAATTAATTGTACAAGACCCAATAACAATACAAGAAAAAGTATgCAGGTAGGACCAGGGAGAGCA
ATTTATgCAACAGGAGAAATAATAGGAGATATAAGACAAGCACATTGTAACCTTAGTAGAGCAGAATGGAAT
AACACTTTAAAACAGATAGcTAAGAAATTAAGAGAACAATTTGGGAATAAAACAATAGTCTTTAATCgATCC
TCAGGAGGGGACCCAGAAATTGTgATGCACAGTTTTAATTGTGGAGGGGAATTTTTCTACTGTAATaCAACA
CAACTGTTTAATAGTACTTGGaATAcTAGTACTTTGAATAATGTTACTGAAGGGTCAGAGAATATCACACTC
CCATGCAGAATAAAACAAATTATAAACATGTGGCAGGAAGTAGGAAAAGCAATGTATGCCCCTCCCATCAGA
GGACAAATTAGATGTTCATCAAATATTACAGGGCTGCTATTAACAAGAGATGGTGGcAgtaACACaAaCAat
acTGAAATCTTCAGACCTGGA
>1V09X86,0.11642852161191,17.151162790698,R5
GAAGAAGAGGTAGTAATTAGATCTGAAAATTTCACGGACAATGCTAAAACCATAATAGTACAGCTGAAGGAG
TCTGTAGTAATTAATTGTACAAGACCCAATAACAATACAAGAAAAAGTATACcGGTAGGACCAGGGAGAGCA
ATTTATgCAACAGGAGAAATAATAGGAGATATAAGACAAGCACATTGTAACCTTAGTAGAGCAGAATGGAAT
AACgCTTTAAAACAGATAGTTAAGAAATTAAGAGAACAATTTGGGAATAAAACAATAGTCTTTAATCgATCC
TCAGGAGGGGACCCAGAAATTGTAATGCACAGcTTTAATTGTGGAGGGGAATTTTTCTACTGTAATTCAACA
CAACTGTTTAATAGTACTTGGGATgATAGTACTTTGAATAATGTTcCTGAAaGGTCAgATAGCACTGAAGAG
AATATCACACTCCCATGCAGAATAAAACAAATTATAAACATGTGGCAGGAAGTAGGAAAAGCAATGTATGCC
CCTCCCATtAGAGGACAAATTAGATGTTCATCAAATATTACAGGGCTGCTATTAACAAGAGATGGTGGcAAt
aACACGAaCAATACCGAAATCTTCAGACCTGGA
>1V09X90,0.19489241359233,7.2674418604651,R5
GAAGAAGAGGTAGTAATTAGATCTGAAAATTTCACGGACAATGCTAAAACCATAATAGTACAGCTGAAGGAG
TCTGTAGTAATTAATTGTACAAGACCCAATAACAATACAAGAAAAAGTATACAGGTAGGACCAGGGAAAGCA
ATTTATACAACAGGAGAAATAATAGGAGATATAAGgCAAGCACATTGTAACCTTAGTAGAGCAGAATGGAAT
AACACTTTAAcACAGATAGTTAAGAAATTAAGAGAACAATTTGGGcatAATAAAACAATAGTCTTTAATCAA
TCCcCAGGAGGGGACCCAGAAATTGTAATGCACAGTTTTAATTGTGGAGGGGAATTTTTCTACTGTAATTCA
ACACAACTGTTTAATAGTACTTGGaATAGTACTTTGAATAATGTTACTGAAGGGTCAAATAGCACTGAAGAG
AATATCACACTCCCATGCAaAATAAAACAAATTATAAACATGTGGCAGGAAGTAGGAAAAGCAATGTATGCC
CCTCCCATCAGAGGACAAATTAGATGTTCATCAAATATTACAGGGCTGCTATTAACAAGAGATGGTGGTAAG
aACACGAGCAgcacTgCCGAAATCTTCAGACCTGGA
>1V09X92,0.24736838527678,5.3779069767442,R5
GAAGAAGAGGTAGTAATTAGATCTGAAAATTTCACGGACAATGCTAAAACCATAATAGTACAGCTGAAGGAG
cCTGTAGTAATTAATTGTACAAGACCCAATAACAATACAAGAAAAAGTATACcGGTAGGAtCAGGGAGAGCA
ATTTATgCAACAGGAGAAATAATAGGAGATATAAGACAAGCACATTGTAACCTTAGTAGAGCAGAATGGAAT
AACACTTTAAAgCAGATAGTTgAGAAATTAAGAGAACAATTTGGGAATAAAACAATAGTCTTTAATCgATCC
cCAGGAGGGGACCCAGAAATTGTAATGCACAGcTTTAATTGTGGAGGGGAATTTTTCTACTGTAATTCAACA
CAACTGTTTAATAGTACTTGGGcTAATAGTACTTTGAATAATGTTACTGAAGGGTCAGAGAATATCACACTC
CCATGCAGAATAAAACAAATTATAAACATGTGGCAGGAAGTAGGAAAAGCAATGTATGCCCCTCCCATCAGA
GGACAAATTAGATGTTCATCAAATATTACAGGGCTGCTATTAACAAGAGATGGTGGTAAGaACACGAGCAgc
acTACCGAAATCTTCAGACCTGGA
>1V09X93,0.15595535416193,10.319767441861,R5
GAAGAAGAGGTAGTAATTAGATCTGAAAATTTaACGGACAATGCTAAAACCATAATAGTACAGCTGAAGGAG
cCTGTAGTAATTAATTGTACAAGACCCAATAACAATACAAGAAAAAGTATACcGGTAGGACCAGGGAGAGCA
ATTTATACgACAGGAGAAATAATAGGAGATATAAGACAAGCACATTGTAACCTTAGTAGAGCAGAATGGAAT
AACACTTTAAAACAGATAGTTAAGAAATTAAGAGAACAATTTGGGAATAAAACAATAGTCTTTAATCgATCC
TCAGGAGGGGACCCAGAAATTGTAATGCACAGTTTTAATTGTGGAGGGGAATTTTTCTACTGTAATTCAACA
CAACTGTTTAATAGTACTTGGGATAATAGcACTTTGAATAATGTTACTGAAGGGTCAAATAGCACTGAAGAG
AATATCACACTCCCATGCAGAATAAAACAAATTATAAACATGTGGCAGGAAGTAGGAAAAGCAATGTATGCC
CCTCCCATCAGAGGACAAATTAGATGTTCATCAAATATTACAGGGCTGCTATTAACAAGAGATGGTGGcAAt
aACACGAaCAATACCGAAATCTTCAGACCTGGA
>1V09X96,0.2645955257404,5.0872093023256,R5
GAAGAAGAGGTAGTAATTAGATCTGAAAATTTCACGGACAATGCTAAAACCATAATAGTACAGCTGAAGGAG
TCTGTAGTAATTAATTGTACAAGACCCAATAACAATACAAGAAAAAGTATACAtGTAGGACCAGGGAGAGCA
ATTTATgCAACAGGAGAAATAATAGGgGATATAAGAaAAGCACATTGTAACCTTAGTAGAaCAGAATGGGAT
AACACTTTAAAACAGATAGTTgAGAAATTAAGAGAACAATTTGGGAATAAAACAATAGTCTTTAATCgATCC
TCAGGAGGGGACCCAGAAATTGTAATGCACAGcTTTAATTGTGGAGGGGAATTTTcCTACTGTAATTCAACA
CAACTGTTTAATAGTACTTGGGcTAATAGTACTTTGAATAATGTTACTGAAGGGTCAGAGAATATCACACTC
CCATGCAGAATAAAACAAATTATAAACATGTGGCAGGAAGTAGGAAAAGCAATGTATGCCCCTCCCATCAGA
GGACAAATTAGATGTTCATCAAATATTACAGGGCTGCTATTAACAAGAGATGGTGGcAgtaACACaAaCAat
acTGAAATCTTCAGACCTGGA
>1V09X98,0.11642852161191,17.151162790698,R5
GAAGAAGAGGTAGTAATTAGATCTGAAAATTTCACGGACAATGCTAAAACCATAATAGTACAGCTGAAGGAG
cCTGTAGTAATTAATTGTACAAGACCCAATAACAATACAAGAAAAAGTATACcGGTAGGACCAGGGAGAGCA
ATTTATgCAACAGGAGAAATAATAGGAGATATAAGACAAGCACATTGTAACCTTAGTAGAGCAGAATGGAAT
AACACTTTAcAACAGATAGTTAAGAAATTAAGAGAACAATTTGGGAATAAAACAATAGTCTTTAATCgATCC
TCAGGAGGGGACCCAGAAATTGTAATGCACAGTTTTAATTGTGGAGGGGAATTTTTCTACTGTAATTCAACA
CAACTGTTTAATAGTACTTGGaATAGTACTTTGAATAATGcTACTGgAGGGTCAAATAGCACTGAAGAGAAT
ATCACACTCCCATGCAaAATAAAACAAATTATAAACATGTGGCAGGAAGTAGGAAAAGCAATGTATGCCCCT
CCCATCAGAGGACAAATTAGATGTTCATCAAATATTACAGGGCTGCTATTAACAAGAGATGGTGGcAgGGgc
aatgACACGAaCAATACCGAAATCTTCAGACCTGGA
>1V10X106,0.19489241359233,7.2674418604651,R5
GAAGAAGAGGTAGTAATTAGATCTGAAAATTTCACGGACAATGCTAAAACCATAATAGTACAGCTGAAGGAG
TCTGTAGTAATTAATTGTACAAGACCCAATAACAATACAAGAAAAAGTATACAGGTAGGACCAGGGAAAGCA
ATTTATACAACAGGAGAAATAATAGGAGATATAAGACAAGCACATTGTAACCTTAGTAGAGCAGAATGGAAc
AACACTTTAAcACAGATAGTTAAGAAATTAAGAGAACAATTTGGGcatAATAAAACAATAGTCTTTAATCAA
TCCTCgGGAGGGGACCCAGAAATTGTAATGCACAGTTTTAATTGTGGAGGGGAATTTTTCTACTGTAATTCA
ACACAACTGTTTAATAGTACTTGGaATAGTACTTTGAATAATGTTACTGAAGGGTtAAATAGCACTGAAGAG
AATATCACACTCCCATGCAaAATAAAACAAATTATAAACATGTGGCAGGAAGTAGGAAAAGCAATGTATGCC
CCTCCCATCAGAGGACAAATTAGATGTTCATCAAATATTACAGGGCTGCTATTAACAAGAGATGGTGGcAgG
GgcaatgACACGAaCAATACCGAAATCTTCAGACCTGGA
>1V10X114,0.17718644903663,8.2848837209302,R5
GAAaAAGAGGTAGTAATTAGATCTGAAAATTTCACGGACAATGCcAAAACCATAATAGTACAGCTGAAGGAG
TCTGTAGTAATTAATTGTACAAGACCCAATAACAATACAAGAAAAAGTATACcGGTAGGACCAGGGAGAGCA
ATTTATgCAACAGGAGgAATAATAGGAGATATAAGAaAAGCACATTGTAACCTTAGTAGAGCAGAATGGAAT
AACACTTTAAAACAGATAGTTgAGAAATTAAGAGAACAATTTGGGAATAAAACAATAGTCTTTAATCgATCC
TCAGGAGGGGACCCAGAAATTGTAATGCACAGcTTTAATTGTGGAGGGGAATTTTTCTACTGTAATaCAACA
CAACTGTTTAATAGTACTTGGGATAATAGTACTTTGAATAATGTTACTGAAGGGTCAGAGAATATCACACTC
CCATGCAGAATAAAACAAATTATAAACATGTGGCAGGAAGTAGGAAAAGCAATGTATGCCCCTCCCATCAGA
GGACAAATTAGATGTTCATCAAATATTACAGGGCTGCTATTAACAAGAGATGGTGGcAAtaACACGAaCAat
accGAAATCTTCAGACCTGGA
>1V10X115,0.81612548987835,1.5988372093023,X4
GAAaAAGAGGTAGTAATTAGATCTGAAAATTTCACGGACAATGCTAAAACCATAATAGTACAGCTGAATGAG
cCTGTAGTAATTAATTGTACAAGACCCAgTAACAATACAAGAAgAAGTATAgcGGTAGGACCAGGGAGAGCA
ATTTATgCAACAGaAaAAATAATAGGAGATATAAGAaAAGCACATTGTAACCTTAGTAGAGCAGcATGGAAT
AACACTTTAAgACAGATAGTTgAGAAATTAAGAGAACAATTTGGGAATAAAACAATAGTCTTTAATCgATCC
TCAGGAGGGGACCCAGAAATTGTAATGCACAGcTTTAATTGTGGAGGGGAATTTTTCTACTGTAATaCAACA
CAACTGTTTAATAGTACTTGGtATAATAGTACTTTGAATAATGgTACTGAAGGGTCAGAGAAgATCAtACTC
CCATGCAGAATAAAACAAATTATAAACATGTGGCAGGAAGTAGGAAAAGCAATGTAcGCCCCTCCCATCAGt
GGACAAATTAGATGTTCATCAAATATTACAGGGtTGCTATTAACAAGAGATGGTGGcAgGGgcaataACACG
AaCAgcacTACCGAAATCTTCAGACCTGGA
>1V10X120,0.29018556654994,4.6511627906977,X4
GAAGAAGAGGTAGTAATTAGATCTGAAAATTTCACGGACAATGCTAAAACCATAATAGTACAGCTGAgGGAG
TCTGTAGTAATTAATTGTACAAGACCCAATAACAATACAAGAAAAAGTATACAGGTAGGACCAGGGAGAGtA
ATTTATACAACAGGAGAAATAATAGGAGATATAAGACAAGCACATTGTAACCTTAGTAGAGCAGAATGGAAT
AACACTTTAAAACAGATAGTTAAGAAATTAAGAGAACAATTTGGGAATAAAACAATAGTCTTTAATCAATCC
TCAGGAGGGGACCCAGAAATTGTAATGCACAGTTTTAATTGTGGAGGGGAATTTTTCTACTGTAATTCAACA
CAACTGTTTAATAGTACTTGGGATAATAGTACTTTGAATAATGTTACTGAAGGGTCAAAaAGCACTGAAGAG
AATATCACACTCCCATGCAGAATAAAACAAATTATAAACATGTGGCAGGAAGTAGGAAAAGCAATGTATGCC
CCTCCCATCAGAGGACAAATTAGATGTTCATCAAATATTACAGGGCTGCTATTAACAAGAGATGGTGGTAAG
aACACGAGCAgcacTACCGAAATtTTCAGACCTGGA
>1V10X323,0.81612548987835,1.5988372093023,X4
GAAaAAGAGGTAGTAATTAGATCTGAAAATTTCACGGACAATGCTAAAACCATAATAGTACAGCTGAATGAG
TCTGTAGTAATTAATTGTACAAGACCCAgTAACAATACAAGAAgAAGTATAgcGGTAGGACCAGGGAGAGCA
ATTTATgCAACAGaAaAAATAATAGGAGATATAAGAaAAGCACATTGTAACCTTAGTAGAGCAGcATGGAAT
AACACTTTAAgACAGATAGTTgAGAAATTAAGAGAACAATTTGGGAATAAAACAATAGTCTTTAATCgATCC
TCAGGAGGGGACCCAGAAATTGTgATGCACAGTTTTAATTGTGGAGGGGAATTTTTCTACTGTAATaCAACA
CAACTGTTTAATAGTACTTGGaATAcTAGTACTTTaAATAATGTTACTGAAGGGTCAGAGAAgATCACACTC
CCATGCAGAATAAAACAAATTATAAACATGTGGCAGGAAGTAGGAAAAGCAATGTATGCCCCTCCCATCAGt
GGACAAATTAGATGTTCATCAAATATTACAGGGCTGCTATTAACAAGAGATGGTGGcAAtaACACaAaCAat
acTGAAATCTTCAGACCTGGA
>1V10X326,0.19489241359233,7.2674418604651,R5
GAAGAAGAGGTAGTAATTAGATCTGAAAATTTCACGGACAATGCTAAAACCATAATAGTACAGCTGAAGGAG
cCTGTAGTAATTAATTGTACAAGACCCAATAACAATACAAGAAAAAGTATACAGGTAGGACCAGGGAAAGCA
ATTTATACAACAGGAGAAATAATAGGAGATATAAGACAAGCACATTGTAACCTTAGTAGAGCAGAATGGAAc
AACACTTTAAcACAGATAGTTAAGAAATTAAGAGAACAATTTGGGcatAATAAAACAATAGTCTTTAATCAA
TCCTCAGGAGGGGACCCAGAAATTGTAATGCACAGTTTTAATTGTGGAGGGGAATTTTTCTACTGTAATTCA
ACACAACTGTTTAATAGTACTTGGaATAGTACTTTGAATAATGTTACTaAAGGGTCAAATAGCACTGAAGAG
AATATCACACTCaCATGCAGAATAAAACAAATTATAAACATGTGGCAGGAAGTAGGAAAgGCAATGTATGCC
CCTCCCATCAGAGGACAAATTAGATGTTCATCAAATATTACAGGGCTGCTATTAACAAGAGATGGTGGTAAG
GacaACACGAGCAgccATACCGAAATCTTCAGACCTGGA
>1V11X01,0.18536672500637,7.8488372093023,R5
GAAGAAGAGaTAGTAATTAGATCTGAAAATTTaACGGACAATGCTAAAACCATAATAGTACAGCTGAAGGAG
gCTGTAGTAATTAATTGTACAAGACCCAATAACAATACAAGAAAAAGTATACAtGTAGGACCAGGGAGAGCA
ATTTATgCAACAGGAGAAATAATAGGAaATATAAGACAAGCACATTGTAACCTTAGTAGAGCAGAATGGAAT
AACACTTTAAAACAGATAGcTAAGAAATTAAGAGAACAATTTGGGAATAAAACAATAGTCTTTAATCgATCC
TCAGGAGGGGACCtAGAAATTGTAATGCACAGcTTTAATTGTGGAGGGGAATTTTTCTACTGTAATaCAACA
CAACTGTTTAATAGTACTTGGaATAcTAGTACTTTGAAgGaTGAAGGGTCAAATAGCACTGAAGAGAcTATC
ACgCTCCaATGCAGAATAAAACAAATTATAAACATGTGGCAGGAAGTAGGgAAAGCAATGTATGCCCCTCCC
ATCAGAGGACAAATTAGATGTTCATCAAATATTACAGGGCTGCTAcTAACAAGAGATGGTGGcAgGGgcaat
aACACGAaCAgcacTACCGAAATCTTCAGACCTGGA
>1V11X03,0.81612548987835,1.5988372093023,X4
GAAaAAGAGGTAGTAATTAGATCTGAAAATTTCACGGACAATGCTAAAACCATAATAGTACAGCTGAATGAG
TCTGTAGTAATTAATTGTACAAGACCCAgTAACAATACAAGAAgAAGTATAgcGGTAGGACCAGGGAGAGCA
ATTTATgCAACAGaAaAAATAATAGGAGATATAAGAaAAGCACATTGTAACCTTAGTAGAGCAGcATGGAAT
AACACTTTAAgACAGATAGTTgAGAAATTAAGAGAACAATTTGGGAATAAAACAATAGTCTTTAATCgATCC
TCAGGAGGGGACCCAGAAATTGTAATGCACAGTTTTAATTGTGGAGGGGAATTTTTCTACTGTAATaCAACA
CAACTGTTTAATAGTACTTGGGcTAATAGTACTTTGAATAATGTTACTGAAGGGTCAGAGAAgATCACACTC
CCATGCAGAATAAAACAAATTATAAACATGTGGCAGGAAGTAGGAAAAGCAATGTATGCCCCTCCCATCAGt
GGACAAATTAGATGTTCATCAAATATTACAGGGCTGCTATTAACAAGAGATGGTGGcAgGGgcaataACACG
AGCAgcacTACCGAAAcCTTCAGACCTGGA
>1V11X04,0.10344123899109,20.93023255814,R5
GAAaAAGAGGTAGTAATTAGATCTGAAAATTTCACGGACAATGCTAAAACCATAATAGTACAGCTGAATGAG
TCTGTAGTAATTAATTGTACAAGACCCAgTAACAATACAAGAAAAAGTATACcGGTAGGACCAGGGAGAGCA
ATTTATgCAACAGGAGAAATAATAGGAGATATAAGACAAGCACATTGTAACCTTAGTAGAGCAGAATGGAAT
AACACTTTAAAgCAGATAGTcgAGAAATTAAGAGAACAATTTGGGAATAAAACAATAGTCTTTAATCgATCC
TCAGGAGGGGACCCAGAAATTGTgATGCACAGTTTTAATTGTGGAGGGGAATTTTTCTACTGTAATaCAACA
CAACTGTTTAATAGTACTTGGaATAcTAGTACTTTGAATAATGTTACTGAAGGGTCAGAGAAgATCAtgCTC
CaATGCAGAATAAAACAAATTATAAACATGTGGCAGGAgGTAGGAAAAGCAATGTATGCCCCTCCCATCAGc
GGACAAATTAGATGTTCATCAAATATTACAGGGtTGCTATTAACAAGAGATGGTGGcAgGGgcaataACACG
AaCAgcacTACCGAAATCTTCAGACCTGGA
>1V11X05,0.50127954721175,2.0348837209302,X4
GAAaAAGAGGTAGTAATTAGATCTGAAAATTTCACGGACAATGCTAAAACCATAATAGTACAGCTGAATGAG
TCTGTAGTAATTAATTGTACAAGACCCAATAACAATACAAGAAgAAGTATACAtGTAGGACCAGGGAGAGCA
ATTTATgCAACAGGAagAATAATAGGAGATATAAGACAAGCACATTGTAACCTTAGTAGAGCAGcATGGAAT
AACACTTTAAAcCAGgTAGTTAAGAAATTAAGAGAACAATTTGGGAATAAAACAATAGTCTTTAATCgATCC
TCAGGAGGGGACCCAGAAATTGTgATGCACAGTTTTAATTGTGGAGGGGAATTTTTCTACTGTAATaCAACA
CAACTGTTTAATAGTACTTGGaATAcTAGTACTTTaAATAATGTTACTGAAGGGTCAGAGAAgATCACACTC
CCATGCAGAATAAAACAAATTATAAACATGTGGCAGGAAGTAGGAAAAGCAATGTATGCCCCTCCCATCAGt
GGACAAATTAGATGTTCATCAAATATTACAGGGCTGCTATTAACAAGAGATGGTGGcAgGGgcaataACACG
AGCAgcacTACCGAAAcCTTCAGACCTGGA
>1V11X06,0.2220114819705,6.3953488372093,R5
GAAaAAGAGGTAGTAATTAGATCTGAAAATTTCACGGACAATGCTAAAACCATAATgGTACAGCTGAATGAG
TCTGTAGTAATTAATTGTACAAGACCCAgTAACAATACAAGAAgAAGTATACcGGTAGGACCAGGGAGAGCA
ATTTATgCAACAGaAGAAATAATAGGAGATATAAGACAAGCACATTGTAACCTTAGTAGAGCAGAATGGAAT
AACACTTTAAAgCAGATAGTTgAGAAATTAAGAGAACAATTTGGGAATAAAACAATAGTCTTTAATCgATCC
TCAGGAGGGGACCCAGAAATTGTgATGCACAGTTTTAATTGTGGAGGGGAATTTTTCTACTGTAATTCAACA
CAACTGTTTAATAGTACTTGGAATAGTgCTTTGAATAATGTTACTGAAaGGTCAAATAGCACTGAAGAGAAT
ATCACACTCCCATGCAaAATAAAACAAATTATAAACATGTGGCAGGAAGTAGGAAAAGCAATGTATGCCCCT
CCCATCAGAGGACAAATTAGATGTTCATCAAATATTACAGGGCTGCTATTAACAAGAGATGGTGGTAAGaAC
ACGAGCAgcacTgCtGAAATCTTCAGACCTGGA
>1V11X08,0.63829757376159,1.7441860465116,X4
GAAaAAGAGGTAGTAATTAGATCTGAAAATTTCACGGACAATGCTAAAACCATAATAGTACAGCTGAATGAG
TCTGTAGTAATTAATTGTACAAGACCCAATAACAATACAAGAAgAAGTATAtcGGTAGGACCAGGGAGAGCA
ATTTATgCAACAGGAagAATAATAGGAGATATAAGAaAAGCACATTGTAACCTTAGTAGAGCAGcATGGAAT
AACACTTTAAgACAGATAGTTgAGAAATTAAGAGAACAATTTGGGAATAAAACAATAGTCTTTAATCgATCC
TCAGGAGGGGACCCAGAAATTGTAATGCACAGcTTTAATTGTGGAGGGGAATTTTTCTACTGTAATaCAACA
CAACTGTTTAATAGTACTTGGGcTAATAGTACTTTGAATAATGTTACTGAAGGGTCAGAGAAgATCACACTC
CCATGCAGAATAAAACAAATTATAAACATGTGGCAGGAAGTAGGAAAAGCAATGcATGCCCCTCCCATCAGt
GGACAAATTAGATGTTCATCAAATATTACAGGGCTGCTATTAACAAGAGATGGTGGcAgGGgcaataACACG
AGCAgcacTACCGAAAcCTTCAGACCTGGA
>1V11X10,0.63829757376159,1.7441860465116,X4
GAAaAAGAGGTAGTAATTAGATCTGAAAATTTCACaGACAATGCTAAAACCATAATAGTACAGCTGAATGAG
TCTGTAGTAATTAATTGTACAAGACCCAATAACAATACAAGAAgAAGTATAtcGGTAGGACCAGGGAGAGCA
ATTTATgCAACAGGAagAATAATAGGAGATATAAGAaAAGCACATTGTAACCTTAGTAGAGCAGcATGGAAT
AACACTTTAAgACAGATAGTTgAGAAATTAAGAGAACAATTTGGGAATAAAACAATAGTCTTTAATCgATCC
TCAGGAGGGGACCCAGAAATTGTgATGCACAGTTTTAATTGTGGAGGGGAATTTTTCTACTGTAATaCAACA
CAACTGTTTAATAGTACTTGGaATAcTAGTACTTTaAATAATGTTACTGAAGGGTCAGAGAAgATCACACTC
CCATGCAGAATAAAACAAATTATAAACATGTGGCAGGAAGTAGGAAAAGCAATGTATGCCCCTCCCATCAGt
GGACAAATTAGATGTTCATCAAATATTACAGGGCTGCTATTAACAAGAGATGGTGGcAgGGgcaataACACG
AaCAgcacTACCGAAATCTTCAGACCTGGA
>1V11X11,0.093658222329308,24.127906976744,R5
GAAaAAGAGGTAGTAATTAGATCTGAAAATTTCACGGACAATGCTAAAACCATAATAGTACAGCTGAATGAG
TCTGTAGTAATTAATTGTACAAGACCCAgTAACAATACAAGAAAAAGTATACcGGTAGGACCAGGGAGAGCA
ATTTATgCAACAGGAGAAATAATAGGAaATATAAGACAAGCACATTGTAACCTTAGTAGAGCAGAATGGAAT
AACACTTTAAAACAGATAGTTgAGAAATTAAGAGAACAATcTGGGAATAAAACAATAGTCTTTAATCgATCC
TCAGGAGGGGACCCAGAAATTGTAATGCACAGTTTTAATTGTGGAGGGGAATTTTTCTACTGTAATTCAACA
CAACTGTTTAATAGTACTTGGAATAGTACTTTGAATAATGTTACTaAAGGGTCAAATAGCACTGAAGAGAAT
ATCACACTCCCATGCAaAATAAAACAAATTATAAACATGTGGCAGGAAGTAGGAAAAGCAATGTATGCCCCT
CCCATCAGAGGACAAATTAGATGTTCATCAAATATTACAGGGCTGCTATTAACAAGAGATGGTGGTAAGaAC
ACGAGCAgcacTACCGAAATCTTCAGACCTGGA
>1V11X12,0.20012005037575,6.9767441860465,R5
GAAGAAGAGGTAGTAATTAGATCTGAAAATTTCACGaACAATGCTAAAACCATAATAGTACAGCTGAATGAG
TCTGTAGTAATTAATTGTACAAGACCCAATAACAATACAAGAAAAAGTATACAGGTAGGACCAGGGAAAGCA
ATTTATACAACAGGAGgAATAATAGGAaATATAAGACAAGCACATTGTAACCTTAGTAGAGCAGAATGGAAT
AAaACTTTAAcACgGATAGTTAAGAAATTAAGAGAACAATTTGGGcatAATAAAACAATAGTCTTTAATCAA
TCCTCAGGAGGGGACCCAGAAATTGTAATGCACAGTTTTAATTGTGGAGGGGAATTTTTCTACTGTAATTCA
ACACAACTGTTTAATAGTACTTGGaATAGTACTTTGAATAATGTTACTGAAGGGTCAAATAGCACTGAAGAG
AATATCACACTCCCATGCAaAATAAAACAAATTATAAACATGTGGCAGGAAGTAGGAAAAGCAATGTATGCC
CCTCCCATCAGAGGACAAATTAGATGTTCATCAAATATTACAGGGCTGCTATTAACAAGAGATGGTGGcAgG
GgcaatgACACGgaCAATACCGAAATCTTCAGACCTGGA
>1V11X13,0.093658222329308,24.127906976744,R5
GAAGAAGAGGTAGTAATTAGATCTGAAAATTTCACGGACAATGCTAAAACCATAATAGTACAGCTGAAGaAG
cCTGTAGTAATTAATTGTACAAGACCCAgTAACAATACAAGAAAAAGTATACcGGTAGGACCAGGGAGAGCA
ATTTATgCAACAGGAGAAATAATAGGAaATATAAGACAAGCACATTGTAACCTTAGTAGAGCAGAATGGAAT
AACACTTTAAAgCAGATAGTTgAGAAATTAAGAGAACAATTTGGGAATAAAACAATAGTCTTTAATCgATCC
TCAGGAGGGGACCCAGAAATTGTAATGCACAGTTTTAATTGTGGAGGGGAATTTTTCTACTGTAATTCAACA
CAACTGTTTAATAGTACTTGGAATAGTACTTTGAATAATGTTACTGAAaGGTCAAATAGCACTGAAGAGAAT
ATCACACTCCCATGCAaAATAAAACAAATTATAAACATGTGGCAGGAAGTAGGAAAAGCAATGTATGCCCCT
CCCATCAGAGGACAAATTAGATGTTCATCAAATATTACAGGGCTGCTATTAACAAGAGATGGTGGTAAGgAC
ACGAGCAaTACCGAAATCTTCAGACCTGGA
>1V12X121,0.75208831153542,1.7441860465116,X4
GAAaAAGAGGTAGTAATTAGATCTGAAAATTTCACGGACAATGCTAAAACCATAATAGTACAGCTGAATGAG
TCTGTAGTAATTAATTGTACAAGACCCAATAACAATACAAGAAgAAGTATACgtGTAGGACCAGGGAGAGCA
ATTTATgCAACAGGAagAATAATAGGAGATATAAGACAAGCACATTGTAACCTTAGTAGAGCAGcATGGAAT
AACACTTTAAAcCAGgTAGTTAAGAAATTAAGAGAACAATTTGGGAATAAAACAATAGTCTTTAATCgATCC
TCAGGAGGGGACCCAGAAATTGTAATGCACAGcTTTAATTGTGGAGGGGAATTTTTCTACTGTAATaCAACA
CAACTGTTTAATAGTACTTGGtATAATAGTACTTTGAATAATGTTACTGAAGGGTCAGAGAAgATCACACTC
CCATGCAGAATAAAACAAATTATAAACATGTGGCAGGAAGTAGGAAAAGCAATGTATGCCCCTCCCATCAGt
GGACAAATTAGATGTTCATCAAATATTACAGGGtTGCTATTAACAAGAGATGGTGGcAgGGgcaataACACG
AaCAgcacTACCGAAATCTTCAGACCTGGA
>1V12X123,0.72233688671654,1.7441860465116,X4
GAAaAAGAGGTAGTAATTAGATCTGAAAATTTCACGGACAATGCTAAAACCATAATAGTACAGCTGAATGAG
TCTGTAGTAATTAATTGTACAAGACCCAATAACAATACAAGAAgAAGTATAgcGGTAGGACCAGGGAGAGCA
ATTTATgCAACAGataAAATAATAGGAGATATAAGgaAAGCACATTGTAACCTTAGTAGAGCAGcATGGAAT
AACACTTTAAgACAGATAGTTgAGAAATTAAGAGAACAATTTGGGAATAAAACAATAGTCTTTAATCgATCC
TCAGGAGGGGACCCAGAAATTGTAATGCACAGcTTTAATTGTGGAGGGGAATTTTTCTACTGTAATaCAACA
CAACTGTTTAATAGTACTTGGGcTAATAGTACTTTGAATAATGTTACTGAAGGGTCAGAGAAgATCACACTC
CCATGCAGAATAAAACAAATTATAAACATGTGGCAGGAAGTAGGAAAAGCAATGTATGCCCCTCCCATCAGt
GGACAAATTAGATGTTCATCAAATATTACAGGGtTGCTATTAACAAGAGATGGTGGcAgGGgcaataACACG
AaCAgcacTACCGAAATCTTCAGACCTGGA
>1V12X126,0.69491892186695,1.7441860465116,X4
GAAaAAGAGGTAGTAATTAGATCTGAAAATTTCACGGACAATGCTAAAACCATAATAGTACAGCTGAATGAG
TCTGTAGTAATTAATTGTACAAGACCCAgTAACAATACAAGAAgAAGTATAgcGGTAGGACCAGGGAGAGCA
ATTTATgCAACAGacaAAATAATAGGAGATATAAGAaAAGCACATTGTAACCTTAGTAGAGCAGcATGGAAT
AACACTTTAAgACAGATAGTTgAGAAATTAAGAGAACAgTTTGGGAATAAAACAATAGTCTTTAATCgATCC
TCAGGAGGGGACCCAGAAATTGTgATGCACAGTTTTAATTGTGGAGGGGAATTTTTCTACTGTAATaCAACA
CAACTGTTTAATAGTACTTGGaATAcTAGTACTTTGAATAATGTTACTGAAGGGTCAGAGAAgATCAtACTC
CaATGCAGAATAAAACAAATTATAAACATGTGGCAGGAAGTAGGAAAAGCAATGTATGCCCCTCCCATCAGc
GGACAAATTAGATGTTCATCAAATATTACAGGGCTGCTATTAACAAGAGATGGTGGcAAtaACACaAaCAat
acTGAAATCTTCAGACCTGGA
>1V12X127,0.81612548987835,1.5988372093023,X4
GAAaAAGAGGTAGTAATTAGATCTGAAAATTTCACGGACAATGCTAAAACCATAATAGTACAGCTGAATGAG
cCTGTAGTAATTAATTGTACAAGACCCAgTAACAATACAAGAAgAAGTATAgcGGTAGGACCAGGGAGAGCA
ATTTATgCAACAGaAaAAATAATAGGAGATATAAGAaAAGCACATTGTAACCTTAGTAGAGCAGcATGGAAT
AACACTTTAAgACAGATAGTTgAGAAATTAAGAGAACAATTTGGGAATAAAACAATAGTCTTTAATCgATCC
TCAGGAGGGGACCCAGAAATTGTAATGCACAGcTTTAATTGTGGAGGGGAATTTTTCTACTGTAATaCAACA
CAACTGTTTAATAGTACTTGGtATAATAGTACTTTGAATAATGgTACTGAAGGGTCAGAGAAgATCAtACTC
CCATGCAGAATAAAACAAATTATAAACATGTGGCAGGAAGTAGGAAAAGCAATGTAcGCCCCTCCCATCAGt
GGACAAATTAGATGTTCATCAAATATTACAGGGtTGCTATTAACAAGAGATGGTGGcAgGGgcaataACACG
AaCAgcacTACCGAAATCTTCAGACCTGGA
>1V12X128,0.29018556654994,4.6511627906977,X4
GAAGAAGAGGTAGTAATTAGATCTGAAAATTTCACGGACAATGCTAAAACCATAATAGTACAGCTGAgGGAG
TCTGTAGTAATTAATTGTACAAGACCCAATAACAATACAAGAAAAAGTATACAGGTAGGACCAGGGAGAGtA
ATTTATACAACAGGAGAAATAATAGGAGATATAAGACAAGCACATTGTAACCTTAGTAGAGCAGAATGGAAT
AACACTTTAAAACAGATAGTTAAGAAATTAAGAGAACAATTTGGGAATAAAACAATAGTCTTTAATCAATCC
TCAGGAGGGGACCCAGAAATTGTAATGCACAGTTTTAATTGTGGAGGGGAATTTTTCTACTGTAATTCAACA
CAACTGTTTAATAGTACTTGGGATAATAGTACTTTGAATAATGTTACTGAAGGGTCAAAaAGCACTGAAGAG
AATATCACACTCCCATGCAGAATAAAACAAATTATAAACATGTGGCAGGAAGTAGGAAAAGCAATGTATGCC
CCTCCCATCAGAGGACAAATTAGATGTTCATCAAATATTACAGGGCTGCTATTAACAAGAGATGGTGGTAAG
aACACGAGCAgcacTACCGAAATtTTCAGACCTGGA
>1V12X132,0.29018556654994,4.6511627906977,X4
GAAGAAGAGtTAGTAATTAGATCTGAAAATTTCACGGACAATGCTAAAACCATAATAGTACAGCTGAAGGAG
TCTGTAGTAATTAATTGTACAAGACCCAATAACAATACAAGAAAAAGTATACAGGTAGGACCAGGGAGAGtA
ATTTATACAACAGGAGAAATAATAGGAGATATAAGACAAGCACATTGTAACCTTAGTAGAGCAGAATGGAAT
AACACTTTAAAACAGATAGTTAAGAAATTAAGAGAACAATTTGGGAATAAAACAATAGTCTTTAATCAATCC
TCAGGAGGGGACCCAGAAATTGTAATGCACAGTTTTAATTGTGGAGGGGAATTTTTCTACTGTAATTCAACA
CAACTGTTTAATAGTACTTGGGATAATAGTACTTTGAATAATGTTACTGAAGGGTCAAAaAGCACTGAAGAG
AATATCACACTCCCATGCAGAATAAAACAAATTATAAACATGTGGCAGGAAGTAGGAAAAGCAATGTATGCC
CCTCCCATCAGAGGACAAATTAGATGTTCATCAAATATTACAGGGCTGCTATTAACAAGAGATGGTGGTAAG
aACACGAGCAgcacTACCGAAATtTTCAGACCTGGA
>1V12X134,0.81612548987835,1.5988372093023,X4
GAAaAAGAGGTAGTAATTAGATCTGAAAATTTCACGGACAATGCTAAAACCATAATAGTACAGCTGAATGAG
TCTGTAGTAATTAATTGTACAAGACCCAgTAACAATACAAGAAgAAGTATAgcGGTAGGACCAGGGAGAGCA
ATTTATgCAACAGaAaAAATAATAGGAGATATAAGAaAAGCACATTGTAACCTTAGTAGAGCAGcATGGAAT
AACACTTTAAgACAGATAGTTgAGAAATTAAGAGAACAATTTGGGAATAAAACAATAGTCTTTAATCgATCC
TCAGGAGGGGACCCAGAAATTGTgATGCACAGTTTTAATTGTGGAGGGGAATTTTTCTACTGTAATaCAACA
CAACTGTTTAATAGTACTTGGaATAcTAGTACTTTaAATAATGTTACTGAAGGGTCAGAGAAgATCACACTC
CCATGCAGAATAAAACAAATTATAAACATGTGGCAGGAAGTAGGAAAAGCAATGTATGCCCCTCCCATCAGt
GGACAAATTAGATGTTCATCAAATATTACAGGGCTGCTATTAACAAGAGATGGTGGcAAtaACACaAaCAat
acTGAAATCTTCAGACCTGGA
>1V12X136,0.084202280706107,30.232558139535,R5
GAAaAAGAGGTAGTAATTAGATCTGAAAATTTCACGGACAATGCTAAAACCATAATAGTACAGCTGAATGAG
TCTGTAGTAATTAATTaTACAAGACCCAgTAACAATACAAGAAAAAGTATACcGGTAGGACCAGGGAGAGCA
ATTTATgCAACAGGAGAAATAATAGGAGATATAAGACAAGCACATTGTAACCTTAGTAGAGCAGAATGGAAT
AACACTTTAAAACAGATAGTTgAGAAATTAAGAGAACAATTTGGGaatAATAAAACAATAGTCTTTAATCAA
TCtTCAGGAGGGGACCCAGAAATTGTAATGCACAGTTTTAATTGTGGAGGGGAATTTTTCTACTGTAATTCA
ACACAACTGTTTAATAGTACTTGGAATAGTACTTTGAATAATGTTACTGAAaGGTCAAATAGCACTGAAGAG
AATATCAtcatACTCCCATGCAaAATAAAACAAATTATAAACATGTGGCAGGAAGTAGGAAAAGCAATGTAT
GCCCCTCCCATCAGAGGACAAATTAGATGTTCATCAAATATTACAGGGCTGCTATTAACAAGAGATGGTGGT
AAGaACACGAGCAgcacTACtGAAATCTTCAGACCTGGA
>1V13X141,0.69491892186695,1.7441860465116,X4
GAAaAAGAGGTAGTAATTAGATCTGAAAATTTCACGGACAATGCTAAAACCATAATAGTACAGCTGAATGAG
TCTGTAGTAATTAATTGTACAAGACCCAgTAACAATACAAGAAgAAGTATAgcGGTAGGACCAGGGAGAGCA
ATTTATgCAACAGataAAATAATAGGAGATATAAGAaAAGCACATTGTAACCTTAGTAGAGCAGcATGGAAT
AACACTTTAAgACAGATAGTTgAGAAATTAAGAGAACAATTTGGGAATAAAACAATAGTCTTTAATCgATCC
TCAGGAGGGGACCCAGAAATTGTAATGCACAGTTTTAATTGTGGAGGGGAATTTTTCTACTGTAATaCAACA
CAACTGTTTAATAGTACTTGGaATAcTAGTACTTTaAATAATGTTACTGAAGGGTCAGAGAAgATCAtACTC
CaATGCAGAATAAAACAAATcATAAACATGTGGCAGGAAGTAGGAAAAGCAATGTATGCCCCTCCCATCAGc
GGACAAATTAGATGTTCATCAAATATTACAGGGCTGCTATTAACAAGAGATGGTGGcAAtaACACaAaCAat
acTGAAATCTTCAGACCTGGA
>1V13X144,0.69491892186695,1.7441860465116,X4
GAAaAAGAGGTAGTAATTAGATCTGAAAATTTCACGGACAATGCTAAAACCATAATAGTACAGCTGAATGAG
TCTGTAGTAATTAATTGTACAAGACCCAgTAACAATACAAGAAgAAGTATAgcGGTAGGACCAGGGAGAGCA
ATTTATgCAACAGataAAATAATAGGAGATATAAGAaAAGCACATTGTAACCTTAGTAGAGCAGcATGGAAT
AACACTTTAAgACAGATAGTTgAGAAATTAAGAGAACAATTTGGGAATAAAACAATAGTCTTTAATCgATCC
TCAGGAGGGGACCCAGAAATTGTgATGCACAGTTTTAATTGTGGAGGGGAATTTTTCTACTGTAATaCAACA
CAACTGTTTAATAGTACTTGGaATAcTAGTACTTTaAATAATGTTACTGAAGGGTCAGAGAAgATCAtACTC
CaATGCAGAATAAAACAAATTATAAACATGTGGCAGGAAGTAGGAAAAGCAATGTATGCCCCTCCCATCAGc
GGACAAATTAGATGTTCATCAAATATTACAGGGCTGCTATTAACAAGAGATGGTGGcAAtaACACaAaCAat
acTGAAATCTTtAGACCTGGA
>1V13X146,0.83523323527215,1.3081395348837,X4
GAAaAAGAGGTAGTAATTAGATCTGAgAATTTCACGGACAATGCTAAAACCATAATAGTACAGCTGAATGAG
TCTGTAGTAATTAATTGTACAAGACCCAATAACAATACAAGAAgAAGTATAgcGGTAGGACCAGGGAGAGCA
ATTTATgCAACAGaAaAAATAATAGGAGATATAAGAaAAGCACATTGTAACCTTAGTAGgGCAGcATGGAAT
AACACTTTAAgACAGATAGTTgAGAAATTAAGAGAACAATTTGGGAATAAAACAATAGTCTTTAATCgATCC
TCAGGAGGGGACCCAGAAATTGTgATGCACAGTTTTAATTGTGGAGGGGAATTTTTCTACTGTAATaCAACA
CAACTGTTTAATAGTACTTGGaATAcTAGTACTTTaAATAATGTTACTGAAGGGTCAGAGAAgATCAtACTC
CaATGCAGAATAAAACAAATTATAAACATGTGGCAGGAAGTAGGAAAAGCAATGTATGCCCCTCCCATCAGc
GGACAAATTAGATGTTCATCAAATATTACAGGGCTGCTATTAACAAGAGATGGTGGcAAtaACACGAaCAgc
acTACCGAAATCTTCAGACCTGGA
>1V13X147,0.69491892186695,1.7441860465116,X4
GAAaAAGAGGTAGTAATTAGATCTGAAAATTTCACGGACAATGCTAAAACCATAATAGTACAGCTGAATGAG
TCTGTAGTAATTAATTGTACAAGACCCAgTAACAATACAAGAAgAAGTATAgcGGTAGGACCAGGGAGAGCA
ATTTATgCAACAGataAAATAATAGGAGATATAAGAaAAGCACATTGTAACCTTAGTAGAGCAGcATGGAAT
AACACTTTAAgACAGATAGTTgAGAAATTAAGAGAACAATTTGGGAATAAAACAATAGTCTTTAATCgATCC
TCAGGAGGGGACCCAGAAATTGTgATGCACAGTTTTAATTGTGGAGGGGAATTTTTCTACTGTAATaCAACA
CAACTGTTTAATAGTACTTGGaATAcTAGTACTTTaAATAATGTTACTGAAGGGTCAGAGAAgATCAtACTC
CaATGCAGAATAAAACAAATTATAAACATGTGGCAGGAAGTAGGAAAAGCAATGTATGCCCCTCCCATCAGc
GGACAAATTAGATGTTCATCAAATATTACAGGGCTGCTATTAACAAGAGATGGTGGcAAtaACACGAaCAgc
acTACCGAAATCTTCAGACCTGGA
>1V13X149,0.72310456832524,1.7441860465116,X4
GAAaAAGAGGTAGTAATTAGATCTGAAAATTTCACGGACAATGCTAAAACCATAATAGTACAGCTGAATGAG
TCTGTAGTAATTAATTGTACAAGACCCAgTAACAATACAAGAAgAgGTATAgcGGTAGGACCAGGGAGAGCA
ATTTATgCAACAGataAAATAATAGGAGATATAAGAaAAGCACATTGTAACCTTAGTAGAGCAGcATGGAAT
AACACTTTAAgACAGATAGTTgAGAAATTAAGAGAACAATTTGGGAATAAAACAATAGTCTTTAATCgATCC
TCAGGAGGGGACCCAGAAATTGTAATGCACAGTTTTAATTGTGGAGGGGAATTTTTCTACTGTAATaCAACA
CAACTGTTTAATAGTACTTGGaATAcTAGTACTTTaAATAATGTTACTGAAGGGTCAGAGAAgATCAtACTC
CaATGCAGAATAAAACAAATTATAAACATGTGGCAGGAAGTAGGAAAAGCAATGTATGCCCCTCCCATCAGc
GGACAAATTAGATGTTCATCAAATATTACAGGGCTGCTATTAACAAGAGATGGTGGcAAtgACACaAaCAat
acTGAAATCTTCAGACCTGGA
>1V13X150,0.8254325303302,1.3081395348837,X4
GAAaAAGAGGTAGTAATTAGATCTGAAAATTTCACGGACAATGCTAAAACCATAATAGTACAGCTGAATGAG
TCTGTAGTAATTAATTGTACAAGACCCAATAACAATACAAGAAgAAGTATAtcGGTAGGACCAGGGAGAGCA
ATTTATgCAACAGaAagAATAATAGGAGATATAAGAaAAGCACATTGTAACaTTAGTAGAGCAGcATGGAAT
AACACTTTAAgACAGATAGTTgAGAAATTAAGAGAACAATTTGGGgATAAAACAATAGTCTTTAATCgATCC
TCAGGAGGGGACCCAGAAATTGTgATGCACAGTTTTAATTGTGGAGGGGAATTTTTCTACTGTAATaCAACA
CAACTGTTTAATAGTACTTGGAGTACTTTaAATAATGTTACTGAAGGGTCAGAGAAgATCACgCTCCCATGC
AGAATAAAACAAATTATAAACATGTGGCAGGAAGTAGGAAAAGCAATGTATGCCCCTCCCATCAGcGGACAA
ATTAGATGTTCATCAAATATTACAGGGCTGCTATTAACAAGAGATGGTGGcAgGGacaataACACGAaCAgc
acTACCGAAATCTTCAGACCTGGg
>1V13X151,0.69491892186695,1.7441860465116,X4
GAAaAAGAGGTAGTAATTAGATCTGAAAATTTCACGGACAATGCTAAAACCATAATAGTACAGCTGAATGAG
TCTGTAGTAATTAATTGTACAAGACCCAgTAACAATACAAGAAgAAGcATAgcGGTAGGACCAGGGAGAGCA
ATTTATgCAACAGacaAAATAATAGGAGATATAAGAaAAGCACATTGTAACCTTAGTAGAGCAGcATGGAAT
AACACTTTAAgACAGATAGTTgAGAAATTAAGAGAACAATTTGGGAATAAAACAATAGTCTTTAATCgATCC
TCAGGAGGGGACCCAGAAATTGTgATGCACAGTTTTAATTGTGGAGGGGAATTTTTCTACTGTAATaCAACA
CAACTGTTTAATAGTACTTGGaATAcTAGTACTTTaAATAATGTTACTGAAGGGTCAGAGAAgATCAtACTC
CaATGCAGAATAAAACAAATTATAAACATGTGGCAGGAAGTAGGAAAAGCAATGTATGCCCCTCCCATCAGc
GGACAAATTAGATGTTCATCAAATATTACAGGGCTGCTATTAACAAGAGATGGTGGcAAtaACACaAaCAat
acTGAAATCTTCAGACCTGGA
>1V13X158,0.69491892186695,1.7441860465116,X4
GAAaAAGAGGTAGTAATTAGATCTGAAAATTTCACGGACAATGCTAAAACCATAATAGTACAGCTGAATGAG
TCTGTAGTAATTAATTGTACAAGACCCAgTAACAATACAAGAAgAAGTATAgcGGTAGGACCAGGGAGAGCA
ATTTATgCAACAGataAAATAATAGGAGATATAAGAaAAGCACATTGTAACCTTAGTAGAGCAGcATGGAAT
AACACTTTAAgACAGATAGTTgAGAAATTAAGAGAACAATTTGGGAATAAAACAATAGTCTTTAATCgATCC
TCAGGAGGGGACCCAGAAATTGTgATGCACAGTTTTAATTGTGGAGGGGAATTTTTCTACTGTAgTaCAACA
CAACTGTTTAATAGTACTTGGaATAccAGTACTTTaAATAATGTTACTGAAGGGTCAGAGAAgATCAtACTC
CaATGCAGAATAAAACAAATTATAAACATGTGGCAGGAAGTAGGAAAAGCAATGTATGCCCCTCCCATCAGt
GGACAAATTAGATGTTCATCAAATATTACAGGGCTGCTATTAACAAGAGATGGTGGcAAtaACACaAaCAat
acTGAAATCTTCAGACCTGGA
>1V13X159,0.30402178339492,4.2151162790698,X4
GAAaAAGAGGTAGTAATTAGATCTGAAAATTTCACGGACAATGCTAAAACCATAATAGTACAGCTGAATGAG
TCTGTAGTAATTAATTGTACAAGACCCAgTAACAATACAAGAAgAAGTATACcGGTAGGACCAGGGAGAGCA
ATTTATgCAACAGaAGcAATAATAGGAGATATAAGAaAAGCACATTGTAACCTTAGTAGAGCAGAATGGAAT
AACACcTTAAAACAGATAGTTgAGAAATTAAGAGAACAATTTGGGAATAAAACAAcAGTCTTTAATCgAcCC
TCAGGAGGGGACCCAGAAATTGTAATGCACAGcTTTAATTGTGGAGGGGAATTTTTCTACTGTAATaCAACA
CAACTGTTTAATAGTACTTGGaATAcTAGTACTTTaAATAATGTTACTGAAGGGTCAGAGAAgATCAtACTC
CaATGCAGAATAAAACAAATTATAAACATGTGGCAGGAAGTAGGAAAAGCAATGTATGCCCCTCCCATCAac
GGACAAATTAGATGTTCATCAAATATTACAGGGCTGCTATTAACAAGAGATGGTGGcAAtaACACaAaCAat
acTGAAATCTTCAGACCTGGA
>1V14X167,0.69491892186695,1.7441860465116,X4
GAAaAAGAGGTAGTAATTAGATCTGAAAATTTCACGGACAATGCTAAAACCATAATAGTACAGCTGAATGAG
TCTGTAGTAATTAATTGTACAAGACCCAgTAACAATACAAGAAgAAGTATAgcGGTAGGACCAGGGAGAGCA
ATTTATgCAACAGataAAATAATAGGAGATATAAGAaAAGCACATTGTAACCTTAGTAGAGCAGcATGGAAT
AACACTTTAAgACAGATAGTTgAGAAATTAAGAGAACAATTTGGGAATAAAACAATAGTCTTTAATCgATCC
TCAGGAGGGGACCCAGAAATTGTAATGCACAGcTTTAATTGTGGAGGGGAATTTTTCTAtTGTAATaCAACA
CAACTGTTTAATAGTACTTGGaATAcTAGTACTTTGAATAATGTTACTGAAaaGTCAGAGAATATCACACTC
CCATGCAGAgTAAAACAAATTATAAACATGTGGCAGGAAGTAGGAAAAGCAATGTATGCCCCTCCCATCAGA
GGACAAATTAGATGTTCATCAAATATTACAGGGCTGCTATTAACAAGAGATGGTGGTAAGGacacgAgcAaC
AatacTGAAATCTTCAGACCTGGA
>1V14X173,0.71844428726233,1.7441860465116,X4
GAAaAAGAGGTAGTAATTAGATCTGAAAATTTCACGGACAATGCTAAAACCATAATAGTACAGCTGAATGAG
TCTGTAGTAATTAATTGTACAAGACCCAgTAACAATACAAGAAgAAGTATAacGGTAGGACCAGGGAGAGCA
ATTTATgCAACAGataAAATAATAGGAGATgTAAGAaAAGCACATTGTAACCTTAGTAGAaCAGcATGGAAT
AACACTTTAAgACAGATAGTTgAGAAATTAAGAGAACAATTTGGGAATAAAACAATAGTCTTTAATCgATCC
TCAGGAGGGGACCCAGAAATTGTgATGCACAGTTTTAATTGTGGAGGGGAATTTTTCTACTGTAATaCAACA
CAACTGTTTAATAGTACTTGGaATAcTAGTACTTTGAATAATGTTACTGgAGGGTCAGAGAcgAcCAtACTC
CaATGCAGAATAAAACAAATTATAAACATGTGGCAGGAAGTAGGAAAAGCAATGTATGCCCCTCCCATCAac
GGACAAATTAGATGTTCATCAAATATTACAGGGCTGCTATTAACAAGAGATGGTGGcAAtaACACagaCAat
acTGAAATCTTCAGACCTGGA
>1V14X176,0.62743834256498,1.7441860465116,X4
GAAaAAGAGGTAGTAATTAGATCTGAAAATTTCACGGACAATGCTAAAACCATAATAGTACAGCTGAATGAG
TCTGTAGTAATTAATTGTACAAGACCCAgTAACAATACAAGAAgAAGTATAacGGTAGGACCAGGGAGAGCA
ATTTATgCAACAGataAAATAATAGGAGATATAAGAaAAGCACATTGTAACCTTAGTAGAGCAGcATGGAAT
AACACTTTAAgACAGATAGTTgAGAAATTAAGAGAACAATTTGGGAATAAAACAATAGTCTTTAATCgATCC
TCAGGAGGGGACCCAGAAATTGTAATGCACAGTTTTAATTGTGGAGGGGAATTTTTCTACTGTAATaCAACA
CAACTGTTTAATAGTACTTGGaATAcTAGTACTTTaAATaatgttaatacttggaatactagtactttaaat
AATGTTACTGAAGGGTCAGAGgAgATCACACTCCCATGCAGAATAAAACAAATTATAAACATGTGGCAGGAA
GTAGGAAAAGCAATGTATGCCCCTCCCATCAGtGGACAAATTAGATGTTCATCAAATATTACAGGGCTGCTA
TTAACAAGAGATGGTGGcAAtaACACagatAatacTGAAATCTTCAGACCTGGA
>1V14X306,0.523818813612,1.8895348837209,X4
GAAaAAGAGGTAGTAATTAGATCTGAAAATTTCACGGACAATGCTAAAACCATAATAGTACAGCTGAATGAG
TCTGTAGTAATTAATTGTACAAGACCCAgCAACAATACAAGAAgAAGTATAgcGGTAGGACCAGGaAGAGCA
TTTTATgCAACAGataAAATAATAGGAGATATAAGAaAAGCACATTGTAACCTTAGTAGAaCAGcATGGAAT
AACACTTTGAgACAGATAGTTgAAAAATTAAGAGAACAATTTGGGAATAAAACAATAGTCTTTAATCgATCC
TCAGGAGGGGAtCCAGAAATTGTgATGCACAGTTTTAATTGTGGAGGGGAATTTTTCTACTGTAATaCAACA
CAACTGTTTAATAGTACTTGGaATAcTAGTACTTTaAATAATGcTACTGAAGGGTCAGAGAcgATCAtACTC
CaATGCAGAATAAAACAAATTATAAACATGTGGCAGGAAGTAGGAAAAGCAATGTATGCCCCcCCCATCAGc
GGACAAATTAGATGTTCATCAAATAcTACAGGGCTGCTATTAACAAGAGATGGTGGcAAtaACAtagaCAat
atTGAAATCTTCAGACCTGGA
>1V14X307,0.62743834256498,1.7441860465116,X4
GAAaAAGAGGTAGTAATTAGATCTGAAAATTTCACGGACAATGCTAAAACCATAATAGTACAGCTGAATGgG
TCTGTAGTAATTAATTGTACAAGACCCAgTAACAATACAAGAAgAAGTATAacGGTAGGACCAGGGAGAGCA
ATTTATgCAACAGataAAATAATAGGAGATATAAGAaAAGCACATTGTAACacTAGTAaAGCAGcATGGAAT
AACACTTTAAgACAGATAGTTgAGAAATTAAGAGAACAATTTGGGAATAAAACAATAGTCTTTAATCgATCC
TCAGGAGGGGACCCAGAAATTGTgATGCACAGTTTTAATTGTGGAGGGGAATTTTTCTACTGTAATaCAACA
CAACTGTTTAATAGTACTTGGaATAcTAGTgCTTTaAATAATGTTACTGAAGGGTCAGAGAcgATCAtACTC
CaATGCAGAATAAAACAAATTATAAACATGTGGCAGGAAGTAGGAAAAGCAATGTATGCCCCTCCCATCAGt
GGACAAATTAGATGTTCATCAAATATTACAGGGCTGCTATTAACAAGAGATGGTGGcAAtaACACagaCAat
acTGAAATCTTCAGACCTGGA
>1V14X308,0.62743834256498,1.7441860465116,X4
GAAaAAGAGGTAGTAATTAGATCTGAAAATTTCACGGACAATGCTAAAACCATAATAGTACAGCTGAATGAG
TCTGTAGTAATTAATTGTACAAGACCCAgTAACAATACAAGAAgAAGTATAacGGTAGGACCAGGGAGAGCA
ATTTATgCAACAGataAAATAATAGGAGATATAAGAaAAGCACATTGTAACCTTAGTAGAaCAGcATGGAAT
AACACTTTAAgACAGATAGTTgAGAAATTAAGAGAACAATTTGGGAATAAAACAATAGTCTTTAATCgATCC
TCAGGAGGGGACCCAGAAATTGTAATGCACAGTTTTAATTGTGGAGGGGAATTTTTCTACTGCAATaCAACA
CAACTGTTTAATAGTACTTGGaATAcTAGTACTTTaAATAATGTTACTGAAGGGTCAGAGAcgATCAtACTC
CaATGCAGAATAAAACAAATTATAAACATGTGGCAGGAAGTAGGAAAAGCAATGTATGCCCCTCCCATCAac
GGACAAATTAGATGTTCATCAgATATTACAGGGCTGCTATTAACAAGAGATGGTGGcAAtaACACaAaCAat
acTGAAATCTTCAGACCTGGA
>1V14X311,0.62743834256498,1.7441860465116,X4
GAAaAAGAGGTAGTAATTAGATCTGAAAATTTCACGGACAATGCTAAAACCATAATAGTACAGCTGAATGAG
TCTGTAGTAATTAATTGTACAAGACCCAgTAACAATACAAGAAgAAGTATAacGGTAGGACCAGGGAGAGCA
ATTTATgCAACAGataAAATAATAGGAGATATAAGAaAAGCACATTGTAACaTTAGTAaAGCAGcATGGAAT
AACACTTTAAgACAGATAGTTgAGAAATTAAGAGAACAATTTGGGAATAAAACAATAGTCTTTAATCgATCC
TCAGGAGGGGACCCAGAAATTGTgATGCACAGTTTTAATTGTGGAGGGGAATTTTTCTACTGTAATaCAACA
CAACTGTTTAATAGTACTTGGaATAcTAGTgCTTTaAATAATGTTACTGAAGGGTCAGAGAcgATCAtACTC
CaATGCAGAATAAAACAAATTATAAACATGTGGCAGGAAGTAGGAAAAGCAATGTATGCCCCTCCCATCAac
GGACAAATTAGATGTTCATCAAATATTgCAGGGCTGCTATTAACAAGAGATGGTGGcAAtaACACaAaCAat
acTGAAATCTTCAGACCTGGA
>1V14X313,0.62743834256498,1.7441860465116,X4
GAAaAAGAGGTAGTAATTAGATCTGAAAATTTCACGGACAATGCTAAAACCATAATAGTACAGCTGAATGAG
TCTGTAGTAATTAATTGTACAAGACCCAgTAACAATACAAGAAgAAGTATAacGGTAGGACCAGGGAGAGCA
ATTTATgCAACAGataAAATAATAGGAGATATAAGAaAAGCACATTGTAACCTTAGTAGAaCAGcATGGAAT
AACACTTTAAgACAGATAGTTgAGAAATTAAGAGAACAATTTGGGAATAAAACAATAGTCTTTAATCgATCC
TCAGGAGGGGACCCAGAAATTGTAATGCACAGcTTTAATTGTGGAGGGGAATTTTTCTACTGTAATaCAACA
CAACTGTTTAATAGTACTTGGGcTAATAGTACTTTGAATAATGgTACTGAAGGGTCAGAGAAcATCAtACTC
CaATGCAGAATAAAACAAATTATAAACATGTGGCAGGAAGTAGGAAAAGCAATGTATGCCCCTCCCATCAac
GGACAAATTAGATGTTCATCAAATATTACAGGGCTACTATTAACAAGAGATGGTGGcAAtaACACaAaCAat
acTGAAATCTTCAGACCTGGA
>1V14X315,0.523818813612,1.8895348837209,X4
GAAaAAGAGGTAGTAATTAGATCTGAAAATTTCACGGACAATGCTAAAACCATAATAGTACAGCTGAATGAG
TCTGTAGTAATTAATTGTACAAGACCCAgTAACAATACAAGAAgAAGTATAgcGGTAGGACCAGGaAGAGCA
TTTTATgCAACAGataAAATAATAGGAGATATAAGAaAAGCACATTGTAACCTTAGTAGAaCAGcATGGAAT
AACACTTTGAgACAGATAGTTgAAAAATTAAGAGAACAATTTGGGAATAAAACAATAGTCTTTAATCgATCC
TCAGGAGGGGAtCCAGAAATTGTgATGCACAGTTTTAATTGTGGAGGGGAATTTTTCTACTGTAATaCAACA
CAACTGTTTAATAGTACTTGGaATAcTAGTACTTTaAATAATGcTACTGAAGGGTCAGAGAcgATCAtACTC
CaATGCAGAATAAAACAAATTATAAACATGTGGCAGGAAGTAGGAAAAGCAATGTATGCCCCTCCCATCAac
GGACAAATTAGATGTTCATCAAATATTACAGGGCTGCTATTAACAAGAGATGGTGGcAAtaACAtaAaCAat
acTGAAATCTTCAGACCTGGA
>1V14X317,0.62743834256498,1.7441860465116,X4
GAAGAAGAGGTAGTAATTAGATCTGAAAATTTCACGGACAATGCTAAAACCATAATAGTACAGCTGAATGAG
TCTGTAGTAATTAATTGTACAAGACCCAgTAACAATACAAGAAgAAGTATAacGGTAGGACCAGGGAGAGCA
ATTTATgCAACAGataAAATAATAGGAGATATAAGAaAAGCACATTGTAACCTTAGTAGAaCAGcATGGAAT
AACACTTTAAgACAGATAGTTgAGAAATTAAGAGAACAATTTGGGAATAAAACAATAGTCTTTAATCgATCC
TCAGGAGGGGACCCAGAAATTGTgATGCACAGTTTTAATTGTGGAGaGGAATTTTTCTACTGTAATaCAACA
CAACTGTTTAATAGTACTTGGaATAcTAGTACTTTaAATAATGTTACTGAAGGGcCAGAGAtgATCAtACTC
CaATGCAGAATAAAACAAATTgTAAACATGTGGCAGGAAGTAGGAAAAGCAATGTATGCCCCTCCCATCAGc
GGACAgATTAGATGTTCATCAAATATTACAGGGCTGCTATTAACAAGAGATGGTGGcAAtaACACaAaCAat
atTGAAATCTTCAGACCTGGA
>1V15X326,0.523818813612,1.8895348837209,X4
GAAaAAGAGGTAGTAATTAGATCTGAAAATTTCACGGACAATGCTAAAACtATAATAGTACAGCTGAATGAG
TCTGTAGTAATTAATTGTACAAGACCCAgTAACAATACAAGAAgAAGTATAgcGGTAGGACCAGGGAGAGCA
TTTTATgCAACAGataAAATAATAGGAGATATAAGAaAAGCACATTGTAACCTTAGTAGAGCAGcATGGAAT
AACACTTTAAgACAGATAGTTgAGAAATTAAGAGAACAATTTGGGAATAAAACAATAGTCTTTAATCgATCC
TCAGGAGGGGACCCAGAAATTGTgATGCACAGTTTTAATTGTGGAGGGGAATTTTTCTACTGTAATaCAACA
CAACTGTTTAATAGTACTTGGaATAcTAGTACTTTaAATAATGTTACTGAAGGGTCAGAGAcgAtcatACTC
CaATGCAGAATAAAACAAATTATAAACATGTGGCAGGAAGTAGGAAAAGCAATGTATGCCCCTCCCATCAGt
GGACAAATTAGATGTTCATCAAATATTACAGGGCTGCTATTAACAAGAGATGGTGGcAgtaACACaAaCAat
acTGAAATCTcCAGACCTGGA
>1V15X332,0.62500861563557,1.7441860465116,X4
GAAaAAGAGGTAGTAATTAGATCTGAAAATTTCACGGACAATGCTAAAACCATAATAGTACAGCTGAATGAG
TCTGTAGTAATTAATTGTACAAGACCCAgTAACAATACAAGAAgAAGTATAgcGGTAGGACCAGGaAGAGCA
TTTTATgCAACAGataAAATAATAGGAGATgTAAGAaAAGCACATTGTAACCTTAGTAGAaCAGAATGGAAT
AACACTTTAAgACAGATAGTTgAGAAATTAAGAGAACAATTTGGGAATAAAACAATAGTCTTTAATCgATCC
TCAGGAGGGGACCCAGAAATTGTgATGCACAGTTTTAATTGTGGAGGGGAATTTTTCTACTGTAATaCAACA
CAACTGTTTAATAGTACTTGGaATAcTAaTACTTTaAATAATGTTACTGgAGGGTCAGAGAcgATCAtACTC
CaATGCAGAATAAAACAAATTATAAACATGTGGCAGGAAGTAGGAAAAGCAATGTATGCCCCTCCCATCAac
GGACAAATTAGATGTTCATCAAATATTACAGGGCTGCTATTAACAAGAGATGGTGGcAgtaACACaAaCAat
acTGAAATCTTCAGACCTGGA
>1V15X333,0.62500861563557,1.7441860465116,X4
GAAaAAGAGGTAGTAATTAGATCTGAAAATTTCACGGACAATGCTAAAACCATAATAGTACAGCTGAATGAG
TCTGTAGTAATTAATTGTACAAGACCCAgTAACAATACAAGAAgAAGTATAgcGGTAGGACCAGGaAGAGCA
TTTTATgCAACAGataAAATAATAGGAGATgTAAGAaAAGCACATTGTAACCTTAGTAGAaCAGAATGGAAT
AACACTTTAAgACAGATAGTTgAGAAATTAAGAGAACAATTTGGGAATAAAACAATAGTCTTTAATCgATCC
TCAGGAGGGGACCCAGAAATTGTgATGCACAGTTTTAATTGTGGAGGGGAATTTTTCTACTGTAATaCAACA
CAACTGTTTAATAGTACTTGGaATAcTAaTACTTTaAATAATGTTACTGgAGGGTCAGAGAcgATCAtACTC
CaATGCAGAATAAAACAAATTATAAACATGTGGCAGGAAGTAGGAAAAGCAATGTATGCCCCTCCCATCAat
GGACAAATTAGATGTTCATCAAATATTACAGGGCTGCTATTAgCAAGAGATGGTGGcAgtGgcaataACACa
AaCAatacTGAAATCTTCAGACCTGGA
>1V15X335,0.25112555946547,5.3779069767442,R5
GAAaAAGAGGTAGTAATcAGATCTGAAAATTTCACGGACAATGCTAAAACCATAATAGTACAGCTGAATGAG
TCTGTAGTAATTAATTGTACAAGACCCAgTAACAATACAAGAAgAAGTATAgcGGTAGGACCAGGGAGAGCA
TTTTATgCAACAGatcAAATAATAGGAGATATAAGAaAAGCACATTGTAACCTTAGTAGgGCAGcATGGAAT
AACACTTTAGgACAGATAGTTgAGAAATTAAGAGAACAATTTGGGAATAAAACAATAGTCTTTAATCgATCC
TCAGGAGGGGACCCAGAAATTGTAATGCACAGTTTTAATTGTGGAGGGGAATTTTTCTACTGTAATaCAACA
CAACTGTTTAATAGTACTTGGaATAcTAGTACTTTaAATAATGaAGGGTCAGAGAcgATCACACTCCaATGC
AGAATAAAACAAATTATAAACATGTGGCAGGAAGTAGGAAAAGCAATGTATGCCCCTCCCATCAacGGACAA
ATTAGATGTcCATCAAATATTACAGGGCTGCTATTAACAAGAGATGGTGGcAgtaACACaAaCAatacTGAA
ATCTTCAGACCTGGA
>1V15X336,0.523818813612,1.8895348837209,X4
GAAaAAGAGGTAGTAATTAGATCTGAAAATTTCACGGACAATGCTAAAACCATAATAGTACAGCTGAATGAG
TCTGTAGTAATTAATTGTACAAGACCCAgTAACAATACAAGAAgAAGTATAgcGGTAGGACCAGGGAGAGCA
TTTTATgCAACAGataAAATAATAGGAGATATAAGAaAAGCACATTGTAACCTTAGTAGAaCAGcATGGAAT
AACACTTTAAgACAGATAGTTgAGAAATTAAGAGAACAATTTGGGAATAAAACAATAGTCTTTAATCgATCC
TCAGGAGGGGACCCAGAAATTGTAATGCACAGTTTTAATTGTGGAGGGGAATTTTTCTACTGTAATaCAACA
CAACTGTTTAATAGTACTTGGaATAcTAGTACTTTaAATaatgttaatacttggaatactagtactttaaat
AATGTTACTGAAGGGTCAGAGAAgATCACACTCCaATGCAGAATAAAACAAATTATAAACATGTGGCAGGAA
GTAGGAAAAGCAATGTATGCCCCTCCCATCAatGGACAAATTAGATGTTCATCAAATATTACAGGGCTGCTA
TTAACAAGAGATGGTGGcAgtaACACaAaCAatacTGAAATCTTCAGACCTGGA
>1V15X337,0.25112555946547,5.3779069767442,R5
GAAaAAGAGGTAGTAATcAGATCTGAAAATTTCACGGACAATGCTAAAACCATAATAGTACAGCTGAATGAG
TCTGTAGTAATTAATTGTACAAGACCCAgTAACAATACAAGAAgAAGTATAgcGGTAGGACCAGGGAGAGCA
TTTTATgCAACAGatcAAATAATAGGAGATATAAGAaAAGCACATTGTAACCTTAGTAGAGCAGcATGGAAT
AACACTTTAGgACAGATAGTTgAGAAATTAAGAGAACAATTTGGGAATAAAACAATAGTCTTTAATCgATCC
TCAGGAGGGGACCCAGAAATTGTAATGCACAGTTTTAATTGTGGAGGGGAATTTTTCTACTGTAATaCAACA
CAACTGTTTAATAGTACTTGGaATAcTAGTACTTTaAATAATGaAGGGTCAGAGAcgATCACACTCCaATGC
AGAATAAAACAAATTATAAACATGTGGCAGGAAGTAGGAAAAGCAATGTATGCCCCTCCCATCAacGGACAA
ATTAGATGTTCgTCAAATATTACAGGGCTGCTATTAACAAGAGATGGTGGcAgtaACACaAaCAatacTGAA
ATCTTCAGACCTGGA
>1V15X338,0.19605513868568,7.2674418604651,R5
GAAaAAGAGGTAGTAATcAGATCTGAAAATTTCACGGACAATGCTAAAACCATAATAGTACAGCTGAATGAG
TCTGTAGTAATTAATTGTACAAGACCCAgTAACAATACAAGAAgAAGTATAgcGGTAGGACCAGGGAGAGCA
TTTTATgCAACAGGtcAAATAATAGGAGATATAAGAaAAGCACATTGTAACCTTAGTAGAGCAGcATGGAAT
AACACTTTAGgACAGATAGTTgAGAAATTAAGAGAACAATTTGGGAATAAAACAATAGTCTTTAATCgATCC
TCAGGAGGGGACCCAGAAATTGTAATGCACAGTTTTAATTGTGGAGGGGAATTTTTCTACTGTAATaCAACA
CAACTGTTTAATAGTACTTGGaATAcTAGTACTTTaAATAATGaAGGGTCAGAGAcgATCACACTCCaATGC
AGAATAAAACAAATTATAAACATGTGGCAGGAAGTAGGAAAAGCAATGTATGCCCCTCCCATCAacGGACAA
ATTAGATGTTCATCAAATATTACAGGGCTGCTATTAACAAGAGATGGTGGcAgtaACACaAaCAatacTGAA
ATCTTCAGACCTGGA
>1V15X339,0.69491892186695,1.7441860465116,X4
GAAaAAGAGGTAGTAATTAGATCTGAAAATTTCACGGACAATGCTAAAACCATAATAGTACAGCTGAATGAG
TCTGTAGTAATTAATTGTACAAGACCCAgTAACAATACAAGAAgAAGTATAgcGGTAGGACCAGGGAGAGCA
ATTTATgCgACAGataAAATAATAGGAGATATAAGAaAAGCACATTGTAACCTTAGTAGAGCAGcATGGAAT
AACACTTTAGgACAGATAGTTgAGAAATTAAGAGAACAATTTGGGAATAAAACAATAGTCTTTAATCgATCC
TCAGGAGGGGACCCAGAAATTGTAATGCACAGTTTTAATTGTGGAGGGGAATTTTTCTACTGTAATaCAACA
CAACTGTTTAATAGTACTTGGaATAcTAGTACTTTaAATAATGaAGGGTCAGAGAcgATCACACTCCaATGC
AGAATAAAACAAATTATAAACATGTGGCAGGAAGTAGGAAAAGCAATGTATGCCCCTCCCATCAacGGACAA
ATTAGATGTTCATCAAATATTACAGGGCTGCTATTAACAAGAGATGGTGGcAAtaACACaAaCAatacTGAA
ATCTTCAGACCTGGA
>1V15X340,0.72310456832524,1.7441860465116,X4
GAAaAAGAGGTAGTAATTAGATCTGAAAATTTCACGGACAATGCTAAAACCATAATAGTACAGCTGAATGAG
TCTGTAGTAATTAATTGTACAAGACCCAgTAACAATACAAGAAgAgGTATAgcGGTAGGACCAGGGAGAGCA
ATTTATgCAACAGataAAATAATAGGAGATATAAGAaAAGCACATTGTAACCTTAGTAGAaCAGcATGGAAT
AACACTTTAAgACAGATAGTTgAGAAATTAAGAGAACAATTTGGGAATAAAACAATAGTCTTTAATCgATCC
TCAGGAGGGGACCCAGAAATTGTgATGCACAGTTTTAATTGTGGAGGGGAATTTTTCTACTGTAATaCAACA
CAACTGTTTAATAGTACcTGGaATAcTAGTACTTTaAATAATGgTACTaAAGGGTCAGAGAAcATCAtACTC
CaATGCAGAATAAAACAAATTATAAACATGTGGCAGGAAGTAGGAAAAGCAgTGTATGCCCCTCCCATCAac
GGACAAATTAGATGTTCATCAAATATTACAGGGCTGCTATTAACAAGAGATGGTGGcAAtaACACaAaCAat
acTGAAATCTTCAGACCTGGA
>1V15X341,0.19152761220969,7.5581395348837,R5
GAAaAAGAGGTAGTAATcAGATCTGAAAATTTCACGGACAATGCTAAAACCATAATAGTACAGCTGAATGAG
TCTGTAGTAATTAATTGTACAAGACCCAgTAACAATACAAGAAgAAGTATAgcGGTAGaACCAGGGAGAGCA
TTTTATgCAACAGatcAAATAATAGGAGATATAAGAaAAGCACATTGTAACCTTAGTAGAGCAGcATGGAAT
AACACTTTAGgACAGATAGTTgAGAAATTAAGAGAACAATTTGGGAATAAAACAATAGTCTTTAATCgATCC
TCAGGAGGGGACCCAGAAATTGTAATGCACAGTTTTAATTGTGGAGGGGAATTTTTCTACTGTAATaCAACA
CAACTGTTTAATAGTACTTGGaATAcTAGTACTTTaAATAATGaAGGGTCAGAGAcgATCACACTCCaATGC
AGAATAAAACAAATTATAAACATGTGGCAGGAAGTAGGAAAAGCAATGTATGCCCCTCCCATCAacGGACAA
ATTAGATGTTCATCAAATATTACAGGGCTGCTATTAACAAGAGATGGTGGcAgtaACACaAaCAatacTGAA
ATCTTCAGACCTGGA
>1V16X202,0.523818813612,1.8895348837209,X4
GAAGAAGAGGTAGTAATTAGATCTGAAAATTTCACGaACAATGCTAAgACCATAATAGTACAGCTGAATGAG
TCTGTAGTAATTAATTGTACAAGACCCAgTAACAATACAAGAAgAAGTATAgcGGTAGGACCAGGGAGAGCA
TTTTATgCAACAGataAAATAATAGGAGATATAAGAaAAGCACATTGTAACCTTAGTAGAaCAGcATGGAAT
AACACTTTAAgACAGATAGTTgAGAAATTAAGAGAACAATTTGGGAATAAAACAATAGTCTTTAATCgATCC
TCAGGAGGGGACCCAGAAATTGTgATGCACAGTTTTAATTGTGGAGGGGAATTTTTCTACTGTAATaCAACA
CAACTGTTTAATAGTACTTGGaATAcTAGTACTTTaAATAATGTTACTGAAGGGTCAGAGcAgATCAtACTC
CaATGCAGAATAAAACAAATTgTAAACATGTGGCAGGAAGTAGGAAAAGCAATGTATGCCCCTCCCATCAac
GGACAAATTAGATGTTCATCAAATATTACAGGGCTGCTATTAACAAGAGATGGTGGcAAtaACACagaCAat
atTGAAATtTTCAGACCTGGA
>1V16X203,0.25112555946547,5.3779069767442,R5
GAAaAAGAGGTAGTAATTAGATCTGAAAATTTCACGGACAATGCTAAAACCATAATAGTACAGCTGAATGAG
TCTGTAGTAATTAATTGTACAAGACCCAgTAACAATACAAGAAgAAGTATAgcGGTAGGACCAGGGAGAGCA
TTTTATgCAACAGatcAAATAATAGGAGATATAAGAaAAGCACATTGTAACCTTAGTAGAGCAGcATGGAAT
AACACTTTAAgACAGATAGTTgAGAAATTAAGAGAACAATTTGGGAATAAAACAATAGTCTTTAATCgATCC
TCAGGAGGGGACCCAGAAATTGTgATGCACAGTTTTAATTGTGGAGGGGAATTTTTCTACTGTAATaCAACA
CAACTGTTTAATAGTACTTGGaATAcTAGTACTTTaAATAATGTTACTGgAGGGTCAGAGccgAtcatACTC
CaATGCAGAATAAAACAAATTATAAACATGTGGCAGGAAGTAGGAAAAGCAATGTATGCCCCTCCCAcCAGt
GGACAAATTAGATGTTCATCAAATATTACAGGGCTGCTATTAACAAGAGATGGTGGcAgtaACACaAaCAat
acTGAAATCTTCAGACCTGGA
>1V16X204,0.523818813612,1.8895348837209,X4
GAAaAAGAGGTAGTAATTAGATCTGAAAATTTCACGGACAATGCTAAAACCATAATAGTACAGCTGAATGAG
TCTGTAGTAATTAATTGTACAAGACCCAgTAACAATACAAGAAgAAGTATAgcGGTAGGACCAGGGAGAGCA
TTTTATgCAACAGataAAATAATAGGAGATATAAGAaAAGCACATTGTAACCTTAGTAGAaCAGcATGGAAT
AACACTTTAAgACAGATAGTTgAGAAATTAAGAGAACAATTTGGGAATAAAACAATAGTCTTTAATCgATCC
TCAGGAGGGGACCCAGAAATTGTgATGCACAGcTTTAATTGTGGAGGGGAATTTTTCTACTGTAATaCAACA
CAAtTGTTTAATAGTACTTGGaATAGTACTTTGAATAATGTTgCTGAAaGGTCAAATAGcACTGAagAgATC
AtcatACTCCaATGCAGAATAAAACAAATTATAAACATGTGGCAGGAAGTAGGAAAAGCAATGTATGCCCCT
CCCATCAGcGGACAAATTAGATGTTCATCAAATATTACAGGGCTGCTATTAACAAGAGATGGTGGcAAtaAC
ACagaCAatacTGAAATCTTCAGACCTGGA
>1V16X206,0.523818813612,1.8895348837209,X4
GAAaAAGAGGTAGTAATTAGATCTGAAAATTTCACGGACAATGCTAAAACCATAATAGTACAGCTGAATGAG
TCTGTAGTAATTAATTGTACAAGACCCAgTAACAATACAAGAAgAAGTATAgcGGTAGGACCAGGGAGAGCA
TTTTATgCAACAGataAAATAATAGGAGATATAAGAaAAGCACATTGTAACCTTAGTAGAaCAGcATGGAAT
AACACTTTAAgACAGATAGTTgAGAAATTAAGAGAACAATTTGGGAATAAAACAATAGTCTTTAATCgATCC
TCAGGAGGGGACCCAGAAATTGTgATGCACAGcTTTAATTGTGGAGGGGAATTTTTCTACTGTAATaCAACA
CAAtTGTTTAATAGTACTTGGaATAGTACTTTGAATAATGTTgCTGAAaGGTCAAATAGcACTGAagAgATC
AtcatACTCCaATGCAGAATAAAACAAATTATAAACATGTGGCAGGAAGTAGGAAAAGCAATGTATGCCCCT
CCCATCAGcGGACAAATTAGATGTTCATCAAATATTACAGGGCTGCTATTAACAAGAGATGGTGGcAAtaAC
ACagaCAatacTGAAATCTTCAGACCTGGA
>1V16X208,0.25112555946547,5.3779069767442,R5
GAAaAAGAGGTAaTAATTAGATCTGAAAATTTCACGGACAATGCTAAAACCATAATAGTACAGCTGAATGAG
TCTGTAGTAATTAATTGTACAAGACCCAgTAACAATACAAGAAgAAGTATAgcGGTAGGACCAGGGAGAGCA
TTTTATgCAACAGatcAAATAATAGGAGATATAAGAaAAGCACATTGTAACCTTAGTAGAGCAGcATGGAAT
AACACTTTAAgACAGATAGcTgAGAAATTAAGAGAACAATTTGGGAATAAAACAATAGTCTTTAATCgATCC
TCAGGAGGGGACCCAGAAATTGTAATGCACAGTTTTAATTGTGGAGGGGAATTTTTCTACTGTAATaCAACA
CAACTGTTTAATAGTACTTGGaATAATAGTACTTTGAATAgTGTTACTaAAGGGTCAAATAGcACTGAagAg
ActAtcatACTCCaATGCAGAATAAAACAAATTATAAACATGTGGCAGGAAGTAGGAAAAGCAATGTATGCC
CCTCCCATCAGtGGACAAATTAGATGTTCATCAAATATTACAGGGCTGCTATTAACAAGAGATGGTGGcAAt
aACACaAaCAatacTGAAATCTTCAGACCTGGA
>1V16X209,0.4808198930384,2.4709302325581,X4
GAAGAAGAGGTAGTAATTAGATCTGAAAATTTCACGaACAATGCTAAgACCATAATAGTACAGCTGAATGAG
TCTGTAGTAATTAATTGTACAAGACCCAgTAACAATACAAGAAgAAGTATAgtaGTAGGACCAGGGAGAGCA
TTTTATgCAACAGataAAATAATAGGAGATATAAGAaAAGCACATTGTAACaTTAGTAaAGCAGcATGGAAT
AACACTTTAAgACAGATAGTTgAGAAATTAAGAGAACAATTTGGGAATAAAACAATAGTCTTTAATCgATCC
TCAGGAGGGGACCCAGAAATTaTAATGCACAGcTTTAATTGTGGAGGGGAATTTTTCTACTGTAATaCAACA
CAACTGTTTAATAGTACTTGGaATAGTACTTTaAgTAATGTTgCTGAAaGGTCAAATAGcACTGAagAgATC
AtcatACTCCaATGCAGAATAAAACAAATTgTAAACATGTGGCAGGAAGTAGGAAAAGCAATGTATGCCCCT
CCCATCAacGGACAAATTAGATGTTCATCAAATATTACAGGGCTGCTATTAACAAGAGATGGTGGcAgtaAC
ACaAaCAatacTGAAATCTTCAGACCTGGA
>1V16X213,0.25112555946547,5.3779069767442,R5
GAAaAAGAGGTAaTAATTAGATCTGAAAATTTCACGGACAATGCTAAAACCATAATAGTACAGCTGAATGAG
TCTGTAGTAATTAATTGTACAAGACCCAgTAACAATACAAGAAgAAGTATAgcGGTAGGACCAGGGAGAGCA
TTTTATgCAACAGatcAAATAATAGGAGATATAAGAaAAGCACATTGTAACCTTAGTAGAGCAGcATGGAAT
AACACTTTAAgACAGATAGcTgAGAAATTAAGAGAACAATTTGGGAATAAAACAATAGTCTTTAATCgATCC
TCtGGAGGGGACCCAGAAATTGTAATGCACAGTcTTAATTGTGGAGGGGAATTTTTCTACTGTAATaCAACA
CAACTGTTTAATAGTACTTGGaATAATAGTACTTTGAATAgTGTTACTaAAGGGTCAAATAGcACTGAagAg
ActAtcatACTCCaATGCAGAATAAAACAAATTATAAACATGTGGCAGGAAGTAGGAAAAGCAATGTATGCC
CCTCCCATCAGtGGACAAATTAGATGTTCATCAAATATTACAGGGCTGCTATTAACAAGAGATGGTGGcAAt
aACACaAaCAatacTGAAATCTTCAGACCTGGA
>1V16X214,0.523818813612,1.8895348837209,X4
GAAGAAGAGGTAGTAATTAGATCTGAAAATTTCACGaACAATGCTAAgACCATAATAGTACAGCTGAATGAG
TCTGTAGTAATTAATTGTACAAGACCCAgTAACAATACAAGAAgAAGTATAgcaGTAGGACCAGGGAGAGCA
TTTTATgCAACAGataAAATAATAGGAGATATAAGAaAAGCACATTGTAACaTTAGTAaAGCAGcATGGAAT
AACACTTTAAgACAGATAGTTgAGAAATTAAGAGAACAATTTGGGAATAAAACAATAGTCTTTAATCgATCC
TCAGGAGGGGACCCAGAAATTGTAATGCACAGTTTTAATTGTGGAGGGGAATTTTTCTACTGTAATaCAACA
CAACTaTTTAATAGTACTTGGaATAcTAGTACTTTaAATAATGTTACTGAAGGGTCAGAGAAgATCAtcatA
CTCCaATGCAGAATAAAACAAATTgTAAACATGTGGCAGGAAGTAGGAAAAGCAATGTAcGCCCCTCCCATC
AGtGGACAAATTAGATGTTCATCAAATATTACAGGGCTGCTATTAACAAGAGATGGTGGcAgtaACACaAaC
AatacTGAAATCTTCAGACCTGGA
>1V16X215,0.25112555946547,5.3779069767442,R5
GAAaAAGAGGTAGTAATcAGATCTGAAAATTTCACGGACAATGCTAAAACCATAATAGTACAGCTaAATGAG
TCTGTAGTAATTAATTGTACAAGACCCAgTAACAATACAAGAAgAAGTATAgcGGTAGGACCAGGGAGAGCA
TTTTATgCAACAGatcAAATAATAGGAGATATAAGAaAAGCACATTGTAACCTTAGTAGAGCAGcATGGAAT
AACACTTTAAgACAGATAGTTgAGAAATTAAGAGAACAATTTGGaAATAAAACAATAGTCTTTAATCgATCC
TCAGGAGGGGACCCAGAAATTGTgATGCACAGTTTTAATTGTGGAGGGGAATTTTTCTACTGTAATaCAACA
CAACTGTTTAATAGTACTTGGaATAcTAGTACTTTaAATAATGTTACTGgAGGGTCAGAGccgAtcatACTC
CaATGCAGAATAAAACAAATTATAAACATGTGGCAGGAAGTAGGAAAAGCAATGTATGCCCCTCCCATCAGt
GGACAAATTAGATGTTCATCAAATATTACAGGGCTGCTATTAACAAGAGATGGTGGcAgtaACACaAaCAat
acTGAAATCTTCAGACCTGGA
>1V16X216,0.523818813612,1.8895348837209,X4
GAAGAAGAGGTAGTAATTAGATCTGAAAATTTCACGaACAATGCTAAgACCATAATAGTACAGCTGAATGAG
TCTGTAGTAATTAATTGTACAAGACCCAgTAACAATACAAGAAgAAGTATAgcaGTAGGACCAGGGAGAGCA
TTTTATgCAACAGataAAATAATAGGAGATATAAGAaAAGCACATTGTAACCTTAGTAGAaCAGAATGGAAT
AACACTTTAAgACAGATAGTTgAGAAATTAAGAGAACAATTTGGGAATAAAACAATAGTCTTTAATCgATCC
TCAGGAGGGGACCCAGAAATTGTgATGCACAGTTTTAATTGTGGAGGGGAATTTTTCTACTGTAATaCAACA
CAACTGTTTAATAGTACTTGGaATAcTAGTACTTTaAATAATGTTACTGAAGGGTCAGAGAAgATCAtcatA
CTCCaATGCAGAATAAAACAAATTgTAAACATGTGGCAGGAAGTAGGAAAAGCAATGTATGCCCCTCCCATC
AGtGGACAAATTAGATGTTCATCAAATATTACAGGGCTGCTATTAACAAGAGATGGTGGcAAtaACACagaC
AatatTGAAATCTTCAGACCTGGA
>1V17X222,0.523818813612,1.8895348837209,X4
GAAaAAGAGGTAGTAATcAGATCTGAAAATTTCACGGACAATGCTAAAACCATAATAGTACAGCTGAATGAG
TCTGTAGTAATTAATTGTACAAGACCCAgTAACAATACAAGAAgAAGTATAgcGGTAGGACCAGGGAGAGCA
TTTTATgCAACAGataAAATAATAGGAGATATAAGAaAAGCACATTGTAACCTTAGTAGAaCAGAATGGAAT
AACACTTTAAgACAGATAGTTgAGAAATTAAGAGAACAATTTGGGAATAAAACAATAGTCTTTAATCgATCC
TCAGGAGGGGACCCAGAAATTGTAATGCACAGTTTTAATTGTGGAGGGGAATTTTTCTACTGTAATaCAACA
CAACTGTTTAATAGTACTTGGaATAcTAGTACTTTaAATAATGTTACTGgAGGGTCAGAGAAgATCAtcatA
CTCCaATGCAGAATAAAACAAATTATAAACATGTGGCAGGAAGTAGGAAAAGCAATGTATGCCCCTCCCATC
AGtGGACAAATTAGATGTTCATCAAATATTACAGGGCTGCTATTAACAAGAGATGGTGGcAgtaACACaAaC
AatacTGAAATCTTCAGACCTGGA
>1V17X224,0.25112555946547,5.3779069767442,R5
GAAGAAGAGGTAGTAATTAGATCTGAAAATTTCACGaACAATGCTAAAACCATAATAGTACAGCTGAATGAG
TCTGTAGTAATTAATTGTACAAGACCCAgTAACAATACAAGAAgAAGTATAgcGGTAGGACCAGGaAGAGCA
TTTTATgCAACAGatcAAATAATAGGAGATATAAGAaAAGCACATTGTAACCTTAGTAGAGCAGcATGGAAT
AACACTTTAAgACAGATAGTTgAGAAATTAAGAGAACAATTTGGGAATAAAACAATAGTCTTTAATCgATCC
TCAGGAGGGGACCCAGAAATTGTgATGCACAGTTTTAATTGTGGAGGGGAATTTTTCTACTGTAATaCAACA
CAACTGTTTAATAGTACTTGGaATAcTAGTACTTTaAATAATGTTACTGgAGGGTCAGAGccgATCAtACTC
CaATGCAGAATAAAACAAATTATAAACATGTGGCAGGAAGTAGGAcAAGCAATGTATGCCCCTCCCATCAGc
GGACAAATTAGATGTTCATCAAATATTACAGGGCTGCTATTAACAAGAGATGGTGGcAgGGgcaataACACa
AaCAatacTGAAATCTTCAGACCTGGA
>1V17X225,0.25112555946547,5.3779069767442,R5
GAAGAAGAGGTAGTAATTAGATCTGAAAATTTCACGaACAATGCTAAAACCATAATAGTACAGCTGAATGAG
TCTGTAGTAATTAATTGTACAAGACCCAgTAACAATACAAGAAgAAGTATAgcGGTAGGACCAGGaAGAGCA
TTTTATgCAACAGatcAAATAATAGGAGATATAAGAaAAGCACATTGTAACCTTAGTAGAGCAGcATGGAAT
AACACTTTAAgACAGATAGTTgAGAAATTAAGAGAACAATTTGGGAATAAAACAATAGTCTTTAATCgATCC
TCAGGAGGGGACCCAGAAATTGTgATGCACAGTTTTAATTGTGGAGGGGAATTTTTCTACTGTAATaCAACA
CAACTGTTTAATAGTACTTGGaATAcTAGTACTTTaAATAATGTTACTGgAGGGTCAGAGtcgATCAtACTC
CaATGCAGAATAAAACAAATTATAAACATGTGGCAGGGAGTAGGAcAAGCAATGTATGCCCCTCCCATCAGc
GGACAAATTAGATGTTCATCAAATATTACAGGGCTGCTATTAACAAGAGATGGTGGcAgGGgcaataACACa
AaCAatacTGAAATCTTCAGACCTGGA
>1V17X229,0.25112555946547,5.3779069767442,R5
GAAGAAGAGGTAGTAATTAGATCTGAAAATTTCACGaACAATGCTAAAACCATAATAGTACAGCTGAATGAG
TCTGTAGTAATTAATTGTACAAGACCCAgTAACAATACAAGAAgAAGTATAgcGGTAGGACCAGGaAGAGCA
TTTTATgCAACAGatcAAATAATAGGAGATATAAGAaAAGCACATTGTAACCTTAGTAGAGCAGcATGGAAT
AACACTTTAGgACAGATAGTTgAGAAATTAAGAGAACAATTTGGGAATAAAACAATAGTCTTTAATCgATCC
TCAGGAGGGGACCCAGAAATTGTAATGCACAGTTTTAATTGTGGAGGGGAATTTTTCTACTGTAATaCAACA
CAACTGTTTAATAGTACTTGGaATAcTAGTACTcTaAATAATGTTACTGgAGGGTCAGAGccgATCAtACTC
CaATGCAGAATAAAACAAATTATAAACATGTGGCAGGAAGTAGGAcAAGCAATGTATGCCCCTCCCATCAGc
GGACAAATTAGATGTTCATCAAATATTACAGGGCTGCTATTAACAAGAGATGGTGGcAgGGgcaataACACa
AaCAatacTGAAATCTTCAGACCTGGA
>1V17X236,0.25112555946547,5.3779069767442,R5
GAAGAAGAGGTAGTAATTAGATCTGAAAATTTCACGaACAATGCTAAAACCATAATAGTACAGCTGAATGAG
TCTGTAGTAATTAATTGTACAAGACCCAgTAACAATACAAGAAgAAGTATAgcGGTAGGACCAGGaAGAGCA
TTTTATgCAACAGatcAAATAATAGGAGATATAAGAaAAGCACATTGTAACCTTAGTAGAGCAGcATGGAAT
AACACTTTAGgACAGATAGTTgAGAAATTAAGAGAACAATTTGGGAATAAAACAATAGTCTTTAATCgATCC
TCAGGAGGGGACCCAGAAATTGTAATGCACAGTTTTAATTGTGGAGGGGAATTTTTCTACTGTAATaCAACA
CAACTGTTTAATAGTACTTGGaATAcTAGTACTTTaAATAATGaAGGGTCAGAGAcgtTCACACTCCaATGC
AGAATAAAACAAATTATAAACATGTGGCAGGAAGTAGGAcAAGCAATGTATGCCCCTCCCATCAGcGGACAA
ATTAGATGTTCATCAAATATTACAGGGCTGCTATTAACAAGAGATGGTGGcAgGGgcaataACACaAaCAat
acTGAAATCTTCAGACCTGGA
>1V17X347,0.25112555946547,5.3779069767442,R5
GAAGAAGAGGTAGTAATTAGATCTGAAAATTTCACGaACAATGCTAAAACCATAATAGTACAGCTGAATGAG
TCTGTAGTAATTAATTGTACAAGACCCAgTAACAATACAAGAAgAAGTATAgcGGTAGGACCAGGaAGAGCA
TTTTATgCAACAGatcAAATAATAGGAGATATAAGAaAAGCACATTGTAACCTTAGTAGAGCAGcATGGAAT
AACACTTTAGgACAGATAGTTgAGAAATTAAGAGAACAATTTGGGAATAAAACAATAGTCTTTAATCgATCC
TCAGGAGGGGACCCAGAAATTGTAATGCACAGTTTTAATTGTGGAGGGGAATTTTTCTACTGTAATaCAACA
CAACTGTTTAATAGTACTTGGaATAcTAGTACTcTaAATAATGTTACTGgAGGGTCAGAGccgATCAtACTC
CaATGCAGAATAAAACAAATTATAAACATGTGGCAGGAAGTAGGAcAAGCAATGTATGCCCCTCCCATCAGc
GGACAAATTAGATGTTCATCAAATATTACAGGGCTGCTATTAACAAGAGATGGTGGcAgaGgcaataACACa
AaCAatacTGAAATCTTCAGACCTGGA
>1V17X426,0.25112555946547,5.3779069767442,R5
GAAaAAGAGGTAGTAATcAGATCTGAAAATTTCACGGACAATGCTAAAACCATAATAGTACAGCTGAATGAG
TCTGTAGTAATTAATTGTACAAGACCCAgTAACAAcACAAGAAgAAGTATAgcGGTAGGACCAGGGAGAGCA
TTTTATgCAACAGatcAAATAATAGGAGATATAAGAaAAGCACATTGTAACaTTAGTAaAGCAGcATGGAAT
AACACTTTAAgACAGATAGTTgAGAAATTAAGAGAACAATTTGGGAATAAAACAATAGTCTTTAATCgATCC
TCAGGAGGGGACCCAGAAATTGTgATGCACAGTTTTAATTGTGGAGGGGAATTTTTCTACTGTAATaCAACA
CAACTGTTTAATAGTACTTGGaATAcTAGTACTTTaAATAATGTTACTGAAGGGTCAGAGAAggTCAtcatA
CTCCaATGCAGAATAAAACAAATTgTAAACATGTGGCAGGAAGTAGGAcAAGCAATGTATGCCCCTCCCATC
AGcGGACAAcTTAGATGTTCATCAAATATTACAGGGCTGCTATTAACAAGAGATGGTGGcAgGGgcaataAt
ACaAaCAatacTGAAATCTTCAGACCTGGA
>1V17X434,0.25112555946547,5.3779069767442,R5
GAAGAAGAGGTAGTAATTAGATCTGAAAATTTCACGaACAATGCTAAAACCATAATAGTACAGCTGAATGAG
TCTGTAGTAATTAATTGTACAAGACCCAgTAACAATACAAGAAgAAGTATAgcGGTAGGACCAGGaAGAGCA
TTTTATgCAACAGatcAAATAATAGGAGATATAAGAaAAGCACATTGTAACCTTAGTAGAGCAGcATGGAAT
AACACTTTAAgACAGATAGTTgAGAAATTAAGAGAACAATTTGGGAATAAAACAATAGTCTTTAATCgATCC
TCAGGAGGGGACCCAGAAATTGTgATGCACAGTTTTAATTGTGGAGGGGAATTTTTCTACTGTAATaCAACA
CAACTGTTTAATAGTACTTGGaATAcTAGTACTTTaAATAATGTTACTGgAGGGTCAGAGccgATCAtACTC
CaATGCAGAATAAAACAAATTATAAACATGTGGCAGGAAGTAGGAcAAGCAATGTATGCCCCTCCCATCAGc
GGACAAATTAGATGTTCATCAAATATTACAGGGCTGCTATTAACAAGAGATGGTGGcAgGGgcaataACACa
AaCAatacTGAAATCTTCAGACCTGGA
>1V17X435,0.25112555946547,5.3779069767442,R5
GAAGAAGAGGTAGTAATTAGATCTGAAAATTTCACGaACAATGCTAAAACCATAATAGTACAGCTGAATGAG
TCTGTAGTAATTAATTGcACAAGACCCAgTAACAATACAAGAAgAAGTATAgcGGTAGGACCAGGaAGAGCA
TTTTATgCAACAGatcAAATAATAGGAGATATAAGAaAAGCACATTGTAACCTTAGTAGAGCAGcATGGAAT
AACACTTTAGgACAGATAGTTgAGAAATTAAGAGAACAATTTGGGAATAAAACAATAGTCTTTAATCgATCC
TCAGGAGGGGACCCAGAAATTGTAATGCACAGTTTTAATTGTGGAGGGGAATTTTTCTACTGTAATaCAACA
CAACTGTTTAATAGTACTTGGaATAcTAGTACTTTaAATAATGaAGGGTCAGAGccgATCAtACTCCaATGC
AGAATAAAACAAATTATAAACATGTGGCAGGAAGTAGGAcAAGCAATGTATGCCCCTCCCATCAGtGGACAA
ATTAGATGTTCATCAAATATTACAGGGCTGCTATTAACAAGAGATGGTGGcAgtaACACaAaCAatacTGAA
ATCTTCAGACCTGGA
>1V17X436,0.25112555946547,5.3779069767442,R5
GAAGAAGAGGTAGTAATTAGATCTGAAAATTTCACGaACAATGCTAAAACCATAATAGTACAGCTGAATGAG
TCTGTAGTAATTAATTGTACAAGACCCAgTAACAATACAAGAAggAGTATAgcGGTAGGACCAGGaAGAGCA
TTTTATgCAACAGatcAAATAATAGGAGATATAAGAaAAGCACATTGTAACCTTAGTAGAGCAGcATGGAAT
AACACTTTAGgACAGATAGTTgAGAAATTAAGAGAACAATTTGGGAATAAAACAATAGTCTTTAATCgATCC
TCAGGAGGGGACCCAGAAATTGTAATGCACAGTTTTAATTGTGGAGGGGAATTTTTCTACTGTAATaCAACA
CAACTGTTTAATAGTACTTGGaATAcTAGTACTcTaAATAATGTTACTGgAGGGTCAGAGccgATCAtACTC
CaATGCAGAATAAAACAAATTATAAACATGTGGCAGGAAGTAGGAcAAGCAATGTATGCCCCTCCCATCAGc
GGACAAATTAGATGTTCATCAAATATTACAGGGCTGCTATTAACAAGAGATGGTGGcAgGGgcaataACACa
AaCAatacTGAAATCTTCAGACCTGGA
>1V18X242,0.25112555946547,5.3779069767442,R5
GAAaAAGAGGTAGTAATTAGATCTGAAAATTTCACGGACAATGCTAAAACCATAATAGTACAGCTGAATGAG
TCTGTAGTAATTAATTGTACAAGACCCAgTAACAATACAAGAAgAAGTATAgcGGTAGGACCAGGGAGAGCA
TTTTATgCAACAGatcAAATAATAGGAGATATAAGAaAAGCACATTGTAACCTTAGTAGAGCAGcATGGAAT
AACACTTTAGgACAGATAGTTgAGAAATTAAGAGAACAATTTGGGAATAAAACAATAGTCTTTAATCgATCC
TCAGGAGGGGACCCAGAAATTGTAATGCACAGTTTTAATTGTGGAGGGGAATTTTTCTACTGTAATaCAACA
CAACTGTTTAATAGTACTTGGaATAcTAGTACTTTaAATAATGaAGGGTCAGAGAcgATCACACTCCaATGC
AGAATAAAACAAATTATAAACATGTGGCAGGAAGTAGGAcAAGCAATGTATGCCCCTCCCATCAGcGGACAA
ATTAGATGTTCATCAAATATTACAGGGCTGCTATTAACAAGAGATGGTGGcAgGGgcaataACACaAaCAat
acTGAAATCTTCAGACCTGGA
>1V18X243,0.25112555946547,5.3779069767442,R5
GAAGAAGAGGTAGTAATTAGATCTGAAAATTTCACGaACAATGCTAAAACCATAATAGTACAGCTGAATGAG
TCTGTAGTAATTAATTGTACAAGACCCAgTAACAATACAAGAAgAAGTATAgcGGTAGGACCAGGaAGAGCA
TTTTATgCAACAGatcAAATAATAGGAGATATAAGAaAAGCACATTGTAACCTTAGTAGAGCAGcATGGAAT
AACACTTTAGgACAGATAGTTgAGAAATTAAGAGAACAATTTGGGAATAAAACAATAGTCTTTAATCgATCC
TCAGGAGGGGACCCAGAAATTGTAATGCACAGTTTTAATTGTGGAGGGaAATTTTTCTACTGTAATaCAACA
CAACTGTTTAATAGTACTTGGaATAcTAGTACTTTaAATAATGaAGGGTCAGAGAcgATCACACTCCaATGC
AGAATAAAACAAATTATAAACATGTGGCAGGAAGTAGGAcAAGCAATGTATGCCCCTCCCATCAGcGGACAA
ATTAaATGTTCATCAAATATTACAGGGCTGCTATTAACAAGAGATGGTGGcAgGGgcaataACACaAaCAat
acTGAAATCTTCAGACCTGGA
>1V18X245,0.25112555946547,5.3779069767442,R5
GAAGAAGAGGTAGTAATTAGATCTGAAAATTTCACGaACAATGCTAAAACCATAATAGTACAGCTGAATGAG
TCTGTAGTAATTAATTGTACAAGACCCAgTAACAATACAAGAAgAAGTATAgcGGTAGGACCAGGaAGAGCA
TTTTATgCAACAGatcAAATAATAGGAGATATAAGAaAAGCACATTGTAACCTTAGTAGAGCAGcATGGAAT
AACACTTTAGgACAGATAGTTgAGAAATTAAGAGAACAATTTGGGAATAAAACAATAGTCTTTAATCgATCC
TCAGGAGGGGACCCAGAAATTGTAATGCACAGTTTTAATTGTGGAGGGGAATTTTTCTACTGTAATaCAACA
CAACTGTTTAATAGTACTTGGaATAcTAGTACTTTaAATAATGaAGGGTCAGAGccgATCAtACTCCaATGC
AGAATAAAACAAATTATAAACATGTGGCAGGAAGTAGGAcAAGCAATGTATGCCCCTCCCATCAGtGGACAA
ATTAGATGTTCATCAAATATTACAGGGCTGCTATTAACAAGAGATGGTGGcAgtaACACaAaCAatacTGAA
ATCTTCAGACCTGGA
>1V18X246,0.25112555946547,5.3779069767442,R5
GAAGAAGAGGTAGTAATTAGATCTGAAAATTTCACGaACAATGCTAAAACCATAATAGTACAGCTGAATGAG
TCTGTAGTAATTAATTGTACAAGACCCAgTAACAATACAAGAAgAAGTATAgcGGTAGGACCAGGaAGAGCA
TTTTATgCAACAGatcAAATAATAGGAGATATAAGAaAAGCACATTGTAACCTTAGTAGAGCAGcATGGAAT
AACACTTTAGgACAGATAGTTgAGAAATTAAGAGAACAATTTGGGAgTAAAACAATAGTCTTTAATCgATCC
TCAGGAGGGGACCCAGAAATTGTAATGCACAGTTTTAATTGTGGAGGaGAATTTTTCTACTGTAATaCAACA
CAACTGTTTAATAGTACTTGGaATAcTAGTACTTTaAATAATGaAGGGTCAGAGccgATCAtACTCCaATGC
AGAATAAAACAAATTATAAACATGTGGCAGGAAGTAGGAcAAGCAATGTATGCCCCTCCCATCAGcGGACAA
ATTAGATGTTCATCAAATATTACAGGGCTGCTATTAACAAGAGATGGTGGcAgGGgcaataACACaAaCAat
acTGAAATCTTCAGACCTGGA
>1V18X248,0.25112555946547,5.3779069767442,R5
GAAGAAGAGGTAGTAATTAGATCTGAAAATTTCACGaACAATGCTAAAACCATAATAGTACAGCTGAATGAG
TCTGTAGTAATTAATTGTACAAGACCCAgTAACAATACAAGAAgAAGTATAgcGGTAGGACCAGGaAGAGCA
TTTTATgCAACAGatcAAATAATAGGAGATATAAGAaAAGCACATTGTAACCTTAGTAGAGCAGcATGGAAT
AACACTTTAGgACAGATAGTTgAGAAATTAAGAGAACAATTTGGGAATAAAACAATAGTCTTTAATCgATCC
TCAGGAGGGGACCCAGAAATTGTAATGCACAGTTTTAATTGTGGAGGGGAATTTTTCTACTGTAATaCAACA
CAACTGTTTAcTAGTACTTGGaATAcTAGTACTTTaAATAATGTTACTGgAGGGTCAGAGccgATCAtACTC
CaATGCAGAATAAAACAAATTATAAACATGTGGCAGGAAGTAGGAcAAGCAATGTATGCCCCTCCCATCAGc
GGACAAATTAGATGTTCATCAAATATTACAGGGCTGCTATTAACAAGAGATGGTGGcAgtaACACaAaCAat
acTGAAATCTTCAGACCTGGA
>1V18X252,0.25112555946547,5.3779069767442,R5
GAAGAAGAGGTAGTAATTAGATCTGAAAATTTCACGaACAATGCTAAAACCATAATAGTACAGCTGAATGAG
TCTGTAGTAATTAATTGTACAAGACCCAgTAACAATACAAGAAgAAGTATAgcGGTAGGACCAGGaAGAGCA
TTTTATgCAACAGatcAAATAATAGGAGATATAAGAaAAGCACATTGTAACCTTAGTAGAGCAGcATGGAAT
AACACTTTAGgACAGATAGTTgAGAAATTAAGAGAACAATTTGGGAATAAAACAATAGTCTTTAATCgATCC
TCAGGAGGGGACCCAGAAATTGTAATGCACAGTTTTAATTGTGGAGGGGAATTTTTCTACTGTAATaCAACA
CAACTGTTTAcTAGTACTTGGaATAcTAGTACTTTaAATAATGTTACTGgAGGGTCAGAGccgATCAtACTC
CaATGCAGAATAAAACAAATTATAAACATGTGGCAGGAAGTAGGAcAAGCAATGTATGCCCCTCCCATCAGc
GGACAAATTAGATGTTCATCAAATATTACAGGGCTGCTATTAACAAGAGATGGTGGcAgtaACACaAaCAat
acTGAAATCTTCAGACCTGGA
>1V18X253,0.25112555946547,5.3779069767442,R5
GAAGAAGAGGTAGTAATTAGATCTGAAAATTTCACGaACAATGCTAAAACCATAATAGTACAGCTGAATGAG
TCTGTAGTAATTAATTGTACAAGACCCAgTAACAATACAAGAAgAAGTATAgcGGTAGGACCAGGaAGAGCA
TTTTATgCAACAGatcAAATAATAGGAGATATAAGAaAAGCACATTGTAACCTTAGTAGAGCAGcATGGAAT
AACACTTTAGgACAGATAGTTgAGAAATTAAGAGAACAATTTGGGAATAAAACAATAGTCTTTAATCgATCC
TCAGGAGGGGACCCAGAAATTGTAATGCACAGTTTTAATTGTGGAGGaGAATTTTTCTACTGTAATaCAACA
CAACTGTTTAATAGTACTTGGaATAcTAGTACTTTaAATAATGaAGGGTCAGAGccgATCAtACTCCaATGC
AGAATAAAACAAATTATAAACATGTGGCAGGAAGTAGGAcAAGCAATGTATGCCCCTCCCATCAGcGGACAA
ATTAGATGTTCATCAAATATTACAGGGCTGCTATTAACAAGAGATGGTGGcAgGGgcaataACACaAaCAat
acTGAAATCTTCAGACCTGGA
>1V18X258,0.25112555946547,5.3779069767442,R5
GAAGAAGAGGTAGTAATTAGATCTGAAAATTTCACGaACAATGCTAAAACCATAATAGTACAGCTGAATGAG
TCTGTAGTAATTAATTGTACAAGACCCAgTAACAATACAAGAAgAAGTATAgcGGTAGGACCAGGaAGAGCA
TTTTATgCAACAGatcAAATAATAGGAGATATAAGAaAAGCACATTGTAACCTTAGTAGAGCAGcATGGAAT
AACACTTTAGgACAGATAGTTgAGAAATTAAGAGAACAATTTGGGAATAAAACAATAGTCTTTAATCgATCC
TCAGGAGGGGACCCAGAAATTGTAATGCACAGTTTTAATTGTGGAGGGaAATTTTTCTACTGTAATaCAACA
CAACTGTTTAATAGTACTTGGaATAcTAGTACTTTaAATAATGaAGGGTCAGAGAcgATCACACTCCaATGC
AGAATAAAACAAATTATAAACATGTGGCAGGAAGTAGGAcAAGCAATGTATGCCCCTCCCATCAGcGGACAA
ATTAaATGTTCATCAAATATTACAGGGCTGCTATTAACAAGAGATGGTGGcAgGGgcaataACACaAaCAat
acTGAAATCTTCAGACCTGGA
>1V18X259,0.25112555946547,5.3779069767442,R5
GAAGAAGAGGTAGTAATTAGATCTGAAAATTTCACGaACAATGCTAAAACCATAATAGTACAGCTGAATGAG
TCTGTAGTAATTAATTGTACAAGACCCAgTAACAATACAAGAAgAAGTATAgcGGTAGGACCAGGaAGAGCA
TTTTATgCAACAGatcAAATAATAGGAGATATAAGAaAAGCACATTGTAACCTTgGcAGAGCAGcATGGAAT
AACACTTTAGgACAGATAGTTgAGAAATTAAGAGAACAATTTGGGAATAAAACAATAGTCTTTAATCgATCC
TCAGGAGGGGACCCAGAAATTGTAATGCACAGTTTTAATTGTGGAGGGaAATTTTTCTACTGTAATaCAACA
CAACTGTTTAATAGTACTTGGaATAcTAGTACTTTaAATAATGaAGGGTCAGAGAcgATCACACTCCaATGC
AGAATAAAACAAATTATAAACATGTGGCAGGAAGTAGGAcAAGCAATGTATGCCCCTCCCATCAGcGGACAA
ATTAaATGTTCATCAAATATTACAGGGCTGCTATTAACAAGAGATGGTGGcAgGGgcaataACACaAaCAat
acTGAAATCTTCAGgCCTGGA
>1V18X264,0.25112555946547,5.3779069767442,R5
GAAaAAGAGGTAGTAATTAGATCTGAAAATTTCACGGACAATGCTAAAACCATAATAGTACAGCTGAATGAG
TCTGTAGTAATTAATTGTACAAGACCCAgTAACAATACAAGAAgAAGTATAgcGGTAGGACCAGGGAGAGCA
TTTTATgCAACAGatcAAATAATAGGAGATATAAGAaAAGCACATTGTAACCTTAGTAGAGCAGcATGGAAT
AACACTTTAGgACAGATAGTTgAGAAATTAAGAGAACAATTTGGGAgTAAAACAATAGTCTTTAATCgATCC
TCAGGAGGGGACCCAGAAATTGTAATGCACAGTTTTAATTGTGGAGGGGAATTTTTCTACTGTAATaCAACA
CAACTGTTTAATAGTACTTGGaATAcTAGTACTTTaAATAATGaAGGGTCAGAGAcgATCACACTCCaATGC
AGAATAAAACAAATTATAAACATGTGGCAGGAAGTAGGAcAAGCAATGTATGCCCCTCCCATCAGcGGACAA
ATTAGATGTTCATCAAATATTACAGGGCTGCTATTAACAAGAGATGGTGGcAgGGgcaataACACaAaCAat
acTGAAATCTTCAGACCTGGA
>1V19X265,0.25112555946547,5.3779069767442,R5
GAAGAAGAGGTAGTAATTAGATCTGAAAATTTCACGaACAATGCTAAAACCATAATAGTACAGCTGAATGAG
TCTGTAGTAATTAATTGTACAAGACCCAgTAACAATACAAGAAgAAGcATAgcGGTAGGACCAGGGAGAGCA
TTTTATgCAACAGatcAAATAATAGGAGATATAAGAaAAGCACATTGTAACCTTAGTAGAGCAGcATGGAAT
AACACTTTAGgACAGATAGTTgAGAAATTAAGAGAACAATTTGGGAATAAAACAATAGTCTTTAATCgATCC
TCAGGAGGGGACCCAGAAATTGTAATGCACAGTTTTAATTGTGGAGGGGAATTTTTCTACTGTAATaCAACA
CAACTGTTTAATAGTACTTGGaATAcTAGTACTTTaAATAATGaAGGGTCAGAGAcgATCACACTCCaATGC
AGAATAAAACAAATTATAAACATGTGGCAGGAAGTAGGAcAAGCAATGTATGCCCCTCCCATCAGcGGACAA
ATTAGATGTTCATCAAATATTACAGGGCTGCTATTAACAAGAGATGGTGGcAgGGgcaataACACaAaCAat
acTGAAATCTTCAGACCTGGA
>1V19X266,0.25112555946547,5.3779069767442,R5
GAAGAAGAGGTAGTAATTAGATCTGAAAATTTCACGaACAATGCTAAAACCATAATAGTACAGCTGAATGAG
TCTGTAGTAATTAATTGTACAAGACCCAgTAACAATACAAGAAgAAGTATAgcGGTAGGACCAGGaAGAGCA
TTTTATgCAACAGatcAAATAATAGGAGATATAAGAaAAGCACATTGTAACaTTAGTAaAGCAGcATGGAAT
AACACTTTAAgACAGATAGTTgAcAAATTAAaAGAACAATTTGGGAATAAAACAATAGTCTTTAATCgATCC
TCAGGAGGGGACCCAGAAATTGTAATGCACAGTTTTAATTGTGGAGGGGAATTTTTCTACTGTAATaCAACA
CAACTGTTTAATAGTACTTGGaATAcTAGTACTTTaAATAATGaAGGGcCAGAGccgATCAtACTCCaATGC
AGAATAAAACAAATTATAAACATGTGGCAGGAAGTAGGAcAAGCAATGTATGCCCCTCCCATCAGcGGcCAA
ATTAGATGTTCATCAAATATTACAGGGCTGCTATTAACAAGAGATGGTGGcAAtaACACaAaCAatacTGAA
ATCTTCAGACCTGGA
>1V19X269,0.25112555946547,5.3779069767442,R5
GAAaAAGAGGTAGTAATTAGATCTGAAAATTTCACGGACAATGCTAAAACCATAATAGTACAGCTGAATGAG
TCTGTAGTAATTAATTGTACAAGACCCAgTAACAATACAAGAAgAAGTATAgcGGTAGGACCAGGaAGAGCA
TTTTATgCAACAGatcAAATAATAGGAGATATAAGAaAAGCACATTGTAACCTTAGTAGAGCAGcATGGAAT
AACACTTTAGgACAGATAGTTgAGAAATTAAGAGAACAATTTGGGAATAAAACAATAGTCTTTAATCgATCC
TCAGGAGGGGACCCAGAAATTGTAATGCACAGTTTTAATTGTGGAGGGGAATTTTTCTACTGTAATaCAACA
CAACTGTTTAATAGTACTTGGaATAcTAGTACTTTaAATAATGaAGGGTCAGAGAcgATCACACTCCaATGC
AGAATAAAACAAATTATAAACATGTGGCAGGAAGTAGGAcAAGCAATGTATGCCCCTCCCATCAGtGGACAA
ATTAGATGTTCATCAAATATTACAGGGCTGCTATTAACAAGAGATGGTGGcAgtaACACaAaCAatacTGAA
ATCTTCAGACCTGGA
>1V19X272,0.25112555946547,5.3779069767442,R5
GAAGAAGAGGTAGTAATTAGATCTGAAAATTTCACGaACAATGCTAAAACCATAATAGTACAGCTGAATGAG
TCTGTAGTAATTAATTGTACAAGACCCAgTAACAATACAAGAAgAAGTATAgcGGTAGGACCAGGaAGAGCA
TTTTATgCAACAGatcAAATAATAGGAGATATAAGAaAAGCACATTGTAACCTTAGTAGAGCAGcATGGAAT
AACACTTTAAgACAAATAGTTgAGAAATTAAGAGAACAATTTGGGAATAAAACAATAGTCTTTAATCgATCC
TCAGGAGGGGACCCAGAAATTGTgATGCACAGcTTTAATTGTGGAGGGGAATTTTTCTACTGTAATaCAACA
CAAtTGTTTAATAGTACTTGGaATAGTACTTTGAATAATGTTgCTGAAaGGTCAAATAGcACTGAagAgATC
AtcatACTCCaATGCAGAATAAAACAAATTgTAAAtATGTGGCAGGAAGTAGGgcAAGCAATGTATGCCCCT
CCCATCAGcGGACAAATTAGATGTTCATCAAATATTACAGGGCTGCTATTAACAAGAGATGGTGGcAgGGgc
aataACACaAaCAatacTGAAATCTTCAGACCTGGA
>1V19X273,0.523818813612,1.8895348837209,X4
GAAaAAGAGGTAGTAATTAGATCTGAAAATTTCACGaACAATGCTAAAACCATAATAGTACAGCTaAATGAG
TCTGTAGTAATTAATTGTACAAGACCCAgTAACAATACAAGAAgAAGTATAgcaGTAGGACCAGGGAGAGCA
TTTTATgCAACAGataAgATAATAGGAGATATAAGAaAAGCACATTGTAACaTTAGTAaAGCAGcATGGAAT
AACACTTTAAgACAGATAGTTgAGAAATTAAGAGAACAATTTGGGaatAATAAAACAATAGTCTTTAATCgA
TCCTtAGGAGGGGACCCAGAAATTGTgATGCACAGcTTTAATTGTGGAGGGGAATTTTTCTACTGTAATaCA
ACACAAtTGTTTAATAGTACTTGGaATAGTACTTTGAATAAaGTTgCTGAAaGGTCAAATAGcACTGAagAg
ATCAtcatACTCCaATGCAGAATAAAACAAATTATAAACATGTGGCAGGAAGTAGGAcAAGCAATGTATGCC
CCTCCCATCAGtGGACAAATTAGATGTTCATCAAATATTACAGGGCTGCTATTAACAAGAGATGGTGGcAgt
aACACaAaCAatatTGAAATCTTCAGACCTGGA
>1V19X275,0.25112555946547,5.3779069767442,R5
GAAGAAGAGGTAGTAATTAGATCTGAAAATTTCACGaACAATGCTAAAACCATAATAGTACAGCTGAATaAG
TCTGTAGTAATTAATTGTACAAGACCCAgTAAtAATACAAGAAgAAGTATAgcGGTAGGACCAGGaAGAGCA
TTTTATgCAACAGatcAAATAATAGGAGATATAAGAaAAGCACATTGTAACCTTAGTAGAGCAGcATGGAAT
AACACTTTAAgACAGATAGTTgAGAAATTAAGAGAACAATTTGGGAATAAAACAATAGTCTTTAATCgATCC
TCAGGAGGaGACCCAGAAATTGTAATGCACAGTTTTAATTGTGGAGGGGAATTTTTCTACTGTAATaCAACA
CAACTGTTTAATAGTACTTGGaATAcTAGTACTTTaAATAATGaAGGGTCAGAGAcgATCACACTCCaATGC
AGAATAAAACAAATTATAAACATGTGGCAGGAAGTAGGAcAAGCAATGTATGCCCCTCCCATCAGcGGACAA
ATTAGATGTTCATCAAATATTACAGGGCTGCTATTAACAAGAGATGGTGGcAgGGgcaataACACaAaCAat
acTGAAATCTTCAGACCTGGA
>1V19X276,0.25112555946547,5.3779069767442,R5
GAAaAAGAGGTAGTAATcAGATCTGAAAATTTCACGGACAATGCTAAAACCATAATAGTACAGCTGAATGAG
TCTGTAGTAATTAATTGTACAAGACCCAgTAACAATACAAGAAgAAGTATAgcGGTAGGACCAGGaAGAGCA
TTTTATgCAACAGatcAAATAATAGGAGATATAAGAaAAGCACATTGTAACCTTAGTAGAGCAGcATGGAAT
AACACTTTAGgACAGATAGTTgAGAAATTAAGAGAACAATTTGGGAATAAAACAATAGTCTTTAATCgATCC
TCAGGAGGGGACCCAGAAATTGTgATGCACAGTTTTAATTGTGGAGGGGAATTTTTCTACTGTAATaCAACA
CAACTGTTTAATAGTACTTGGaATAcTAGTACTTTaAATAATGaAGGGTCAGAGAcgATCACACTCCaATGC
AGAATAAAACAAATTATAAACATGTGGCAGGAAGTAGGAcAAGCAATGTATGCCCCTCCCATCAGcGGACAA
ATTAGATGTTCATCAAATATTACAGGGCTGCTATTAACAAGAGAcGGTGGcAgGGgcaataACACaAaCAat
acTGAAATCTTCAGACCTGGA
>1V19X277,0.16455265199403,9.0116279069767,R5
GAAaAAGAGGTAGTAATcAGATCTGAAAATTTCACGGACAATGCTAAAACtATAATAGTACAGCTGAATGAG
TCTGTAGTAATTAATTGTACAAGACCCAgTAACAATACAAGAAgAAGTATAgcGGTAGGACCAGGaAGAGCA
cTTTATgCAACAGatcAAATAATAGGAGATATAAGAaAAGCACATTGTAACCTTAGTAGAGCAGcATGGAAT
AACACTTTAGgACAGATAGTTgAGAAATTAAGAGAACAATTTGGGAATAAAACAATAGTCTTTAATCgATCC
TCAGGAGGGGACCCAGAAATTGTgATGCACAGTTTTAATTGTGGAGGGGAATTTTTCTACTGTAATaCAACA
CAACTGTTTAATAGTACTTGGaATAcTAGTACTTTaAATAATGaAGGGTCAGAGAcgATCACACTCCaATGC
AGAATAAAACAAATTATAAACATGTGGCAGGAAGTAGGAcAAGCAATGTATGCCCCTCCCATCAGcGGACAA
ATTAGATGTTCATCAAATATTACAGGGCTGCTATTAACAAGAGAcGGTGGcAgGGgcaataACACaAaCAat
acTGAAATCTTCAGACCTGGA
>1V19X282,0.25112555946547,5.3779069767442,R5
GAAGAAGAGGTAGTAATTAGATCTGAAAATTTCACGaACAATGCTAAAACCATAATAGTACAGCTGAATGAG
TCTGTAGTAATTAATTGTACAAGACCCAgTAACAATACAAGAAgAAGTATAgcGGTAGGACCAGGaAGAGCA
TTTTATgCAACAGatcAAATAATAGGAGATATAAGAaAAGCACATTGTAACCTTAGTAGAGCAGcATGGAAT
AACACTTTAGgACAGATAGTTgAGAAATTAAGAGAACAATTTGGGaatAATAAAACAATAGTCTTTAATCgA
TCCTCAGGAGGGGgCCCAGAAATTGTAATGCACAGTTTTAATTGTGGAGGGGAATTTTTCTACTGTAATaCA
ACACAACTGTTTAATAGTACTTGGaATAcTAGTACTTTaAATAATGaAGGGTCAGAGAcgATCACACTCCaA
TGtAGAATAAAACAAATTATAAACATGTGGCAaGAAGTAGGAcAAGCAATGTATGCCCCTCCCATCAGtGGA
CAAATTAGATGTTCATCAAATATTACAGGGCTGCTATTAACAAGAGATGGTGGcAAtaACACaAaCAatacT
GAAATCTTCAGACCTGGA
>1V19X283,0.25112555946547,5.3779069767442,R5
GAAGAAGAGGTAGTAATTcGATCTGAAAATTTCACGaACAATGCTAAAACCATAATAGTACAGCTGAATGAG
TCTGTAGTAATTAATTGTACAAGACCCAgTAACAATACAAGAAgAAGTATAgcaGTAGGACCAGGGAGAGCA
TTTTATgCAACAGatcAAATAATAGGAGATATAAGAaAAGCACATTGTAACCTTAGTAGAGCAGcATGGAAT
AACACTTTAAgACAGATAGTTgAGAAATTAAGAGAACAATTTGGGAATAAAACAATAGTCTTTAATCgATCC
TCAGGAGGaGACCCAGAAATcGTgATGCACAGcTTTAATTGTGGAGGGGAATTTTTCTACTGTAATaCAACA
CAAtTGTTTAATAGTACTTGGaATAGTACTTTGAATAATGTTgCTGAAaGGTCAAATAGcACTGAagAgATC
AtcatACTCCaATGCAGAATAAAACAAATTATAAACATGTGGCAGGAAGTAGGAcAAGCAATGTATGCCCCT
CCCATCAGcGGACAAATTAGcTGTTCATCAAATATTACAGGGCTGCTATTAACAAGAGATGGTGGcAgtaAC
ACaAaCAagacTGAAATCTTCAGACCTGGA
>2V02P01,0.25112555946547,5.3779069767442,R5
GAAGAAGAGGTAGTAATTAGATCTGAAAATTTCACGaACAATGCTAAAACCATAATAGTACAGCTGAATGAG
TCTGTAGTAATTAATTGTACAAGACCCAgTAACAATACAAGAAgAAGTATAgcGGTAGGACCAGGaAGAGCA
TTTTATgCAACAGatcAAATAATAGGAGATATAAGAaAAGCACATTGTAACCTTAGTAGAGCAGcATGGAAT
AACACTTTAAgACAAATAGTTgAGAAATTAAGAGAACAATTTGGGAATAAAACAATAGTCTTTAATCgATCC
TCAGGAGGGGACCCAGAAATTGTgATGCACAGcTTTAATTGTGGAGGGGAATTTTTCTACTGTAATaCAACA
CAAtTGTTTAATAGTACTTGGaATAGTACTTTGAATAATGTTgCTGAAaGGTCAAATAGcACTGAagAgATC
AtcatACTCCaATGCAGAATAAAACAAATTgTAAAtATGTGGCAGGAAGTAGGgcAAGCAATGTATGCCCCT
CCCATCAGcGGACAAATTAGATGTTCATCAAATATTACAGGGCTGCTATTAACAAGAGATGGTGGcAgGGgc
aataACACaAaCAatacTGAAATCTTCAGACCTGGA
>2V02P02,0.036326159532149,79.796511627907,R5
GAAaAAGAGGTAGTAATTAGgTCTGAcAATTTCtCGGACAgTGCTAAAACCATAATAGTACAGCTGAAGGAA
gCTGTAGAAATTAATTGTACAAGACCCAACAACAATACAAGAAAAAGTATACctATAGGACCAGGGAGAGCA
TTTTATgCAACAGGAGAAATAATAGGAGATATAAGACAAGCACATTGTAACaTTAGTAGAGCAAAATGGAAT
AACACTTTAAAACAGgTAGTTgAAAAATTAAGAaAACAATTTAtGAATAgAACAATAGTCTTTAATCAATCC
TCAGGAGGGGACCCAGAAATTGTAATGCACAGTTTTAATcGTGGAGGGGAATTTTTCTACTGTAATTCAACA
CAACTGTTTAATAGTACTTGGtTTAaTagtgcttggAATGgTACTGAAGtGTCAAATAacACTGAAgtacAT
ATCACACTCCCATGCAGAATAAAACAAATTATAgACATGTGGCAGGAAGTAGGAAAAGCAATGTATGCCCCT
CCCATCAGAGGACAAATTAGATGTTCATCAAATATTACAGGGCTGCTAcTAACAAGAGATGGTGGTAatagC
ACGAatgagacCGAgATCTTCAGACCTGGA
>2V02P03,0.036326159532149,79.796511627907,R5
GAAGAAGAGGTAGTAATTAGgTCTGAcAATTTCtCGGACAATGCTAAAACCATAATAGTACAGCTGAAGGAA
gCTGTAGAAATTAATTGTACAAGACCCAACAACAATACAAGAAAAAGTATACctATAGGACCAGGGAGAGCA
TTTTATgCAACAGGAGAAATAATAGGAGATATAAGACAAGCACATTGTAACaTTAGTAGAGCAAAATGGAAT
AACACTTTAAAACAGgTAGTTgAAAAATTAAGAaAACAATTTAtGAATAgAACAATAGTCTTTAATCAATCC
TCAGGAGGGGACCCAGAAATTGTAATGCACAGTTTTAATTGTGGAGGGGAATTTTTCTACTGTAATTCAACA
CAACTGTTTAATAGTACTTGGtTTAaTagtacttggAATGgTACTGAAGtGTCAAATAacACTGAAgtaAAT
ATCACACTCCCATGCAGAATAAAACAAATTATAAACATGTGGCAGGAAGTAGGAAAAGCAATGTATGCCCCT
CCCATCAGAaGACAAATTAGATGTTCATCAAATATTACAGGGCTGCTAcTAACAAGAGATGGTGGTAatagC
ACGAatgagacCGAgATCTTCAGACCTGGA
>2V02P04,0.036326159532149,79.796511627907,R5
GAAaAAGAGGTAGTAATTAGgTCTGAcAATTTCtCGaACAATGCTAAAACCATAATAGTACAGCTGAAGGAA
gCTGTAGAAATTAAcTGTACAAGACCCAACAACAATACAAGAAAAAGTATACctATAGGACCAGGGAGAGCA
TTTTATgCAACAGGAGAAATAATAGGAGATATAAGACAAGCACATTGTAACaTTAGTAGAGCAAAATGGAAT
AACACTTTAAAACAGgTAGTTgAAAAATTAAGAaAACAATTTAtGAATAgAACAATAGTCTTTAATCAATCC
TCAGGAGGGGACCCAGAAATTGTAATGCACAGTTTTAATTGTGGAGGGGAATTTTTCTACTGTAATTCAACA
CAACTGTTTAATAGTACTTGGtTTAaTagtacttggAATGgTACTGAAGtGTCAAATAacACTGAAgtaAAT
ATCACACTCCCATGCAGAATAAAACAAATTATAAACATGTGGCAGGAAGTAGGAAAAGCAATGTATGCCCCT
CCCATCAGAGGACAAATTAGATGTTCATCAAATATTACAGGGCTGCTAcTAACAAGAGATGGTGGTAatagC
ACGAatgagacCGAgATCTTCAGACCTGGA
>2V02P05,0.036326159532149,79.796511627907,R5
GAAaAAGAGGTAGTAATTAGgTCTGAcAATTTCtCGGACAATGCTAAAACCATAATAGTACAGCTGAAGGAA
gCTGTAGAAATTAATTGTACAAGACCCAACAACAATACAAGAAAAAGTATACctATAGGACCAGGGAGAGCA
TTTTATgCAACAGGAGAAATAATAGGAGATATAAGACAAGCACATTGTAACaTTAGTAGAGCAAAATGGAAT
AACACTTTAAAACAGgTAGTTgAAAAATTAAGAaAACAATTTAtGAATAgAACAATAGTCTTTAATCAATCC
TCAGGAGGGGACCCAGAAATTGTAATGCACAGTTTTAATTGTGGAGGGGAATTTTTCTACTGTAATTCAACA
CAACTGTTTAATAGTACTTGGtTTAaTagtacttggAATGgTACTGAAGtGTCAAATAacACTGAAgtaAAT
ATCACACTCCCATGCAGAATAAAACAAATTATAAACATGTGGCAGGAAGTAGGAAAAGCAATGTATGCCCCT
CCCATCAGAGGACAAATTAGATGTTCATCAAATATTACAGGGCTGCTAcTAACAAGAGATGGTGGTAatagC
ACGAatgagacCGAgATCTTCAGACCTGGA
>2V02P06,0.036326159532149,79.796511627907,R5
GAAaAAGAGGTAGTAATTAGgTCTGAcAATTTCtCGGACAATGCTAAAACCATAATAGTACAGCTGAAGGAA
gCTGTAGAAATTAATTGTACAAGACCCAACAACAATACAAGAAAAAGTATACctATAGGACCAGGGAGAGCA
TTTTATgCAACAGGAGAAATAATAGGAGATATAAGACAAGCACATTGTAACaTTAGTAGAGCAAAATGGAAT
AACACTTTAAAACAGgTAGTTgAAAAATTAAGAaAACAATTTAtGAATAgAACAATAGTCTTTAATCAATCC
TCAGGAGGGGACCCAGAAATTGTAATGCACAGTTTTAATTGTGGAGGGGAATTTTTCTACTGTAATTCAACA
CAACTGTTTAATAGcACTTGGtTTAaTagtacttggAATGgTACTGAAGtGTCAAATAacACTGAAgtaAAT
ATCACACTCCCATGCAGAATAAAACAAATTgTAAACATGTGGCAGGAAGTAGGAAAAGCAATGTATGCCCCT
CCCATCAGAGGACAAATTAGATGTTCATCAAATATTACAGGGCTGCTAcTAACAAGAGATGGTGGTAatagC
ACGAatgagacCGAgATCTTCAGgCCTGGA
>2V02P08,0.036326159532149,79.796511627907,R5
cAAGAAGAGGTAGTAATTAGgTCTGAcAATTTCtCGGACAATGCTAAAACCATAATAGTACAGCTGAAGGAA
gCTGTAGAAATTAATTGTACAAGACCCAACAACAATACAAGAAAAAGTATACctATAGGACCAGGGAGAGCA
TTTTATgCAACAGGAGAAATAATAGGAGATATAAGACAAGCACATTGTAACaTTAGTAGAGCAAAATGGAAT
AACACTTTAAAACAGgTAGTTgAAAAATTAAGAaAACAATTTAtGAATAgAACAATAGTCTTTAATCAATCC
TCAGGAGGGGACCCAGAAATTGTAATGCACAGTTTTAATTGTGGAGGGGAATTTTTCTACTGTAATTCAACA
CAACTGTTTAATAGTACTTGGtTTAaTagtacttggAATGgTACTGAAGtGTCAAATAacACTGAAgtaAAT
ATCACACTCCCATGCAGAATAAAACAAATTATAAACATGTGGCAGGAAGTAGGAAAAGCAATGTATGCCCCT
CCCATCAGAGGACAAATTAGATGTTCATCAAATATTACAGGGCTGCTAcTAACAAGAGATGGTGGTAatagC
ACGAatgagacCGAgATCTTCAGACCTGGA
>2V02P10,0.036326159532149,79.796511627907,R5
GAAGAAGAGGTAGTAATTAGgTCTGAcAATTTCtCGGACAATGCTAAAACCATAATAGTACAGCTGAAGGAA
gCTGTAGAAATTAATTGTACAAGACCCAACAACAATACAAGAAAAAGTATACctATAGGACCAGGGAGAGCA
TTTTATgCAACAGGAGAAATAATAGGAGATATAAGACAAGCACATTGTAACaTTAGTAGAGCAAAATGGAAT
AACACTTTAAAACAGgTAGTTgAAAAATTAAGAaAACAATTTAtGAATAgAACAATAGTCTTTAATCAATCC
TCAGGAGGGGACCCAGAAATTGTAATGCACAGTTTTAATTGTGGAGGGGAATTTTTCTACTGTAATTCAACA
CAACTGTTTAATAGTACTTGGtTTAaTagtacttggAATGgTACTGAAGtGTCAAATAacACTGAAgtacAT
ATCACACTCCCATGCAGAATAAAACAAATTATAAACATGTGGCAGGAAGTAGGAAAAGCAATGTATGCCCCT
CCCATCAGAGGACAAATTAGATGTTCATCAAATATTACAGGGCTGCTAcTAACAAGAGATGGTGGTAatagC
ACGAatgagacCGAgATCTTCAGACCTGGA
>2V02P12,0.036220045202976,79.796511627907,R5
GAAaAAGAGGTAGTAATTAGgTCTGAcAATTTCtCGGACAATGCTAAAACCATAATAGTACAGCTGAAGGAA
gCTGTAGAAATTAATTGTgCAAGACCCAACAACAATACAgGAAAAAGTATACctATAGGACCAGGGAGAGCA
TTTTATgCAACAGGAGAAATAATAGGAGATATAAGACAAGCACATTGTAACaTTAGTAGAGCAAAATGGAAT
AACACTTTAAAACAGgTAGTTgAAAAATTAAGAaAACAATTTAtGAATAgAACAATAGTCTTTAATCAATCC
TCAGGAGGGGACCCAGAAATTGTAATGCACAGTTTTAATTGTGGAGGGGAATTTTTCTACTGTAATTCAACA
CAACTGTTTAATAGTACTTGGtTTAaTagtacttggAATGgTACTGAAGtGTCAAATAacACTGAAgtaAAT
ATCACACTCCCATGCAGAATAAAACAAATTATAAACATGTGGCAGGAAGTAGGAAAAGCAATGTATGCCCCT
CCCATCAGAGGACAAATTAGATGTTCATCAAATATTACAGGGCTGCTAcTAACAAGAGATGGTGGTAatagC
ACGAatgagacCGAgATCTTCAGACCTGGA
>2V02P13,0.036326159532149,79.796511627907,R5
GAAaAAGAGGTAGTAATTAGgTCTGAcAATTTCtCGGACAATGCTAAAACCATAATAGTACAGCTGAAGGAA
gCTGTAGAAATTAATTGTACAAGACCCAACAACAATACAAGAAAAAGTATACctATAGGACCAGGGAGAGCA
TTTTATgCAACAGGAGAAATAATAGGAGATATAAGACAAGCACATTGTAACaTTAGTAGAGCAAAATGGAAT
AACACTTTAAAACAGgTAGTTgAAAAATTAAGAaAACAATTTAtGAATAgAACAATAGTCTTTAATCAATCC
TCAGGAGGGGACCCAGAAATTGTAATGCACAGTTTTAATTGTGGAGGGGAATTTTTCTACTGTAATTCAACA
CAACTGTTTAATAGTACTTGGtTTAaTagtacttggAATGgTACTGAAGtGTCAAATAacACTGAAgtaAAT
ATCACACTCCCATGCAGAATAAAACAAATTATAAACATGTGGCAGGAAGTAGGAAAAGCAATGTATGCCCCT
CCCATCAGAGGACAAATTAGATGTTCATCAAATATTACAGGGCTGCTAcTAACAAGAGATGGTGGTAatagC
ACGAatgagacCGAgATCTTCAGACCTGGA
>2V02P15,0.036326159532149,79.796511627907,R5
GAAaAAGAGGTAGTAATTAGgTCTGAcAATTTCtCGGACAATGCTAAAACCATAATAGTACAGCTGAAGGAA
gCTGTAGAAATTAATTGTACAAGACCCAACAACAATACAAGAAAAAGTATACctATAGGACCAGGGAGAGCA
TTTTATgCAACAGGAGAAATAATAGGAGATATAAGACAAGCACATTGTAACaTTAGTAGAGCAAAATGGAAT
AACACTTTAAAACAGgTAGTTgAAAAATTAAGAaAACAATTTAtGAATAgAACAATAGTCTTTAATCAATCC
TCAGGAGGGGACCCAGAAATTGTAATGCACAGTTTTAATTGTGGAGGGGAATTTTTCTACTGTAATTCAACA
CAACTGTTTAATAGTACTTGGtTTAaTagtgcttggAATGgTACTGAAGtGTCAAATAacACTGAAgtacAT
ATCACACTCCCATGCAGAATAAAACAAATTATAAACATGTGGCAGGAAGTAGGAAAAGCAATGTATGCCCCT
CCCATCAGAGGACAAATTAGATGTTCATCAAATATTACAGGGCTGCTAcTAACAAGAGATGGTGGTAatagC
ACGAatgagacCGAgATCTTCAGACCTGGA
>2V02X03,0.036326159532149,79.796511627907,R5
GAAaAAGAGGTAGTAATTAGgTCTGAcAATTTCtCGGACAATGCTAAAACCATAATAGTACAGCTGAAGGAA
gCTGTAGAAATTAATTGTACAAGACCCAACAACAATACAAGAAAAAGTATACctATAGGACCAGGGAGAGCA
TTTTATgCAACAGGAGAAATAATAGGAGATATAAGACAAGCACATTGTAACaTTAGTAGAGCAAAATGGAAT
AACACTTTAAAACAGgTAGTTgAAAAATTAAGAaAACAATTTAtGAATAgAACAATAGTCTTTAATCAATCC
TCAGGAGGGGACCCAGAAATTGTAATGCACAGTTTTAATTGTGGAGGGGAATTTTTCTACTGTAATTCAACA
CAACTGTTTAATAGTACTTGGtTTAaTagtacttggAATGgTACTGAAGtGTCAAATgacACTGAAgtaAAT
ATCACACTCCCATGCAGAATAAAACAAATTATAAACATGTGGCAGGAAGTAGGAAAAGCAATGTATGCCCCT
CCCATCAGAGGACAAATTAGATGTTCATCAAATATTACAGGGCTGCTAcTAACAAGAGATGGTGGTAatagC
ACGAatgagacCGAgATCTTCAGACCTGGA
>2V02X05,0.072529675738599,38.517441860465,R5
GAAaAAGAGGTAGTAATTAGgTCTGAcAATTTCtCGGACAATGCTAAAACCATAATAGTACAGCTGAAGGAA
gCTGTAGAAATTAATTGTACAAGACCCAACAACAgTACAAGAAAAAGTATACctATAGGACCAGGGAGAGCA
TTTTATgCAACAGGAGAAATAATAGGAGATATAAGACAAGCACATTGTAACaTTAGTAGAGCAAAATGGAAT
AACgCTTTAAAACAGgTAGTTgAAAAATTAAGAaAACAATTTAtGAATAgAACAATAGTCTTTAATCAATCC
TCAGGAGGGGACCCAGAAATTGTAATGCACAGTTTTAATTGTGGAGGGGAATTTTTCTACTGTAATTCAACA
CAACTGTTTAATAGTACTTGGtTTAaTagtacttggAATGgTACTGAAGtGTCAAATAacACTGAAgtaAAT
ATCACACTCCCATGCAGAATAAAACAAATTATAAACATGTGGCAGGAAGTAGGAAAAGCAATGTATGCCCCT
CCCATCAGAGGACAAATTAGATGTTCATCAAATATTACAGGGCTGCTAcTAACAAGAGATGGTGGTAatagC
ACGAatgagacCGAgATCTTCAGACCTGGA
>2V02X07,0.036326159532149,79.796511627907,R5
GAAGAAGAGGTAGTAATTAGgTCTGAcAATTTCtCGGACAATGCTAAAACCATAATAGTACAGCTGAAGGAA
gCTGTAGAAATTAATTGTACAAGACCCAACAACAATACAAGAAAAAGTATACctATAGGACCAGGGAGAGCA
TTTTATgCAACAGGAGAAATAATAGGAGATATAAGACAAGCACATTGTAACaTTAGTAGAGCAAAATGGAAT
AACACTTTAAAACAGgTAGTTgAAAAATTAAGAaAACAATTTAtGAATAgAACAATAGTCTTTAATCAATCC
TCAGGAGGGGACCCAGAAATTGTAATGCACAGTTTTAATTGTGGAGGGGAATTTTTCTACTGTAATTCAACA
CAACTGTTTAATAGTACTTGGtTTAaTagtacttggAATGgTACTGAAGtGTCAAATAacACTGAAgtaAAT
ATCACACTCCCATGCAGAATAAAACAAATTATAAACATGTGGCAGGAAGTAGGAAAAGCAATaTATGCCCCT
CCCATCAGAGGACAAATTAGATGTTCATCAAATATTACAGGGCTGCTAcTAACAAGAGATGGTGGTAatagC
ACGAatgagacCGAgATCTTCAGACCTGGA
>2V02X09,0.036326159532149,79.796511627907,R5
GAAGAAGAGGTAGTAATTAGgTCTGgcAATTTCtCGGACAATGCTAAAACCATAATAGTACAGCTGAAGGAA
gCTGTAGAAATTAATTGTACAAGACCCAACAACAATACAAGAAAAAGTATACctATAGGACCAGGGAGAGCA
TTTTATgCAACAGGAGAAATAATAGGAGATATAAGACAAGCACATTGTAACaTTAGTAGAGCAAAATGGAAT
AACACTTTAAAACAGgTgGTTgAAAAATTAgGAaAACAATTTAtGAATAgAACAATAGTCTTTAATCAATCC
cCAGGAGGGGACCCAGAAATTGTAATGCACAGTTTTAATTGTGGAGGGGAATTTTTCTACTGTAATTCAACA
CAACTGTTTAATAGTACTTGGtTTAaTagtacttggAATGgTACTGAAGtGTCAAATAacACTGAAgtaAAT
ATCACACTCCCATGCAGAATAAAACAAATTATAAACATGTGGCAGGAAGTAGGAAAAGCAATaTATGCCCCT
CCCATCAGAGGACAAATTAGATGTTCATCAAATATTACAGGGCTGCTAcTAACAAGAGATGGTGGTAatagC
ACGAatgagacCGAgATCTTCAGACCTGGA
>2V02X10,0.036326159532149,79.796511627907,R5
GAAGAAaAGGTAGTAATTAGgTCTGAcAATTTCtCGGACAATGCTAAAACCATAATAGTACAGCTGAAGGAA
gCTGTAGAAATTAATTGTACAAGACCCAACAACAATACAAGAAAAAGTATACctATAGGACCAGGGAGAGCA
TTTTATgCAACAGGAGAAATAATAGGAGATATAAGACAAGCACATTGTAACaTTAGTAGAGCAAAATGGAAT
AACACTTTAAAACAGgTAGTTgAAAAATTAAGAaAACAATTTAtGAATAgAACAATAGTCTTTAATCAATCC
TCAGGAGGGGACCCAGAAATTGTAATGCACAGTTTTAATTGTGGAGGGGAATTTTTCTACTGTAATTCAACA
CAACTGTTTAATAGTACTTGGtTTAaTagtacttggAATGgTACTGAAGtGTCAAATAacACTGAAgtaAAT
ATCACACTCCCATGCAGAATAAAACAAATTATAAACATGTGGCAGGAAGTAGGAAAAGCAATGTATGCCCCT
CCCATCAGAGGACAAATTAGATGTTCATCAAATATTACAGGGCTGCTAcTAACAAGAGATGGTGGTAatagC
ACGAatgagacCGAgATCTTCAGACCTGGA
>2V02X11,0.036326159532149,79.796511627907,R5
GAAaAAGAGGTAGTAATTAGgTCTGAcAATTTCtCGGACAATGCTAAAACCATAATAGTACAGCTGAAGGAA
gCTGTAGAAATTAATTGTACAAGACCCAACAACAATACAAGAAAAAGTATACctATAGGACCAGGGAGAGCA
TTTTATgCAACAGGAGAAATAATAGGAGATATAAGACAAGCACATTGTAACaTTAGTAGAGCAAAATGGAAT
AACgCTTTAAAACAGgTtGTTgAAAAATTAAGAaAACAATTTAtGAATAgAACAATAGTCTTTAATCAATCC
TCAGGAGGGGACCCAGAAATTGTAATGCACgGTTTTAATTGTGGAGGGGAATTTTTCTACTGTAATTCAACA
CAACTGTTTAATAGTgCTTGGtTTAaTagtacttggAATGgTACTGAAGtGTCAAATAacACTGAAgtaAAT
ATCACACTCCCATGCAGAATAAAACAAATTATAAACATGTGGCAGGAAGTAGGAAAAGCAATGTATGCCCCT
CCCATCAGAGGACAAATTAGATGTTCATCAAATATTACAGGGCTGCTAcTAgCAAGAGATGGTGGTAatagC
ACGAatgagacCGAgATCTTCAGACCTGGA
>2V02X12,0.036326159532149,79.796511627907,R5
GAAGAAGAGGTAGTAATTAGgTCTGAcAATTTCtCGGACAATGCTAAAACCATAATAGTACAGCTGAAGGAA
gCTGTAGAAATTAATTGTACAAGACCCAACAACAATACAAGAAAAAGTATACctATAGGACCAGGGAGAGCA
TTTTATgCAACAGGAGAAATAATAGGAGATATAAGACAAGCACATTGTAACaTTAGTAGAGCAAAATGGAAT
AACgCTTTAAAACAGgTAGTTgAAAAATTAAGAGAACAATTTAtGAATAgAACAATAGTCTTTAATCAATCC
TCAGGAGGGGACCCAGAAATTGTAATGCACAGTTTTAATTGTGGAGGGGAATTTTTCTACTGTAATTCAACA
CAACTGTTTAATAaTagtacttggAATGgTACTGAAGtGTCAAATAacACTGAAgtaAATATCACACTCCCA
TGCAGAATAAAACAAATTATAAACATGTGGCAGGAAGTAGGAAAAGCAATGTATGCCCCTCCCATCAGAGGA
CAAATTAGATGTTCATCAAATATTACAGGGCTGCTAcTAACAAGAGATGGTGGTAatagCACGAatgagacC
GAgATCTTCAGACCTGGA
>2V02X13,0.036326159532149,79.796511627907,R5
GAAaAAGAGGTAGTAATTAGgTCTGAcAATTTCtCGGACAATGCTAAAACCATAATAGTACAGCTGAAGGAA
gCTGTAGAAATTAATTGTACAAGACCCAACAACAATACAAGAAAAAGTATACctATAGGACCAGGGAGAGCA
TTTTATgCAACAGGAGAAATAATAGGAGATATAAGACAAGCACAcTGTAACaTTAGTAGAGCAAAATGGAAT
AACgCTTTAAAACAGgTAGTTgAAAAATTAAGAaAACAATTTAtGAATAgAACAATAGTCTTTAATCAATCC
TCAGGAGGGGACCCAGAAATTGTAATGCACAGTTTTAATTGTGGAGGGGAATTTTTCTACTGTAATTCAACA
CAACTGTTTAATAGTACTTGGtTTAaTagtacttggAATGgTACTGAAGtGTCAAATAacACTGAAgtaAAT
ATCACACTCCCATGCAGAATAAAACAAATTATAAACATGcGGCAGGAAGTAGGAAAAGCAATGTATGCCCCT
CCCATCAGAGGACAAATTAGATGTTCATCAAATATTACAGGGCTGCTAcTAACAAGAGATGGTGGTAatagC
ACGAatgagacCGAgATCTTCAGACCTGGA
>2V02X14,0.036326159532149,79.796511627907,R5
GAAGAAGAGGTAGTAATTAGgTCTGAcAATTTCtCGGACAATGCTAAAACCATAATAGTACAGCTGAAGGAA
gCTGTAGAAATTAATTGTACAAGACCCAACAACAAcACAAGAAAAAGTATACctATAGGACCAGGGAGAGCA
TTTTATgCAACAGGAGAAATAATAGGAGATATAAGACAAGCACATTGTAACaTTAGTAGAGCAAAATGGAAT
AACACTTTAAAACAGgTAGTTgAAAAATTAAGAaAACAATTTAtGAATAgAACAATAGTCTTTAATCAATCC
TCAGGAGGGGACCCAGAAATTGTAATGCACAGTTTTAATTGTGGAGGGGAATTTTTCTACTGTAATTCAACA
CAACTGTTTAATAGTACTTGGtTTAaTagtacttggAATGgTACTGAAGtGTCAAATAacACTGAAgtaAAT
ATCACACTCCCATGCAGAATAAAACAAATTATAAACATGTGGCAGGAAGTAGGAAAAGCAATaTATGCCCCT
CCCATCAGAGGACAAATTAGATGTTCATCAAATATTACAGGGCcGCTAcTAACAAGAGATGGTGGTAatagC
ACGAatgagacCGAgATCTTCAGACCTGGA
>2V02X15,0.036326159532149,79.796511627907,R5
GAAaAAGAGGTAGTAATTAGgTCTGAcAATTTCtCGGACAATGCTAAAACCATAATAGTACAGCTGAAGGAA
gCTGTAGAAATTAATTGTACAAGACCCAACAACAATACAAGAAAAAGTATACctATAGGACCAGGGAGAGCA
TTTTATgCAACAGGAGAAATAATAGGAGATATAAGACAAGCACATTGTAACaTTAGTAGAGCAAAATGGAAT
AACgCTTTAAAACAGgTAGTTgAAAAATTAAGAaAACAATTTAtGAATAgAACAATAGTCTTTAATCAATCC
TCAGGAGGGGACCCAGAAATTGTAATGCACAGTTTTAATTGTGGAGGGGAATcTTTCTACTGTAATTCAACA
CAACTGTTTAATAGTACTTGGtTTAaTagtacttggAATGgTACTGAAGtGTCAAATAacACTGAAgtaAAT
ATCACACTCCCATGCAGAATAAAACAAATTATAAACATGTGGCAGGAAGTAGGAAAAGCAATGTATGCCCCT
CCCATCAGAGGACAAATTAGATGTTCATCAAATATTACAGGGCTGCTAcTAACAAGAGATGGTGGTAatagC
ACGAatgagacCGAgATCTTCAGACCTGGA
>2V04X01,0.036326159532149,79.796511627907,R5
GAAGAAGAGGTAGTAATTAGgTCTGAcAATTTCtCGGACAATGCTAAAACCATAATAGTACAGCTGAAGGAA
gCTGTAGAAATTAATTGTACAAGACCCAACAACAATACAAGAAAAAGTATACctATAGGACCAGGGAGAGCA
TTTTATgCAACAGGAGAAATAATAGGAGATATAAGACAAGCACATTGTAACaTTAGTAGAGCAAAATGGAAT
AACACTTTAAAACAGgTAGTTgAAAAATTAAGAaAACAATTTAtGAATAgAACAATAGTCTTTAATCAATCC
TCAGGAGGGGACCCAGAAATTGTAATGCACAGTTTTAATTGTGGAGGGGAATTTTTCTACTGTAATTCAACA
CAACTGTTTAATAGTACTTGGtTTAaTagtacttggAATGgTACTGAAGtGTCAAATAacACTGAAgtaAAT
ATCACACTCCCATGCAGAATAAAACAAATTATAAACATGTGGCAGGAAGTAGGAAAAGCAATaTATGCCCCT
CCCATCAGAGGACAAATTAGATGTTCATCAAATATTACAGGGCTGCTAcTAACAAGAGATGGTGGTAatagC
ACGAatgagacCGAgATCTTCAGACCTGGA
>2V04X04,0.067753707015774,42.441860465116,R5
GAAGAAGAGGTAGTAATTAGgTCTGAcAATTTCtCGGACAATGCTAAAACCATAATAGTACAGCTGAAGGAA
gCTGTAGAAATTAATTGTACAAGgCCCAACAACAATACAAGAAAAAGTATACAtATAGGACCAGGGAGAGCA
TTTTATgCAACAGGAGAAATAATAGGAGATATAAGACAAGCACATTGTAACaTTAGTAGAGCAAAATGGAAT
AACACTTTAAAACAGgTAGTTgAAAAATTAAGAaAACAATTTAtGAATAgAACAATAGTCTTTAATCAATCC
TCAGGAGGGGACCCAGAAATTGTAATGCACAGTTTTAATTGTGGAGGGGAATTTTTCTACTGTAATTCAACA
CAACTGTTTAAcAGTACTTGGtTTAaTagtacttggAATGgTACTGAAGtGTCAAATAacACTGAAggaAAT
ATCACACTCCCATGCAGAATAAAACAAATTATAAACATGTGGCAGGAAGTAGGAAAAGCAATGTATGCCCCT
CCCATCAGAGGACAAATTAGATGTTCATCAAATATTACAGGGCTGCTAcTAACAAGAGATGGTGGTAatagC
ACGAatgagacCGAgATCTTCAGACCTGGA
>2V04X05,0.036326159532149,79.796511627907,R5
GAAGAAGAGGTAGTAATTAGgTCTaAcAATTTCtCGGACAATGCTAAAACCATAATAGTACAGCTGAAGGAA
gCTGTAGAAATTAATTGTACAAGACCCAACAACAATACAAGAAAAAGTATACctATAGGACCAGGGAGAGCA
TTTTATgCAACAGGAGAAATAATAGGAGATATAAGACAAGCACATTGTAACaTTAGTAGAGCAAAATGGAAT
AACACTTTAAAACAGgTAGTTgAAAAATTAAGAaAACAATTTAtGAATAgAACAATAGTCTTTAATCAATCC
TCAGGAGGGGACCCAGAAATTGTAATGCACAGTTTTAATTGTGGAGGGGAATTTTTCTACTGTAATTCAACA
CAACTGTTTAATAGTACTTGGtTTAaTagtacttggAATGgTACTGAAGtGTCAAATAacACTGAAgtaAAT
ATCACACTCCCATGCAGAATAAAACAAATTATAAACATGTGGCAGGAAGTAGGAAAAGCAATGTATGCCCCT
CCCATCAGAGGACAAATTAGATGTTCATCAAATATTACAGGGCTGCTAcTAACAAGAGATGGTGGTAatagC
ACGAatgagacCGAgATCTTCAGACCTGGA
>2V04X08,0.067753707015774,42.441860465116,R5
GAAGAAGAGGTAGTAATTAGgTCTGAcAATTTCtCGGACAATGCTAAAACCATAATAGTACAGCTGAAGGAA
gCTGTAGAAATTAATTGTACAAGgCCCAACAACAATACAAGAAAAAGTATACAtATAGGACCAGGGAGAGCA
TTTTATgCAACAGGAGAAATAATAGGAGATATAAGACAAGCACATTGTAACaTTAGTAGAGCAAAATGGAAT
AACACTTTAAAACAGgTAGTTgAAAAATTAAGAaAACAATTTAtGAATAgAACAATAGTCTTTAATCAATCC
TCAGGAGGGGACCCAGAAATTGTAATGCACAGTTTTAATTGTGGAGGGGAATTTTTCTACTGTAATTCAACA
CAACTGTTTAATAGTACTTGGtTTAaTagtacttggAATGgTACTGAAGtGTCAAATAacACTGAAggaAAT
ATCACACTCCCATGCAGAATAAAACAAATTATAAACATGTGGCAGGAAGcAGGAAAAGCAATGTATGCCCCT
CCCATCAGAGGACAAATTAGATGTTCATCAAATATTACAGGGCTGCTAcTAACAAGAGATGGTGGTAatagC
ACGAatgagacCGAgATCTTCAGACCTGGA
>2V04X09,0.089319916137463,26.598837209302,R5
GAAGAAGAGGTAGTAATTAGgTCTGAcAATTTCtCGGACAATGCTAAAACCATAATAGTACAGCTGAAGGAA
gCTGTAGAAATTAATTGTACAAGACCCAACAACAATACAAGAAAAAaTATACAtATAGGACCAGGGAGAGCA
TTTTATgCAACAGGAGAAATAATAGGAGATATAAGACAAGCACATTGTAACaTTAGTAGAGCgAAATGGAAT
AACACTTTAAAACAGgTAGTTgAAAAATTAAGAGAACAATTTAtGAATAgAACAATAGTCTTTAATCAATCC
TCAGGAGGGGACCCAGAAATTGTAATGCACAGTTTTAATTGTGGAGGGGAATTTTTCTACTGTAATTCAACA
CAACTGTTTAAcAGTACTTGGtTTAaTagtacttggAATGgTACTGAAGtGTCAAATAacACTGAAgtaAAT
ATCACACTCCCATGCAGAATAAAACAAATTATAAACATGTGGCAGGAAGTAGGAAAAGCAATGTATGCCCCT
CCCATCAGAGGACAAATTAGATGTTCATCAAATATTACAGGGCTGCTAcTAACAAGAGATGGTGGTAgtagC
ACGAatgagacCGAgATCTTCAGACCTGGA
>2V04X10,0.067753707015774,42.441860465116,R5
GAAGAAGAGGcAGTAATTAGgTCTGAcAATTTCtCGGACAATGCTAAAACCATAATAGTACAGCTGAAGGAA
gCTGTAGAAATTAATTGTACAAGgCCCAACAACAATACAAGAAAAAGTATACAtATAGGACCAGGGAGAGCA
TTTTATgCAACAGGAGAAATAATAGGAGATATAAGACAAGCACATTGTAACaTTAGTAGAGCAAAATGGAAT
AACACTTTAAAACAGgTAGTTgAAAAATTAAGAaAACAATTTAtGAATAgAACAATAGTCTTTAATCAATCC
TCAGGAGGGGACCCAGAAATTGTAATGCACAGTTTTAATTGTGGAGGGGAATTTTTCTACTGTAATTCAACA
CAACTGTTTAATAGTACTTGGtTTAaTagtacttggAATGgTACTGAAGtGTCAAATAacACTGAAggaAAT
ATCACACTCCCATGCAGAATAAAACAAATTATAAACATGTGGCAGGAAGTAGGAAAAGCAATGTATGCCCCT
CCCATCAGAGGACAAATTAGATGTTCATCAAATATTACAGGGCTGCTAcTAACAAGAGATGGTGGTAatagC
ACGAatgagacCGAgATCTTCAGACCTGGA
>2V04X12,0.067753707015774,42.441860465116,R5
GAAGAAGAGGTAGTAATTAGgTCTGAcAATTTCtCGGACAATGCTAAAACCATAATAGTACAGCTGAAGGAA
gCTGTAGAAtTTAATTGTACAAGACCCAACAACAATACAAGAAAAAGTATACAtATAGGACCAGGGAGAGCA
TTTTATgCAACAGGAGAAATAATAGGAGATATAAGACAAGCACATTGTAACaTTAGTAGAGCAAAATGGAAT
AACACTTTAAAACAGgTAGTTgAAAAATTAAGAGAACAATTTAtGAATAgAACAATAGTCTTTAATCAATCC
TCAGGAGGGGACCCAGAAATTGTAATGCACAGTTTTAATTGTGGAGGGGAATTTTTCTACTGTAATTCAACA
CAACTGTTTAATAGTACTTGGtTTAaTagtacttggAATGgTACTGAAGtGTCAAATAacAtTGAAgtaAAT
ATCACACTCCCATGCAGAATAAAACAAATTATAAACATGTGGCAGGAAGTAGGAAAAGCAATGTATGCCCCT
CCCATCAGAGGACAAATTAGATGTTCATCAAATATTACAGGGCTGCTAcTAACAAGAGATGGTGGTAatagC
ACGAatgagacCGAgATCTTCAGACCTGGA
>2V04X13,0.036326159532149,79.796511627907,R5
GAAGAAGAGGTAGTAATTAGgTCTGAcAATTTCtCGGACAATGCTAAAACCATAATAGTACAGCTGAAGGAA
gCTGTAGAAATTAATTGTACAAGACCCAACAACAATACAAGAAAAAGTATACctATAGGACCAGGGAGAGCA
TTTTATgCAACAGGAGAAATAATAGGAGATATAAGACAAGCACATTGTAACaTTAGTAGAGCAAAATGGAAT
AACgCTTTAGAACAGgTAGTTgAAAAATTAAGAaAACAATTTAtGAATAgAACAATAGTCTTTAATCAATCC
TCAGGAGGGGACCCAGAAATTGTAATGCACAGTTTTAATTGTGGAGGGGAATTTTTCTACTGTAATTCAACA
CAACTGTTTAATAGTacttggAATGgTACTGAAGtGTCAAATAacACTGAAgtaAATATCACACTCCCATGC
AGAATAAAACAAATTATAAACATGTGGCAGGAAGTAGGAAAAGCAATGTATGCCCCTCCCATCAGAGGACAA
ATTAGATGTTCATCAAATATTACAGGGCTGCTAcTAACAAGAGATGGTGGTAatagCACGAatgagacCGAg
ATCTTCAGACCTGGA
>2V04X16,0.053227638440862,57.848837209302,R5
GAAGAAGAGGTAGTAATTAGgTCTGAcAATTTCtCGGACAATGCTAAAACCATAATAGTACAGCTGAAGGAA
gCTGcAGAAATTAATTcTACAAGACCCAACAACAATACAAGAAAAAGTATACAtATAGGACCAGGGAGAGCA
TTTTATgCAACAGGAGAAgTAATAGGAGATATAAGACAAGCACATTGTAACaTTAGTAGAGCAAAATGGAAT
AACACTTTAAAACAGgTAGTTgAAAAATTAAGAGAACAATTTAtGAATAgAACAATAGTCTTTAATCAATCC
TCAGGAGGGGACCCAGAAATTGTAATGCACAGTTTTAATTGTGGAGGGGAATTTTTCTACTGTAATTCAACA
CAACTGTTTAATAGTACTTGGtTTAaTagtacttggAATGgTACTGAAGtGTCAAATAacACTGAAgtaAAT
ATCACACcCCCATGCAGAATAAAACAAATTATAAACATGTGGCAGGAAGTAGGAAAAGCAATGTATGCCCCT
CCCATCAGAGGACAAATTAGATGTTCATCAAATATTACAGGGCTGCTAcTAACAAGAGATGGTGGTAatagC
ACGAatgagacCGAgATCTTCAGACCTGGA
>2V04X17,0.067753707015774,42.441860465116,R5
GAAGAAGAGGTAGTAATTAGgTCTGAcAATTTCtCGGACAATGCTAAAACCATAATAGTACAGCTGAAGGAA
gCTGTAGAAATTAATTGTACAAGACCCAACAACAATACAAGAAAAAGTATACAtATAGGACCAGGGAGAGCA
TTTTATgCAACAGGAGAAATAATAGGAGATATAAGACAAGCACATTGTAACaTTAGTAGAGCAAAATGGAAT
AACACTTTAAAACAGgTAGTTgAAAAATTAAGAaAACAATTTAtGAATAgAACAATAGTCTTTAATCAATCC
TCAGGAGGGGACCCAGAAATTGTAATGCACAGTTTTAATTGTGGAGGGGAATTTTTCTACTGTAATTCAACA
CAACTGTTTAATAGTACTTGGtTTAaTagtacttggAATGaTACTGAAGtGTCAAATAacACTGAAggaAAT
ATCACACTCCCATGCAGAATAAAACAAATTATAAACATGTGGCAGGAAGTAGGAAAAGCAATGTATGCCCCT
CCCATCAGAGGACAAATTAGATGTTCATCAAATATTACAGGGCTGCTAcTAACAAGAGATGGTGGTAatagC
ACGAatgagacCGAgATCTTCAGACCTGGA
>2V04X18,0.065686747091221,43.459302325581,R5
GAAGAAGAGGTAGTAATTAGgTCTGAcAATTTCtCGGACAATGCTAAAACCATgATAGTACAGCTGAAGGAA
gCTGTAGAAATTAATTGTACAAGACCCAACAACAATACAAGAAAAAGTATACAtATAGGACCAGGGAGAGCA
TTTTATgCAACAGGAGAAATAATAGGAGATATAAGgCAAGaACATTGTAACaTTAGTAGAGCAAAATGGAAT
AACACTTTAAAACAGgTAGTTgAAAAATTAAGAaAACAATTTAtGAATAgAACAATAGTCTTTAATCAATCC
TCAGGAGGGGACCCAGAAATTGTAATGCACAGTTTTAATTGTGGAGGGGAATTTTTCTACTGTAATTCAACA
CAACTGTTTAATAGTACTTGGtTTAaTagtacttggAATGaTACTGAAGtGTCAAATAacACTGAAgtaAAT
ATCACACTCCCATGCAGAATAAAACAAATTATAAACATGTGGCAGGAAGTAGGAAAAGCAATGTATGCCCCT
CCCATCAGAGGACAAATTAGATGTTCATCAAATATTACAGGGCTGCTAcTAACAAGAGATGGTGGTAatagC
ACGAatgagacCGAgATCTTCAGACCTGGA
>2V05P28,0.036326159532149,79.796511627907,R5
GAAGAAGAGGTAGTAATTAGgTCTGAcAATTTCtCGGACAATGCTAAAACCATAATAGTACAGCTGAAGGAA
gCTGTAGAAATTAATTGTACAAGACCCAACAACAATACAAGAAAAAGTATACctATAGGACCAGGGAGAGCA
TTTTATgCAACAGGAGAAATAATAGGAGATATAAGACAAGCACATTGTAACaTTAGTAGAGCAAAATGGAAT
AACACTTTAAAACAGgTAGTTgAAAAATTAAGAaAACAATTTAtGAATAgAACAATAGTCTTTAATCAATCC
TCAGGAaGGGACCCAGAAATTGTAATGCACAGTTTTAATTGTGGAGGGGAATTTTTCTACTGTAATTCAACA
CAACTGTTTAATAGTACTTGGtTTAaTaggacttggAATGgTACTGAAGtGTCAAATAacACTGAAgtaAAT
ATCACACTCCCATGCAGAATAAAACAAATTATAAACATGTGGCAGGAAGTAGGAAAAGCAATGTATGCCCCT
CCCATCAGAGGACAAATTAGATGTTCATCAAATATTACAGGGCTGCTAcTAACAAGAGATGGTGGTAgtagC
ACGAatgagacCGAgATCTTCAGACCTGGA
>2V05P29,0.067753707015774,42.441860465116,R5
GAAGAAGAGGTAGTAATTAGgTCTGAcAAGTTCtCGGACAATaCTAAAACCATAATAGTACAGCTGAAGGAA
gCTGTAGAAATTAATTGTACAAGACCCAACAACAATACAAGAAAAAGTATACAtATAGGACCAGGGAGAGCA
TTTTATgCAACAGGAGAAATAATAGGAGATATAAGACAAGCACATTGTAACaTTAGTAGAGCAAAATGGAAT
AACACTTTAAAgCAGgTAGTTgAAAAATTAAGAGAACAATTTAAGAATAgAACAATAGTCTTTAATCAATCC
TCAGGAGGGGACCCAGAAATTGTAATGCACAGTTTTAATTGTGGAGGGGAATTTTTCTACTGTAATTCAACA
CAACTGTTTAATAGTACTTGGtTTAaTagtacttggAATGgTgCTGAAGGGTCAAATAacACTGAAgtacAT
ATCACACTCCCATGCAGAATAAAACAAATTATAAACATGTGGCAGGAAGTAGGAAAAGCAATGTATGCCCCT
CCCATCAGAGGACAAATTAGATGTTCATCAAATATTACAGGGCTGCTAcTAACAAGAGATGGTGGTAatagC
ACGAatgagacCGAgATCTTCAGACCTGGA
>2V05P31,0.067753707015774,42.441860465116,R5
GAAGAAGAGGTAGTAATTAGgTCTGAcAATTTCtCGGACAATGCTAAAACCATAATAGTACAGCTGAAGGAA
gCTGTAGAAATTAATTGTACAAGACCCAACAACAATACAAGAAAAAGTATACAtATAGGACCAGGGAGAGCA
TTTTATgCAACAGGAGAAATAATAGGAGAcATAAGACAAGCACATTGTAACaTTAGTAGAGCAAAATGGAAT
AACACTTTAcAACAGgTAGTTAAAAAATTAAGAGAACAATTTAGGAATAAAACAATAGTCTTTAATCAATCC
TCAGGAGGGGACCCAGAAATTGTAATGCACAGTTTTAATTGTGGAGGGGAATTTTTCTACTGTAATTCAACA
CAACTGTTTAATAGTACTTGGcTTAaTagtacttggAATGgTACTGAAGGGTCAAATAacACTGAAgaaAAT
ATCACACTCCCATGCAGAATAAAACAAATTgTAAACATGTGGCAGGAAGTAGGAAAAGCAATGTATGCCCCT
CCCATCAGAGGACAAATTAGATGTTCATCAAATATTACAGGGCTGCTAcTAACAAGAGATGGTGGTaatagC
ACGAatgagacCGAgATCTTCAGACCTGGA
>2V05P32,0.077377099883459,34.883720930233,R5
GAAGAAGAGGTAGTAATTAGgTCTGAcAAGTTCtCGGACAATaCTAAAACCATAATAGTACAGCTGAAGGAA
gCTGTAGAAATTAATTGTACAAGACCCAACAACAATACAAGAAAAAGTATACAtATAGGACCAGGGAGAGCA
TTTTATgCAACAGGAGgAATAATAGGAGATATAAGACAAGCACATTGTAACaTTAGTAGAGCAAAATGGAAT
AACACTTTAcAACAGgTAGTTgAAAAATTAAGAGAACAATTTAGGAATAAAACAATAGTCTTTAATCAATCC
TCAGGAGGGGACCCAGAAATTGTAATGCACAGTTTTAATTGTGGAGGGGAATTTTTCTACTGTAATTCAACA
CAACTGTTTAATAGTACTTGGttgttTAaTAgtacttggAATGaTACTGAAGtGTCAAATAacACTGgAgaa
AATATCACACTCCCATGCAGAATAAAACAAATTATAAACATGTGGCAGGAAGTAGGAAAAGCAATGTATGCC
CCTCCCATCAGAGGACAAATTAGATGTTCATCAAATATTACAGGGCTGCTAcTAACAAGAGATGGTGGTAgt
agcacgaatagCACGAatgagacCGAgATCTTCAGACCTGGA
>2V05P33,0.067753707015774,42.441860465116,R5
GAAGAAGAGGTAGTAATTAGgTCTGAcAATTTCtCGGACAATGCTAAAACCATAATAGTACAGCTGAAGGAA
gCTGTAGAAATTAATTGTACAAGACCCAACAACAATACAAGAAAAAGTATACAtATAGGACCAGGGAGAGCA
TTTTATgCAACAGGAGAAATAATAGGAGATATAAGACAAGCACATTGTAACaTTAGTgGAGCAAAATGGAAT
AACACTTTAAAACAGgTAGTTgAAAAATTAAGAGAACAATTTAAGAATAgAACAATAGTCTTTAATCAATCC
TCAGGAGGGGACCCAGAAATTGTAATGCACAGTTTTAATTGTGGAGGGGAATTTTTCTACTGTAATTCAACA
CAACTGTTTAATAGTACTTGGcTTAaTagtacttggAATGgTAtTGAAGtGTCAAATAacACTGAAgtaAAT
ATCACACTCCCATGCAGAATAAAACAAATTATAAACATGTGGCAGGAAGTAGGAAAAGCAATGTATGCCCCT
CCCATCAGAGGACAAATTAGATGTTCATCAAATATTACtGGGCTGCTAcTAACAAGAGATGGTGGTAataAC
ACGAatgagacCGAgATCTTCAGACCTGGA
>2V05P34,0.067753707015774,42.441860465116,R5
GAAGAAGAGGTAGTAATTAGgTCTGAcAATTTCtCGGACAATaCTAAAACCATAATAGTACAGCTGAAGGAA
gCTGTAGAAATTAATTGTACAAGACCCAACAACAATACAAGAAAAAGTATACAtATAGGACCAGGGAGAGCA
TTTTATgCAACAGGAGAAATAATAGGAGATATAAGACAAGCACATTGTAACaTTAGTAGAGCAAAATGGAAT
AACACTTTAcAACAGgTAGTTgAAAAATTAAGAcAACAATTTGtGAATAgAACAATAGTCTTTAATCAATCC
TCAGGAGGGGACCCAGAAATTGTAATGCACAGTTTTAATTGTGGAGGGGAATTTTTCTACTGTAATTCAACA
CAACTGTTTAATAGTACTTGGtTTAaTagtacttggAATGgTgCTGAAGGGTCAAATAacACTGAAgtacAT
ATCACACTCCCATGCAGAATAAAACAAATTATAAACATGTGGCAGGAAGTAGGAAAAGCAATGTATGCCCCT
CCCATCAGAGGACAAATTAGATGTTCATCAAATATTACAGGGCTGCTAcTAACAAGAGATGGTGGTAgtagc
acgaatagCACGAatgagacCGAgATCTTCAGACCTGGA
>2V05P35,0.067753707015774,42.441860465116,R5
GAAGAAGAGGTAGTAATTAGgTCTGAcAAGTTCtCGGACAATaCTAAAACCATAATAGTACAGCTGAAGGAA
gCTGTAGAAATTAATTGTACAAGACCCAACAACAATACAAGAAAAAGTATACAtATAGGACCAGGGAGAGCA
TTTTATgCAACAGGAGAAATAATAGGAGATATAAGACAAGCACATTGTAACaTTAGTAGAGCAAAATGGAAT
AACACTTTAcAACAGgTAGTTgAAAAATTAAGAGAACAATTTAGGAATAgAACAATAGTCTTTAATCAATCC
TCAGGAGGGGACCCAGAAATTGTAATGCACAGTTTTAATTGTGGAGGGGAATTTcTCTACTGTAATTCAACA
CAACTGTTTAATAGTACTTGGcTTAaTagtacttggAATGgTACTGAAGGGTCAAATAacACTGAAgtaAAT
ATCACACTCCCATGCgGAATAAAACAAATTATAAACATGTGGCAGGAAGTAGGAAAAGCAATGTATGCCCCT
CCCATCAGAGGACAAATTAGATGTTCATCAAATATTACAGGGCTGCTAcTAACAAGAGATGGTGGTAgtagc
acgaatagCACGAatgagacCGAgATCTTCAGACCTGGA
>2V05P36,0.067753707015774,42.441860465116,R5
GAAGAAGAGGTAGTAATTAGgTCTGAcAATTTCtCGGACAATGCTAAAACCATAATAGTACAGCTGAAGGAA
gCTGTAGAAATTAATTGTACAAGACCCAACAACAATACAAGAAAAAGTATACAtATAGGACCAGGGAGAGCA
TTTTATgCAACAGGAGAAATAATAGGAGATATAAGACAAGCACATTGTAACaTTAGTAGAGCAAAATGGAAT
AACACTTTAAAACAGgTAGTTgAAAAATTAAGAGAACAATTTAtGAATAgAACAATAGTCTTTAATCAATCC
TCAGGAGGGGACCCAGAAATTGTAATGCACAGTTTTAATTGTGGAGGGGAATTTTTCTACTGTAATTCAACA
CAACTGTTTAATAGTACTTGGcTTAaTagtacttggAATGgTACTGAAGGGTCAcATAacACTGAAgtacAT
ATCACACTCCCATGCAGAATAAAACAAATTATAAACATGTGGCAGGAAGTAGGAAAAGCAATGTATGCCCCT
CCCATCAGAGGACAAATTAGATGTTCATCAAATATTACAGGGCTGCTAcTAACAAGAGATGGTGGcAataAC
ACGAatgagacCGggATCTTCAGACCTGGA
>2V05P37,0.067753707015774,42.441860465116,R5
GAcGAAGAGGTAGTAATTAGgTCTGAcAATTTCtCGGACAATGCTAAAACCATAATAGTACAGCTGAAGGAA
gCTGTAGAAATTAATTGTACAAGACCCAACAACAATACAAGAAAAAGTATACAtATAGGgCCAGGGAGAGCA
TTTTATgCAACAGGAGAAATAATAGGAGATATAAGACAAGCACATTGTAACaTTAGTAGAGCAAAATGGAAT
AACACTTTAAgACAGgTAGTTgAAAAATcAAGAGAACAATTTGtGAATAgAACAATAGTCTTTAATCAATCC
TCAGGAGGGGACCCAGAAATTGTAATGCACAGTTTTAATTGTGGAGGGGAATTTTTCTACTGTAATTCAACA
CAACTGTTTAATAGTACTTGGtTgtTTAaTagtacttggAATGaTACTGAAGtGTCAAATAacACTGAAgta
AATATCACACTCCCATGCAGAATAAAACAAATTATAAACATGTGGCAGGAAGTAGGAAAAGCAATGTATGCC
CCTCCCATCAGAGGACAAATTAGATGTTCATCAAATATTACAGGGCTGCTAcTAACAAGAGATGGTGGTAAt
agcacgAatgagaCCGAgAcCTTCAGACCTGGA
>2V05P38,0.067753707015774,42.441860465116,R5
GAAGAAGAGGTAGTAATTAGgTCTGAcAATTTCtCGGACAATGCTAAAACCATAATAGTACAGCTGAAGGAA
gCTGTAGAAATTAATTGTACAAGACCCAACAACAATACAAGAAAAAGTATACAtATAGGACCAGGGAGAGCA
TTTTATgCAACAGGAGAAATAATAGGAGATATAAGACAAGCACATTGTAACaTTAGTAGAGCAAAATGGAAT
AACACTTTAAAtCAGgTAGTTgAAAAATTAAGAGAACAATTTGtGAATAggACAATAGTCTTTAATCAATCC
TCAGGAGGGGACCCAGAAATTGTAATGCACAGTTTTAATTGTGGAGGGGAATTTTTCTACTGTAATTCAACA
CAACTGTTTAATAGTACTTGGtTgtTTAaTagtacttggAATGaTACTGAAGtGTCAAATAacACTGAAgta
AATATCACACTCCCATGCAGAATAAAACAAATTATAAACATGTGGCAGGAAGTAGGAAAAGCAATGTATGCC
CCTCCCATCAGAGGACAAATTAGATGTTCATCAAATATTACAGGGCTGCTAcTAACAAGAGATGGTGGTAAt
agcacaAatgagaCCGAgAcCTTCAGACCTGGA
>2V05P39,0.067753707015774,42.441860465116,R5
GAAGAAGAGGTAGTAATTAGgTCTGAcAAGTTCtCGGACAATGCTAAAACCATAATAGTACAGCTGAAGGAA
gCTGTAGAAATTAATTGTACAAGACCCAACAACAATACAAGAAAAAGTATACAtATAGGACCAGGGAGAGCA
TTTTATgCAACAGGAGAAATAATAGGAGATATAAGACAAGCACATTGTAACaTTAGTAGAGCAAAATGGAAT
AACACTTTAAAACAGgTAGTTgAAAAATTAAGAGAACAATTTAATAgAACAATAGTCTTTAAaaAATCCTCA
GGAGGGGACCCAGAAATTGTAATGCACAGTTTTAATTGTGGAGGGGAATTTTTCTACTGTAATTCAACACAA
CTGTTTAATAGTACTTGGtTTAATGgTACTGAAGtGTCAAATAacACTGAAgtacATATCACACTCCCATGC
AGAATAAAACAAATTATAAACATGTGGCAGGAAGTAGGAAAAGCAATGTATGCCCCTCCCATCAGAGGACAA
ATTAGATGcTCATCAAATATTACAGGGCTGCTAcTAACAAGAGATGGTGGTAataACACGAatgggacCGAg
ATCTTCAGACCTGGA
>2V05P40,0.067753707015774,42.441860465116,R5
GAAGAAGAGGTAGTAATTAGgTCTGAcAATTTCtCGGACAATGCTAAAACCATAATAGTACAGCTGAAGGAA
gCTGTAGAAATTAATTGTACAAGACCCAACAACAATACAAGAAAAAGTATACAtATAGGACCAGGGAGAGCA
TTTTATgCAACAGGAGAAATAATAGGAGATATAAGACAAGCACATTGTAACaTTAGTAGAGCAAAATGGAAT
AACACTTTAAgACAGgTAGTTgAAAAATTAAGAGAACAATTTGtGAATAgAACAATAGTCTTTAATCAATCC
TCAGGAGGGGACCCAGAAATTGTAATGCACAGTTTTAATTGTGGAGGGGAATTTTTCTACTGTAATTCAACA
CAACTGTTTAATAGTACTTGGtTgtTTAaTagtacttggAATGaTACTGAAGGGTCAAATAacACTGAAgta
AATATCACACTCCCATGtAGAATAAAACAAATTATAAACATGTGGCAGGAAGTAGGAAAAGCAATGTATGCC
CCTCCCATCAGAGGACAAATTAGATGTTCATCAAATATTACAGGGCTGCTAcTAACAAGAGATGGTGGTAAt
atcatgAatgagaCCGAgATCTTCAGACCTGGA
>2V05X01,0.067753707015774,42.441860465116,R5
GAAGAAGAGGTAGTAATTAGgTCTGAcAAGTTCtCGGACAATaCTAAAACCATAATAGTACAGCTGAAGGAA
gCTGTAGAAATTAATTGTACAAGACCCAACAACAATACAAGAAAAAGTATACAtATAGGACCAGGGAGAGCA
TTTTATgCAACAGGAGAAATAATAGGgGATATAAGACAAGCACATTGTAACaTTAGTAGAGCAAAATGGAAT
AACACTTTAAAACAGgTAGTTgAAAAATTAAGAGAACAATTTAtGAATAgAACAATAGTCTTTAATCAATCC
TCAGGAGGGGACCCAGAAATTGTAATGCACAGTTTTAATTGTGGAGGGGAATTTTTCTACTGTAATTCAACA
CAACTGTTTAATAGTACTTGGcTTAaTagtacttggAATGgTACTGAAGGGTCAAATAacACTGAAggaAAT
ATCACACTCCCATGCAGAATAAAACAAATTATAAACATGTGGCAGGAAGTAGGAAAAGCAATGTATGCCCCT
CCCATCAGAGGACAAATTAGATGTTCATCAAATATTACAGGGtTGCTAcTAACAAGAGATGGTGGTAataAC
ACGAatgagacCGAgATCTTCAGACCTGGA
>2V05X02,0.067753707015774,42.441860465116,R5
GAAGAAGAGGTAGTAATTAGgTCTGAcAATTTCtCGGACAATGCTAAAACCATAATAGTACAGCTGAAGGAA
gCTGTAGAAATTAATTGTACAAGACCCAACAACAATACAAGAAAAAGTATACAtATAGGACCAGGGAGgGCA
TTTTATgCAACAGGAGAAATAATAGGAGATATAAGACAAGCACATTGTAACaTTAGTAGAGCAAAATGGAAT
AgCACTTTAAAACAGgTAGcTgAAAAATTAAGAGAACAATTTAtaAATAgAACAATAGTCTTTAATCAATCC
TCAGGAGGaGACCCAGAAATTGTAATGCACAGTTTTAATTGTGGAGGGGAATTTTTCTACTGTAATTCAACA
CAACTGTTTAATAGTACTTGGtTTAaTagtacttggAATGgTACTGAAGGGTCAAATAacACTGAAgtaAAT
ATCACACTCCCATGCAGAATAAAACAAATTATAAACATGTGGCAGGAAGTAGGAAAAGCAATGTATGCCCCT
CCCATCAGAGGACAAATTAGATGTTCATCAAATATTACAGGGCTGCTAcTAACAAGAGATGGTGGTAatagC
ACGAatgagacCGAgATCTTCAGACCTGGA
>2V05X03,0.074444472557062,37.5,R5
GAAGAAGAGGTAGTAATTAGgTCTGAcAATTTCtCGGACAATGCTAAAACCATAATAGTACAGCTGAAGGAA
gCTGTAGAAAcTAATTGTACAAGACCCAACAACAATACAAGAAAAAGTATACAtATAGGACCAGGGAGAGCA
TTTTATgCAACAGGAGAAATAATAGGAGATATAAGACAAGCAtATTGTAACaTTAGTAGAGCAAAATGGAAT
AACACTTTAAAACAGgTAGTTAAAAAATTAAGAGAACAATTTAtGAATAgAACAATAGTCTTTAAaaAATCC
TCAGGAGGGGACCCAGAAATTGTAATGCACAGTTTTAATTGTGGAGGGGAATTTTTCTACTGTAATTCAACA
CAACTGTTTAATAaTAGTGgTACTGAAGtGTCAAATAacACTGAAgtacATATCACACTCCCATGCAGAATA
AAACAAATTATAAACATGTGGCAGGAAGTAGGAAAAGCAATGTATGCCCCTCCCATCAGAGGACAAATTAGA
TGTTCATCAAATATTACAGGGCTGCTAcTAACAAGAGATGGTGGTAatagCACGAatgggacCGAgATCTTC
AGACCTGGA
>2V05X04,0.067753707015774,42.441860465116,R5
GAAGAAGAGGTAGTAATTAGgTCTGAcAATTTCtCGGACAATGCTAAAACCATAATAGTACAGCTGAAGGAA
gCTGTAGAAATTAATTGTACAAGACCCAACAACAATACAAGAAAAAGTATACAtATAGGACCAGGGAGAGCA
TTTTATgCAACAGGAGAAATAATAGGAGATATAAGACAAGCACATTGTAACaTTAGTAGAGCgAAATGGAAT
gACACTTTAAAACAGgTAGcTAAAAAATTAAGAGAACAATTTAtaAATAgAACAATAGTCTTTAATCAATCC
TCAGGAGGGGACCCAGAAATTGTAATGCACAGTTTTAATTGTGGAGGGGAATTTTTCTACTGTAATaCAACA
CAACTGTTTAATAGTACTTGGtTgtTTAaTagtacttggAATGaTACTGAAGtGTCcAATAacACTGAAgta
AATATCACACTCCCATGCAGAATAAAACAAATTATAAACATGTGGCAGGAAGTAGGAAAAGCAATGTATGCC
CCTCCCATCAGAGGACAAATTAGATGTTCATCAAATATTACAGGGCTGCTAcTAACAAGAGATGGTGGTAAt
agcacgAatgataCCGAgATCTTCAGACCTGGA
>2V05X06,0.036326159532149,79.796511627907,R5
GAAaAAGAGGTAGTAATTAGgTCTGAcAATTTCtCGGACAATGCTAAAACCATAATAGTACAGCTGAAGGAA
gCTGTAGAAATTAATTGTACAAGACCCAACAACAATACAAGAAAAAGTATACctATAGGACCAGGGAGAGCA
TTTTATgCAACAGGAGAAATAATAGGAGATATAAGACAAGCACATTGTAACaTTAGTAGAGCAAAATGGAAT
AACgCTTTAAAACAGgTAGTTgAAAAATTAAGAaAACAATTTAtGAATAgAACAATAGTCTTTAATCAATCC
TCAGGAGGGGACCCAGAAATTGTAATGCACAGTTTTAATTGTGGAGGGGAATTTTTCTACTGTAATTCAACA
CAACTGTTTAATAGTACTTGGtTTAaTagtacttggAATGgTACTGAAGGGTCAAATAacACTGAAgtaAAT
ATCACACTCCCATGCAGAATAAAACAAATTATAAACATGTGGCAGGAAGTAGGAAAAGCAATGTATGCCCCT
CCCATCAGAGGACAAATTAGATGTTCATCAAATATTACAGGGCTGCTAcTAACAAGAGATGGTGGTAatagC
ACGAatgagacCGAgATCTTCAGACCTGGA
>2V05X11,0.067753707015774,42.441860465116,R5
GAAGAAGAGGTAGTAATTAGgTCTGAcAATTTCtCGGACAATGCTAAAACCATAATAGTACAGCTGAAGGAA
gCTGTAGAAATTAATTGTACAAGACCCAACAACAATACAAGAAAAAGTATACAtATAGGACCAGGGAGAGCA
TTTTATgCAACAGGAGAAATAATAGGAGATATAAGACAAGCACATTGTAACaTTAGTAGAGCAAAATGGAAT
AACACTTTAGAACAGgTAGcTAAAAAATTAAGAGAACAAcTTAtGAATAgAACAATAGTCTTTAATCAATCC
TCAGGAGGGGACCCAGAAATTGTAATGCACAGTTTTAATTGTGGAGGGGAATTTTTCTACTGTAATaCAACA
CAACTGTTTAATAGTACTTGGtTTAaTagtacttggAATGgTACTGAAGGGTCAcATAacACTGAAgtaAAT
ATCACACTCCCATGCAGAATAAAACAAATTATAAACATGTGGCAGGAAGTAGGAAAAGCAATGTATGCCCCT
CCCATCAGAGGACAAATTAGATGTTCATCAAATATTACAGGGCTGCTAcTAACAAGAGATGGTGGTAataAC
ACGAatgggacCGAgATCTTCAGACCTGGA
>2V05X12,0.036326159532149,79.796511627907,R5
GAAaAAGAGGTAGTAATTAGgTCTGAcAATTTCtCGGACAATGCTAAAACCATAATAGTACAGCTGAAGGAA
gCTGTAGAAATTAATTGTACAAGACCCAACAACAATACAAGAAAAAGTATACctATAGGACCAGGGAGAGCA
TTTTATgCAACAGGAGAAATAATAGGAGATATAAGACAAGCACATTGTAACaTTAGTAGAGCAAAATGGAAT
AACgCTTTAAAACAGgTAGTTgAAAAATTAAGAaAACAATTTAtGAATAgAACAATAGTCTTTAATCAATCC
TCAGGAGGGGACCCAGAAATTGTAATGCACAGTTTTAATTGTGGAGGGGAATTTTTCTACTGTAATTCAACA
CAACTGTTTAATAGTACTTGGtTTAaTagtacttggAATGgTACTGAAGtGTCAAATAacACTGAAgtaAAT
ATCACACTCCCATGCAGAATAAAACAAATTATAAACATGTGGCAGGAAGcAGGAAAAGCAATGTATGCCCCT
CCCATCAGAGGACAAATTAGATGTTCATCAAATATTACAGGGCTGCTAcTAACAAGAGATGGTGGTAatagC
ACGAatgagacCGAgATCTTCAGACCTGGA
>2V05X16,0.036326159532149,79.796511627907,R5
GAAaAAGAGGTAGTAATTAGgTCTGAcAATTTCtCGGACAATGCTAAAACCATAATAGTACAGCTGAAGGAA
gCTGTAGAAATTAATTGTACAAGACCCAACAACAATACAAGAAAAAGTATACctATAGGACCAGGGAGAGCA
TTTTATgCAACAGGAGAAATAATAGGAGATATAAGACAAGCACATTGTAACaTTAGTAGAGCAAAATGGAAT
AACgCTTTAAAACAGgTAGTTgAAAAATTAAGAaAACAATTTAtGAATAgAACAATAGTCTTTAATCAATCC
TCAGGAGGGGACCCAGAAATTGTAATGCACAGTTTTAATTGTGGAGGGGAATTTTTCTACTGTAATTCAACA
CAACTGTTTAATAGTACTTGGtTTAaTagtacttggAATGgTACTGAAGtGTCAAATAacACTGAAgtaAAT
ATCACACTCCCATGCAGAATAAAACAAATTATAAACATGTGGCAGGAAGcAGGAAAAGCAATGTATGCCCCT
CCCATCAGAGGACAAATTAGATGTTCATCAAATATTACAGGGCTGCTAcTAACAAGAGATGGTGGTAatagC
ACGAatgagacCGAgATCTTCAGACCTGGA
>2V05X17,0.036326159532149,79.796511627907,R5
GAAaAAGAGGTAGTAATTAGgTCTGAcAATTTCtCGGACAATGCTAAAACCATAATAGTACAGCTGAAGGAA
gCTGTAGAAATTAATTGTACAAGACCCAACAACAATACAAGAAAAAGTATACctATAGGACCAGGGAGAGCA
TTTTATgCAACAGGAGAAATAATAGGAGATATAAGACAAGCACATTGTAACaTTAGTAGAGCAAAATGGAAT
AACgCTTTAAAACAGgTAGTTgAAAAATTAAGAaAACAATTTAtGAATAgAACAATAGTCTTTAATCAATCC
TCAGGAGGGGACCCAGAAATTGTAATGCACAGTTTTAATTGTGGAGGGGAATTTTTCTACTGTAATTCAACA
CAACTGTTTAATAGTACTTGGtTTAaTagtacttgggATGgTACTGAAGtGTCAAATAacACTGAAgtaAAT
ATCACACTCCCATGCAGAATAAAACAAATTATAAACATGTGGCAGGAAGcAGGAAAAGCAATGTATGCCCCT
CCCATCAGAGGACAAATTAGATGcTCATCAAATATTACAGGGCTGCTAcTAACAAGAGATGGTGGTAatagC
ACGAatgagacCGAgATCTTCAGACCTGGA
>2V05X19,0.081368835542937,31.831395348837,R5
GAAGAAGAGGTAGTAATTAGgTCTGAcAATTTCtCGGACAATGCTAAAACCATAATAGTACAGCTGAAGGAA
gCTGTAGAAATTAATTGTACAAGACCCAACAACAATACAAGAAAAAGTATACAtATAGGACCAGGGAGAGCA
TcTTATgCAACAGGAGAAATAATAGGAGATATAAGACAAGCACATTGTAACaTTAGTAGAGCAAAATGGAAT
AACACTTTAGAACAGgTAGcTAAAAAATTAAGAGAACAATTTAtGAATAgAACAATAGTCTTTAATCAATCC
TCAGGAGGGGACCCAGAAATTGTAATGCACAGTTTTAATTGTGGAGGGGAATTTTTCTACTGTAATaCAACA
CAACTGTTTAATAGTACTTGGtTTAaTagtacttggAATGgTACTGAAGGGTCAcATAacACTGAAgtaAAT
ATCACACTCCCATGCAGAATAAAACAAATTATAAACATGTGGCAGGAAGTAGGAAAAGCAATGTATGCCCCT
CCCATCAGAGGACAAATTAGATGTTCATCAAATATTACAGGGCTGCTAcTAACAAGAGATGGTGGTAataAC
ACGAatgaggcCGAgATCTTCAGACCTGGA
>2V07P45,0.067753707015774,42.441860465116,R5
GAAGAAGAGGTAGTAATTAGgTCTGAcAATTTCtCGGACAATGCTAAAACCATAATAGTACAGCTGAAGGAA
gCTGTAGAAATTAATTGTACAAGACCCAACAACAATACAAGAAAAAGTATACAtATAGGACCAGGGAGAGCA
TTTTATgCAACAGGAGAAATAATAGGAGATATAAGACAAGCACATTGTAACaTTAGTAGAGCAAAgTGGAAT
AACACTTTAAgACAGgTAGTTgAAAAATTAAGAGAACAATTTGtGAATAgAACAATAGTCTTTAATCAATCC
TCAGGAGGGGACCCAGAAATTGTAATGCACAGTTTTAATTGTGGAGGGGAATTTTTCTACTGTAATTCAACA
CAACTGTTTAATAGTACTTGGtTgtTTAaTagtacttggAATGaTACTGAAGtGTCAAATAacACTGAAgta
AATATCACACTCCCATGCAGAATAAAACAAATTATAAACATGTGGCAGGAAGTAGGAAAAGCAATGTATGCC
CCTCCCATCAGAGGACAAATTAGATGTTCATCAAATATTACAGGGCTGCTAcTAACAAGAGATGGTGGTAAt
agcacgAatgataCCGAgATCTTCAGACCTGGA
>2V07P47,0.067753707015774,42.441860465116,R5
GAAGAAGAGGTAGTAATTAGgTCTGAcAATTTCtCGGACAATGCTAAAACCATAATAGTACAGCTGAAGGAA
gCTGTAGAAATTAATTGTACAAGACCCAACAACAATACAAGAAAAAGTATACAtATAGGACCAGGGAGAGCA
TTTTATgCAACAGGAGAAATAATAGGAGATATAAGACAAGCACATTGTAACaTTgGTAGAGCAAAATGGAAT
AACACTTTAcAACAGgTAGTTgAAAAATTAAGAGAACAATTTAGGAATAAAACAATAGTCTTTAATCAATCC
TCAGGAGGGGACCCAGAAATTGTAATGCACAGTTTTAATTGTGGAGGGGAATTTTTCTACTGTAATTCAACA
CAACTGTTTAATAGTACTTGGtTgtTTAaTagcacttggAATGaTACTGAAatGTCAAATAacACTGAAgta
AATATCACACTCCCATGCAGAATAAAACAAATTATAAACATGTGGCAGGAAGTAGGAAAAGCAATGTATGCC
CCTCCCATCAGAGGACAAATTAGATGTTCATCAAATATTACAGGGCTGCTAcTAACAAGAGATGGTGGTAgt
aacacgAGtgagaCCGAgATCTTCAGACCTGGA
>2V07P58,0.067753707015774,42.441860465116,R5
GAAGAAGAGGTAGTAATTAGgTCTGAcAATTTCtCGGACAATGCTAAAACCATAATAGTACAGCTGAAGGAA
gCTGTAGAAATTAATTGTACAAGACCCAACAACAATACAAGAAAAAGTATACAtATAGGACCAGGGAGAGCA
TTTTATgCAACAGGAGAAATAATAGGAGATATAAGACAAGCACATTGTAACaTTAGTAGAGCAAAATGGAAT
AACACTTTAAAACAGgTAGTTgAAAAATTAAGAGAACAATTTAAGAATAgAACAATAGTCTTTAATCAATCC
gCAGGAGGGGACCCAGAAATTGTAATGCACAGTTTTAATTGTGGAGGGGAATTTTTCTACTGTAATTCAACA
CAACTGTTTAATAGTACTTGGtTTAaTaatagtacttggAATGaTACTGAAGtGTCAAATAacACTGAAgta
AATATCACACTCCCATGCAGAATAAAACAAATTATAAACATGTGGCAGGAAGTAGGAAAAGCAATGTATGCC
CCTCCtATCAGAGGACAAATTAGATGTTCATCAAATATTACAGGGCTGCTAcaAACAAGAGATGGTGGTAat
atCACaAatgagacCGAgATCTTCAGACCTGGA
>2V07P63,0.041685341964052,74.127906976744,R5
GAAGAAGAGGTAGTAATTAGgTCTGAcAAGTTCtCGGACAATaCTAAAACCATAATAGTACAGCTGAAGGAA
gCTGTAGAAATTAATTGTACAAGACCCAACAACAATACAAGAAAAAGTATACctATAGGACCAGGGAGAGCA
TTTTATgCAACAGGAGgAATAATAGGAGATATAAGACAAGCACATTGTAACaTTAGTAGAGCAAAATGGAAT
AACACTTTAAAACAGgTAGcTgAAAAATTAAGAGAACAATTTAAGAATAgAACAATAGTCTTTAATCAATCC
TCAGGAGGGGACCCAGAAATTGTAATGCACAGTTTTAATTGTGGAGGGGAATTTTTCTACTGTAATTCAACA
CAACTGTTTAATAGTACTTGGgTTAaTaatagtacttggAATGgTACTGAAGGGTCAAATAacACTGAAgta
cATATCACACTCCCATGCAGAATAAAACAAATTATAAACATGTGGCAGGAAGTAGGAAAAGCAATGTATGCC
CCTCtCATCAGAGGACAAATTAGATGTTCATCAAATATTACAGGGCTGCTAcTAACAAGAGATGGTGGTAat
atCACGAatgagacCGAgATCTTCAGACCTGGA
>2V07P70,0.089319916137463,26.598837209302,R5
GAAGAAGAGGTAGTAgTTAGgTCTGAcAATTTCtCGGACAATGCTAAAACCATAATAGTACAGCTaAAGGAA
gCTGTAGAAATTAATTGTACAAGACCCAACAACAATACAAGAAAAAaTATACAtATAGGACCAGGGAGAGCA
TTTTATgCAACAGGAGAAATAATAGGAGATATAAGACAAGCACATTGTAACaTTAGTAGAGCAAAATGGAAT
AACACTTTAAAACAGgTAGcTgAAAAATTAAGAcAACAATTTAtaAATAgAACAATAGTCTTTAATCAATCC
gCAGGAGGGGACCCAGAAgTTGTAATGCACAGTTTTAATTGTGGAGGGGAATTTTTCTACTGTAATTCAACA
CAACTGTTTAATAGTACTTGGtTtAaTAaTagtactaggAATGaTACTGAAGtGTCAAATAacACTGgAgaa
AATATCgCACTCCCATaCAGAATAAAACAAATTATAAACATGTGGCAGaAAGTAGGAAAAGCAATGTAcGCC
CCTCCCATCAGAGGACAAATTAGATGTTCATCAAATATTACAGGGCTGCTAcTAACAAGAGATGGTGGTAgt
agcacgaatagCACGAatgagaCCGAgATCTTCAGACCTGGA
>2V07P71,0.20125375883479,6.9767441860465,R5
GAAGAAGAGGTAGTAATTAGgTCTGAcAATTTCtCGGACAATGCTAAAACCATAATAGTACAGCTGAAGGAA
gCTGTAGAAATTAATTGTACAAGACCCAACAACAATACAAGAAAAAGTATACAtATAGGACCAGGGAGAGCA
TTTTATgCAACAGGAaAAATAATAGGAGATATAAGACAAGCACATTGTAACaTTAGTgGAGtAAAATGGAAT
AACACTTTAAAACAGgTAGTTgAAAAATTAAGAGAACAATTTAGGAATAAAACAATAGTCTTTAATCAATCC
TCAGGAGGGGACCCAGAAATTGTAATGCACAGgTTTAATTGTGGAGGGGAATTTTTCTACTGTAATTCAACA
CAACTGTTTAATAGTACTTGGtTgtTTAaTagtacttggAATGaTACTGAAGGGTCAAATAacACTGAAgta
cATATCACACTCCCATGCAGAATAAAACAAATTATAAACATGTGGCAGGAAGTAGGAAAAGCAATGTATGCC
CCTCCCATCAGAGGACAAATTAGATGTTCATCAAATATTACAGGGCTGCTAcTAACAAGAGATGGTGGTAgt
aacacgaatagCACGAatgagaccaCCGAgATCTTCAGACCTGGA
>2V07P73,0.055856650171327,55.232558139535,R5
GAAGAAGAGGTAGTAATTAGgTCTGAcAATTTCtCGGACAATGCTAAAACCATAATAGTACAGCTGAAaGAA
gCTGTAGAAATTAATTGTACAAGACCCAACAACAATACAAGAAAAAGTATAactATAaGACCAGGGAGAGCA
TTTTATgCAACAGGAGcAATAATAGGAaATATAAGACAAGCACATTGTAACaTTAGTAaAGCAAAATGGAAT
AACACTTTAAgACAGgTAGTTcAAAAATTAAGAGAACAATTTAGGAATAAAACAATAGTCTTTAATCAATCC
TCAGGAGGGGACCCAGAAATTGTAATGCACAGTTTTAATTGTGGAGGGGAgTTTTTCTACTGTAATTCAACA
CAACTGTTTAATAGTACTTGGggTAaTaatagtacttggAATGgTACTGAAGGGcCAAATAacACTGAAgta
cATATCACACTCCCATGCAGAATAAAACAAATTATAAACATGTGGCAGGAAGTAGGAAAAGCAATGTATGCC
CCTCCCATCAGAGGACAAATTAGATGTTCATCAAATATTACAGGGCTGCTAcTAACAAGAGATGGTGGTAat
atCACGAatgagacCGAgATCTTCAGACCTGGA
>2V07P74,0.20125375883479,6.9767441860465,R5
GAAGAAGAGGTAGTAgTTAGgTCTGAcAATTTCtCGGACAATGCTAAAACCATAATAGTACAGCTaAAGGAA
gCTGTAGAAATTAATTGTACAAGACCCAACAACAATACAAGAAAAAGTATACAtATAGGACCAGGGAGAGCA
TTTTATgCAACAGGAaAAATAATAGGAGATATAAGACAAGCACATTGTAACaTTAGTgGAGCAAAATGGAAT
AACACTTTAAAACAGgTAGTTgAAAAATTAAGAGAACAATTTAGGAATAAAACAATAGTCTTTAATCAATCC
TCAGGAGGGGACCCAGAAATTGTAATGCACAGTTTTAATTGTGGAGGGGAATTTTTCTACTGTAATTCAACA
CAACTGTTTAATAGTACTTGGtTgtcTAaTagtacttggAATGaTACTGAAGGGTCAAATAacACTGAAgta
cATATCACACTCCCATGCAGAATAAAACAAATTATAAACATGTGGCAGGAAGTAGGAAAAGCAATGTATGCC
CCTCCCATCAGAGGACAAATTAGATGTTCATCAAATATTACAGGGCTGCTAcTAACAAGAGATGGTGGTAgt
aacacgAGtgataCCGAgATCTTCAGACCTGGA
>2V07P75,0.11159548629063,18.023255813954,R5
GAAGAAGAGGTAGTAATTAGgTCTGAcAATTTCtCGGACAATGCTAAAACCATAATAGTACAGCTGAAGGAA
gCTGTAGAAATTAATTGTACAAGACCCAACAACAATACAAGAAAAAGTATACAtATAGGACtAGGGAGAGCA
TTTTATgCAACAGGAGgAATAATAGGAGATATAAGACAAGCACATTGTAACaTTAGTAGAGCAAAATGGAAT
AACACTTTAAAACAGgTAGcTgAAAAATTAAGAGAACAATTTAAGAATAgAACAATAGTCTTTAATCAATCC
gCAGGAGGGGACCCAGAAATTGTAATGCACAGTTTTAATTGTGGAGGGGAATTTTTCTACTGTAATTCAACA
CAACTGTTTAATAGTACTTGGtTgtTTAaTagtacttggAATGaTACTGAAGGGTCAAAgAacACTGAAgta
AATATCACACTCCCATGCAGAATAAAACAAATTATAAACATGTGGCAGGAAGTAGGAAAAGCAATGTATGCC
CCTCCCgTCAGAGGACAAATTAGATGTTCATCAAATATTACAGGGCTGCTAcTAACAAGAGATGGTGGTAAt
atcacgAatgagaCCGAgATCTTCAGACCTGGA
>2V07X01,0.077377099883459,34.883720930233,R5
GAAGAAGAGGTAGTAATTAGgTCTGAcAATTTCtCGGACAATGCTAAAACCATAATAGTACAGCTGAAGGAA
gCTGTAGAAATTAATTGTACAAGACCCAACAACAATACAAGAAAAAGTATACAtATAGGACCAGGGAGAGCA
TTTTATgCAACAGGAGgAATAATAGGAGATATAAGACAAGCACATTGTAACaTTAGTAGAGCAAAATGGAAT
AACACTTTAAAACAGgTAGcTgAAAAATTAAGAcAACAATTTGtGAATAgAACAATAGTCTTTAATCcATCC
TCAGGAGGGGACCCAGAAATTGTAATGCACAGTTTTAATTGTGGAGGGGAATTTTTCTACTGTgATTCAACA
CAACTGTTTAATAGTACTTGGAaTGaTACTGAAGtGTCAAATAacACTGAAggaAATATCACACTCCCATGC
AGAATAAAACAAATTATAAACATGTGGCAGGAAGTAGGAAAAGCAATGTATGCCCCTCCCATCAGAGGACAA
ATTAGATGTTCATCAAATATTACAGGGCTGCTAcTAACAAGAGATGGTGGTAgtaacgCGAGtgagaCCGAg
ATCTTCAGACCTGGA
>2V07X02,0.20125375883479,6.9767441860465,R5
GAAGAAGAGGTAGTAgTTAGgTCTGAcAATTTCtCGGACAATGCTAAAACCATAATAGTACAGCTGAAGGAA
gCTGTAGAAATTAATTGTACAAGACCCAACAACAATACAAGAAAAAGTATACAtATAGGACCAGGGAGAGCA
TTTTATgCAACAGGAaAAATAATAGGAGATATAAGACAAGCACATTGTAACaTTAGTAGAGCAAAATGGAAT
AACACTTTAcAACAGgTAGcaAAGAAATTAAGAGAACAATTTAGGAATAAAACAATAGTCTTTAATCAATCC
TCAGGAGGGGACCCAGAgAcTGTAATGCACAGTTTTAATTGTGGAGGGGAATTTTTCTACTGTAAcaCAACA
CgACTGTTTAATAGTACTTGGtTTAaTagtacttggAATGgTgCTGAAGGGTCAAATAacACTGAAgtaAAT
ATCACACTCCCATGCAGAATAAAACAAATTATAAACATGTGGCAGGAAGTAGGAAAAGCAATGTATGCCCCT
CCCATCAGAGGACAAATTAGATGTTCATCAAATATTACAGGGCTGCTAcTAACAAGAGATGGTGGTAgtagt
aatagCACaAatgatacCGAgATCTTCAGACCTGGA
>2V07X04,0.20125375883479,6.9767441860465,R5
GAAGAAGAGGTAGTAATTAGgTCTGAcAATTTCtCGGACAATGCTAAAACCATAATAGTACAGCTGAAaGAA
gCTGTAGAAATTAATTGTACAAGACCCAACAACAATACAAGAAAAAGTATACAtATAGGACCAGGGAGAGCA
TTTTATgCAACAGGAaAAATAATAGGAGATATAAGACAAGCACATTGTAACaTTAGTAGAGCAAAAcGGAAT
AgCACTTTAAAACAGgTAGTTgAAAAATTAAGAGAACAATTTAATggAACAATAGTCTTTAAaaAtTCCTCA
GGAGGGGACCCAGAAATTGTAATGCACAGTTTTAATTGTGGAGGGGAATTTTTCTACTGTAATTCAACACAA
CTGTTTAATAGTACTTGGgTTAaTaatagtacttggAATGgTACTGAAGGGTCAAATAacACTGAAgtacAT
ATCACACTCCCATGCAaAATAAAACAAATTATAAACATGTGGCAGGAAGTAGGAAAAGCAATGTATGCCCCT
CCCATCAGAGGACAAATTAGATGTTCATCAAATATTACAGGGCTGCTAcTAACAAGAGATGGTGGTAgtaAC
ACGAGtgagacCGAgATCTTCAGACCTGGA
>2V07X05,0.20125375883479,6.9767441860465,R5
GAAGAAGAGGTAGTAATTAGgTCTGAcAATTTCtCGGACAATGCTAAAACCATAATAGTACAGCTGAAGGAA
gCTGTAGAAATTAATTGTACAAGACCCAACAACAATACAAGAAAAAGTATACAtATAGGACCAGGGAGAGCA
TTTTATgCAACAGGAaAAATAATAGGAGATATAAGACAAGCACATTGTAACaTTAGTAGAGCAAAATGGAAT
AgCACTTTAAAACAGgTAGTTgAAAAATTAAGAGAACAATTTAATggAACAATAGTCTTTAAaaAtTCCTCA
GGAGGGGACCCAGAAATTGTAATGCACAGTTTTAATTGTGGAGGGGAATTTTTCTACTGTAATTCAACACAA
CTGTTTAATAGTACTTGGAATGaTACTGAAGtGTCAAATAacACTGAAggaAATATCACACTCCCATGCAGA
ATAAAACAAATTATAAACATGTGGCAGGAAGTAGGAAAAGCAATGTATGCCCCTCCCATCAGAGGACAAATT
AGATGTTCATCAAATATTACAGGGCTGCTAcTAACAAGAGATGGTGGTAgtaACACGAatAgcacgAatgag
accaCCGAgATCTTCAGACCTGGA
>2V07X06,0.067753707015774,42.441860465116,R5
GAAGAAGAGGTAGTAATTAGgTCTGAcAATTTCtCGGACAATGCTAAAACCATAATAGTACAGCTGAAGGAA
gCTGTAGAAATTAATTGTACAAGACCCAACAACAATACAAGAAAAAGTATACAtATAGGACCAGGGAGAGCA
TTTTATgCAACAGGAGAAATAATAGGAGATATAAGACAAGCACATTGTAACaTTAGTAGAGCAAAATGGAAT
AACACTTTAcAACAGgTAGTTgAAAAATTAAGAGAACAATTTAGGAATAgAACAATAGTCTTTAATCAATCC
TCAGGAGGGGACCCAGAAATTGTAATGCACAGTTTTAATTGTGGAGGGGAATTTTTCTACTGTAATTCAACA
CAACTGTTTAATAGTACTTGGtTTAaTaatagtacttggAATGgTACTGAAGtGTCAAATAacACTGAAgta
AATATCACACTCCCATGCAGAATAAAACAAATTATAAACATGTGGCAGGAAGTAGGAAAAGCAATGTATGCC
CCTCCCATCAGAGGACAAATTAGATGTTCATCAAATATTACAGGGCTGCTAcTAACAAGAGATGGTGGTAgt
GataatagCACGAatgatacCGAgATCTTCAGACCTGGA
>2V07X08,0.036326159532149,79.796511627907,R5
GAAaAAGAGGTAGTAATTAGgTCTGAcAATTTCtCGGACAATGCTAAAACCATAATAGTACAGCTGAAGGAA
gCTGTAGAAATTAATTGTACAAGACCCAACAACAATACAAGAAAAAGTATACctATAGGACCAGGGAGgGCA
TTTTATgCAACAGGAGAAATAATAGGAGATATAAGACAAGCACATTGTAACaTTAGTAGAGCAAAATGGAAT
AACgCTTTAAAACAGgTAGTTgAAAAATTAAGAaAACAATTTAtGAATAgAACAATAGTCTTTAATCAATCC
TCAGGAGGGGACCCAGAAATTGTAATGCACAGTTTTAATTGTGGAGGGGAATTTTTCTACTGTAATTCAACA
CAACTGTTTAATAGTacttggAATGgTACTGAAGtGTCAAATAacACTGAAgtaAATATCACACTCCCATGC
AGAATAAAACAAATTATAAACATGTGGCAGGAAGTAGGAAAAGCAATGTATGCCCCTCCCATCAGAGGACAA
ATTAGATGTTCATCAAATATTACAGGGCTGCTAcTAACAAGAGATGGTGGTAatagCACGAatgagacCGAg
ATCTTCAGACCTGGA
>2V07X09,0.21416364214648,6.8313953488372,R5
GAAGAAGAGGTAGTAATTAGgTCTGAcAATTTCtCGGACAATGCTAAAACCATAATAGTACAGCTGAAGGAA
gCTATAGAAATTAATTGTACAAGACCCAACAACAATACAAGAAAAAGTATACAtATgGGACCAGGGAGAGCA
TTTTATgCAACAGGAaAAATAATAGGAGATATAAGACAAGCACATTGTAACaTTAGTAGAGCAAAATGGAAT
AACACTTTAcAACAGgTAGTTAAAAAATTAAGAGAACAATTTAGGAATAAAACAATAGTCTTTAATCAATCC
gCAGGAGGGGACCCAGAAATTGTAATGCACAGTTTTAATTGTGGAGGGGAATTTTTCTACTGTAATaCAACA
CAACTGTTTAATAGTACTTGGAATGgTACTGAAGtGTCAAATAacACTGAAgtaAATATCACACTCCCATGC
AGAATAAAACAAATTATAAACATGTGGCAGGAAGTAGGAAAAGCAATGTATGCCCCTCCCATCAGAGGACAA
ATTAGATGTTCATCAAATATTACAGGGCTGCTAcTAACAAGAGATGGTGGTAgtaacacgAGtgagaCCGAg
ATCTTCAGACCTGGA
>2V07X10,0.067753707015774,42.441860465116,R5
GAAGAAGAGGTAGTAATTAGgTCTGAcAATTTCtCGGACAAcGTTAAAACCATAATAGTACAGCTGAAGGAA
gCTGTAGAAATTAATTGTACAAGACCCAACAACAATACAAGAAAAAGTATACAtATAGGACCAGGGAGAGCA
TTTTATgCAACAGGAGAAATAATAGGAGATATAAGACAAGCACATTGTAACaTTAGTAGAGCAAAATGGAAT
gACACTTTAAAACAGgTAGTTgAAAAATTAAGAGAACAATTTAAGAATAgAACAATAGTCTTTAATCAATCC
TCAGGAGGGGACCCAGAAATTGTAATGCACAGTTTTAATTGgGGAGGGGAATTTTTCTACTGTAATTCAACA
CAACTGTTTAATAGTACTTGGtTgtTTAaTagtacttggAATGaTACTGAAGtGTCAAATAacACTGAAgta
AATATCACACTCCCATGCAGAATAAAACAAATTATAAACATGTGGCAGGAAGTAGGAAAAGCAATGTATGCC
CCTCCCATCAGAGGACAAATTAGATGTTCATCAAATATTACAGGGCTGCTAcTAACAAGAGATGGTGGTAgt
aacacgagtgagaCCGAgATCTTCAGACCTGGA
>2V07X11,0.029163839684203,87.209302325581,R5
GAAaAAGAGGTAGTAATTAGgTCTGAcAATTTCtCGGACAATGCTAAAACCATAATAGTACAGCTGAAGGAA
gCTGTAGAAATTAATTaTACAAGACCCAACAACAATACAAGAAAAAGTATACctATAGGACCAGGGAGAGCA
TTTTATgCAACAGGAGAAATAATAGGAGATATAAGACAAGCACATTGTAACaTTAGTAGAGCAAAATGGAAT
AACgCTTTAAAACAGgTAGTTgAAAAATTAAGAGAACAATTTAAGAATAgAACAATAGTCTTTAATCAATCC
TCAGGAGGGGACCCAGAAATTGTAATGCACAGTTTTAATTGTGGAGGGGAATTTTTCcACTGTAATTCAACA
CAACTGTTTAATAGTACTTGGtTgtTTAaTagtacttggAATGaTACTGAAGtGTCAAATAacACTGAAgta
AATATCACACTCCCATGCAGAATAAAACAAATTATAAACATGTGGCAGGAAGTAGGAAAAGCAATGTATGCC
CCTCCCATCAGAGGACAAATTAGATGTTCATCAAATATTACAGGGCTGCTAcTAACAAGAGATGGTGGTAgt
agcacgaatagCACGAatgagaCCGAgATCTTCAGACCTGGA
>2V07X12,0.067753707015774,42.441860465116,R5
GAAGAAGAGGTAGTAATTAGgTCTGAcAATTTCtCGGACAATGTTAAAACCATAATAGTACAGCTGAAGGAA
gCTGTAGAAATTAgTTGTACAAGACCCAACAACAATACAAGAAAAAGTATACAtATAGGACCAGGGAGAGCA
TTTTATgCAACAGGAGAAATAATAGGAGATATAAGACAAGCACATTGTAACaTTAGTAGAGCAAAATGGAAT
gACACTTTAAAACAGgTAGTTgAAAAATTAAGAGAACAATTTAAGAATAgAACAATAGTCTTTAATCAATCC
TCAGGAGGGGACCCAGAAATTGTAATGCACAGTTTTAATTGTGGAGGGGAATTTTTCTACTGTAATTCAACA
CAACTGTTTAATAGTACTTGGtTgtTTAaTagtacttggAATGaTACTGAAGtGTCAAATAacACTGAAgta
AATATCACACTCCCATGCAGAATAAAACAAATTATAAACATGTGGCAGGAAGTAGGAAAAGCAATGTATGCC
CCTCCCATCAGAGGACAAATTAGATGTTCATCAAATATTACAGGGCTGCTAcTAACAAGAGATGGTGGTAgt
agcacgaatagCACGAatgagaCCGAgATCTTCAGACCTGGA
>2V07X13,0.36318367888652,3.4883720930233,X4
GAAGAAGAGGTAGTAATTAGgTCTGAcAATTTCtCGGACAATGCTAAAACCATAATAGTACAGCTGAAGGAA
gCTGTAGAAATTAATTGTACAAGACCCAACAACgATACAAGAAAAAGTATACAtATAGGACCAGGGAGAGCA
TTTTATgCAACAGGAaAAATAATAGGAGATATAAGACAAGCACATTGTAACaTTAGTAGAGCAAAATGGAAT
AACACTTTAcAACAGgTAGcTAAAAAATTAAGAGAACAATTTAAGAATAgAACAATAGTCTTTAATCAATCC
TCAGGAGGGGACCCAGAAATTGTAATGCACAGTTTTAATTGTGGAGGGGAATTTTTCTACTGTAATTCAACA
CAACTGTTTAATAGTACTTGGgaTAaTaatagtacttggAATGgTACTGAAGGGTCAAATAacACTGAAgta
cATATCACACTCCCATGCAGAATAAAACAAATTATAAACATGTGGCAGGAAGTAGGAAAAGCAATGTATGCC
CCTCCCATCAGgGGACAAATTAGATGTTCATCAAATATTACAGGGCTGCTAcTAACAAGAGATGGTGGTAgt
aACACGAGtgagacCGAgAcCTTCAGACCTGGA
>2V08X01,0.13080638116658,13.808139534884,R5
GAAGAAGAGGTAGTAATTAGgTCTGAcAATTTCtCGGACAATGCTAAAACCATAATAGTACAGCTGAAGGAA
gCTGTAGAAATTAATTGTACAAGACCCAACAACAATACAAGAAAAAGTATACAtATAGGACCAGGGAGAGCA
ATTTATgCAACAGGAGAAATAATAGGAGATATAAGACAAGCACATTGTAACaTTAGTAGAGCAAAATGGAAT
AACACTTTAAAcCAGgTAGTTgAAAAATTAAGAGAACAATTTAAaAATAgAACAATAGTCTTTAATCAATCC
TCAGGAGGGGACCCAGAAATTGTAATGCACAGTTTTAATTGTGGAGGGGAATTTTTCTACTGTAATTCAACA
CAACTGTTTAATAGTACTTGGtTTAaTaatagtacttggAATGgTACTGAAGtGTCAAATAacACTGAAgta
AATATCACACTCCCATGCAGAATAAAACAAATTATAAACATGTGGCAGGAAGTAGGAAAAGCAATGTATGCC
CCTCCCATCAGAGGACAAATTAGATGTTCATCAAATATTACAGGGCTGCTAcTAACAAGAGATGGTGGTAat
ACGAatgagacCGAgATCTTCAGACCTGGA
>2V08X04,0.073130397805718,38.081395348837,R5
GAAGAAGAGGTAGTAATTAGgTCTGAcAATTTCtCGGACAATGCTAAAACCATAATAGTACAGCTGAAaGAA
gCTGTAGAAATTAATTGTACAAGACCCAACAACAATACAAGAAgAAGTATAactATAGGACCAGGGAGAGCA
TTTTATgCAACAGGAGcAATAATAGGAaATATAAGACAAGCACATTGTAACaTTAGTAaAGCAAAATGGAAT
AACACTTTAAgACAGgTAGTTcAAAAATTAAGAGAACAATTTAAGAATAAAACAATAGTCTTTAATCAATCC
TCAGGAGGGGACCCAGAAATTGTAATGCACAGTTTTAATTGTGGAGGGGAATTTTTCTACTGTAAcaCAACA
CAACTGTTTAATAGTACTTGGaatggtactGAAGGaTCAcATAacACTGAAgaaAATATCACACTaCCATGC
AaAATAAAACAAATTATAAACATGTGGCAGGAAGTAGGAAAAGCAATGTATGCCCCTCCCATCAGAGGACAA
ATTAGATGTTCATCAAATATTACAGGGCTGCTAcTAACAAGAGATGGTGGTAAtGataatagCACGAatgat
aCCGAgAcCTTCAGACCTGGA
>2V08X05,0.20125375883479,6.9767441860465,R5
GAAGAAGAGGTAGTAATTAGgTCTGAcAATTTCtCGGACAATGCTAAAACCATAATAGTACAGCTGAAGGAA
gCTGTAGAAATTAATTGTACAAGACCCAACAACAATACAAGAAAAAGTATACAtATAGGACCAGGGAGAGCA
TTTTATgCAACAGGAaAAATAATAGGAGATATAAGACAAGCACATTGTAACaTTAGTAGAGCAAAATGGAAT
AACACTTTAcAACAGgTAGTTAAAAAATTAAGAGAACAATTTAAGAATAgAACAATAGTCTTTAATCAATCC
TCAGGAGGGGACCCAGAAATTGTAATGCACAGTTTTAATTGTGGAGGGGAATTTTTCTACTGTAATTCAACA
CAACTGTTTAATAGTACTTGGgTTAaTaatagtacttggAATGgTACTGAAGGGTCAAATAacACTGAAgta
cATATCACACTCCCATGCAGAATAAAACAAATTATAAACATGTGGCAGGAAGTAGGAAAAGCAATGTATGCC
CCTCCCATCAGAGGACAAATTAGATGTTCATCAAATATTACAGGGCTGCTAcTAACAAGAGATGGTGGTAat
agCACGAatgagacCGAgATCTTCAGACCTGGA
>2V08X06,0.092463090122459,24.709302325581,R5
GAAGAAGAGGTAGTAATTAGgTCTGAcAATTTCtCGGACAATGCTAAAACCATAATAGTACAGCTGAAGGAA
gCTGTAGAAATTAATTGTACAAGACCCAACAACAATACAAGAAAAAGTATAactATAGGACCAGGGAGAGCA
TTTTATgCAACAGGAGgAATAATAGGAGATATAAGACAAGCACATTGTAACaTTAGTAGAGCAAAATGGAAT
gACACTTTAAAACAGgTAGTTgAAAAATTAAGAGAACAATTTAAGAATAAAACAATAGTCTTTAATCAATCC
gCAGGAGGGGACCCAGAAATTGTAATGCACAGTTTTAATTGTGGAGGGGAATTTTTCTACTGTAATaCAACA
CAACTGTTTAATAGTACTTGGaatggtactGAAGtGTCAAATAacACTGAAggaAATATCACACTCCCATGC
AGAATAAAACAAATTATAAACATGTGGCAGGAAGTAGGAAAAGCAATGTATGCCCCTCCCATCAGAGGACAA
ATTAGATGTTCATCAAATATTACAGGGCTGCTAcTAACAAGAGATGGTGGTAgtaaCACGAGtgataCCGAg
ATCTTCAGACCTGGA
>2V08X08,0.067753707015774,42.441860465116,R5
GAAGAAGAGGTAGTAATTAGgTCTGAcAATTTCtCGGACAATGCTAAAACCATAATAGTACAGCTGAAGGAA
gCTGTAGAAATTAATTGTACAAGACCCAACAACAATACAAGAAAAAGTATACAtATAGGACCAGGGAGAGCA
TTTTATgCAACAGGAGAAATAATAGGAGATATAAGACAAGCACATTGTAACaTTAGTAGAGCAcAATGGAAT
AACACTTTAAAACAGgTAGTTgAAAAATTAAGAGAACAATTTAGGAATAAAACAATAGTCTTTAATCAATCC
TCAGGAGGGGACCCAGAAATTGTAATGCACAGTTTTAATTGTGGAGGGGAATTTTTCTACTGTAATTCAACA
CAACTGTTTAATAGTACTTGGtTTAaTaatagtacttggAATGgTACTGAAGGGTCAAATAacACTGAAgta
cATATCACACTCCCATGCAGAATAAAACAAATTATAAACATGTGGCAGGAAGTAGGAAAAGCAATGTATGCC
CCTCCCATCAGAGGACAAATTAGATGTTCATCAAATATTACAGGGCTGCTAcTAACAAGAGATGGTGGTAat
agCACaAatgagacCGAgATCTTCAGACCTGGA
>2V08X12,0.20930462526425,6.8313953488372,R5
GAAGAAGAGGTAGTAATTAGgTCTGAcAATTTCtCGGACAATGCTAAAACCATAATAGTACAGCTGAAaGAA
gCTGTAGAAATTAATTGTACAAGACCCAACAACAATACAAGAAgAtGTATAactATAGGACCAGGGAGAGCA
TTTTATgCAACAGGAGcAATAATAGGAaATATAAGACAAGCACATTGTAACaTTAGTAaAGCAAAATGGAAT
AACgCTTTAAgACAGgTAGTTcAAAAATTAAGAGAACAATTTAAGAATAAAACAATAGTCTTTAATCAATCC
TCAGGAGGGGACCCAGAAATTGTAATGCACAGTTTTAATTGTGGAGGGGAATTTTTCTACTGTAATaCAACA
CAACTGTTTAATAGTACTTGGaatggtactGAAGtGTCAAATAacACTGAAggaAATATCACACTCCCATGC
AaAATAAAACAAATTATAAACATGTGGCAGGAAGTAGGAAAAGCAATGTATGCCCCTCCCATCAGAGGACAA
ATTAGATGTTCATCAAATATTACAGGGCTGCTAcTAACAAGAGATGGTGGTAgtaaCACGAGtgagaccACC
GAgAcCTTCAGACCTGGA
>2V08X13,0.099237824421054,21.656976744186,R5
GAAGAAGAGGTAGTAATTAGgTCTGAcAATTTCtCGGACAATGCTAAAACCATAATgGTACAGCTGAAGGAA
gCTGTAGAAATTAATTGTAtAAGACCCAACAACAATACAAGAAAAAGTATAactATAGGACCAGGGAGAGCA
TTTTATgCAACAGGAGgAATAATAGGAGATATAAGACAAGCACATTGTAACaTTAGTAGAGCAAAATGGAAT
gACACTTTAAAACAGgTAGTTgAAAAATTAAGAGAACAATTTAAGAATAAAACAATAGTCTTTAATCAATCC
gCAGGAGGGGACCCAGAAATTGTAATGCACAGTTTTAATTGTGGAGGGGAATTTTTCTACTGTAATaCAACA
CAACTGTTTAATAGTACTTGGaatggtactGAAGtGTCAAATAacACTGAAggaAATATCAtACTCCCATGC
AGAATAAAACAAATTATAAACATGTGGCAGGAAGTAGGAAAAGCAATGTATGCCCCTCCCATCAGAGGACAA
ATTAGATGTTCATCAAATATcACAGGGCTGCTAcTAACAAGAGATGGTGGTggtaatagCACGAatAagaCC
GAgATCTTCAGACCTGGA
>2V08X16,0.092463090122459,24.709302325581,R5
GAAGAAGAGGTAGTAgTTAGgTCTGAcAATTTCtCGGACAATGCTAAAACCATgATAGTACAGCTaAAGGAA
gCTGTAGAAATTAATTGTACAAGACCCAACAACAATACAAGAAAAAGTATAactATAGGACCAGGGAGAGCA
TTTTATgCAACAGGAGgAATAATAGGAGATATAAGACAAGCACATTGTAACaTTAGTgGAGCAAAATGGAAT
AACACTTTAAAACAGATAGTTgAAAAATTAAGAGgACAATTTGAGAATAgAACAATAGTCTTTAATCAATCC
gCAGGAGGGGACCCAGAAATTGTAATGCACAGTTTTAATTGTGGAGGGGAATTTTTCTACTGTAATaCAACA
CAACTGTTTAATAGTACTTGGaatgggactGAAGtGTCAAATAacACTGAAgtaAATATCACACTCCCATGC
AagATAAAACAAATTATAAACATGTGGCAGGAAGTAGGAAAAGCAATGTATGCCCCTCCCATCAGAGGACAA
ATTAGATGTTCATCAAATATTACAGGGCTGCTAcTAACAAGgGATGGTGGTAttaaCACGAGtgagaCCGAg
ATCTTCAGACCTGGA
>2V10P02,0.092463090122459,24.709302325581,R5
GAAGAAGAGGTAGTAgTTAGgTCTGAcAATTTCtCGGACAATGCTAAAACCATAATAGTACAGCTaAAGGAA
gCTGTAGAAATTAATTGTACAAGACCCAACAACAATACAAGAAAAAGTATAactATAGGACCAGGGAGAGCA
TTTTATgCAACAGGAGgAATAATAGGAGATATAAGACAAGCACATTGTAACaTTAGTgGAGCAAAATGGAAT
AACACTTTAAAACAGATAGTTgAAAAATTAAGAGAACAATTTGAGAATAgAACAATAGTCTTTAATCAATCC
gCAGGAGGGGACCCAGAAATTGTAATGCACAGTTTTAATTGTGGAGGGGAATTTTTCTACTGTAATaCAACA
CAACTGTTTAATAGTACTTGGaatgggactGAAGtGTCAAATAacACTGAAgtaAATATCACACTCCCATGC
AagATAAAACAAATTATAAACATGTGGCAGGAAGTAGGAAAAGCAATGTATGCCCCTCCCATCAGAGGACAA
ATTAGATGTTCATCAAATATTACAGGGCTGCTAcTAACAAGAGATGGTGGTAttaaCACGAGtgagaCCGAg
ATCTTCAGACCTGGA
>2V10P04,0.25731705263341,5.2325581395349,R5
GAAGAAGAGGTAGTAgTTAGgTCTGAcAATTTCtCGaACAATGCTAAAACCATAATAGTACAGCTaAAGGAA
gCTGTAGAAATTAATTGTACAAGACCCAACAACAATACAAGAAAAAGTATACAtATAGGACCAGGGAGAGCA
TTTTATgCAACAGacaAAATAATAGGAGATATAAGACAAGCACATTGTAACaTTAGTAaAaCAAAATGGtAT
gACACTTTAAAACAGgTAGTTgAAAAATTAAGcGAACAATTTAGGAATAgAACAAtaagcgaacaatttagg
aatagaacaATAaTCTTTAATCAATCCTCAGGAGGGGACCCAGAAATTGTAATGCACAGTTTTAATTGTGGA
GGGGAATTTTTCTACTGTAATaCAACACAACTGTTTAgTAGTACcTGGAATGgTACTGAAGtGTCAAATAac
ACTGAAggaAATATCACACTCCCATGCAaAATAAAgCAAATTATAAACATGTGGCAGGAAGTAGGAAAAGCA
ATGTATGCCCCTCCCATCAGAGGACAAATTAGATGTTCATCAAATATTACAGGGCTGCTAcTAACAAGAGAT
GGTGGTAAtGataatagCACGAatAatgATACCGAgATCTTCAGACCTGGA
>2V10P05,0.23857759830543,5.8139534883721,R5
GAAGAAGAGGTAGTAATTAGgTCTGAcAATaTCtCGGACAATGCTAAAACCATAATAGTACAGCTGAAaGAA
gCTGTAGAAATTAATTGTACAAGACCCAACAACAATACAAGAAAAAGTATACAtATAGGACCAGaGAGgGCA
TTTTATgCAACAGaAaAAATAATAGGAaATATAAGACAAGCACATTGTAACaTTAGTAGAGCAAAATGGAAg
AAagCTTTAAcACAGgTAGTTgAAAAATTAAGcGAACAATTTAGGAATAAAACAAcaATAGTCTTTAATCAA
TCCTCAGGAGGGGACCCAGAAATTGTAATGCACAGTTTTAATTGTGGAGGGGAATTTTTCTACTGTAATaCA
ACACAACTGTTTAATAGTACTTGGGtTAATgGTActtggAATGaTACTGAAGtGcCAgATAacACTGAAgta
AATATCACACTCCCATGCAaAATAAAACAAATTATAAACATGTGGCAGGAAGTAGGAAAAGCAATGTATGCC
CCTCCCATCAGAGGACAAATTAGATGTTCATCAAATATTACAGGGCTGCTAcTAACAAGAGATGGTGGTggt
GataatagCACGAatgATACCGAgAcCTTCAGACCTGGA
>2V10P06,0.17451573405878,8.5755813953488,R5
GAAGAAGAGGTAGTAATTAGgTCTGAcAATTTCtCGaACAATGCTAgAACCATAATAGTACAGCTGAAaGAA
gCTGTAGAAATTAATTGTACAAGACCCAACAACAATACAAGAAgAAGTATAactATAGGACCAGGGAGAGCA
TTTTATgCAACAGaAGcAATAATAGGAaATATAAGACAAGCACATTGTAACaTTAGTAaAGCAAAATGGAAT
gACACTTTAAAACAGgTAGTTgAAAAATTAAGAGAACgATTTAAGAATAAAACAATAGTCTTTAATCAATCC
gCAGGAGGGGACCCAGAAATTGTAATGCACAGcTTTAATTGTGGAGGGGAATTTTTCTACTGTAATaCAACA
CAACTGTTTAATAGTACTTGGaatgatactGAAGtGTCAgATAacACTGgAggaAATATCACACTCCCATGC
AaAATAAAACAAATTATAAACATGTGGCAGGAAGTAGGAAAAGCAATGTATGCCCCTCCCATCAGAGGACAA
ATTAGATGTTCATCAAATATTACAGGGtTGCTAcTAACgAGAGATGGTGGTAAtGataatagCACGAatgat
aCCGAgAcCTTCAGACCTGGA
>2V10P07,0.39535325978172,2.906976744186,X4
GAAGAAGAGGTAGTAgTTAGgTCTGAcAAcTTCtCGaACAATGCTAAAACCATAATAGTACAGCTaAAGGAA
gCTGTAcAAATTAATTGTAtAAGACCCAACAACAATACAAGAAAAAGTATACAtATAGGACCAGGGAGAGCA
TTTTATgCAACAGaAaAAATAATAGGAaATATAAGACAAGCACATTGTAACaTTAGTAGAGCAAAATGGAAT
gACACTTTAcgACAGgTAGcTgAAAAATTAgGAGAACAATTTAAGAATAAAACAATAGTCTTTAATCAATCC
gCAGGAGGGGACCCAGAAATTGTAATGCACAGTTTTAATTGTGGAGGaGAATTTTTCTACTGTAATaCAACA
CAACTGcTTAgTAGTACTTGGAATGgTACTGAAGtGTCAAATAacACTGAAgtaAATATCACACTCCCATGC
AaAATAAAACAAATTATAAACATGTGGCAGGAAGTAGGAAAAGCAATGTATGCCCCTCCCATCAGAGGACAA
ATcAGATGTTCATCAAATATTACAGGGCTGCTAcTAACAAGAGATGGTGGTAAtaatatCACGAatgAgACC
GAgATCTTCAGACCTGGA
>2V10P08,0.085345600444843,29.06976744186,R5
GAAGGAGAGGTAGTAgTTAGgTCTGAcAATaTCgCGGACAATaCTAAAACCATAATAGTACAGCTGAAGGAA
gCTGTAGAAATTAATTGTACAAGACCCAACAACAATACAAGAAAAAGTATAactATAGGACCAGGGAGAGCA
TTTTATgCAACAGGAcAAATAATAGGAGATATAAGACAAGCACATTGTAACaTTAGTAaAaCAAAATGGtAT
gACACTTTAAAACAGgTAGTTgAAAAATTAAGcGAACAATTTAGGAATAgAACAAtaagcgaacaatttagg
aatagaacaATAGTCTTTAATCAATCCTCAGGAGGGGACCCAGAAATTGTAATGCACAGTTTTAATTGTGGA
GGGGAATTTTTCTACTGTAATaCAACACAACTGTTTAATAGTACTTGGttTaatggtactGAAGtGTCAgAT
AacACTGgAgaaAATATCACACTaCCATGCAaAATAAAACAAATTATAAACATGTGGCAGGAAGTAGGgAAA
GCAATGTATGCCCCTCCCATCAGAGGACAAATTAGATGTTCATCAAATATTACAGGGCTGCTAcTAACAAGA
GATGGTGGTggtaatagCACGAatgagaccACCGAgAcCTTCAGACCTGGA
>2V10P09,0.37682009883046,3.1976744186046,X4
GAAGAAGAGGTAGTAgTTAGgTCTGAcAATTTCtCGaACAATGCTAAAACCATAATAGTACAGCTaAAGaAA
gCTGTAGAAATTAATTGTACAAGACCCAACAACAATACAAGAAAAAGTATACAcATAGGACCAGGGAGAGCA
TTTTATgCAACAGaAaAAATAATAGGAaATATAAGACAAGCACATTGTAACaTTAGTAGAGCAAAATGGAAg
AACgCTTTAAcACAGgTAGTTAAAAAATTAAGcGAACAATTTAGGAATAAAACAAcaATAGTCTTTAATCAA
TCCgCgGGAGGGGACCCAGAAATTGTAATGCACAGTTTTAATTGTGGAGGGGAATTTTTCTACTGTAATaCA
ACACAACTGTTTAATAGTACTTGGGtTAATgGTActtggAATGaTACTGAAGtGTCAAATAacACTGAAgga
gATATCACACTCCCATGCAaAATAAAACAAATTATAAACATGTGGCAGGAAGTAGGAAAAGCAATGTATGCC
CCTCCCATtAGAGGACAAATTAGATGTTCATCAAATATTACAGGGCTGCTAcTAACAAGAGATGGTGGTggt
GataatagCACGAatAatgATACCGAgAcCTTCAGACCTGGA
>2V10P10,0.37682009883046,3.1976744186046,X4
GAAGAAGAGGTAGTAgTTAGgTCTGAcAATTTCtCGaACAATGCTAAAACCATAATAGTACAGCTGAAGGAA
gCTGTAGAAATTAATTGTACAAGACCCAACAACAATACAAGAAAAAGTATACAtATAGGACCAGGGAGAGCA
TTTTATgCAACAGaAaAAATAATAGGAaATATAAGACAAGCACATTGTAACaTTAGTgGAGCAAAATGGAAT
AACACTTTAcAACAGgTAGcTAtAAAATTAAGAGAACAATTTAAGAATAAAACAATAGTCTTTAATCAATCC
gCAGGAGGGGACCCAGAAATTGTAATGCACAGTTTTAATTGTGGAGGGGAATTTTTCTACTGTAATaCAACA
CAACTGTTTAgTAGTACcTGGAATGgTACTGAAGtGTCAAATAacACTGAAggaAATATCACACTCCCATGC
AaAATAAAgCAAATTATAAACATGTGGCAGGAAGTAGGAAAAGCAATGTATGCCCCTCCCATCAGAGGACAA
ATTAGATGTTCATCAAATATTACAGGGCTGCTAcTAACAAGAGATGGTGGTGataatagCgCGAatAatgAT
ACCGAgATCTTCAGACCTGGA
>2V10P11,0.085345600444843,29.06976744186,R5
GAAGAAGAGGTAGTAATTAGgTCTGAcAATTTCtCGaACAATGCTAAAACCATAATAGTACAGCTGAAGGAA
gCTGTAGAAATTAATTGTACAAGACCCAACAACAATACAAGAAAAAGTATAactATAGGACCAGGGAGAGCA
TTTTATgCAACAGGAcAAATAATAGGAGATATAAGACAAGCACATTGTAACaTTAGTAaAaCAAAATGGtAT
gACACTTTAAAACAGgTAGTTgAAAAATTAAGcGAACAATTTAGGAATAgAACAAtaagcgaacaatttagg
aatagaacaATAGTCTTTAATCAATCCTCAGGAGGGGACCCAGAAATTGTAATGCACAGTTTTAATTGTGGA
GGGGAATTTTTCTACTGTAATaCAACACAACTGTTTAATAGTACTTGGGtTaatggtacttggAATGaTACT
GAAGtGTCAAATAacACTGgAgaaAATATCACACTCCCATGCAaAATAAAACAAATTATAAACATGTGGCAG
GAAGTAGGAAAAGCAATGTATGCCCCTCCCATCAGAGGACAAATTAGATGTTCATCAAATATTACAGGGCTG
CTAcTAACAAGAGATGGTGGTAttaaCACGAGtgagaCCGAgAcCTTCAGACCTGGA
>2V10P12,0.17451573405878,8.5755813953488,R5
GAAGAAGAGGTAGTAATTAGgTCTGAcAAcTTCtCGaACAATGCTAAAACCATAATAGTACAGCTGAAaGAA
gCTGTAGAAATTAATTGTACAAGACCCAACAACAATACAAGAAgAAGTATAactATAGGACCAGGGAGAGCA
TTTTATgCAACAGaAGcAATAATAGGAaATATAAGACAAGCACATTGTAACaTTAGTAaAGCAAAATGGAAT
gACACTTTAAAACAGgTAGTTgAAAAATTAAGAGAACgATTTAAGAATAAAACgATAGTCTTTAATCAATCC
gCAGGAGGGGACCCAGAAATTGTAATGCACAGTTTTAATTGTGGAGGGGAATTTTTCTACTGTAATaCAACA
CAACTGcTTAATAGTACTTGGaatgatactGAAGtGTCAgATAacACTGgAggaAATATCACACTCCCATGC
AaAATAAAACAAATTATAAACATGTGGCAGGAAGTAGGAAAAGCAATGTATGCCCCTCCCATCAGAGGACAA
ATTAGATGTTCATCAAATATTACAGGGtTGCTAcTAACAAGAGATGGTGGTAAtGataatagCACGAatggt
aCCGAgAcCTTCAGACCTGGA
>2V10P13,0.071329605640382,39.53488372093,R5
GAAGAAGAGGTAGTAgTTAGgTCTGAcAATTTCtCGaACAATGCTAAAACCATAATAGTACAGCTaAAGGAA
gCTGTAGAAATTAATTGTACAAGACCCAACAACAATACAAGAAAAAGTATACAtATAGGACCAGGGAGAGCA
TTTTATgCAACAGGAcAAATAATAGGAGATATAAGACAAGCACATTGTAACaTTAGTAaAaCAAAATGGtAT
gACACTTTAAAACAGgTAGTTgAAAAATTAAGcGAACAATTTAGGAATAgAACAAtaagcgaacaatttagg
aatagaacaATAGTCTTTAATCAATCCTCAGGAGGGGACCCAGAAATTGTAATGCACAGTTTTAATTGTGGA
GGGGAATTTTTCTACTGTAATaCAACACAACTGTTTAATAaTACTTGGGtTaatggtacttggAATGaTACT
GAAGtGTCAAATAacACTGgAgaaAATATCACACTCCCATGCAaAATAAAACAAATTATAAACATGTGGCAG
GAAGTAGGAAAAGCAATGTATGCCCCTCCCATCAGAGGACAAATTAGATGTTCATCAAATATTACAGGGCTG
CTAcTAACAAGAGATGGTGGTAAtaatatCACGAatgagaCCGAgAcCTTCAGACCTGGA
>2V10P14,0.076275729643372,35.46511627907,R5
GAAGAAGAGGTAGTAATTAGgTCTGAcAATTTCtCGGACAATGCTAAAACCATAATAGTACAGCTGAAGGAA
gCTGTAGAAATTAATTGTACAAGACCCAACAACAATACAAGAAAAAGTATAactATAGGACCAGGGAAAGCA
TTTTATgCAACAGGAcAAATAATAGGAGATATAAGACAAGCACATTGTAACaTTAGTAGAaCAAAATGGAAg
AACgCTTTAAcACAGgTAGTTcAAAAATTAAGcGAACAATTTAGGAATAAAACAAcaATAGTCTTTAATCAA
TCCTCAGGAGGGGACCCAGAAATTGTAATGCACAGTTTTAATTGTGGAGGGGAATTTTTCTACTGTAATaCA
ACACAACTGTTTAATAGTACTTGGGtTAATgGTActtggAATGaTACTGAAGtGcCAgAaAacACTGAAgta
AATATCACACTCCCATGCAaAATAAAACAAATTATAAACATGTGGCAGGAAGTAGGAAAAGCAATGTATGCC
CCTCCCATCAGAGGACAAATTAGATGTTCATCAAATATTACAGGGCTGCTAcTAACAAGAGATGGTGGTggt
GataatagCACGAatAatgATACCGAgAcCTTCAGACCTGGA
>2V10X01,0.37682009883046,3.1976744186046,X4
GAAGAAGAGGTAGTAgTTAGgTCTGAcAATTTCtCGaACAATGCTAAAACCATAATAGTACAGCTaAAGGAA
gCTGTAGAAATTAATTGTACAAGACCCAACAACAATACAAGAAAAAGTATACAtATAGGACCAGGGAGAGCA
TTTTATgCAACAGaAaAAATAATAGGAaATATAAGACAAGCACATTGTAACaTTAGTgGAGCAAAATGGAAT
AACACTTTAcAACAGgTAGcTAtAAAATTAAGAGAACAATTTAAGAATAAAACAATgGTCTTTAATCAATCC
gCAGGAGGGGACCCAGAAATTGTAATGCACAGTTTTAATTGTGGAGGGGAATTTTTCTACTGTAATaCAACA
CAACTGTTTAgTAGTACcTGGAATGgTACTGAAGtGTCAAATAacACTGAAggaAATATCACACTCCCATGC
AaAATAAAACAAATTATAAACATGTGGCAGGAAGTAGGAAAAGCAATGTATGCCCCTCCCATCAGAGGACAA
ATTAGATGTTCATCAAATATTACAGGGCTGCTAcTAACAAGAGATGGTGGTattaACACGAGtgAgACCGAg
AcCTTCAGACCTGGA
>2V10X15,0.073130397805718,38.081395348837,R5
GAAGAAGAGGTAGTAATTAGgTCTGAcAATTTCtCGGACAATGTTAAAACCATAATAGTACAGCTGAAGGAA
gCTGTAGAAATTAATTGTACAAGACCCAACAACAATACAAGAAgAAGTATAactATAGGACCAGGGAGAGCA
TTTTATgCAACAGGAGcAATAATAGGAaATATAAGACAAGCACATTGTAACaTTAGTAaAaCAAAATGGGAT
AACACTTTAAgACAGgTAGTTcAAAAATTAAGAGAACAATTTAAGAATAAAACAATAGTCTTTAATCAATCC
TCAGGAGGGGACCCAGAAATTGTAATGCACAGTTTTAATTGTGGAGGGGAATTTTTCTACTGTAATaCAACA
CAACTGTTTAATAGTACTTGGaatggtactGAAGtGTCAAATAacACTGAAggaAATATCACACTCCCATGC
AaAATAAAACAAATTATAAACATGTGGCAGGAAGTAGGAAAAGCAATGTATGCCCCTCCCATCAGAGGACAA
ATTAGATGTTCATCAAATATTACAGGGCTGCTAcTAACAAGAGATGGTGGTAgtaaCACGAGtgagaccACC
GAgAcCTTCAGACCTGGA
>2V10X16,0.18763823256242,7.8488372093023,R5
GAAGAAGAGGTAGTAATTAGgTCTGAcAATTTCtCGGACAATGCTAAAACCATAATAGTACAGCcGAAGGAA
gCTGTAGAAATTAATTGTACAAGACCCAACAACAATACAAGAAAAAGTATACAtATAGGACCAGGGAGAGCA
TTTTATgCAtCAGGAaAAATAATAGGAGATATAAGACAAGCACATTGTAACaTTAGTAGAGCAAAATGGAAT
AACACTTTAcAACAGgTAGTTAAAAAATTAAGAGAACAATTTAGGAATAAAACAATAGTCTTTAATCAATCC
TCAGGAGGGGACCCAGAAATTGTAATGCACAGTTTTAATTGTGGAGGGGAATTTTTCTACTGTAATTCAACA
CAACTGTTTAATAGTACTTGGtTTAaTagtacttggAATGgTgCTGAAGGGTCAAATAacACTGAAgtacAT
ATCACACTCCCATGCAGAATAAAACAAATTATAAACATGTGGCAGGAAGTAGGAAAAGCAATGTATGCCCCT
CCCATCAGAGGACAAATTAGATGTTCATCAAATATTACAGGGCTGCTAcTAACAAGAGATGGTaataCGAat
gagacCGAgATCTTCAGACCTGGA
>2V10X17,0.073130397805718,38.081395348837,R5
GAAGAAGAGGTAGTAATTAGgTCTGAcAATTTCtCGGACAATGTTAAAACCATAATAGTACAGCTGAAGGAA
gCTGTAGAAATTAATTGTACAAGACCCAACAACAATACAAGgAgAAGTATAactATAGGACCAGGGAGAGCA
TTTTATgCAACAGGAGcAATAATAGGAaATATAAGACAAGCACAcTGTAACaTTAGTAaAaCAAAATGGGAT
AACACTTTAAgACAGgTAGTTcAAAAATTAAGAGcACAATTTAAGAATAAAACAATAGTCTTTAATCAATCC
TCAGGAGGGGACCCAGAAATTGTAATGCACAGTTTTAATTGTGGAGGGGAATTTTTCTACTGTAATaCAACA
CAACTGTTTAATAGTACTTGGGtTAATgGTActtggaatgatactGAAGtGcCAgATAacACTGAAgtaAAT
ATCACACTCCCATGCAaAATAAAACAAATTATAAACATGTGGCAGGAAGTAGGAAAAGCAATGTATGCCCCT
CCCATCAGAGGACAAATTAGATGTTCATCAAATATTACAGGGCTGCTAcTAACAAGAGATGGTGGTggtaat
agCACGAatgagaccACCGAgAcCTTCAGACCTGGA
>2V10X19,0.07512319488011,36.773255813953,R5
GAAGAAGAGGTAGTAATTAGgTCTGAcAATaTCtCGGACAATGCTAAAACCATAATAGTACAGCTGAgGGAA
gCTGTAGAAATTAATTGTAtAAGACCCAACAACAATACAAGAAAAAGTATACAtATAGGACCAGGGAGAGCA
TTTTATgCAACAGGAGgAATAATAGGAaATATAAGACAAGCACATTGTAACaTTAGTAGAGCAAAATGGAAT
AACACTTTAcAACAGgTAGTTgAAAAATTAAGAGAACAATTTAGGAATAAAACAATAGTCTTTAATCAATCC
TCAGGAGGGGACCCAGAAATTGTAATGCACAGTTTTAATTGTGGAGGGGAATTTTTCTACTGTAATTCAACA
CAACTGTTTAATAGTACTTGGtTTAaTagtacttggAATGgTgCTGAAGGGTCAAATAacACTGAAgtacAT
ATCACACTCCCATGCAGAATAAAACAAATTgTAAACATGTGGCAGGAAGTAGGAAAAGCAATGTATGCCCCT
CCCATCAGAGGACAAATTAGATGTTCATCAAATATTACAGGGCTGCTAcTAACAAGAGATGGTGGTaataAC
AaGAatgggacCGAgATCTTCAGACCTGGA
>2V10X21,0.37682009883046,3.1976744186046,X4
GAAGAAGAGGTAGTAgTTAGgTCTGAcAATTTCtCGaACAATGCTAAAACCATAATAGTACAGCTaAAGGAA
gCTGTAGAAATTAATTGTACAAGACCCAACAACAATACAAGAAAAAGTATACAtATAGGACCAGGGAGAGCA
TTTTATgCAACAGaAaAAATAATAGGAaATATAAGACAAGCACATTGTAACaTTAGTAGAGCAAAATGGAAT
gACACTTTAcgACAGgTAGcTgAAAAATTAAGAGAACAATTTAAGAATAAAACAATAGTCTTTAATCAATCC
TCAGGAGGGGACCCAGAAATTGTAATGCACAGTTTTAATTGTGGAGGGGAATTTTTCTACTGTAATaCAACA
CAACTGTTTAATAGTACTTGGttTAATGgTACTGAAGtGTCAgATAacACTGgAgaaAATATCACACTCCCA
TGCAaAATAAAACAAATTATAAACATGTGGCAGGAAGTAGGAAAAGCAATGTATGCCCCTCCCATCAGAGGA
CAAATTAGATGTTCATCAAATATTACAGGGCTGCTAcTAACAAGAGATGGTGGTAAtGataatagCACGAat
AatgATACCGAgAcCTTCAGACCTGGA
>2V10X25,0.080960728959461,31.831395348837,R5
GAAGAAGAGGTAGTAgTTAGgTCTGAcAAcTTCtCGGACAATGCTAAAACCATAATAGTACAGCTGAAGGAA
gCTGTAGAgATTAATTGTACAAGACCCAACAACAATACAAGAAgAAGTATAactATAGGACCAGGGAGAGCA
TTTTATgCAACAGGgGcAATAATAGGAGATATAAGACAAGCACATTGTAACaTTAGTgGAGCAAAATGGAAT
AACACTTTAAAAaAGgTAGTTgAAAAATTAAGAGAACAATTTAAGAATAAAACAATAGTCTTTAATCAATCt
gCAGGAGGGGACCCAGAAATTGTAATGCACAGTTTTAATTGTGGAGGGGAATTTTTCTACTGTAATaCAACA
CAACTGTTTAATAGTACTTGGaatgatactGAAGtGTCAgATAacACTGgAgaaAATATCACACTCCCATGC
AGAATAAAACAAATTATAAACATGTGGCAGGAAGTAGGAAAAGCAATGTATGCCCCTCCCATCAGAGGACAA
ATTAGATGTTCATCAAATATTACAGGGCTGCTAcTAACAAGAGATGGTGGTAgtGataatagCACGAatAat
aATACCGAgAcCTTCAGACCTGGA
>2V10X33,0.067753707015774,42.441860465116,R5
GAAGAAGAGGTAGTAATTAGgTCTGAcAATTTCtCGGACAATGCTAAAACCATAATAGTACAGCTGAAGGAA
gCTGTAGAAATTAATTGTACAAGACCCAACAACAATACAAGAAAAAGTATACAtATAGGACCAGGGAGAGCA
TTTTATgCAACAGGAGAAATAATAGGAGATATAAGACAAGCACATTGcAACaTTAGTAGAGCAAAATGGAAT
AgCACTTTAAAACAGgTAGTTgAAAAATTAAGAacACAATTTAtaAATAgAACAATAGTCTTTAATCAATCC
TCAGGAGGGGACCCAGAAATTGTAATGCACAGTTTTAATTGTGGAGGGGAATTTTTCTACTGTAATTCAACA
CAACTGTTTAATAGTACTTGGcTTAacagtacttggAATGgTACTGAAGtGTtAAATAacACTGAAggaAAT
ATCACACTCCCATGCAGAATAAAACAAATTATAAACATGTGGCAGGAAGTAGGAAAAGCAATGTATGCCCCT
CCCATCAGAGGACAAATTAGATGTTCATCAAATATTACAGGGCTGCTAcTAACAAGAGATGGTGGTAatagC
ACGAatgagacCGAgATCTTCAGACCTGGA
>2V12P01,0.37682009883046,3.1976744186046,X4
GAAGAAGAGGTAGTAgTTAGgTCTGAcAATTTCtCGaACAATGCTAAAACCATAATAGTACAGCTaAAGGAA
gCTGTAGAAATTAATTGTACAAGACCCAACAACAATACAAGAAAAAGTATACAtATAGGACCAGGGAGAGCA
TTTTATgCAACAGaAaAAATAATAGGAaATATAAGACAAGCACATTGTAACaTTAGTgGAGCAAAATGGAAT
AACACTTTAcAACAGgTAGcTAtAAAATTAAGAGAACAATTTAAGAATAAAACAATAGTCTTTAATCAATCC
gCAGGgGGGGACCCAGAAATTGTAATGCACAGTTTTAATTGTGGAGGGGAATTTTTCTACTGTAATaCAACA
CAACTGTTTAgTAGTACcTGGAATGgTACTGAAGtGTCAAATAacACTGAAggaAATATCACACTCCCATGC
AaAATAAAgCAAATTATAAACATGTGGCAGGAAGTAGGAAAAGCAATGTATGCCCCTCCCATCAGAGGACAA
ATTAGATGTTCATCAAATATTACAGGGCTGCTAcTAACAAGAGATGGTGGTGataatagCACGAatAatgAT
ACCGAgATCTTCAGACCTGGA
>2V12P02,0.18634763247327,7.8488372093023,R5
GAAGAAGgGGTAGTAATTAGgTCTGAcAATTTCtCGaACAATGCTAAAACCATAATAGTACAGCTGAAaGAA
gCTGTAGAAATTAATTGcACAAGACCCAACAACAATACAAGAAAAAGTATAactATAGGACCAGGGAGAGCA
TTTTATgCAACAGaAGcAATAATAGGAaATATAAGACAAGCcCATTGTAACaTTAGTAaAGCAAAATGGAAT
AACACTTTAAgACAAgTAGcTcAAAAATTAAGAGAACAATTTAATAgCACAATAGTCTTTAAaaAtTCCTCA
GGAGGGGACCCAGAAATTGTAATGCACAGTTTTAATTGTGGAGGGGAATTTTTCTACTGTAATaCAACACAA
CTGTTTgATAGTACTTGGttgttTaatagtacttggAATGaTACTGAAGtGTCAAATAacACTGAAgtaAAT
ATCACACTCCCATGCAGgATAAAACAAATTATAAACATGTGGCAGGAAGTAGGAAAAtCAATGTATGCCCCT
CCCATCAGAGGACAAATTAGATGTTCATCAAATATTACAGGGCTGCTAcTAACAAGAGAcGGTGGTAgGaat
aataACACGAatGAgAcCTTCAGACCTGGA
>2V12P03,0.2170746585732,6.8313953488372,R5
GAAGAAGAGGTAGTAgTTAGgTCTGAcAATTTCtCGaACAATGCTAAAACCATAATAGTACAGCTGAAGGAA
gCTGTAGAAATTAATcGTACAAGACCCAACAACAATACAAGAAAAAGTATACAtATAGGACCAGGGAGAGCA
TTTTATgCAACAGacaAAATAATAGGAGATATAAGACAAGCACATTGTAACaTTAGTAGAGCAAAATGGAAT
gACACTTTAcgACAGgTAGcTgAAAAATTAAGAGAACAATTTAAGAATAAAACAAcaATAGTCTTTAATCAA
TCCgCgGGAGGGGACCCAGAAATTGTAATGCAtAGTTTTAATTGTGGAGGGGAATTTTTCTACTGTAAcaCA
ACACAACTGTTTAAcAGTACTTGGGtTAATgGTAcTtggAATGaTACTAacACTGgAgaaAATATCACACTC
CCATGCAaAATAAAACAAATTATAAACATGTGGCAGGAAGTAGGAAAAGCAATGTATGCCCCTCCCATCAGA
GGACAAATTAGATGTTCATCAAATATTACAGGGCTGCTAcTAACAAGAGATGGTGGTAAtaatatCACGAat
gagaccGAgATCTTCAGACCTGGA
>2V12P04,0.37682009883046,3.1976744186046,X4
GAAGAAGAGGTAGTAgTTAGgTCTGAcAATTTCtCGaACAAcGCTAAAACCATAATAGTACAGCTGAAGGAc
gCTGTAGAAATTAATTGTACgAGACCCAACAACAATACAAGAAAAAGTATACAtATAGGACCAGGGAGAGCA
TTTTATgCAACAGaAaAAATAATAGGAaATATAAGACAAGCACATTGTAACaTTAGTAGAGCAAAATGGAAT
gACACTTTAcgACAGgTAGcTgAAAAATTAAGAGAACAATTTAAGAATAAAACAAcaATAGTCTTTAATCAA
TCCgCAGGAGGGGACCCAGAAATTGTAATGCACAGTTTTAATTGTGGAGGGGAATTTTTCTACTGTAAcaCA
ACACAACTGTTTAAcAGTACTTGGGtTAATgGTAcTtggAATGaTACTAacACTGgAgaaAATATCACACTa
CCATGCAaAATAAAACAAATTATAAACATGTGGCAGGAAGTAGGAAAAGCAATGTATGCCCCTCCCATCAGA
GGACAAATTAGATGTTCATCAAATATTACAGGGCTGCTAcTAACAAGAGATGGTGGTAAtaatatCACGAat
gagaccACCGAgAcCTTCAGACCTGGA
>2V12P06,0.54711629560124,1.8895348837209,X4
GAAGAAGAGGTAGTAgTTAGgTCTGAcAATTTCtCGaACAATGCTAAAACCATAATAGTACAGCTGAAGGAA
gCTGTAGAAATTAATTGTACAAGACCCAACAACAAcACAAGAAAAAGTATACAtATAGGACCAGGGAGAGCA
gTTTATgCAACAGaAaAAATAATAGGAaATATAAGACAAGCACATTGTAACaTTAGTAGAGaAAAATGGAgT
AACACTTTAAAACAGgTAGTTgAAAAATTAAGAaAACAATTcAAGAATAgAACAATAGTCTTTAATCAATCC
TCAGGAGGGGACttAGAAATTGTAATGCACAGTTTTAATTGTGGAGGGGAATTTTTCTACTGTAATaCAACA
CAACTGTTTAATAGTACTTGGGtTAATgGTAaTggtAcTtggAATGaTACTGAAGtGTCAAATAacAaTGgA
gaaAATATCACACTCCCATGCAaAATAAAACAAATTATAAACATGTGGCAGGAgGTAGGAAAAGCAATGTAT
GCCCCTCCCATCAGAGGACAAATTAGATGTTCATCAAATATTACAGGGCTGCTAcTAACAAGAGATGGTGGT
gAtaatagCACGAatAatgATACCGAgAcCTTCAGACCTGGA
>2V12P07,0.37682009883046,3.1976744186046,X4
GAAGAAGAGGTAGTAgTTAGgTCTGAcAATTTCtCGaACAATGCTAAAACCATAATAGTACAGCTaAAGGAA
gCTGTAGAAATTAATTGTACAAGACCCAACAACAATACAAGAAAAAGTATACAtATAGGACCAGGGAGAGCA
TTTTATgCAACAGaAaAAATAATAGGAaATATAAGACAAGCACATTGTAACaTTAGTAGAGCAAAATGGAAT
gACACTTTAAAACAGgTAGTTgcAAAATTAAGAGAACAATTTAAGAATAAAACAAcaATAGTCTTTAATCAA
TCCgCgGGAGGGGACCCAGAAATTGTAATGCACAGTTTTAATTGTGGAGGGGAATTTTTCTACTGTAATaCA
ACACAACTGTTTAATAGTACTTGGGtTAATgGTAcTtggAATGaTACTAacACTGgAgaaAATgTCACACTa
CCATGCAaAATAAAACAAATTATAAACATGTGGCAGGAAGTAGGAAAAGCAATGTATGCCCCTCCCATCAGA
GGACAAATTAGATGTTCATCAAATATTACAGGGCTGCTAcTAACAAGAGATGGTGGTggtaatggCACGAat
gagaccACCGAgAcCTTCAGACCTGGA
>2V12P09,0.37682009883046,3.1976744186046,X4
GAAGAAGAGGTAGTAgTTAGgTCTGAcAATTTCtCGaACAATGCTAAgACCATAATAGTACAGCTaAAGGAA
gtTGTAGAAATTAATTGTACgAGACCCAACAACAATACAAGAAAAAGTATACAtATAGGACCAGGGAGAGCA
TTTTATgCAACAGaAaAAATAATAGGAaATATAAGACAAGCACATTGTAACaTTAGTAGAGCAAAATGGAAT
gACACTTTAcgACAGgTAGcTgAAAAATTAAGAGAACAATTTAAGAATAAAACAAcaATAGTCTTTAATCAA
TCCgCgGGAGGGGACCCAGAAATTGTAATGCAtAGTTTTAATTGTGGAGGGGAATTTTTCTACTGTAATaCA
gCACAACTGTTTAATAGTACTTGGGtTAATggtAcTtggAATGgTACTaAAGtGTCAAATAatACTGgAgaa
AATATCACACTCCCATGCAaAATAAAACAAATTATAAACATGcGGCAGGAAGTAGGAAAAGCAATGTATGCC
CCTCCCATCAGAGGACAAATTAGATGTTCATCAAATATTACAGGGCTGCTAcTAACAAGAGATGGTGGTAat
aatagCACGAatAataATACtGAgAcCTTCAGACCTGGA
>2V12P11,0.37682009883046,3.1976744186046,X4
GAAGAAGAGGTtGTAATTAGgTCTGAcAATTTCtCGaACAATGCTAAAACCATAATAGTACAGCTGAAGGAA
gCTGTAGAAATTAATTGTACAAGACCCAACAACAATACAAGAAAAAGTATACAtATAGGACCAGGGAGAGCA
TTTTATgCAACAGaAaAAATAATAGGAaATATAAGACAAGCACATTGTAACaTTAGTAGAGCAAAATGGAAT
gACACTTTAAAACAGgTAGTTgcAAAATTAAGAGAACAATTTAAGAATAAAACAAcaATAGTCTTTAATCAA
TCCgCAGGAGGGGACCCAGAAATTGTAATGCACAGTTTTAATTGTGGAGGGGAATTTTTCTACTGTAATaCA
ACACAACTGTTTAATAGTACTTGGGtTAATgGTAaTggtAcTtggAATGaTACTGAAGtGTCAAATAacAaT
GgAgaaAATATCACACTCCCATGCAaAATAAAACAAATTATAAACATGTGGCAGGAAGTAGGAAAAGCAATG
TATGCCCCTCCCATCAGAGGACAAATTAGATGTTCATCAAATATTACAGGGCTGCTAcTAACAAGAGATGGT
GGTgAtaatagCACGAaCAatgATACCGAgAcCTTCAGACCTGGA
>2V12P13,0.10577901825706,20.058139534884,R5
GAAGAAGAGGTtGTAATTAGgTCTGAcAATTTCtCGaACAATGCTAAAACCATAATAGTACAGCTGAAGGAA
gCTGTAGAAATTAATTGTACAAGACCCAACAACAATACAAGAAAAAGTATACAtcTAGGACtAGGGAGAGCA
TTTTATgCAACAGGAGAAATAATAGGAaATATAAGACAAGCACATTGTAACaTTAGTAGAGCAAAATGGAAT
gACACTTTAAAACAGgTAGTTgcAAAATTAAGAGAACAATTTAAGAATAAAACAAcaATAGTCTTTAATCAA
TCCgCAGGAGGGGACCCAGAAATTGTAATGCACAGTTTTAATTGTGGAGGGGAATTTTTCTACTGTAAcaCA
ACACAACTGTTTAAcAGTACTTGGGtTAATgGTAcTtggAATGaTACTAacACTGgAgaaAATATCACACca
CCATGCAaAATAAAACAAATTATAAACATGTGGCAGGAAGTAGGAAAAGCAATGTATGCCCCTCCCATCAGA
GGACAAATTAGATGTTCATCAAATATTACAGGGCTGCTAcTAACAAGAGATGGTGGTAAtaatagCACGAag
AatgATACCGAgATCTTCAGACCTGGA
>2V12P14,0.1166651360115,17.151162790698,R5
GAAGAAGAGGTtGTAATTAGgTCTGAcAATTTCtCGaACAATGCTAAAACCATAATAGTACAGCTGAAGGAA
gCTGTAGAAATTAATTGTACAAGACCCAACAACAATACAAGAAAAAGTATACAtcTAGGACtAGGGAGAGCA
TTTTATgCAACAGGAGAAATAATAGGAGATATAAGACAAGCACATTGTAACaTTAGTAGAGaAAAATGGAgT
AACACTTTAAAACAGgTAGcTgAAAAATTAAGAGAACAATTcAAGAATAgAACAATAGTCTTTAATCAATCC
TCAGGAGGGGACCtAGAAATTGTAATGCACAGTTTTAATTGcGGAGGGGgATTTTTCTACTGTgATTCAACA
CAACTGTTTAATAGTACTTGGGtTaatggtactgggAATGaTACTGAAGtGTCAAATAacACTGgAaaaAtT
ATCACACTCCCATGCAaAATAAAACAAATTATAAACATGTGGCAGGAAGTAGGAAAAGCAATGTATGCCCCT
CCCATCAGAGGACAAATTAGATGTTCATCAAATATTACAGGGCTGCTAcTAACAAGAGATGGTGGTggaaat
agCACGAatgagaccACCGAgAcCTTCAGACCTGGA
>2V12P16,0.1166651360115,17.151162790698,R5
GAAGAAGAGGTtGTAATTAGgTCTGAcAATTTCtCGaACAATGCTAAAACCATAATAGTACAGCTGAAGGAA
gCTGTAGAAATTAATTGTACAAGACCCAACAACAATACAAGAAAAAGTATACAtcTAGGACtAGGGAGAGCA
TTTTATgCAACAGGAGAAATAATAGGAGATATAAGACAAGCACATTGTAACaTTAGTAGAGaAAAATGGAgT
AACACTTTAAAACAGgTAGTTgAAAAATTAAGAGAACAATTcAAGAATAgAACAATAGTCTTTAATCAATCC
TCAGGAGGGGACCtAGAAATTGTAATGCACAGTTTTAATTGTGGAGGGGAATTcTTCTACTGTAAcaCAACA
CAACTGTTTAAcAGTACTTGGGtTaatggtacttggAATGaTACTAacACTGgAgaaAATATCACACTaCCA
TGCAaAATAAAACAAATTATAAACATGTGGCAGGAAGTAGGAAAAGCAATGTATGCCCCTCCCATCAGAGGA
CAAATTAGATGTTCATCAAATATTACAGGGCTGCTAcTAACAAGAGATGGTGGTAAtaatatCACGAatgag
accACCGAgAcCTTCAGACCTGGA
>2V12X26,0.37682009883046,3.1976744186046,X4
GAAGAAGAGGTAGTAgTTAGgTCTGAcAATTTCtCGaACAATGCTAAAACCATAATAGTACAGCTaAAGGAA
gCTGTAGAAATTAATTGTACAAGACCCAACAACAATACAAGAAAAAGTATACAtATAGGACCAGGGAGAGCA
TTTTATgCAACAGaAaAAATAATAGGAaATATAAGACAAGCACATTGTAACaTTAGTAGAGCAAAATGGAAT
gACACTTTAAAACAGgTAGTTgcAAAATTAAGAGAACAAaTTAAGAATAAAACAAcaATAGTCTTTAATCAA
TCCgCgGGAGGGGACCCAGAAATTGTAATGCACAGTTTTAATTGTGGAGGGGAATTTTTCTACTGTAATaCA
ACACAACTGTTTAATAGTACTTGGGtTAATgGTAcTtggAATGaTACTAacACTGgAgaaAATATCACACTa
CCATGCAaAATAAAACAAATTATAAACATGTGGCAGGAAGTAGGAAAAGCAATGTATGCCCCTCCCATCAGA
GGACAAATTAGATGTTCATCAAATATTACAGGGCTGCTAcTAACAAGAGATGGTGGTggtaatggCACGAat
gagaccACCGAgAcCTTCAGACCTGGA
>2V12X30,0.37682009883046,3.1976744186046,X4
GAAGAAGAGGTAGTAgTTAGgTCTGAcAATTTCtCGaACAATGCTAAAACCATAATAGTACAGCTaAAGGAA
gCTGTAGAAATTAATTGTACAAGACCCAACAACAATACAAGAAAAAGTATACAtATAGGACCAGGGAGAGCA
TTTTATgCAACAGaAaAAATAATAGGAaATATAAGACAAGCACATTGTAACaTTAGTAGAGCAAAATGGAAT
gACACTTTAAAACAGgTAGTTgcAAAATTAAGAGAACAATTTAAGAATAAAACAAcaATAGTCTTTAATCAA
TCCgCgGGAGGGGACCCAGAAATTGTAATGCACAGTTTTAATTGTGGAGGaGAATTTTTCTACTGCAATaCA
ACACAACTGTTTgATAGTACTTGGGtTAATgGTAcTcggAATGaTACaAATAacACTGgAgaaAATATCACA
CTaCCATGCAaAATAAAACAAATTATAAACATGTGGCAGGAAGTAGGAAAAGCAATGTATGCCCCTCCCATC
AGAGGACAAATTAGATGTTCATCAAATATTACAGGGCTGCTAcTAACAAGAGATGGTGGTggtaatagCACG
AatgagaccTTCAGgCCTGGA
>2V12X33,0.37682009883046,3.1976744186046,X4
GAAGAAGAGGTAGTAgTTAGgTCTGAcAATTTCtCGaACAATGCTAAAACCATAATAGTACAGCTaAAGGAA
gCTGTAGAAATTAATTGTACAAGACCCAACAACAATACAAGAAAAAGTATACAtATAGGACCAGGGAGAGCA
TTTTATgCAACAGaAaAAATAATAGGAaATATAAGACAAGCACATTGTAACaTTAGTAGAGCAAAATGGAAT
gACACTTTAAAACAGgTAGTTgcAAAATTAAGAGAACAATTTAAGAATAAAACAAcaATAGTCTTTAATCAA
TCCgCgGGAGGGGACCCAGAAATTGTAATGCACAGTTTTAATTGTGGAGGGGAATTTTTCTACTGTAATaCA
ACACAACTGTTTAATAGTACTTGGGtTAATgGTAcTtggAATGaTACTAacACTGgAgaaAATATCACACTa
CCATGCAaAATAAAACAAATTATAAACATGTGGCAGGAAGTAGGAAAAGCAATGTATGCCCCTCCCATCAGA
GGACAAATTAGATGTTCATCAAATATTACAGGGCTGCTAcTAACAAGAGATGGTGGTggtaatggCACGAat
gagaccACCGAgAcCTTCAGACCTGGA
>2V12X34,0.37682009883046,3.1976744186046,X4
GAAGAAGAGGTAGTAgTTAGgTCTGAcAATTTCtCGaACAATGCTAAAACCATAATAGTACAGCTaAAGGAA
gCTGTAGAAATTAATTGTACAAGACCCAACAACAATACAAGAAAAAGTATACAtATAGGACCAGGGAGAGCA
TTTTATgCAACAGaAaAAATAATAGGAaATATAAGACAAGCACATTGTAACaTTAGTAGAGCAAAATGGAAT
gACACTTTAAAACAGgTAGTTgcAAAATTAAGAGAACAATTTAAGAATAAAACAAcaATAGTCTTTAATCAA
TCCgCgGGAGGGGACCCAGAAATTGTAATGCACAGTTTTAATTGTGGAGGGGAATTTTTCTACTGTAATaCA
ACACAACTGTTTAATAGTACTTGGGtTAATgGTAcTtggAATGaTACTAacACTGgAgaaAATATCACACTa
CCATGCAaAATAAAACAAATTATAAACATGTGGCAGGAAGTAGGAAAAGCAATGTATGCCCCTCCCATCAGA
GGACAAATTAGATGTTCATCAAATATTACAGGGCTGCTAcTAgCAAGAGATGGTGGTggtaatggCACGAat
gagaccACCGAgAcCTTCAGACCTGGA
>2V12X36,0.37682009883046,3.1976744186046,X4
GAAGAAGAGGTAGTAgTTAGgTCTGAcAATTTCtCGaACAATGCTAAAACCATAATAGTACAGCTaAAGGAA
gCTGTAGAAATTAATTGTACAAGACCCAACAACAATACAAGAAAAAGTATACAtATAGGACCAGGGAGAGCA
TTTTATgCAACAGaAaAAATAATAGGAaATATAAGACAAGCACATTGTAACaTTAGTAGAGCAAAATGGAAT
gACACTTTAAAACAGgTAGTTgcAAAATTAAGAGAACAATTTAAGAATAAAACAAcaATAGTCTTTAATCAA
TCCgCgGGAGGGGACCCAGAAATTGTAATGCACAGTTTTAATTGTGGAGGGGAATTTTTCTACTGTAATaCA
ACACAACTGTTTAATAGTACTTGGGtTAATgGTAcTtggAATGaTACTAacACTGgAgaaAATATCACACTa
CCATGCAaAATAAAACAAATTATAAACATGTGGCAGGAAGTAGGAAAAGCAATGTATGCCCCTCCCATCAGA
GGACAAATTAGATGTTCATCAAATATTACAGGGCTGCTAcTAgCAAGAGATGGTGGTggtaatggCACGAat
gagaccACCGAgAcCTTCAGACCTGGA
>2V12X37,0.37682009883046,3.1976744186046,X4
GAAGAAGAGGTAGTAgTTAGgTCTGAcAATTTCtCGaACAATGCTAAAACCATAATAGTACAGCTaAAGGAA
gCTGTAGAAATTAATTGTACAAGACCCAACAACAATACAAGAAAAAGTATACAtATAGGACCAGGGAGAGCA
TTTTATgCAACAGaAaAAATAATAGGAaATATAAGACAAGCACATTGTAACaTTAGTAGAGCAAAATGGtAT
gACACTTTAAcACAGgTAGTTAAAAAATTAAGcGAACAATTTAGGAATAAAACAAcaATAGTCTTTAATCAA
TCCTCAGGAGGGGACCCAGAAATTGTAATGCACAGTTTTAATTGTGGAGGGGAATTTTTCTACTGTAATaCA
ACACAACTGTTTAATAGTACTTGGGtTAAtgttaatggtacttggAATGaTACTaAAGtGTCAAATAacACT
GAAggaAATATCACACTCCCATGCAaAATAAAACAAATTATAAACATGTGGCAGGAAGTAGGAAAAGCAATG
TATGCCCCTCCCATCAGAGGACAAATTAGATGTTCATCAAATATTACAGGGCTGCTAcTAACAAGAGATGGT
GGTggtaatagCACGAatGAgAcCTTCAGACCTGGA
>2V12X43,0.073130397805718,38.081395348837,R5
GAAGAAGAGGTAGTAATTAGgTCcGAcAATTTCtCGGACAATGCTAAAACCATAATAGTACAGCTGAAaGAA
gCTGTAGAAtTTAATTGTACAAGACCCAACAACAATACAAGAAgAAGTATAactATAGGACCAGGGAGAGCA
TTTTATgCAACAGGAGcAATAATAGGAaATATAAGACAAGCACATTGTAACaTTAGTAaAGCAAAATGGAAT
AACACTTTAAgACAGgTAGTTcAAAAATTAAGAGAACAATTTAAGAATAAAACAATAGTCTTcAATCAATCC
TCAGGAGGGGACCCAGAAATTGTAATGCACAGTTTTAATTGTGGAGGGGAATTTTTCTACTGTAATaCAACA
CAACTGTTTgATAGTACTTGGaatggtactGAAGtGTCAAATAacACTGAAggaAATATCACACTCCCATGC
AaAATAAAACAAATTATAAACATGTGGCAGGAAGTAGGAAAAGCAATGTATGCCCCTCCCATtAGAGGACAA
ATTAGATGTTCATCAAATATTACAGGGCTGCTAcTAACAAGAGATGGTGGTAgtaaCACGAGtgagaccACC
GAgAcCTTCAGACCTGGA
>2V12X44,0.073130397805718,38.081395348837,R5
GAAGAAGAGGTAGTAATTAGgTCcGAcAATTTCtCGGACAATGCTAAAACCATAATAGTACAGCTGAAaGAA
gCTGTAGAAATTAATTGTACAAGACCCAACAACAATACAAGAAgAAGTATAactATAGGACCAGGGAGAGCA
TTTTATgCAACAGGAGcAATAATAGGAaATATAAGACAAGCACATTGTAACaTTAGTAaAGCAAAATGGAAT
AACACTTTAAgACAGgTAGTTcAAAAATTAAGAGAACAATTTAAGAATAAAACAATAGTCTTTAATCAATCC
TCAGGAGGGGACCCAGAAATTGTAATGCACAGTTTTAATTGTGGAGGGGAATTTTTCTACTGTAATaCAACA
CAACTGTTTgATAGTACTTGGaatggtactGAAGtGTCAAATAacACTGAAggaAATATCACACTCCCATGC
AaAATAAAACAAATTATAAACATGTGGCAGGAAGTAGGAAAAGCAATGTATGCCCCTCCCATtAGAGGACAA
ATTAGATGTTCATCAAATATTACAGGGCTGCTAcTAACAAGAGATGGTGGTAgtaaCACGAGtgagaccACC
GAgAcCTTCAGACCTGGA
>2V12X47,0.37682009883046,3.1976744186046,X4
GAAGAAGAGGTAGTAgTTAGgTCTGAcAATTTCtCGaACAATGCTAAAACCATAATAGTACAGCTaAAGGAA
gCTGTAGAAATTAATTGTACAAGACCCAACAACAATACAAGAAAAAGTATACAtATAGGACCAGGGAGAGCA
TTTTATgCAACAGaAaAAATAATAGGAaATATAAGACAAGCACATTGTAACaTTAGTAGAGCAAAATGGAAT
gACACTTTAAAACAGgTAGTTgcAAAATTAAGAGAACAATTTAAGAATAAAACAAcaATAGTCTTTAATCAA
TCCgCgGGAGGGGACCCAGAAATTGTAATGCACAGTTTTAATTGcGGAGGGGAATTTTTCTACTGTAATaCA
gCACAACTGTTTAATAGTACTTGGGtTAATggtAcTtggAATGaTACTaAAGtGTCAAATAatACTGAAggg
AATATCACACTCCCATGCAaAATAAAACAAATTATAAACATGTGGCAGGAAGTAGGAAAAGCAATGTATGCC
CCTCCCATCAGAGGACAAATcAGATGTTCATCAgATATTACAGGGCTGCTAcTAACAAGAGATGGTGGTgat
aatagCACGAatAatgATACCGAgATCTTCAGACCTGGA
>2V13X02,0.073130397805718,38.081395348837,R5
GAAGAAGAGGTAGTAATTAGgTCcGAcAATTTCtCGGACAATGCTAAAACCATAATAGTACAGCTGAAaGAA
gCTGTAGAAATTAATTGTACAAGACCCAACAACAATACAAGAAgAAGTATAactATAGGACCAGGGAGAGCA
TTTTATgCAACAGGAGcAATAATAGGAaATATAAGACAAGCACATTGTAACaTTAGTAaAGCAAAATGGAAT
AACACTTTAAgACAGgTAGTTcAAAAATTAAGAGAACAATTTAAGAATAAAACAATAGTCTTcAATCAATCC
TCAGGAGGGGACCCAGAAATTGTAATGCACAGTTTTAATTGTGGAGGGGAATTTTTCTACTGTAATaCAACA
CAACTGcTTgATAGTACTTGGaatggtactGAAGtGTCAAATAacACTGAAggaAATATCACACTCCCATGC
AaAATAAAACAAATTATAAACATGTGGCAGGAAGTAGGAAAAGCAATGTATGCCCCTCCCATtAGAGGACAA
ATTAGATGTTCATCAAATATTACAGGGCTGCTAcTAACAAGAGATGGTGGTAgtaaCACGAGtgagaccACC
GAgAcCTTCAGACCTGGA
>2V13X06,0.50956137983346,2.0348837209302,X4
GAAGAAGAGGTAGTAgTTAGgTCTGAtAATTTCtCGaACAATGCTAAAACCATAATAGTACAGCTGAAGGAc
gCTGTAGAAATTAATTGTACAAGACCCAACAACAATACAAGAAAAAGTATACAttTAGGACCAGGGAGAGCA
TTTTAcgCAACAGaAaAAATAATAGGAaATATAAGAaAAGCACATTGTAACaTTAGTAGAGCAAAATGGAAT
gACACTTcAAAACAGgTAGTTgAAAAATTAgGcGAACAATTTAGGAATAAAACAAcaATAGTCTTTAATCAA
TCCgCgGGAGGGGACCCAGAAATTGTAATGCACAGTTTTAATTGTGGAGGGGAATTTTTCTACTGTAATaCA
ACACAACTGTTTAATAGTACTTGGGtTAATgGTAaTggtAcTtggAATGaTACTGAAGtGTCAAATAacAaT
GgAgaaAcTATCACACTCCCATGCAaAATAAAACAAATTATAAACATGTGGCAGGAAGTAGGAAAAGCAATG
TATGCCCCTCCCATCAGAGGACAAATTAGATGTTCATCAAATATTACAGGGCTGCTAcTAACAAGAGATGGT
GGTaataatagCACGAatAattATACCGAgAcCTTCAGACCTGGA
>2V13X08,0.37682009883046,3.1976744186046,X4
GAAGAAGAGGTAGTAgTTAGgTCTGAcAATTTCtCGaACAATGCTAAAACCATAATAGTACAGCTGAAaGAA
gCTGTAGAAATTAATTGTACAAGACCCAACAACAATACAAGAAAAAGTATACAtATAGGACCAGGGAGAGCA
TTTTATgCAACAGaAaAAATAATAGGAaATATAAGACAAGCACATTGTAACaTTAGTAGAGCAAAATGGAAT
gACACTTTAAAACAGgTAGTTgcAAAATTAAGAGAAaAATTTAAGAATAAAACAAcaATAGTCTTTAATCAA
TCCgCAGGAGGGGACtCAGAAATTGTAATGCACAGTTTTAATTGTGGAGGGGAATTTTTCTACTGTAAcaCA
ACACAACTGTTTAATAGTACTTGGGtTAATgGTAaTggtAcTtggAATGcTACTGAAatGTCAAgTAacAaT
GgAgaaAATATCACACTCCCATGCAaAATAAAACAAATTATAAACATGTGGCAGGAAGTAGGAAAAGCAATG
TATGCCCCTCCCATCAGAGGACAAATTAGATGTTCATCAAATATTACAGGGCTGCTAcTAACAAGAGATGGg
GGTAAtaatagCACGAatAataATACtGAgAcCTTCAGACCTGGA
>2V13X09,0.27939584491461,4.9418604651163,X4
GAAGGAGAGGTAGTAgTTAGgTCTGAcAATTTCtCGaACAATGCTAAAACCATAATAGTACAGCTGAAGGAc
gCTGTAGAAATTAATTGTACAAGACCCAACAACAATACAAGAAAAAGTATACAtATAGGACCAGGGAGAGCA
TTTTtTgCAACAGaAaAAATAATAGGAaATATAAGACAAGCACATTGTAACaTTAGTAGAGCAAAATGGAAT
gACACTTTAcgACAGgTAGcTgAAAAATTAAGAGAACgATTTAAGAATAAAACAAcaacaATAGTCTTTAAT
CAATCCgCgGGAGGGGACCCAGAAATTGTAATGCACAGTTTTAATTGTGGAGGGGAATTTTTCTACTGTAAT
aCAgCACAACTGTTTAATAGTACTTGGGtTAATggtAcTtggAATGgTACTaAAGcGTCAAATAatACTGAA
ggaAATATCACACTCCCATGCAaAATAAAACAAATTATAAACATGTGGCAGGAAGTAGGAAAAGCAATGTAT
GCCCCTCCCATCAGAGGACAAATTAGATGTTCATCAgATATTACAGGGCTGCTAcTAACAAGAGATGGTGGT
ggtGataatagCACGAatAatgATACCGAgAcCTTCAGACCTGGA
>2V13X10,0.37682009883046,3.1976744186046,X4
GAAGAAGAGGTAGTAgTTAGgTCTGAcAATTTCtCGaACAATGCTAAAACCATAATAGTACAGCTaAAGGAA
gCTGTAGAAATTAATTGTACAAGACCCAACAACAATACAAGAAAAAGTATACAtATAGGACCAGGGAGAGCA
TTTTATgCAACAGaAaAAATAATAGGAaATATAAGACAAGCACATTGTAACaTTAGTAGAGCAAAATGGAAT
gACACTTTAAAACAGgTAGTTgcAAAATTAAGAGAACAATTTAAGAATAAAACAAcaATAGTCTTTAATCAA
TCCgCgGGAGGGGACCCAGAAATTGTAATGCACAGTTTTAATTGTGGAGGGGAATTTTTCTACTGTAATaCA
gCACAACTGTTTAAcAGTACTTGGGtTAATgatAcTcggAATGaTACTGAAGtGTCAgATAacACTGATATC
ACACTCCCATGCAaAATAAAACAAATTATAAACATGTGGCAGGAAGTAGGAAAAGCAATGTATGCCCCTCCC
ATCAGAGGACAAATTAGATGTTCATCAAATATTACAGGGCTGCTAcTAACAAGAGATGGTGGTAataatatC
ACGAaaAatgATACCGAgATCTTCAGACCTGGA
>2V13X12,0.42318082399323,2.7616279069767,X4
GAAGAAGAGGTAGTAgTTAGgTCTGAtAATTTCtCGaACAATGCTAAAACCATAATAGTACAGCTGAAGGAc
gCTGTAGAAATTAATTGTACAAGACCCAACAACAATACAAGAAAAAGTATACAttTAGGACCAGGGAGAGCA
TTTTATgCAACAGaAaAAATAATAGGAaATATAAGACAAGCACATTGTAACaTTAGTAGAGCAAAATGGAAT
gACACTTTAAAACAGgTAGTTgAAAAATTAAGAGAACAATTTAAGAATAAAACAAcaATAGTCTTTAATCAA
TCCgCAGGAGGGGACCCAGAAATTGTAATGCACAGTTTTAATTGTGGAGGGGAATTTTTCTACTGTAAcaCA
ACACAACTGTTTAAcAGTACTTGGGtTAATgatAcTcggAATGaTACTGAAGtGTCAgATAacACTGATATC
ACACTCCCATGCAaAATAAAACAAATTATAAACATGTGGCAGGAAGTAGGAAAAGCAATGTATGCCCCTCCC
ATCAGAGGACAAATTAGATGTTCATCAAATATTACAGGGCTGCTAcTAACAAGAGATGGTGGTAataatatC
ACGAaaAatgATACCGAggTCTTCAGACCTGGA
>2V13X14,0.42318082399323,2.7616279069767,X4
GAAGAAGAGGTAGTAgTTAGgTCTGAtAATTTCtCGaACAATGCTAAAACCATAATAGTACAGCTGAAGGAc
gCTGTAGAAATTAATTGTACAAGACCCAACAACAATACAAGAAAAAGTATACAttTAGGACCAGGGAGAGCA
TTTTATgCAACAGaAaAAATAATAGGAaATATAAGACAAGCACATTGTAACaTTAGTAGAGCAAAATGGAAT
gACACTTTAAAACAGgTAGTTgAAAAgTTAAGAGAACAATTTAAGAATAAAACAAcaATAGTCTTTAATCAA
TCCgCAGGAGGGGACCCAGAAATTGTAATGCACAGTTTTAATTGTGGAGGGGAATTTTTCTACTGTAAcaCA
ACACAACTGTTTAAcAGTACTTGGGtTAATgatAcTcggAATGaTACTGAAGtGTCAgATAacACTGATATC
ACACTCCCATGCAaAATAAAACAAATTATAAACATGTGGCAGGAAGTAGGAAAAGCAATGTATGCCCCTCCC
ATCAGAGGACAAATTAGATGTTCATCAAATATTACAGGGCTGCTAcTAACAAGAGATGGTGGTAataatagC
ACGAatAatgATACCGAgATCTTCAGACCTGGA
>2V13X19,0.073130397805718,38.081395348837,R5
GAAGAAGAGGTAGTAgTTAGgTCTGAcAATTTCtCGGACAATGCTAAAACCATAATAGTACAGCTGAAGGAA
gCTGTAGAAATTAATTGTACAAGACCCAACAACAAcACAAGAAgAAGTATAactATAGGACCAGGGAGAGCA
TTTTATgCAACAGGAGcAATAATAGGAaATATAAGACAAGCACATTGTAACaTTAGTAGAGCAAAATGGAAT
AACACTTTAcAACAGgTAGcTAtAAAATTAAGAGAACAATTTAAGAATAgCgCAATAGTCTTTcAaaAtTCC
TCAGGAGGGGACCCAGAAATTGTAATGCACAGTTTTAATTGTGGAGGGGAATTTTTCTACTGTAAcaCAACA
CAACTGTTTAATAGTACTTGGttTaatggtactGAAGtGcCAAATAacACTGgAgaaAATATCACACTaCCA
TGCAaAATAAAACAAATTATAAACATGTGGCAGGAAGTAGGAAAAGCAATGTATGCCCCTCCCATCAGAGGA
CAAATTAGATGTTCATCAAATATTACAGGGCTGCTAcTAACAAGAGATGGTGGTAAtaataatacCACGAat
gataCCGAgATCTTCAGACCTGGA
>2V13X25,0.079301658949291,33.28488372093,R5
GAAGAAGAGGTAGTAgTTAGgTCTGAcAATTTCtCGaACAATGCTAAAACCATAATAGTACAGCTGAAGGAA
gCTGTAGAAATTAATTGTACAAGACCCAACAACAATACAAGAAgAAGTATAactATAGGACCAGGGAGAGCA
TTTTATgCAACAGGAcAAATAATAGGAGATATAAGACAAGCACATTGTAACaTTAGTAaAaCAAAATGGtAT
gACACTTTAAAACAGgTAGTTAAAAAATTAAGcGAACAATTTAGGAATAAAACAAcaATAGTCTTTAATCAA
TCCgCgGGAGGGGACCCAGAAATTGTAATGCACAGTTTTAATTGTGGAGGGGAATTTTTCTACTGTAATaCA
ACACAACTGTTTAATAGTACTTGGGtTcAtggtaatggtacttggAATGaTACTGAAGtGTCAAATAacAaT
GgAgaagATATCACACTCCCATGCAaAATAAAACAAATTATAAACATGTGGCAGGAAGTAGGAAAAGCAATG
TATGCCCCTCCCATCAGAGGACAAATTAGATGTTCATCAAATATTACAGGGCTGCTAcTAACAAGAGATGGT
GGTgAtaatagCACGAatAatgATACCGAgAcCTTCAGACCTGGA
>2V13X28,0.78477093303474,1.7441860465116,X4
GAAGAAGAGGTAGTAgTTAGgTCTGAcAATTTCtCGaACAATGCTAAAACCATAATAGTACAGCTGAAGGAA
gCTGTAGAAATTAATTGTACAAGACCCAACAACAAcACAAGAAAAAGTATACgtATAGGACCAGGGAGAGCA
gTTTATgCAACAGaAaAAATAATAGGAaATATAAGACAAGCACATTGTAACgTTAGTAGAGCAAAATGGAAT
gACACTTTAAAACAGgTAGTTgAAAAATTAgGcGAACAATTTAAGAATAcAACAAcaATAGTCTTTAATCAA
TCCgCgGGAGGGGACCCAGAAATTGTAATGCACAGTTTTAATTGTGGAGGGGAATTTTTCTACTGTAATaCA
ACACAACTGTTTAATAGTACTTGGGcTAATgGTAgTggtAcTtggAATaaTACTGAAGtGTCAAATAacAaT
GgAgacAcTATCACACTCCCATGCAaAATAAAACAAATTATAAACATGTGGCAGGAAGTAGGAAAAGCAATG
TATGCCCCTCCCATCAGAGGACAAATTAGATGTTCATCAAATATTACAGGGCTGCTAcTAACAAGcGATGGT
GGTggtaatagCACGAatGAgAcCTTCAGACCTGGA
>2V14P01,0.65171630176279,1.7441860465116,X4
GAAGAAGAGGTAGTAgTTAGgTCTGAcAATTTCtCGaACAATGCTAAAACCATAATAGTACAGCTGAAGGAA
gCTGTAGAAATTAATTGTACAAGACCCAACAACAAcACAAGAAAAAGTATACgtATAGGACCAGGGAGAGCA
gTTTATgCAACAGacaAAATAATAGGAaATATAAGACAAGCACATTGTAACaTTAGTAGAGCAAAATGGAAT
gACACTTTAAAACAGgTAGTTgcAAAATTAAGAGAACAATTTAAGAATAAAACAAcaATAGTCTTTAATCAA
TCCgCAGGAGGGGACCCAGAAATTGTAATGCACAGTTTTAATTGTGGAGGGGAATTTTTCTACTGTAAcaCA
ACACAACTGTTTAAcAGTACTTGGGtTAATggtAcTcggAATGaTACTGAAGtGTCAgATAaccCTGATATC
ACACTCCCATGCAaAATAAAACAAATTATAAACATGTGGCAGGAAGTAGGAAAAGCAATGTATGCCCCTCCC
ATCAGAGGACAAATTAGATGTTCATCAAATATTACAGGGCTGCTAcTAACAAGcGATGGTGGTggtaagagC
ACGAaTGAgAcCTTCAGACCTGGA
>2V14P05,0.52354604357768,1.8895348837209,X4
GAAGAAGAGGTAGTAgTTAGgTCTGAtAATTTCtCGaACAATGCTAAAACCATAATAGTgCAGCTGAAGGAc
gCTGTAGAAATTAATTGTACAAGACCCAACAACAATACAAGAAAAAGTATACAttTAGGACtAGGGAGAGCA
TTTTATgCAACAGaAaAAATAATAGGAaATATAAGACAAGCACATTGTAACaTTAGTAGAGCAAAATGGAAT
gACACTTTAGAACAGgTAGTTgAAAAATTAgGcGAACAATTTAGGAATAAAACAAcaATAGcCTTTAATCAA
TCCgCgGGAGGGGACCCAGAAATTGTAATGCACAGTTTTAATTGTGGAGGGGAATTTTTCTACTGTgATaCA
ACACAACTGTTTAATAGTACTTGGGtTAAggGTAaTggtAcTtggAATGaTACTaAAGcGTCAAATAacAtT
GAAggaAATATCACACTCCCATGCAaAATAAAgCAAATTATAAACATGTGGCAGGAAGTAGGAAAAGCAATG
TATGCCCCTCCCATCAGAGGACAAATTAGATGTTCATCAAATATTACAGGGCTGCTAcTAACAAGAGATGGT
GGTgAtaaaacaagagatggtggtaataatagCACGAatAataATACCGAAAcCTTCAGACCTGGA
>2V14P06,0.071619284641789,39.389534883721,R5
GAAGAAGAGGTAGTAgTTAGgTCTGAtAATTTCtCGaACAATGCTAAAACCATAATAGTACAGCTGAAGGAA
gCTGTAGAAATTAATTGTACAAGACCCAACAACAATACAAGAAgAAGTATAactATAGGACCAGGGAGAGCA
TTTTATgCAACAGGAcAAATAATAGGAaATATAAGACAAGCACATTGTAACaTTAGTAGAGCAAAATGGcAT
gACACTTTAAAACAGgTAGTTgAAAAATTAAGcGAACAATTTAGGAATAAAACAAcaATAGTCTTTAATCAA
TCCgCgGGAGGGGACCCAGAAATTGTAATGCACAGTTTTAATTGTGGAGGGGAATTTTTCTACTGTAATaCA
ACACAACTGTTTAATAGTACTTGGGtTAAaggtaatggtacttggAATGaTACTGAAGtGTCAAATAacAaT
GAAggaAAgATCACACTCCCATGCAaAATAAAACAAATTATAAACATGTGGCAGGAAGTAGGAAAAGCAATG
TATGCCCCTCCCATCAGAGGACAAATTAGATGTTCATCAAATATTACAGGGCTGCTATTAACAAGAGATGGT
GGTAAGaatatCACGAatgagaccACCGAgAcCTTCAGACCTGGA
>2V14P07,0.071619284641789,39.389534883721,R5
GAAGAAGAGGTAGTAgTTAGgTCTGAtAATTTCtCGaACAATGCTAAAACCATAATAGTACAGCTGAAGGAA
gCTGTAGAAATTAATTGTACAAGACCCAACAACAATACAAGAAgAAGTATAactATAGGACCAGGGAGAGCA
TTTTATgCAACAGGAcAAATAATAGGAaATATAAGACAAGCACATTGTAACaTTAGTAGAaCAAAATGGAAg
AAagCTTTAAcACAGgTAGTTgAAAAATTAAGcGAACAATTTAGGAATAAgACAAaaATAGTCTTTAATCAA
TCCTCAGGAGGGGACCCAGAAATTGTAATGCACAGTTTTAATTGTGGAGGGGAATTTTTCTACTGTAATaCA
ACACAACTGTTTAATAGTACTTGGagTAAtgttagtggtacttggAATGaTACTGAAGtGTCAgATAacACT
GATATCACACTCCCATGCAaAATAAAACAAATTATAAACATGTGGCAGGAAGTAGGgAAAGCAATGTATGCC
CCTCCCATCAGAGGACAAATTAGATGTTCATCAAATATTACAGGGCTGCTAcTAACAAGAGATGGTGGTAAt
aatatCACGAatAatgATACCGAgAcCTTCAGACCTGGA
>2V14P08,0.76615544232548,1.7441860465116,X4
GAAGAAGAGGTAGTAgTTAGgTCTGAcAATTTCtCGaACAATGCTAAAACCATAATAGTACAGCTGAAGGAc
gCTGTAGAAATTAATTGTACAAGACCCAACAACAATACAAGAAAAAGTATACAcATAGGgCCAGGGAGAGCA
ATTTATgCAACAGaAaAAATAATAGGAaATATAAGgCgAGCACATTGTAACaTTAGTAGAGCAcAATGGAAT
gACACTTTAAAACAGgTAGcTgAAAAATTAAGAGAACAATTTAAGAATAAAACAAcaATAGTCTTTAATCAA
TCCgCAGGAGGGGACCCAGAAATTGTAATGCACAGTTTTAATTGTGGAGGGGAgTTTTTCTACTGTAAcaCA
ACACAACTGTTTAAcAGTACTTGGGtTAATgGTAcTcggAATGaTACTGAAGtGTCAAATAacAaTGgAgac
AcTATCACACTCCCATGCAaAATAAAACAAATTATAAACATGTGGCAGGAAGTAGGAAAAGCAATGTATGCC
CCTCCCATCAGAGGACAAATTAGATGTTCATCAAATATTACAGGGCTGCTAcTAACAAGAGATGGTGGTAct
aatatCACGAatgagaccACCGAgAcCTTCAGACCTGGA
>2V14P10,0.071619284641789,39.389534883721,R5
GAAGAAGAGGTAGTAgTTAGgTCTGAtAATTTCtCGaACAATGCTAAAACCATAATAGTACAGCTGAAGGAA
gCTGTAGAAATTAATTGTACAAGACCCAACAACAATACAAGAAgAAGTATAactATAGGACCAGGGAGAGCA
TTTTATgCAACAGGAcAAATAATAGGAaATATAAGACAAGCACATTGTAACaTTAGTAGAGCAAAATGGtAT
gACACTTTAAAACAGgTAGTTgAAAAATTAAGcGAACAATTTAGGAATAAAACAAcaATAGTCTTTAATCAA
TCCgCgGGAGGGGACCCAGAAATTGTAATGCACAGTTTTAATTGTGGAGGGGAATTTTTCTACTGTgATaCA
ACACAACTGTTTAATAGTACTTGGGtTAAgggtaatggtacttggAATGaTACTGAAGtGTCAAATAacAaT
GgAgaaAcTATCACACTCCCATGCAaAATAAAACAAATTATAAACATGTGGCAGGAAGTAGGAAAAGCAATG
TATGCCCCTCCCATCAGAGGACAAATTAGATGTTCATCAAATATTACAGGGCTGCTAcTAACAAGAGATGGT
GGTAgtaatagCACGAatGAAAcCTTCAGgCCTGGA
>2V14P11,0.25731705263341,5.2325581395349,R5
GAAGAAGAGGTAGTAgTTAGgTCTGAtAATTTCtCGaACAATGCTAAAACCATAATAGTACAGCTGAAGGAc
gCTGTAGAAATTAATTGTACAAGACCCAACAACAATACAAGAAAAAGTATACAtATAGGACCAGGGAGAGCA
TTTTATgCAACAGacaAAATAATAGGAGATATAAGACAAGCACATTGTAACaTTAGTAaAaCAAAATGGtAT
gACACTTTAAAACAGgTAGTTgAAAAATTAAGcGAACAATTTAGGAATAgAACAAtaagcaatagaacaATA
GTCTTTAATCAATCCTCAGGAGGGGACCCAGAAATTGTAATGCACAGTTTTAATTGTGGAGGGGAATTTTTC
TACTGTAATaCAACACAACTGTTTAATAGTACTTGGGtTAAtgttaatggtacttggAAgGaTACTaAAGcG
TCAAATAacAtTGAAggaAATATCACACTCCCATGCAaAATAAAgCAAATTATAAACATGTGGCAGGAAGTA
GGAAAAGCAATGTATGCCCCTCCCATCAGAGGACAAATTAGATGTTCATCAAATATTACAGGGCTGCTAcTA
ACAAGAGATGGTGGTActaatatCACGAagAatgATACCGAgAcCTTCAGACCTGGA
>2V14P12,0.25731705263341,5.2325581395349,R5
GAAGAAGAGGTAGTAgTTAGgTCTGAcAATTTCtCGaACAATGCTAAAACCATAATAGTACAGCTaAAGGAA
gCTGTAGAAATTAATTGTACAAGACCCAACAACAATACAAGAAAAAGTATACAtATAGGACCAGGGAGAGCA
TTTTATgCAACAGacaAAATAATAGGAGATATAAGACAAGCACATTGTAACaTTAGTAGAGCAAAATGGAAT
gACACTTTAcgACAGgTAGTTgAAAAATTAgGcGAACAATTTAAGAATAAAACAAcaATAGTCTTTAAgCAA
TCCgCAGGAGGGGACCCAGAAATTGTAATGCACAGTTTTAATTGTGGAGGGGAATTTTTCTACTGTAAcaCA
ACACAACTGTTTAATAGTACTTGGGtTAATggtAcTcggAATGaTACTGAAGtGTCAAATAacAaTGgAgaa
AcTATCACACTCCCATGCAaAATAAAACAAATTATAAACATGTGGCAGGAAGTAGGAAAAGCAATGTATGCC
CCTCCCATCAGAGGACAAATTAGATGTTCATCAAATATTACAGGGCTGCTATTAACAAGAGATGGTGGTAAG
aatatCACGAatgagaccACCGAgAcCTTCAGACCTGGA
>2V14P13,0.83776183272892,1.3081395348837,X4
GAAGAAGAGGTAGTAgTTAGgTCTGAcAATTTCtCGaACAATGCTAAAACCATAATAGTACAGCTGAAGGAA
gCTGTAGAAATTAATTGTACAAGACCCAACAACAAcACAAGAAAAAGTATACgtATAGGACCAGGGAGAGCA
gTTTATgCAACAGaAaAAATAATAGGAaATATAAGAaAAGCACATTGTAACaTTAGTAGAGCAAAATGGAAT
gACACTTTAAAACAGgTAGTTgAAAAATTAAGcGAACAATTTAGGAATAgAACAAtaagagaacaatttaag
aataaaacaATAGTCTTTAATCAATCCTCAGGAGGGGACCCAGAAATTGTAATGCACAGTTTTAATTGTGGA
GGGGAATTTTTCTACTGTAATaCAACACAACTGTTTAATAGTACTTGGGtTAATggtAcTcggAAcGaTACT
GAAGtGTCAgATAacACTGgAgaaAcTATCACACTCCCATGCAaAATAAAACAAATTATAAgCATGTGGCAG
GAAGTAGGAAAAGCAATGTATGCCCCTCCCATCAGAGGACAAATTAGATGTTCATCAAATATTACAGGGCTG
CTAcTAACAAGAGATGGTGGTAataatagCACGAatAatgATACCGAgAcCTTCAGACCTGGA
>2V14P14,0.52354604357768,1.8895348837209,X4
GAAGAAGAGGTAGTAgTTAGgTCTGAtAATTcCtCGaACAATGCTAAAACCATAATAGTgCAGCTGAAGGAc
gCTGTAGAAATTAATTGTACAAGACCCAACAACAATACAAGAAAAAGTATACAtcTAGGACtAGGGAGAGCA
TTTTATgCAACAGaAaAAATAATAGGAaATATAAGACAAGCACATTGTAACaTTAGTAGAGCAAAATGGAAT
gACACTTTAGAACAGgTAGTTgAAAAATTAgGcGAACAATTTAGGAATAAAACAAcaATAGcCTTTAATCAA
TCCgCgGGAGGGGACCCAGAAATTGTAATGCACAGTTTTAATTGTGGAGGGGAATTTTTCTACTGTAATaCA
ACACAACTGTTTAATAGTACTTGGGtTAAggGTAaTggtAcTtggAATGaTACTGAgGtGTCAAATAacAaT
GgAgaaAcTATCACACTCCCATGCAaAATAAAACAAATTATAAACATGTGGCAGGAAGTAGGAAAAGCAATG
TATGCCCCTCCCATCAGAGGACAAATTAGATGTTCATCAAATATTACAGGGCTGCTATTAACAAGAGATGGT
GGTaagaatatCACGAatgagaccACCGAgAcCTTCAGACCTGGA
>2V14X02,0.071619284641789,39.389534883721,R5
GAAGAGGTAGTAATTAGgTCTGAcAATTTCtCGGACAATGTTAAAACCATAATAGTACAGCTGAAGGAAgCT
GTAGAAATTAATTGTACAAGACCCAACAACAATACAAGAAgAAGTATAactATAGGACCAGGGAGAGCATTT
TATgCAACAGGAcAAATAATAGGAaATATAAGACAAGCACATTGTAACaTTAGTAGAGCAAAATGGtATgAC
ACTTTAAAACAGgTAGTTgAAAAATTAAGcGAACAATTTAGGAATAAAACAAcaATAGTCTTTAATCAATCC
gCgGGAGGGGACCCAGAAATTGTAATGCACAGTTTTAATTGTGGAGGGGAATTTTTCTACTGTAATaCAACA
CAACTGTTTAATAGTACTTGGGtTAAaggtaatggtacttggAATGaTACTGAAGGGTCAAATAacAaTGAA
ggaAATATCACACTCCCATGCAaAATcAAACAAATTATAAACATGTGGCAGGAAGTAGGAAAAGCAATGTAT
GCCCCTCCCATCAGAGGACAAATTAGATGTTCATCAAATATTACAGGGCTGCTAcTAACAAGAGATGGTGGT
ActaatatCACGAatAataATACCGAgAcCTTCAGACCTGGA
>2V14X07,0.071619284641789,39.389534883721,R5
GAAGAAGAGGTAGTAgTTAGgTCTGAtAATTTCtCGaACAATGCTAAAACCATAATAGTACAGCTGAAGGAA
gCTGTAGAAATTAATTGTACAAGgCCCAACAACAATACAAGAAgAAGTATAactATAGGACCAGGGAGAGCA
TTTTAcgCAACAGGAcAAATAATAGGAaATATAAGACAAGCACATTGTAACaTTAGTAGAGCAGAATGGtAT
gACACTTTAAAACAGgTAGTTgAAAAATTAAGcGAACAATTTAGGAATAAAACAAcaATAGTCTTTAATCAA
TCCgCgGGAGGGGACCCAGAAATTGTAATGCACAGTTTTAATTGTGGAGGGGAATTTTTCTACTGTAATaCA
ACACAACTGTTTAATAGTACTTGGGtTAAaggtaatggtacttggAATGaTACTGAAGtGTCAAATAacAaT
GAAggaAATATCACACTCCCATGCAaAATAAAACAAATTATAAACATGTGGCAGGAAGTAGGAAAAGCAATG
TATGCCCCTCCCATCAGAGGACAAATTAGATGTTCATCAAATATTACAGGGCTGCTATTAACAAGAGATGGT
GGTAAGaatatCACGAatgagaccACCGAgAcCTTCAGACCTGGA
>2V14X08,0.83776183272892,1.3081395348837,X4
GAAGAAGAGGTAGTAgTTAGgTCTGAcAATTTCtCGaACAATGCTAAAACCATAATAGTACAGCTaAAGGAc
gCTGTAGAAATTAATTGTACAAGACCCAACAACAAcACAAGAAAAAGTATACgtATAGGACCAGGGAGAGCA
gTTTATgCAACAGaAaAAATAATAGGAaATATAAGAaAAGCACATTGTAACaTTAGTAGAGCAAAATGGAAT
gACACTTTAAAACAGgTAGcTgcAAAATTAgGcGAACAATTTAAGAATAAAACAAcaATAGTCTTTAATCAA
TCCgCgGGAGGGGACCCAGAAATTGTAATGCACAGTTTTAATTGTGGAGGGGAATTTTTCTACTGTAATaCA
ACACAACTGTTTAATAGTACTTGGGtTAAggGTAaTggtAcTtggAATGaTACTGAAGtGTCAAATAacAaT
GgAgaaAcTATCACACTCCCATGCAaAATAAAACAAATTATAAACATGTGGCAGGAAGTAGGAAAAGCAATG
TATGCCCCTCCCATCAGAGGACAAATTAGATGTTCATCAAATATTACAGGGCTGCTAcTAACAAGAGATGGT
GGTggtaatagCACGAatGAgAcCTTCAGACCTGGA
>2V14X11,0.78477093303474,1.7441860465116,X4
GAAGAAGAGGTAGTAgTTAGgTCTGAcAATTTCtCGaACAATGCTAAAACCATAATAGTACAGCTGAAGGAA
gCTGTAGAAATTAATTGTACAAGACCCAACAACAAcACAAGAAAAAGTATACgtATAGGACCAGGGAGAGCA
gTTTATgCAACAGaAaAAATAATAGGAaATATAAGACAAGCACATTGTAACaTTAGTAGAGCAAAATGGAAg
cACgCTTTAAcACAGATAGTTAAAAAATTAAGcGAACAATTTAGGAATAAAACAAcaATAGTCTTTAATCgA
TCCgCgGGAGGGGACCtAGAAATTGTAATGCACAGTTTTAATTGTGGAGGGGAATTTTTCTACTGTAATaCA
ACACAACTGTTTAATAGTACTTGGGtTAATgGTAaTggtAcTtggAATGaTACTGgAGtGTCAAATAacAaT
GgAgacAcTATCACACTCCCATGCAaAATAAAACAAATTATAAACATGTGGCAGGAAGTAGGAAAAGCAATG
TATGCCCCTCCCATCAGAGGACAAATTAGATGTTCATCAAATATTACAGGGCTGCTAcTAACAAGAGATGGT
GGTActaatatCACGAatgagaccACCGAgAcCTTCAGACCTGGA
>2V14X12,0.90513374182493,0.87209302325581,X4
GAAGAAGAGGTAGTAgTTAGgTCTGAcAATTTCtCGaACAATGCTAAAACCATAATAGTACAGCTGAAGGAA
gCTGTAGAAATTAATTGTACAAGACCCAACAACAAcACAAGAAAAAGTATACgtATAGGACCAGGGAGAGCA
gTTTATgCAACAGaAaAAATAATAGGAaATATAAGACgAGCACATTGTAACaTTAGTAGAGCAAAATGGAAT
gACACTTTAAAACAGgTAGTTgcAAAATTAAGAGAACAATTTAAGAATAAAACAAaaATAGTCTTTAATCAA
cCCgCAGGAGGGGACCCAGAAATTGTAATGCACAGTTTTAATTGTGGAGGGGAATTTTTCTACTGTAAcaCA
ACACAACTGTTTAAcAGTACTTGGGtTgATgGTAcTtggAATGaTACTAacACTGgAgaaAATATCACACTa
CCATGCAaAATAAAACAAATTATAAACATGTGGCAGGAAGTAGGAAAAGCAATGTATGCCCCTCCCATCAGA
GGACAAATTAGATGTTCATCAAATATTACAGGGCTGCTAcTAACAAGAGATGGTGGTggtaatagCACGAat
gagaccTTCAGACCTGGA
>2V14X14,0.83776183272892,1.3081395348837,X4
GAAGAAGAGGTAGTAgTcAGgTCTGAcAATTTCtCGaACAATGCTAAAACCATAATAGTACAGCTGAAGGAA
gCTGTAGAAATTAATTGTACAAGACCCAACAACAAcACAAGAAAAAGTATACgtATAGGACCAGGGAGAGCA
gTTTATgCAACAGaAaAAATAATAGGAaATATAAGAaAAGCACATTGTAACaTTAGTAGAGCAAAATGGAAT
gACACTTTAGAACAGgTAGTTgAAAAATTAgGcGAACAATTTAGGAATAAAACAAcaATAGcCTTTAATCAA
TCCgCgGGAGGGGACCCAGAAATTGTAATGCACAGTTTTAATTGTGGAGGGGAATTTTTCTACTGTgATaCA
ACACAACTGTTTAATAGTACTTGGGtTAAggGTAaTggtAcTtggAATGaTACTGAAGtGTCAAATAacAaT
GgAgaaAcTATCACACTCCCATGCAaAATAAAACAAATTATAAAtATGTGGCAGGAAGTAGGAAAAGCAATG
TATGCCCCTCCCATCAGAGGACAAATTAGATGTTCATCAAATATTACAGGGCTGCTAcTAACAAGAGATGGT
GGTAAtaatagCACGgatAatgATACCGAgAcCTTCAGACCTGGA
>2V14X15,0.78477093303474,1.7441860465116,X4
GAAGAAGAGGTAGTAgTTAGgTCTGAcAATTTCtCGaACAATGCTAAAACCATAATAGTACAGCTaAAaGAA
gCTGTAGAAATTAATTGTACAAGACCCAACAACAAcACAAGAAAAAGTATACgtATAGGACCAGGGAGAGCA
gTTTATgCAACAGaAaAAATAATAGGAaATATAAGACAAGCACATTGTAACaTTAGTAGAGCAAAATGGAAT
gACAtTTTAAAACAGgTAGTTgAAAAATTAgGcGAACAATTTAAGAATAcAACAAcaATAGTCTTTAATCAA
TCCgCgGGAGGGGACCCAGAAATTGTAATGCACAGTTTTAATTGTGGAGGGGAATTTTTCTACTGTAATaCA
ACACAACTGTTTAATAGTACTTGGGtTAATgGTAgTggtAcTtggAATaaTACTGAAGtGTCAAATAacAaT
GgAgacAcTATCACACTCCCATGCAaAAcAAAACAAATTATAAACATGTGGCAGGAAGTAGGAAAAGCAATG
TATGCCCCTCCCATCgGAGGACAAATTAGATGTTCATCAAATATTACAGGGCTGCTAcTAACAAGcGATGGT
GGTggtaatagCACGAatGAgAcCTTCAGACCTGGA
>2V14X17,0.071619284641789,39.389534883721,R5
GAAGAAGAGGTAGTAgTTAGgTCTGAtAATTTCtCGaACAATGCTAAAACCATAATAGTACAGCTGAAGGAA
gCTGTAGAAATTAATTGTACAAGACCCAACAACAATACAAGAAgAAGTATAactATAGGACCAGGGAGAGCA
TTTTATgCAACAGGAcAAATAATAGGAaATATAAGACAAGCACATTGTAACaTTAGTAGAGCAAAATGGtAT
gACACTTTAAAACAGgTAGTTgAAAAATTAAGcGAACAATTTAGGAATAAAACAAcaATAGTCTTTAATCAA
TCCgCgGGAGGGGACCCAGAAATTGTAATGCACAGTTTTAATTGTGGAGGGGAATTTTTCTACTGTAATaCA
ACACAGCTGTTTAATAGTACTTGGGtTAAaggtaatggtacttggAATGaTACTGAAGtGTCAAATAacAaT
GAAggaAATATCACACTCCCATGCAaAATAAAACAAATTATAAACATGTGGCAGGAAGTAGGAAAAGCAATG
TATGCCCCTCCCATCAGAGGACAAATTAGATGcTCATCAAATATTACAGGGCTGCTATTAACAAGAGATGGT
GGTAAGaatatCACGAatgagaccACCGAgAcCTTCAGACCTGGA
>2V14X18,0.90513374182493,0.87209302325581,X4
GAAGAAGAGGTAGTAgTTAGgTCTGAcAATTTCtCGaACAATGCTAAAACCATAATAGTACAGCTGAAGGAA
gCTGTAGAAATTAATTGTACAAGACCCAACAACAAcACAAGAAAAAGTATACgtATAGGACCAGGGAGAGCA
gTTTATgCAACAGaAaAAATAATAGGAaATATAAGACgAGCACATTGTAACaTTAGTAGAGCAAAATGGAAT
gACACTTTAAAACAGgTAGTTgcAAAATTAAGAGAACAATTTAAGAATAAAACAAaaATAGTCTTTAATCAA
cCCgCAGGAGGGGACCCAGAAATTGTAATGCACAGTTTTAATTGTGGAGGGGAATTTTTCTACTGTAAcaCA
ACACAACTGTTTAAcAGTACTTGGGtTgATgGTAcTtggAATGaTACTAacACTGgAgaaAATATCACACTa
CCATGCAaAATAAAACAAATTATAAACATGTGGCAGGAAGTAGGAAAAGCAATGTATGCCCCTCCCATCAGA
GGACAAATTAGATGTTCATCAAATATTACAGGGCTGCTAcTAACAAGAGATGGTGGTggtaatagCACGAat
gagaccTTCAGACCTGGA
>2V14X20,0.38635996892644,3.0523255813954,X4
GAAGAAGAGGTAGTAgTTAGgTCTGAcAATTcCtCGaACAATGCTAAAACCATAATAGTACAGCTGAAGGAA
gCTGTAGAAATTAATTGTACAAGACCCAACAACAAcACAAGAAAAAGTATACAttTAGGACtAGGGAGAGCA
TTTTATgCAACAGacaAAATAATAGGAGATATAAGACAAGCACATTGTAACaTTAGTAaAaCAAAATGGAAT
gACACTTTAAAACAGgTAGTTgAAAAATTAgGcGAACAATTTAGGAATAcAACAAgaATAGTCTTTAATCAA
TCCTCAGGAGGGGACCCAGAAATTGTAATGCACAGTTTTAATTGTGGAGGGGAATTTTTCTACTGTAATaCA
ACACAAtTGTTTAATAGTAcTtgggttaatggtagtggtacttggAATaaTACTGAAGtGcCAAATAacAaT
GgAgaaAcTATCAtACTCCCATGCAaAATAAAACAAATTATAAACATGTGGCAGGAAGTAGGAAAAGCAATG
TATGCCCCTCCCATCgGAGGACAAATTAGATGTTCATCAAATATTACAGGGCTGCTAcTAACAAGcGATaGT
GGTggtaatggCACGAatGAgAcCTTCAGACCTGGA
>2V15X09,0.071619284641789,39.389534883721,R5
GAAGAAGAGGTAGTAgTTAGgTCTGAtAATTTCtCGaACAATGaTAAAACCATAATAGTACAGCTGAAGGAA
gCTGTAGAAATTAATTGTACAAGACCCAACAACAATACAAGAAgAAGTATAactATAGGACCAGGGAGAGCA
TTTTATgCAACAGGAcAAATAATAGGAaATATAAGACAAGCACATTGTAACaTTAGTAGAGCAAAATGGtAT
gACACTTTAAAACAGgcAGTTgAAAAATTAAGcGAACAATTTAGGAATAAAACAAcaATAGTCTTTAATCAA
TCCgCgGGAGGGGACCCAGAAATTGTAATGCACAGTTTTAATTGTGGAGGGGAATTTTTCTACTGTAATaCA
ACACAACTGTTTAATAGTACTTGGGtTAAgggtaatggtacttggAATGaTACTaAAGtGTCAAATAacAaT
GgAgaaAcTATCACACTCCCATGCAaAATAAAACAAATTATAAACATGTGGCAGGAAGTAGGAAAAGCAATG
TATGCCCCTCCCATCgGAGGACAAATTAGATGTTCATCAAATATTACAGGGCTGCTAcTAACAAGAGATGGT
GGTggtaatagCACGAatGAgAcCTTCAGACCTGGA
>2V15X10,0.81843790129542,1.5988372093023,X4
aAAGAAGAGGTAGTAgTTAGgTCTGAgAATTTCtCGaACAATGCTAAAACCATAATAGTACAGCTGAAGGAA
gCTATAGAAATTAATTGTACAAGACCCAACAACAAcACAAGAAAAAGTATACgtATAGGACCAGGGAGAGCA
gTTTATgCAACAGaAagAATAATAGGAaATATAAGACAAGCACATTGTAACaTTAGTAGAGCAAAATGGAAT
gACACTTTAAAACAGgTAGTTAAAAAATTAgGcGAACAATTTAAGAATAcAACAAcaATAGTCTTTAATCAA
TCCgCgGGAGGGGACCCAGAAATTGTAATGCACAGTTTTgATTGTGGAGGGGAATTTTTCTACTGTAATaCA
ACACAACTGTTTAATAGTACTTGGGtTAATggTaatggtactggtaatggtacttggAATGcTACTGAAatG
TCAAgTAacAaTGgAgaaAcTATCAtACTCCCATGCAaAATAAAACAAATTATAAACATGTGGCAGGAAGTA
GGAAAAGCAATGTATGCCCCTCCCATCAGAGGACAAATTAGATGTTCATCAAATATTACAGGGCTGCTAcTA
ACAAGcGATGGTGGTggtaaaagCACGActGAgAcCTTCAGACCTGGA
>2V15X14,0.67898610813776,1.7441860465116,X4
GAAGAAGAGGTAGTAgTTAGgTCTGAcAgTTTCtCGaACAATGCTAAAACCATAATAGTACAGCTGAAGGAA
gCTGTAGAAATTAATTGTACAAGACCCAACAACAAcACAAGAAAAAGTATACAtATAGGACCAGGGAGAGCA
gTTTATgCAACAGaAagAATAATAGGAaATATAAGAaAAGCACATTGTAACaTTAGTAGAGCAAAATGGAAT
gACACTTTAAAACAGgTAGTTgAAAAATTAgGcGAACAATTTAGGAATAAAACAAcaATAtTCTTTAATCAA
TCCgCgGGAGGGGACCCAGAAATTGTAATGCACAGTTTTAATTGTGGAGGGGAATTTTTCTACTGTAATaCA
ACACAACTGTTTAATAGTACTTGGGtTAATgGTAaTggtAcTggtaatggtacttggAATGcTACTGAAatG
TCAAgTAacAaTGgAgaaAcTATCACACTCCCATGCAaAATAAAACAAATTATAAACATGTGGCAGGAAGTA
GGAAAAGCAATGTATGCCCCTCCCATCgGAGGACAAATTAGATGTTCATCAAATATTACAGGGCTGCTAcTA
ACAAGAGATGGTGGTActaatatCACGAatgagaccACCGAgAcCTTCAGACCTGGA
>2V15X15,0.81843790129542,1.5988372093023,X4
GAAGAAGAGGTAGTAgTTAGgTCTGAcAATTTCtCGaACAATGCTAAAACCATAATAGTACAGCTGAAGGAA
gCTGTAGgAATTAATTGTACAAGACCCAACAACAAcACAAGAAAAAGTATACgtATAGGACCAGGGAGAGCA
gTTTATgCAACAGaAagAATAATAGGAaATATAAGACAAGCACATTGTAACaTTAGTAGAGCAAAATGGAAT
gACACTTTAAAACAGgTAGTTgAAAAATTAgGcGAACAATTTAAGAATAcAACAAcaATAGTCTTTAATCAA
TCCgCgGGAGGGGACCCAGAAATTGTAATGCACAGTTTTAATTGTGGAGGGGAATTTTTCTACTGTAATaCA
ACACAACTGTTTAATAGTACTTGGGtTAATgGTAgTggtAcTtggAATaaTACTGAAGtGTCAAATAacAaT
GgAgacAcTATCACACTCCCATGCAaAATAAAACAAATTATAAACATGTGGCAGGAAGTAGGAAAAGCAATG
TATGCCCCTCCCATCAGAGGACAAATTAGATGTTCATCAAATATTACAGGGCTGCTAcTAACAAGcGATGGT
GGTggtaatagCACGAatGAgAcCTTCAGACCTGGA
>2V15X17,0.78477093303474,1.7441860465116,X4
GAAGAAGAGGTAGTAgTTAGgTCTGAcAATTTCtCGaACAATGCTAAAACCATAATAGTACAGCTGAAGGAA
gCTGTAGAAATTAATTGTACAAGACCCAACAACAAcACAAGAAAAAGTATACgtATAGGACCAGGGAGAGCA
gTTTATgCAACAGaAaAAATAATAGGAaATATAAGACAAGCACATTGTAACaTTAGTAaAGCAAAATGGAAT
gACACTTTAAAgCAGgTAGTTgAAAAATTAgGcGAACAATTTAGGAATAcAACAAcaATAGTCTTTAATCAA
TCCgCgGGAGGGGACCCAGAAATTGTAATGCACAGTTTTAATTGTGGAGGGGAATTTTTCTACTGTAATaCA
ACACAACTGTTTAATAGTACTTGGGtTAATgGTAgTggtAcctggAATaaTACTGAAGtGcCAAATAacAaT
GgAgacAcTATCACACTCCCATGCAaAATAAAACAAATTATgAACATGTGGCAGGAAGTAGGAAAAGCAATG
TATGCCCCTCCCATCAGAGGACAAATTAGATGTTCATCAAATATTACAGGGCTGCTAcTAACAAGcGATGGT
GGTggtaatggCACGAatGAgAcCTTCAGACCTGGA
>2V15X18,0.78477093303474,1.7441860465116,X4
GAAGAAGAGGTAGTAgTTAGgTCTGAcAATTTCtCGaACAATGCTAAAACCATAATAGTACAGCTGAAGGAA
gCTGTAGAAATTAATTGTACAAGACCCAACAACAAcACAAGAAAAAGTATACgtATAGGACCAGGGAGAGCA
gTTTATgCAACAGaAaAAATAATAGGAaATATAAGACAAGCACATTGTAACaTTAGTAGAGCAAAATGGAAT
gACACTTTAAAACAGgTAGTTgAAAAATTAgGcGAACAATTTAAGAATAcAACAAcaATAGTCTTTAATCAA
TCCgCgGGAGGGGACCCAGAAATTGTAATGCACAGTTTTAATTGTGGAGGGGAATTTTTCTACTGTAATaCA
ACACAACTGTTTAATAGTACTTGGGtTAATgGTACTggtAcTtggAATGcTACTGAAGtGcCAAATAacAaT
GgAgaaAcTATCACACTCCCATGCAaAATAAAACAAATTATAAACATGTGGCAGGAAGTAGGAAAAGCAATG
TATGCCCCTCCCATCAGAGGACAAATTAGATGTTCATCAAATATTACAGGGCTGCTAcTAACAAGcGATGGT
GGTggtaatggCACGAatGAgAcCTTCAGACCTGGA
>2V15X24,0.83776183272892,1.3081395348837,X4
GAAGAAGAGGTAGTAgTTAGgTCTGAcAAcTTCtCGaACAATGCTAAAACCATAATAGTACAGCTGAAGGAA
gCTGTAGAAATTAATTGTACAAGACCCAACAACAAcACAAGAAAAAGTATACgtATAGGACCAGGGAGAGCA
gTTTATgCAACAGaAaAAATAATAGGAaATATAAGAaAAGCACATTGTAACaTTAGTAGAGCAAAATGGAAT
gACACTTTAAAACAGgTAGTTgAAAAATTAgGcGAACAATTTAGGAATAcAACAAcaATAGTCTTTAATCAA
TCCgCgGGAGGGGACCCAGAAATTGTAATGCACAGTTTTAATTGTGGAGGGGAATTTTTCTACTGTAATaCA
ACACAACTGTTTAATAGTACTTGGGtTAATgGTAgTggtAcTtggAATaaTACTGAAGtGTCAAATAacAaT
GgAgacAcTATCACACTCCCATGCAaAATAAAACAAATTATAAACATGTGGCAGGAAGTAGGAAAAGCAATG
TATGCCCCTCCCATCgGAGGACAAATTAGATGTTCATCAAATATTACAGGGCTGCTAcTAACAAGcGATGGT
GGTggtaatagCACGAatGAgAcCTTCAGACCTGGA
>2V15X26,0.86457021801108,1.1627906976744,X4
GAAGAAGAGGTAGTAgTTAGgTCTGAcAATTTCtCGaACAATGCTAAAACCATAATAGTACAGCTGAAGGAA
gCTGTAGAAATTAATTGTACAAGACCCAACAACAAcACAAGAAAAAGTATACgtATAGGACCAGGGAGAGCA
gTTTATgCAACAGaAagAATAATAGGAaATATAAGAaAAGCACATTGTAACaTTAGTAGAGCAAAATGGAAT
gACACTTTAAAACAGgTAGTTgAAAAATTAgGcGAACAATTTAGGAATAAAACAAcaATAtTCTTTAATCAA
TCCgCgGGAGGGGACCCAGAAATTGTAATGCACAGTTTTAATTGTGGAGGGGAATTTTTCTACTGTAATaCA
ACACAACTGTTcAATAGTACTTGGGtTAAggGTAaTggtAcTtggAATGaTACTGAAGtGTCAAATAacAag
GgAgaaAcTATCACACTCCCATGCAaAATAAAACAAATTATAAACATGTGGCAGGAAGTAGGAAAAGCAATG
TATGCCCCTCCCATCAGAGGACAAATTAGATGTTCATCAAATATTACAGGGCTGCTAcTAACAAGcGATGGT
GGTggtaatagCACGAatGAgAcCTTCAGACCTGGA
>2V16P01,0.78477093303474,1.7441860465116,X4
GAAGAAGAGGTAGTAgTTAGgTCTGAcAATTTCtCGaACAATGCTAAAACCATAATAGTACAGCTGAAGGAA
gCTGTAGAAATTAATTGTACAAGACCCAACAACAAcACAAGAAAAAGTATACgtATAGGACCAGGGAGAGCA
gTTTATgCAACAGaAaAAATAATAGGAaATATAAGACAAGCACATTGTAACaTTAGTAaAGCAAAATGGAAT
gACACTTTAAAACAGgTAGTTgAAAAATTAgGcGAACAATTTAGGAATAcAACAAaaATAGTCTTTAATCAA
TCCgCgGGAGGGGACCCAGAAATTGTAATGCACAGTTTTAATTGTGGAGGGGAATTTTTCTACTGTAATaCA
ACACAACTGTTTAATAGTACTTGGGgTAATgGTAaTggtAcTtggAATGcTACTGAAGtGcCAAATAacAaT
GgAgaaAcTATCACACTCCCATGCAaAATAAAACAAATTATAAACATGTGGCAGGAAGTAGGAAAAGCAATG
TATGCCCCTCCCATCAGAGGACAAATTAGATGTTCATCAAATATTACAGGGCTGCTAcTAACAAGcGATGGT
GGTggtaatagCACGAatGAgAcCTTCAGACCTGGA
>2V16P03,0.086224056709523,28.779069767442,R5
GAAGAAGAGGTAGTAgTTAGgTCTGAAAATTTCtCGaACAATGCTAAAACCATAATAGTACAGCTGAcGGAA
gCTGTAGAAATTAATTGTACAAGACCCAACAACAATACAAGAAgAAGTATAactATAGGACCAGGGAGAGCA
TTTTATgCAACAGGAcAAgTAATAGGAaATATAAGACAAGCACATTGTAACaTTAGTAGAaCAAAATGGcAT
gACACTTTAAAACAGgTAGTTgAAAAATTAAGcGAACAATTTAGGAATAAAACAAaaATAGcCTTTAggCAA
TCCTCAGGAGGGGACCCAGAAATTGTAATGCACAGTTTTAATTGTGGAGGGGAATTTTTCTACTGTAATaCA
ACACAACTGTTTAATAGTACaTGGagTAAcgttagtggtacttggAATGaTACTGAAGtGTCAAATAacACT
GATATCACACTCCCATGCAaAATAAAACAAATTATAAACATGTGGCAGGAAGTAGGAAAAGCAATGTATGCC
CCTCCCATCAGAGGACAAATTAGATGTTCATCAAATATTACAGGGCTGCTAcTAACAAGAGATGGTGGTAAG
aatatCACGAatAatgATACCGAgAcCTTCAGACCTGGA
>2V16P06,0.78477093303474,1.7441860465116,X4
GAAGAAGAGGTAGTAgTTAGgTCTGAcAATTTCtCGaACAATGCTAAAACCATAATAGTACAGCTGAAGGAA
gCTGTAGAAATTAATTGTACAAGACCCAACAACAAcACAAGAAAAAGTATACgtATAGGACCAGGGAGAGCA
gTTTATgCAACAGaAaAAATAATAGGAaATATAAGACAAGCACATTGTAACaTTAGTAaAGCAAAATGGAAT
gACACTTTAAAACAGgTAGTTgAAAAATTAgGcGAACAATTTAAGAATAcAACAAcaATAGTCTTTAATCAA
TCCgCgGGAGGGGACCCAGAAATTGTAATGCACAGTTTTAATTGTGGAGGGGAATTTTTCTACTGTAATaCA
ACACAACTGTTTAATAGTACTTGGGtTAATggTaatggtactggtaatggtacttggAATGcTACTGAAatG
TCAAgTAacAaTGgAgaaAcTATCAtACTCCCATGCAaAATAAAACAAATTATAAACATGTGGCAGGAAGTA
GGAAAAGCAATGTATGCCCCTCCCATCAGAGGACAAATTAGATGTTCATCAAATATTACAGGGCTGCTAcTA
ACAAGcGATGGTGGTggtaagagCAaGAatGAgAcCTTCAGACCTGGA
>2V16P08,0.38635996892644,3.0523255813954,X4
GAAGAAGAGGTAGTAgTTAGgTCTGAAAATTTCtCGaACAATGCTAAAACCATAATAGTACAGCTGAAGGAc
gCTGTAGAAATTAATTGTACAAGACCCAACAACAATACAAGAAAAAGTATACAttTAGGACtAGGGAGAGCA
TTTTATgCAACAGacaAAATAATAGGAGATATAAGACAAGCACATTGTAACaTTAGTAaAaCAAAATGGAAT
gACACTTTAcAACAGgTAGTTgAAAAATTAgGcGAACAATTTAAGAATAcAACAAcaATAGTCTTTAATCAA
TCCgCgGGAGGGGACCCAGAAATTGTAATGCACAGTTTTAATTGTGGAGGGGAATTTTTCTACTGTAATaCA
ACACAACTGTTTAATAGTACTTGGttTAATgtTAaTggtAcTtggacttgggttaatggtagtggtacttgg
AATaaTACTGAAGtGTCAAATAacAaTGgAggaccTATCACACTCCCATGCAaAATAAAACAAATTATAAAC
ATGTGGCAGGAAGTAGGAAAAGCAATGTATGCCCCTCCCATCAGAGGACAAATTAGATGTTCATCAAATATT
ACAGGGCTGCTAcTAACAAGcGATGGTGGTggtaataCGAatGAgAcCTTCAGACCTGGA
>2V16P09,0.071619284641789,39.389534883721,R5
GAAGAAGAGGTAGTAgTTAGgTCTGAtAATTTCtCGaACAATGCTAAAACCATAATAGTACAGCTGAAGGAA
gCTGTAGAAATTAATTGTACAAGACCCAACAACAATACAAGAAgAAGTATAactATAGGACCAGGGAGAGCA
TTTTATgCAACAGGAcAAATAATAGGAaATATAAGACAAGCACATTGTAACaTTAGTAGAaCAAAATGGAAg
AAagCTTTAAAACAGgTAGTTgAAAAATTAAGcGAACAATTTAGGAATAAAACAAaaATAGcCTTTAggCAA
TCCTCAGGAGGGGACCCAGAAATTGTAATGCACAGTTTTAATTGTGGAGGGGAATTTTTCTACTGTAATaCA
ACACAACTGTTTAATAGTACTTGGGcTAAtggtactggtacttggAATGcTACTGAAatGcCAAATAacAaT
GgAgacAcTATCAtACTCCCATGCAaAATAAAACAgATTgTAAACATGTGGCAGGAAGTAGGAAAAGCAATG
TATGCCCCTCCCATCAGAGGACAAATTAGATGTTCATCAAATATTACAGGGCTGCTAcTAACAAGcGATGGT
GGTggtaagagCACGAatGAgAcCTTCAGACCTGGA
>2V16P11,0.064863253226302,44.331395348837,R5
GAAGAAGAGGTAGTAgTTAGgTCTGAcAATTTCtCGaACAATGCTAAAACCATAATAGTACAGCTGAAGGAA
gCTGTAGAAATTAATTGTACAAGACCCAACAACAATACAAGAAgAAGTATAactATAGGACCAGGGAGAGCA
TTTTtTACAACAGGAcAAATAATAGGAaATATAAGACAAGCACATTGTAACaTTAGTAGAaCAAAATGGAAg
AAagCTTTAAAACAGgTAGTTgAAAAATTAAGcGAACAATTTAGGAATAAAACAAaaATAGcCTTTAggCAA
TCCTCAGGAGGGGACCCAGAAATTGTAATGCACAGTTTTAATTGTGGAGGGGAATTTTcCTACTGTAATaCA
ACACAACTGTTTAATAGTACTTGGagTAAtgctagtggtacttggAATGaTACTGAAGGGTCAgATAacACT
GATATCAtACTCCCATGCAaAATAAAACAAATTATAAACATGTGGCAGGAAGTAGGAAAAGCAATGTATGCC
CCTCCCATCAGAGGACAAATTAGATGTTCATCAAATATTACAGGGCTGCTATTAACAAGAGATGGTGGTAAG
aatatCACGAatAatgATACCGAgAcCTTCAGACCTGGA
>2V16P12,0.38635996892644,3.0523255813954,X4
GAAGAAGAGGTAGTggTTAGgTCTGAtAATTTCtCGaACAATGCTAAAACCATAATAGTACAGCTGAAGGAc
gCTGTAGAAATTAATTGTACAAGACCCAACAACAATACAAGAAAAAGTATACAttTAGGACtAGGGAGAGCA
TTTTATgCAACAGacaAAATAATAGGAGATATAAGACAAGCACATTGTAACaTTAGTAaAaCAAAATGGAAT
gACACTTTAAAACAGgTAGTTgAAAAATTAgGcGAACAATTTAGGAATAcAACAAgaATAGTCTTTAATCAA
TCCTCgGGAGGGGACCCAGAAgTTGTAATGCACAGTTTTAAcTGTGGAGGGGAATTTTTCTACTGTAATaCA
ACACAACTGTTTAATAaTACTTGGttTAATgtTAaTggtAcTtggacttgggttaatggtagtggtacttgg
AATaaTACTGAAGtGTCAAATAacAaTGgAggaAcTATCACACTCCCATGCAaAATAAAACAAATTATAAAC
ATGTGGCAGGAAGTAGGAAAAGCAATGTATGCCCCTCCCATCAGAGGACAAATTAGATGTTCATCAAATATT
ACAGGGCTGCTAccAACAAGcGATGaTGGTggtaagagCACGAatGAgAcCTTCAGACCTGGA
>2V16P14,0.047134409688327,66.56976744186,R5
GAAGAAGAGGTAGTAgTTAGgTCTGAcAATTTCtCGaACAATGCTAAAACCATAATAGTACAGCTGAAGGAA
gCTGTAGAAATTAATTGTACAAGACCCAACAACAATACAAGAAgAAGTATAactATAGGACCAGGGAGAGCA
TTTTtTgCAACAGGAcAAATAATAGGAaATATAAGACAAGCACATTGTAACaTTAGTAGAaCAAAATGGAAg
AAagCTTTAAAACAGgTAGTTgAAAAATTAAGcGAACAATTTAGGAATAAAACAAaaATAGcCTTTAggCAA
TCCTCAGGAGGGGACCCAGAAATTGTAATGCACAGTTTTAATTGTGGAGGGGAATTTTTCTACTGTAATaCA
ACACAACTGTTTAATAGTACTTGGagTAAtgctagtggtacttggAATGaTACTGAAGtGTCAgATAataac
ACTGATATCACACTCCCATGCAaAATAAAACAAATTATAAACATGTGGCAGGAAGTAGGAAAAGCAATGTAT
GCCCCTCCCATCAGAGGACAAATTAGATGTTCATCAAATATTACAGGGCTGCTAcTAACAAGAGATGGTGGT
cAtaatatCACaAatAatgATACCGAgAcCTTCAGACCTGGA
>2V16P15,0.81843790129542,1.5988372093023,X4
GAAGAAGAGGTAGTAgTTAGgTCTGAgAATTTCtCGaACAATGCTAAAACCATAATAGTACAGCTGAcGGAA
gCTGTAGAAATTAATTGTACAAGACCCAACAACAAcACAAGAAAAAGTATACgtATAGGACCAGGGAGAGCA
gTTTATgCAACAGaAagAATAATAGGAaATATAAGACAAGCACATTGTAACaTTAGTAaAGCAAAATGGAAT
gACACTTTAAAACAGgTAGTTgAAAAATTAgGcGAACAATTTAAGAATAcAACAAgaATAGTCTTTAATCAA
TCCgCgGGAGGGGACCCAGAAATTGTAATGCACAGTTTTAATTGTGGAGGGGAATTTTTCTACTGTAATaCA
ACACAACTGTTTAATAGTACTTGGGcTAAtggtactggtacttggAATGcTACTGAAatGcCAAATAacAaT
GgAgacAcTATCAtACTCCCATGCAaAATAAAACAAATTgTAAACATGTGGCAGGAAGTAGGAAAAGCAATG
TATGCCCCTCCCATCAGAGGACAAATTAGATGTTCATCAAATATTACAGGGCTGCTAcTAACAAGcGATGGT
GGTggtaaaagCACGAatGAgAcCTTCAGACCTGGA
>2V16P17,0.38635996892644,3.0523255813954,X4
GAAGAAGAGGTAGTAgTTAGgTCTGAtAATTTCtCGaACAATGCTAAgACCATAATAGTACAGCTGAAGGAc
gCTGTAGAAATTAATTGTACAAGACCCAACAACAATACAAGAAAAAGTATACAttTAGGACtAGGGAGAGCA
TTTTATgCAACAGacaAAATAATAGGAGATATAAGACAAGCACATTGTAACaTTAGTAaAaCAAAATGGAAT
gACACTTTAAAACAGgTAGTTAAAAAATTAgGcGAACAATTTAAGAATAcAACAAgaATAGTCTTTAATCAA
TCCgCgGGAGGGGACCCAGAAATTGTAATGCACAGTTTTAATTGTGGAGGGGAATTTTTCTACTGTAATaCc
ACACAACTGTTTAATAGTACTTGGGtTAAtggtactggtacttggAATGcTACTGAAatGcCAAATAacAaT
GgAgacAcTATCAtACTCCCATGCAaAATAAAACAAATTgTAAACATGTGGCAGGAAGTAGGAAAAGCAATG
TATGCCCCTCCCATCAGAGGACAAATTAGATGTTCATCAAATATTACAGGGCTGCTAcTAACAAGcGATGGT
GGTggtaaaagCAaGAatGAgAcCTTCAGACCTGGA
>2V16P18,0.063808647594185,44.912790697674,R5
GAAGAAGAGGTAGTAgTTAGgTCTGAtAATTTCtCGaACAATGCTAAAACCATAATAGTACAGCTGAAGGAA
gCTGTAGAAATTAATTGTACAAGACCCAACAACAATACAAGAAgAAGTATAactATAGGACCAGGGAGAGCA
TTTTtTACAAtAGGAcAAATAATAGGAaATATAAGACAAGCACATTGTAACaTTAGTAGAaCAAAATGGAAg
AAagCTTTAAcACAGgTAGTTgAAAAATTAAGcGAACAATTTAGGAATAAAACAAaaATAGTCTTTgATCAA
TCCTCAGGAGGGGACCCAGAAATTGTAATGCACAGTTTTAATTGTGGAGGGGAATTTTaCTACTGTAATaCA
ACACAACTGTTTAATAGTACTTGGagTAAtgctagtggtacttggAATGaTACTGAAGtGTCAAATAacACT
GATATCACACTCCCATGCAaAATAAAACAAATTATAAACATGTGGCAGGAAGTAGGAAAAGCAATGTATGCC
CCTCCCATCAGAGGACAAATTAGATGTTCATCAAATATTACAGGGCTGCTAcTAACAAGAGATGGTGGTcAt
aatatCACGAatAatgATACCGAgATCTTCAGACCTGGA
>2V16P20,0.38635996892644,3.0523255813954,X4
GAAGAAGAGGTAGTAgTTAGgTCTGAtAATTTCtCGaACAATGCTAAAACCATAATAGTACAGCTGAAaGAc
gCTGTAGAAATTAATTGTACAAGACCCAACAACAATACAAGAAAAAGTATACAttTAGGACtAGGGAGAGCA
TTTTATgCAACAGacaAAATAATAGGAGATATAAGACAAGCACATTGTAACaTTAGTAaAaCAAAATGGAAT
gACACTTTAcAACAGgTAGTTgAAAAATTAgGcGAACAATTTAAGAATAcAACAAaaATAGTCTTTAATCAA
TCCgCgGGAGGGGACCCAGAAATTGTAATGCACAGTTTTAATTGTGGAGGGGAATTTTTCTACTGTAATaCA
ACACAACTGTTTAATAGTACTTGGGtTAATgGTAaTggtAcTggtaatggtacttggAATGcTACTGAAatG
TCAAgTAacAaTGgAgaaAcTATCAtACTCCCATGCAaAATAAAACAAATTATAAACATGTGGCAGGAAGTA
GGAAAAGCAATGTATGCCCCTCCCATCAGAGGACAAATTAGATGTTCATCAAATATTACAGGGCTGCTAcTA
ACAAGcGATGGTGGTggtaagagCACGAatGAgAcCTTCAGACCTGGA
>2V16X01,0.67629485473974,1.7441860465116,X4
GAAGAAGAGGTAGTggTTAGgTCTGAgAATTTCtCGaACAATGCTAAAACCATAATAGTACAGCTGAAGGAA
gCTATAGAAATTAATTGTACAAGACCCAACAACAAcACAAGAAAAAGTATACgtATAGGACCAGGGAGAGCA
gTTTATgCAACAGacaAAATAATAGGAGATATAAGACAAGCACATTGTAACaTTAGTAaAGCAAAATGGAAT
gACACTTTAAAACAGgTAGTTgGAAAATTAgGcGAACAATTTAGGAATAcAACAAgaATAGTCTTTAATCAA
TCCTCAGGAGGGGACCCAGAAATTGTAATGCACAGTTTTAATTGTGGAGGaGAATTTTTCTACTGTAATaCA
ACACAACTGTTTAATAGTACTTGGGtTAAggGTAaTggtAcTtgggttaatggtactggtacttggAATGcT
ACTGAAatGcCAAATAacAaTGgAgaaAcTATCAtACTCCCATGCAaAATAAAACAAATTATAAACATGTGG
CAGGAAGTAGGAAAAGCAATGTATGCCCCTCCCATCAGAGGACAAATTAGATGTTCATCAAATATTACAGGG
CTGCTAcTAACAAGcGATGGTGGTggtaagagCAaGAatGAgAcCTTCAGACCTGGA
>2V16X16,0.8467330033359,1.3081395348837,X4
GAAGAAGAGGTAGTAgcTAGgTCTGAcAATTTCtCGaACAATGTTAAAACCATAATAGTACAGCTaAAGGAc
gCTGTAGAAATTAATTGTACAAGACCCAACAACAAcACAAGAAAAAGTATACgtATAGGACCAGGGAGAGCA
gTTTATgCAACAGaAaAAATAATAGGAaATgTAAGACAAGCACATTGTAACaTTAGTAGAGCAAAATGGAAT
gACACTTTAAAACAGgTAGTTgAAAAATTAgGcGAACAATTTAAGAATAcAACAAcaATAGTCTTTAATCAA
TCCgCgGGAGGGGACCCAGAAATTGTAATGCACAGTTTTAATTGTGGAGGGGAATTTTTCTACTGTAATaCA
ACACAACTGTTTAATAGTACTTGGGtTAATggTaatggtactggtaatggtacttggAATGcTACTGAAatG
TCAAgTAacAaTGgAgaaAcTATCACACTCCCATGCAaAATAAAACAAATTATAAACATGTGGCAGGAAGTA
GGAAAAGCAATGTATGCCCCTCCCATCgGAGGACAAATTAGATGTTCATCAAATATTACAGGGCTGCTAcTA
ACAAGcGATGGTGGTggtaatggCACGAatGAgAcCTTCAGACCTGGA
>2V16X17,0.12319900851645,15.552325581395,R5
GAAGAAGAGGTAGTAgTTAGgTCTGAAAATTTCtCGaAtAATGCTAAAACCATAATAGTACAGCTGAAGGAc
gCTGTAGAAATTAATTGTACAAGACCCAACAACAATACAAGAAAAAGTATACAttTAGGACtAGGGAGAGCA
TTTTATgCAACAGacaAcATAATAGGAGATATAAGACAAGCACATTGTAACaTTAGTAaAaCAAAATGGAAT
gACACTTTAAAAaAGgTAGTTgAAAAATTAgGcGAACAATTTAGGAATAcAACAAgaATAGTCTTTAATCAA
TCCTCAGGAGGGGACCCAGAAATTGTAATGCACAGTTTTAATTGTGGAGGGGAATTTTTCTACTGTAATaCA
ACAaAACTGTTTAATAGTACTTGGGATAAgAGTAaTagtAcTggggttaatggtaatggtccttggAATGcT
ACTaAAatGcCAAATAacAaTGgAgaaAcTATCAtACTCCCATGCAaAATAAAACAAATTATAAACATGTGG
CAGGAAGTAGGAAAAGCAATGTATGCCCCTCCCATCAGAGGACAAATTAGATGTTCATCAAATATTACAGGG
CTGCTAcTAACAAGcGATGGTGGTggtaatacGAatGAgAcCTTCAGACCTGGA
>2V16X18,0.78477093303474,1.7441860465116,X4
GAAGAAGAGGTAGTAgTTAGgTCTGAcAATTTCtCGaACAATGCTAAAACCATAATAGTACAGCTGAAGGAA
gCTGTAGAAATTAATTGTACAAGACCCAACAACAAcACAAGAAAAAGTATACgtATAGGACCAGGGAGAGCA
gTTTATgCAACAGaAaAAATAATAGGAaATATAAGACAAGCACATTGTAACaTTAGTAGAGCAAAATGGAAT
gACACTTTAAAACAGgTAGTTgAAAAATTAgGcGAACAATTTAAGAATAcAACAAcaATAGTCTTTAATCAA
TCCgCgGGAGGGGACCCAGAAATTGTAATGCACAGTTTTAATTGTGGAGGGGAATTTTTCTACTGTAATaCA
ACACAAtTGTTTAATAGTACTTGGGtTAATgGTAgTggtAcTtggAATaacACTGAAGtGcCAAATAacAaT
GgAgaaAcTATCAtACTCCCATGCAaAATAAAACAAAgTATAAACATGTGGCAGGAAGTAGGAAAAGCAATG
TATGCCCCTCCCATCgGAGGACAAATTAGATGTTCATCAAATATTACAGGGCTGCTAcTAACAAGcGATaGT
GGTggtaatggCACGAatGAgAcCTTCAGACCTGGA
>2V16X19,0.78477093303474,1.7441860465116,X4
GAAGAAGAGGTAGTAgTTAGgTCTGAcAATTTCtCGaACAATGCTAAAACCATAATAGTACAGCTaAAaGAA
gCTGTAGAAATTAATTGTACAAGACCCAACAACAAcACAAGAAAAAGTATACgtATAGGACCAGGGAGAGCA
gTTTATgCAACAGaAaAAATAATAGGAaATATAAGACAAGCACATTGTAACaTTAGTAGAGCAAAATGGAAT
gACAtTTTAAAACAGgTAGTTgAAAAATTAgGcGAACAATTTAAGAATAcAACAAcaATAGTCTTTAATCAA
TCCgCgGGAGGGGACCCAGAAATTGTAATGCACAGTTTTAATTGTGGAGGGGAATTTTTCTACTGTAATaCA
ACACAACTGTTTAATAGTACTTGGGtTAATgGTAgTggtAcTtggAATaaTACTGAAGtGTCAAATAacAaT
GgAgacAcTATCACACTCCCATGCAaAAcAAAACAAATTATAAACATGTGGCAGGAAGTAGGAAAAGCAATG
TATGCCCCTCCCATCgGAGGACAAATTAGATGTTCATCAAATATTACAGGGCTGCTAcTAACAAGcGATGGT
GGTggtaatagCACGAatGAgAcCTTCAGACCTGGA
>2V16X21,0.80572450977576,1.5988372093023,X4
GAAGAAGAGGTAGTAgTTAGgTCTGAcAATTTCtCGaACAATGCTAAAACCATAATAGTACAGCTGAAGGAA
gCTGTAGAAATTAATTGTACAAGACCCAACAACAAcACAAGAAAAAGTATACgtATAGGACCAGGGgGAGCA
gTTTATgCAACAGaAaAAATAATAGGAaATATAAGAaAAGCACATTGTAACaTTAGTAGAGCAAAATGGAAT
gACACTTTAGAACAGgTAGTTgAAAAATTAgGcGAACAATTTAGGAATAAAACAAcaATAGcCTTTAATCAA
TCCgCgGGAGGGGACCCAGAAATTGTAATGCACAGTTTTAATTGTGGAGGGGAATTTTTCTACTGTgATaCA
ACACAACTGTTTAATAGTACTTGGGtTAAggGTAaTggtAcTtggAATGaTACTGAAGtGTCAAATAacAaT
GgAgaaAcTATCACACTCCCATGCAaAATAAAACAAATTATAAAtATGTGGCAGGAAGTAGGAAAAGCAATG
TATGCCCCTCCCATCAGAGGACAAATTAGATGTTCATCAAATATTACAGGGCTGCTAcTAACAAGAGATGGT
GGTAAtaatagCACGgatAatgATACCGAgAcCTTCAGACCTGGA
>2V16X27,0.78477093303474,1.7441860465116,X4
GAAGAAGAGGTAGTAgTTAGgTCTGAcAATTTCtCGaACAATGCTAAAACCATAATAGTACAGCTGAAGGAA
gCTGTAGAAATTAATTGTACAAGACCCAACAACAAcACAAGAAAAAGTATACgtATAGGACCAGGGAGAGCA
gTTTATgCAACAGaAaAAATAATAGGAaATATAAGACAAGCACATTGTAACaTTAGTAaAGCAAAATGGAAT
gACACTTTAAAgCAGgTAGTTgAAAAATTAgGcGAACAATTTAGGAATAcAACAAcaATAGTCTTTAATCAA
TCCgCgGGAGGGGACCCAGAAATTGTAATGCACAGTTTTAATTGTGGAGGGGAATTTTTCTACTGTAATaCA
ACACAACTGTTTAATAGTACTTGGGtTAATgGTAgTggtAcctggAATaaTACTGAAGtGcCAAATAacAaT
GgAgacAcTATCACACTCCCATGCAaAATAAAACAAATTATgAACATGTGGCAGGAAGTAGGAAAAGCAATG
TATGCCCCTCCCATCAGAGGACAAATTAGATGTTCATCAAATATTACAGGGCTGCTAcTAACAAGcGATGGT
GGTggtaatggCACGAatGAgAcCTTCAGACCTGGA
>2V16X29,0.69593892450602,1.7441860465116,X4
GAAGAAGAGGTAGTAgTTAGgTCTGAcAATTTCtCGaACAATGCTAAAACCATAATAGTACAGCTGAAGGAc
gCTGTAGAAATTAATTGTACAAGACCCAACAACAAcACAAGAAAAAGTATACgtATAGGACCAGGGAGAGCA
gTTTATgCAACAGacaAAgTAATAGGAaATATAAGACAAGCACATTGTAACaTTAGTAaAGCAAAATGGAAT
gACACTTTAAAACAGgTAGTTgAAAAATTAgGcGAACAATTTAAGAATAcAACAAcaATAtTCTTTAATCAA
TCCgCgGGAGGGGACCCAGAAATTGTAATGCACAGTTTTAATTGTGGAGGGGAATTTTTCTACTGTAATaCA
ACACAACTGTTTAATAGTACTTGGGtTAAggtTAaTggtAcTtggacttgggttaatgttaatggtacttgg
AATaaTACTGAAGtGTCAAATAacAaTGgAggaccTATCACACTCCCATGCAaAATAAAACAAATTATAAAC
ATGTGGCAGGAAGTAGGAAAAGCAATGTATGCCCCTCCCATCAGAGGACAAATTAGATGTTCATCAAATATT
ACAGGGCTGCTAcTAACAAGcGATGGTGGTggtaagagCACGAatGAgAcCTTCAGACCTGGA
>2V17X02,0.84647810366291,1.3081395348837,X4
GAAGAAGAGGTAGTAgTTAGgTCTGAAAATTTCtCGaACAATGCTAAAACCATAATAGTACAGCTGAcGGAA
gCTGTAGAAATTAATTGTACAAGACCCAACAACAAcACAAGAAAAAGTATACgtATAGGACCAGGGAGAGCA
gTTTATgCAACAGaAagAgTAATAGGAaATATAAGACAAGCACATTGTAACaTTAGTAaAGCAAAATGGAAT
gACACTTTAAAACAGgTAaTTgAAAAATTAgGcGAACAATTTAGGAATAcAACAAcaATAGTCTTTAATCAA
TCCgCgGGAGGGGACCCAGAAATTGTAATGCACAGTTTTAATTGTGGAGGGGAATTTTTCTACTGTAATaCA
ACACAACTGTTTAATAGTACTTGGGtTAAtggtactggtacttggAATGcTACTGAAatGcCAAATAacAaT
GgAgaaAcTATCAtACTCCCATGCAaAATAAAACAAATTgTAAACATGTGGCAGGAAGTAGGAAAAGCAATG
TATGCCCCTCCCATCAGAGGACAAATTAGATGTTCATCAAATATTACAGGGCTGCTAcTAACAAGcGATGGT
GGTggtaaaagCACGActGAgAcCTTCAGACCTGGA
>2V17X12,0.81843790129542,1.5988372093023,X4
GAAGAAGAGGTAGTAgTTAGgTCTGAAAAcTTCtCGaACAATGCTAAAACCATAATAGTACAGCTGAcGGAA
gCTGTAGAAATTAATTGTACAAGACCCAACAACAAcACAAGAAAAAGTATACgtATAGGACCAGGGAGAGCA
gTTTATgCAACAGaAagAATAATAGGAaATATAAGACAAGCACATTGTAACaTTAGTAaAGCAAAATGGAAT
gACACTTTAAAACAGgTAGTTAAAAAATTAgGcGAACAATTTAAGAATAcAACAAaaATAGTCTTTAATCAA
TCCTCAGGAGGGGACCCAGAAATTGTAATGCACAGTTTTAATTGTGGAGGGGAATTTTTCTACTGTAATaCA
ACACAACTGTTTAATAGTACTTGGGcTAAggtTAaTgatAcTtggacttgggttaatgttaatggtacttgg
AATaaTACTGAAGtGTCAAATAacAaTGAAggaccTATCACACTCCCATGCAaAATAAAACAAATTATAAAC
ATGTGGCAGGAAGTAGGAAAAGCAATGTATGCCCCTCCCATCAGAGGACAAATTAGATGTTCATCAAATATT
ACAGGGCTACTAcTAACAAGcGATGGTGGTggtaatACGAatGAgAcCTTCAGACCTGGA
>2V17X16,0.81843790129542,1.5988372093023,X4
GAAGAAGAGGTAGTAgTTAGgTCTGAAAATTTCtCGaACAATGCTAAAACCATAATAGTACAGCTGAcGGAA
gCTGTAGAAATTAATTGTACAAGACCCAACAACAATACAAGAAAAAGTATACgtATAGGACCAGGGAGAGCA
gTTTATgCAACAGaAagAATAATAGGAaATATAAGACAAGCACATTGTAACaTTAGTAaAGCAAAATGGAAT
gACACTTTAAAACAGgTAGTTAAAAAATTAgGcGAACAATTTAAGAATAcAACAAaaATAGTCTTTAATCAA
TCCTCAGGAGGGGACCCAGAAATTGTAATGCACAGTTTTAATTGTGGAGGGGAATTTTTCTACTGTAATaCA
ACACAACTGTTTAATAGTACTTGGGtTAATggTaatggtactggtaatggtacttggAATGcTACTGAAatG
TCAAgTAacAaTGgAgaaAcTATCACACTCCCATGCAaAATAAAACAAATTATAAACATGTGGCAGGAAGTA
GGAAAAGCAATGTATGCCCCTCCCATCAGAGGACAAATTAGATGTTCATCAAATATTACAGGGCTGCTAcTA
ACAAGcGATGGTGGTggtaatACGAatGAgAcCTTCAGACCTGGA
>2V17X18,0.84048761494499,1.3081395348837,X4
GAAGAAGAGGTAGTAgTTAGgTCTGAcAATTTCcCGaACAATGCTAAAACCATAATAGTACAGCTGAAGGAA
gCTGTAGgAATTAATTGTACAAGACCCAACAACACAAGAAAAAGTATACgtATAGGACCAGGGAGAGCAgTT
TATgCAACAGaAagAATAATAGGAaATATAAGAaAAGCACATTGTAACaTTAGTAGAGCAAAATGGAATgAC
ACTTTAAAACAGgTAGTTgAAAAATTAgGcGAACAATTTAAGAATAAAACAAcaATAtTCTTTAATCAATCC
gCgGGAGGGGACCCAGAAATTGTAATGCACAGTTTTAATTGTGGAGGGGAATTTTTCTACTGTAATaCAACA
CAACTGTTTAATAGTACTTGGttTtATgGTAaTggtAcTtggAATGaAGtGTCAAATAacAaTGgAgaaAtT
ATCACACTCCCATGCAaAATAAAACAAATTgTAAACATGTGGCAGGAAGTAGGAAAAGCAATGTATGCCCCT
CCCATCAGAGGACAAATTAGATGTTCATCAAATATTACAGGGCTGCTAcTAACAAGcGATGGTGGTggtaat
agCACGAatGAgAcCTTCAGACCTGGA
>2V17X19,0.83776183272892,1.3081395348837,X4
GAAGAAGAGGTAGTAgTTAGgTCTGAcAAcTTCtCGaACAATGCTAAAACCATAATAGTACAGCTGAAGGAA
gCTGTAGAAATTAATTGTACAAGACCCAACAACAAcACAAGAAAAAGTATACgtATAGGACCAGGGAGAGCA
gTTTATgCAACAGaAaAAATAATAGGAaATATAAGAaAAGCACATTGTAACaTTAGTAGAGCAAAATGGAAT
gACACTTTAAAACAGgTAGTTgAAAAATTAgGcGAACAATTTAGGAATAcAACAAcaATAGTCTTTAATCAA
TCCgCgGGAGGGGACCCAGAAATTGTAATGCACAGTTTTAATTGTGGAGGGGAATTTTTCTACTGTAATaCA
ACACAACTGTTTAATAGTACTTGGGtTAATgGTAgTggtAcTtggAATaaTACTGAAGtGTCAAATAacAaT
GgAgacAcTATCACACTCCCATGCAaAATAAAACAAATTATAAACATGTGGCAGGAAGTAGGAAAAGCAATG
TATGCCCCTCCCATCgGAGGACAAATTAGATGTTCATCAAATATTACAGGGCTGCTAcTAACAAGcGATGGT
GGTggtaatagCACGAatGAgAcCTTCAGACCTGGA
>2V17X20,0.83776183272892,1.3081395348837,X4
GAAGAAGAGGTAGTAgTTAGgTCTGAcAATTTCtCGaACAATGCTAAAACCATAATAGTACAGCTGAAGGAA
gCTGTAGAAATTAATTGTACAAGACCCAACAACAAcACAAGAAAAAGTATACgtATAGGACCAGGGAGAGCA
gTTTATgCAACAGaAaAAATAATAGGAaATATAAGAaAAGCACATTGTAACaTTAGTAGAGCAAAATGGAAT
gACACTTTAAAACAGgTAGTTgAAAAATTAgGcGAACAATTTAGGAATAAAACAAcaATAGTCTTTAATCAA
TCCgCgGGAGGGGACCCAGAAATTGTAATGCACAGTTTTAATTGTGGAGGGGgATTTTTCTACTGTAATaCA
ACACAACTGTTTAATAGTACTTGGGtTAAggGTAaTgatAcTtggAATaaTACTGAAGGGTCAAATAacAaT
GgAgaaAcTATCACACTCCCATGCAaAATAAAACAAATTATAAACATGTGGCAGGAAGTAGGAAAAGCAATG
TATGCCCCTCCCATCAGAGGACAAATTAGATGTTCATCAAATATTACAGGGCTGCTAcTAACAAGAGATGGT
GGTgAtaaaacaagggatggtggtaataatagCACGAatAatgATACCGAgAcCTTCAGACCTGGA
>2V17X22,0.86457021801108,1.1627906976744,X4
GAAGAAGAGGTAGTAgTTAGgTCTGAcAATTTCtCGaACAATGCTAAAACCATAATAGTACAGCTGAAGGAA
gCTGTAGAAATTAATTGTACAAGACCCAACAACAAcACAAGAAAAAGTATACgtATAGGACCAGGGAGAGCA
gTTTATgCAACAGaAagAATAATAGGAaATATAAGAaAAGCACATTGTAACaTTAGTAGAGCAAAATGGAAT
gACACTTTAAAACAGgTAGTTgAAAAATTAgGcGAACAATTTAGGAATAcAACAAgaATAGTCTTTAATCAA
TCCgCgGGAGGGGACCCAGAAATTGTAATGCACAGTTTTAATTGTGGAGGGGAATTTTTCTACTGTAATaCA
ACACAACTGTTTAATAGTACTTGGGtTAATgGTAgTggtAcTtggAATaaTACTGAAGtGTCAAATAacAaT
GgAgacAcTATCACACTCCCATGCAaAATAAAACAAATTATAAACATGTGGCAGGAAGTAGGAAAAGCAATG
TATGCCCCTCCCATCgGAGGACAAATTAGATGTTCATCAAATATTACAGGGCTGCTAcTAACAAGcGATGGT
GGTggtaatagCACGAatGAgAcCTTCAGACCTGGA
>2V17X24,0.12319900851645,15.552325581395,R5
GAAGAAGAGGTAGTAgTTAGgTCTGAAAATTTCcCaaACAATGCTAAAACCATAATAGTACAGCTGAcGGAA
gCTGTAGAAATTAATTGTACAAGACCCAACAACAATACAAGAAAAAGTATACAttTAGGACtAGGGAGAGCA
TTTTATgCAACAGacaAcATAATAGGAGATATAAGACAAGCACATTGTAACaTTAGTAaAaCAAAATGGAAT
gACACTTTAAAAaAGgTAGTTgAAAAATTAgGAGAACAATTTAGGAATAcAACAAgaATAGTCTTTAATCAA
TCCTCAGGAGGGGACCCAGAAATTGTAATGCACAGTTTTAATTGTGGAGGGGAATTTTTCTACTGTAATaCA
ACAaAACTGTTTAATAGTACTTGGGATAAgAGTAaTagtAcTggggttaatggtaatggtccttggAATGcT
ACTaAAatGcCAAATAacAaTGgAgaaAcTATCAtACTCCCATGCAaAATAAAgCAAATTATAAACATGTGG
CAGGAAGTAGGAAAAGCAATGTATGCCCCTCCCATCAGAGGACAAATTAGATGTTCATCAAATATTACAGGG
CTGCTAcTAACAAGcGATGGTGGTggtaatacGAatGAgAcCTTCAGACCTGGA
>2V17X26,0.38635996892644,3.0523255813954,X4
GAAGAAGAGGTAGTAgTTAGgTCTGAAAATTTCtCGaACAATGCTAAAACCATAATAGTACAGCTGAAGGAA
gCTGTAGAAATTAATTGTACAAGACCCAACAACAATACAAGAAAAAGTATACAttTAGGACtAGGGAGAGCA
TTTTATgCAACAGacaAAATAATAGGAGATATAAGACAAGCACATTGTAACaTTAGTAaAaCAAAATGGAAT
gACACTTTAcAACAGgTAGTTgAAAAATTAgGcGAACAATTTAGGAATAcAACAAgaATAGTCTTTAATCAA
TCCTCAGGAGGGGACCCAGAAATTGTAATGCACAGTTTTAATTGTGGAGGGGAATTTTTCTACTGTAATaCA
ACACAACTGTTTAATAGTACTTGGGtTAAggGTAaTagtAcTgaggttaagggtaatggtacttggAATGaT
AaTGAAGtGTCAAcTAacAaTGAAgaaAcTATCACACTCCCATGCAaAATAAAgCAAATTATAAACATGTGG
CAGGAAGTAGGAAAAGCAATGTATGCCCCTCCCATCAGAGGACAAATTAGATGTTCATCAAATATTACAGGG
CTGtTAcTAACAAGcGATGGTGGTggtaatacGAatGAgAcCTTCAGACCTGGA
>2V19P01,0.78477093303474,1.7441860465116,X4
GAAGAAGAGGTAGTAgTTAGgTCTGAAAATTTCtCGaACAATGCTAAAACCATAATAGTACAGCcGAAGGAA
gCTGTAGAAATTAATTGTACAAGACCCAACAACAAcACAAGAAAAAGTATACgtATAGGACCAGGGAGAGCA
gTTTATgCAACAGaAaAAATAATAGGAaATATAAGACAAGCACATTGTAACaTTAGTAGAGCAAAATGGAAT
gACACTTTAAAACAGgTAGTTgAAAAATTAgGcaAACAATTTAAGAATAcAACAAcaATAGTCTTTAATCAA
TCCgCgGGAGGGGACCCAGAAATTGTAATGCACAGTTTTAATTGTGGAGGGGAATTTTTCTACTGTAATaCA
ACACAACTGTTTAATAGTACTTGGGtTAAggtTAaTggtAcTtggaATaCAAATAacACTGAAggaAATATC
ACACTCCCATGCAaAATAAAACAAATTATAAACATGTGGCAGGAAGTAGGAAAAGCAATGTATGCCCCTCCC
ATCAGAGGACAAATTAGATGTTCATCAAATATTACAGGGCTGCTAcTAACAAGcGAcGGTGGTggtaagagC
ACGAatGAgAcCTTCAGgCCTGGA
>2V19P02,0.46772895248123,2.6162790697674,X4
GAAGAAGAGGTAGTAgTTAGgTCTGAAAATTTCtCGaACAATGCTAAAACCATAATAGTACAGCTGAcGGAA
gCTGTAGAAATTAATTGcACAAGACCCAACAACAAcACAAGAAAAgGTATACAtATAGGACCAGGGAGAGCA
gTTTATgCAACAGacagAATAATAGGAaATATAAGACAAGCACATTGTAACaTTAGTAaAGCAAAATGGAAT
gACACTTTAAAACAGgTAGTTAAAAAATTAgGcGAACAATTTGAGAATAcAACAAaaATAGTCTTTAATCAA
TCCTCAGGAGGGGACCCAGAAATTGTAATGCACAGTTTTAATTGTGGAGGGGAATTTTTCTACTGTAATaCA
ACACAACTGTTTAATAGTACTTGGGtTAATgtTAaTggTaatggtactggtaatggtacttggAATGcTACT
GcAatGcCAAATAacAaTGgAgaaAcTATCACACTCCCATGCAaAATAAAACAAATTATAAACATGTGGCAG
GAAGTAGGAAAAGCAATGTATGCCCCTCCCATtgGAGGACAAATTAGATGTTCATCAAATATTACAGGGCTG
CTAcTAACAAGcGATGGTGGTggtaagAgGAatGAgAcCTTCAGACCTGGA
>2V19P05,0.21056389734305,6.8313953488372,R5
GAAGAAGAGGTAGTAgTTAGgTCTGAAAATTTCtCGaACAATGCTAAAACCATAATAGTACAGCTGAAGGAA
gCTGTAGAAATTAATTGTACAAGACCCAACAACAATACAAGAAAAAGTATACAttTAGGACtAGGGAGAGCA
TTTTATgCAACAGacacAATAATAGGAGATATAAGACAAGCACATTGTAACaTTAGTAaAaCAAAATGGAAT
gACACTTTAAAACAGgTAGTTgAAAAATTAgGtGAACAATTTAGGAATAcAACAAgaATAGTCTTTAATCAA
TCCTCAGGAGGGGACCCAGAAATTGTAATGCACAGTTTTAATTGTGGAGGGGAATTTTTCTACTGTAATaCA
ACACAACTaTTTAAgAGTACTTGGGcTAATgtTACTggtAcTtggacttgggttaatgttaatggtacttgg
AATaaTACTGAAGtGTCAAATAacAaTGAAggaAcTATCACACTCCCATGCAaAATAAAgCAAATTATAAAC
ATGTGGCAGGAAGTAGGAAAAGCAATGTATGCCCCTCCCATCAGAGGACAAATTAGATGTTCATCAAATATT
ACAGGGCTGCTAcTAACAAGcGATGGTGGTggtaagagGAatGAgAcCTTCAGACCTGGA
>2V19P06,0.46772895248123,2.6162790697674,X4
GAAGAAGAGGTAGTAgTTAGgTCTGAAAATTTCtCaaACAATGCaAAAACCATAATAGTACAGCTGAAGGAA
gCTGTAGAAATTAATTGTACAAGACCCAACAACAAcACAAGAAAAgGTATACAtATAGGACCAGGGAGAGCA
gTTTATgCAACAGacagAATAATAGGAaATATAAGACAAGCACATTGTAACaTTAGTAaAGCAAAATGGAAT
gACACTTTAAAACAGgcAGTTAAAAAATTAgGcGAACAATTTGAGAATAcAACAAaaATAGTCTTTAATCAA
TCCTCAGGAGGGGACCCAGAAATTGTAATGCACAGTTTTAATTGTGGAGGGGAATTTTTCTACTGTAATaCA
ACACAACTGTTTAATAGTACTTGGGtTAATAgTaatggtactggtaatggtacttggAATGcTACTGcAatG
cCAAATAacAaTGgAgaaAcTATCACACTCCCATGCAaAATAAAACAAATTATAAACATGTGGCAGGAAGTA
GGAAAAGCAATGTATGCCCCTCCCATtgGAGGACAAATTAGATGTTCATCAAATATTACAGGGCTGCTAcTA
ACAAGcGATGGTGGTggtaagAgGAatGAgAcCTTCAGACCTGGA
>2V19P07,0.43769349931199,2.6162790697674,X4
GAAGAAGAGGTAGTggTTAGgTCTGAgAATTTCtCGaACAATGCTAAAACCATAATAGTACAGCTGAAGGAc
gCTGTAGAAATTAATTGTACAAGACCCAACAACAATACAAGAAAAAGTATACAttTAGGACtAGGGAGAGCA
TTTTATgCAACAGacagAATAATAGGAGATATAAGACAAGCACATTGTAACaTTAGTAaAaCAAAATGGAAT
gACACTTTAAAACAGgTAGTTgAAAAATTAgGcGAACAATTTGAGAATAcAACAAaaATAGTCTTTAATCAA
TCCTCAGGAGGGGACCCAGAAATTGTAATGCACAGTTTTAATTGTGGAGGGGAATTTTTCTACTGTAATaCA
ACACAACTGTTTAATAGTACTTGGGtTAATgGTAaTggtAcTggtaatggtacttggAATGcTGAAatGTtA
AgTAacAaTGgAgaaAcTATCACACTCCCATGCAaAATAAAACAAATTATAAACATGTGGCAGGAAGTAGGA
AAAGCAATGTATGCCCCTCCCATCgGAaGACAAATTAGATGTTCATCAAATATTACAGGGCTGCTAcTAACA
AGcGATGGTGGTggtaagagGAatGAgAcCTTCAGACCTGGA
>2V19P08,0.38635996892644,3.0523255813954,X4
GAAGAAGAGGTAGTggTTAGgTCTGAgAATTTCtCGaACAATGCTAAAACCATAATAGTACAGCTGAAGGAc
gCTGTAGAAATTAATTGTACAAGACCCAACAACAATACAAGAAAAAGTATACAttTAGGACtAGGGAGAGCA
TTTTATgCAACAGacaAAATAATAGGAGATATAAGACAAGCACATTGTAACaTTAGTAaAGCAAAATGGAAT
gACACTTTAAAACgGgTAGTTAAAAAATTAgGcGAACAATTTAAGAAgAcAACAAaaATAGTCTTTAACCAA
TCCgCgGGAGGGGACCCAGAAATTGTAATGCACAGTTTTAATTGTGGAGGGGAATTTTTCTACTGTAATaCA
ACACAACTGTTTAATAGTACTTGGGtTAATgGTAaTggtAcTggtaatggtacttggAATGcTGAAatGTtA
AgTAacAaTGgAgaaAcTATCACACTCCCATGCAaAATAAAACAAATTATAAACATGTGGCAGGAAGTAGGA
AAAGCAATGTATGCCCCTCCCATCgGAGGACAAATTAGATGTTCATCAAATATTACAGGGCTGCTAcTAACA
AGcGATGGTGGTAgtaatacaAatGAgAcCTTCAGACCTGGA
>2V19P09,0.60087570740953,1.7441860465116,X4
GAAGAAGAGGTAGTAgTTAGATCTGAAAATTTCtCGaACAATGCTAAAACCATAATAGTACAGCTGAtGGAA
gCTGTAGAAATTAATTGcACAAGACCCAACAACAgcACAgGAAAAgGTATACAtATAGGACCAGGGAGAGCA
gTTTATgCAACAGaAaAAATAATAGGAaATATAAGACAAGCACATTGTAACaTTAGTAaAGCAAAATGGAAT
gACACTTTAAAACAGgTAGTTAAAAAATTAgGcGAACAATTTGAGAATAcAACAAgaATAGTCTTTAATCAA
TCCTCAGGAGGGGACCCAGAAATTGTAATGCACAGTTTTAATTGTGGAGGGGAATTTTTCTACTGTAATaCA
ACACAACTGTTTAATAGTACTTGGGtTAATAgTaatggtactggtaatggtacttggAATGcTACTGcAatG
cCAAATAacAaTGgAgaaAcTATCACACTCCCATGCAaAATAAAACgAATTATAAACATGTGGCAGGAAGTA
GGAAAAGCAATGTATGCCCCTCCtATCgGAGGACAAATTAGATGTTCATCAAATATTACAGGGCTGCTAcTA
ACAAGcGATGGTGGTggtaatACGAatGAgAcCTTCAGACCTGGA
>2V19P10,0.58071818866756,1.7441860465116,X4
GAAGAAGAGGTAGTAgTTAGgTCTGAcAATTTCtCGaACAATGCTAAAACCATAATAGTACAGCTGAAGGAA
gCTGTAGAAATTAATTGTACAAGACCCAACAACAAcACAAGAAAAgGTATACAtATAGGACCAGGGAGAGCA
gTTTATgCAACAGaAaAgATAATAGGAaATATAAGACAAGCACATTGTAACaTTAGTAaAaCAAAATGGAAT
gACACTTTAAAACAGgTAGTTgAAAAATTAgGcGAACAATTTAGGAATAcAACAAgaATAGTCTTTAATCAA
TCCTCAGGAGGGGACCCAGAAATTGTAATGCACAGTTTTAATTGTGGAGGGGAATTTTTCTACTGTAATaCA
ACACAACTGTTTAATAGTACTTGGGcTAATgtTACTggtAcTtggacttgggttaatgctaatggtacttgg
AATaaTACTGAAGtGgCAAATAacAaTGgAgaaAcTATCACACTCCCATGCAaAATAAAACAAATTATAAAC
ATGTGGCAGGAAGTAGGAAAAGCAATGTATGCCCCTCCCATtgGAGGACAAATTAGATGTTCATCAAATATT
ACAGGGCTGCTAcTAACAAGcGATGGTGGTggtaagagGAatGAgAcCTTCAGACCTGGA
>2V19P13,0.16102723985243,9.7383720930233,R5
GAAGAAGAGGTAGTggTTAGgTCTGAgAATTTCtCGaACAATGCTAAAACCATAATAGTACAGCTGAAGGAc
gCTGTAGAAATTAATTGTACAAGACCCAACAACAATACAAGAAAAAGTATACAttTAGGACtAGGGAGAGCA
TTTTATgCAACAGaccAAATAATAGGAGATATAAGACAAGCACATTGTAACaTTAGTAaAaCAAAATGGAAT
gACACTTTAAAACAGgTAGTTgAAAAATTAgGcGAACAATTTAGGAATAcAACAAgaATAGTCTTTAATCAA
TCCTCAGGAGGGGACCCAGAAATTGTAATGCACAGTTTTAATTGTGGAGGGGAATTTTTCTACTGTAATaCA
ACACAACTGTTTAATAGTACTTGGGcTAATgtTACTggtAcTtggacttgggttaatgctaatggtacttgg
AATaaTACTGAAGtGgCAAATAacAaTGAAggaAcTATCACACTCCCATGCAaAATAAAgCAAATTATAAAC
ATGTGGCAGGAAGTAGGAAAAGCAATGTATGCCCCTCCCATCAGAGGACAAATTAGATGTTCATCAAATATT
ACAGGGCTGCTAcTAACAAGcGATGGTGGTggtaataCGAatGAgAcCTTCAGACCTGGA
>2V19P14,0.70547187446727,1.7441860465116,X4
GAAGAAGAGGTAGTAgTTAGgTCTGAAAATTTCtCGaACAATGCTAAAACCATAATAGcACAGCTGAcGGAA
gCTGTAGAAATTAATTGcACAAGACCCAACAACAAcACAAGAAAAgGTATACgtATAGGACCAGGGAGAGCA
gTTTATgCAACAGacaAAATAATAGGAGATATAAGACAAGCACATTGTAACaTTAGTAaAGCAAAATGGAAT
gACACTTTAAAACAGgTAGTTAAAAAATTAgGcGAACAATTTAAGAAgAcAACAAaaATAGTCTTTAACCAA
TCCgCgGGAGGGGACCCAGAAATTGTAATGCACAGTTTTAATTGTGGAGGGGAATTTTTCTACTGTAATaCA
ACACAACTGTTTAATAGTACTTGGGtTAATAgTaatggtactggtaatggtacttggAATGcTACTGcAatG
cCAAATAacAaTGgAgaaAcTATCACACTCCCATGCAaAATAAAACAAATTATAAACATGTGGCAGGAAGTA
GGAAAAGCAATGTATGCCCCTCCtATCgGAGGACAAATTAGATGTTCATCAAATATTACAGGGCTGCTAcTA
ACAAGcGATGGTGGTggtaagAgGAatGAgAcCTTCAGACCTGGA
>2V19P16,0.42052111269707,2.7616279069767,X4
GAAGAAGAGGTAGTAgTTAGATCTGAAAATTTCtCGaACAATGCTAAAACCATAATAGTACAGCTGAtGGAA
gCTGTAGAAATTAATTGcACAAGACCCAACAACAAcACAgGAAAAgGTATACAtATAGGACCAGGGAGAGCA
gTTTATgCAACAGaAaAAATAATAGGAaATATAAGACAAGCACATTGTAACaTTAGTAaAGCAAAATGGAAT
gACACTTTAAAACAGgTAGTTAAAAAATTAgGcGAACAATTTGAGAATAcAACAAgaATAGTCTTTAATCAA
TCCTCAGGAGGGGACCCAGAAATTGTAATGCACAGTTTTAATTGTGGAGGGGAATTTTTCTACTGTAATaCA
ACACAACTGTTTAATAGTACTTGGGtTAATAgTaatggtactggtaatggtacttggAATGcTACcGcAatG
cCAAATAacAaTGgAgaaAcTATCACACTCCCATGCAaAATAAAACAAATTATAAACATGTGGCAGGAAGTA
GGAAAAGCAATGTATGCCCCTCCtATCgGAGGACAAATTAGATGTTCATCAAATATTACAGGGCTGCTAcTA
ACAAGcGATGGTGGTggtaatACGAatGAgAcCTTCAGACCTGGA
>2V19X09,0.58071818866756,1.7441860465116,X4
GAAGAAGAGGTAGTAgTTAGgTCTGAcAATTTCtCGaACAATGCTAAgACCATAATAGTACAGCTGAAGGAA
gCTGTAGAAATTAATTGTACAAGACCCAACAACAAcACAAGAAAAgGTATACAtATAGGACCAGGGAGAGCA
gTTTAcgCAACAGaAaAAATAATAGGAaATATAAGACAAGCACATTGTAACaTTAGTAaAGCAAAATGGAAT
gACACTTTAAAACAGgTAGTTAAAAAATTAgGcGAACAATTTGAGAATAcAACAAaaATAGTCTTTAATCAA
TCCTCAGGgGGGGACCCAGAAATTGTAATGCACAGTTTTAATTGTGGgGGGGAATTTTTCTACTGTAATaCA
ACACAACTGTTTAATAGTACTTGGGtTAATggTaatggtactggtaatggtacttggAATGcTGAAGtGTtA
AgTAacAaTGgAgaaAcTATCACACTCCCATGCAaAATAAAACAAATTATAAACATGTGGCAGGAAGTAGGA
AAAGCAATGTATGCCCCTCCCATCgGAGGACAAATTAGATGTTCATCAAATATTACAGGGCTGCTAcTAACA
AGcGATGGTGGTggtaagAgGAatGAgAcCTTCAGACCTGGA
>2V19X15,0.12319900851645,15.552325581395,R5
GAAGAAGAGGTAGTAgTTAGgTCTGAAAATTTCtCGaACAATGCTAAAACCATAATAGTACAGCTGAAGGAc
gCTGTAGAAATTAgTTGTACAAGACCCAACAACAATACAAGAAAAAGTATACAttTAGGACtAGGGAGAGCA
TTTTATgCAACAGacaAcATAATAGGAGATATAAGACAAGCACATTGTAACaTTAGTAaAaCAAAATGGAAT
gACACTTTAAAAaAGgTAGTTgAAAAATTAgGtGAACAATTTAGGAATAcAACAAgaATAGTCTTTAATCAA
TCCTCAGGAGGGGACCCAGAAATTGTAATGCACAGTTTTAATTGTGGAGGGGAATTTTTCTACTGTAATaCA
ACAaAACTGTTTAATAGTACTTGGGATAAgAGTAaTagtAcTggggttaatggtaatggtccttggAATGcT
ACTaAAatGcCAAATAacAaTGgAgaaAcTATCAtACTCCCATGCAaAATAAAACAAATTATAAACATGTGG
CAGGAAGTAGGAAAAGCAATGTATGCCCCTCCCATCAGAGGACAAATTAGATGTTCATCAAATATTACAGGG
CTGCTAcTAACAAGcGATGGTGGTggtaatacGAatGAgAcCTTCAGACCTGGA
>2V19X16,0.12319900851645,15.552325581395,R5
GAAGAAGAGGTAGTAgTTAGgTCTGAAAATTTCtCGaACAATGCTAAAACCATAATAGTACAGCTGAAGGAc
gCTGTAGAAATTAATTGTACAAGACCCAACAACAATACAAGAAAAAGTATACAttTAGGACtAGGGAGAGCA
TTTTATgCAACAGacaAcATAATAGGAGATATAAGACAAGCACATTGTAACaTTAGTAaAaCAAAATGGAAT
gACACTTTAAAAaAGgTAGTTgAAAAATTAgGcGAACAATTTAGGAATAcAACAAgaATAGTCTTTAATCAA
TCCTCAGGAGGGGACCCAGAAATTGTAACGCACAGTTTTAATTGTGGAGGGGAATTTTTCTACTGTAATaCA
ACAaAACTGTTTAcTAGTACTTGGGATAAgAGTAaTagtAcTggggttaatggtaatggtccttggAATGcT
ACTaAAatGcCAAATAacAaTGgAgaaAcTATCAtACTCCCATGCAaAATAAAACAAATTATAAACATGTGG
CAGGAAGTAGGAAAAGCAATGTATGCCCCTCCCATCAGAGGACAAATTAGATGTTCATCAAATATTACAGGG
CTGCTAcTAACAAGcGATGGTGGTggtaatacGAatGAgAcCTTCAGACCTGGA
>2V19X17,0.6644641822886,1.7441860465116,X4
GAAGAAGAGGTAGTAgTTAGgTCTGAAAATTTCtCGaACAATGCTAAAACCATAATAGTACAGCTGAcGGAA
gCTGTAGAAATTAATTGTACAAGACCCAACAACAAcACAAGAAgAgGTATACgtATAGGACCAGGGAGAGCA
gTTTATgCAACAGacaAAATAATAGGAaATATAAGACAAGCACATTGTAACaTTAGTAaAGCAAAATGGAAT
gACACTTTAAAACAGgTAGTTAAAAAATTAgGcGAACAATTTGAGAATAcAACAAaaATAGTCTTTAATCAA
TCCgCgGGAGGGGACCCAGAAATTGTAATGCACAGTTTTAATTGTGGAGGGGAATTTTTCTACTGTAATaCA
ACACAACTGTTTAATAGTACTTGGGtTAATggTaatggtactggtaatggtacttggAATGcTACTGcAatG
cCAAATAacAaTGgAgaaAcTATCACACTCCCATGCAaAATAAAACAAATTATAAACATGTGGCAaGAAGTA
GGAAAAGCAATGTATGCCCCTCCCATtgGAGGACAAATTAGATGTTCATCAAATATTACAGGGtTGCTAcTA
ACAAGcGATGGTGGTggtaatgCGAatGAgAcCTTCAGACCTGGA
>2V19X18,0.11178036106654,18.023255813954,R5
GAAGAAGAGGTAGTAgTTAGgTCTGAAAATTTCtCGaACAATGCTAAAACCATAATAGTACAGCTGAAGGAc
gCTGTAGAAATTAATTGTACAAGACCCAACAACAATACAAGAAAAAGTATACAttTAGGACtAGGGAGAGCA
TTTTATgCAACAGacaAcATAATAGGAaATATAAGACAAGCACATTGTAACaTTAGTAaAaCAAAATGGAAT
gACACTTTAAAAaAGgTAGTTgAAAAATTAgGcGAACAATTTAGGAATAcAACAAgaATAGTCTTTAATCAA
TCCTCAGGAGGGGACCCAGAAATTGTAATGCACAGTTTTAATTGTGGAGGGGAATTTTTCTACTGTAATaCA
ACAaAACTGTTTAATAGTACTTGGGATAAgAGTAaTagtAcTggggttaatggtaatggtccttggAATGcT
ACTaAAatGcCAAATAacAaTGgAgaaAcTATCAtACTCCCATGCAaAATAAAACAAATTATAAACATGTGG
CAGGAAGTAGGAAAAGCAATGTATGCCCCTCCCATCAGAGGACAAATTAGATGTTCATCAAATATTACAGGG
CTGCTAcTAACAAGcGATGGTGGTggtaatacGAatGAgAcCTTCAGACCTGGA
>2V19X19,0.47036709062492,2.6162790697674,X4
GAAGAAGAGGTAGTAgcTAGgTCTGAAAATTTCtCGaACAATGCTAAAACCATAATAGTACAGCTGAcGGAA
gCTGTAGAAATTAATTGcACAAGACCCAACAACAAcACAAGAAAAgGTATACAtATAGGACCAGGGAGAGCA
gTTTtTgCAACAGaAaAAATAATAGGAaATATAAGACAAGCACATTGTAACaTTAGTAaAGCAAAATGGAAT
gACACTTTAAAACAGgTAGTTAAAAAATTAgGcGAACAATTTGAGAATAcAACAAaaATAGTCTTTAATCAA
TCCTCAGGgGGGGACCCAGAAATTGTAATGCACAGTTTTAATTGTGGAGGGGAATTTTTCTACTGTAATaCA
ACACAACTGTTTAATAGTACTTGGGtTAATgtTAaTggTaatagtactggtaatggtacttggAATGcTACT
GcAatGcCAAATAacAaTGgAgaaAcTATCACACTCCCATGCAaAATAAAACAAATTgTAAACATGTGGCAG
GAAGTAGGAAAAGCAATGTATGCCCCTCCCATtgGAGGACAAATTAaATGTTCATCAAATATTACAGGGCTG
CTAcTAACAAGcGATGGTGGTggtaagACaAatGAgAcCTTCAGACCTGGA
>2V19X20,0.16102723985243,9.7383720930233,R5
GAAGAAGAGGTAGTAgTTAGgTCTGAAAATTTCtCGaACAATGCTAAAACCATAATAGTACAGCTGAAGGAc
gCTGTAGAAATTAATTGTACAAGACCCAACAACAATACAAGAAAAAGTATACAttTAGGgCtAGGGAGAGCA
TTTTATgCAACAGaccAAATAATAGGAGATATAAGACAAGCACATTGTAgCaTTAGTAaAaCAAAATGGAAT
gACACTTTAAAAaAGgTAGTTgAAAAATTAgGtGAACAATTTAGGAATAcAACAAgaATAGTCTTTAATCAA
TCCTCAGGAGGGGACCCAGAAATTGTAATGCACAGTTTTAATTGTGGAGGGGAATTTTTCTACTGTAATaCA
ACAaAACTGTTTAATAGTAtTTGGGATAAgAGTAaTagtAcTggggttaatggtaatggtccttggAATGcT
ACTaAAatGcCAAATAacAaTGgAgaaAcTATCAtACTCCCATGCAaAATAAAACAAATTATAAACATGTGG
CAGGAAGTAGGAAAAGCAATGTATGCCCCTCCCATCAGAGGACAAATTAGATGTTCATCAAATATTACAGGG
CTGCTAcTAACAAGcGATGGTGGTggtaatacGAatGAgAcCTTCAGACCTGGA
>2V19X21,0.44786520795073,2.6162790697674,X4
GAAGAAGAGGTAGTAgTTAGgTCTGAAAATTTCtCaaACAATGCTAAAACCATAATAGTACAGCTGAcGGAA
gCTGTAGAAATTAATTGcACAAGACCCAACAACAAcACAAGAAgAgGTATACAtATAGGACCAGGGAGAGCA
gTTTATgCAACAGacagAATAATAGGAaATATAAGACAAGCACATTGTAACaTTAGTAaAGCAAAATGGAAT
gACACTTTAAAACAGgTAGTTgAAAAATTAgGcGAACAATTTGGGAATAcAACAAgaATAGTCTTTAATCAA
TCCTCAGGAGGGGACCCAGAAATTGTAATGCACAGTTTTAATTGTGGAGGGGAATTTTTCTACTGTAATaCA
ACAaAACTGTTTAATAGTACTTGGGATAAgAGTAaTagtAcTggggttaatggtaatggtccttggAATGcT
ACTaAAatGcCAAATAacAaTGgAgaaAcTATCAtACTCCCATGCAaAATAAAACAAATTgTAAACATGTGG
CAGGAAGTAGGAAAAGCAATGTATGCCCCTCCCATtgGAGGACAAATTAGATGTTCATCAAATATTACAGGG
CTGCTAcTAACAAGcGATGGTGGTggtaagacaAatGAgAcCTTCAGACCTGGA
>2V19X23,0.46772895248123,2.6162790697674,X4
GAAGAAGAGGTAGTAgTTAGgTCTGAAAATTTCtCaaACAATGCaAAAACCATAATAGTACAGCTGAcGGAA
gCTGTAGAAATTAATTGcACAAGACCCAACAACAAcACAAGAAAAgGTATACAtATAGGACCAGGGAGAGCA
gTTTATgCAACAGacagAATAATAGGAaATATAAGACAAGCACATTGTAACaTTAGTAaAGCAAAATGGAAT
gACACTTTAAAACAGgTAGTTAAAAAATTAgGcGAACAAcTTGAGAATAcAACAAaaATAGTCTTTAATCAA
TCCTCAGGAGGGGACCCAGAAATTGTAATGCACAGTTTTAATTGTGGAGGGGAATTTTTCTACTGTAATaCA
ACAaAACTGTTTAATAGTACTTGGGATAAgAGTAaTagtAcTggggttaatggtaatggtccttggAATGcT
ACTaAAatGcCAAATAacAaTGgAgaaAcTATCAtACTCCCATGCAaAATAAAACAAATTATAAACATGTGG
CAGGAAGTAGGAAAAGCAATGTATGCCCCTCCCATCAGAGGACAAATTAGATGTTCATCAAATATTACAGGG
CTGCTAcTAACAAGcGATGGTGGTggtaatacGAatGAgAcCTTCAGACCTGGA
>2V23P02,0.12319900851645,15.552325581395,R5
GAAGGAGAGGTAGTAgTTAGgTCTGAAAAcTTCtCGaACAATGCTAAAACCATAATAGTACAGCTGAAGGAc
gCTGTAGAAATTAATTGcACAAGACCCAACAACAATACAAGAAAAAGTATACAttTAGGACtAGGGAGAGCA
TTTTATgCcACAGacaAcATAATAGGAGATATAAGACAAGCACATTGTAACaTTAGTAaAaCAAAATGGAAT
gACACTTTAAAAaAGgTAGTTgAAAAATTAgGcGAACAATTTAGGAATAcAACAAgaATAGTCTTTAATCAA
TCCTCAGGAGGGGACCCAGAAATTGTAATGCACAGTTTTAATTGTGGAGGGGAATTTTTCTACTGTAATaCA
ACACAAtTGTTTAATAGTACTTGGGtTAAggGTAaTagtAcTggtaatggtacttggAATGcTACTGcAatG
cCAAATAGcAaTGgAgaaAcTATCACACTCCCATGCAaAATAAAgCAAATTATAAACATGTGGCAGGAAGTA
GGAAAAGCAATGTATGCCCCTCCCATCAGAGGACAAATTAGATGTTCATCAAATATTACAGGGCTGCTAcTA
ACAAGcGATGGTGGTggtagtacGAatGAgAcCTTCAGACCTGGA
>2V23P03,0.12319900851645,15.552325581395,R5
GAAGAAGAGGTAGTAgTTAGgTCTGAAAATTTCtCGaACAATGCTAAAACCATAATAGTACAGCTGAAGGAc
gCTGTAGAAATTAATTGTACAAGACCCAACAACAATACAAGAAAAAGTATACAttTAGGACtAGGGAGAGCA
TTTTATgCAACAGacaAcATAATAGGAGATATAAGACAAGCACATTGTAACaTTAGTAaAaCAAAATGGAAT
gACACTTTAAAAaAGgTAGTTgAAAAATTAgGtGAACAATTTAGGAATAcAACAAgaATAGTCTTTAATCAA
TCCTCAGGAGGGGACCCAGAAgTTGTAATGCACAGTTTTAATTGTGGAGGGGAATTTTTCTACTGTAATaCA
ACACAAtTGTTTAgTAGTACTTGGGcTAATgaTACTggtAcTtggacttgggttaatgttaatggtacttgg
AATaaTACTGAAGtGTCAAATAacAagGAAggaAcTATCACACTCCCATGCAaAATAAAgCAAATTATAAAC
ATGTGGCAGGAAGTAGGAAAAGCAATGTATGCCCCTCCCAcCAGAGGACAAATTAGATGTTCATCAAATATT
ACAGGGCTGCTAcTAACAAGcGATGGTGGTggtaataCaAatGAgAcCTTCAGACCTGGA
>2V23P04,0.12319900851645,15.552325581395,R5
GAAGAAGAGGTAGTAgTTAGgTCTGAAAATTTCtCGaACAATGCTAAAACCATAATAGTACAGCTGAAGGAc
gCTGTAGAAATTAATTGTACAAGACCCAACAAtAATACAAGAAAAAGTATACAttTAGGACtAGGGAGAGCA
TTTTATgCAACAGacaAcATAATAGGAGATATAAGACAAGCACATTGTAACaTTAGTAaAaCAAAATGGAAT
gACACTTTAAAAaAGgTAGTTgAAAAATTAgGcGAACAATTTAGGAATAcAACAAgaATAGTCTTTAATCAA
TCCTCAGGAGGGGACCCAGAAATTGTAATGCACAGTTTTAATTGTGGAGGGGAATTTTTCTACTGTAATaCA
ACAaAACTGTTTAATAGTACTTGGGATAAgAGTAaTagtAcTggggttaatggtaatggtccttggAATGcT
ACTaAAatGcCAAATAacAaTGgAgaaAcTATCAtACTCCCATGCAaAATAAAACAAATTATAAACATGTGG
CAGGAAGTAGGAAAAGCAATGTATGCCCCTCCCATCAGAGGACAAATTAaATGTTCATCAAATATTACAGGG
CTGCTAcTAACAAGcGATGGTGGTggtaatacGAatGAgAcCTTCAGACCTGGA
>2V23P06,0.12319900851645,15.552325581395,R5
GAAGAAGAGGTAGTAgTTAGgTCTGAAAATTTCtCGaACAATGCTAAAACCATAATAGTACAGCTGAAGGAc
gCTGTAGAAATTAATTGTACAAGACCCAACAACAATACAAGAAAAAGTATACAttTAGGACtAGGGAGAGCA
TTTTATgCAACAGacaAcATAATAGGAGATATAAGACAAGCACATTGTAACaTTAGTAaAaCAAAATGGAAT
gACACTTTAAAAaAGgTAGTTgAAAAATTAgGtGAACAATTTAAGAATAcAACAAgaATAGTCTTTAATCAA
TCCTCAGGAGGGGACCCAGAAATTGTAATGCACAGTTTTAATTGTGGAGGGGAATTTTTCTACTGTAATaCA
ACAaAACTGTTTAATAGTACTTGGGATAAgAGTAaTagtAcTggggttaatggtaatggtccttggAATGcT
ACTaAAatGcCAAATAacAaTGgAgaaAcTATCAtACTCCCATGCAaAATAAAACAAATTATAAACATGTGG
CAGGAAGTAGGAAAAGCAATGTATGCCCCTCCCATCAGAGGACAAATTAGATGTTCATCAAATATTACAGGG
CTGCTAcTAACAAGcGATGGTGGTggtaatacGAatGAgAcCTTCAGACCTGGA
>2V23P07,0.12319900851645,15.552325581395,R5
GAAGAAGAGGTAGTAgTTAGgTCTGAAAATTTCtCGaACAATGCTAAgACCATAATAGTACAGCTGAAGGAc
gCTGTAGAAATTAATTGTACAAGACCCAACAACAATACAAGAAAAAGTATACAttTAGGgCtAGGGAGAGCA
TTTTATgCAACAGacaAcATAATAGGAGATATAAGACAAGCACATTGTAACaTTAGTAaAaCAAAATGGAAT
gACACTTTAAAAaAGgTAGTTgAAAAATTAgGcGAACAATTTAGGAATAcAACAAgaATAGTCTTTAATCAA
TCCTCAGGAGGGGACCCAGAAATTGTAATGCACAGTTTTAATTGTGGAGGGGAATTTTTCTACTGTAATaCA
ACAaAACTGTTTAATAGTACTTGGGATAAgAGTAaTagtAcTggggttaatggtaatggtccttggAATGcT
ACTaAAatGcCAAATAGcAgTGgAgaaAcTATCAtACTCCCATGCAaAATAAAACAAATTATAAACATGTGG
CAGGAAGTAGGAAAAGCAATGTATGCCCCTCCCATCAGAGGACAAATTAGATGTTCATCAAATATTACAGGG
CTGCTAcTAACAAGcGATGGTGGcggtaatacGAatGAgAcCTTCAGACCTGGA
>2V23P08,0.12319900851645,15.552325581395,R5
GAAGAAGAGGTAGTAgTTAGgTCTGAAAATTTCtCGaACAATGCTAAAACCATAATAGTACAGCTGAAGGAc
gCTGTAGAAATTAATTGTACAAGACCCAACAACAATACAAGAAAAAGTATACAttTAGGACtAGGGAGAGCA
TTTTATgCAACAGacaAcATAATAGGAGATATAAGACAAGCACATTGTAACaTTAGTAaAaCAAAATGGAAT
gACACTTTAAAAaAGgTAGTTgAAAAATTAgGcGAACAATTTAGGAATAcAACAAgaATAGTCTTTAATCAA
TCCTCAGGAGGGGACCCAGAAATTGTAATGCACAGTTTTAATTGTGGAGGGGAATTTTTCTACTGTAATaCA
ACAaAACTGTTTAATAGTACTTGGGATAAgAGTAaTagtAcTggggttaatggtaatggtccttggAATGcT
ACTaAAatGcCAAATAacAaTGgAgaaAcTATCAtACTCCCATGCAaAATAAAACAAATTATAAACATGTGG
CAGGAAGTAGGAAAAGCAATGTATGCCCCTCCCATCAGAGGACAAATTAGATGTTCATCAAATATTACAGGG
CTGCTAcTAACAAGcGATGGTGGTggtaatacGAatGAgAcCTTCAGACCTGGA
>2V23P09,0.58209050869465,1.7441860465116,X4
GAAGAAGAGGTAGTAgTTAGgTCTGAAAATTTCtCGaACAATGCTAAAACCATAATAGTACAGCTGAAGGAc
gCTGTAGAAATTAATTGTACAAGACCCAACAACAATACAAGAAAAAGTATACAttTAGGACtAGGGAGAGCA
gTTTATgCAACAGacagAATAATAGGAaATATAAGACAAGCACATTGTAACaTTAGTAaAGCAAAATGGAAT
gACACTTTAAAACAGgTAGTTAAAAAATTAgGcGAACAATTTGAGAATAcAACAAaaATAGTCTTTAATCAA
TCCTCAGGAGGGGACCCAGAAATTGTAATGCACAGTTTTAATTGTGGAGGGGAATTTTTCTACTGTAATaCA
ACAaAACTGTTTAATAGTACTTGGGATAAgAGTAaTagtAcTggggttaatggtaatggtccttggAATGcT
ACTaAAatGcCAAATAacAaTGgAgaaAcTATCAtACTCCCATGCAaAATAAAACAAATTgTAAACATGTGG
CAGGAAGTAGGAAAAGCAATGTATGCCCCTCCCATtgGAGGACAAATTAGATGTTCATCAAATATTACAGGG
CTGCTAcTAACAAGcGATGGTGGTggtaagacaAatGAgAcCTTCAGACCTGGA
>2V23P10,0.12319900851645,15.552325581395,R5
GAAGAAGAGGTAGTAgTTAGgTCTGAAAATTTCtCGaACAATGCTAAAACCATAATAGTACAGCTGAAGGAc
gCTGTAGAAATTAATTGTACAAGACCCAACAACAATACAAGAAAAAGTATACAttTAGGACtAGGGAGAGCA
TTTTATgCAACAGacaAcATAATAGGAGATATAAGACAAGCACATTGTAACaTTAGTAaAaCAAAATGGAAT
gACACTTTAAAAaAGgTAGTTgAAAAATTAgGtGAACAATTTAGGAATAcAACAAgaATAGTCTTTAATCAA
TCCTCAGGAGGGGACCCAGAAATTGTAATGCACAGTTTTAATTGTGGAGGGGAATTTTTCTACTGTAATaCA
ACAaAACTGTTTAATAGTACTTGGGATAAgAGTAaTagtAcTggggttaatggtaatggtccttggAATGcT
ACTaAAatGcCAAATAacAaTGgAgaaAcTATCAtAaTCCCATGCAaAATAAAACAAATTATAAACATGTGG
CAGGAAGTAGGAAAAGCAATGTATGCCCCTCCCATCAGAGGACAAATTAGATGTTCATCAAATATTACAGGG
CTGCTAcTAACAAGcGATGGTGGTggtaatacGAatGAgAcCTTCAGACCTGGA
>2V23P11,0.12319900851645,15.552325581395,R5
GAAGAAGAGGTAGTAgTTAGgTCTGAAAATTTCtCGaACAATGCTAAAACCATAATAGTACAGCTGAAGGAc
gCTGTAGAAATTAATTGTACAAGACCCAACAACAATACAAGAAAAAGTATACAttTAGGACtAGGGAGAGCA
TTTTATgCAACAGacaAcATAATAGGAGATATAAGACAAGCACATTGTAACaTTAGTAaAaCAAAATGGAAT
gACACTTTAAAAaAGgTAGTTAAAAAATTAgGcGAACAATTTGAGAATAcAACAAgaATAGTCTTTAATCAA
TCCTCAGGAGGGGACCCAGAAATTGTAATGCACAGTTTTAATTGTGGAGGGGAATTTTTCTACTGTAATaCA
ACAaAACTGTTTAATAGTACTTGGGATAAgAGTAaTagtAcTggggttaatggtaatggtccttggAATGcT
ACTaAAatGcCAAATAacAaTGgAgaaAcTATCAtACTCCCATGCAaAATAAAACAAATTATAAACATGTGG
CAGGAAGTAGGAAAAGCAATGTATGCCCCTCCCATCAGAGGACAAATTAGATGTTCATCAAATATTACAGGG
CTGCTAcTAACAAGcGATGGTGGTggtaatacGAatGAgAcCTTCAGACCTGGA
>2V23P12,0.16102723985243,9.7383720930233,R5
GAAGAAGAGGTAGTggTTAGgTCTGAgAATTTCtCGaACAATGCTAAAACCATAATAGTACAGCTaAAGGAc
gCTGTAGAAATTAATTGTACAAGACCCAACAAtAATACAAGAAAAAGTATACAttTAGGgCtAGGGAGAGCA
TTTTATgCAACAGaccAAATAATAGGAGATATAAGACAAGCACATTGTAACaTTAGTAaAaCAAAATGGAAT
gACACTTTAAAAaAGgTAGTTgAAAAATTAgGcGAACAATTTAGGAATAcAACAAgaATAGTCTTTAATCAA
TCCTCAGGAGGGGACCCAGAAATTGTAATGCACAGTTTTAATTGTGGAGGGGAATTTTTCTACTGTAATaCA
ACACAACTGTTTAATAGTAtTTGGGcTAATgaTACTggtAcTtggacttgggttaatgttaatggtacttgg
AATaaTACTGAAGtGTCAAATAacAaTGAAggaAcTATCACACTCCCATGCAaAATAAAgCAAATTATAAAC
ATGTGGCAGGAAGTAGGAAAAGCAATGTATGCCCCTCCCATCAGAGGACAAATTAGATGTTCATCAAATATT
ACAGGGCTGCTAcTAACAAGcGATGGTGGTggtaataCGAatGAgAcCTTCAGACCTGGA
>2V23P14,0.12319900851645,15.552325581395,R5
GAAGGAGAGGTAGTAgTTAGgTCTGAAAATTTCtCGaACAATGCTAAAACCATAATAGTACAGCTGAAGGAc
gCTGTAGAAATTAATTGTACAAGACCCAACAAtAATACAAGAAAAAGTATACAttTAGGACtAGGGAGAGCA
TTTTATgCAACAGacaAcATAATAGGAGATATAAGACAAGCACATTGTAACaTTAGTAaAaCAAAATGGAAT
gACACTTTAAAAaAGgTAGTTgAAAAATTAgGcGAACAATTTAGGAATAcAACAAgaATAGTCTTTAATCAA
TCCTCAGGAGGGGACCCAGAAATTGTAATGCACAGTTTTAATTGTGGAGGGGAATTTTTCTACTGTAATaCA
ACACAACTGTTTAATAGTACTTGGGtTAATgGTAaTgatAcTggtaatggtacttggAATGcTGAAatGTtA
AgTAacAaTGgAgaaAcTATCACACTCCCATGCAaAATAAAACAAATTgTAAACATGTGGCAGGAAGTAGGA
AAAGCAATGTATGCCCCTCCCATCAGAGGACAAATTAGATGTTCATCAAATATTACAGGGCTGCTAcTAACA
AGcGATGGTGGgggtGatacGAatGAgAcCTTCAGACCTGGA
>2V23X04,0.12319900851645,15.552325581395,R5
GAAGAAGAGGTAGTAgTTAGgTCTGAAAATTTCtCGaACAATGCTAAAACCATAATAGTACAGCTGAAGGAc
gCTGTAGAAATTAATTGTACAAGACCCAACAACAATACAAGAAAAAGTATACAttTAGGACtAGGGAGAGCA
TTTTATgCAACAGacaAcATAATAGGAGATATAAGACAAGCACATTGTAACaTTAGTAaAaCAAAATGGAAT
gACACTTTAAAAaAGgTAGTTgAAAAATTAgGcGAACAATTTAGGAATAcAACAAgaATAGTCTTTAATCAA
TCCTCAGGAGGGGACCCAGAAATTGTAATGCACAGTTTTAATTGTGGAGGGGAATTTTTCTACTGTAATaCA
ACAaAACTGTTTAATAGTACTTGGGATAAgAGTAaTagtAcTggggttaatggtaatggtctttggAATGcT
ACTaAAatGcCAAATAacAaTGgAgaaAcTATCAtACTCCCATGCAaAATAAAgCAAATTATAAACATGTGG
CAGGAAGTAGGAAAAGCAATGTATGCCCCTCCCATCAGAGGACAAATTAGATGTTCATCAAATATTACAGGG
CTGCTAcTAACAAGcGATGGTGGTggtaatacGAatGAgAcCTTCAGACCTGGA
>2V23X05,0.12319900851645,15.552325581395,R5
GAAGAAGAGGTAGTAgTTAGgTCTGAAAATTTCtCGaACAATGCTAAAACCATAATAGTACAGCTGAAGGAc
gCTGTAGAAATTAATTGTACAAGACCCAACAACAATACAAGAAAAAGTATACAttTAGGACtAGGGAGAGCA
TTTTATgCAACAGacaAcATAATAGGAGATATAAGACAAGCACATTGTAACaTTAGTAaAaCAAAATGGAAT
gACACTTTAAAAaAGgTAGTTgAAAAATTAgGAGAACAATTTAGGAATAcAACAAgaATAGTCTTTAATCAA
TCCTCAGGAGGGGACCCAGAAATTGTAATGCACAGTTTTAATTGTGGAGGGGgATTTTTCTACTGTAATaCA
ACAaAACTGTTTAATAGTACTTGGGATAAgAGTAaTagtAcTggggttaatggtaatggtccttggAATGcT
ACTaAAatGcCAAATAacAaTGgAgaaAcTATCAtACTCCCATGCAaAATAAAgCAAATTATAAACATGTGG
CAGGAAGTAGGAAAAGCAATGTATGCCCCTCCCATCAGAGGACAAATTAGATGTTCATCAAATATTACAGGG
CTGCTAcTAACAAGcGAcGGTGGTggtaatacGAatGAgAcCTTCAGACCTGGA
>2V23X15,0.12319900851645,15.552325581395,R5
GAAGAAGAGGTAGTAgTTAGgTCTGAAAATTTCtCGaACAATGCTAAAACCATAATAGTACAGCTGAAGGAc
gCTGTAGAAATTAATTGTACAAGACCCAACAACAATACAAGAAAAAGTATACAttTAGGACtAGGGAGAGCA
TTTTATgCAACAGacaAcATAATAGGAGATATAAGACAAGCACATTGTAACaTTAGTAaAaCAAAATGGAAT
gACACTTTAAAAaAGgTAGTTgAAAAATTAgGAGAACAATTTAGGAATAcAACAAgaATAGTCTTTAATCAA
TCCTCAGGAGGGGACCCAGAAATTGTAATGCACAGTTTTAATTGTGGAGGGGgATTTTTCTACTGTAATaCA
ACAaAACTGTTTAATAGTACTTGGGATAAgAGTAaTagtAcTggggttaatggtaatggtccttggAATGcT
ACTaAAatGcCAAATAacAaTGgAgaaAcTATCAtACTCCCATGCAaAATAAAgCAAATTATAAACATGTGG
CAGGAAGTAGGAAAAGCAATGTATGCCCCTCCCATCAGAGGACAAATTAGATGTTCATCAAATATTACAGGG
CTGCTAcTAACAAGcGAcGGTGGTggtaatacGAatGAgAcCTTCAGACCTGGA
>2V23X17,0.12319900851645,15.552325581395,R5
GAAGAAGAGGTAGTAgTTAGgTCTGAgAATTTCtCGaACAATGCTAAAACCATAATAGTACAGCTGAAGGAc
gCTGTAGAAATTAATTGTACAAGACCCAACAACAATACAAGAAAAAGTATACAttTAGGACtAGGGAGAGCA
TTTTATgCAACAGacaAcATAATAGGAGATATAAGACAAGCACATTGTAACaTTAGTAaAaCAAAATGGAAT
gACACTTTAAAAaAGgTAGTTgAAAAATTAgGcGAACAATTTAGGAATAcAACAAgaATAGTCTTTAATCAA
TCCTCAGGAGGGGACCCAGAAATTGTAATGCACAGTTTTAATTGTGGAGGGGAATTTTTCTACTGTAATaCA
ACAaAACTGTTTAATAGTACTTGGGATAAgAGTAaTagtAcTggggttaatggtaatggtccttggAATGcT
ACTaAAatGcCAAATAacAaTGgAgaaAcTATCAtACTCCCATGCAaAATAAAACAAATTATAAACATGTGG
CAGGAAGTAGGAAAAGCAATGTATGCCCCTCCCATCAGAGGACAAATTAGATGTTCATCAAATATTACAGGG
CTGCTAcTAACAAGcGATGGTGGTggtaatacGAatGAgAcCTTCAGACCTGGA
>2V23X19,0.12319900851645,15.552325581395,R5
GAAGAAGAGGTAGTAgTTAGgTCTGAAAATTTCcCaaACAATGCTAAAACCATAATAGTACAGCTGAcGGAA
gCTGTAGAAATTAATTGTACAAGACCCAACAACAATACAAGAAAAAGTATACAttTAGGACtAGGGAGAGCA
TTTTATgCAACAGacaAcATAATAGGAGATATAAGACAAGCACATTGTAACaTTAGTAaAaCAAAATGGAAT
gACACTTTAAAAaAGgTAGTTgAAAAATTAgGAGAACAATTTAGGAATAcAACAAgaATAGTCTTTAATCAA
TCCTCAGGAGGGGACCCAGAAATTGTAATGCACAGTTTTAATTGTGGAGGGGAATTTTTCTACTGTAATaCA
ACAaAACTGTTTAATAGTACTTGGGATAAgAGTAaTagtAcTggggttaatggtaatggtccttggAATGcT
ACTaAAatGcCAAATAacAaTGgAgaaAcTATCAtACTCCCATGCAaAATAAAgCAAATTATAAACATGTGG
CAGGAAGTAGGAAAAGCAATGTATGCCCCTCCCATCAGAGGACAAATTAGATGTTCATCAAATATTACAGGG
CTGCTAcTAACAAGcGATGGTGGTggtaatacGAatGAgAcCTTCAGACCTGGA
>2V23X21,0.07820637687852,34.447674418605,R5
GAAGAAGAGGTAGTAgTTAGgTCTGAAAATTTCtCGaACAATGCTAAAACCATAATAGTACAGCTGAAGGAA
gCTGTAGAAATTAATTGTACAAGACCCAACAACAATACAAGAAgAAGTATAactATAGGACCAGGGAGAGCA
TTTTtTACAACAGGAcAAgTAATAGGAaATATAAGACAAGCACATTGTAACaTTAGTAaAaCAAAATGGAAT
gACACTTTAAAACAGgTAGTTgAAAAATTAgGcGAACAATTTAGGAATAcAACAAgaATAGTCTTTAATCAA
TCCTCAGGAGGGGACCCAGAAATTGTAATGCACAGTTTTAATTGTGGAGGGGAATTTTTCTACTGTAATaCA
ACACAACTGTTTAATAGTACTTGGGtTAAggGTAaTagtAcTggggttaagggtaatggtacttggAATGaT
AaTGAAGtGTCAAcTAacAaTGAAggaAcTATCAtACTCCCATGCAaAATAAAACAAATTATAAACATGTGG
CAGGAAGTAGGAAAAGCAATGTATGCCCCTCCCATCAGAGGACAAATTAGATGTTCATCAAATATTACAGGG
CTGCTAcTAACAAGcGATGGTGGTggGagcgAGAatGAgAcCTTCAGACCTGGA
>2V23X22,0.78477093303474,1.7441860465116,X4
GAAGAAGAGGTAGTAgTTAGgTCTGAAAATTTCtCGaACAATGCTAAAACCATAATAGTACAGCcGAAGGAA
gCTGTAGAAATTAATTGTACAAGACCCAACAACAAcACAAGAAAAAGTATACgtATAGGACCAGGGAGAGCA
gTTTATgCAACAGaAaAAATAATAGGAaATATAAGACAAGCACATTGTAACaTTAGTAGAGCAAAATGGAAT
gACACTTTAAAACAGgTAGTTgAAAAATTAgGcaAACAATTTAAGAATAcAACAAcaATAGTCTTTAATCAA
TCCgCgGGAGGGGACCCAGAAATTGTAATGCACAGTTTTAATTGTGGAGGGGAATTTTTCTACTGTAATaCA
ACACAACTGTTTAATAGTACTTGGGtTAAggtTAaTggtAcTtggaATaCAAATAacACTGAAggaAATATC
ACACTCCCATGCAaAATAAAACAAATTATAAACATGTGGCAGGAAGTAGGAAAAGCAATGTATGCCCCTCCC
ATCAGAGGACAAATTAGATGTTCATCAAATATTACAGGGCTGCTAcTAACAAGcGAcGGTGGTggtaagagC
ACGAatGAgAcCTTCAGgCCTGGA
>2V23X24,0.20632415556997,6.8313953488372,R5
GAAGAAGAGGTAGTAgTTAGgTCTGAAAATTTCtCGaACAATGCTAAAACCATAATAGTACAGCTGAAGGAc
gCTGTAGAAATTAATTGTACAAGACCCAACAACAATACAAGAAAAAGTAgACAttTAGGACtAGGGAGAGCA
TTTTATgCAACAGacaAcATAATAGGAGATATAAGACAAGCACATTGTAACaTTAGTAaAaCAAAATGGAAT
gACACTTTAAAAaAGgTAGTTgAAAAATTAgGcGAACAATTTAGGAATAcAACAAgaATAGTCTTTAATCAA
TCCTCAGGAGGGGACCCAGAAATTGTAATGCACAGTTTTAATTGTGGAGGGGAATTTTTCTACTGTAATaCA
ACACAAtTGTTTAgTAGTACTTGGGcTAATgaTACTggtAcTtggacttgggttaatgttaatggtacttgg
AATaaTACTGAAGtGTCAAATAacAaTGAAggagcTATCACACTCCCATGCAaAATAAAgCAAATTATAAAC
ATGTGGCAGGAAGTAGGAAAAGCAATGTATGCCCCTCCCATCAGAGGACAAATTAGATGTTCATCAAATATT
ACAGGGCTGCTAcTAACAAGcGATGGTGGTggtaataCGAatGAgAcCTTCAGACCTGGA
>2V23X25,0.6644641822886,1.7441860465116,X4
GAAGAAGAGGTAGTAgTTAGgTCTGAAAATTTCtCGaACAATGCTAAAACCATAATAGTACAGCTGAcGGAA
gCTGTAGAAATTAATTGTACAAGACCCAACAACAAcACAAGAAgAgGTATACgtATAGGACCAGGGAGAGCA
gTTTATgCAACAGacaAAATAATAGGAaATATAAGACAAGCACATTGTAACaTTAGTAaAGCAAAATGGAAT
gACACTTTAAAACAGgTAGTTAAAAAATTAgGcGAACAATTTGAGAATAcAACAAaaATAGTCTTTAATCAA
TCCgCgGGAGGGGACCCAGAAATTGTAATGCACAGTTTTAATTGTGGAGGGGAATTTTTCTACTGTAATaCA
ACACAACTGTTTAATAGTACTTGGGtTAATggTaatggtactggtaatggtacttggAATGcTACTGcAatG
cCAAATAacAaTGgAgaaAcTATCACACTCCCATGCAaAATAAAACAAATTATAAACATGTGGCAaGAAGTA
GGAAAAGCAATGTATGCCCCTCCCATtgGAGGACAAATTAGATGTTCATCAAATATTACAGGGtTGCTAcTA
ACAAGcGATGGTGGTggtaatgCGAatGAgAcCTTCAGACCTGGA
>2V23X26,0.58071818866756,1.7441860465116,X4
GAAGAAGAGGTAGTAgTTAGgTCTGAAAATTTCtCGaACAAcGCTAAAACCATAATAGTACAGCTGAcGGAA
gCTGTAGAAATTAATTGcACAAGACCCAACAACAAcACAAGAAAAgGTATACAtATAGGACCAGGGAGAGCA
gTTTATgCAACAGaAaAAATAATAGGAaATATAAGACAAGCACATTGTAACaTTAGTAaAGCAAAATGGAAT
gACACTTTAAAACAGgTAGTTAAAAAATTAgGcGAACAATTTGAGAATAcAACAAaaATAGTCTTTAATCAA
TCCTCAGGAGGGGACCCAGAAATTGTAATGCACAGTTTTAATTGTGGAGGGGAATTTTTCTACTGTAATaCA
ACAaAACTGTTTAATAGTACTTGGGATAAgAGTAaTagtAcTggggttaatggtaatggtccttggAATGcT
ACTaAAatGcCAAATAacAaTGgAgaaAcTATCAtACTCCCATGCAaAATAAAACAAATTgTAAACATGTGG
CAGGAAGTAGGAAAAGCAATGTATGCCCCTCCCATtgGAGGACAAATTAGATGTTCATCAAATATTACAGGG
CTGCTAcTAACAAGcGATGGTGGTggtaatacGAatGAgAcCTTCAGACCTGGA
>2V23X28,0.12319900851645,15.552325581395,R5
GAAGAAGAGGTAGTAgTTAGgTCTGAAAATTTCtCGaAtAATGCTAAAACCtTAATAGTACAGCTGAAGGAc
gCTGTAGAAATTAATTGTACAAGACCCAACAACAATACAAGAAAAAGTATACAttTAGGACtAGGGAGAGCA
TTTTATgCAACAGacaAcATAATAGGAGATATAAGACAAGCACATTGTAACaTTAGTAaAaCAAAATGGAAT
gACACTTTAAAAaAGgTAGTTgAAAAATTAgGcGAACAATTTAGGAATAcAACAAgaATAGTCTTTAATCAA
TCCTCAGGAGGGGACCCAGAAATTGTAATGCACAGTTTTAATTGTGGAGGGGAATTTTTCTACTGTAATaCA
ACAaAACTGTTTAATAGTACTTGGGATAAgAGTAaTagtAcTggggttaatggtaatggtccttggAATGcT
ACTaAAatGcCAAATAacAaTGgAgaaAcTATCAtACTCCCATGCAaAATAAAACAAATTgTAAACATGTGG
CAGGAAGTAGGAAAAGCAATGTATGCCCCTCCCATtgGAGGACAAATTAGATGTTCATCAAATATTACAGGG
CTGCTAcTAACAAGcGATGGTGGTggtaaggAGAatGAggcCTTCAGACCTGGA
>3V06X01,0.16102723985243,9.7383720930233,R5
GAAGAAGAGGTAGTAgTTAGgTCTGAgAATTTCtCGaACAATGCTAAAACCATAATAGTACAGCTGAAGGAc
gCTGTAGAAATTAATTGTACAAGACCCAACAACAATACAAGAAAAAGTATACAttTAGGgCtAGGGAGAGCA
TTTTATgCAACAGaccAAATAATAGGAGATATAAGACAAGCACATTGTAACaTTAGTAaAaCAAAATGGAAT
gACACTTTAAAAaAGgTAGTTgAAAAATTAgGtGAACAATTTAGGAATAcAACAAgaATAGTCTTTAATCAA
TCCTCAGGAGGGGACCCAGAAATTGTAATGCACAGTTTTAATTGTGGAGGGGAATTTTTCTACTGTAATaCA
ACAaAACTGTTTAATAGTACTTGGGATAAgAGTAaTagtAcTggggttaatggtaatggtccttggAATGcT
ACTaAAatGcCAAATAacAaTGgAgaaAcTATCAtACTCCCATGCAaAATAAAACAAATTATAAACATGTGG
CAGGAAGTtGGAAAAGCAATGTATGCCCCTCCCATCAGAGGACAAATTAGATGTTCATCAAATATTACAGGG
CTGCTAcTAACAAGcGATGGTGGTggtaatacGAatGAgAcCTTCAGACCTGGA
>3V06X02,0.036326159532149,79.796511627907,R5
GAAGAGGTAGTAATTAaATCTGAAAATTTCACGGACAATGCTAAAACCATAATAGTACAGCTGAAaaAAcCT
GTAGAAATTAATTGTACAAGACCCAACAACAATACAAGAAAAAGTATACctATAGGACCgGGGAGAGCATTT
TATgCAACAGGAGAAATAATAGGAGATATAAGACAAGCACATTGTAACaTTAGTAGAGgAGAATGGAATAgC
ACTTTAGAACAGATAGTTAAAAAATTAAGAGAAaAATTTGGGaacAATAAAACAATAGTCTTTAATCAATCC
TCAGGAGGGGACCCAGAAATTGTAATGCACAGTTTTAATTGTGGAGGGGAATTTTTCTACTGTAATTCAACA
CAACTGTTTAATAGTACTTGGaATtcaAcacaaccGttaaatgatactagagggtcaaataacAcTGgAgaC
attATCACACTCCCATGCAGAATAAAACAAATTATAAACATGTGGCAGGAAGTAGGAAAAGCAATGTATGCC
CCTCCCATCAGAGGACAAATTAGATGTTCATCAAATATTACAGGGCTGCTATTAACAAGAGATGGTGGTAAa
GacaagaatgagacagagagcaAgAatAagacaGAgATCTTCAGACCTGGA
>3V06X04,0.036326159532149,79.796511627907,R5
GAAGAGGTAGTAATTAaATCTGAAAATTTCACGGACAATGCTAAAACCATAATAGTACAGCcGAAaaAAcCT
GTAGAAATTAATTGTACAAGACCCAACAACAATACAAGAAAAAGTATACctATAGGACCgGGGAGAGCATTT
TATgCAACAGGAGAAATAATAGGAGATATAAGACAAGCACATTGTAACaTTAGTAGAGgAGAATGGAATAgC
ACTTTAGAACAGATAGTTAAAAAATTAAGAGAAaAATTTGGGaacAATAAAACAATAGTCTTTAATCAATCC
TCAGGAGGGGACCCAGAAATTGTAATGCACAGTTTTAATTGTGGAGGGGAATTTTTCTACTGTAATTCAACA
CAACTGTTTAATAGTACTTGGaATtcaAcacaaccGttaaatgatactagagggtcaaataacAcTGgAgaC
attATCACACTCCCATGCAGAATAAAACAgATTATAAACATGTGGCAGGAAGTAGGAAAAGCAATGTATGCC
CCTCCCATCAGAGGACAAATTAGATGTTCATCAAATATTACAGGGCTGCTATTAACAAGAGATGGTGGTAAa
GacaagaatgagacagagagcaAgAatAagacaGAgATCTTCAGACCTGGA
>3V06X05,0.046684370688357,67.005813953488,R5
GAAGAGGTAGTAATTAaATCTGAAAATTTCACGGACAATGCTAAAACCATAATAGTACAGCTGAAaaAAcCT
GTAGAAATTAATTGTACAAGACCCAtCAACAATACAAGAAAAAGTATACctATAGGACCgGGGAGAGCATTT
TATgCAACAGGAGAAATAATAGGAGATATAAGACAAGCACATTGTAACaTTAGTAGAGgAGAATGGAATAgC
ACTTTAGAACAGATAGTTAAAAAATTAAGAGAAaAATTTGGGaacAATAAAACAATAGTCTTTAATCAATtC
TCAGGAGGGGACCCAGAAATTGTAATGCACAGTTTTAATTGTGGAGGGGAATTTTTCTACTGTAATTCAgCA
CAACTGTTTAATAGTACTTGGaATtcaAcacaaccGttaaatgatactagagggtcaaataacAcTGgAgaC
attATCACACTCCCATGCAGAATAAAACAAATTATAAACATGTGGCAGGAAGTAGGAAAAGCAATGTATGCC
CCTCCCATCAGAGGACAAATTAGATGTTCATCAAATATTACAGGGCTGCTATTAACAAGAGATGGTGGTAAa
GacaagaatgagacagagagcaAgAatAagacaGAgATCTTCAGACCTGGA
>3V06X06,0.036326159532149,79.796511627907,R5
GAAGAGGTAGTAATTAaATCTGAAAATTTCACGGACAATGCTAAAACCATAATAGTACAGCTGAAaaAAcCT
GTAGAAATTAATTGTACAAGACCCAACAACAATACAAGAAAAAGTATACctATAGGACCgGGGAGAGCATTT
TATgCAACAGGAGAAATAATAGGAGATATAAGACAAGCACATTGTAACaTTAGTAGAGgAGAATGGAATAgC
ACTTTAGAACAGATAGTTAAAAAATTAAGAGAAaAATTTGGGaacAATAAAACAATAGTCTTTAATCAATCC
TCAGGAGGGGACCCAGAAATTGTAATGCACAGTTTTAATTGTGGAGGGGAAcTTTTCTACTGTAATTCAACA
CAACTGcTTAATAGTACTTGGaATtcaAcacaaccGttaaatgatactagagggtcaaataacAcTGgAgaC
attATCACACTCCCATGCAGAATAAAACAAATTATAAACATGTGGCAGGAAGTAGGAAAAGCAATGTATGCC
CCTCCCATCAGAGGACAAATTAGATGTTCATCAAATATTACAGGGCTGCTATTAACAAGAGATGGTGGTAAa
GacaagaatgagacagagagcaAgAatAagacaGAgATCTTCAGACCTGGA
>3V06X07,0.036326159532149,79.796511627907,R5
GAAGAGGTAGTAATTAaATCTGAAAATTTCACGGACAATGCTAAAACCATAATAGTACAGCTGAAaaAAcCT
GTAGAAATTAATTGTACAAGACCCAACAACAATACAAGAAAAAGTATACctATAGGACCgGGGAGAGCATTT
TATgCAACAGGAGAAATAATAGGAGATATAAGACAAGCACATTGTAACaTTAGTAGAGgAGAATGGAATAgC
ACTTTAGAACAGATAGTTAAAAAATTAAGAGAAaAATTTGGGaacAATAAAACAATAGTCTTTAATCAATCC
TCAGGAGGGGACCCAGAAATTGTAATGCACAGTTTTAATTGTGGAGGGGAATTTTTCTACTGTAATTCAACA
CAACTGTTTAATAGTACTTGGaATtcaAcacaaccGttaaatgatactagagggtcaaataacAcTGgAgaC
attATCACACTCCCATGCAGAATAAAACAAATTATAAACATGTGGCAGGAAGTAGGAAAAGCAATGTATGCC
CCTCCCATCAGAGGACAAATTAGATGTTCATCAAATATTACAGGGCTGCTATTAACAAGAGATGGTGGTAAa
GacaagaatgagacagagagcaAgAatAagacaGAgATCTTCAGACCTGGA
>3V06X08,0.036326159532149,79.796511627907,R5
GAAGAGGTAGTAATTAaATCTGAAAATTTCACGGACAATGCTAAAACCATAATAGTACAGCTGAAaaAAcCT
GTAGAAATTAATTGTACAAGACCCAACAACAATACAAGAAAAAGTATACctATAGGACCgGGGAGAGCATTT
TATgCAACAGGAGAAATAATAGGAGATATAAGACAAGCACATTGTAACaTTAGTAGAGgAGAATGGAATAgC
ACTTTAGAACAGATAGTTAAAAAATTAAGAGAAaAATTTGGGaacAATAAAACAATAGTCTTTAATCAATCC
TCAGGAGGGGACCCAGAAATTGTAATGCACAGTTTTAATTGTGGAGGGGAATTTTTCTACTGTAATTCAACA
CAACTGTTTAATAGTACTTGGaATtcaAcacaaccGctaaatgatactagagggtcaaataacAcTGgAgaC
attATCACACTCCCATGCAGAATAAAACAAATTATAAACATGTGGCAGGAAGTAGGAAAAGCAATGTATGCC
CCTCCCATCAGAGGACAAATTAGATGTTCATCAAATATTACAGGGCTGCTATTAACAAGAGATGGTGGTAAa
GacaagaatgagacagagagcaAgAatAagacaGAgATCTTCAGACCTGGA
>3V06X09,0.036326159532149,79.796511627907,R5
GAAGAGGTAGTAATTAaATCTGAAAATTTCACGGACAATGCTAAAACCATAATAGTACAGCTGAAaaAAcCT
GTAGAAATTAATTGTACAAGACCCAACAACAATACAAGAAAAAGTATACctATAGGACCgGGGAGAGCATTT
TATgCAACAGGAGAAATAATAGGAGATATAAGACAAGCACATTGTAACaTTAGTAGAGgAGAATGGAATAgC
ACTTTAGAACAGATAGTTAAAAAATTAAGAGAAaAATTTGGGaacAATAAAACAATAGTCTTTAATCAATtC
TCAGGAGGGGACCCAGAAATTGTAATGCACAGTTTTAATTGTGGAGGGGAATTTTTCTACTGTAATTCAACA
CAACTGTTTAATAGTACTTGGaATtcaAcacaaccGttaaatgatactagagggtcaaataacAcTGgAgaC
attATCACACTCCCATGCAGAATAAAACAAATTATAAACATGTGGCAGGAAGTAGGAAAAGCAATGTATGCC
CCTCCCATCAGAGGACAAATTAGATGTTCATCAAATATTACAGGGCTGCTATTAACAAGAGATGGTGGTAAa
GacaagaatgagacagagagcaAgAatAagacaGAgATCTTCAGACCTGGA
>3V06X12,0.036326159532149,79.796511627907,R5
GAAGAGGTAGTAATTAaATCTGAAAATTTCACGGACAATGCTAAAACCATAATAGTACAGCTGAAaaAAcCT
GTAGAAATTAATTGTACAAGACCCAACAACAATACAAGAAAAAGTATACctATAGGACCgGGGAGAGCATTT
TATgCAACAGGAGAAATAATAGGAGATATAAGACAAGCACATTGTAACaTTAGTAGAGgAGAATGGAATAgC
ACTTTAGAACAGATAGTTAAAAAATTAAGAGAAaAATTTGGGaacAATAAAACAATAGTCTTTAATCAATCC
TCAGGAGGGGACCCAGAAATTGTAATGCACAGTTTTAATTGTGGAGGGGAATTTTTCTACTGTAATTCAACA
CAACTGTTTAATAGTACTTGGaATtcaAcacaaccGttaaatgatactagagggtcaaataacAcTGgAgaC
attATCACACTCCCATGCAGAATAAAACAAATTATAAACATGTGGCAGGAAGTAGGAAAAGCAATGTATGCC
CCTCCCATCAGAGGACAAATTAGATGTTCATCAAATATTACAGGGCTGCTATTAACAAGAGATGGTGGTAAa
GacaagaatgagacagagagcaAgAatAaaacaGAgATCTTCAGACCTGGA
>3V06X13,0.036326159532149,79.796511627907,R5
GAAGAGGTAGTAATTAaATCTGAAAATTTCACGGACAATGCTAAAACCATAATAGTACAGCTGAAaaAAcCT
GTAGAAATTAATTGTACAAGACCCAACAACAATACAAGAAAAAGTATACctATAGGACCgGGGAGAGCATTT
TATgCAACAGGAGAAATAATAGGAGATATAAGACAAGCACATTGTAACaTTAGTAGAGgAGAATGGAATAgC
ACTTTAGAACAGATAGTTAAAAAATTAAGAGAAaAATTTGGGaacAATAAAACAATAGTCTTTAATCAATCC
TCAGGAGGGGACCCAGAAATTGTAATGCACAGTTTTAATTGTGGAGGGGAATTTTTCTACTGTAATTCAACA
CAACTGTTTAATAGTACTTGGaATtcaAcacaaccGttaaatgatactagagggtcaaataacAcTGgAgaC
attATCACACTCCCATGCAGAATAAAACAAATTATAAACATGTGGCAGGAAGTAGGAAAAGCAATGTATGCC
CCTCCCATCAGAGGACAAATTAGATGTTCATCAAATATTACAGGGCTGCTATTAACAAGAGATGGTGGTAAa
GacaagaatgagacagagagcaAgAatAagacaGAgATCTTCAGACCTGGA
>3V07X01,0.036326159532149,79.796511627907,R5
GAAGAGGTAGTAATTAaATCTGAAAATTTCACGGACAATGCTAAAACCATAATAGTACAGCTGAAaaAAcCT
GTAGAAATTAATTGTACAAGACCCAACAACAATACAAGAAAAAGTATACctATAGGACCgGGGAGAGCATTT
TATgCAACAGGAGAAATAATAGGAGATATAAGACAAGCACATTGTAACaTTAGTAGAGgAGAATGGAATAgC
ACTTTAGAACAGATAGTTAAAAAATTAAGAGAAaAATTTGGGaacAATAAAACAATAGTCTTTAATCAATCC
TCAGGAGGGGACCCAGAAATTGTAATGCACAGTTTTAATTGTGGAGGGGAATTTTTCTACTGTAATTCAACA
CAACTGTTTAATAGTACTTGGaATtcaAcacaaccGttaaatgatactagagggtcaaataacAcTGgAgaC
attATCACACTCCCATGCAGAATAAAACAAATTATAAACATGTGGCAGGAAGTAGGAAAAGCAATGTATGCC
CCTCCCATCAGAGGACAAATTAGATGTTCATCAAATATTACAGGGCTGCTATTAACAAGAGATGGTGGTAAa
GacaagaatgagacagagagcaAgAatAagacaGAgATCTTCAGACCTGGA
>3V07X02,0.036326159532149,79.796511627907,R5
GAAGAGGTAGTAATTAaATCTGAAAATTTCACGGACAATGCTAAAACCATAATAGTACAGCTGAAaaAAcCT
GTAGAAATTAATTGTACAAGACCCAACAACAATACAAGAAAAAGTATACctATAGGACCgGGGAGAGCATTT
TATgCAACAGGAGAAATAATAGGAGATATAAGACAAGCACAcTGTAACaTTAGTAGAGgAGAATGGAATAgC
ACTTTAGAACAGATAGTTAAAAAATTAAGAGAAaAATTTGGGaacAATAAAACAATAGTCTTTAATCAATCC
TCAGGAGGGGACCCAGAgATTGTAATGCACAGTTTTAATTGTGGAGGGGAATTTTTCTACTGTAATTCAACA
CAACTGTTTAATAGTACTTGGaATtcaAcacaaccGttaaatgatactagagggtcaaataacAcTGgAgaC
attATCACACTCCCATGCAGAATAAAACAAATTATAAACATGTGGCAGGAAGTAGGAAAAGCAATGTATGCC
CCTCCCATCAGAGGACgAATTAGATGTTCATCAAATATTACAGGGCTGCTATTAACAAGAGATGGTGGTAAG
GacaagaatgagacagagagcaAgAatAagacaGAgATCTTCAGACCTGGA
>3V07X03,0.036326159532149,79.796511627907,R5
GAAGAGGTAGTAATTAaATCTGAAAATTTCACGGACAATGCTAAAACCATAATAGTACAGCTGAAaaAAcCT
GTAGAAATTAATTGTACAAGACCCAACAACAATACAAGAAAAAGTATACctATAGGACCgGGGAGAGCATTT
TATgCAACAGGAGAAATAATAGGAGATATAAGACAAGCACAcTGTAACaTTAGTAGAGgAGAATGGAATAgC
ACTTTAGAACAGATAGTTAAAAAATTAAGAGAAaAATTTGGGaacAATAAAACAATAGTCTTTAATCAATCC
TCAGGAGGGGACCCAGAgATTGTAATGCACAGTTTTAATTGTGGAGGGGAATTTTTCTACTGTAATTCAACA
CAACTGTTTAATAGTACTTGGaATtcaAcacaaccGttaaatgatactagagggtcaaataacAcTGgAgaC
attATCACACTCCCATGCAGAATAAAACAAATTATAAACATGTGGCAGGAAGTAGGAAAAGCAATGTATGCC
CCTCCCATCAGAGGACAAATTAGATGTTCATCAAATATTACAGGGCTGCTATTAACAAGAGATGGTGGTAAa
GacaagaatgagacagagagcaAgAatAagacaGAgATCTTCAGACCTGGA
>3V07X04,0.08545737873223,28.924418604651,R5
GAAGAGGTAGTAATTAaATCTGAAAATTTCACGGACAATGCTAAAACCATAATAGTACAGCTGAAaaAAcCT
GTAGAAATTAATTGTACAAGACCCAACAACAATACAAGAAAAAGTATACctAcAGGACCgGGGAGAGCATTT
TATgCAACAGGAGAAATAATAGGAGATATAAGACAAGCACATTGTAACaTTAGTAGAGgAGAATGGAATAgC
ACTTTAGAACAGATAGTTAAAAAATTAAGAGAAaAATTTGGGaacAATAAAACAATAGTCTTTAATCAATCC
TCAGGAGGGGACCCAGAAATTGTAATGCACAGTTTTAATTGTGGAGGGGAATTTTTCTACTGTAATTCAACA
CAACTGTTTAATAGTACTTGGaATtcaAcacaaccGttaaatgatactagagggtcaaataacAcTGgAgaC
attATCACACTCCCATGCAGAATAAAACAAATTATAAACATGTGGCAGGAAGTAGGAAAAGCAATGTATGCC
CCTCCCATCAGAGGACAAATTAGATGTTCATCAAATATTACAGGGCTGCTATTAACAAGAGATGGTGGTAAa
GacaagaatgagacagagagcaAgAatAagacaGAgATCTTCAGACCTGGA
>3V07X06,0.036326159532149,79.796511627907,R5
GAAGAGGTAGTAATTAaATCTGAAAATTTCACGGACAATGCTAAAACCATAATAGTACAGCTGAAaaAAcCT
GTAGAAATTAATTGTACAAGACCCAACAACAATACAAGAAAAAGTATACctATAGGACCgGGGAGAGCATTT
TATgCAACAGGAGAAATAATAGGAGATATAAGACAAGCACATTGTAACaTTAGTAGAGgAGAATGGAATAgC
ACTTTAGAACAAATAGTTAAAAAATTAAGAGAAaAATTTGGGaacAATAAAACAATAGTCTTTAATCAATCC
TCAGGAGGGGACCCAGAAATTGTAATGCACAGTTTTAATTGTGGAGGGGAATTTTTCTACTGTAATTCAACA
CAACTGTTTAATAGTACTTGGaATtcaAcacaaccGttaaatgatactagagggtcgaataacAcTGgAgaC
attATCACACTCCCATGCAGAATAAAACAAATTATAAACATGTGGCAGGAAGTAGGAAAAGCAATGTATGCC
CCTCCCATCAGAGGACAAATTAGATGTTCATCAAATATTACAGGGCTGCTATTAACAAGAGATGGTGGTAAa
GacaagaatgagacagagagcaAgAatAagacaGAgATCTTCAGACCTGGA
>3V07X07,0.08545737873223,28.924418604651,R5
GAAGAGGTAGTAATTAaATCTGAAAATTTCACGGACAATGCTAAAACCATAATAGTACAGCTGAAaaAAcCT
GTAGAAATTAATTGTACAAGACCCAACAACAATACAAGAAAAAGTATACctAcAGGACCgGGGAGAGCATTT
TATgCAACAGGAGAAATAATAGGAGATATAAGACAAGCACATTGTAACaTTAGTAGAGgAGAATGGAATAgC
ACTTTAGAACAGATAGTTAAAAAATTAAGAGAAaAATTTGGGaacAATAAAACAATAGTCTTTAATCAATCC
TCAGGAGGGGACCCAGAAATTGTAATGCACAGTTTTAATTGTGGAGGGGAATTTTTCTACTGTAATTCAACA
CAACTGTTTAATAGTACTTGGaATtcaAcacaaccGttaaatgatactagagggtcaaataacAcTGgAgaC
attATCACACTCCCATGCAGAATAAAACAAATTATAAACATGTGGCAGGAAGTAGGAAAAGCAATGTATGCC
CCTCCCATCAGAGGACAAATTAGATGTTCATCAAATATTACAGGGCTGCTATTAACAAGAGATGGTGGTAAa
GacaagaatgagacagagagcaAgAatAagacaGAgATCTTCAGACCTGGA
>3V07X09,0.036326159532149,79.796511627907,R5
GAAGAGGTAGTAATTAaATCTGAAAATTTCACGGACAATGCTAAAACCATAATAGTACAGCTGAAaaAAcCT
GTAGAAATTAATTGTACAAGACCCAACAACAATACAAGAAAAAGTATACctATAGGACCgGGGAGAGCATTT
TATgCAACAGGAGAAATAATAGGAGATATAAGACAAGCACATTGTAACaTTAGTAGAGgAGAATGGAATAgC
ACTTTAGAACAGATAGTTAAAAAATTAAGAGAAaAATTTGGGaacAATAAAACAATAGTCTTTAATCAATCC
TCAGGAGGGGACCCAGAAATTGTAATGCACAGTTTTAATTGTGGAGGGGAATTTTTCTACTGTAATTCAACA
CAACTGTTTAATAGTACTTGGaATtcaAcacaaccGttaaatgatactagagggtcaaataacAcTGgAgaC
attATCACACTCCCATGCAGAATAAAACAAATTATAAACATGTGGCAGGAAGTAGGAAAAGCAATGTATGCC
CCTCCCATCAGAGGACAAATTAGATGTTCATCAAATATTACAGGGCTGCTATTAACAAGAGATGGTGGTAAa
GacaagaatgagacagggagcaAgAatAaggcaGAgATCTTCAGACCTGGA
>3V07X10,0.036326159532149,79.796511627907,R5
GAAGAGGTAGTAATTAaATCTGAAAATTTCACGGACAATGCTAAAACCATAATAGTACAGCTGAAaaAAcCT
GTAGAAATTAATTGTACAAGACCCAACAACAATACAAGAAAAAGTATACctATAGGACCgGGGAGAGCATTT
TATgCAACAGGAGAAATAATAGGAGATATAAGACAAGCACATTGTAACaTTAGTAGAGgAGAATGGAATAgC
ACTTTAGAACAGATAGTTAAAAAATTAAGAGAAaAATTTGGGaacAATAAAACAATAGTCTTTAATCAATCC
TCAGGAGGGGACCCAGAAATTGTAACGCACAGTTTTAATTGTGGAGGGGAATTTTTCTACTGTAATTCAACA
CAACTGTTTAATAGTACTTGGaATtcaAcacaaccGttaagtgatactagagggtcaaataacAcTGgAgaC
attATCACACTCCCATGCAGAATAAAACAAATTATAAACATGTGGCAGGAAGTAGGAAAAGCAATGTATGCC
CCTCCCATCAGAGGACAAATTAGATGcTCATCAAATATTACAGGGCTGCTATTAACAAGAGATGGTGGTAAa
GacaagaatgagacagagagcaAgAatAagacaGAgATCTTCAGACCTGGA
>3V07X13,0.036326159532149,79.796511627907,R5
GAAGAGGTAGTAATTAaATCTGAAAATTTCACGGACAATGCTAAAACCATAATAGTACAGCTGAAaaAAcCT
GTAGAAATTAATTGTACAAGACCCAACAACAATACAAGAAAAAGTATACctATAGGACCgGGGAGAGCATTT
TATgCAACAGGAGAAATAATAGGAGATATAAGACAAGCACATTGTAACaTTAGTAGAGgAGAATGGAATAgC
ACTTTAGAACAGATAGTTAAAAAATTAAGAGAAaAATTTGGGaacAATAAAACAATAGTCTTTAATCAATCC
TCAGGAGGGGACCCAGAAATTGTAACGCACAGTTTTAATTGTGGAGGGGAATTTTTCTACTGTAATTCAACA
CAACTGTTTAATAGTACTTGGaATtcaAcacaaccGttaagtgatactagagggtcaaataacAcTGgAgaC
attATCACACTCCCATGCAGAATAAAACAAATTATAAACATGTGGCAGGAAGTAGGAAAAGCAATGTATGCC
CCTCCCATCAGAGGACAAATTAGATGcTCATCAAATATTACAGGGCTGCTATTAACAAGAGATGGTGGTAAa
GacaagaatgagacagagagcaAgAatAagacaGAgATCTTCAGACCTGGA
>3V07X14,0.036326159532149,79.796511627907,R5
GAAGAGGTAGTAATTAaATCTGAAAATTTCACGGACAATGCTAAAACCATAATAGTACAGCTGAAaaAAcCT
GTAGAAATTAATTGTACAAGACCCAACAACAATACAAGAAAAAGTATACctATAGGACCgGGGAGAGCATTT
TATgCAACAGGAGAAATAATAGGAGATATAAGACAAGCACATTGTAACaTTAGTAGAGgAGAATGGAATAgC
ACTTTAGAACAAATAGTTAAAAAATTAAGAGAAaAATTTGGGaacAATAAAACAATAGTCTTTAATCAATCC
TCAGGAGGGGACCCAGAAATTGTAATGCACAGTTTTAATTGTGGAGGGGAATTTTTCTACTGTAATTCAACA
CAACTGTTTAATAGTACTTGGaATtcaAcacaaccGttaaatgatactagagggtcaaataacAcTGgAgaC
attATCACACTCCCATGCAGAATAAAACAAATTATAAACAcGTGGCAGGAAGTAGGAAAAGCAATGTATGCC
CCTCCCATCAGAGGACAAATTAGATGTTCATCAAATATTACAGGGCTGCTATTAACAAGAGATGGTGGTAAa
GacaagaatgagacagagagcaAgAatAagacaGAgATCTTCAGACCTGGA
>3V10X01,0.036326159532149,79.796511627907,R5
GAAGAGGTAGTAATTAaATCTGAAAATTTCACGGACAATGCTAAAACCATAATAGTACAGCTGAAaaAAcCT
GTAGAAATTAATTGTACAAGACCCAACAACAATACAAGAAAAAGTATACctATAGGACCgGGGAGAGCATTT
TATgCAACAGGAGAAATAATAGGAGATATAAGACAAGCACATTGTAACaTTAGTAGAGgAGAATGGAATAgC
ACTTTAGAACAGATAGTTAAAAAATTAAGAGAAaAATTTGGGaacAATAAAACAATAGTCTTTAATCAATCC
TCAGGAGGGGACCCAGAAATTGTAATGCACAGTTTTAATTGTGGAGGGGAATTTTTCTACTGTAATTCAACA
CAACTGTTTAATAGTACTTGGaATtcaAcacaaccGttaaatgatactagagggtcaaataacAcTGgAgaC
attATCACACTCCCATGCAGAATAAAACAAATTATAAACATGTGGCAGGAAGTAGGAAAAGCAATGTATGCC
CCTCCCATCAGAGGACAAATTAGATGTTCATCAAATATTACAGGGCTGCTATTAACAAGAGATGGTGGTAAa
GacaagaatgagacagagagcaAgAatAagacaGAgATCTTCAGACCTGGA
>3V10X02,0.069867019730617,40.406976744186,R5
GAAGAGGTAGTAATTAaATCTGAAAATTTCACGGACAATGCTAAAACCATAATAGTACAGCTGAAaaAAcCT
GTAGAAATTAATTGTACAAGACCCAACAACAATACAAGAAAAAGTATACAtATAGGACCgGGGAGAGCATTT
TATgCAACAGGAGgAATAATAGGAaATATAAGACAAGCACATTGTAACaTTAGTAGAGaAGAATGGAATAgC
ACgTTAAAACAGATAGTTAcAAAgTTAAGAGAAaAATTTGGGaacAATAAAACAATAGTCTTTAATCAATCC
TCAGGAGGGGACCCAGAAATTGTAATGCACAGTTTTAATTGTGGAGGGGAATTTTTCTACTGTAATTCAACA
CAACTGTTTAATAGTACTTGGaATtcaAcacaaccGttaaatgatactagagggtcaaataacAcTGgAgaC
attATCACACTCCCATGCAaAATAAAACAAATTATAAACATGTGGCAGGAAGTAGGAAAAGCAATGTATGCC
CCTCCCATCAGAGGACtAATTAGATGTTCATCAAATATTACAGGGCTGCTATTAACAAGAGATGGTGGTAAa
GacgagaatgagacagagagcgAgAatAagacaGAgATCTTCAGACCTGGA
>3V10X03,0.077377099883459,34.883720930233,R5
GAAGAGGTAGTAATTAaATCTGAAAATTTCACGGACAATGCTAAAACCATAATAGTACAGCTGAAaaAAcCT
GTAGAAATTAATTGTACAAGACCCAACAACAATACAAGAAAAAGTATACAtATAGGACCgGGGAGAGCATTT
TATgCAACAGGAGgAATAATAGGAGATATAAGACAAGCACATTGTAACaTTAGTAGAGgAAAATGGAATAgC
ACTTTAGAACAGATAGTTAcAAAATTAAGAGAAaAATTTGGGaacAATAAAACAATAGTCTTTAATCAATCC
TCAGGAGGGGACCCAGAAATTGTAATGCACAGTTTTAATTGTGGAGGGGAATTTTTCTACTGTAATTCAACA
CAACTGTTTAATAGTACTTGGaATtcaAcacaaccGttaaatgatactagagggtcaaataacAcTGgAgaC
attATCACACTCCCATGCAGAATAAAACAAATTATAAACATGTGGCAGGAAGTAGGAAAAGCAATGTATGCC
CCTCCCATCAaAGGACAAATTAGATGTTCATCAAATATTACAGGGCTGCTATTAACAAGAGATGGTGGTAAa
GacaagaatgagaatAagacaGAgATCTTCAGACCTGGA
>3V10X06,0.067753707015774,42.441860465116,R5
GAAGAGGTAGTAATTAaATCTGAAAATTTCACGGACAATGCTAAAACCATAATAGTACgGCTGAAaaAAcCT
GTAGAAATTAATTGTACAAGACCCAACAACAATACAAGAAAAAGTATACAtATAGGACCgGGGAGAGCATTT
TATgCAACAGGAGAAATAATAGGAGATATAAGACAAGCACATTGTAACaTTAGTAGAGgAAAATGGAATAgC
ACTTTAGAACAGATAGTTAAAAAATTAAGAGAAaAATTTGGGaacAATAAAACAATAGTCTTTAATCAATCC
TCAGGAGGGGACCCAGAAATTGTAATGCACAGTTTTAATTGTGGAGGGGAATTTTTCTACTGTAATTCAACA
CAACTGTTTAATAGTACTTGGaATtcaAcacaaccGttaaatgatactagagggtcaaataacAcTGgAgaC
attATCACACTCCCATGCAGAATAAAACAAATTATAAACATGTGGCAGGAAGTAGGAAAAGCAATGTATGCC
CCTCCCATCAGAGGACAAATTAGATGTTCATCAAATATTACAGGGCTGCTATTAACAAGAGATGGTGGTAAa
GacaagaatgagacagagagcaAgAatAagacaGAgATCTTCAGACCTGGA
>3V10X12,0.067753707015774,42.441860465116,R5
GAAGAGGTAGTAATTAaATCTGAAAATTTCACGGACAATGCTAAAACCATAATAGTACAGCTGAAaaAccCT
GTAGAAATTAATTGTACAAGACCCAACAACAATACAAGAAAAAGTATACAtATAGGACCgGGGAGAGCATTT
TATgCAACAGGAGAAATAATAGGAGATATAAGACAAGCACATTGTAACaTTAGTAGAGgAGAATGGAATAgC
ACTTTAGAACAGATAGTTAAAAAATTAAGAGAAaAATTTGGaaacAATAAAACAATAGTCTTTAATCAATCC
TCAGGAGGaGACCCAGAAATTGTAATGCACAGTTTTAATTGTGGAGGGGAATTTTTCTACTGTAATTCAACA
CAACTGTTTAATAGTACTTGGaATtcaAcacaaccGttaaatgatactagagggtcaaataacAcTGgAgaC
attATCACACTCCCATGCAGAATAAAACAAATTATAAACATGTGGCAGGAAGTAGGAAAAGCAATGTATGCC
CCTCCCATCAGAGGACAAATTAGATGTTCATCAAATATTACAGaGCTGCTATTAACAAGAGATGGTGGTAAa
GacaaaaatgagacagagagcaAgAatAagacaGAgATCcTCAGACCTGGA
>3V10X15,0.069867019730617,40.406976744186,R5
GAAGAGGTAGTAATTAaATCTGAAAATTTCACGGACAATGCTAAAACCATAATAGTACAGCTGAAaaAccCT
GTAaAAATTAATTGTACAAGACCCAACAACAATACAAGAAAAAGTATACAtATAGGACCgGGGAGAGCATTT
TATgCAACAGGAGgAATAATAGGAaATATAAGACAAGCACATTGTAACaTTAGTAGAGaAGAATGGAATAgC
ACTTTAGAACAGATAGTTAGAAAATTAAGAGAAaAATTTGGGagcAATAAAACAATAGTCTTTAATCAATCC
TCAGGAGGGGACCCAGAAATTGTAATGCACAGTTTTAATTGTGGAGGGGAATTTTTCTACTGTAATTCAgCA
CAACTGTTTAATAGTACTTGGaATtcaAcacaaccGttaaatgatactagagggtcaaataacAcTGgAgGC
attATCACACTCCCATGCAGAATAAAACAAATTATAAACATGTGGCAGGAAGTAGGAAAAGCAATGTATGCC
CCTCCCATCAGAGGACtAATTAGATGTTCATCAAATATTACAGGGCTGCTATTAACAAGAGATGGTGGTAAa
GacaagaatgagacagagagcgAgAatAagacaGAgATCTTCAGACCTGGA
>3V10X17,0.061115784481406,48.255813953488,R5
GAAGAGGTAGTAATTAaATCTGAAAATTTCACGGACAATGCTAAAACCATAATAGTACAGCTGAAaaAccCT
GTAaAAATTAATTGTACAAGACCCAACAACAATACAAGAAAAAGTATACAtATAGGACCgGGGAGAGCATTT
TATgCAACAGGAGAAATAATAGGAaATATAAGACAAGCACATTGTAACaTTAGTAGAGaAGAATGGAATAgC
ACTTTAGAACAGATAGTTAAAAAATTAAGAGAAaAATTTGGGagtAATAAAACAATAGTCTTTAATCAATCC
TCAGGAGGaGACCCAGAAATTGTAATGCAtAGTTTTAgTTGTGGgGGGGAATTTTTCTACTGTAATTCAACA
CAACTGTTTAATAGTACTTGGaATtcaAcacaaccGttaaatgatactagagggtcaaataacAcTGgAgaC
attATCACACTCCCATGCAGAATAAAACAAATTATAAACATGTGGCAGGAAGTAGGAAAAGCAATGTATGCC
CCTCCCATCAGAGGACAAATTAGATGTTCATCAAATATTACAGGGCTGCTATTAACAAGAGATGGTGGTAAa
GacaagaatgagacagagagcgAgAatAagacaGAgATCTTCAGACCTGGA
>3V10X19,0.077377099883459,34.883720930233,R5
GAAGAGGTAGTAATTAaATCTGAAAATTTCACGGACAATGCTAAAACCATAATAGTACAGCTGAAaaAAcCT
GTAGAAATTAATTGTACAAGACCCAACAACAATACAAGAAAAAGTATACAtATAGGACCgGGGAGAGCATTT
TATgCAACAGGAGgAATAATAGGAGATATAAGACAAGCACATTGTAACaTTAGTAGAGgAAAATGGAATAgC
ACTTTAGAACAGATAGTTAcAAAATTAAGAGAAaAATTTGGGaacAATAAAACAATAGTCTTTAATCAATCC
TCAGGAGGGGACCCAGAAATTGTAATGCACAGTTTTAATTGTGGAGGGGAATTTTTCTACTGTAATTCAACA
CAACTGTTTAATAGTACTTGGaATtcaAcacaaccGttaaatgatactagagggtcaaataacAcTGgAgaC
attATCACACTCCCATGCAGAATAAAACAAATTATAAACATGTGGCAGGAAGTAGGAAAAGCAATGTATGCC
CCTCCCATCAaAGGACAAATTAGATGTTCATCAAATATTACAGGGCTGCTATTAACAAGAGATGGTGGTAAa
GacaagaatgagaatAagacaGAgATCTTCAGACCTGGA
>3V10X20,0.077377099883459,34.883720930233,R5
GAAGAGGTAGTAATTAaATCTGAAAATTTCACGGACAATGCTAAAACCATAATAGTACAGCTGAAaaAAcCT
GTAGAAATTAATTGTACAAGACCCAACAACAATACAAGAAAAAGTATACAtATAGGACCgGGGAGAGCATTT
TATgCAACAGGAGggATAATAGGAGATATAAGACAAGCACATTGTAACaTTAGTAGAGgAAAATGGAATAgC
ACTTTAGAACAGATAGTTAcAAAATTAAGAGAAaAATTTGGGaacAATAAAACAATAGTCTTTAATCAATCC
TCAGGAGGGGACCCAGAAATTGTAATGCACAGTTTTAATTGTGGAGGGGAATTTTTCTACTGTAATTCAACA
CAACTGTTTAAcAGTACTTGGaATtcaAcacaaccGttaaatgatactagagggtcaaataacAcTGgAgaC
attATCACACTCCCATGCAGAATAAAACAAATTATAAACATGTGGCAGGAAGTAGGAAAAGCAATGTATGCC
CCTCCCATCAGAGGACAAATTAGATGTTCATCAAATATTACAGGGCTGCTATTAACAAGAGATGGTGGTAAa
GacaagaatgagacagagagcgAgAatAagacaGAgATCTTCAGACCTGGA
>3V10X21,0.067753707015774,42.441860465116,R5
GAAGAGGTAGTAATTAaATCTGAAAATTTCgCGGACAATGCTAAAACCATAATAGTACAGCTGAAaaAAcCT
GTAGAAATTAATTGTACAAGACCCAACAACAATACAAGAAAAAGTATACAtATAGGACCgGGGAGAGCATTT
TATgCAACAGGAGAAATAATAGGAGATATAAGACAAGCACATTGTAACaTTAGTAGAGgAAAATGGAATAgC
ACTTTAGAACAGATAGTTAAAAAATTAAGAGAAaAATTTGGGaacAATAAAACAATAGTCTTTAATCAATCC
TCAGGAGGGGACCCAGAAATTGTAATGCACAGTTTTAATTGTGGAGGGGAATTTTTCTACTGTAATTCAACA
CAACTGTTTAATAGTACTTGGaATtcaAcacaaccGttaaatgatactagagggtcaaataacAcTGgAgaC
attATCACACTCCCATGCAGAATAAAACAAATTATAAACATGTGGCAGGAAGTAGGAAAAGCAATGTATGCC
CCTCCCATCAGAGGACAAATTAGATGTTCATCAAATATTACAGGGCTGCTATTAACAAGAGATGGTGGTAAa
GacaagaatgagacagagagcaAgAatAagacaGAgATCTTCAGACCTGGA
>3V11X01,0.069867019730617,40.406976744186,R5
GAAGAGGTAGTAATTAaATCTGAAAATTTCACGGACAATGCTAAAACCATAATAGTACAGCTGAAaaAAcCT
GTAGAAATTAATTGTACAAGACCCAACAACAATACAAGAAAAAGTATACAtATAGGACCgGGGAGAGCATTT
TATgCAACAGGAGgAATAATAGGAaATATAAGACAAGCACATTGTAACaTTAGTAGAGaAGAATGGAATAgC
ACTTTAGAACAGATAGTTAAAAAATTAAGAGAAaAATTTGGGagcAATAAAACAATAGTCTTTgATCAATCC
TCAGGAGGaGACCCAGAAATTGTAATGCAtAGTTTTAATTGTGGAGGGGAATTTTTCTACTGTAATTCAACA
CAACTGTTTAATAGTACTTGGaATtcaAcacaaccGttaaatgatactagagggtcaaataacAcTGgAgaC
attATCACACTCCCATGCAGAATAAAACAAATTATAAACATGTGGCAGGAAGTAGGAAAAGCAATGTATGCC
CCTCCCATtAGAGGACAAATTAGATGTTCATCAAATATTACAGGGCTGCTATTAACAAGAGATGGTGGTAAa
GacaagaatgagacagagagcgAgAatAagacaGAgATCTTCAGACCTGGA
>3V11X02,0.061115784481406,48.255813953488,R5
GAAGAGGTAGTAATTAaATCTGAAAATTTCACGGACAATGCTAAAACCATAATAGTACAGCTGAAaaAccCT
GTAaAAATTAATTGTACAAGACCCAACAACAATACAAGAAAAAGTATACAtATAGGACCgGGGAGAGCATTT
TATgCAACAGGAGAAATAATAGGAaATATAAGACAAGCACATTGTAACaTTAGTAGAGaAGAATGGAATAgC
ACTTTAGAACAGATAGTTAAAAAATTAAGAGAAaAATTTGGGagcAATAAAACAATAGTCTTTAATCAATCC
TCAGGAGGaGACCCAGAAATTGTAATGCAtAGTTTTAATTGTGGAGGGGAATTTTTCTACTGTAATTCAACA
CAACTGTTTAATAGTACTTGGaATtcaAcacaaccGttaaatgatactagagggtcaaataacAcTGgAgaC
attATCACACTCCCATGCAGAATAAAACAAATTATAAACATGTGGCtGGAAGTAGGAAAAGCAATGTATGCC
CCTCCCATtAGAGGACAAATTAGATGTTCATCAAATATTACAGGGCTGCTATTAACAAGAGATGGTGGTAAa
GacaagaatgagacagagagcacgAatAagacaGAgATCTTCAGACCTGGA
>3V11X04,0.14851340635221,11.482558139535,R5
GAAGAGGTAGTAATTAaATCTGAAAATTTCACGGACAATGCTAAAACCATAATAGTACAGCTGAAaaAccCT
GTAGAAATTAATTGTACAAGACCCAACAACAATACAAGAAAAAGTATACAtATAGGACCgGGGAGAGCATTT
TATgCAACAGaAGAAATAATAGGAaATATAAGACAAGCACATTGTAACaTTAGTAGAGaAAAATGGAATAgC
ACTTTAAAACAGATAGTTAGAAAATTAAGAGAAaAATTTGGGaacAATAAAACAATAGTCTTTAATCAATCC
TCAGGAGGGGACCCAGAAATTGTAATGCAtAGTTTTAATTGTGGAGGGGAATTTTTCTACTGTAATTCAACA
CAACTGTTTAATAGTACTTGGaATtcaAcacaaccGttaaatgatactagagggtcaaataacAcTGgAgaC
attATCACACTCCCATGCAGAATAAAACAAATTATAAACATGTGGCAGGAAGTAGGAAAAGCAATGTATGCC
CCTCCCATCAaAGGACAAATTAGATGTTCATCAAATATTACAGGGCTGCTATTAACAAGAGATGGTGGTAAa
GacaagaatgAgAatAagacaGAgATCTTCAGACCTGGA
>3V11X05,0.14851340635221,11.482558139535,R5
GAAGAGGTAGTAATTAaATCTGAAAATTTCACGGACAATGCTAAAACCATAATAGTACAGCTGAAaaAccCT
GTAGAAATTAATTGTACAAGACCCAACAACAATACAAGAAAAAGTATACAtATAGGACCgGGGAGAGCATTT
TATgCAACAGaAGAAATAATAGGAaATATAAGACAAGCACATTGTAACaTTAGTAGAGaAAAATGGAATAgC
ACTTTAAAACAGATAGTTAGAAAATTAAGAGAAaAATTTGGGaacAATAAAACAATAGTCTTTAATCAATCC
TCAGGAGGGGACCCAGAAATTGTAATGCAtAGTTTTAATTGTGGAGGGGAATTTTTCTACTGTAATTCAACA
CAACTGTTTAATAGTACTTGGaATtcaAcacaaccGttaaatgatactagagggtcaaataacAcTGgAgaC
attATCACACTCCCATGCAGAATAAAACAAATTATAAACATGTGGCAGGAAGTAGGAAAAGCAATGTATGCC
CCTCCCATCAaAGGACAAATTAGATGTTCATCAAATATTACAGGGCTGCTATTAACAAGAGATGGTGGTAAa
GacaagaatgAgAatAagacaGAgATCTTCAGACCTGGA
>3V11X06,0.14851340635221,11.482558139535,R5
GAAGAGGTAGTAATTAaATCTGAAAATTTCACGGACAATGCTAAAACCATAATAGTACAGCTGAAaaAccCT
GTAGAAATTAATTGTACAAGACCCAACAACAATACAAGAAAAAGTATACAtATAGGACCgGGGAGAGCATTT
TATgCAACAGaAGAAATAATAGGAaATATAAGACAAGCACATTGTAACaTTAGTAGAGaAAAATGGAATAgC
ACTTTAAAACAGATAGTTAGAAAATTAAGAGAAaAATTTGGGaacAATAAAACAATAGTCTTTAATCAATCC
TCAGGAGGGGACCCAGAAATTGTAATGCAtAGTTTTAATTGTGGAGGGGAATTTTcCTACTGTAATTCAACA
CAACTGTTTAATAGTACTTGGaATtcaAcacaaccGttaaatgatactagagggtcaaataacAcTGgAgaC
attATCACACTCCCATGCAGAATAAAACAAATTATAAACATGTGGCAGGAAGTAGGAAAAGCAATGTATGCC
CCTCCCATCAaAGGACAAATTAGATGTTCATCAAATATTACAGGGCTGCTATTAACAAGAGATGGTGGTAAa
GacaagaatgAgAatAagacaGAgATCTTCAGACCTGGA
>3V11X07,0.14851340635221,11.482558139535,R5
GAAGAGGTAGTAATTAaATCTGAAAATTTCACGGACAATGCTAAAACCATAATAGTACAGCTGAAaaAccCT
GTAGAAATTAATTGTACAAGACCCAACAACAATACAAGAAAAAGTATACAtATAGGACCgGGGAGAGCATTT
TATgCAACAGaAGAAATAATAGGAaATATAAGACAAGCACATTGTAACaTTAGTAGAGaAAAATGGAATAgC
ACTTTAAAACAGATAGTTAGAAAATTAAGAGAAaAATTTGGGaacAATAAAACAATAGTCTTTAATCAATCC
TCAGGAGGGGACCCAGAAATTGTAATGCAtAGTTTTAATTGTGGAGGGGAATTTTTCTACTGTAATTCAACA
CAACTGTTTAATAGTACTTGGaATtcaAcacaaccGttaaatgatactagagggtcaaataacAcTGgAgaC
attATCACACTCCCATGCAGAATAAAACAAATTATAAACATGTGGCAGGAAGTAGGAAAAGCAATGTATGCC
CCTCCCATCAaAGGACAAATTAGATGTTCATCAAATATTACAGGGCTGCTATTAACAAGAGATGGTGGTAAa
GacaagaatgAgAatAagacaGAgATCTTCAGACCTGGA
>3V11X08,0.077377099883459,34.883720930233,R5
GAAGAGGTAGTAATTAaATCTGAAAATTTCACGGACAATGCTAAAACCATAATAGTACAGCTGAAaaAAcCT
GTAGAAATTAATTGTACAAGACCCAACAACAATACAAGAAAAAGTATACAtATAGGACCgGGGAGAGCATTT
TATgCAACAGGAGgAATAATAGGAGATATAAGACAAGCACATTGTAACaTTAGTAGAGgAGAATGGAATAgC
ACTTTAGAACAGATAGTTAAcAAATTAAGAGAAaAATTTGGGgacAATAAAACAATAGTCTTTAATCAATCC
TCAGGAGGGGACCCAGAgATTGTAATGCAtAGTTTTAATTGTGGAGGGGAATTTTTCTACTGTAATaCAACA
CAACTGTTTAATAGTACTTGGaATtcaAcacaaccGttaaatgatactagagggtcaaataacAcTGgAgaC
actATCACACTCCCATGCAGAATAAAACAAATTATAAACATGTGGCAGGAAGTAGGAAAAGCAATGTATGCC
CCTCCCATCAaAGGACAAATTAGATGTTCATCAAATATTACAGGGCTGCTATTAACAAGAGATGGTGGTAAa
GacaagaatgAgAatAagacaGAgATCTTCAGACCTGGA
>3V11X09,0.14851340635221,11.482558139535,R5
GAAGAGGTAGTAATTAaATCTGAAAATTTCACGGACAATGCTAAAACCATAATAGTACAGCcGAAaaAccCT
GTAGAAATTAATTGTACAAGACCCAACAACAATACAAGAAAAAGTATACAtATAGGACCgGGGAGAGCATTT
TATgCAACAGaAGAAATAATAGGAaATATAAGACAAGCACATTGTAACaTTAGTAGAGaAAAATGGAATAgC
ACTTTAAAACAGATAGTTAGAAAATTAAGAGAAaAATTTGGGaacAATAAAACAATAGTCTTTAATCAATCC
TCAGGAGGGGACCCAGAAATTGTAATGCAtAGTTTTAATTGTGGAGGGGAATTTTTCTACTGTAATTCAACA
CAACTGTTTAATAGTACTTGGaATtcaAcacaaccGttaaatgatactagagggtcaaataacAcTGgAgaC
attATCACACTCCCATGCAGAATAAAACAAATTATAAACATGTGGCAGGAAGTAGGAAAAGCAATGTATGCC
CCTCCCATCAaAGGACAAATTAGATGTTCATCAAATATTACAGGGCTGCTATTAACAAGAGATGGTGGTAAa
GacaagaatgAgAatAagacaGAgATCTTCAGACCTGGA
>3V11X10,0.14851340635221,11.482558139535,R5
GAAGAGGTAGTAATTAaATCTGAAAATTTCACGGACAATGCTAAAACCATAATAGTACAGCTGAAaaAccCT
GTAGAAATTAATTGTACAAGACCCAACAACAATACAAGAAAAAGTATACAtATAGGACCgGGGAGAGCATTT
TATgCAACAGaAGAAATAATAGGAaATATAAGACAAGCACATTGTAACaTTAGTAGAGaAAAATGGAATAgC
ACTTTAAAACAGATAGTTAGAAAATTAAGAGAAaAATTTGGGaacAATAAAACAATAGTCTTTAATCAATCC
TCAGGAGGGGACCCAGAAATTGTAATGCAtAGTTTTAATTGTGGAGGGGAATTTTTCTACTGTAATTCAACA
CAACTGTTTAATAGTACTTGGaATtcaAcacaaccGttaaatgatactagagggtcaaataacAcTGgAgaC
attATCACACTCCCATGCAGAATAAAACAAATTATAAACATGTGGCAGGAAGTAGGAAAAGCAATGTATGCC
CCTCCCATCAaAGGACAAATTAGATGTTCATCAAATATTACAGGGCTGCTATTAACAAGAGATGGTGGTAAa
GacaagaatgAgAatAagacaGAgATCTTCAGACCTGGA
>3V11X11,0.35626313435273,3.6337209302326,X4
GAAGAGGTAGTAATTAaATCTGAAAATTTCACGGACAATGCTAAAACCATAATAGTACAGCTGAAaaAccCT
GTAGAAATTAATTGTACAAGACCCAACAACAATACAAGAAAAAGTAcACAtATAGGACCgGGGAGAGCATTT
TATgCAACAGaAGAAATAATAGGAaATATAAGACAAGCACATTGTAACaTTAGTAGAGaAAAATGGAATAgC
ACTTTAAAACAGATAGTTAGAAAATTAAGAGAAaAATTTGGGaacAATAAAACAATAGTCTTTAATCAATCC
TCAGGAGGGGACCCAGAAATTGTAATGCAtAGTTTTAATTGTGGAGGGGAATTTTTCTACTGTAATTCAACA
CAACTGTTTAATAGTACTTGGaATtcaAcacaaccGttaaatgatactagagggtcaaataacAcTGgAgaC
attATCACACTCCCATGCAGAATAAAACAAATTATAAACATGTGGCAGGAAGTAGGAAAAGCAATGTATGCC
CCTCCCATCAaAGGACAAATTAGATGTTCATCAAATATTACAGGGCTGCTATTAACAAGAGATGGTGGTAAa
GacaagaatgAgAatAagacaGAgATCTTCAGACCTGGA
>3V11X12,0.40367418496013,2.906976744186,X4
GAAGAGGTAGTAATTAaATCTGAAAATTTCACGGACAATGCTAAAACCATAATAGTACAGCTGAAaaAccCT
GTAGAAATTAATTGTACAAGACCCAACAACAATACAAGAAAAAGTAcACAtATAGGACCgGGGAGAGCATTT
TATgCAACAGaAGAAgTAATAGGAaATATAAGACAAGCACATTGTAACaTTAGTAGAGaAAAATGGAATAgC
ACTTTAAAACAGATAGTTAGAAAATTAAGAGAAaAATTTGGGaacAATAAAACAATAGTCTTTAATCAATCC
TCAGGAGGGGACCCAGAAATTGTAATGCAtAGTTTTAATTGcGGAGGGGAATTTTTCTACTGTAATTCAACA
CAACTGTTTAATAGTACTTGGaATtcaAcacaaccGttaaatgatactagagggtcaaataacAcTGgAgaC
attATCACACTCCCATGCAGAATAAAACAAATTATAAACATGTGGCAGGAAGTAGGAAAAGCAATGTATGCC
CCTCCCATCAaAGGACAAATTAGATGTTCATCAAATATTACAGGGCTGCTATTAACAAGAGATGGTGGTAAa
GacaagaatgAgAatAagacaGAgATCTTCAGACCTGGA
>3V11X13,0.45322782409369,2.6162790697674,X4
GAAGAGGTAGTAATTAaATCTGAAAATTTCACGGACAATGCTAAAACCATAATAGTACAGCTGAAaaAccCT
GTAGAAATTAATTGTACAAGACCCAACAACAATACAAGAAAAAGTAcACAtATAGGACtgGGGAGAGCATTT
TATgCAACAGaAGAAATAATAGGAaATATAAGACAAGCACATTGTAACaTTAGTAGAGaAAAATGGAATAgC
ACTTTAAAACAGATAGTTAGAAAATTAAGAGAAaAATTTGGGaacAATAAAACAATAGTCTTTAATCAATCC
TCAGGAGGGGACCCAGAAATTGTAATGCAtAGTTTTAATTGTGGAGGGGAATTTTTCTACTGTAATTCAACA
CAACTGTTTAATAGTACTTGGaATtcaAcacaaccGttaaatgatactagagggtcaaataacAcTGgAgaC
attATCACACTCCCATGCAGAATAAAACAAATTATAAACATGTGGCAGGAAGTAGGAAAAGCAATGTATGCC
CCTCCCATCAaAGGACAAATTAGATGTTCATCAAATATTACAGGGCTGCTATTAACAAGAGATGGTGGTAAa
GacaagaatgAgAatAagacaGAgATCTTCAGACCTGGA
>3V13X01,0.14982352491148,11.191860465116,R5
GAAGAGGTAGTAATTAaATCTGAAAATTTCACGGACAATGCTAAAACCATAATAGTACAGCTGAAaaAAcCT
GTAGAAATTAATTGTACAAGACCCAgCAACAATACAAGAAAAAGTATACAtATAGGACCgGGGAGAGCATTT
TATgCAACAGaAGgAATAATAGGAaATATAAGACAAGCACATTGTAACaTTAGTAGAaaAGAATGGAATggC
ACTTTAGAACAGATAGTTcAAAAATTAAGAGAAaAATTTGGGagcAATAAAACAATAGTCTTTAATCAATCC
TCAGGAGGGGACCCAGAAATTGTAATGCACAGTTTTAATTGTGGAGGGGAATTTTTCTACTGTAATTCAgCA
CAACTGTTTAATAGTACTTGGaATtcaAcacaaccGttaaatgatactagagggtcaaataacAcTagAgaC
actATCACACTCCCATGCAGAATAAAACAAATTATAAACATGTGGCAGGAAGTAGGAAAAGCAATGTATGCC
CCTCCCATCcaAGGACAAATTAGATGTTCATCAAATATTACAGGGCTGCTATTAACAAGAGATGGTGGTAAa
GacgagaatgggacagagagcgAgAatAagacaGAgATCTTCAGACCTGGA
>3V13X02,0.16754595084158,9.0116279069767,R5
GAAGAGGTAGTAATTAaATCTGtAAATTTCACGGACAATGCTAAAACCATAATAGTACAGCTGAAaaAAcCT
GTAGAAATTAATTGTACAAGACCCAACAACAATACAAGAAAAAGTATACAtATAGGACCgGGGAGAGCATTT
TATgCAACAGaAGgAATAATAGGAaATATAAGACAAGCACATTGTAACaTTAGTAGAaaAGAATGGAATAgC
ACTTTAGAACAGATAGTTcAAAAATTAAGAGAAaAATTTGGGgacAATAAAACAATAGTCTTTAACCAATCC
TCAGGAGGGGACCCAGAAATTGTAATGCACAGTTTTAATTGTGGAGGGGAATTTTTCTACTGTAATTCAgCA
CAACTGTTTAATAGTACTTGGaATtcaAcacaaccGttaaatgatactagagggtcaaataacAcTaAAgaC
actATCACACTCCCATGCAGAATAAAACAAATTATAAACATGTGGCAGGAAGTAGGAAAAGCAATGTATGCC
CCTCCCATCcaAGGACAAATTAGATGTTCATCAAATATTACAGGGCTGCTATTAACAAGAGATGGTGGTAAa
GacaagaatgAgAatAagacaGAgATCTTCAGACCTGGA
>3V13X03,0.16754595084158,9.0116279069767,R5
GAAGAGGTAGTAATTAaATCTGAAAATTTCACGGACAATGCTAAAACCATAATAGTACAGCTGAAaaAAcCT
GTAGAAATTAATTGTACAAGACCCAACAACAATACAAGAAAAAGTATACAtATAGGACCgGGGAGAGCATTT
TATgCAACAGaAGgAATAATAGGAaATATAAGACAAGCACATTGTAACaTTAGTAGAaaAGAATGGAATAgC
ACTTTAGAACAGATAGTTcAAAAATTAAGAGAAaAATTTGGGgacAATAAAACAATAGTCTTTAACCAATCC
TCAGGAGGGGACCCAGAAATTGTAATGCACAGTTTTAATTGTGGAGGGGAATTTTTCTACTGTAATTCAgCA
CAACTGTTTAATAGTACTTGGaATtcaAcacaaccGttaaatgatactagagggtcaaataacAcTaAAgaC
actATCACACTCCCATGCAGAATAAAACAAATTATAAACATGTGGCAGGAAGTAGGAAAAGCAATGTATGCC
CCTCCCATCcaAGGACAAATTAGATGTTCATCAAATATTACAGGGCTGCTATTAACAAGAGATGGTGGcAAa
GacaagaatgAgAatAagacaGAgATCTTCAGACCTGGA
>3V13X04,0.16754595084158,9.0116279069767,R5
GAAGAGGTAGTAATTAaATCTGAAAATTTCACGGACAATGCTAAAACCATAATAGTACAGCTGAAaaAAcCT
GTAGAAATTAATTGTACAAGACCCAACAACAATACAAGAAAAAGTATACAtATAGGACCgGGGAGAGCATTT
TATgCAACAGaAGgAATAATAGGAaATATAAGACAAGCACATTGTAACaTTAGTAGAaaAGAATGGAATAgC
ACTTTAGAACAGATAGTTcAAAAATTAAGAGAAaAATTTGGGgactATAAAACAATAGTCTTTAACCAATCC
TCAGGAGGGGACCCAGAAATTGTAATGCACAGTTTTAATTGTGGAGGGGAATTTTTCTACTGTAATTCAgCA
CAACTGTTTAATAGTACTTGGaATtcaAcacaaccGttaaatgatactagagggtcaaataacAcTaAAgaC
actATCACACTCCCATGCAGAATAAAACAAATTATAAACATGTGGCAGGAAGTAGGAAAAGCAATGTATGCC
CCTCCCATCcaAGGACAAATTAGATGTTCATCAAATATTACAGGGCTGCTATTAACAAGAGATGGTGGTAAa
GacaagaatgAgAatAagacaGAgATCTTCAGACCTGGA
>3V13X05,0.16754595084158,9.0116279069767,R5
GAAaAGGTAGTAATTAaATCTGAAAATTTCACGGACAATGCTAAAACCATAATAGTACAGCTGAAaaAAcCT
GTAGAAATTAATTGTACAAGACCCAACAACAATACAAGAAAAAGTATACAtATAGGACCgGGGAGAGCATTT
TATgCAACAGaAGgAATAATAGGAaATATAAGACAAGCACATTGTAACaTTAGTAGAaaAGAATGGAATAgC
ACTTTAGAACAGATAGTTcAAAAATTAAGAGAAaAATTTGGGgacAATAAAACAATAGTCTTTAACCAATCC
TCAGGAGGGGACCCAGAAATTGTAATGCACAGTTTTAATTGTGGAGGGGAATTTTTCTACTGTAATTCAgCA
CAACTGTTTAATAGTACTTGGaATtcaAcacaaccGttaaatgatactagagggtcaaataacAcTaAAgaC
actATCACACTCCCATGCAGAATAAAACAAATTATAAACATGTGGCAGGAAGTAGGgAAAGCAATGTATGCC
CCTCCCATCcaAGGACAAATTAGATGTTCATCAAATATTACAGGGCTGCTATTAACAAGAGATGGTGGTAAa
GacaagaatgAgAatAagacaGAgATCTTCAGACCTGGA
>3V13X09,0.061115784481406,48.255813953488,R5
GAAGAGGTAGTAATTAaATCTGAAAATTTCtCGGACAATGCTAAAACCATAATAGTACAGCTGAAaaAccCT
GTAaAAATTAATTGTACAAGACCCAACAACAATACAAGAAAAAGTATACAtATAGGACCgGGGAGAGCATTT
TATgCAACAGGAGAAATAATAGGAaATATAAGACAAGCACATTGTAACaTTAGTAGAGgAGAATGGAATAgC
ACTTTAGAACAAATAGTTgAAAAATTAAGAGAAaAATTTGGGagcAATAAAACAATAGTCTTTAATCAATCC
TCAGGgGGGGACCCAGAAATTGTAATGCACAGTTTTAATTGTGGAGGGGAATTTTTCTACTGTgATTCAACA
CAACTGTTTAATAGTACTTGGaATtcaAcacaaccGttaaatgatactagagggtcaaataTCACACTCCCA
TGCAaAATAAAACAAATTATAAACATGTGGCAGGAAGTAGGAAAAGCAATGTATGCCCCTCCCATCcaAGGA
CAAATTAGATGTTCATCAAATATTACAGGGCTGCTATTAACAAGAGATGGTGGTAAaGacgagaatgggaca
gagagcCAaAatAagacaGAgATCTTCAGACCTGGA
>3V13X10,0.061115784481406,48.255813953488,R5
GAAGAGGTAGTAATTAaATCTGAAAATTTCtCGGACAATGCTAAAACCATAATAGTACAGCTGAAaaAccCT
GTAaAAATTAATTGTACAAGACCCAACAACAATACAAGAAAAAGTATACAtATAGGACCgGGGAGAGCATTT
TATgCAACAGGAGAAATAATAGGAaATATAAGACAAGCACATTGTAACaTTAGTAGAGgAGAATGGAATAgC
ACTTTAGAACAGATAGTTgAAAAATTAAGAGAAaAATTTGGGagcAATAAAACAATAGTCTTTAATCAATCC
TCAGGAGGGGACCCAGAAATTGTAATGCACAGTTTTAATTGTGGAGGGGAATTTTTCTACTGTgATTCAACA
CAACTGTTTAATAGTACcTGGaATtcaAcacaaccGttaaatgatactagagggtcaaataTCACACTCCCA
TGCAaAATAAAACAAATTATAAACATGTGGCAGGAAGTAGGAAAAGCAATGTATGCCCCTCCCATCcaAGGA
CAAATTAGATGTTCATCAAATATTACAGGGCTGCTATTAACAAGAGATGGTGGTAAaGacgagaatgggaca
gagagcCAaAatAagacaGAgATCcTCAGACCTGGA
>3V13X15,0.061115784481406,48.255813953488,R5
GAAGAaGTAGTAATTAaATCTGAAAATTTCtCGGACAATGCTAAAACCATAATAGTACAGCTGAAaaAccCT
GTAaAAATTAATTGTACAAGACCCAACAACAATACAAGAAAAAGTATACAtATAGGACCgGGGAGAGCATTT
TATgCAACAGGAGAAATAATAGGAaATATAAGACAAGCACATTGTAACaTTAGTAGAGgAGAATGGAATAgC
ACTTTAGAACAGATAGTTgAAAAATTAAGAGAAaAATTTGGGagcAATAAAACAATAGTCTTTAATCAATCC
TCAGGAGGGGACCCAGAAATTGTAATGCACAGTTTTAATTGTGGAGGGGAATTTTTCTACTGTgATTCAACA
CAACTGTTTAATAGTACTTGGaATtcaAcacaaccGttaaatgatactagagggtcaaataTCACACTCCCG
TGCAaAATAAAACAAATTATAAACATGTGGCAGGAAGTAGGAAAAGCAATGTATGCCCCTCCCATCcaAGGA
CAAATTAGATGTTCATCAAATATTACAGGGCTGCTATTAACAAGAGATGGTGGTAAaGacgagaatgggaca
gagagcCAaAatAagacaGAgATCTTCAGACCTGGA
>3V13X16,0.16754595084158,9.0116279069767,R5
GAAGAGGTAGTAATTAaATCTGAAAATTTCACGGACAATGCTAAAACCATgATAGTACAGCTGAAaaAAcCT
GTAGAAATTAATTGTACAAGACCCAACAACAATACAAGAAAAAGTATACAtATAGGACCgGGGAGAGCATTT
TATgCAACAGaAGgAATAATAGGAaATATAAGACAAGCACATTGTAACaTTAGTAGAaaAGAATGGAATAgC
ACTTTAGAACAGATAGTTcAAAAATTAAGAGAAaAATTTGGGgacAATAAAACAATAGTCTTTAACCAATCC
TCAGGAGGGGACCCAGAAATTGTAATGCACAGTTTTAATTGTGGAGGGGAATTTTTCTACTGTAATTCAgCA
CAACTGTTTAATAGTACTTGGaATtcaAcacaaccGttaaatgatactagagggtcaaataacAcTaAAgaC
actATCACACTCCCATGCAGAATAAAACAAATTATAAACATGTGGCAGGAAGTAGGAAAAGCAATGTATGCC
CCTCCCATCcaAGGACAAATTAGATGTTCATCAAATATTACAGGGCTGCTATTAACAAGAGATGGTGGTAAa
GacaagaatgAgAatAagacaGAgATCTTCAGACCTGGA
>3V15X02,0.19235089696863,7.5581395348837,R5
GAAGAGGTAGTAATTAaATCTGAAAATTTCACGGACAATGTTAAAACCATAATAGTACAGCTGAAaaAccCT
GTAaAAATTAATTGTACAAGACCCAACAACAATACAAGAAAAAGTATACAtATAGGACCgGGGAGAGCATTT
TATgCAACAaGAGgAATAATAGGAGATATAAGACAAGCACATTGTAACaTTAGTAGAGgAGAATGGAATAgC
ACTTTAGAACAGATAGTTgAAAAATTAAGAGAAaAATTTGGGagcAATAAAACAATAGTCTTTAATCAATCC
TCAGGAGGaGACCCAGAAATTGTAATGCAtAGTTTTAATTGTGGAGGGGAATTTTTCTACTGTAATTCAACA
CAACTGTTTAATAGTACTTGGaATtcaAcacaaTcGttaaatgatactagagggtcaaatatCactATCACA
CTCCCATGCAGAATAAAACAAATTATAAACATGTGGCAGGAAGTAGGAAAAGCAATGTATGCCCCTCCCATC
caAGGACAAATTAGATGTTCATCAAATATTACAGGGCTGCTATTAACAAGAGATGGTGGTAAaGacgagaat
gAgAatgagacaGAgATCTTCAGACCTGGA
>3V15X03,0.071878579240271,38.953488372093,R5
GAAGAGGTAGTAATTAaATCTGAAAATTTCtCGGACAATGCTAAAACCATAATAGTACAGCTGAAaGAAcCT
GTAGAAgTTAATTGTACAAGACCCAACAACAATACAAGcAAAAGTATACAtATAGGACCgGGGAGAaCATTT
TATgCAACAGGtagAATAATAGGAGATATAAGACAAGCACATTGTAACaTTAGTAGAGaAAgATGGAATAgC
ACcTcAGAACAGATAGTTAAAAAATTAAGAGAAaAATTTGGGaacAATAcAACAATAGTCTTTAATCAATCC
TCAGGAGGGGACCCAGAAATTGTAATGCACAGTTTTAATTGTGGAGGGGAATTTTTCTACTGTAATTCAgCA
CAACTGTTTAATAGTACTTGGaATtcaAcacaacTGttaaatgatactaaagggttaaataacAcTaAcgaC
actATCAtACTCCCATGCAGAATAAAACAAATTATAAACATGTGGCAGGAAGTAGGAAAAGCAATGTATGCC
CCTCCCATCcaAGGACtAATTAGATGTTCATCAAATATTACAGGGCTGCTATTAACAAGAGATGGTGGTAca
GacaagaatgggacagatagcgAgAatAagacaGAgATCTTCAGACCTGGA
>3V15X04,0.16754595084158,9.0116279069767,R5
GAAGAGGTAGTAATTAaATCTGAAAATTTCtCGGACAATGCTAAAACCATAATAGTACAGCTGAAaaAccCT
GTAaAAATTAATTGTACAAGACCCAACAACAATACAAGAAAAAGTATACAtATAGGACCgGGGAGAGCATTT
TATgCAACAGaAGgAATAATAGGAaATATAAGACAAGCACATTGTAACaTTAGTAGAaaAGAATGGAATAgC
ACTTTAGAACAGATAGTcAAAAAATTAAGAGAAaAATTTGGGaacAATAcAACAATAGTCTTTAATCAATCC
TCAGGAGGGGACCCAGAAATTGTAATGCACAGTTTTAATTGTGGAGGGGAATTTTTCTACTGTgATTCAACA
CAACTGTTTAATAGTACTTGGaATtcaAcacaacaGttaaaggatactagagagtcaaataTCACACTCCCA
TGCAaAATAAAACAAATTATAAACATGTGGCAGGAAGTAGGAAAAGCAATGTgTGCCCCTCCCATCAGcGGA
CtAATTAGATGTTCATCAAATATTACAGGGCTGCTATTAACAAGAGATGGTGGTAAGaacgagaatgggaca
gagagcgAgAatAagacaGAgATCTTCAGACCTGGA
>3V15X06,0.061115784481406,48.255813953488,R5
GAAGAGGTAGTAATTAaATCTGAAAATTTCtCaGACAATGCTAAAACCATAATAGTACAGCTGAAaGAccCT
GTAGAAATTAtTTGTACAAGACCCAACAACAATACAAGAAAAAGTATACAtATAGGACCgGGGAGAGCATTT
TATgCAACAGGAGAAATAATAGGAaATATAAGACAAGCACATTGTAACaTTAGTAGAGaAAAATGGAATAgC
ACTTTAAAACAGATAGTTgAAAAATTAAGAGAAaAATTTGGGaacAATAcAACAATAGTCTTTAATCAATCC
TCAGGAGGGGACCCAGAAATTGTAATGCACAGTTTTAATTGTGGAGGGGAATTTTTCTACTGTgATTCAACA
CAACTGTTTAATAGTACTTGGaATtcaAcacaaccattaaatgatactaaagggttaaataacAcTGAAAaC
actATCAtACTCCCATGCAGAATAAAACAAATTATAAACATGTGGCAGGAAGTAGGAAAAGCAATGTATGCC
CCTCCCATCcaAGGACtAATTAGATGTcCATCAAATATTACAGGGCTGCTATTAACAAGAGATGGTGGTAca
GacaagaatgggacagagagcCAgAatAagacaGAgATCTTCAGACCTGGggga
>3V15X08,0.04350903510246,71.947674418605,R5
GAAGAGGTAGTAATTAaATCTGAAAATTTCtCGGACAATGCTAAAACCATAATAGTACAGCTGAAaGAAcCT
GTAGAAATTAATTGTACAAGACCCAACAACAATACAAGcAAAAGTATACAtATAGGACCgGGGAGAaCAcTT
TATgCAACAGGtagAATAATAGGAGATATAAGACAAGCACATTGTAACaTTAGTAGAGaAAAATGGAATAgC
ACcTTAGAACAGATAGTTAAAAAATTAAGAGAAaAATTTGGGaacAATAcAACAATAGTCTTTAATCAgTCC
TCAGGAGGGGACCCAGAAATTGTAATGCACAGTTTTAATTGTGGAGGGGAATTTTTCTACTGTAATTCAgCA
CAACTGTTTAATAGTACTTGGaATtcaAcacaacTGttaaatgatactaaagggttaaataacAcTaAcgaC
actATCAtACTCCCATGCAGAATAAAACAAATTATAAACATGTGGCAGGAAGTAGGAAAAGCAATGTATGCC
CCTCCCATCcaAGGACtAATTAGATGTTCATCAAATATTACAGGGCTGCTATTAACAAGAGATGGTGGTAca
GacaagaatgggacagatagcgAgAatAagacaGAgATCTTCAGACCTGGA
>3V15X09,0.071878579240271,38.953488372093,R5
GAAGAGGTAGTAATTAaATCTGAAAATTTCtCGGACAATGCTAAAACCATAATAGTACAGCTGAAaaAAcCT
GTAGAAATTAATTGTACAAGACCCAACAACAATACAAGcAAAAGTATACAtATAGGACCgGGGAGAaCATTT
TATgCAACAGGtagAATAATAGGAGATATAAGACAAGCACATTGTAACaTTAGTAGAGaAAAATGGAATAAC
ACTTTAGAACAGATAGTTAtAAAATTAAGAGAAaAATTTGGGaacAATAcAACAATAGTCTTTAATCAATCC
TCAGGAGGGGACCCAGAAATTGTAATGCACAGTTTTAATTGTGGAGGGGAATTTTTCTACTGTAATaCAACA
CAACTGTTTAATAGTACTTGGaATtcaAcacaaTcGttaaatgatactagagggtcaaataaCactATCACA
CTCCCATGCAGAATAAAACAAATTATAAACATGTGGCAGGAAGTAGGAAAgGCAATGTATGCCCCTCCCATC
AGcGGACtAATTAGATGTTCATCAAATATTACAGGGCTGCTATTAACAAGAGATGGTGGTAAaaacgagaat
gggacagagagcgAgAatAagacaGAgATCTTCAGACCTGGA
>3V15X12,0.15279674448845,10.610465116279,R5
GAAGAGGTAGTAATTAaATCTGAAAATTTCtCGaACAATGCTAAAACCATAATAGTACAGCTGAAaGAAcCT
GTAGAAATTAATTGTACAAGACCCAACAACAATACAAGcAAAAGTATACAtATAGGACCgGGGAGAGCATTc
TATgCAACAGatagAATAATAGGAaATATAAGACAAGCACATTGTAACaTTAGTAGAGgAAAATGGAATAgC
ACTTTAGAACAGATAGTTgAAAAATTAAGAGAAaAAgTTGGGaacgATAcAACAATAGTCTTTAATCAATCC
TCAGGAGGGGACCCAGAAATTGTAATGCACAGTTTTAATTGTGGAGGGGAATTTTTCTACTGTAATTCAgCA
CAACTGTTTAATAGTACTTGGaATtcaAcacaacTGttaaatgatactaaagggttaaataacAcTaAcgaC
actATCACACTCCCATGCAaAATAAAACAAATTATAAACATGTGGCAGGAAGTAGGAAAAGCAATGTATGCC
CCTCCCATCAGcGGACtAATTAGATGTTCATCAAATATTACAGGGCTGCTATTAACAAGAGATGGTGGTAca
GacaagaatgggacagagagcCAgAatAggacaGAgATCTTCAGACCTGGA
>3V15X13,0.071878579240271,38.953488372093,R5
GAAGAGGTAGTAATTAaATCTGAAAATTTCtCGGACAATGCTAAAACCATAATAGTACAGCTGAAaGAAcCT
GTAGAAATTAATTGTACAAGACCCAACAACAATACAAGcAAAAGTATACAtATAGGACCgGGGAGAaCATTT
TATgCAACAGGtagAATAATAGGAGATATAAGACAAGCgCATTGTAACaTTAGTAGAGaAAAATGGAATAgC
ACcTTAGAACAGATAGTTAAAAAATTAAGAGAAaAATTTGGGaacAATAcAACAATAGTCTTTAATCAATCC
TCAGGAGGGGACCCAGAAATTGTAATGCACAGTTTTAATTGTGGAGGGGAATTTTTCTACTGTAATTCAgCA
CAACTGTcTAATAGTACTTGGaATtcaAcacaacTGttaaatgatactaaagggttaaataacAcTaAcgaC
actATCAtACTCCCATGCAGAATAAAACAAATTATAAACATGTGGCAGGAAGTAGGAAAAGCAATGTATGCC
CCTCCCATCcaAGGACtAATTAGATGTTCATCAAATATTACAGGGCTGCTATTAACAAGAGATGGTGGTAca
GacaagaatgggacagatagcgAgAatAagacaGAgATCTTCAGACCTGGA
>3V15X14,0.071878579240271,38.953488372093,R5
GAAGAGGTAGTAATTAaATCTGAAAATTTCtCaGACAATGCTAAAACCATAATAGTACAGCTGAAaaAccCT
GTAGAAATTAATTGTACAAGACCCAACAACAATACAAGcAAAAGTATACAtATAGGACCgGGGAGAaCATTT
TATgCAACAGGtagAATAATAGGAGATATAAGACAAGCACATTGTAACaTTgGTAGAGaAcAATGGAATAgC
ACTTTAAAACAGATAGTTAtAAAATTAAGAGAAaAATTTGGGaacAATAcAACAATAGTCTTTAATCAATCC
TCAGGAGGGGACCCAGAAATTGTAATGCACAGTTTTAATTGTGGAGGGGAATTTTTCTACTGTgATTCAACA
CAACTGTTTAATAGTACTTGGaATttaaatgatactagagggccaaataacAcTagAgaCactATCAtACTC
CCATGCAGAATAAAACAAATTATAAACATGTGGCAGGAAGTAGGAAAAGCAATGTATGCCCCTCCCATCAGc
GGACtAATTAGATGTTCATCAAATATTACAGGGCTGCTATTAACAAGAGATGGTGGTAcaGacaagaatggg
acagagagcCAgAatAagacaGAgATCTTCAGACCTGGA
>3V15X15,0.11595061787981,17.151162790698,R5
GAAGAGGTAGTAATTAaATCTGAAAATTTCtCGGACAATGCTAAAACCATAATAGTACAGCcGAAaGAAcCT
GTAGAAATTAATTGTACAAGACCCAACAACAATACAAGcAAAAGTATACAtATAGGACCgGGGAGAGCATTT
TATgCAACAGGtagAATAATAGGAaATATAAGACAAGCgCATTGTAACaTTAaTAGAGaAAAATGGAATAgC
ACTTTAAAACAGATAGTTAtAAAATTAAGAGAAaAATTTGGGaacAATAcAACAATAGTCTTTAATCAATCC
TCAGGAGGaGACCCAGAAATTGTAATGCACAGTTTTAATTGTGGAGGGGAATTTTTCTACTGTgATTCAACA
CAACTGTTTAATAGTACTTGGaATtcaAcacaaTcGttaaatgatactagagagtcaaataaCactATCACA
CTCCCATGCAGAATAAAACAAATTATAAACATGTGGCAGGAAGTAGGAAAAGCAATGTATGCCCCTCCCATC
caAGGACtAATTAGATGTTCATCAAATATTACAGGGCTGCTATTAACAAGAGATGGTGGTAcaaacaagaat
gggacagagagcCAgAatAagacaGAgATCTTCAGACCTGGA
>3V17X02,0.071878579240271,38.953488372093,R5
GAAGAGGTAGTAATTAaATCTGAAAATTTCtCGGACAATGCTAAAACCATAATAGTACAGCTGAAaGAAcCT
GTAGAAATTAATTGTACAAGACCCAACAACAATACAAGcAAAAGTATACAtATAGGACCgGGGAGAaCATTT
TATgCAACAGGtagAATAATAGGAGATATAAGACAAGCACATTGTAACaTTAGTAGAGaAAAATGGAATAgC
ACcTTAGAACAGATAGTTAAAAAtTTAAGAGAAaAATTTGGGaacAATAcAACAATAGTCTTTAATCAATCC
TCAGGAGGGGACCCAGAAATTGTAATGCACAGTTTTAATTGTGGAGGGGAATTTTTCTACTGTAATTCAgCA
CAACTGTTTAATAGTACTTGGaATtcaAcacaacTGttaaatgatactaaagggttaaataacAcTaAcgaC
actATCAtACTCCCATGCAGAATAAAACAAATTATAAACATGTGGCAGGAAGTAGGAAAAGCAAcGTATGCC
CCTCCCATCcaAGGACtAATTAGATGTTCATCAAATATTACAGGGCTGCTATTAACAAGAGATGGTGGTAca
GacaagaatgggacagatagcgAgAatAagacaGAgATCTTCAGACCTGGA
>3V17X03,0.69819193648122,1.7441860465116,X4
GAAGAGGTAGTAATTAGATCTGAAAATTTCtCaGACAATGCTAAAACCATAATAGTACAGCTGAAaGAAcCT
GTAGAAATTAATTGTACAAGACCCAACAACAATACAAGAAAAAGTATACgtATAGGACCgGGGAGAGCAgTT
TATgCAACAGatagAATAATAGGAaATATAAGACAAGCACATTGTAACaTTAGTgaAGaAAAATGGAgTAgC
ACTTTGAAACAGATAGTTgAAAAATTAAGAGAAaAATTTGGGaacAATAcAACAATAGTCTTTAATCAATCC
TCAGGAGGGGACCCAGAAATTGTAATGCACAGTTTTAATTGTGGAGGGGAATTTTTCTACTGTAATTCAgCA
CAACTGTTTAATAGTACTTGGaATtcaAcacaaccGttaaatgatactgacgggtcaaataacAaCactATC
ACACTCCaATGCAaAATAAAACAAATTATAAACATGTGGCAGGAAGTAGGAAAAGCAATGTATGCCCCTCCC
ATCcaAGGACtAATTAGATGTTCATCAAATATTACAGGGCTGCTATTAACAAGAGATGGTGGTAcaGacaag
aatAagacaGAgATCTTCAGACCTGGA
>3V17X04,0.11723672364092,17.151162790698,R5
GAAGAGGTAGTAATTAaATCTGAAAATTTCtCaGACAATGCTAAAACCATAATAGTACAGCTGAAaGAAcCT
GTgaAAATTAATTGTACAAGACCCAACAACAATACAAGAAAAAGTATACAtATAGGACCAGGGAAAGCAgTT
TATgCAACAGGAGgAATAATAGGAaATATAAGACAAGCACATTGTAcCaTTAGTAGAGgAGAATGGAATAAC
ACTTTAAAACAGATAGTTgAAAAATTAAGAGAAaAATTTGGGagtAATAAAACAATAGTCTTTAAaCAATCC
TCAGGAGGaGACCCAGAAATTGTAATGCAtAGcTTTAATTGTGGgGGGGAATTTTTCTACTGTgATTCAACA
aAACTGTTTAATAGcACTTGGaATtcaAcacaacTGttgaatgatactagagaaccaaataacccTaAcgaC
accATCACACTtCCATGCAGAATAAAACAAATTATAAACATGTGGCAGGAAGTAGGAAAAGCAATGTATGCC
CCTCCCATCcaAGGACtAATTAGATGTTCATCAAATATcACAGGGCTGtTATTAACAAGAGATGGTGGTAca
GacaagaatgggacagagagcgAgAatgagacaGAgATCTTCAGACCTGGA
>3V17X05,0.69819193648122,1.7441860465116,X4
GAAGAGGTAGTAATTAGATCTGAAAATTTCtCaGACAATGCTAAAACCATAATAGTACAGCTGAAaGAAcCT
GTAGAAATTAATTGTACAAGACCCAACAACAATACAAGAAAAAGTATACgtATAGGACCgGGGAGAGCAgTT
TATgCAACAGatagAATAATAGGAaATATAAGACAAGCACATTGTAACaTTAGTgaAGaAAAATGGAgTAgC
ACTTTAAAACAGATAGTTgAAAAATTAAGAGAAaAATTTGGGaacAATAcAACAATAGTCTTTAATCAATCC
TCAGGAGGGGACCCAGAAATTGTAATGCACAGTTTTAATTGTGGAGGGGAATTTTTCTACTGTAATTCAgCA
CAACTGTTTAATAGTACTTGGaATtcaAcacaaccGttaaatgatactgacgggtcaaataacAaCactATC
ACACTCCaATGCAaAATAAAACAAATTATAAACATGTGGCAGGAAGTAGGAAAAGCAATGTATGCCCCTCCC
ATCcaAGGACtAATTAGATGTTCATCAAATATTACAGGGCTGCTATTAACAAGAGATGGTGGTAcaGacaag
aatAagacaGAgATCTTCAGACCTGGA
>3V17X07,0.69819193648122,1.7441860465116,X4
GAAGAGGTAGTAATTAGATCTGAAAATTTCtCaGACAATGCTAAAACCATAATAGTACAGCTGAAaGAAcCT
GTAGAAATTAATTGTACAAGACCCAACAACAATACAAGAAAAAGTATACgtATAGGACCgGGGAGAGCAgTT
TATgCAACAGatagAATAATAGGAaATATAAGACAAGCACATTGTAACaTTAGTgaAGaAAAATGGAgTAgC
ACTTTAAAACAGATAGTTgAAAAATTAAGAGAAaAATTTGGGaacAATAcAACAATAGTCTTTAATCAATCC
TCAGGAGGGGACCCAGAAATTGTAATGCACAGTTTTAATTGTGGAGGGGAATTTTTCTACTGTAATTCAgCA
CAACTGTTTAATAGTACTTGGaATtcaAcacaaccGttaaatgatactgacgggtcaaataacAaCactATC
ACACTCCaATGCAaAATAAAACAAATTATAAACATGTGGCAGGAAGTAGGAAAAGCAATGTATGCCCCTCCC
ATCcaAGGACtAATTAGATGTTCATCAAATATTACAGGGCTGCTATTAACAAGAGATGGTGGTAcaGacaag
aatAagacaGAgATCTTCAGACCTGGA
>3V17X09,0.52562288240435,1.8895348837209,X4
aAAGAGGTAaTAATTAaATCTGAAAATTTCtCGGACAATGCTAAAACCATAATAGTACAGCTGAAaaAccCT
GTAaAAATTAATTGTACAAGACCCAACAACAATACAAGAAAAAGTATACAtATAGGACCgGGGAAAGCAATT
TATgCAACAGaAaAAATAATAGGAaATATAAGACAAGCACATTGTAcCaTTAaTAGAGaAGAATGGAATAgC
ACTTTAAAACAGATAGTTAAAAAATTAAGAGAAaAATTTGGGaacAATAcAACAATAGTCTTTAATCAATCC
TCAGGAGGGGACCCAGAAATTGTAATGCACAGTTTTAATTGTGGAGGGGAATTTTTCTACTGTgATTCAACA
CAACTGTTTAAcAGTACTTGGaATgcaAcacaaccGttaaatgcaaataacacTGgAgGCaatATCACACTC
CCATGCAaAATAAAACAAATTATAAACATGTGGCAGGAAGTAGGAAAAGCAATGTATGCCCCTCCCATCcaA
GGACtAATTAGATGTTCATCAAATATTACAGGGCTGCTATTAACAAGAGATGGTGGTAcaGacaagaatggg
acagatagcgAgAatAagacaGAgATCTTCAGACCTGGA
>3V17X10,0.69819193648122,1.7441860465116,X4
GAAGAGGTAGTAATTAGATCTGAAAATTTCtCaaACAAcGCTAAAACCATAATAGTACAGCTGAAaGAAcCT
GTAGAAATTAATTGTACAAGACCCAACAACAATACAAGAAAAAGTATACgtATAGGACCgGGGAGAGCAgTT
TATgCAACAGatagAATAATAGGAaATATAAGACAAGCACATTGTAACaTTAGTAaAGaAAAATGGAgTAgC
ACTTTAAAACAGATAGTTgAAAAATTAAGAGAAaAATTTGGGaacgATAcAACAATAGTCTTTAATCAATCC
TCAGGAGGGGACCCAGAAATTGTAATGCACAGTTTTAATTGTGGAGGGGAATTTTTCTACTGTAATTCAgCA
CAACTGTTTAATAGTACTTGGaATtcaAcacaaccGttaaatgatactgacgggtcaaataacAaCactATC
ACACTCCaATGCAaAATAAAACAAATTATAAACATGTGGCAGGAAGTAGGAAAAGCAATGTATGCCCCTCCC
ATCcaAGGACtAATTAGATGTTCATCAAATATTACAGGGCTGCTATTAACAAGAGATGGTGGTAcaGacaag
aatgggacagggagcCAgAatAagacaGAgATCTTCAGACCTGGA
>3V17X12,0.69819193648122,1.7441860465116,X4
GAAGAGGTAGTAATTAGATCTGAAAATTTCtCaGACAATGCTAAAACCATAATAGTACAGCTGAAaGAAcCT
GTAGAAATTAATTGTACAAGACCCAACAACAATACAAGAAAAAGTATACgtATAGGACCgGGGAGAGCAgTT
TATgCAACAGatagAATAATAGGAaATATAAGACAAGCACATTGTAACaTTAGTgaAGaAAAATGGAgTAgC
ACTTTAAAACAGATAGTTgAAAAATTAAGAGAAaAATTTGGGaacAATAcAACAATAGTCTTTAATCAATCC
TCAGGAGGGGACCCAGAAATTGTAATGCACAGTTTTAATTGTGGAGGGGAATTTTTCTACTGTAATTCAgCA
CAACTGTTTAATAGTACTTGGaATtcaAcacaaccGttaaatgatactgacgggtcaaataacAaCactATC
ACACTCCaATGCAaAATAAAACAAATTATAAACATGTGGCAGGAAGTAGGAAAAGCAATGTATGCCCCTCCC
ATCcaAGGACtAATTgGATGTTCATCAAATATTACAGGGCTGCTATTAACAAGAGATGGTGGTAcaGacaag
aatAagacaGAgATCTTCAGACCTGGA
>3V17X13,0.17982672075142,8.1395348837209,R5
GAAGAGGTAGTAATTAaATCTGAAAATTTCtCaGACAATGCTAAAACCATAATAGTACAGCTGAAaGAccCT
GTAaAcATTAcTTGTACAAGACCCAACAACAATACAAGAAAAAGTATACAtATAGcACCgGGGAGAGCATTT
TATgCAACAGatagAATAATAGGAaATATAAGACAAGCACATTGTAACaTTAGTAGAGaAAAATGGAATAgt
ACTTTAAAACAGATAGTTgAAAAATTAAGAGAAagATTTGGGaacAATAcAACAATAGTCTTTAATCAATCC
TCAGGAGGGGACCCAGAAATTGTAATGCACAGTTTTAATTGTGGAGGGGAATTTTTCTACTGTAATaCAACA
CAACTGTTTAATAGcACTTGGaATtcaAcacaacTGttgaatgatactagagaactaaataacAATaAcgaC
actATCACACTCCCATGCAGAATAAAACAAATTATAAACATGTGGCAGGAAGTAGGAAAAGCAATGTATGCC
CCTCCCATCcaAGGACtAATTAGATGTTCATCAAATATTACAGGGCTGCTATTAACAAGAGATGGTGGTAca
GacaagaatgggacagatagcgAgAatAagacaGAgATCTTCAGACCTGGA
>3V17X14,0.69819193648122,1.7441860465116,X4
GAAGAaGTAGTAATTAGATCTGAAAATTTCtCaaACAAcGCTAAAACCATAATAGTACAGCTGAAaGAAcCT
GTAGAAATTAATTGTACAAGACCCAACAACAATACAAGAAAAAGTATACgtATAGGACCgGGGAGAGCAgTT
TATgCAACAGatagAATAATAGGAaATATAAGACAAGCACATTGTAACaTTAGTAaAGaAAAATGGAgTAgC
ACTTTAAAACAGATAGTTgAAAAATTAAGAGAAaAATTTGGGaacAATAcAACAATAGTCTTTAATCAATCC
TCAGGAGGGGACCCAGAAATTGTAATGCACAGTTTTAATTGTGGAGGGGAATTTTTCTACTGTAATTCAgCA
CAACTGTTTAAcAGTACTTGGaATtcaAcacaaccGttaaatgatactgacgggtcaaataacAaCactATC
ACACTCCaATGCAaAATAAAACAAATTATAAACATGTGGCAGGAAGTAGGAAAAGCAATGTATGCCCCTCCC
ATCcaAGGACtAATTAGATGTTCATCAAATATTACAGGGCTGCTATTAACAAGAGATGGTGGTAcaGacgag
aatgggacagggagcCAgAatAagacaGAgATCTTCAGACCTGGA
>3V17X15,0.69819193648122,1.7441860465116,X4
GAAGAGGTAGTAATTAGATCTGAAAATTTCtCaGACAATGCTAAAACCATAATAGTACAGCTGAAaGAAcCT
GTAGAAATTAATTGTACAAGACCCAACAACAATACAAGAAAAAGTATACgtATAGGACCgGGGAGAGCAgTT
TATgCAACAGatagAATAATAGGAaATATAAGACAAGCACATTGTAACaTTAGTAGAGaAAAATGGAATAgC
ACTTTAAAACAGATAGTTgAAAAATTAAGAGAgaAATTTGGGaacgATAcAACAATAGTCTTTAATCAATCC
TCAGGAGGGGACCCAGAAATTGTAAgGCACAGTTTTAATTGTGGAGGGGAATTTTTCTACTGTgATTCAACA
CAACTGTTTAATAGTACTTGGaATtcaAcacaaccGttaaatgatactggagggtcggataTCACACTCCaA
TGCAaAATAAAACAAATTATAAACATGTGGCAGGAAGTAGGAAAAGCAATGTATGCCCCTCCCATCAGcGGA
CtAATTAGATGTTCATCAAATATTACAGGGCTGCTATTAACAAGAGATGGTGGTAcaGaaaagaatgggaca
gggagcCAgAatAagacaGAgATCTTCAGACCTGGA
>3V17X16,0.69819193648122,1.7441860465116,X4
GAAGAGGTAGTAATTAaATCTGAAAATTTCtCGGACAATGCTAAAACCATAATAGTACAGCTGAAaGAAcCT
GTAGAAATTAATTGTACAAGACCCAACAACAATACAAGAAAAAGTATACgtATAGGACCgGGGAGAGCAgTT
TATgCAACAGatagAATAATAGGAaATATAAGACAAGCACATTGTAACaTTAGTAGAGaAAAATGGAATAgC
ACTTTAAAACAGATAGTTgAAAAATTAAGAGAAaAATTTGGGaacgATAcAACAATAGTCTTTAATCAATCC
TCAGGAGGGGACCCAGAAATTGTAATGCACAGTTTTAATTGTGGAGGGGAATTTTTCTACTGTAgTTCAgCA
CAACTGTTTAATAGTACTTGGaATtcaAcacaaccGttaaatgatactgacgggtcaaataacAaCactATC
ACACTCCaATGCAaAATAAAACAAATTATAAACATGTGGCAGGAAGTAGGAAAAGCAATGTATGCCCCTCCC
ATCAGcGGACtAATTAGATGTTCATCAAATATTACAGGGCTGCTATTAACAAGAGATGGTGGTAcaGaaaag
aatgggacagagagcCAgAatAagacaGAgATCTTCAGACCTGGA
>3V18X01,0.69819193648122,1.7441860465116,X4
GAAGAGGTAGTAATTAGATCTGAAAATTTCtCaGACAATGCTAAAACCATAATAGTACAGCTGAAaGAAcCT
GTAGAAATTAATTGTACAAGACCCAACAACAATACAAGAAAAAGTATACgtATAGGACCgGGGAGAGCAgTT
TATgCAACAGatagAATAATAGGAaATATAAGACAAGCACATTGTAACaTTAGTgaAGaAAAATGGAgTAgC
ACTTTAAAACAGATAGTTgAAAAATTAAGAGAAaAATTTGGGaacAATAcAACAATAGTCTTTAATCAATCC
TCAGGAGGGGACCCAGAAATTGTAATGCACAGTTTTAATTGTGGAGGGGAATTTTTCTACTGTAATTCAgCA
CAACTGTTTAATAGTACTTGGaATtcaAcacaaccGttaaatgatactgacgggtcaaataacAaCactATC
ACACTCCaATGCAaAATAAAACAAATTATAAACATGTGGCAGGAAGTAGGAAAAGCAATGTATGCCCCTCCC
ATCcaAGGACtAATTAGATGTTCATCAAATATTACAGGGCTGCTATTAACAAGAGATGGTGGTAcaGacaag
aatAagacaGAgATCTTCAGACCTGGA
>3V18X03,0.69819193648122,1.7441860465116,X4
GAAGAGGTAGTAATTAaATCTGAAAATTTCtCaGACAATGCTAAAACCATAATAGTACAGCTGAAaGAccCT
GTAaAcATTAcTTGTACAAGACCCAACAACAATACAAGAAAAAGTATACgtATAGGACCgGGGAGAGCggTT
TATgCAACAGatagAATAATAGGAaATATAAGACAAGCACATTGTAACaTTAGTAaAGaAAAATGGAATAga
ACTTTAAAACAGATAGTTgAAAAAcTAAGAGAAaAATTTGGGaacgATAcgACAATAGTCTTTAATCAATCC
TCAGGAGGGGACCCAGAAATTGTAATGCACAGTTTTAATTGTGGAGGGGAATTTTTCTACTGTAATTCAACA
CAACTGTTTAATAGTACTTGGaATtcaAcacaaccGttaaatgatactgacgagtcaaataatAaCactATC
ACACTCCaATGCAaAATAAAACAAATTATAAACATGTGGCAGGAAGTAGGAAAAGCAATGTATGCCCCTCCC
ATCAGcGGACtAATTAGATGTTCATCAAATATTACAGGGCTGCTATTAACAAGAGATGGTGGTAcaaaaaag
aatgggacagagagcCAgAatAagacaGAgATCTTCAGACCTGGA
>3V18X05,0.53658684035098,1.8895348837209,X4
GAAGAGGTAGTAATTAGATCTGAAAATTTCtCaGACAATGCTAAAACCATAATAGTACAGCTGAAaGAccCT
GTAaAcATTAcTTGTACAAGACCCAACAACAATACAAGAAAAAGcATACgtATAGGACCgGGGAGAGCATTT
TATgCAACAGatagAATAATAGGAaATATAAGACAAGCACATTGTAACaTTAGTAGgGaAAAATGGAATAAC
ACTTTAGAACAGATAGTTAtAAAATTAAGAGAAaAATTTGGGaacAATAcAACAATAGTCTTTAATCAATCC
TCAGGAGGGGACCCAGAAATTGTAATGCACAGTTTTAATTGTGGAGGGGAATTTTTCTACTGTAATTCAACA
CAACTGTTTAATAGTACTTGGaATtcaAcacaaccGttaaatgatactgatgagtcaaataacAGCactATC
ACACTCCaATGCAaAATAAgACAAATTATAAACATGTGGCAGGAAGTAGGAAAAGCAATGTATGCCCCTCCC
ATCcaAGGACtAATTAGATGTTCATCAAATATTgCAGGGCTGtTATTAACAAGAGATGGTGGTAcaGaaaag
aatgggacagggagcCAgAatAagacaGAgATCTTCAGACCTGGA
>3V18X06,0.13048917948968,13.808139534884,R5
GAAGAGGTAGTAATTAaATCTGAAAATTTCtCGGACAATGCTAAAACCATAATAGTACAGCTGAAaGAAcCT
GTAGAAATTAATTGTACAAGACCCAACAACAATACAAGAAAAAGTATACAtATAGGACCAGGGAGAGCAgTT
TATgCAACAGGAGgAATAATAGGAaATATAAGACAAGCACATTGTAcCaTTAGTAGAGgAGAATGGAATAAC
ACTTTAAAACAGATAGTTgAAAAATTAAGAGAAaAATTTGGGagcAATAAAACAATAGTCTTTAATCAATCC
TCAGGAGGGGACCCAGAAATTGTAATGCAtAGcTTTAATTGTGGAGGGGAATTTTTCTACTGTAATaCAACA
CAACTGTTTAATAGTACTTGGaATtcaAcacaccTGttaaatgatactagagggccaaataacAcTaAcgaC
accATCACACTtCCATGCAGAATAAAACAAATTATAAACATGTGGCAGGAAGTAGGAAAAGCAATGTATGCC
CCTCCCATCcaAGGACtAATTAGATGTTCATCAAATATTACAGGGCTGCTATTAACAAGAGATGGTGGTAca
GacaagaatgggacagagagcCAgAatAggacaGAgATCTTCAGACCTGGA
>3V18X07,0.17982672075142,8.1395348837209,R5
GAAGAGGTAGTAATTAGATCTGAAAATTTCtCaGACAATGCTAAAACCATAATAGTACAGCTGAAaGAccCT
GTAaAcATTAcTTGTACAAGACCCAACAACAATACAAGAAAAAGTATACAtATAGcACCgGGGAGAGCATTT
TATgCAACAGatagAATAATAGGAaATATAAGACAAGCACATTGTAACaTTAGTAGAGaAAAATGGAATAgC
ACTTTAAAACAGATAGTTgAAAAATTAAGAGAAaAATTTGGGaacAATAcAACAATAGTCTTTAATCAATCC
TCAGGAGGGGACCCAGAAATTGTgATGCACAGcTTTAATTGTGGAGGGGgATTTTTCTACTGTAATTCAgCA
CAACTGTTTAATAGTACTTGGaATtcaAcacaccTGttaaatgatactagagggttaaataacAcTaAcgaC
actATCAtACTCCCATGCAGAATAAAACAAATTATAAACATGTGGCAGGAAGTAGGAAAAGCAATGTATGCC
CCTCCCATCcaAGGACtAATTAGATGTTCATCAAATATTACAGGGCTGCTATTAACAAGAGATGGTGGTAca
GacaagaatgggacagatagcgAgAaCAagacaGAgATCTTCAGACCTGGA
>3V18X08,0.072850231745503,38.226744186047,R5
GAAGAGGTAGTAATTAGATCTGAAAATTTCtCaGACAATGCTAAAACCATAATAGTACAGCTGAAaGAccCT
GTAaAcATTAcTTGTACAAGACCCAACAACAATACAAGcAAAgGTATACAtATAGGACCgGGGAAAaCATTT
TATgCAACAGGtagAATAATAGGAGATATAAGACAAGCACATTGTAACaTTAGTAGAGaAAAATGGAATAAC
ACTTTAGAACAGATAGTTAtAAAATTAAGAGAAaAATTTGGGaacAATAcAACAATAGTCTTTAAgCAATCC
TCAGGAGGGGACCCAGAAATTGTAATGCACAGTTTTAATTGTGGAGGGGAATTTTTCTACTGTAATaCAACA
CAACTGTTTAATAGTACTTGGaATtcaAcacaccTGttaaatgatactagcgaCactATCAtACTCCCATGC
AGAATAAAACAAATTATAAACATGTGGCAGGAAGTAGGAAAAGCAATGTATGCCCCTCCCATCcaAGGACtA
ATTAGATGTTCATCAAATATTACAGGGCTGCTATTAACAAGAGATGGTGGTAcaGacaagaatgggacagat
agcgAgAatAggacaGAgATCTTCAGACCTGGA
>3V18X09,0.061115784481406,48.255813953488,R5
GAAGAGGTAGTAATTAaATCTGAAAATTTCACGGACgATGCTAAAACCATAATAGTACAGCTGAAaaAccCT
GTAaAAATTAATTGTACAAGACCCAACAACAATACAAGAAAAAGTATACAtATAGGACCgGGGAGAGCATTT
TATgCAACAGGAGAAATAATAGGAaATATAAGACAAGCACATTGTAACaTTAGTAGAGaAGAATGGAATAgC
ACTTTAGAACAGATAGTTAAAAAATTAAGAGAAaAATTTGGGaacAATAAAACAATAGTCTTTAATCAATCC
TCAGGAGGGGACCCAGAAATTGTAATGCACAGTTTTAATTGTGGAGGGGAATTTTTCTACTGTAATTCAACA
CAACTGTTTAATAGTACTTGGaATtcaAcacagccGttaaatgatactagagggtcaaataacAcTGgAgaC
attATCACACTCCCATGCAGAATAAAACAAATTATAAACATGTGGCAGGAAGTAGGAAAAGCAATGTATGCC
CCTCCCATCAGAGGACAAATTAGATGTTCATCAAATATTACAGGGCTGCTATTAACAAGAGATGGTGGTAAa
GacaagaatgagacagagagcgAgAatAagacaGAgATCTTCAGACCTGGA
>3V18X12,0.17982672075142,8.1395348837209,R5
GAAGAGGTAGTAATTAGATCTGAAAATTTCtCaGACAATGCTAAAACCATAATAGTACAGCTGAAaGAccCT
GTAaAcATTAcTTGTACAAGACCCAACAACAATACAAGAAAAAGTATACAtATAGcACCgGGGAGAGCATTT
TATgCAACAGatagAATAATAGGAaATATAAGACAAGCACATTGTAACaTTAGTAGAGaAAAATGGAATAgC
ACTTTAAAACAGATAGTTgAAAAATTAAGAGAAaAATTTGGGaacAATAcAACAATAGTCTTTAATCAATCC
TCAGGAGGGGACCCAGAAATTGTgATGCACAGcTTTAATTGTGGAGGGGAATTTTTCTACTGTAATTCAgCA
CAACTGTTTAATAGTACTTGGaATtcaAcacaccTGttaaatgatactagagggttaaataacAcTaAcgaC
actATCAtACTCCCATGCAGAATAAAACAAATTATAAACATGTGGCAGGAAGTAGGAAAAGCAATGTATGCC
CCTCCCATCcaAGGACtAATTAGATGTTCATCAAATATTACAGGGCTGCTATTAACAAGAGATGGTGGTAca
GacaagaatgggacagatagcgAgAaCAagacaGAgATCTTCAGACCTGGA
>3V18X13,0.53658684035098,1.8895348837209,X4
GAAGAGGTAGTAATTAGATCTGAAAATTTCtCaGACAATGCTAAAACCATAATAGTACAGCTGAAaGAccCT
GTAaAcATTAcTTGTACAAGACCCAACAACAATACAAGAAAAAGcATACgtATAGGACCgGGGAGAGCATTT
TATgCAACAGatagAATAATAGGAaATATAAGACAAGCgCATTGTAACaTTAGTAGgGaAAAATGGAATAAC
ACTTTAGAACAGATAGTTAtAAAATTAAGAGAAaAATcTGGGaacAATAcAACAATAGTCTTTAATCAATCC
TCAGGAGGGGACCCAGAAATTGTAATGCACAGTTTTAATTGTGGAGGGGAATTTTTCTACTGTAATTCAACA
CAACTGTTTAATAGTACTTGGaATtcaAcacaaccGttaaatgatactgatgagtcaaataacAGCactATC
ACACTCCaATGCAaAATAAgACAAATTATAAACATGTGGCAGGAAGTAGGAAAAGCAATGTATGCCCCTCCC
ATCcaAGGACtAATTAGATGTTCATCAAATATTACAGGGCTGtTATTAACAAGAGATGGTGGTAcaGaaaag
aatgggacagggagcCAgAatAagacaGAgATCTTCAGACCTGGA
>3V18X14,0.17982672075142,8.1395348837209,R5
GAAGAGGTAGTAATTAGATCTGAAAATTTCtCaGACAATGCTAAAACCATAATAGTACAGCTGAAaGAccCT
GTAaAcATTAcTTGTACAAGACCCAACAACAATACAAGAAAAAGTATACAtATAGcACCgGGGAGAGCATTT
TATgCAACAGatagAATAATAGGAaATATAAGACAAGCACATTGTAACaTTAGTAGAGaAAAATGGAATAgC
ACTTTAAAACAGATAGTTgAAAAATTAAGAGAAaAATTTGGGaacAATAcAACAATAGTCTTTAATCAATCC
TCAGGAGGGGACCCAGAAATTGTgATGCACAGcTTTAATTGTAGAGGGGAATTTTTCTACTGTAATTCAgCA
CAACTGTTTAATAGTACTTGGaATtcaAcacaccTGttaaatgatactagagggttaaataacAcTaAcgaC
actATCAtACTCCCATGCAGAATAAAACAAATcATAAACATGTGGCAGGAAGTAGGAAAAGCAATGTATGCC
CCTCCCATCcaAGGACtAATTAGATGTTCATCAAATATTACAGGGCTGCTATTAACAAGAGATGGTGGTAca
GacaagaatgggacagatagcgAgAaCAagacaGAgATCTTCAGACCTGGA
>3V18X16,0.17982672075142,8.1395348837209,R5
GAAGAGGTAGTAATTAGATCTGAAAATTTCtCaGACAATGCTAAAACCATAATAGTACAGCTGAAaGAccCT
GTAaAcATTAcTTGTACAAGACCCAACAACAATACAAGAAAAAGTATACAtATAGcACCgGGGAGAGCATTT
TATgCAACAGatagAATAATAGGAaATATAAGACAAGCACATTGTAACaTTAGTAGAGaAAAATGGAATAgC
ACTTTAAAACAGATAGTTgAAAAATTAAGAGAAaAATTTGGGaacAATAcAACAATAGTCTTTAATCAATCC
TCAGGAGGGGACCCAGAAATTGTgATGCACAGcTTTAATTGTGGAGGGGAATTTTTCTACTGTAATTCAgCA
CAACTGTTTAATAGTACTTGGaATtcaAcacaccTGttaaatgatactagagggttaaataacAcTaAcgaC
actATCAtACTCCCATGCAGAATAAAACAAATTATAAACATGTGGCAGGAAGTAGGAAAAGCAATGTATGCC
CCTCCCATCcaAGGACtAATTAGATGTTCATCAAATATTACAGGGCTGCTATTAACAAGAGATGGTGGTAca
GacaagaatgggacagatagcgAgAaCAagacaGAgATCTTCAGACCTGGA
>3V19X01,0.061115784481406,48.255813953488,R5
GAAGAGGTAGTAATTAaATCTGAAAATTTCACGGACAATGCTAAAACCATAATAGTACAGCTGAAaaAccCT
GTAaAAATTAATTGTACAAGACCCAACAACAATACAAGAAAAAGTATACAtATAGGACCgGGGAGAGCATTT
TATgCAACAGGAGAAATAATAGGAaATATAAGACAAGCACATTGTAACaTTAGTAGAGaAGAATGGAATAgC
ACTTTAGAACAGATAGTTAAAAAATTAAGAGAAagATTTGGGaacAATAAAACAATAGTCTTTAATCAATCC
TCAGGAGGGGACCCAGAAATTGTAATGCACAGTTTTAATTGTGGAGGGGAATTTTTCTACTGTAATTCAACA
CAACTGTTTAATAGTACTTGGaATtcaAcacagccGttaaatgatactagagggtcaaataacAcTGgAgaC
attATCACACTCCCATGCAGAATAAAACAAATTATAAACATGTGGCAGGAAGTAGGAAAAGCAATGTATGCC
CCTCCCATCAGAGGACAAATTAGATGTTCATCAAATATTACAGGGCTGCTATTAACAAGAGATGGTGGTAAa
GacaagaatgagacagagagcgAgAatAagacaGAgATCTTCAGACCTGGA
>3V19X02,0.69819193648122,1.7441860465116,X4
GAAGAGGTAGTAATTAGATCTGAAAATTTCtCaGACAATGCTAAAACCATAATAGTACAGCTGAAaGAccCT
GTAaAcATTAcTTGTACAAGACCCAACAACAATACAAGAAAAAGTATACgtATAGGACCgGGGAGAGCAgTT
TATgCAACAGatagAATAATAGGAaATATAAGACAAGCACATTGTAACaTTAGTgGAGgAGAATGGAATAAC
ACTTTAAAACAGATAGTTgAAAAATTAAGAGAAaAATTTGGGagcAATAAAACAATAGTCTTTAAgCAATCC
TCAGGAGGGGACCCAGAAATTGTAATGCACAGTTTTAATTGTGGAGGGGAATTTTTCTACTGTAATTCAACA
CAACTGTTTAATAGTACTTGGaATtcaAcacaaccGttaaatgatactgatgggtcaaatagcAGCactATC
ACACTCCaATGCAaAATAAgACAAATTATAAACATGTGGCAGGAAGTAGGAAAAGCAATGTATGCCCCTCCC
ATCAacGGACtAATTAGATGTTCATCAAATATTACAGGGCTGCTATTAACAAGAGATGGTGGTAcaGaaaag
aatgggacagggagcCAgAatAagacaGAgATCTTCAGACCTGGA
>3V19X04,0.69819193648122,1.7441860465116,X4
GAAGAGGTAGTAATTAGATCTGAAAATTTCtCaGACAATGCTAAAACCATAATAGTACAGCTGAAaGAccCT
GTAaAcATTAcTTGTACAAGACCCAACAACAATACAAGAAAAAGTATACgtATAGGACCgGGGAGAGCAgTT
TATgCAACAGatagAATAATAGGAaATATAAGACAAGCACATTGTAACaTTAGTgGAGgAGAATGGAATAAC
ACTTTAAAACAGATAGTTgAAAAATTAAGAGAAaAATTTGGGagcAATAAAACAATAGTCTTTgAgCAATCC
TCAGGAGGGGACCCAGAAATTGTAATGCACAGTTTTAATTGTGGAGGGGAATTTTTCTACTGTAATTCAACA
CAACTGTTTAATAGTACTTGGaATtcaAcacaaccGttaaatgatactgatgggtcaaataacAGCactATC
ACACTCCaATGCAaAATAAgACAAATTATAAACATGTGGCAGGAAGTAGGAAAAGCAATGTATGCCCCTCCC
ATCAacGGACtAATTAGATGTTCATCAAATATTACgGGGCTGCTATTAACAAGAGATGGTGGTAcaGaaaag
aatgggacagggagcCAgAatAagacaGAgATCTTCAGACCTGGA
>3V19X05,0.035867735069315,80.087209302326,R5
GAAGAaGTAGTAATTAGATCTGAAAATTTCtCaGACAATGCTAAAACCATAATAGTACAGCTGAAaGAccCT
GTAaAcATTAcTTGTACAAGACCCAACAACAATACAAGAAAAAGTATACAtATAGcACCgGGGAGAGCATTT
TATgCAACAGGAGAAATAATAGGAaATATAAGACAAGCACATTGTAACaTTAGTgGAGgAGAATGGAATAAC
ACTTTAAAACAGATAGTTgAAAAATTAAGAGAAaAATTTGGGaacAATAcAACAATAGTCTTTAAgCAATCC
TCAGGAGGGGACCCAGAAATTGTAATGCACAGTTTTAATTGTGGAGGGGAATTTTTCTACTGTAATaCAACA
CAACTGTTTAATAGTACTTGGaATttaaatgatactaaagggttaaataacAcTGAAgaCactATCAtACTC
CCATGCAGAATAAAACAAATTATAAACATGTGGCAGGAAGTAGGAAAAGCAATGTATGCCCCTCCCATCcaA
GGACtAATTAGATGTTCATCAAATATTACAGGGCTGCTATTAACAAGAGATGGTGGTAcaGacaagaatggg
aaagagagcCAgAatgagacaGAgATCTTCAGACCTGGA
>3V19X06,0.69819193648122,1.7441860465116,X4
GAAGAGGTAGTAATTAGATCTGAAAATTTCtCaGACAATGCTAAAACCATAATAGTACAGCTGAAaGAccCT
GTAaAcATTAcTTGTACAAGACCCAACAACAATACAAGAAAAAGTATACgtATAGGACCgGGGAGAGCAgTT
TATgCAACAGatagAATAATAGGAaATATAAGACAAGCACATTGTAACaTTAGTgGAGgAGAATGGAATAAC
ACTTTAAAACAGATAGTTgAAAAATTAAGAGAAaAATTTGGGagcAATAAAACAATAGTCTTTAAgCAATCC
TCAGGAGGGGACCCAGAAATTGTAATGCACAGTTTTAATTGTGGAGGGGAATTTTTCTACTGTAATTCAACA
CAACTGTTTAATAGTACTTGGaATtcaAcacaaccGttaaatgatactgatgggtcaaataacAGCactATC
ACACTCCaATGCAaAATAAgACAAATTATAAACATGTGGCAGGAAGTAGGAAAAGCAATGTATGCCCCcCCC
ATCAacGGACtAATTAGATGTTCATCAAATATTACAGGGCTGCTATTAACAAGAGATGGTGGTAcaGaaaag
aatgggacagggagcCAgAatAagacaGAgATCTTCAGACCTGGA
>3V19X07,0.69819193648122,1.7441860465116,X4
GAAGAGGTAGTAATTAGATCTGAAAATTTCtCGGACAATGCTAAAACCATAATAGTACAGCTGAAaGAccCT
GTAaAcATTAcTTGTACAAGACCCAACAACAATACAAGAAAAAGTATACgtATAGGACCgGGGAGAGCAgTT
TATgCAACAGatagAATAATAGGAaATATAAGACAAGCACATTGTAACaTTAGTgGAGgAGAATGGAAcAAC
ACTTTAAAACAGATAGTTgAAAAATTAAGAGAAaAATTTGGGagcAATAAAACAATAGTCTTTAAgCAATCC
TCAGGAGGGGACCCAGAAATTGTAATGCACAGTTTTAATTGTGGAGGGGAATTTTTCTACTGTAATTCAACA
CAACTGTTTAATAGTACTTGGaATtcaAcacaaccGttaaatgatactgatgggtcaaataacAGCactATC
ACACTCCaATGCAaAATAAgACAAATTATAAACATGTGGCAGGAAGTAGGAAAAGCAATGTATGCCCCTCCC
ATCAacGGACtAATTAGATGTTCATCAAATATTACAGGGCTGCTATTAACAAGAGATGGTGGTAcaGaaaag
aatgggacagggagcCAgAatAagacaGAgAcCTTCAGACCTGGA
>3V19X08,0.69819193648122,1.7441860465116,X4
GAAGAGGTAGTAATTAaATCTGAAAATTTCtCGGACAATGCTAAAACCATAATAGTACAGCTaAAaaAccCT
GTAGAAATTAtTTGTACAAGACCCAACAACAATACAAGAAAAAGTATACgtATAGGACCgGGGAGAGCAgTT
TATgCAACAGatagAATAATAGGAaATATAAGACAAGCACATTGTAACaTTAGTAGAGaAAAATGGAATAgC
ACTTTAAAACAGATAGTTgAAAAATTAAGAGAAaAATTTGGGaacAATAcAACAATAGTCTTTAATCgATCC
TCAGGAGGGGACCCAGAAATTGTAATGCACAGTTTTAATTGTGGAGGGGAATTTTTCTACTGTAATTCAgCA
CAACTGTTTAATAGTACTTGGaATtcaAcacaaccGttaaatgatactgacgggtcaaataacAGCactATC
ACACTCCaATGCAaAATAAAACAAATTATAAACATGTGGCAGGAAGTAGGAAAAGCAATGTATGCCCCTCCC
ATCAGcGGACtAATTAGATGTTCATCAAATATTACAGGGCTGtTATTAACAAGAGATGGTGGTAcaGaaaag
aatgggacagagagcCAgAatAagacaGAgATCTTCAGACCTGGA
>3V19X09,0.035867735069315,80.087209302326,R5
GAAGAGGTAGTAATTAGATCTGAAAATTTCtCGaACAATGCTAAAACCATAATAGTACAGCTGAAaGAccCT
GTAaAcATTAcTTGTACAAGACCCAACAACAATACAAGAAAAAGTATACAtATAGcACCgGGGAGAGCATTT
TATgCAACAGGAGAAATAATAGGAaATATAAGACAAGCACATTGTAACaTTAGTAGAGaAAAATGGAATAAC
ACTTTAGAACAGATAGTTAtAAAATTAAGAGAAaAATTTGGGgacAATAcAACAATAGTCTTTAAgCAATCC
TCAGGAGaGGACCCAGAAATTGTAATGCACAGTTTTAATTGTGGAGGGGAATTTTTCTACTGTAATaCAACA
CAACTGTTTAATAGTACTTGGaATtcaAcacaacaGttaaatggtactagaaagaatATCAtACTCCCATGC
AGAATAAAACAAATTATAAACATGTGGCAGGAAGTAaGAAAAGCAATGTATGCCCCTCCCATCcaAGGACtA
ATTAGATGTTCATCAAATATTACAGGGCTGCTATTAACAAGAGATGGTGGTAcaGacaagaataggacagat
agcgAgAatAggacaGAgATCTTCAGACCTGGA
>3V19X10,0.69819193648122,1.7441860465116,X4
GAAGAGGTAGTAATTAGATCTGAAAATTTCtCaGACAATGCTAAAACCATAATAGTACAGCTGAAaGAccCT
GTAaAcATTAcTTGTACAAGACCCAACAACAATACAAGAAAAAGTATACgtATAGGACCgGGGAGAGCAgTT
TATgCAACAGatagAATAATAGGAaATATAAGACAAGCACATTGTAACaTTAGTgGAGgAGAATGGAATAAC
ACTTTAAAACAGATAGTTgAAAAATTAAGAGAAaAATTTGGGagcAATAAAACAATAGTCTTTAAgCAATCC
TCAGGAGGGGACCCAGAAATTGTAATGCACAGTTTTAATTGTGGAGGGGAATTTTTCTACTGTAATTCAACA
CAACTGTTTAATAGTACTTGGaATtcaAcacaaccGttaaatgatactgatgggtcaaataacAGCactATC
ACACTCCaATGCAaAATAAgACAAATTATAAACATGTGGCAGGAAGTAGGAAAAGCAATGTATGCCCCTCCC
ATCAacGGACtAATTAGATGTTCATCAAATATTACgGGGCTGCTATTAACAAGAGATGGTGGTAcaGaaaag
aatgggacagggagcCAgAatAagacaGAgATCTTCAGACCTGGA
>3V19X12,0.035867735069315,80.087209302326,R5
GAAGAaGTAGTAATTAGATCTGAAAATTTCtCaGACAATGCTAAAACCATAATAGTACAGCTGAAaGAccCT
GTAaAcATTAcTTGTACAAGACCCAACAACAATACAAGAAAAAGTATACAtATAGcACCgGGGAGAGCATTT
TATgCAACAGGAGAAATAATAGGAaATATAAGACAAGCACATTGTAACaTTAGTgGAGgAGAATGGAATAAC
ACTTTAAAACAGATAGTTgAAAAATTAAGAGAAaAATTTGGGaacAATAcAACAATAGTCTTTAAgCAATCC
TCAGGAGGGGACCCAGAAATTGTAATGCACAGTTTTAATTGTGGAGGGGAATTTTTCTACTGTAATaCAACA
CAACTGTTTAATAGTACTTGGaATttaaatgatactaaagggttaaataacAcTGAAgaCactATCAtACTC
CCATGCAGAATAAAACAAATTATAAACATGTGGCAGGAAGTAGGAAAAGCAATGTATGCCCCTCCCATCcaA
GGACtAATTAGATGTTCATCAAATATTACAGGGCTGCTATTAACAAGAGATGGTGGTAcaGacaagaatggg
aaagagagcCAgAatgagacaGAgATCTTCAGACCTGGA
>3V19X13,0.71441115027213,1.7441860465116,X4
GAAGAGGTAGTAATTAGATCTGAAAATTTCtCaGACAATGCTAAAACCATAATAGTACAGCTGAAaGAccCT
GTAaAcATTAcTTGTAtAAGACCCAACAACAATACAAGAAAAAGTATACgtATAGGACCgGGGAGAGCAgTT
TATgCAACAGatagAATAATAGGAaATATAAGACAAGCtCATTGTAACaTTAGTgGAGgAGAATGGAATAAC
ACTTTAAAAaAGATAGTTgAAAAATTAAGAGAAaAATTTGGGaatAATAAAACAATAGTCTTTAAaCAATCC
TCAGGAGGGGACCCAGAAATTGTAATGCACAGTTTTAATTGTGGAGGGGAATTTTTCTACTGTAATTCAACA
CAACTGTTTAATAGTACTTGGGATtcaAcacaaccGttaaatgatactgatgggtcaaataacAGCactATC
ACACTCCaATGCAaAATAAgACAAATTATAAACATGTGGCAGGAAGTAGGAAAAGCAATGTATGCCCCTCCC
ATCAacGGACtAATTAGATGTTCATCAAATATTACAGGGCTGCTATTAACAAGAGATGGTGGTAcaGaaaag
aatgggacagggagcCAgAatAagacaGAgATCTTCAGACCTGGA
>3V19X14,0.039373903325164,77.03488372093,R5
GAAGAGGTAGTAATTAGATCTGAAAATTTCtCaGACAATGCTAAAACCATAATAGTACAGCTGAAaGAccCT
GTAaAcATTAcTTGTACAAGACCCAACAACAATACAAGAAAAAGTATACAtATAGtACCgGGGAGAGCATTT
TATgCAACAGGAGAAATAATAGGAaATATAAGACAAGCACATTGTAACaTTAGTAGAGaAAAATGGAATAAC
ACTTTAGAACAGATAGTTgAAAAATTAAGAGAAaAATTTGGGaacAATAcAACAATAGTCTTTAAgCAATCC
TCAGGAGGGGACCCAGAAATTGTAATGCACAGTTTTAATTGTGGAGGGGAATTTTTCTACTGTAATaCAACA
CAACTGTTTAATAGTACTTGGaATttaaatgatactaaagggttaaataacAcTGAAgaCactATCAtACTC
CCATGCAGAATAAAACAAATTATAAACATGTGGCAGGAAGTAGGAAAAGCAATGTATGCCCCTCCCATCcaA
GGACtAATTAGATGTTCATCAAATATTACgGGGCTGCTATTAACAAGAGATGGTGGTAcaGacaagaatggg
acaaatagcgAgAatAagacaGAgATCTTCAGACCTGGA
>3V19X15,0.69819193648122,1.7441860465116,X4
GAAGAGGTAGTAATTAGATCTGAAAATTTCtCaGACAATGCTAAAACCATAATAGTACAGCTGAAaGAccCT
GTAaAcATTAcTTGTACAAGACCCAACAACAATACAAGAAAAAGTATACgtATAGGACCgGGGAGAGCAgTT
TATgCAACAGatagAATAATAGGAaATATAAGACAAGCACATTGTAACaTTAGTgGAGgAGAATGGAATAAC
ACTTTAAAACAGATAGTTgAAAAATTAAGAGAAaAATTTGGGagcAATAAAACAATAGTCTTTAAgCAATCC
TCAGGAGGGGACCCAGgAATTGTAATGCACAGTTTTAATTGTGGAGGGGAATTTTTCTACTGTAATTCAACA
CAACTGTTTAATAGTACTTGGaATtcaAcacaaccGttaaatgatactgatgggtcaaataacAGCactATC
ACACTCCaATGCAaAATAAgACAAATTATAAACATGTGGCAGGAAGTAGGAAAAGCAATGTATGCCCCTCCC
ATCAacGGACtAATTAGATGTTCATCAAATATTACAGGGCTGCTATTAACAAGAGATGGTGGTAcaGaaaag
aatgggacagggagcCAgAatAagacaGAgATCTTCAGACCTGGA
>3V22X02,0.77565566523202,1.7441860465116,X4
GAAGAGGTAGTAATTAaATCTGAAAATTTCtCGGACAATGCTAAAACCATAATAGTACAGCTaAAaaAccCT
GTAGAAATTAtTTGTACAAGACCCAACAACAATACgAGAAAAAGTATACgtATAGGACCgGGGAGAGtAgTT
TATgCAACAGatagAATAATAGGAaATATAAGACAAGCACATTGTAACaTTAGTAGAGaAAAATGGAATAgC
ACTTTAAAACAGATAGTTgAAAAATTAAGAGAAaAATTTGGGaacgATAcAACAATAGTCTTTAATCgATCC
TCAGGAGGGGACCCAGAAATTGTAATGCACAGTTTTAATTGTGGAGGGGAATTTTTCTACTGTAATTCAgCA
CAACTGTTTAATAGTACTTGGaATtcaAcacaaccGttaaatgatactgacgggtcaaataacAGCactATC
ACACTCCaATGCAaAATAAAACAAATTATAAACATGTGGCAGGAAGTAGGAAAAGCAATGTATGCCCCTCCC
ATCAGcGGACtAATTAGATGTTCATCAAATATTACAGGGCTGtTATTAACAAGAGATGGTGGTAcaGaaaag
aatgggacagagagcCAgAatAagacaGAgATCTTCAGACCTGGA
>3V22X03,0.050391365040811,62.5,R5
GAAGAGGTAGTAATTAGATCTGAAAATTTCtCaGACAATGCTAAAACCATAATAGTACAGCTGAAaGAccCT
GTAaAcATTAcTTGTACAAGACCCAACAACAATACAAGAAAAAGTATACAtATAcaACCgGGGAGAGCATTT
TATgCAACAGGAGgAATAATAGGAaATATAAGACAAGCACATTGTAACaTTAGTgtAGgAGAATGGAATAAC
ACTTTAAAgCAGATAGTTgAAAAATTAAGAGAAaAATTTGGGagcAATAAAACAATAGTCTTTAAgCAATCC
TCAGGAGGGGACCCAGAAATTGTAATGCACAGTTTTAATTGTGGAGGGGAATTTTTCTACTGTAATaCAACA
CAACTGTTTAATAGTACTTGGaATttaaatgatactaaagggttaaataacAcTGAAgaCcctATCAtACTC
CCATGCAGAATAAAACAAATTATAAACATGTGGCAGGAAGTAGGAAAAGCAATGTATGCCCCTCCCATCcaA
GGACtAAcTAGATGTTCATCAAATATTACAGGGCTGtTATTAACAAGAGATGGTGGTAcaGacaagaatggg
gcagataccgAgAaaAagacaGAgATCTTCAGACCTGGA
>3V22X04,0.050391365040811,62.5,R5
GAAGAGGTAGTAATTAGATCTGAAAATTTCtCaGACAATGCTAAAACCATAATAGTACAGCTGAAaGAccCT
GTAaAcATTAcTTGTACAAGACCCAACAACAATACAAGAAAAAGTATACAtATAcaACCgGGGAGAGCATTT
TATgCAACAGGAGgAATAATAGGAaATATAAGACAAGCACATTGTAACaTTAGTgtAGgAGAATGGAATAAC
ACTTTAAAACAGATAGTTgAAAAATTAAGAGAAaAATTTGGGagcAATAAAACAATAGTCTTTAAgCAATCC
TCAGGAGGGGACCCAGAAATTGTAATGCACAGTTTTAATTGTGGAGGGGAATTTTTCTACTGTAATaCAACA
CAACTGTTTAATAGTACTTGGaATttaaatgatactaaagggttaaataacAcTGAAgaCcctATCAtACTC
CCATGCAGAATAAAACAAATTATAAACATGTGGCAGGAAGTAGGAAAAGCAATGTATGCCCCTCCCATCcaA
GGACtAATTAGATGTTCATCAAATATTACAGGGCTGtTATTAACAAGAGATGGTGGTAcaGacaagaatggg
gcagataccgAgAaaAagacaGAgATCTTCAGACCTGGA
>3V22X05,0.050391365040811,62.5,R5
GAAGAGGTAGTAATTAGATCTGAAAATTTCtCaGACAATGCTAAAACCATAATAGTACAGCTGAAaGAccCT
GTAaAcATTAcTTGTACAAGACCCAACAACAATACAAGAAAAAGTATACAtATAcaACCgGGGAGAGCATTT
TATgCAACAGGAGgAATAATAGGAaATATAAGACAAGCACATTGTAACaTTAGTgtAGgAGAATGGAATAAC
ACTTTAAAACAGATAGTTgAAAAATTAAGAGAAaAATTTGGGagcAATAAAACAATAGTCTTTAAgCAATCC
TCAGGAGGGGACCCAGAAATTGTAATGCACAGTTTTAATTGTGGAGGGGAATTTTTCTACTGTAATaCAACA
CAACTGTTTAATAGTACTTGGaATttaaatgatactaaagggttaaataacAcTGAAgaCcctATCAtACTC
CCATGCAGAATAAAACAAATTATAAACATGTGGCAGGAAGTAGGAAAAGCAATGTATGCCCCTCCCATCcaA
GGACtAATTAGATGTTCATCAAATATTACAGGGCTGtTATTAACAAGAGATGGTGGTAcaGacaagaatggg
gcagataccgAgAaaAagacaGAgATCTTCAGACCTGGA
>3V22X07,0.050391365040811,62.5,R5
GAAGAGGTAGTAATTAGATCTGAAAATTTCtCaGACAATGCTAAAACCATAATAGTACAGCTGAAaGAccCT
GTAaAcATTAcTTGTACAAGACCCAACAACAATACAAGAAAAAGTATACAtATAcaACCgGGGAGAGCATTT
TATgCAACAGGAGgAATAATAGGAaATATAAGACAAGCACATTGTAACaTTAGTgtgGgAGAATGGAATAAC
ACTTTAAAACAGATAGTTgAAAAATTAAGAGAAaAATTTGGGagcAATAAAACAATAGTCTTTAAgCAATCC
TCAGGAGGGGACCCAGAAATTGTAATGCACAGTTTTAATTGTGGAGGGGAATTTTTCTACTGTAATaCAACA
CAACTGcTTAATAGTACTTGGaATttaaatgatactaaagggttaaataacAcTGAAgaCcctATCAtACTC
CCATGCAGAATAAAACAAATTATAAACATGTGGCAGGAAGTAGGAAAAGCAATGTATGCCCCTCCCATCcaA
GGACtAATTAGATGTTCATCAAATATTACAGGGCTGtTATTAACAAGAGATGGTGGTAcaGacaagaatggg
gcagataccgAgAaaAagacaGAgATCTTCgGACCTGGA
>3V22X08,0.050391365040811,62.5,R5
GAAGAGGTAGTAATTAGATCTGAAAATTTCtCaGACAATGCTAAAACCATAATAGTACAGCTGAAaGAccCT
GTAaAcATTAcTTGTACAAGACCCAACAACAATACAAGAAAAAGTATACAtATAcaACCgGGGAGAGCATTT
TATgCAACAGGAGgAATAATAGGAaATATAAGACAAGCACATTGTAACaTTAGTgtAGgAGAATGGAATAAC
ACTTTAAAACAGATAGTTgAAAAATTAAGAGAAaAATTTGGGagcAATAAAACAATAGTCTTTAAgCAATCC
TCAGGAGGGGACCCAGAAATTGTAATGCACAGTTTTAATTGTGGAGGGGAATTTTTCTACTGTAATaCAACA
CAACTGTTTAATAGTACTTGGaATttaaatgatactaaagggttaaataacAcTGAAgaCcctATCAtACTC
CCATGCAGgATAAAACAAATTATAAACATGTGGCgGGAAGTAGGAAAAGCAATGTATGCCCCTCCCATCcaA
GGACtAATTAGATGTTCATCAAATATTACAGGGCTGtTATTAACAAGAGATGGTGGTAcaGacaagaatggg
gcagataccgAgAaaAagacaGAgATCTTCAGACCTGGA
>3V22X10,0.71441115027213,1.7441860465116,X4
GAAGAGGTAGTAATTAGATCTGAAAATTTCtCaGACAATGCTAAAACCATAATAGTACAGCTGgAaGAccCT
GTAaAcATTAcTTGTAtAAGACCCAACAACAATACAAGAAAAAGTATACgtATAGGACCgGGGAGAGCAgTT
TATgCAACAGatagAATAATAGGAaATATAAGACAAGCACATTGTAACaTTAGTgGAGgAGAATGGAATAAC
AtTTTAAAAaAGATAGTTgAAAAATTAAGAGAAaAATTTGGGagtAATAAAACAATAGTCTTTAAaCAATCC
TCAGGAGGGGACCCAGAAATTGTAATGCACAGTTTTAATTGTGGAGGGGAATTTTTCTACTGTAATaCAACA
CAACTGTTTAATAGTACTTGGaATttaAcacaaccattaaatgatactgacgagtcaaataatAaCactATC
ACACTCCaATGCAaAATAAAACAAATTATAAACATGTGGCAGGAAGTAGGAAAAGCAATGTATGCCCCTCCC
ATCAacGGACtAATTAGATGTTCATCAAATATTACAGGGCTGCTATTAACAAGAGATGGTGGTAcaGacaag
aatgggacagatagcCAgAatAagacaGAgATCTTCAGACCTGGA
>3V22X12,0.71441115027213,1.7441860465116,X4
GAAGAGGTAGTAATTAGATCTGAAAATTTCtCaGACAATGCTAAAACCATAATAGTACAGCTGgAaGAccCT
GTAaAcATTAcTTGTAtAAGACCCAACAACAATACAAGAAAAAGTATACgtATAGGACCgGGGAGAGCAgTT
TATgCAACAGatagAATAATAGGAaATATAAGACAAGCACATTGTAACaTTAGTgGAGgAGAATGGAATAAC
AtTTTAAAAaAGATAGTTgAAAAATTAAGAGAAaAATTTGGGagtAATAAAACAATAGTCTTTAAaCAATCC
TCAGGAGGGGACCCAGAAATTGTAATGCACAGTTTTAATTGTGGAGGGGAATTTTTCTACTGTAATaCAACA
CAACTGTTTAATAGTACTTGGaATttaAcacaaccattaaatgatactgacgagtcaaataatAaCactATC
ACACTCCaATGCAaAATAAAACAAATTATAAACATGTGGCAGGAAGTAGGAAAAGCAATGTATGCCCCTCCC
ATCAacGGACtAATTAGATGTTCATCAAATATTACAGGGCTGCTATTAACAAGAGATGGTGGTAcaGacaag
aatgggacagatagcCAgAatAagacaGAgATCTTCAGACCTGGA
>3V22X14,0.049421250367066,63.662790697674,R5
GAAGAGGTAGTAATTAGATCTGAAAATTTCtCaGACAATGCTAAAACCATAATAGTACAGCTGAAaGAccCT
GTAaAcATTAcTTGTACAAGACCCAACAACAATACAAGAAAAAGTATACAtATAcGACCgGGGAGAGCATTT
TATgCAACAGGAGgAATAATAGGAaATATAAGACAAGCACATTGTAACaTTAGTgtAGgAGAATGGAATAAC
ACTTTAAAACAGATAGTTgAAAAATTAAGAGAAaAATTTGGGagcAATAAAACAATAGTCTTTAAgCAATCC
TCAGGAGGGGACCCAGAAATTGTAATGCACAGTTTTAATTGTGGgGGGGAATTTTTCTACTGTAATaCAACA
CAACTGTTTAATAGTACTTGGaATttaaatgatactaaagggttaaataacAcTGAAgaCcctATCAtACTC
CCATGCAGAATAAAACAAATTATAAACATGTGGCAGGAAGTAGGAAAAGCAATGTATGCCCCTCCCATCcaA
GGACtAATTAGATGTTCATCAAATATTACAGGGCTGtTATTAACAAGAGATGGTGGTAcaGacaagaatggg
gcagataccgAgAaaAagacaGAgATCTTCAGACCTGGA
>5V02P01,0.050391365040811,62.5,R5
GAAGAGGTAGTAATTAGATCTGAAAATTTCtCaGACAATGCTAAAACCATAATAGTACAGCTGAAaGAccCT
GTAaAcATTAcTTGTACAAGACCCAACAACAATACAAGAAAAAGTATACAtATAcaACCgGGGAGAGCATTT
TATgCAACAGGAGgAATAATAGGAaATATAAGACAAGCACATTGTAACaTTAGTgtAGgAGAATGGAATAAC
ACTTTAAAACAGATAGTTgAAAAATTAAGAGAAaAATTTGGGagcAATAAAACAATAGTCTTTAAgCAATCC
TCAGGAGGGGACCCAGAAATTGTAATGCACAGTTTTAATTGTGGAGGGGAATTTTTCTACTGTAATaCAACA
CAACTGTTTAATAGTACTTGGaATttaaatgatactaaagggttaagtaacAcTGAAgaCcctATCAtACTC
CCATGCAGAATAAAACAAATTATAAACATGTGGCAGGAAGTAGGAAAAGCAATGTATGCCCCTCCCATCcaA
GGACtAATTAGATGTTCATCAAATATTACAGGGCTGtTATTAACAAGAGATGaTGGTAcaGacaagaatggg
gcagataccgAgAaaAagacaGAgATCTTCAGACCTGGA
>5V02P02,0.10181268603406,21.220930232558,R5
GAAGAAGAGGTAGTAATTAGATCTGAcAATTTCACGGACAATaCTAAAACCATAATAGTACAGCTGAAaGAA
cCTGTAGAAATTAATTGTACAAGACCCAACAACAATACAAGAAAAAGTATACctATAGGACCAGGGAGAGCA
TTTTATACAACAGGAGAtATAATAGGAGATATAAGACgAGCACATTGTAACCTTAGTAGAGCAAAgTGGAAT
gACACTTTAAAACAGATAGTTgAAAAATTAAaAGAACAATTTAAGaatAAAACAATAGTCTTTAATCAATCC
TCAGGAGGGGACCCAGAAATTGTAATGCACAGTTTTAATTGTGGAGGGGAATTTTTCTACTGTAATTCAACA
CAACTGTTTAATAGTACTTGGatgttTAaTagtacttggAATgaTACTaAAGaGTCAAATgacACTaAAgaa
AtTATCACACTCCCATGCAGAATAAAACAAATTATAAACAaaTGGCAGGAAGTAGGAAAAGCAATGTATGCC
CCTCCCAaCAGAGGACAAATTAGATGTTCATCAAATATTACAGGGCTGCTATTAACAAGAGATGGTGGTAAG
gACAaCcagaccGAggTCTTCAGACCTGGA
>5V02P03,0.060252883675168,49.273255813953,R5
GAAGAAGAGGTAGTAATTAGATCTGAcAATTTCACGGACAATaCTAAAACCATAATAGTACAGCTGAAaGAA
TCTGTAGAAATTAATTGTACAAGACCCAACAACAATACAAGAAAAAGTATACAtATAGGACCAGGGAGAGCA
TTTTATACAACAGGAGAtATAATAGGAGATATAAGACAAGtACATTGTAACaTTAGTAGAGCAAAATGGAAT
AACACTcTAAtACAGATAGTTAAAAAATTAAaAGtACAATTTGAGaatAAAACAATAGTCTTTAATCAATCC
TCAGGAGGGGACCCAGAAATTGTAATGCACAGTTTTAATTGTGGAGGGGAATTTTTCTACTGTAATTCAACA
CAACTGTTTAATAGTACTTGGatgttTAaTagtacttggAATgaTACTaAAGaGTCAAATgacACTaAAgaa
AtTATCACACTCCCATGCAGAATAAAACAAATTATAAACAaaTGGCAGGAAGTAGGAAAAGCAATGTATGCC
CCTCCCATCAGAGGACAAATTAGATGTTCATCAAATATTACAGGGCTGCTATTAACAAGAGATGGTGGTAAG
gACAaCcagaccGAggTCTTCAGACCTGGA
>5V02P04,0.041520154926613,74.127906976744,R5
GAAGAAGAGGTAGTAATTAGATCTGAcAATTTCACGGACAATaCTAAAACCATAATAGTACAGCTGAAaGAA
cCTGTAGAAATTAATTGTACAAGACCCAACAACAATACAAGAAAAAGTATACctATAGGACCAGGGAGAGCA
TTTTATACAACAGGAGAtATAATAGGAGATATAAGACAAGCACATTGTAACCTTAGTAGAGCAAAATGGAAT
AACACTTTAAtACAGATAGTTgAAAAATTAAaAGAACAATTTAAGaatAAAACAATAGTCTTTAATCAATCC
TCAGGAGGGGACCCAGAAATTGTAATGCACAGTTTTAATTGTGGAGGGGAATTTTTCTACTGTAATTCAACA
CAACTGTTTAATAGTACTTGGatgttTAaTagtacttggAATgaTACTaAAGaGTCAAATgacACTGAAgga
AATATCACACTCCCATGCAGAATAAAACAAATTATAAACAaaTGGCAGGAAGTAGGAAAAGCAATGTATGCC
CCTCCCATCAGAGGACAAATTAGATGTTCATCAAATATTACAGGGCTGCTATTAACAAGAGATGGTGGTAAG
gACAaCcagaccGAggTCTTCAGACCTGGA
>5V02P05,0.018052358513861,95.93023255814,R5
GAAGAAGAGGTAGTAATTAGATCTGAcAATTTCACGGACAATaCTAAAACCATAATAGTACAGCTGAAaGAA
cCTGTAGAAATTAATTGTACAAGACCCAACAACAATACAAGAAAAAGTATACctATAGGACCAGGGAGAGCA
TTTTATACAACAGGAGAcATAATAGGAGATATAgGACAAGCACATTGTAACCTTAGTAGAGCAAAgTGGAAT
gACACTTTAAAACAGATAGTTgAAAAATTAAaAGAACAATTTAAGaatAAAACAATAGTCTTTAATCAATCC
TCAGGAGGGGACCCAGAAATTGTAATGCACAGTTTTAATTGTGGAGGGGAATTTTTCTACTGTAATTCAACA
CAACTGTTTAATAGTACTTGGatgttTAaTagtacttggAATgaTACTaAAGaGTCAAATgacACTaAAgaa
AtTATCACACTCCCATGCAGAATAAAACAAATTATAAACAaaTGGCAGGAAGTAGGAAAAGCAATGTATGCC
CCTCCCATCAGAGGACAAATTAGATGTTCATCAAATATTACAGGGCTGCTATTAACAAGAGATGGTGGTAAG
gACAaCcagaccGAggTCTTCAGACCTGGA
>5V02P07,0.041520154926613,74.127906976744,R5
GAAGAAGAGGTAGTAATTAGATCTGAcAATTTCACGGACAATaCTAAAACCATAATAGTACAGCTGAAaGAA
cCTGTAGAAATTAATTGTACAAGACCCAACAACAATACAAGAAAAAGTATACctATAGGACCAGGGAGAGCA
TTTTATACAACAGGAGAtATAATAGGAGATATAAGACAAGCACATTGTAACaTTAGTAGAGCAAAATGGAAT
AACACTTTAAAACAGATAGTTgAAAAATTAAaAGAACAATTTAAGaatAAAACAATAGcCTTTAATCAATCC
TCAGGAGGGGACCCAGAAATTGTAATGCACAGTTTTAATTGTGGAGGGGAATTTTTCTgCTGTAATTCAACA
CAACTGTTTAATAGTACTTGGatgttTAaTagtacttggAATgaTACTaAAGaGTCAAATgacACTGAAgga
AATATCACACTCCCATGCAGAATAAAACAAATTATAAACAaaTGGCAGGAAGTAGGAAAAGCAATGTATGCC
CCTCCCATCAGAGGACAAATTAGATGTTCATCAAATATTACAGGGCTGCTATTAACAAGAGATGGTGGTAAG
gACAaCcagaccGAggTCTTCAGACCTGGA
>5V02P08,0.041520154926613,74.127906976744,R5
GAAGAAGAGGTAGTAATTAGATCTGAcAATTTCACGGACAATaCTAAAACCATAATAGTACAGCTGAAaGAA
cCTGTAGAAATTAATTGTACAAGACCCAACAACAATACAAGAAAAAGTATACctATAGGACCAGGGAGAGCA
TTTTATACAACAGGAGAtATAATAGGAGATATAAGACAAGCACATTGTAACCTTAGTAGAGCAAAgTGGAAT
gACACTTTAAAACAGATAGTTgAAAAATTAAaAGAACAATTTAAGaatAAAACAATAGTCTTTAATCAATCC
TCAGGAGGGGACCCAGAAATTGTAATGCACAGTTTTAATTGTGGAGGGGAATTTTTCTACTGTAATTCAACA
CAACTGTTTAATAGTACTTGGatgttTAaTagtacttggAATgaTACTaAAGaGTCAAATgacACTGAAgga
AATATCACACTCCCATGCAGAATAAAACAAATTATAAACAaaTGGCAGGAAGTAGGAAAAGCAATGTATGCC
CCTCCCATCAGAGGACAAATTAGATGTTCATCAAATATTACAGGGCTGCTATTAACAAGAGATGGTGGTAAG
gACAaCcagaccGAggTCTTCAGACCTGGA
>5V02P09,0.041520154926613,74.127906976744,R5
GAAGAAGAGGTAGTAATTAGATCTGAcAATTTCACGGACAATaCTAAAACCATAATAGTACAGCTGAAaGAA
TCTGTAGAAATTAATTGTACAAGACCCAACAACAATACAAGAAAAAGTATACctATAGGACCAGGGAGAGCA
TTTTATACAACAGGAGAtATAATAGGAGATATAAGACAAGCACATTGTAACCTTAGTAGAGCAAAgTGGAAT
gACACTTTAAAACAGATAGTTAAAAAATTAAaAGtACAATTTGAGaatAAAACAATAGTCTTTAATCAATCC
TCAGGAGGGGACCCAGAAATTGTAATGCACAGTTTTAATTGTGGAGGGGAATTTTTCTACTGTAATTCAACA
CAACTGTTTAATAGTACTTGGatgttTAaTagtacttggAATgaTACTaAAGaGTCAAATgacACTGAAgga
AATATCACACTCCCATGCAGAATAAAACAAATTATAAACAaaTGGCAGGAAGTAGGAAAAGCAATGTATGCC
CCTCCCATCAGAGGACAAATTAGATGTTCATCAAATATTACAGGGCTGCTATTAACAAGAGATGGTGGTAAG
gACAaCcagaccGAggTCTTCAGACCTGGA
>5V02P10,0.041520154926613,74.127906976744,R5
GAAGAAGAGGTAGTAATTAGATCTGAcAATTTCACGGACAATaCTAAAACCATAATAGTACAGCTGAAaGAA
cCTGTAGAAATTAATTGTACAAGACCCAACAACAATACAAGAAAAAGTATACctATAGGACCAGGGAGAGCA
TTTTATACAACAGGAGAtATAATAGGAGATATAAGACAAGCACATTGTAACCTTAGTAGAGCAAAgTGGAAT
gACACTTTAAAACAGATAGTTgAAAAATTAAaAGAACAATTTAAGaatAAAACAATAGTCTTTAATCAATCC
TCAGGAGGGGACCCAGAAATTGTAATGCACAGTTTTAATTGTGGAGGGGAATTTTTCTACTGTAATTCAACA
CAACTGTTTAATAGTACTTGGatgttTAaTagtacttggAATgaTACTaAAGaGTCAAATgacACTGAAgga
AATATCACACTCCCATGCAGAATAAAACAAATTATAAACAaaTGGCAGGAAGTAGGAAAAGCAATGTATGCC
CCTCCCATCAGAGGACAAATTAGATGTTCATCAAATATTACAGGGCTGCTATTAACAAGAGATGGTGGTAAG
gACAaCcagaccGAggTCTTCAGACCTGGA
>5V02P11,0.041520154926613,74.127906976744,R5
GAAGAAGAGGTAGTAATTAGATCTGAcAATTTCACGGACAATaCTAAAACCATAATAGTACAGCTGAAaGAA
cCTGTAGAAATTAATTGTACAAGACCCAACAACAATACAAGAAAAAGTATACctATAGGACCAGGGAGAGCA
TTTTATACAACAGGAGAtATAATAGGAGATATAAGACAAGCACATTGTAACCTTAGTAGAGCAAAgTGGAAT
gACACTTTAAAACAGATAGTTgAAAAATTAAaAGAACAATTTGAGaatAAAACAATAGTCTTTAATCAATCC
TCAGGAGGGGACCCAGAAATTGTAATGCACAGTTTTAATTGTGGAGGGGAATTTTTCTACTGTAATTCAACA
CAACTGTTTAATAGTACTTGGatgttTAaTagtacttggAATgaTACTaAAGaGTCAAATgacACTGAAgaa
AtTATCACACTCCCATGCAGAATAAAACAAATTATAAACAaaTGGCAGGAAGTAGGAAAAGCAATGTATGCC
CCTCCCATCAGAGGACAAATTAGATGTTCATCAAATATTACAGGGCTGCTATTAACAAGAGATGGTGGTAAG
gACAaCcagaccGAggTCTTCAGACCTGGA
>5V02P12,0.077081853052734,35.029069767442,R5
GAAGAAGAGGTAGTAATTAGATCTGAcAATTTCACGGACAATaCTAAAACCATAATAGTACAGCTGAAaGAA
TCTGTAGAAATTAATTGTACAAGACCCAACAACAATACAAGAAAAAGTATACAtATAGGACCAGGGAGAGCA
TTTTATACAACAGGAGAtATAATAGGAGATATAAGACAAGCACATTGTAACaTTAGTAGAGCAAAATGGAAT
AACACTTTAAtACAGATAGTTAAAAAATTAAaAGtACAATTTGAGaatAAAACAATAGTCTTTAATCAATCC
TCAGGAGGGGACCCAGAAATTGTAATGCACAGTTTTAATTGTGGAGGGGAATTTTTCTACTGTAATTCAACA
CAACTGTTTAATAGTACTTGGatgttTAaTagtacttggAATgaTACTaAAGaGTCAAATgacACTaAAaaa
AtTATCACACTCCCATGCAGAATAAAACAAATTATAgACAaaTGGCAGGAAGTAGGAAAAGCAATGTATGCC
CCTCCCATCAGAGGACAAATTAGATGTTCATCAAATATTACAGGGCTGCTATTAACAAGAGATGGTGGTAAG
gACAaCcagaccGAggTCTTCAGACCTGGA
>5V02P13,0.041520154926613,74.127906976744,R5
GAAGAAGAGGTAGTAATTAGATCTGAcAATTTCACGGACAATaCTAAAACCATAATAGTACAGCTGAAaGAA
cCTGTAGAAATTAATTGTACAAGACCCAACAACAATACAAGAAAAAGTATACctATAGGACCAGGGAGAGCA
TTTTATACAACAGGAGAtATAATAGGAGATATAAGACAAGCACATTGTAACCTTAGTAGAGCAAAgTGGAAT
gACACTTTAAAACAGATAGTTgAAAAATTAAaAGAACAATTTAAGaatAAAACAATAGTCTTTAATCAATCC
TCAGGAGGGGACCCAGAAATTGTAATGCACAGTTTTAATTGTGGAGGGGAATTTTTCTACTGTAATTCAACA
CAACTGTTTAATAGTACTTGGatgttTAaTagtacttggAATgaTACTaAAGaGTCAAATgacACTGAAgga
AATATCACACTCCCATGCAGAATAAAACAAATTATAAACAaaTGGCAGGAAGTAGGAAAAGCAATGTATGCC
CCTCCCATCAGAGGACAAATTAGATGTTCATCAAATATTACAGGGCTGCTATTAACAAGAGATGGTGGTAAG
gACAaCcagaccGAggTCTTCAGACCTGGA
>5V02XA,0.041520154926613,74.127906976744,R5
GAAGAAGAGGTAGTAATTAGATCTGAcAATTTCACGGACAATaCTAAAACCATAATAGTACAGCTGAAaGAA
cCTGTAGAAATTAATTGTACAAGACCCAACAACAATACAAGAAAAAGTATACctATAGGACCAGGGAGAGCA
TTTTATACAACAGGAGAtATAATAGGAGATATAAGACAAGCACATTGTAACCTTAGTAGAGCAAAgTGGAAT
gACACTTTAAAACAGATAGTTgAAAAATTAAaAGAACAATTTAAGaatAAAACAATAGTCTTTAATCAATCC
TCAGGAGGGGACCCAGAAATTGTAATGCACAGTTTTAATTGTGGAGGGGAATTTTTCTACTGTAATTCAACA
CAACTGTTTAATAGTACTTGGatgttTAaTagtacttggAATgaTACTaAAGaGTCAAATgacACTGAAgga
AATATCACACTCCCATGCAGAATAAAACAAATTATAAACAaaTGGCAGGAAGTAGGAAAAGCAATGTATGCC
CCTCCCATCAGAGGACAAATTAGATGTTCATCAAATATTACAGGGCTGCTATTAACAAGAGATGGTGGTAAG
gACAaCcagaccGAggTCTTCAGACCTGGA
>5V02XB,0.077081853052734,35.029069767442,R5
GAAGAAGAGGTAGTAATTAGATCTGAcAATTTCACGGACAATaCTAAAACCATAATAGTACAGCTGAAaGAA
TCTGTAGAAATTAATTGTACAAGACCCAACAACAATACAAGAAAAAGTATACAtATAGGACCAGGGAGAGCA
TTTTATACAACAGGAGAtATAATAGGAGATATAAGACAAGCACATTGTAACaTTAGTAGAGCAAAATGGAAT
AACACTTTAAtACAGATAGTTAAAAAATTAAaAGtACAATTTGAGaatAAAACAATAGTCTTTAATCAATCC
TCAGGAGGGGACCCAGAAATTGTAATGCACAGTTTTAATTGTGGAGGGGAATTTTTCTACTGTAATTCAACA
CAACTGTTTAATAGTACTTGGatgttTAaTagtacttggAATgaTACTaAAGaGTCAAATgacACTGAAgga
AATATCACACTCCCATGCAGAATAAAACAAATTATAAACAaaTGGCAGGAAGTAGGAAAAGCAATGTATGCC
CCTCCCATCAGAGGACAAATTAGATGTTCATCAAATATTACAGGGCTGCTgTTAACAAGAGATGGTGGTAAG
gACAGCcagaccGAggTCTTCAGACCTGGA
>5V02XC,0.077081853052734,35.029069767442,R5
GAAGAAGAGGTAGTAATTAGATCTGAcAATTTCACGGACAATaCTAAAACCATAATAGTACAGCTGAAaGAA
TCTGTAGAAATTAATTGTACAAGACCCAACAACAATACAAGAAAAAGTATACAtATAGGACCAGGGAGAGCA
TTTTATACAACAGGAGAtATAATAGGAGATATAAGACAAGCACATTGTAACaTTAGTAGAGCAAAATGGAAT
AACACTTTAAtACAGATAGTTAAAAAATTAAaAGtACAATTTGAGaatAAAACAATAGTCTTTAATCAATCC
TCAGGAGGGGACCCAGAAATTGTAATGCACAGTTTTAATTGTGGAGGGGAATTTTTCTACTGTAATTCAACA
CAACTGTTTAATAGTACTTGGatgttTAaTagtacttggAATgaTACTaAAGaGTCAAATgacACTaAAgaa
AtTATCACACTCCCATGCAGAATAAAACAAATTATAAACAaaTGGCAGGAAGTAGGAAAAGCAATGTATGCC
CCTCCCATCAGAGGACAAATTAGATGTTCATCAAATATTACAGGGCTGCTATTAACAAGAGATGGTGGTAAG
gACAaCcagaccGAggTCTTCAGACCTGGA
>5V02XD,0.041520154926613,74.127906976744,R5
GAAGAAGAGGTAGTAATTAGATCTGAcAATTTCACGGACAATaCTgAAACCATAATAGTACAGCTGAAaGAA
cCTGTAGAAATTAATTGTACAAGACCCAACAACAATACAAGAAAAAGTATACctATAGGACCAGGGAGAGCA
TTTTATACAACAGGAGAtATAATAGGAGATATAAGACAAGCACATTGTAACCTTAGTAGAGCAAAgTGGAAT
gACACTTTAAAACAGATAGTTgAAAAATTAAaAGAACAATTTAAGaatAAAACAATAGTCTTTAATCAATCC
TCAGGAGGGGACCCAGAAATTGTAATGCACAGTTTTAATTGTGGAGGGGAATTTTTCTACTGTAATTCAACA
CAACTGTTTAATAGTACTTGGatgttTAaTagtacttggAATgaTACTaAAGaGTCAAATgGcACTGAAgga
AATATCACACTCCCATGCAGAATAAAACAAATTATAAACAaaTGGCAGGAAGTAGGAAAAGCAATGTATGCC
CCTCCCATCAGAGGACAAATTAGATGTTCATCAAATATTACAGGGCTGCTATTAACAAGAGATGGcGGTAAt
aatgACAaCcagaccGAggTCTTCAGACCTGGA
>5V02XF,0.041520154926613,74.127906976744,R5
GAAGAAGAGGTAGTAATTAGATCTGAcAATTTCACGGACAATaCTAAAACCATAATAGTACAGCTGAAaGAA
cCTGTAGAAATTAATTGTACAAGACCCAACAACAATACAAGAAAAAGTATACctATAGGACCAGGGAGAGCA
TTTTATACAACAGGAGAtATAATAGGAGATATAAGACAAGCACATTGTAACCTTAGTAGAGCAAAgTGGAAT
gACACTTTAAAACAGATAGTTgAAAAATTAAaAGAACAATTTAAGaatAAAACAATAGTCTTTAATCAATCC
TCAGGAGGGGACCCAGAAATTGTAATGCACAGTTTTAATTGTGGAGGGGAATTTTTCTACTGTAATTCAACA
CAACTGTTTAATAGTACTTGGatgttTAaTagtacttggAATgaTACTaAAGaGTCAAATgacACTGAAgga
AATATCACACTCCCATGCAGAATAAAACAAATTATAAACAaaTGGCAGGAAGTAGGAAAAGCAATGTATGCC
CCTCCCATCAGAGGACAAATTAGATGTTCATCAAATATTACAGGGCTGCTATTAACAAGAGATGGcGGTAAt
aatgACAaCcagaccGAggTCTTCAGACCTGGA
>5V02XH,0.041520154926613,74.127906976744,R5
GAAGAAGAGGTAGTAATTAGATCTGAcAATTTCACGGACAATaCTAAAACCATAATAGTACAGCTGAAaGAA
cCTGTAGAAATTAATTGTACAAGACCCAACAACAATACAAGAAAAAGTATACctATAGGACCAGGGAGAGCA
TTTTATACAACAGGAGAtATAATAGGAGATATAAGACAAGCACATTGTAACCTTAGTAGAGCAAAgTGGAAT
gACACTTTAAAACAGATAGTTgAAAAATTAAaAGAACAATTTAAGaatAAAACAATAGTCTTTAATCAATCC
TCAGGAGGGGACCCAGAAATTGTAATGCACAGTTTTAATTGTGGAGGGGAgTTTTTCTACTGTAATTCgACA
CAACTGTTTAATAGTACTTGGatgttTAaTagtacttggAATgaTACTaAAGaGTCAAATgacACTGAAgga
AATATCACACTCCCATGCAGAATAAAACAAATTATAAACAaaTGGCAGGAAGTAGGAAAAGCAATGTATGCC
CCTCCCATCAGAGGACAAATTAGATGTTCATCAAATATTACAGGGCTGCTATTAACAAGAGATGGcGGTAAt
aatgACAaCcagaccGAggTCTTCAGACCTGGA
>5V02XI,0.041520154926613,74.127906976744,R5
GAAGAAGAGGTAGTAATTAGATCTGAcAATTTCACGGACAATaCTAAAACCATAATAGTACAGCTGAAaGAA
cCTGTAGAAATTAATTGTACAAGACCCAACAACAATACAAGAAAAAGTATACctATAGGACCAGGGAGAGCA
TTTTATACAACAGGAGAtATAATAGGAGATATAAGACAAGCACATTGTAACCTTAGTAGAGCAAAgTGGAAT
gACACTTTAAAACAGATAGTTgAAAAATTAAaAGAACAATTTAAGaatAAAACAATAGTCTTTAATCAATCC
TCAGGAGGGGACCCAGAAATTGTAATGCACAGTTTTAATTGTGGAGGGGAATTTTTCTACTGTAATTCAACA
CAACTGTTTAATAGTACTTGGatgttTAaTagtacttggAATgaTACTaAAGaGTCAAATgacACTGAAgga
AATATCACACTCCCATGCAGAATAAAACAAATTATAAACAaaTGGCAGGAAGTAGGAAAAGCAATGTATGCC
CCTCCCATCAGAGGACAAATTAGATGTTCATCAAATATTACAGGGCTGCTATTAACAAGAGATGGTGGTAAG
gACAaCcagaccGAggTCTTCAGACCTGGA
>5V02XJ,0.077081853052734,35.029069767442,R5
GAAGAAGAGGTAGTAATTAGATCTGAcAATTTCACGGACAATaCTAAAACCATAATAGTACAGCTGAAaGAA
cCTGTAGAAATTAATTGTACAAGACCCAACAACAATACAAGAAAAAGTATACAtATAGGACCAGGGAGAGCA
TTTTATACAACAGGAGAtATAATAGGAGATATAAGACAAGCACATTGTAACaTTAGTAGAGCAAAATGGAAT
AACACTTTAAtACAGATAGTTAAAAAATTAAaAGtACAATTTGAGaatAAAACAATAGTCTTTAATCAATCC
TCAGGAGGGGACCCAGAAATTGTAATGCACAGTTTTAATTGTGGAGGGGAATTTTTCTACTGTAATTCAACA
CAACTGTTTAATAGTACTTGGatgctTAaTagtacttggAATgaTACTaAAGaGTCAAATgacACTaAAgaa
AtTATCACACTCCCATGCAGAATAAAACAAATTATAAACAaaTGGCAGGAAGTAGGAAAAGCAATGTATGCC
CCTCCCATCAGAGGACAAATTAGATGTTCATCAAATATTACAGGGCTGCTATTAACAAGAGATGGTGGTAAG
gACAaCcagaccGAggTCTTCAGACCTGGA
>5V02XL,0.041520154926613,74.127906976744,R5
GAAGAAGAGGTAGTAATTAGATCTGAcAATTTCACGGACAATaCTAAAACCATAATAGTACAGCTGAAaGAG
cCTGTAGAAATTAATTGTACAAGACCCAACAACAATACAAGAAAAAGTATACctATAGGACCAGGGAGAGCA
TTTTATACAACAGGAGAtATAATAGGAGATATAAGACAAGCACAcTGTAACCTTAGTAGAGCAAAgTGGAAT
gACACTTTAAAACAGATAGTTgAAAAATTAAaAGAACAATTTAAGaatAAAACAATAGTCTTTAATCAATCC
TCAGGAGGGGACCCAGAAATTGTAATGCACAGTTTTAATTGTGGAGGGGAATTTTTCTACTGTAATTCAACA
CAACTGTTTAATAGTACTTGGatgttTAaTagtacttggAATgaTACTaAAGaGTCAAATgacACTGAAgga
AATATCACACTCCCATGCAGAATAAAACAAATTATAAACAaaTGGCAGGAAGTAGGAAAAGCAATGTATGCC
CCTCCCATCAGAGGACAAATTAGATGTTCATCAAATATTACAGGGCTGCTATTAACAAGAGATGGcGGTAAt
aatgACAaCcagaccGAggTCTTCAGACCTGGA
>5V02XN,0.041520154926613,74.127906976744,R5
GAAGAAGAGGTAGTAATTAGATCTGAcAATTTCACGGACAATaCTAAAACCATAATAGTACAGCTGAAaGAA
cCTGTAGAAATTAATTGTACAAGACCCAACAACAATACAAGAAAAAGTATACctATAGGACCAGGGAGAGCA
TTTTATACAACAGGAGAtATAATAGGAGATATAAGACAAGCACATTGTAACCTTAGTAGAGCAAAgTGGAAT
gACACTTTAAAACAGATAGTTgAAAAATTAAaAGAACgATTTAAGaatAAAACAATAGTCTTTAATCAATCC
TCAGGAGGGGACCCAGAAATTGTAATGCACAGTTTTAATTGTGGAGGGGAATTTTTCTACTGTgATTCAACA
CAACTGTTTAATAGTACTTGGatgttTAaTagtacttggAATgaTAaTGAtAcTAacgCTGAAggaAATATC
ACACTCCCATGCAGAATAAAACAAATTATAAACAaaTGGCAGGAAGTAGGAAAAGCAATGTATGCCCCTCCC
ATCAGAGGACAAATTAGATGTTCATCAAATATTACAGGGCTGCTATTAACAAGAGATGGTGGTAAGgACAaC
cagaccGAggTCTTCAGACCTGGA
>5V03XB,0.077081853052734,35.029069767442,R5
GAAGAAGAGGTAGTAATTAGATCTGAcAATTTCACGGACAATaCTAAAACCATAATAGTACAGCTGAAaGAA
TCTGTAGAAATTAATTGTACAAGACCCAACAACAATACAAGAAAAAGTATACAtATAGGACCAGGGAGAGCA
TTTTATACAACAGGAGAtATAATAGGAGATATAAGACAAGCACATTGTAACaTTAGTAGAGCAAAATGGAAT
AACACTTTAAtACAGATAGTTAAAAAATTAAaAGtACAATTTGAGaatAAAACAATAGTCTTTAATCAATCC
TCAGGAGGGGACCCAGAAATTGTAATGCACAGTTTTAATTGTGGAGGGGAATTTTTCTACTGTAATTCAACA
CAACTGTTTAATAGTACTTGGatgttTAaTagtacttggAATgaTACTaAAGaGTCAAATgacACTaAAgaa
AtTATCACACTCCCATGCAGAATAAAACAAATTATAAACAaaTGGCAGGAAGTAGGAAAAGCAATGTATGCC
CCTCCCATCAGAGGACAAATTAGATGTTCATCAAATATTACAGGGCTGCTATTAACAAGAGATGGTGGTAAG
gACAaCcagaccGAggTCTTCAGACCTGGA
>5V03XC,0.077081853052734,35.029069767442,R5
GAAGAAGAGGTAGTAATTAGATCTGAcAATTTCACGGACAATaCTAAAACCATAATAGTACAGCTGAAaGAA
TCTGTAGAAATTAATTGTACAAGACCCAACAACAATACAAGAAAAAGTATACAtATAGGACCAGGGAGAGCA
TTTTATACAACAGGAGAtATAATAGGAGATATAAGACAAGCACATTGTAACaTTAGTAGAGCAAAATGGAAT
AACACTTTAGtACAGATAGTTAAAAAATTAAaAGtACAATTTGAGaatAAAACAATAGTCTTTAATCAATCC
TCAGGAGGGGACCCAGAAATTGTAATGCACAGTTTTAATTGTGGgGGGGAATTTTTCTACTGTAATTCAACA
CAACTGTTTAATAGTACTTGGatgttTAaTagtacttggAATgaTACTaAAGaGTCAAATgacACTaAAgaa
AtTATCACACTCCCATGCAGAATAAAACAAATTATAAACAaaTGGCAGGAAGTAGGAAAAGCAATGTATGCC
CCTCCCATCAGAGGACAAATTAGATGTTCATCAAATATTACAGGGCTGCTATTAACAAGAGATGGTGGTAAt
aatgACAaCcagaccGAggTCTTCAGACCTGGA
>5V03XD,0.041520154926613,74.127906976744,R5
GAAGAAGAGGTAGTAATTAGATCTGAcAATTTCACGGACAATaCTAAAACCATAATAGTACAGCTGAAaGAA
TCTGTAGAAATTAATTGTACAAGACCCAACAACAATACAAGAAAAAGTATACctATAGGACCAGGGAGAGCA
TTTTATACAACAGGAGAtATAATAGGAGATATAAGACAAGCACATTGTAACCTTAGTAGAGCAAAATGGAAT
gACACTTTAAAACAGATAGTTgAAAAATTAAaAGAAgAATTTAAGaatAAAACAATAGTCTTTAATCAATCC
TCAGGAGGGGACCCAGAAATTGTAATGCACAGTTTTAATTGTGGAGGGGAATTTTTCTACTGTgATTCAACA
CAACTGTTTAATAGTACTTGGatgttTAaTagtacttggAATgaTAaTGAtAcTAacgCTGAAggaAATATC
ACACTCCCATGCAGAATAAAACAAATTATAAACAaaTGGCAGGAAGTAGGAAAAGCAATGTATGCCCCTCCC
ATCAGAGGACAAATTAGATGTTCATCAAATATTACAGGGCTGCTATTAACAAGAGATGGTGGTAAGgACAaC
cagaccGAggTCTTCAGACCTGGA
>5V03XE,0.077081853052734,35.029069767442,R5
GAAGAAGAGGTAGTAATTAGATCTGAcAATTTCACGGACAATaCTAAAACCATAATAGTACAGCTGAAaGAA
cCTGTAGAAATTAATTGTACAAGACCCAACAACAATACAAGAAAAAGTATACAtATAGGACCAGGGAGAGCA
TTTTATACAACAGGAGAcATAATAGGAGATATAAGACAAGCACATTGTAACaTTAGTAGAGCAAAATGGAAT
AACACTTTAAAACAGATAGTTgAAAAATTAAaAGAACAATTTAAGaatAAAACAATAGTCTTTAATCAgTCC
TCAGGAGGGGACCCAGAAATTGTAATGCACAGTTTTAATTGTGGAGGGGAATTTTTCTACTGTAATTCAACA
CAACTGTTTAATAGTACTTGGatgttTAaTagtacttggAATgaTACTaAAGaGTCAAATgacACTaAAgaa
AtTATCACACTCCCATGCAGAATAAAACAAATTATAAACAaaTGGCAGGAAGTAGGAAAAGCAATGTATGCC
CCTCCCATCAGAGGACAAATTAGATGTTCATCAAATATTACAGGGCTGCTATTAACAAGAGATGGTGGTAAG
gACAaCcagaccGAggTCTTCAGACCTGGA
>5V03XF,0.077081853052734,35.029069767442,R5
GAAGAAGAGGTAGTAATTAGATCTGAcAATTTCACGGACAATaCTAAAACCATAATAGTACAGCTGAAaGAA
TCTGTAGAAATTAATTGTACAAGACCCAACAACAATACAAGAAAAAGTATACAtATAGGACCAGGGAGAGCA
TTTTATACAACAGGAGAtATAATAGGAGATATAAGACAAGCACATTGTAACaTTAGTAGAGCAAAATGGAAT
AACACTTTAAtACAGATAGTTAAAAAATTAAaAGtACAATTTGAGaatAAAACAATAGTCTTTAATCAATCC
TCAGGAGGGGACCCAGAAATTGTAATGCACAGTTTTAATTGTGGgGGGGAATTTTTCTACTGTAATTCAACA
CAGCTGTTTAATAGTACTTGGatgtcTAaTagtacttggAATgaTACTaAAGaGTCAAATgacACTaAAgaa
AtTATCACACTCCCATGCAGAATAAAACAAATTATAAACAaaTGGCAGGAAGTAGGAAAAGCAATGTATGCC
CCTCCCATCAGAGGACAAATTAGATGTTCATCAAATATTACAGGGCTGCTATTAACAAGAGAcGGTGGTAAt
aatgACAaCcagaccGAggTCTTCAGACCTGGA
>5V03XI,0.041520154926613,74.127906976744,R5
GAAGAAGAGGTAGTAATTAGATCTGAcAATTTCACGGACAATaCTAAAACCATAATAGTACAGCTGAAaGAA
cCTGTAGAAATTAATTGTACAAGACCCAACAACAATACAAGAAAAAGTATACctATAGGACCAGGGAGAGCA
TTTTATACAACAGGAGAtATAATAGGAGATATAAGACAAGCACATTGTAACCTTAGTAGAGCAAAgTGGAAT
gACACTTTAAAACAGATAGTTgAAAAATTAAaAGAACAATTTAAGaatAAAACgATAGTCTTTAATCAATCC
TCAGGAGGGGACCCAGAAATTGTAATGCACAGTTTTAATTGTGGAGGGGAATTTTTCTACTGTAATTCAACA
CAACTGTTTAATAGTACTTGGatgttTAaTagtacttgggATgaTACTaAAGaGTCAAATgacACTaAAgaa
AtTATCACACTCCCATGCAGAATAAAACAAATTATAAAtAaaTGGCAGGAAGTAGGAAAAGCAATGTATGCC
CCTCCCATCAGAGGACAAATTAGATGTTCATCAAATATTACAGGGCTGCTATTAACAAGAGATGGTGGTAAG
gACAaCcagaccGAggTCTTCAGACCTGGA
>5V03XJ,0.041520154926613,74.127906976744,R5
GAAGAAGAGGTAGTAATTAGATCTGAcAATTTCACGGACAATaCTAAAACCATAATAGTACAGCTGAAaGAA
TCTGTAGAAATTAATTGTACAAGACCCAACAACAATACAAGAAAAAGTATACctATAGGACCAGGGAGAGCA
TTTTATACAACAGGAGAtATAATAGGAGATATAAGACAAGCACATTGTAACCTTAGTAGAGCAAAATGGAAT
gACACTTTAAAACAGATAGTTgAAAAATTAAaAGAAgAATTTAAGaatAAAACAATAGTCTTTAATCAATCC
TCAGGAGGGGACCCAGAAATTGTAATGCACAGTTTTAATTGTGGAGGGGAATTTTTCTACTGTgATTCAACA
CAACTGTTTAATAGTACTTGGatgttTAaTagtacttggAATgaTAaTGAtAcTAacgCTGAAggaAATATC
ACACTCCCATGCAGAATAAAACAAATTATAAACAaaTGGCAGGAAGTAGGAAAAGCAATGTATGCCCCTCCC
ATCAGAGGACAAATTAGATGTTCATCAAATATTACAGGGCTGCTATTAACAAGAGATGGTGGTAAGggCAaC
cagaccGAggTCTTCAGACCTGGA
>5V03XK,0.077081853052734,35.029069767442,R5
GAAGAAGAGGTAGTAATTAGATCTGAcAATTTCACGGACAATaCTAAAACCATAATAGTACAGCTGAAaGAA
TCTGTAGAAATTAATTGTACAAGACCCAACAACAATACAAGAAAAAGTATACAtATAGGACCAGGGAGAGCA
TTTTATACAACAGGAGAtATAATAGGAGATATAAGACAAGCACATTGTAACaTTAGTAGAGCAAAATGGAAT
AACACTTTAAtACAGATAGTTAAAAAATTAAaAGtACAATTTGAGaatAAAACAATAGTCTTTAATCAATCC
TCAGGAGGGGACCCAGAAATTGTAATGCACAGTTTTAATTGTGGgGGGGAATTTTTCTACTGTAATTCAACA
CAACTGTTTAATAGTACTTGGatgttTAaTagtacttggAATgaTACTaAAGaGTCAAATgacACTaAAgaa
AtTATCACACTCCCATGCAGAATAAAACAAATTATAAACAaaTGGCAGGAAGTAGGAAAAGCAATGTATGCC
CCTCCCATCAGAGGACAAATTAGATGTTCATCAAATATTACAGGGCTGCTATTAACAAGAGATGGTGGTAAt
aatgACAaCcagaccGAggTCTTCAGACCTGGA
>5V03XM,0.041520154926613,74.127906976744,R5
GAAGAAGAGGTAGTAATTAGATCTGAcAATTTCACGGACAATaCTAAAACCATAATAGTACAGCTGAAaGAA
cCTGTAGAAATTAATTGTACAAGACCCAACAACAATACAAGAAAAAGTATACctATAGGACCAGGGAGAGCA
TTTTATACAACAGGAGAtATAATAGGAGATATAAGACAAGCACATTGTAACCTTAGTAGAGCAAAgTGGAAT
gACACTTTAAAACAGATAGTTgAAAAATTAAaAGAACAATTTAAGaatAAAACAATAGTCTTTAATCAATCC
TCAGGAGGGGACCCAGAAATTGTAATGtACAGTTTTAATTGTGGAGGGGAATTTTTCTACTGTAATTCAACA
CAACTGTTTAATAGTACTTGGatgttTAaTagtacttggAATgaTACTaAAGaGTCAAATgacACTGAAgga
AATATCACACTCCCATGCAGAATAAAACAAATTATAAACAaaTGGCAGGAAGTAGGAAAAGCAATGTATGCC
CCTCCCATCAGAGGACAAATTAGATGTTCATCAAATATTACAGGGCTGCTATTAACAAGAGATGGTGGTAAG
gACAaCcagaccGAggTCTTCAGACCTGGA
>5V03XQ,0.077101920766198,35.029069767442,R5
GAAGAAGAGGTAGTAATTAGATCTGAcAATTTCACGGACAATaCTAAAACCATAATAGTACAGCTGAAaGAA
TCTGTAGAAATTAATTGTACAgGACCCAACAACAATACAAGAAAAAGTATACAtATAGGACCAGGGAGAGCA
TTTTATACAACAGGAGAtATAATAGGAGATATAAGACAAGCACATTGTAACaTTAGTAGAGCAAAATGGAAT
AACACTTTAAtACAGATAGTTAAAAAATTAAaAGtACAATTTGGGaatAAAACAATAGTCTTTAATCAATCC
TCAGGAGGGGACCCAGAAATTGTAATGCACAGTTTTAATTGTGGAGGGGAATTTTTCTACTGTAATTCAACA
CAACTGTTTAATAGTACTTGGatgttTAaTagtacttggAATgaTACTaAAGaGTCAAATgacACTaAggaa
AtTATCACACTCCCATGCAGAATAAAACAAATTATAAACAaaTGGCAGGAAGTAGGAAAAGCAATGTATGCC
CCTCCCATCAGAGGACAAATTAGATGTTCATCAAATATTACAGGGCTGCTATTAACAAGAGATGGTGGTAAt
aatgACAaCcagaccGAggTCTTCAGACCTGGA
>5V03XR,0.077081853052734,35.029069767442,R5
GAAGAAGAGGTAGTAATTAGATCTGAcAATTTCACGGACAATaCTAAAACCATAATAGTACAGCTGAAaGAA
TCTGTAGAAATTAATTGTACAAGACCCAACAACAATACAAGAAAAAGTATACAtATAGGACCAGGGAGAGCA
TTTTATACAACAGGAGAtATAATAGGAGATATAAGACAAGCACATTGTAACaTTAGTAGAGCAAAATGGAAT
AACACTTTAAtACAGATAGTTAAAAAATTAAaAGtACAATTTGAGaatAAAACAATAGTCTTTAATCAATCC
TCAGGAGGGGACCCAGAAATTGTAATGCACAGTTTTAATTGTGGAGGGGgATTTTTtTACTGTAATTCAACA
CAACTGTTTAATAGTACTTGGatgttTAaTagtacttggAATgaTACTaAAGaGTCAAATgacACTaAggaa
AtTATCACACTCCCATGCAGAATAAAACAAATTATAAACAaaTGGCAGGAAGTAGGAAAAGCAATGTATGCC
CCTCCCATCAGAGGACAAATTgGATGTTCATCAAATATTACAGGGCTGCTATTAACAAGAGATGGTGGTAAt
aatgACAaCcagaccGAggTCTTCAGACCTGGA
>5V04XA,0.025002705848584,90.988372093023,R5
GAAGAAGAGGTAGTAATTAGATCTGAcAATTTCACGGACAATaCTAAAgCCATAATAGTACAGCTGAAaGAA
cCTGTAGAAATTAATTGTACAAGACtCAACAACAATACAAGAAAAAGTATACctATAGGACCAGGGAGAGCA
TTTTATACAACAGGAGAtATAATAGGAGATATAAGACAAGCACATTGTAACCTTAGTAGAGtAAAgTGGAAT
gACACTTTAAAACAGATAGTTgAAgAATTAAaAGAACAATTTAAGaatAAgACAATAGTCTTTAATCAATCC
TCAGGAGGGGACCCAGAAATTGTAATGCACAGTTTTAATTGTGGAGGGGAATTTTTCTACTGTAATTCAACA
CAACTGTTTAATAGTACTTGGatgttTAaTagtacttggAATgaTACTaAAGaGTCAAATgacACTGAAgga
AATATCACACTCCCATGCAGAATAAAACAAATTATAAACAaaTGGCAGGAAGTAGGAAAAGCAATGTATGCC
CCTCCCATCAGAGGACAAATTAGATGTTCATCAAATATTACAGGGCTGCTATTAACAAGAGATGGTGGTAAt
aatgACAaCcagaccGAggTCTTCAGACCTGGA
>5V04XB,0.077081853052734,35.029069767442,R5
GAAGAAGAGGTAGTAATTAGATCTGAcAATTTCACGGACAATaCTAAAACCATAATAGTACAGCTGAAaGAA
TCTGTAGAAATTAATTGTACAAGACCCAACAACAATACAAGAAAAAGTATACAtATAGGACCAGGGAGAGCA
TTTTATACAACAGGAGAcATAATAGGAGATATAAGACAAGCACATTGTAACaTTAGTAGAGCAAAgTGGAAT
gACACTTTAAAACAGATAGTTgAAAAATTAAaAGAACAATTTAAGaatAAAACAATAGTCTTTAATCAATCC
TCAGGAGGGGACCCAGAAATTGTAATGCACAGTTTTAATTGTGGAGGGGAATTTTTCTACTGTAATTCAACA
CAACTGTTTAATAGTACTTGGatgttTAaTagtacttggAATgaTACTaAAGaGTCAAATgacACTATCACA
CTCCCATGCAGAATAAAACAAATTATAAACAaaTGGCAGGAAGTAGGAAAAGCAATGTATGCCCCTCCCATC
AGAGGACAAATTAGATGTTCATCAAATATTACAGGGCTGCTATTAACAAGAGATGGTGGTAAtaatgACAaC
cagaccGAggTCTTCAGACCTGGA
>5V04XC,0.077081853052734,35.029069767442,R5
GAAGAAGAGGTAGTAATTAGATCTGAcAATTTCACGGACAATaCTAAAACCATAATAGTACAGCTGAAaGAA
cCTGTAGAAATTAATTGTACAAGACCCAACAACAATACAAGAAAAAGTATACAtATAGGACCAGGGAGAGCA
TTTTATACAACAGGAGAtATAATAGGAGATATAAGACAAGCACATTGTAACCTTAGTAGAGCAAAgTGGAAT
gACACTTTAAAACAGATAGTTgAAAAATTAAaAGAACAATTTAAGaatAAAACAATAGTCTTTAATCAATCC
TCAGGAGGGGACCCAGAAATTGTAATGCACAGTTTTAATTGTGGAGGGGAATTTTTCTACTGTAATTCAACA
CAACTGTTTAgTAGTACTTGGatgttTAaTagtacttggAATgaTACTaAAGaGTCAAATgacACTGAAgaa
AtTATCACACTCCCATGCAGAATAAAACAAATTATAAACAaaTGGCAGGAAGTAGGAAAAGCGATGTATGCC
CCTCCCATCAGAGGACAAATTAGATGTTCATCAAATATTACAGGGCTGCTATTAACgAGAGATGGTGGTAAt
aatgACAaCcagaccGAggTCTTCAGACCTGGA
>5V04XD,0.041520154926613,74.127906976744,R5
GAAGAAGAGGTAGTAATTAGATCTGAcAATTTCACGGACAATaCTAAAACCATAATAGTACAGCTGAAaGAA
cCTGTAGAAATTAATTGTACAAGACCCAACAACAATACAAGAAAAAGTATACctATAGGACCAGGGAGAGCA
TTTTATACAACAGGAGAtATAATAGGAGATATAAGACAAGCACATTGTAACCTTAGTAGAGCAAAgTGGAAT
gACACTTTAAAACAGATAGTTgAAAAATTAAaAGAACAATTTAAGaatAAAACAATAGTCTTTAATCAATCC
TCAGGAGGGGACCCAGAAATTGTAATGCACAGcTTTAATTGTGGAGGGGAATTTTTCTACTGTAATTCAACA
CAACTGTTTAATAGTACTTGGatgttTAaTagtacttggAATgaTACTaAAGaGTCAAATgacACTaAAgaa
AtTATCACACTCCCATGCAGAATAAAACAAATTATAAACAaaTGGCAGGAAGTAGGAAAAGCAATGTATGCC
CCTCCCATCAGAGGACAAATTAGATGTTCATCAAATATTACAGGGCTGCTATTAACAAGAGATGGTGGTAAG
gACAaCcagaccGAggTCTTCAGACCTGGA
>5V04XF,0.077081853052734,35.029069767442,R5
GAAGAAGAGGTAGTAATTAGATCTGAcAATTTCACGGACAATaCTAAAACCATAATAGTACAGCTGAAaGAA
cCTGTAGAAATTAATTGTACAAGACCCAACAACAATACAAGAAAAAGTATACAtATAGGACCAGGGAGAGCA
TTTTATACAACAGGAGAtATAATAGGAGATATAAGACAAGCACATTGTAACCTTAGTAGAGCAAAgTGGAAc
gACACTTTAAAACAGATAGTTgAAAAATTAAaAGAACAATTTAAGaatAAAACAATAGTCTTTAATCAATCC
TCAGGAGGGGACCCAGAAATTGTAATGCACAGTTTTAATTGTGGAGGGGAATTTTTCTACTGTAATTCAACA
CAACTGTTTAATAGTACTTGGatgttTAaTagtacttggAATgaTACTaAAGaGTCAAATgacACTGAAgga
AATATCACACTCCCATGCAGAATAAAACAAATTATAAACAaaTGGCAGGAAGTAGGAAAAGCAATGTATGCC
CCTCCCATCAGAGGACAAATTAGATGTTCATCAAATATTACAGGGCTGCTATTAACAAGAGATGGTGGTAAt
aatgACAaCcagaccGAggTCTTCAGACCTGGA
>5V04XK,0.077081853052734,35.029069767442,R5
GAAGAAGAGGTAGTAATcAGATCTGAcAATTTCACaGACAATaCTAAAACCATAATAGTACAGCTGAAaGAA
cCTGTAGAAATTAATTGTACAAGACCCAACAACAATACAAGAAAAAGTATACAtATAGGACCAGGGAGAGCA
TTTTATACAACAGGAGAtATAATAGGAGATATAAGACAAGCACATTGTAACaTTAGTAGAGCAAAATGGAAT
AACACTTTAAAACAGATAGTTgAAAAATTAAaAGAACAATTTAAGaatAAAACAATAGTCTTTAATCAATCC
TCAGGAGGaGACCCAGAAATTGTAATGCACAGTTTTAATTGTGGAGGGGAATTTTTCTACTGTAAcTCAACA
CAACTGTTTAATAGTACTTGGatgttTAaTagtacttggAATgaTACTaAAGaGTCAAATgGcACTagAgaa
AtTATCACACTCCCATGCAaAATAAAACAAATTATAAACAaaTGGCAGGAAGTAGGAAAAGCAATGTATGCC
CCTCCCATCAGAGGACAAATTAGATGTTCATCAAATATTACAGGGCTGCTATTAACAAGAGATGGTGGTAAt
aatgACAaCcagaccGAggTCTTCAGACCTGGA
>5V04XL,0.041520154926613,74.127906976744,R5
GAAGAAGAGGTAGTAATTAGATCTGAcAATTTCACGGACAATaCTAAAACCATAATAGTACAGCTGAAaGAA
cCTGTAGAAATTAATTGTACAAGACCCAACAACAATACAAGAAAAAGTATACctATAGGACCAGGGAGAGCA
TTTTATACAACAGGAGAtATAATAGGAGATATAAGACAAGCACATTGTAACCTTAGTAGAGCAAAgTGGAAT
gACACTTTAAAACAGATAGTTgAAAAATTAAaAGAACAATTTAAGaatAAAACAATAGTCTTTAATCAATCC
TCAGGAGGGGACCCAGAAATTGTAATGCACAGTTTTAATTGcGGAGGGGAATTTTTCTACTGTAATTCAACA
CAACTGTTTAATAGTACTTGGatgttTAaTagtacttggAATgaTACTaAAGaGTCAAATgaaACTATCACA
CTCCCATGCAGAATAAAACAAATTATAAACAaaTGGCAGGAAGTAGGAAAAGCAATGTATGCCCCTCCCATC
AGAGGACAAATTAGATGTTCATCAAATATTACAGGGCTGCTATTAACAAGAGATGGTGGTAAtaatgACAaC
cagaccGAggTCTTCAGACCTGGA
>5V04XM,0.08245720451733,31.395348837209,R5
GAAGAAGAGGTAGTAATTAGATCTGAcAATTTCACGGACAATaCTAAAACCATAATAGTACAGCTGAAaGAA
cCTGTAGAAATTAATTGTACAAGACCCAACAACAgTACAAGAAAAAGTATACctATAGGACCAGGGAGAGCA
TTTTATACAACAGGAGAtATAATAGGAGATATAAGACAAGCACATTGTAACCTTAGTAGAGCAAAgTGGAAT
gACACTTTAAAACAGATAGTTgAAAAATTAAaAGAACAATTTAAGaatAAAACAATAGTCTTTAATCAATCC
TCAGGAGGGGACCCAGAAATTGTAATGCACAGTTTTAATTGTGGAGGGGAATTTTTCTACTGTAATTCAACA
CAACTGTTTAATAGTACTTGGatgttTAaTagtacttggAATgaTACTaAAGaGTCAAATgacACTGAAgga
AATATCACACTCCCATGCAGAATAAAACAAATTATAAACAaaTGGCAGGAAGTAGGAAAAGCAATGTATGCC
CCTCCCATCAGAGGACAAATTAGATGTTCATCAAATATTACAGGGCTGCTATTAACAAGAGATGGTGGTAAt
aatgACAaCcagaccGAggTCTTCAGACCTGGA
>5V04XN,0.041520154926613,74.127906976744,R5
GAAGAAGAGGTAGTAATTAGATCTGAcAATTTCACGGACAATaCTAAAACCATAATAGTACAGCTGAAaGAA
cCTGTAGAAATTAATTGTACAAGACCCAACAACAATACAAGAAAAAGTATACctATAGGACCAGGGAGAGCA
TTTTATACAACAGGAGAtATAATAGGAGATATAAGACAAGCACATTGTAACCTTAGTAGAGCAAAgTGGAAT
gACACTTTAAAACAGATAGTTgAAAAATTAAaAGAACAATTTAAGaatAAAACAATAGTCTTTAATCAATCC
TCAGGAGGGGACCCAGAAATTGTAATGCACAGTTTTAATTGTGGAGGGGAATTTTTCTACTGTAATTCAACA
CAACTGTTTAATAGTACTTGGatgttTAaTagtacttggAATgaTACTaAAGaGTCAAATgacACTGAAgga
AATATCACACTCCCATGCAGAATAAAACAAATTATAAACAaaTGGCAGGAAGTAGGAAAAGCAATGTATGCC
CCTCCCATCAGAGGACAAATTAGATGTTCATCAAATATTACAGGGCTGCTATTAACAAGAGATGGcGGTAAt
aatgACAatcagaccGAggTCTTCAGACCTGGA
>5V04XU,0.077081853052734,35.029069767442,R5
GAAGAAGAGGTAGTAATTAGATCTGAcAATTTCACGGACAATaCTAAAACCATAATAGTACAGCTGAAGGAA
cCTGTAGAAATTAATTGTACAAGACCCAACAACAATACAAGAAAAAGTATACAtATAGGACCAGGGAGAGCA
TTTTATACAACAGGAGAtATAATAGGAGATATAAGACAAGCACATTGTAACCTTAGTAGAGCAAAgTGGAAT
gACACTTTAAAACAGATAGTTgAAAAATTAAaAGAACAATTTAAGaatAAAACAATAGTCTTTAATCAATCC
TCAGGAGGGGACCCAGAAATTGTAATGCACAGTTTTAATTGTGGAGGGGAATTTTTCTACTGTAATTCAACA
CAACTGTTTAATAGTACTTGGatgttTAaTagtacttggAATgaTACTaAAGaGTCAAATgacACTGAAgaa
AtTATCACACTCCCATGCAGAATAAAACAAATTATAAACAaaTGGCAGGAAGTAGGAAAAGCAATGTATGCC
CCTCCCATCAGAGGACAAATTAGATGTTCATCAAATATTACAGGGCTGCTATTAACAAGAGATGGTGGTAAt
aatgACAaCcagaccGAggTCTTCAGACCTGGA
>5V05XA,0.077081853052734,35.029069767442,R5
GAAGAAGAGGTAGTAATTAGATCTGAcAATTTCACGGACAATaCTAAAACCATAATAGTACAGCTGAAaGAA
TCTGTAGAAATTAATTGTACAAGACCCAACAACAATACAAGAAAAAGTATACAtATAGGACCAGGGAGAGCA
TTTTATACAACAGGAGAtATAATAGGAGATATAAGACAAGCACATTGTAACaTTAGTAGAGCAAAATGGAAT
AACACTTTAAtACAGATAGTTAAAAAATTAAaAGAACAATTTAAGaatAAAACAATAGTCTTTAATCAATCC
TCAGGAGGGGACCCAGAAATTGTAATGCACAGTTTTAATTGTGGAGGGGAATTTTTCTACTGTAATTCAACA
CAACTGTTTAATAGTACTTGGatgttTAaTagtacttggAATgaTACTaAAGaGTCAAATgaaACTATCACA
CTCCCATGCAGAATAAAACAAATTATAAACAaaTGGCAGGAAGTAGGAAAAGCAATGTATGCCCCTCCCATC
AGAGGACAAATTAGAcGTTCATCAAATATTACAGGGCTGCTATTAACAAGAGATGGTGGTAAtagtgACAaC
cagaccGAggTCTTCAGACCTGGA
>5V05XB,0.077081853052734,35.029069767442,R5
GAAGAAGAGGTAGTAATTAGATCTGAcAATTTCACGGACAATaCTAAAACCATAATAGTACAGCTGAAaGAA
TCTGTAGAAATTAATTGTACAAGACCCAACAACAATACAAGAAAAAGTATACAtATAGGACCAGGGAGAGCA
TTTTATACAACAGGAGAtATAATAGGAGATATAAGACAAGCACATTGTAACaTTAGTAGAGCAAAATGGAAT
AACACTTTAAtACAGATAGTTAAAAAATTAAaAGAACAATTTAAGaatAAAACAATAGTCTTTAATCAATCC
TCAGGAGGGGACCCAGAAATTGTAATGCACAGTTTTAATTGTGGAGGGGAATTTTTCTACTGTAATTCAACA
CAACTGTTTAATAGTACTTGGatgttTAaTagtacttggAATgaTACTaAAGaGTCAAATgaaACTATCACA
CTCCCATGCAGAATAAAACAAATTATAAACAaaTGGCAGGAAGTAGGAAAAGCAATGTATGCCCCTCCCATC
AGAGGACAAATTAGATGTTCATCAAATATTACAGGGCTGCTATTAACAAGAGATGGTGGTaatgACAaCcag
accGAggTCTTCAGACCTGGA
>5V05XC,0.077081853052734,35.029069767442,R5
GAAGAAGAGGTAGTAATTAGATCTGAcAATTTCACGGACAATaCTAAAACCATAATAGTACAGCTGAAaGAA
cCTGTAGAAATTAATTGTACAAGACCCAACAACAATACAAGAAAAAGTATACAtATAGGACCAGGGAGAGCA
TTTTATACAACAGGAGAtATAATAGGAGATATAAGACAAGCACATTGTAACaTTAGTAGAGCAAAgTGGAAT
gACACTTTAAAACAGATAaTTgAAAAATTAAaAGAACAATTTAAGaatAAAACAATAGTCTTTAATCAATCC
TCAGGAGGGGACCCAGAAATTGTAATGCACAGTTTTAATTGTGGAGGGGAATTTTTCTACTGTAATTCAACA
CAACTGTTTAATAGTACTTGGatgttTAaTagtacttggAATgaTACTaAAGaGTCAAATgaaACTATCACA
CTCCCATGCAGAATAAAACAAATTATAAACAaaTGGCAGGAAGTAGGAAAAGCAATGTATGCCCCTCCCATC
AGAGGACAAATTAGATGTTCATCAAATATTACAGGGCTGCTATTAACAAGAGATGGTGGTgAggACAaCcag
atcGAggTCTTCAGACCTGGA
>5V05XD,0.077081853052734,35.029069767442,R5
GAAGAAGAGGTAGTAATTAGATCTGAcAATTTCACGGACAATaCTAAAACCATAATAGTACAGCTGAAaGAA
TCTGTAGAAATTAATTGTACAAGACCCAACAACAATACAAGAAAAAGTATACAtATAGGACCAGGGAGAGCA
TTTTATACAACAGGAGAtATAATAGGAGATATAAGACAAGCACATTGTAACaTTAGTAGAGCAAAATGGAAT
AACACTTTAAtACAGATAGTTAAAAAATTAAaAGAACAATTTAAGaatAAAACAATAGTCTTTAATCAATCC
TCAGGAGGGGACCCAGAAATTGTAATGCACAGTTTTAATTGTGGAGGaGAATTTTTCTACTGTAATTCAACA
CAACTGTTTAATAGTACTTGGatgttTAaTagtacttggAATgaTACTaAAGaGTCAAATgacACTATCACA
CTCCCATGCAGAATAAAACAAATTATAAACAaaTGGCAGGAAGTAGGAAAAGCGATGTATGCCCCTCCCATC
AGAGGACAAATTAGATGTTCATCAAATATTACAGGGCTGCTATTAACAAGAGATGGTGGTgAtagtgACAaC
cagaccGAggTCTTCAGACCTGGA
>5V05XE,0.077081853052734,35.029069767442,R5
GAAGAAGAGGTAGTAATTAGATCTGAcAATTTCACGGACAATaCTAAAACCATAATAGTACAGCTGAAaGAA
cCTGTAGAAATTAATTGTACAAGACCCAACAACAATACAAGAAAAAGTATACAtATAGGACCAGGGAGAGCA
TTTTATACAACAGGAGAtATAATAGGAGATATAAGACAAGCACATTGTAACaTTAGTAGAGCAAAATGGAAT
AACACTTTAAtACAGATAGTTAAAAAATTAAaAGAACAATTTAAGaatAAAACAATAGTCTTTAATCAATCC
TCAGGAGGGGACCCAGAAATTGTAATGCACAGTTTTAATTGTGGAGGGGAATTTTTCTACTGTAATTCAACA
CAACTGTTTAATAGTACTTGGatgttTAaTagtacttggAATgaTACTaAAGaGTCAAATAaaACTATCACA
CTCCCATGCAGAATAAAACAAATTATAAACAaaTGGCAGGAAGTAGGAAAAGCAATGTATGCCCCTCCCATC
AGAGGACAAgTTAGATGTTCATCAAATATTACAGGACTGCTATTAACAAGAGATGGTGGTgAtGgtggtaat
aatgACgaCcagaccGAggTCTTCAGACCTGGA
>5V05XF,0.060476728501755,49.127906976744,R5
GAAGAAGAGGTAGTAATTAGATCTGAcAATTTCACGGACAATaCTAAAACCATAATAGTACAGCTGAAaGAA
cCTGTAGAAATTAATTGTACAAGACCCAACAACAATACAAGAAAAAGTATACAtATAGGACCAGGGAGAGCA
TTTTATACAACAGGAGAtATAATAGGAGATATAAGACAAGCACATTGgAACaTTAGTAGAGCAAAATGGAAT
AACACTTTAAtACAGATAGTTAAAAAATTAAaAGAACAATTTAAGaatAAAACAATAGTCTTTAATCAATCC
TCAGGAGGGGACCCAGAAATTGTAATGCACAGTTTTAATTGTGGAGGGGAATTTTTCTACTGTAATTCAACA
CAACTGTTTAATAGTACTTGGatgttTAaTagtacttggAATgaTACTaAAGaGTCAAATgaaACTATCACA
CTCCCATGCAGAATAAAACAAATTATAAACAaaTGGCAGGAAGTAGGAAAAGCGATGTATGCCCCTCCCATC
AGAGGACAAATTAGATGTTCATCAAATATTACAGGGCTGCTATTAACAAGAGATGGTGGTcAGgAgAaCcag
accGAggTCTTCAGACCTGGA
>5V05XJ,0.077081853052734,35.029069767442,R5
GAAGAAGAGGTAGTAATTAGATCTGAcAATTTCACGGACAATaCTAAAACCATAATAGTACAGCTaAAaGAA
cCTGTAGAAATTAATTGTACAAGACCCAACAACAATACAAGAAAAAGTATACAtATAGGACCAGGGAGAGCA
TTTTATACAACAGGAGAtATAATAGGAGATATAAGACAAGCACATTGTAACaTTAGTAGAGCAAAATGGAAT
AACACTTTAAtACAGATAGTTAAAAAATTAAaAGAACAATTTAAGaatAAAACAATAGTCTTTAATCAATCC
TCAGGAGGGGACCCAGAAATTGTAATGCACAGTTTTAATTGTGGAGGGGAATTTTTCTACTGTAATTCAACA
CAACTaTTTAATAGTACTTGGatgttTAaTagtacttggAATgaTACTaAAGaGTCAAATgacACTATCACA
CTCCCATGCAGAATAAAACAAATTATAAACAaaTGGCAGGAgGTAGGAAAgGCAATGTATGCCCCTCCCATC
AGAGGACAAATTAGATGTTCATCAAATATTACAGGGCTGCTATTAACAAGAGATGGaGGTAAtaatAaCcag
accGAggTCTTCAGACCTGGA
>5V05XL,0.077081853052734,35.029069767442,R5
GAAGAAGAGGTAGTAATTAGATCTGAcAATTTCACGGACAATaCTAAAACCATAATAGTACAGCTGAAaGAA
cCTGTAGAAATTAATTGTACAAGACCCAACAACAATACAAGAAAAAGTATACAtATAGGACCAGGGAGAGCA
TTTTATACAACAGGAGAtATAATAGGAGATATAAGACAAGCACATTGTAACaTTAGTAGAGCAAAATGGAAT
AACACTTTAAtACAGATAGTTAAAAAATTAAaAGAACAATTTAAGaatAAAACAATAGTCTTTAATCAATCC
TCAGGAGGGGACCCAGAAATTGTAATGCACAGTTTTAATTGTGGAGGGGAATTTTTCTACTGTAATTCAACA
CAACTGTTTAATAGTACTTGGatgttTAaTagtacttggAATgaTACTaAAGaGTCAAATgaaACTATCACA
CTCCCATGCAGAATAAAACAAATTATAAACAaaTGGCAGGAAGTAGGAAAAGCAATGTATGCCCCTCCCATC
AGAGGACAAATTAGATGTTCATCAAATATTACAGGACTGCTATTAACAAGAGATGGTGGTgAtGgtggtaat
aatgACAaCcagaccGAggTCTTCAGACCTGGA
>5V05XM,0.077081853052734,35.029069767442,R5
GAAGAAGAGGTAGTAATTAGATCTGAcAATTTCACGGACAATaCTAAAACCATAATAGTACAGCTGAgaGAA
cCTGTAGAAATTAATTGTACAAGACCCAACAACAATACAAGAAAAAGTATACAtATAGGACCAGGGAGAGCA
TTTTATACAACAGGAGAtATAATAGGAGATATAAGACAAGCACATTGTAACaTTAGTAGAGCAAAATGGAAT
AACACTTTAAtACAGATAGTTAAAAAATTAAaAGAACAATTTAAGaatAAAACAATAGTCTTTAATCAATCC
TCAGGAGGGGACCCAGAAATTGTAATGCACAGTTTTAATTGTGGAGGGGAATTTTTCTACTGTAATTCAACA
CAACTGTTTAATAGTACTTGGatgttTAaTagtacttggAATgaTACTaAAGaGTCAAATgacACTATCACA
CctCCATGCAGAATAAAACAAATTATAAACAaaTGGCAGGAAGTAGGAAAAGCAATGTATGCCCCTCCCATC
AGAGGACAAATTAGATGTTCATCAAATATTACAGGGCTGCTATTAACAAGAGATGGTGGTAAtGaggACAaC
cagaccGAggTCTTCAGACCTGGA
>5V05XN,0.077081853052734,35.029069767442,R5
GAAGAAGAGGTAGTAATTAGATCTGAcAATTTCAtGGACAATaCTAAAACCATAATAGTACAGCTGAAaGAA
TCTGTAGAAATTAATTGTACAAGACCCAACAACAATACAAGAAAAAGTATACAtATAGGACCAGGGAGAGCA
TTTTATACAACAGGAGAtATAATAGGAGATATAAGACAAGCACATTGTAACaTTAGTAGAGCAAAATGGAAT
AACACcTTAAtACAGATAGTTAAAAAATTAAaAGAACAATTTAAGaatAAAACAATAGTCTTTAATCAATCC
TCAGGAGGGGACCCAGAAATTGTAATGCACAGTTTTAATTGTGGAGGGGAATTTTTCTACTGTAATTCAACA
CAACTGTTTAATAGTACTTGGatgttTAaTagtacttggAATgaTACTaAAGaGTCAAATgacACTATCACA
CTCCCATGCAGAATAAAACAAATTATAAACAaaTGGCAGGAgGTAGGAAAgGCAATGTATGCCCCTCCCATC
AGAGGACAAATTAGATGTTCATCAAATATTACAGGGCTGCTATTAACAAGAGATGGaGGTAAtaatAaCcag
accGAggTCTTCAGACCTGGA
>5V06P12,0.033947227016264,82.994186046512,R5
GAAGAAGAGGTAGTAATTAGATCTGAcAATTTCACGGACAATaCTAAAACCATAATAGTACAGCTGAAaGAA
TCTGTAGAAATTAATTGTACAAGACCCAACAACAATACAAGAAAAAGTATACctATAGGACCAGGGAGAGCA
TTTTATACAACAGGAGAcATAATAGGAGATATAAGACAAGCACATcGTAACaTTAGTAGAGCAAAgTGGAAT
AACACTTTAAtACAGATAGTTAAAAAATTAAaAGAACAATTTAAGaatAAAACAATAGTCTTTAATCAATCC
TCAGGAGGGGACCCAGAAATTGTAATGCACAGTTTTAATTGTGGAGGGGAATTTTTCTACTGTAATTCAACA
CAACTGTTTAATAGTACTTGGatgttTAaTagtacttggAATgaTACTaAAGaGTCAAATgacAATATCACA
CTCCCATGCAGAATAAAACAAATTATAAACAaaTGGCAGGAAGTAGGAAAAGCAATGTATGCCCCTCCCATC
AGAGGACAAATTAGATGTTCATCAAATATTACAGGGCTGCTATTAACAAGAGATGGTGGTgAtGgtggtaat
gACAaCcagaccGAgATCTTCAGACCTGGA
>5V06P13,0.077081853052734,35.029069767442,R5
GAAGAAGAGGTAGTAATTAGATCTGAcAATTTCACGGACAATaCTAAAACCATAATAGTACAGCTaAAaGAA
cCTGTAGAAATTAATTGTACAAGACCCAACAACAATACAAGAAAAAGTATACAtATAGGACCAGGGAGAGCA
TTTTATACAACAGGAGAtATAATAGGAGATATAAGACAAGCACATTGTAACaTTAGTAGAGCAAAATGGAAT
AACACTTTAAtACAGATAGTTAAAAAATTAAaAGAACAATTTAAGaatAAAACAATAGTCTTTAATCAATCC
TCAGGAGGGGACCCAGAAATTGTAATGCACAGTTTTAATTGTGGAGGGGAATTTTTCTACTGTAATTCAACA
CgACTGTTTAATAGTACTTGGatgttTAaTagtacttggAATgcTACTaAAGaGTCAAATgaaACTATCACA
CTCCCATGCAGAATAAAACAAATTATAAACAaaTGGCAGGAAGTAGGAAAAGCAATGTATGCCCCTCCCATC
AGAGGACAAATTAGATGTTCATCAAATATTACAGGGCTGCTATTAACAAGAGATGGTGGTtAtGgtggtaat
gACAaCcagaccGAggTCTTCAGACCTGGA
>5V06P14,0.045557983623725,68.459302325581,R5
GAAGAAGAGGTAGTAATTAGATCTGAcAATTTCACGGACAATaCTAAAACCATAATAGTACAGCTGAAaGAA
cCTGTAGAAATTAATTGTACAAGACCCAACAACAATACAAGAAAAAGTATACAtATAGcACCAGGGAGAGCA
TTTTATACAACAGGAGAtATAATAGGAGATATAAGACAAGCACATTGTAACaTTAGTAGAGCAAAgTGGAAT
AACACTTTAGtACAGATAGTTAAAAAATTAAaAGAACAATTTAAGaatAAAACAATAGTCTTTAATCAATCC
TCAGGAGGGGACCCAGAAATTGTAATGCACAGTTTTAATTGTGGAGGGGAATTTTTCTACTGTAATTCAACA
CAACTGTTTAATAGTACTTGGatgttTAaTggtacttggAATgaTACTaAAGGGTCAAATgacAaTATCACA
CTCCCATGCAGAATAAAACAAATTATAAACAaaTGGCAGGAAGTAGGAAAAGCAATGTATGCCCCTCCCATC
AGAGGACAAATTAGATGTTCATCAAATATTACAGGGCTGCTATTAACAAGAGATGGTGGTgAtGataACAaC
cagaccGAggTCTTCAGACCTGGA
>5V06P16,0.045557983623725,68.459302325581,R5
GAAGAAGAGGTAGTAATTAGATCTGAcAATTTCACGGACAATaCTAAAACCATAATAGTACAGCTGAAaGAA
cCTGTAGAAATTAATTGTACAAGACCCAACAACAATACAAGAAAAAGTATACAtATAGcACCAGGGAGAGCA
TTTTATACAACAGGAGAtATAATAGGAGATATAAGACAAGCACATTGTAACaTTAGTAGAGCAAAgTGGAAT
AACACTTTAAtACAGATAGTTAAAAAATTAAaAGAACAATTTAAGaatAAAACAATAGTCTTTAATCAATCC
TCAGGAGGGGACCCAGAAATTGTAATGCACAGTTTTAATTGTGGAGGGGAATTTTTCTACTGTAATTCAACA
CAACTGTTTAtgttTAaTagtacttggAATgaTACTaAAGaGTCAAATgacAaTATCACACTCCCATGCAGA
ATAAAACAAATTATAAACAaaTGGCAGGAAGTAGGAAAAGCAATGTATGCCCCTCCCATCAGAGGACAAATT
AGATGTTCATCAAATATTACAGGGCTGCTATTAACAAGAGATGGTGGTgAcGgtggtgatagtgACAaCcag
accGAggTCTTCAGACCTGGA
>5V06P17,0.045557983623725,68.459302325581,R5
GAAGAAGAGGTAGTAATTAGATCTGAcAATTTCACGGACAATaCTAAAACCATAATAGTACAGCTGAAaGAA
cCTGTAGAAATTAATTGTACAAGACCCAACAACAATACAAGAAAAAGTATACAtATAGcACCAGGGAGAGCA
TTTTATACAACAGGAGAtATAATAGGAGATATAAGACAAGCACATTGTAACaTTAGTAGAGCAAAgTGGAAT
AACACTTTAAtACAGATAGTTAAAAAATTAAaAGAACAATTTAAGaatAAAACAATAGTCTTTAATCAATCC
TCAGGAGGGGACCCAGAAATTGTAATGCACAGTTTTAATTGTGGAGGGGAATTTTTCTACTGTAATTCAACA
CAACTGTTTAtgttTAaTagtacttggAATgaTACTaAAGaGTCAAATgacAaTATCACACTCCCATGCAGA
ATAAAACAAATTATAAACAaaTGGCAGGAAGTAGGAAAAGCAATGTATGCCCCTCCCATCAGAGGACAAATT
AGATGTTCATCAAATATTACAGGGCTGCTATTAACAAGAGATGGTGGTgAcGgtggtgatagtgACAaCcag
accGAggTCTTCAGACCTGGA
>5V06P18,0.045557983623725,68.459302325581,R5
GAAGAAGAGGTAGTAATTAGATCTGAcAATTTCgCGGACAATaCTAAAACCATAATAGTACAGCTGAAaGAA
cCTGTAGAAATTAATTGTACAAGACCCAACAACAATACAAGAAAAAGTATACAtATAGcACCAGGGAGAGCA
TTTTATACAACAGGAGAtATAATAGGAGATATAAGACAAGCACATTGTAACCTTAGTAcAGCAAAgTGGAAT
AACACTTTAAgACAGATAGTTgAAAAATTAAaAGAACAATTTAAGaatAAAACAATAGTCTTTAATCAATCC
TCAGGAGGGGACCCAGAAATTGTAATGCACAGTTTTAATTGTGGAGGGGAATTTTTCTACTGTAATTCAACA
aAACTGTTTAATAGTACTTGGatgttTAaTagtacttggAATaaTACTaAAGaGTCAAATgacACTATCACA
CTCCCATGCAGAATAAAACAAATTATAAACAaaTGGCAGGAAGTAGGAAAAGCAATGTATGCCCCTCCCATC
AGAGGACAAATTAGATGTTCATCAAATATTACAGGGCTGCTATTAACAAGAGATGGTGGTgAtGgtggtgat
aatgACAaCcagaccGAggTCTTCAGACCTGGA
>5V06P19,0.077081853052734,35.029069767442,R5
GAAGAAGAGGTAGTAATTAGATCTGAcAATTTCACGGACAATaCTAAAACCATAATAGTACAGCTaAAaGAA
cCTGTAGAAATTAATTGTACAAGACCCAACAACAATACAAGAAAAAGTATACAtATAGGACCAGGGAGAGCA
TTTTATACAACAGGAGAtATAATAGGAGATATAAGACAAGCACATTGTAACaTTAGTAGAGCAAAATGGAAT
AACACTTTAAtACAGATAGTTAAAAAATTAAaAGAACAATTTAAGaatAAAACAATAGTCTTTAATCAATCC
TCAGGAGGGGACCCAGAAATTGTAATGCACAGTTTTAATTGTGGAGGGGAATTTTTCTACTGTAATTCAACA
CgACTGTTTAATAGTACTTGGatgttTAaTagtacttggAATgcTACTaAAGaGTCAAATgaaACTATCACA
CTCCCATGCAGAATAAAACAAATTATAAACAaaTGGCAGGAAGTAGGAAAAGCAATGTATGCCCCTCCCATC
AGAGGACAAATTAGATGTTCATCAAATATTACAGGGCTGCTATTAACAAGAGATGGTGGTtAtGgtggtaat
gACAaCcagaccGAggTCTTCAGACCTGGA
>5V06P20,0.045557983623725,68.459302325581,R5
GAAGAAGAGGTAGTAATTAGATCTGAcAATTTCACGGACAATaCTAAAACCATAATAGTACAGCTGAAaGAA
cCTGTAGAAATTAATTGTACAAGACCCAACAACAATACAAGAAAAAGTATACAtATAGcACCAGGGAGAGCA
TTTTATACAACAGGAGAtATAATAGGAGATATAAGACAAGCACATTGTAACaTTAGTAGAGCAAAATGGAAT
AACACTTTAAtACAGATAGTTAAAAAATTAAaAGAACAATTTAAGaatAAAACAATAGTCTTTAATCAATCC
TCAGGAGGGGACCCAGAAATTGTAATGCACAGTTTTAATTGTGGAGGGGAATTTTTCTACTGTAATTCAACA
CAACTGTTTAATAGTACTTGGatgttTAaTggtacttggAATgaTACTaAAGGGTCAAATgacAaTATCACA
CTCCCATGCAGAATAAAACAAATTATAAACAaaTGGCAGGAAGTAGGAAAAGCAATGTATGCCCCTCCCATC
AGAGGACAAATTAGATGTTCATCAAATATTACAGGGCTGCTATTAACAAGAGATGGTGGTgAtGataACAaC
cagaccGAggTCTTCAGACCTGGA
>5V06P22,0.045557983623725,68.459302325581,R5
GAAGAAGAGGTAGTAATTAGATCTGAcAATTTCAtGGACAATaCTAAAACCATAATAGTACAGCTGAAaGAA
cCTGTAGAAATTAATTGTACAAGACCCAACAACAATACAAGAAAAAGTATACAtATAGcACCAGGGAGAGCA
TTTTATACAACAGGAGAtATAATAGGAGATATAAGACAAGCACATTGTAACaTTAGTAGAGCAAAATGGAAT
AACACTTTAAtACAGATAGTTAAAAAATTAAaAGAACAATTTAAGaatAAAACAATAGTCTTTAATCAATCC
TCAGGAGGGGACCCAGAAATTGTAATGCACAGTTTTAATTGTGGAGGGGAATTTTTtTACTGTAATTCAACA
CAACTGTTTAATAGTACTTGGatgAtTAaTagtacttggAATgaTACTGAAGaGTCAAATgaaAaTATCACA
CTCCCATGCAGAATAAAACAAATTATAAACAaaTGGCAGGAAGTAGGAAAAGCAATGTATGCCCCTCCCATC
AGAGGACAAATTAGATGTTCATCAAATATTACAGGGCTGCTATTAACAAGAGATGGTGGTAAtGgtggtgag
gACAaCcagaccGAggTCTTCAGACCTGGA
>5V06P23,0.045557983623725,68.459302325581,R5
GAAGAAGAGGTAGTAATTAGATCTGAcAATTTCACGGACAATaCTAAAACCATAATAGTACAGCTGAAaGAA
cCTGTAGAAATTAATTGTACAAGACCCAACAACAATACAAGAAAAAGTATACAtATAGcACCAGGGAGAGCA
TTTTATACAACAGGAGAtATAATAGGAGATATAAGACAAGCACATTGTAACaTTAGTAGAGCAAAgTGGAAc
AACACTTTAAtACAGATAGTTAAAAAATTAAaAGAACAATTTAAGaatAAAACAATAGcCTTTAATCAATCC
TCAGGAGGGGACCCAGAAATTGTAATGCACAGTTTTAATTGTGGAGGGGAATTTTTCTACTGTAATTCAACA
CAACTGTTTAATAGcACTTGGatgttTAaTagtacttggAATgaTgacACTATCACACTCCCATGCAGAATA
AAACAAATTATAAACAaaTGGCAGGAAGTAGGAAAAGCAATGTATGCCCCTCCCATCAGAGGACAAATTAGA
TGTTCATCAAATATTACAGGGCTGCTATTAACAAGAGATGGTGGTAAtGatgcCAaCcagaccGAggTCTTC
AGACCTGGA
>5V06XB,0.0317193135581,85.174418604651,R5
GAAGAAGAGGTAGTAATTAGATCTGAcAATTTCACGGACAATaCTAAAACCATAATAGTACAGCTGAAaGAA
cCTGTAGAAATTAATTGTACAAGACCCAACAACAATACAAGAAAAAGTATAaAtATAGcACCAGGGAGAGCA
TTTTATACAACAGGAGAtATAgTAGGAGATATAAGACAAGCACATTGTAACaTTAGTAGAGCAAAATGGAAT
AACACcTTAAtACAGATAGTTAAAAAATTAAaAGAgCAATTTAAGaatAAAACAATAGTCTTTAATCAATCC
TCAGGAGGGGACCCAGAAATTGTAATGCACAGTTTTAATTGTGGAGGGGAATTTTTCTACTGTAATTCAACA
CAACTGTTTAATAGTACTTGGatgttTAaTagtacttggAATgaTACTGAAGaGTCAAATgaaAaTATCACA
CTCCCATGCAGAATAAAACAAATTATAAACAaaTGGCAGGAAGTAGGAAAAGCAATGTATGCCCCTCCCATC
AGAGGACAAATTAGATGTTCATCAAATATTACAGGGCTGCTATTAACAAGAGATGGaGGTAAGGataACAaC
cagaccGAggTCTTCAGACCTGGA
>5V06XC,0.077081853052734,35.029069767442,R5
GAAGAAGAGGTAGTAATTAGATCTGAcAATTTCACGGACAATaCTAAAACCATAATAGTACAGCTGAAaGAG
cCTGTAGAAATTAATTGTACAAGACCCAACAACAATACAAGAAAAAGTATACAtATAGGACCAGGGAGAGCA
TTTTATACAACAGGAGAtATAATAGGAGATATAAGACAAGCACATTGTAACaTTAGTAGAGCAAAATGGAAT
AACACTTTAAtACAGATAGTTAAAAAATTAAaAGAACAATTTAAGaatAAAACAATAGcCTTTAATCAATCC
TCAGGAGGGGACCCAGAAATTGTAATGCACAGTTTTAATTGTGGAGGGGAgTTTTTCTACTGTAATTCAACA
CgACTGTTTAATAGTACTTGGatgttTAaTagtacttggAATgagACTaAAGaGTCAAATgacACTATCACA
CTCCCATGCAGAATAAAACAAATTATAAACAaaTGGCAGGAAGTAGGAAAgGCAATGTATGCCCCTCCCATC
AGAGGACAAATTAGATGTTCATCAAATATTACAGGGCTGCTATTAACAAGAGATGGTGGTgAtGgtggtaat
gACAaCcagaccGAggTCTTCAGACCTGGA
>5V06XD,0.077081853052734,35.029069767442,R5
GAAGAAGAGGTAGTAATTAGATCTGAcAATTTCACGGACAATaCTAAAACCATAATAGTACAGCTGAAaGAA
cCTGTAGAAATTAATTGTACAAGACCCAACAACAATACAAGAAAAAGTATACAtATAGGACCAGGGAGAGCA
TTTTATACAACAGGAGAtATAATAGGAGATATAAGACAAGCACATTGTAACaTTAGTAGAGCAAAgTGGAAT
gACACTTTAAAACAGATAGTTgAAAAATTAAaAGAACAATTTAAGaatAAAACAATAGTCTTTAATCAATCC
TCAGGAGGGGACCCAGAAATTGTAATGCACAGTTTTAATTGTGGAGGGGAATTTTTCTACTGTAATTCAACA
CAACTGTTTAATAGTACTTGGatgttTAaTagtacttggAATgaTACTaAAGaGTCAAATgacACTGAAgaa
AtTATCACACTCCCATGCAGAATAAAACAAATTATAAACAaaTGGCAGGAAGTAGGAAAAGCAATGTATGCC
CCTCCCATCAGAGGACAAATTAGATGTTCATCAAATATTACAGGGCTGCTATTAACAAGAGATGGTGGTAAt
aatgACAaCcagaccGAggTCTTCAGACCTGGA
>5V06XF,0.045557983623725,68.459302325581,R5
GAAGAAGAGGTAGTAATTAGATCTGAcAATTTCACGGACAATaCTAAAACCATAATAGTACAGCTGAAaGAA
cCTGTAGAAATTAATTGTACAAGACCCAACAACAATACAAGAAAAAGTATACAtATAGcACCAGGGAGAGCA
TTTTATACAACAGGAGAtATAATAGGAGATATAAGACAAGCACATTGTAACaTTAGTAGAGCAAAATGGAAT
AACACTTTAAtACAGATAGTTAAAAAATTAAaAGAACAATTTAAGaatAAAACAATAGcCTTTAATCAATCC
TCAGGAGGGGACCCAGAAATTGTAATGCACAGTTTTAATTGTGGAGGGGAATTTTTCTACTGTAATTCAACA
CgACTGTTTAATAGTACTTGGatgttTAaTagaacttggAATgaTACTaAAGaGTCAAATgaaACTATCAtA
CTCCCATGCAGAATAAAACAAATTATAAACAaaTGGCAGGAAGTAGGAAAAGCAATGTATGCCCCTCCCATC
AGAGGACAAATTAGATGTTCATCAAATATTACAGGGCTGCTATTAACAAGAGATGGTGGTAAtGgtggtgag
gACAaCcagaccGAggTCTTCAGACCTGGA
>5V06XH,0.077081853052734,35.029069767442,R5
GAAGAAGAGGTAGTAATTAGATCTGAcAATTTCACGGACAATaCTAAAACCATAATAGTACAGCTGAAaGAA
cCTGTAGAAATTAATTGTACAAGACCCAACAACAATACAAGAAAAAGTATACAtATAGGACCAGGGAGAGCA
TTTTATACAACAGGAGAtATAATAGGAGATATAAGACAAGCACATTGTAACaTTAGTAGAGCAAAgTGGAAT
gACACTTTAAAACAGATAGTTgAAAAATTAAaAGAACAATTTAAGaatAAAACAATAGTCTTTAATCAATCC
TCAGGAGGGGACCCAGAAATTGTAATGCACAGTTTTAATTGTGGAGGGGAATTTTTCTACTGTAATTCAACA
CAACTGTTTAATAGTACTTGGatgttTAaTagtacttggAATgaTACTaAAGaGTCAAATgacACTGAAgga
AATATCACACTCCCATGCAGAATAAAACAAATTATAAACAaaTGGCAGGAAGTAGGAAAAGCAATGTATGCC
CCTCCCATCAGAGGACAAATTAGATGTTCATCAAATATTACAGGGCTGCTATTAACAAGAGATGGTGGTAAG
gACAaCcagaccGAggTCTTCAGACCTGGA
>5V06XI,0.045557983623725,68.459302325581,R5
GAAGAAGAGGTAGTAATTAGATCTGAcAATTTCACGGACAATaCTAAAACCATAATAGTACAGCTGAAaGAA
cCTGTAGAAATTAATTGTACAAGACCCAACAACAATACAAGAAAAAGTATACAtATAGcACCAGGGAGAGCA
TTTTATACAACAGGAGAtATAATAGGAGATATAAGACAAGCACATTGTAACaTTAGTAGAGCAAAATGGAAT
AACACTTTAAtAaAGATAGTTAAAAAATTAAaAGAACAATTTAAGaatAAAACAATAGTCTTTAATCAATCC
TCAGGAGGGGACCCAGAAATTGTAATGCACAGTTTTAATTGTGGAGGGGAATTTTTCTACTGTAATTCAACA
CAACTGTTTAtattTAaTagtacttggAATgaTACTaAAGaGTCAAATgacAaTATCACACTCCCATGCAGA
ATAAAACAAATTATAAACAaaTGGCAGGAAGTAGGAAAAGCAATGTATGCCCCTCCCATCAGAGGACAAATT
AGATGTTCATCAAATATTACAGGGCTGCTATTAACgAGAGATGGTGGTAAGGatgACAaCcagaccGAggTC
TTCAGACCTGGA
>5V06XM,0.12357284862628,15.552325581395,R5
GAAGAAGAGGTAGTAATTAGATCTGAcAATTTCACaGACAATaCTAAAACCATAATAGTACAGCTGAAaGAA
cCTGTAGAAATTAATTGTACAAGACCCAACAACAATACAAGAAAAAGTATACAtGTAGGACCAGGGAGAGCA
TTTTATACAACAGGAGAtATAATAGGAGATATAAGACAAGCACATTGTAACaTTAGTAagGCAAAATGGAAT
AACACTTTAAtACAGATAGTTAAAAAATTAAaAGAACAATTTAAGaatAAAACAATAGcCTTTAATCAATCC
TCAGGAGGGGACCCAGAAATTGTAATGCACAGTTTTAATTGTGGAGGGGAATTTTTCTACTGTAATTCAACA
CAACTGTTTAATAGTACTTGGatgttTAaTagaacttggAATgaTACTaAAGaGTCAAATgaaACTATCAtA
CTCCCATGCAGAATAAAACAAATTATAAACAaaTGGCAGGAAGTAGGAAAAGCAATGTATGCCCCTCCCATC
AGAGGACAAATTAGATGTTCATCAAATATTACAGGGCTGCTATTAACAAGAGATGGTGGTAAtGgtggtgag
gACAaCcagaccGAggTCTTCAGACCTGGA
>5V06XN,0.045557983623725,68.459302325581,R5
GAAGAAGAGGTAGTAATTAGATCTGAcAATTTCACGGACAATaCTAAAACCATAATAGTACAGCTGAAaGAA
cCTGTAGAAATTAATTGTACAAGACCCAACAACAATACAAGAAAAAGTATACAtATAGcACCAGGGAGAGCA
TTTTATACAACAGGAGAtATAATAGGAGATATAAGACAAGCACATTGTAACaTTAGTAGAGCAAAATGGAAT
AACACTTTAAtACAGATAGTTAAAAAATTAAaAGAACAATTTAAGaatAAAACAATAGcCTTTAATCAATCC
TCAGGAGGGGACCCAGAAATTGTAATGCACAGTTTTAATTGTGGAGGGGAATTTTTCTACTGTAATTCAACA
CAACTGTTTAATAGTACTTGGatgttTAaTggtacttggAAcgaTACTaAAGGGTCAAATgacAaTATCACA
CTCCCATGCAGAATAAAACAAATTATAAACAaaTGGCAGGAAGTAGGAAAAGCAATGTATGCCCCTCCCATC
AGAGGACAAATTAGATGTTCATCAAATATTACAGGGCTGCTATTAACAAGAGATGGTGGTgAtGataACAaC
cagaccGAggTCTTCAGACCcGGA
>5V06XP,0.077081853052734,35.029069767442,R5
GAAGAAGAGGTAGTAATTAGATCTGAcAATTTCACaGACAATaCTAAAACCATAATAGTACAGCTGAAaGAA
cCTGTAGAAATTAATTGTACAAGACCCAACAACAATACAAGAAAAAGTATACAtATAGGACCAGGGAGAGCA
TTTTATACAACAGGAGAtATAATAGGAGATATAAGACAAGCACATTGTAACaTTAGTAaAGCAAAATGGAAT
AACACTTTAAtACAGATAGTTAAAAAATTAAaAGAACAATTTAAGaatAAAACAATAGcCTTTAATCAATCC
TCAGGAGGGGACCCAGAAATTGTAATGCACAGTTTTAATTGTGGAGGGGAATTTTTCTACTGTAATTCAACA
CAACTGTTTAATAGTACTTGGatgttTAaTagaacttggAATgaTACTaAAGaGTCAAATgaaACTATCAtA
CTCCCATGCAGAATAAAACAAATTATAAACAaaTGGCAGGAAGTAGGAAAAGCAATGTATGCCCCTCCCATC
AGAGGACAAATTAGATGTTCATCAAATATTACAGGGCTGCTATTAACAAGAGATGGTGGTAAtGgtggtgag
gACAaCcagaccGAggTCTTCAGACCTGGA
>5V06XQ,0.077081853052734,35.029069767442,R5
GAAGAAGAGGTAGTAATTAGATCTGAcAATTTCACGGACAATaCTAAAACCATAATAGTACAGCTGAAaGAA
cCTGTAGAAATTAATTGTACAAGACCCAACAACAATACAAGAAAAAGTATACAtATAGGACCAGGGAGAGCA
TTTTATACAACAGGAGAtATAATAGGAGATATAAGACAAGCACATTGTAACaTTAGTAGAGCAAAATGGAAT
AACACTTTAAtACAGATAGTTAAAAAATTAAaAGAACAATTTAAGaatAAAACAATAGcCTTTAATCAATCC
TCAGGAGGGGACCCAGAAATTGTAATGCACAGTTTTAATTGTGGAGGGGAgTTTTTCTACTGTAATTCAACA
CgACTGTTTAATAGTACTTGGatgttTAaTagtacttggAATgagACTaAAGaGTCAAATgacACTATCACA
CTCCCATGCAGAATAAAACAAATTATAAACAaaTGGCAGGAAGTAGGAAAAGCAATGTATGCCCCTCCCATC
AGAGGACAAATTAGATGTTCATCAAATATTACAGGGCTGCTATTAACAAGAGATGGTGGTgAtGgtggtaat
gACAaCcagaccGAggTCTTCAGACCTGGA
>5V07XA,0.077081853052734,35.029069767442,R5
GAAGAAGAGGTAGTAATTAGATCTGAcAATTTCACGGACAATaCTAAAACCATAATAGTACAGCTaAAaGAA
cCTGTAGAAATTAATTGTACAAGACCCAACAACAATACAAGAAAAAGTATACAtATAGGACCAGGGAGAGCA
TTTTATACAACAGGAGAtATAATAGGAGATATAAGACAAGCACATTGTAACaTTAGTAGAGCAAAATGGAAT
AACACTTTAAtACAGATAGTTAAAAAATTAAaAGAACAATTTAAGaatAAAACAATAGTCTTTAATCAATCC
TCAGGAGGGGACCCAGAAATTGTAATGCACAGTTTTAATTGTGGAGGGGAATTTTTCTACTGTAATTCAACA
aAACTGTTTAATAGTACTTGGatgttTAaTagtacttggAATaaTACTaAAGaGTCAAATgacACTATCACA
CTCCCATGCAGAATAAAACAAATTATAAACAaaTGGCAGGAAGTAGGAAAAGCAATGTATGCCCCTCCCATC
AGAGGACAAATTAGATGTTCATCAAATATTACAGGGCTGCTATTAACAAGAGATGGTGGTAAtGgtggtgag
gACAaCcagaccGAggTCTTCAGACCTGGA
>5V07XB,0.045557983623725,68.459302325581,R5
GAAGAAGAGGTAGTAATTAGATCTGAcAATTTCACGGACAATaCTAAAACCATAATAGTACAGCTGAAaGAA
cCTGTAGAAATTAATTGTACAAGACCCAACAACAATACAAGAAAAAGTATACAtATAGcACCAGGGAGAGCA
TTTTATACAACAGGAGAtATAATAGGAGATATAAGACAAGCACATTGTAACaTTAGTAGAGCAAAATGGAAT
AACACTTTAAtACAGATAGTTAAAAAATTAAaAGAACAATTTAAGaatAAAACAATAGcCTTTAATCAATCC
TCAGGAGGGGgCCCAGAAATTGTAATGCACAGTTTTAATTGTGGAGGGGAATTTTTCTACTGTAATTCAACA
CAACTGTTTAATAGTACTTGGatgttTAaTggtacttggAATgaTACTaAAGGGTCAAATgacAaTATCACA
CTCCCATGCAGAATAAAACAAATTATAAACAaaTGGCAGGAAGTAGGAAAAGCAATGTATGCCCCTCCCATC
AGAGGACAAATTAGATGTTCATCAAATATTACAGGGCTGCTATTAACAAGAGATGGTGGTgAtGacaACAaC
cagaccGAggTCTTCAGACCTGGA
>5V07XC,0.045557983623725,68.459302325581,R5
GAAGAAGAGGTAGTAATTAGATCTGAcAATTTCACGGACAATaCTAAAACCATAATAGTACAGCTGAAaGAA
cCTGTAGAAATTAATTGTACAAGACCCAACAACAATACAAGAAAAAGTATACAtATAGcACCAGGGAGAGCA
TTTTATACAACAGGAGAtATAATAGGAGATATAAGACAAGCACATTGTAACaTTAGTAGAGCAAAATGGAAT
AACACTTTAAtACAGATAGTTAAAAAATTAAaAGAACAATTTAAGaatAAAACAATAGcCTTTAATCAATtC
TCAGGAGGGGACCCAGAAATTGTAATGCACAGTTTTAATTGTGGAGGGGAATTTTTCTACTGTAATTCAACA
CAACTGTTTAATAGTACTTGGatgttTAaTagtacttggAATgagACTaAAGaGTCAAATgacAaTATCACA
CTCCCATGCAGAATAAAACAAATTATAAACAaaTGGCAGGAAGTAGGAAAAGCAATGTATGCCCCTCCCATC
AGAGGACAAATTAGATGTTCATCAAATATTACAGGGCTGCTATTAACAAGAGATGGTGGTtAtGgtagtaat
gACAaCcagaccGAggTCTTCAGACCTGGA
>5V07XE,0.054156304042754,56.976744186047,R5
GAAGAAGAGGTAGTAATTAGATCTGAcAATTTCACaGACAATaCTAAAACCATAATAGTACAGCTGAAaGAA
cCTGTAGAAATTAATTGTACAAGACCCAACAACAATACAAGAAAAAGTATAaAtATAGGACCAGGGAGAGCA
TTTTATACAACAGGAGAtATAATAGGAGATATAAGACAAGCACATTGTAACaTTAGTAGAGCAAAATGGAAT
AACACTTTAAtACAGATAGTTAAAAAATTAgaAGAACAATTTAAGaatAAAACAATAtTCTTTAATCAATCC
[truncated: 459,837 more chars]
