# Supplementary material for: Protein structural disorder of the envelope V3 loop contributes to the switch in human immunodeficiency virus type 1 cell tropism
Source: PLoS One. 2017 Oct 19;12(10):e0185790. doi: 10.1371/journal.pone.0185790 (PMC5648111; doi:10.1371/journal.pone.0185790)
Supplement: S2 File — (ZIP) [file pone.0185790.s002.zip]

Archive with 69 entries (68 files):
- Nparcomp_r/
- Nparcomp_r/example.r
- Nparcomp_r/npar.t.test.paired.r
- Nparcomp_r/pat11visit17.dat
- Nparcomp_r/pat11visit5.dat
- Nparcomp_r/pat1865visit3017.txt
- Nparcomp_r/pat1865visit49.txt
- Nparcomp_r/pat1865visit61.txt
- Nparcomp_r/pat1visit10.dat
- Nparcomp_r/pat1visit11.dat
- Nparcomp_r/pat1visit12.dat
- Nparcomp_r/pat1visit15.dat
- Nparcomp_r/pat1visit16.dat
- Nparcomp_r/pat1visit17.dat
- Nparcomp_r/pat1visit19.dat
- Nparcomp_r/pat1visit5.dat
- Nparcomp_r/pat2239visit25.txt
- Nparcomp_r/pat2239visit45.txt
- Nparcomp_r/pat2239visit68.txt
- Nparcomp_r/pat2239visit88.txt
- Nparcomp_r/pat2242visit45.txt
- Nparcomp_r/pat2242visit84.txt
- Nparcomp_r/pat2242visit85.txt
- Nparcomp_r/pat2282visit10.txt
- Nparcomp_r/pat2282visit47.txt
- Nparcomp_r/pat2282visit62.txt
- Nparcomp_r/pat2282visit63.txt
- Nparcomp_r/pat2282visit70.txt
- Nparcomp_r/pat2visit10.txt
- Nparcomp_r/pat2visit12.txt
- Nparcomp_r/pat2visit13.txt
- Nparcomp_r/pat2visit14.txt
- Nparcomp_r/pat2visit15.txt
- Nparcomp_r/pat2visit16.txt
- Nparcomp_r/pat2visit17.txt
- Nparcomp_r/pat2visit19.txt
- Nparcomp_r/pat2visit23.txt
- Nparcomp_r/pat2visit7.txt
- Nparcomp_r/pat3visit11.dat
- Nparcomp_r/pat3visit17.dat
- Nparcomp_r/pat3visit18.dat
- Nparcomp_r/pat3visit19.dat
- Nparcomp_r/pat3visit22.dat
- Nparcomp_r/pat5visit13.dat
- Nparcomp_r/pat5visit15.dat
- Nparcomp_r/pat7visit10.dat
- Nparcomp_r/pat7visit12.dat
- Nparcomp_r/pat7visit13.dat
- Nparcomp_r/pat7visit14.dat
- Nparcomp_r/pat7visit15.dat
- Nparcomp_r/pat7visit17.dat
- Nparcomp_r/pat7visit18.dat
- Nparcomp_r/pat7visit9.dat
- Nparcomp_r/pat8visit19.dat
- Nparcomp_r/pat8visit20.dat
- Nparcomp_r/pat8visit22.dat
- Nparcomp_r/pat8visit24.dat
- Nparcomp_r/pat8visit9.dat
- Nparcomp_r/pat9visit17.dat
- Nparcomp_r/pat9visit17.txt
- Nparcomp_r/pat9visit20.dat
- Nparcomp_r/pat9visit20.txt
- Nparcomp_r/pat9visit21.dat
- Nparcomp_r/pat9visit21.txt
- Nparcomp_r/pat9visit22.dat
- Nparcomp_r/pat9visit22.txt
- Nparcomp_r/pat9visit3.dat
- Nparcomp_r/pat9visit3.txt
- Nparcomp_r/R_compare_stats_paired.R
