# Supplementary material for: Protein structural disorder of the envelope V3 loop contributes to the switch in human immunodeficiency virus type 1 cell tropism
Source: PLoS One. 2017 Oct 19;12(10):e0185790. doi: 10.1371/journal.pone.0185790 (PMC5648111; doi:10.1371/journal.pone.0185790)
Supplement: S2 File — (ZIP) [file pone.0185790.s002.zip › Nparcomp_r/example.r]

source("npar.t.test.paired.r")
#------------------------------------------------------------------------------#
arrange.data<-function(data){
site<-sort(rep(data[,1],2))
rep<-rep<-rep(c(colnames(data)[2],colnames(data)[3]),length(data[,1]))
score<-as.vector(t(matrix(c(data[,2],data[,3]),ncol=2)))
data<-data.frame(site,rep,score)
return(data)
}
#------------------------------------------------------------------------------#

pat2visit7<-read.table("pat2visit7.txt",header=TRUE)
pat2visit7<-arrange.data(pat2visit7)

npar.t.test.paired(score~rep,data=pat2visit7,alternative="greater")
