# Supplementary material for: Protein structural disorder of the envelope V3 loop contributes to the switch in human immunodeficiency virus type 1 cell tropism
Source: PLoS One. 2017 Oct 19;12(10):e0185790. doi: 10.1371/journal.pone.0185790 (PMC5648111; doi:10.1371/journal.pone.0185790)
Supplement: S2 File — (ZIP) [file pone.0185790.s002.zip › Nparcomp_r/pat11visit17.dat]

N	R5	X4
296	0.4281833333	0.433
297	0.4909333333	0.4979
298	0.4227166667	0.4256
299	0.4972666667	0.4979
300	0.5169666667	0.5139
301	0.5156833333	0.5139
302	0.5207666667	0.5254
303	0.5620166667	0.5665
304	0.4634833333	0.4685
305	0.45495	0.4619
306	0.4250666667	0.4292
307	0.5235666667	0.5296
311	0.5188666667	0.5382
312	0.52305	0.5254
315	0.4315166667	0.433
316	0.3610333333	0.3631
317	0.3534666667	0.3529
318	0.35235	0.346
319	0.2929333333	0.2817
320	0.2923333333	0.2817
321	0.3014333333	0.2884
322	0.2790833333	0.268
323	0.3408	0.3321
324	0.2468666667	0.2364
325	0.31475	0.3087
326	0.2514	0.2436
327	0.2242166667	0.2164
329	0.2208666667	0.2224
330	0.2122333333	0.1969
331	0.2404	0.2224
332	0.2454166667	0.2292
333	0.3238	0.3117
334	0.3415833333	0.3321
335	0.34385	0.3321
336	0.2732166667	0.2541
