# Supplementary material for: Protein structural disorder of the envelope V3 loop contributes to the switch in human immunodeficiency virus type 1 cell tropism
Source: PLoS One. 2017 Oct 19;12(10):e0185790. doi: 10.1371/journal.pone.0185790 (PMC5648111; doi:10.1371/journal.pone.0185790)
Supplement: S2 File — (ZIP) [file pone.0185790.s002.zip › Nparcomp_r/pat11visit5.dat]

N	R5	X4
296	0.42218	0.3774
297	0.48744	0.4256
298	0.41508	0.391
299	0.48966	0.4619
300	0.50898	0.4256
301	0.49634	0.4149
302	0.50108	0.4119
303	0.5432	0.4441
304	0.44652	0.4186
305	0.44114	0.4831
306	0.40988	0.4766
307	0.50898	0.562
311	0.5027	0.562
312	0.50898	0.5758
315	0.41806	0.4766
316	0.34594	0.4051
317	0.33774	0.4051
318	0.33562	0.4119
319	0.2673	0.433
320	0.2673	0.3704
321	0.27416	0.374
322	0.25038	0.374
323	0.317	0.4149
324	0.22348	0.3426
325	0.2952	0.3667
326	0.23026	0.3667
327	0.20426	0.3249
329	0.20286	0.3286
330	0.18038	0.3529
331	0.19784	0.4369
332	0.20286	0.3566
333	0.28162	0.3631
334	0.3013	0.3566
335	0.3032	0.3599
336	0.2308	0.2783
