# Supplementary material for: Protein structural disorder of the envelope V3 loop contributes to the switch in human immunodeficiency virus type 1 cell tropism
Source: PLoS One. 2017 Oct 19;12(10):e0185790. doi: 10.1371/journal.pone.0185790 (PMC5648111; doi:10.1371/journal.pone.0185790)
Supplement: S2 File — (ZIP) [file pone.0185790.s002.zip › Nparcomp_r/pat1865visit3017.txt]

Site	R5	X4
337	0.3053	0.131018182
338	0.3667	0.195836364
339	0.2884	0.130818182
340	0.3599	0.1889
341	0.3774	0.203818182
342	0.3599	0.198045455
343	0.3774	0.198045455
344	0.4051	0.269672727
345	0.3087	0.228145455
346	0.3053	0.214963636
347	0.3019	0.144245455
348	0.4256	0.253772727
349	0.4149	0.253772727
350	0.4087	0.237018182
353	0.3182	0.238872727
354	0.2436	0.165863636
356	0.2292	0.163736364
357	0.2328	0.238545455
358	0.1671	0.241436364
359	0.2436	0.252781818
360	0.247	0.245645455
361	0.2258	0.292
362	0.3087	0.281909091
363	0.2034	0.257645455
364	0.2715	0.257645455
365	0.2541	0.213581818
366	0.2064	0.195436364
367	0.1852	0.176227273
368	0.1476	0.139009091
369	0.1501	0.141590909
370	0.2193	0.211118182
371	0.2951	0.286663636
372	0.2575	0.248372727
373	0.2164	0.206236364
374	0.1852	0.176254545
