# Supplementary material for: Protein structural disorder of the envelope V3 loop contributes to the switch in human immunodeficiency virus type 1 cell tropism
Source: PLoS One. 2017 Oct 19;12(10):e0185790. doi: 10.1371/journal.pone.0185790 (PMC5648111; doi:10.1371/journal.pone.0185790)
Supplement: S2 File — (ZIP) [file pone.0185790.s002.zip › Nparcomp_r/pat1865visit49.txt]

Site	R5	X4
337	0.288033333	0.0835
338	0.353622222	0.1349
339	0.275911111	0.0835
340	0.348788889	0.1298
341	0.364722222	0.1424
342	0.351077778	0.1373
343	0.364722222	0.1373
344	0.398755556	0.1969
345	0.304855556	0.1852
346	0.301366667	0.1731
347	0.296022222	0.1137
348	0.408444444	0.2129
349	0.427811111	0.2918
350	0.422122222	0.2752
353	0.327433333	0.2849
354	0.248877778	0.2064
356	0.237855556	0.2064
357	0.236322222	0.2849
358	0.169544444	0.2884
359	0.244977778	0.2988
360	0.246911111	0.2918
361	0.2258	0.3774
362	0.311455556	0.3667
363	0.2136	0.3426
364	0.297788889	0.3426
365	0.228411111	0.3019
366	0.202755556	0.2849
367	0.215022222	0.2645
368	0.1838	0.2258
369	0.208655556	0.2034
370	0.217522222	0.2849
371	0.301788889	0.3667
372	0.308822222	0.3286
373	0.309566667	0.2918
374	0.2349	0.2609
