# Supplementary material for: Protein structural disorder of the envelope V3 loop contributes to the switch in human immunodeficiency virus type 1 cell tropism
Source: PLoS One. 2017 Oct 19;12(10):e0185790. doi: 10.1371/journal.pone.0185790 (PMC5648111; doi:10.1371/journal.pone.0185790)
Supplement: S2 File — (ZIP) [file pone.0185790.s002.zip › Nparcomp_r/pat1865visit61.txt]

Site	R5	X4
337	0.3215	0.224033333
338	0.3872	0.303411111
339	0.3117	0.225433333
340	0.384	0.297722222
341	0.3983	0.313044444
342	0.384	0.306711111
343	0.3983	0.307066667
344	0.4292	0.378544444
345	0.3356	0.341588889
346	0.3321	0.331011111
347	0.3286	0.247788889
348	0.4441	0.356422222
349	0.4369	0.356422222
350	0.433	0.342033333
353	0.3392	0.326433333
354	0.2609	0.246833333
356	0.2503	0.1688
357	0.2503	0.244655556
358	0.1823	0.247044444
359	0.2575	0.254777778
360	0.2609	0.250511111
361	0.2399	0.2983
362	0.3249	0.288366667
363	0.2258	0.2755
364	0.3087	0.2891
365	0.2399	0.196
366	0.2129	0.197433333
367	0.2258	0.209522222
368	0.1942	0.175255556
369	0.2193	0.203555556
370	0.2292	0.213366667
371	0.3117	0.300966667
372	0.3182	0.305511111
373	0.3182	0.261866667
374	0.247	0.192444444
