# Supplementary material for: Protein structural disorder of the envelope V3 loop contributes to the switch in human immunodeficiency virus type 1 cell tropism
Source: PLoS One. 2017 Oct 19;12(10):e0185790. doi: 10.1371/journal.pone.0185790 (PMC5648111; doi:10.1371/journal.pone.0185790)
Supplement: S2 File — (ZIP) [file pone.0185790.s002.zip › Nparcomp_r/pat1visit10.dat]

N	R5	X4
296	0.3784	0.3748666667
297	0.4438333333	0.4153333333
298	0.3851333333	0.3575666667
299	0.4572333333	0.4288333333
300	0.4894666667	0.4483
301	0.4749	0.4377
302	0.4663666667	0.4329333333
303	0.5018666667	0.4566666667
304	0.4919	0.4464
305	0.4868666667	0.4440333333
306	0.4723666667	0.4180333333
307	0.5788666667	0.5163333333
311	0.5742	0.5202666667
312	0.5808333333	0.5192333333
315	0.4761333333	0.4241
316	0.4013333333	0.3575333333
317	0.3936333333	0.3481666667
318	0.3913	0.3459
319	0.3231333333	0.2743
320	0.322	0.2753666667
321	0.3278	0.2753333333
322	0.3082333333	0.2547
323	0.3772333333	0.3225
324	0.2767	0.2491333333
325	0.3360333333	0.3088
326	0.2653	0.2367333333
327	0.2371333333	0.2082333333
329	0.2406666667	0.2125
330	0.2185	0.1875333333
331	0.2508666667	0.2071333333
332	0.2407333333	0.1944666667
333	0.3155	0.2659333333
334	0.3278333333	0.2893333333
335	0.3278333333	0.2905333333
336	0.2586666667	0.2128333333
