# Supplementary material for: Protein structural disorder of the envelope V3 loop contributes to the switch in human immunodeficiency virus type 1 cell tropism
Source: PLoS One. 2017 Oct 19;12(10):e0185790. doi: 10.1371/journal.pone.0185790 (PMC5648111; doi:10.1371/journal.pone.0185790)
Supplement: S2 File — (ZIP) [file pone.0185790.s002.zip › Nparcomp_r/pat1visit11.dat]

N	R5	X4
296	0.36743333	0.377925
297	0.4398	0.4252
298	0.38131667	0.3633
299	0.45328333	0.436275
300	0.47675	0.454675
301	0.46733333	0.44385
302	0.47053333	0.45085
303	0.50578333	0.483175
304	0.49425	0.471
305	0.49126667	0.466025
306	0.46476667	0.4334
307	0.5708	0.535
311	0.56591667	0.5297
312	0.57375	0.52875
315	0.47068333	0.429625
316	0.40553333	0.35735
317	0.39688333	0.34855
318	0.39633333	0.345
319	0.3254	0.27305
320	0.3254	0.271425
321	0.3329	0.269525
322	0.31351667	0.24865
323	0.383	0.317775
324	0.2764	0.23635
325	0.33388333	0.29775
326	0.2644	0.225975
327	0.23501667	0.197925
329	0.23845	0.201725
330	0.21433333	0.177525
331	0.2469	0.176825
332	0.2327	0.1665
333	0.309	0.23905
334	0.3315	0.2697
335	0.33205	0.270575
336	0.26098333	0.197075
