# Supplementary material for: Protein structural disorder of the envelope V3 loop contributes to the switch in human immunodeficiency virus type 1 cell tropism
Source: PLoS One. 2017 Oct 19;12(10):e0185790. doi: 10.1371/journal.pone.0185790 (PMC5648111; doi:10.1371/journal.pone.0185790)
Supplement: S2 File — (ZIP) [file pone.0185790.s002.zip › Nparcomp_r/pat1visit12.dat]

N	R5	X4
296	0.3807	0.3722428571
297	0.4652	0.416
298	0.4017	0.3564285714
299	0.4766	0.4277142857
300	0.494	0.4483571429
301	0.4831	0.4380142857
302	0.4864	0.4396
303	0.5254	0.4636
304	0.5139	0.4526285714
305	0.5139	0.4495571429
306	0.4801	0.4232
307	0.5707	0.5216857143
311	0.562	0.5223428571
312	0.5758	0.5224857143
315	0.4685	0.4248714286
316	0.4087	0.3553428571
317	0.3983	0.3453857143
318	0.3983	0.3429714286
319	0.3249	0.2720142857
320	0.3249	0.2719857143
321	0.3356	0.2718428571
322	0.3149	0.2512428571
323	0.384	0.3198857143
324	0.2783	0.2438571429
325	0.3356	0.3043285714
326	0.2645	0.2322571429
327	0.2328	0.2036285714
329	0.2364	0.2075428571
330	0.2094	0.1832
331	0.2436	0.1996142857
332	0.2292	0.1879857143
333	0.3053	0.2597
334	0.3356	0.2838142857
335	0.3356	0.2843285714
336	0.2645	0.2100857143
