# Supplementary material for: Protein structural disorder of the envelope V3 loop contributes to the switch in human immunodeficiency virus type 1 cell tropism
Source: PLoS One. 2017 Oct 19;12(10):e0185790. doi: 10.1371/journal.pone.0185790 (PMC5648111; doi:10.1371/journal.pone.0185790)
Supplement: S2 File — (ZIP) [file pone.0185790.s002.zip › Nparcomp_r/pat1visit15.dat]

N	R5	X4
296	0.3599	0.37085
297	0.391	0.4023333333
298	0.331225	0.3419333333
299	0.407625	0.41355
300	0.425725	0.4325166667
301	0.414525	0.4209666667
302	0.418475	0.4276166667
303	0.45355	0.4592
304	0.4222	0.4342
305	0.420325	0.4292833333
306	0.387575	0.3963166667
307	0.483575	0.4925
311	0.481675	0.4931333333
312	0.485175	0.4887
315	0.3892	0.3934333333
316	0.3295	0.3321333333
317	0.320925	0.3224
318	0.3193	0.3190166667
319	0.248725	0.2533833333
320	0.247825	0.25105
321	0.244375	0.2463
322	0.2211	0.2255
323	0.2901	0.29295
324	0.223525	0.2261
325	0.28435	0.28555
326	0.207975	0.2132
327	0.180725	0.1852333333
329	0.1844	0.1891833333
330	0.160475	0.18245
331	0.159825	0.19205
332	0.1635	0.1924333333
333	0.235475	0.2663833333
334	0.2671	0.2972166667
335	0.2671	0.2967
336	0.1928	0.2207666667
