# Supplementary material for: Protein structural disorder of the envelope V3 loop contributes to the switch in human immunodeficiency virus type 1 cell tropism
Source: PLoS One. 2017 Oct 19;12(10):e0185790. doi: 10.1371/journal.pone.0185790 (PMC5648111; doi:10.1371/journal.pone.0185790)
Supplement: S2 File — (ZIP) [file pone.0185790.s002.zip › Nparcomp_r/pat1visit16.dat]

N	R5	X4
296	0.364	0.3644166667
297	0.395675	0.3913333333
298	0.3365	0.33185
299	0.4095	0.40495
300	0.4274	0.4222666667
301	0.415825	0.4111833333
302	0.4238	0.4162833333
303	0.45615	0.4471666667
304	0.4247	0.4144833333
305	0.41935	0.4111666667
306	0.3868	0.3771
307	0.484175	0.4733
311	0.484175	0.4738333333
312	0.487575	0.4698
315	0.392	0.3743333333
316	0.33035	0.3116333333
317	0.32015	0.3045166667
318	0.3183	0.3002166667
319	0.24695	0.2280166667
320	0.24525	0.2268666667
321	0.23975	0.2213166667
322	0.2193	0.2019833333
323	0.28855	0.26855
324	0.22285	0.20915
325	0.2835	0.2674166667
326	0.209025	0.1967333333
327	0.181425	0.1706
329	0.18435	0.1721166667
330	0.15995	0.1662333333
331	0.158575	0.17075
332	0.163525	0.1750166667
333	0.23455	0.2491666667
334	0.2671	0.2801833333
335	0.2671	0.2801833333
336	0.190325	0.2009833333
