# Supplementary material for: Protein structural disorder of the envelope V3 loop contributes to the switch in human immunodeficiency virus type 1 cell tropism
Source: PLoS One. 2017 Oct 19;12(10):e0185790. doi: 10.1371/journal.pone.0185790 (PMC5648111; doi:10.1371/journal.pone.0185790)
Supplement: S2 File — (ZIP) [file pone.0185790.s002.zip › Nparcomp_r/pat1visit17.dat]

N	R5	X4
296	0.3609666667	0.374
297	0.3939555556	0.4051
298	0.3317111111	0.3426
299	0.4055222222	0.4149
300	0.4228222222	0.433
301	0.4122111111	0.422
302	0.4174444444	0.4292
303	0.4496222222	0.4582
304	0.4181888889	0.4256
305	0.4132333333	0.4186
306	0.3799666667	0.384
307	0.4788666667	0.4801
311	0.4793222222	0.4801
312	0.4820444444	0.4766
315	0.3843333333	0.3807
316	0.3223111111	0.3182
317	0.3131444444	0.3087
318	0.3124444444	0.3053
319	0.2395111111	0.2328
320	0.2379444444	0.2328
321	0.2328444444	0.2258
322	0.2132333333	0.2064
323	0.2809333333	0.2715
324	0.214	0.2094
325	0.2750555556	0.268
326	0.2012111111	0.1942
327	0.1750444444	0.1671
329	0.1770555556	0.1702
330	0.1543111111	0.1731
331	0.1531	0.2034
332	0.1586333333	0.2094
333	0.2288444444	0.2849
334	0.2609222222	0.3182
335	0.2613222222	0.3182
336	0.1832333333	0.2364
