# Supplementary material for: Protein structural disorder of the envelope V3 loop contributes to the switch in human immunodeficiency virus type 1 cell tropism
Source: PLoS One. 2017 Oct 19;12(10):e0185790. doi: 10.1371/journal.pone.0185790 (PMC5648111; doi:10.1371/journal.pone.0185790)
Supplement: S2 File — (ZIP) [file pone.0185790.s002.zip › Nparcomp_r/pat1visit19.dat]

N	R5	X4
296	0.3598	0.3529
297	0.3911222222	0.384
298	0.3313111111	0.3249
299	0.4043555556	0.3983
300	0.4224777778	0.4149
301	0.4111888889	0.4051
302	0.4169555556	0.4119
303	0.4503888889	0.4441
304	0.4213555556	0.4119
305	0.4189777778	0.4087
306	0.3852	0.374
307	0.4830333333	0.4685
311	0.4834222222	0.4685
312	0.4862555556	0.4652
315	0.3908888889	0.3704
316	0.3297111111	0.3087
317	0.3209	0.2988
318	0.3190222222	0.2918
319	0.2469666667	0.2193
320	0.2469666667	0.2164
321	0.2415111111	0.2129
322	0.2203888889	0.1942
323	0.2891777778	0.2645
324	0.2215666667	0.2002
325	0.2828111111	0.2609
326	0.2092333333	0.1942
327	0.1822333333	0.1671
329	0.1851555556	0.1671
330	0.1623222222	0.1449
331	0.1616444444	0.1424
332	0.1632888889	0.1501
333	0.2332444444	0.2193
334	0.2660666667	0.2503
335	0.2660666667	0.2541
336	0.1886222222	0.1759
