# Supplementary material for: Protein structural disorder of the envelope V3 loop contributes to the switch in human immunodeficiency virus type 1 cell tropism
Source: PLoS One. 2017 Oct 19;12(10):e0185790. doi: 10.1371/journal.pone.0185790 (PMC5648111; doi:10.1371/journal.pone.0185790)
Supplement: S2 File — (ZIP) [file pone.0185790.s002.zip › Nparcomp_r/pat1visit5.dat]

N	R5	X4
296	0.3720666667	0.3795
297	0.4318666667	0.4402666667
298	0.3749166667	0.3828
299	0.4463	0.4547333333
300	0.4780666667	0.4860333333
301	0.4664333333	0.4740333333
302	0.4620833333	0.4766333333
303	0.4985833333	0.5124666667
304	0.4906166667	0.5038
305	0.48825	0.5004666667
306	0.4814833333	0.4929
307	0.5924833333	0.6047666667
311	0.5876166667	0.5998666667
312	0.60035	0.6047
315	0.4918	0.4967333333
316	0.4188166667	0.4237
317	0.4101	0.4134
318	0.4096	0.4133333333
319	0.34135	0.3473
320	0.3425166667	0.3473
321	0.3512333333	0.3566
322	0.3326333333	0.3372333333
323	0.3975833333	0.3923
324	0.3041166667	0.2963
325	0.36275	0.3551666667
326	0.29405	0.2873666667
327	0.2633666667	0.2574333333
329	0.2645333333	0.2586
330	0.2422666667	0.2368666667
331	0.2755	0.2653333333
332	0.2627333333	0.2528
333	0.3368	0.3290333333
334	0.3402666667	0.3347333333
335	0.3402666667	0.3358666667
336	0.2720166667	0.2689333333
