# Supplementary material for: Protein structural disorder of the envelope V3 loop contributes to the switch in human immunodeficiency virus type 1 cell tropism
Source: PLoS One. 2017 Oct 19;12(10):e0185790. doi: 10.1371/journal.pone.0185790 (PMC5648111; doi:10.1371/journal.pone.0185790)
Supplement: S2 File — (ZIP) [file pone.0185790.s002.zip › Nparcomp_r/pat2239visit25.txt]

Site	R5	X4
337	0.4199375	0.4256
338	0.4818375	0.4901
339	0.400375	0.4087
340	0.4712375	0.4801
341	0.48925	0.4979
342	0.4747	0.4831
343	0.4883125	0.4979
344	0.519675	0.5296
345	0.4181125	0.4292
346	0.4149125	0.4256
347	0.380425	0.391
348	0.496	0.5098
349	0.489425	0.5017
350	0.4764125	0.494
353	0.386725	0.3983
354	0.31645	0.3215
356	0.308075	0.3087
357	0.2925375	0.3053
358	0.2294125	0.2328
359	0.2294125	0.2328
360	0.2286875	0.2399
361	0.2054625	0.2094
362	0.270414286	0.2918
363	0.194325	0.1969
364	0.2644125	0.2783
365	0.20545	0.3087
366	0.190775	0.2884
367	0.19705	0.2988
368	0.19035	0.2884
369	0.2107375	0.3149
370	0.2130875	0.3249
371	0.2959875	0.4087
372	0.3379375	0.4441
373	0.342025	0.4441
374	0.270825	0.3704
