# Supplementary material for: Protein structural disorder of the envelope V3 loop contributes to the switch in human immunodeficiency virus type 1 cell tropism
Source: PLoS One. 2017 Oct 19;12(10):e0185790. doi: 10.1371/journal.pone.0185790 (PMC5648111; doi:10.1371/journal.pone.0185790)
Supplement: S2 File — (ZIP) [file pone.0185790.s002.zip › Nparcomp_r/pat2239visit68.txt]

Site	R5	X4
337	0.4256	0.3080625
338	0.4864	0.368275
339	0.4087	0.3595125
340	0.4801	0.4281625
341	0.4979	0.44575
342	0.4801	0.4310375
343	0.494	0.4431875
344	0.5296	0.4799125
345	0.4292	0.3973625
346	0.4256	0.3936375
347	0.3948	0.3315625
348	0.5139	0.4432875
349	0.5055	0.439725
350	0.4901	0.4340625
353	0.391	0.3531
354	0.3117	0.3341125
356	0.3019	0.3290375
357	0.3019	0.34845
358	0.2258	0.34765
359	0.2258	0.34365
360	0.2193	0.3241875
361	0.1914	0.345725
362	0.2752	0.326925
363	0.1791	0.2849
364	0.2609	0.3302625
365	0.1914	0.256975
366	0.1759	0.2634
367	0.1852	0.2506
368	0.1791	0.2591375
369	0.2064	0.2537625
370	0.2129	0.21585
371	0.2918	0.3044875
372	0.3286	0.3744
373	0.3286	0.413325
374	0.2575	0.339375
