# Supplementary material for: Protein structural disorder of the envelope V3 loop contributes to the switch in human immunodeficiency virus type 1 cell tropism
Source: PLoS One. 2017 Oct 19;12(10):e0185790. doi: 10.1371/journal.pone.0185790 (PMC5648111; doi:10.1371/journal.pone.0185790)
Supplement: S2 File — (ZIP) [file pone.0185790.s002.zip › Nparcomp_r/pat2239visit88.txt]

Site	R5	X4
337	0.3344	0.290242857
338	0.3957	0.351757143
339	0.3161	0.340057143
340	0.392033333	0.410157143
341	0.413066667	0.427471429
342	0.398266667	0.411571429
343	0.408366667	0.426028571
344	0.4418	0.454142857
345	0.344866667	0.415885714
346	0.344866667	0.412628571
347	0.311766667	0.355942857
348	0.395833333	0.469442857
349	0.466533333	0.467171429
350	0.4652	0.466214286
353	0.367933333	0.371314286
354	0.2906	0.350442857
356	0.281766667	0.344042857
357	0.278233333	0.361828571
358	0.2044	0.349171429
359	0.2035	0.342885714
360	0.202333333	0.322614286
361	0.1751	0.330342857
362	0.252866667	0.324714286
363	0.1652	0.2328
364	0.241133333	0.324342857
365	0.176133333	0.255471429
366	0.160266667	0.257928571
367	0.1692	0.246914286
368	0.1731	0.259442857
369	0.197233333	0.254985714
370	0.203233333	0.225985714
371	0.283866667	0.314257143
372	0.317133333	0.386957143
373	0.349433333	0.435614286
374	0.273833333	0.359228571
