# Supplementary material for: Protein structural disorder of the envelope V3 loop contributes to the switch in human immunodeficiency virus type 1 cell tropism
Source: PLoS One. 2017 Oct 19;12(10):e0185790. doi: 10.1371/journal.pone.0185790 (PMC5648111; doi:10.1371/journal.pone.0185790)
Supplement: S2 File — (ZIP) [file pone.0185790.s002.zip › Nparcomp_r/pat2242visit45.txt]

Site	R5	X4
337	0.431957143	0.3392
338	0.4951	0.3948
339	0.462785714	0.3948
340	0.538685714	0.4619
341	0.5677	0.4801
342	0.5493	0.4652
343	0.558928571	0.4766
344	0.599928571	0.5098
345	0.489042857	0.4119
346	0.482242857	0.4119
347	0.475928571	0.3494
348	0.606857143	0.4652
349	0.600071429	0.4582
350	0.556442857	0.4541
353	0.457557143	0.3631
354	0.381642857	0.3529
356	0.371428571	0.346
357	0.367757143	0.3529
358	0.301942857	0.3494
359	0.301942857	0.3426
360	0.308642857	0.3249
361	0.288385714	0.3356
362	0.367757143	0.3149
364	0.3053	0.3182
365	0.243057143	0.2503
366	0.216314286	0.2575
367	0.228257143	0.2399
368	0.196985714	0.2541
369	0.218828571	0.2436
370	0.229228571	0.1969
371	0.312614286	0.2849
372	0.3201	0.3631
373	0.321514286	0.4149
374	0.254585714	0.3426
