# Supplementary material for: Protein structural disorder of the envelope V3 loop contributes to the switch in human immunodeficiency virus type 1 cell tropism
Source: PLoS One. 2017 Oct 19;12(10):e0185790. doi: 10.1371/journal.pone.0185790 (PMC5648111; doi:10.1371/journal.pone.0185790)
Supplement: S2 File — (ZIP) [file pone.0185790.s002.zip › Nparcomp_r/pat2242visit84.txt]

Site	R5	X4
337	0.424057143	0.334466667
338	0.485042857	0.395966667
339	0.406585714	0.3193
340	0.480957143	0.388466667
341	0.498985714	0.407366667
342	0.484571429	0.393433333
343	0.488542857	0.398233333
344	0.523542857	0.429366667
345	0.4246	0.349533333
346	0.4206	0.349533333
347	0.416442857	0.344866667
348	0.532585714	0.451133333
349	0.527828571	0.474133333
350	0.493057143	0.474133333
353	0.399642857	0.373733333
354	0.323157143	0.298633333
356	0.313328571	0.288133333
357	0.308485714	0.3392
358	0.238857143	0.270333333
359	0.238857143	0.270333333
360	0.243457143	0.276033333
361	0.222957143	0.252833333
362	0.305271429	0.334433333
363	0.209314286	0.242366667
364	0.291271429	0.323766667
365	0.222442857	0.256366667
366	0.199542857	0.2292
367	0.207957143	0.2399
368	0.180357143	0.2084
369	0.201471429	0.2328
370	0.208385714	0.2304
371	0.2903	0.3097
372	0.299457143	0.316
373	0.299457143	0.3193
374	0.226871429	0.247
