# Supplementary material for: Protein structural disorder of the envelope V3 loop contributes to the switch in human immunodeficiency virus type 1 cell tropism
Source: PLoS One. 2017 Oct 19;12(10):e0185790. doi: 10.1371/journal.pone.0185790 (PMC5648111; doi:10.1371/journal.pone.0185790)
Supplement: S2 File — (ZIP) [file pone.0185790.s002.zip › Nparcomp_r/pat2242visit85.txt]

Site	R5	X4
337	0.4224	0.3568
338	0.485108333	0.417928571
339	0.410108333	0.341642857
340	0.483191667	0.412271429
341	0.502316667	0.431228571
342	0.487616667	0.416842857
343	0.493033333	0.4221
344	0.528458333	0.452571429
345	0.43085	0.373071429
346	0.426383333	0.372085714
347	0.420683333	0.367071429
348	0.5387	0.476771429
349	0.533258333	0.471614286
350	0.502783333	0.473285714
353	0.405575	0.375
354	0.3294	0.300228571
356	0.31935	0.289157143
357	0.318116667	0.343614286
358	0.247991667	0.274357143
359	0.247991667	0.275328571
360	0.253458333	0.280842857
361	0.232491667	0.259542857
362	0.315575	0.340042857
363	0.219141667	0.2465
364	0.297116667	0.3275
365	0.229641667	0.261485714
366	0.205425	0.234814286
367	0.212983333	0.245442857
368	0.185716667	0.214171429
369	0.207383333	0.237842857
370	0.2161	0.234814286
371	0.297091667	0.314785714
372	0.306525	0.3213
373	0.306833333	0.322242857
374	0.235158333	0.251514286
