# Supplementary material for: Protein structural disorder of the envelope V3 loop contributes to the switch in human immunodeficiency virus type 1 cell tropism
Source: PLoS One. 2017 Oct 19;12(10):e0185790. doi: 10.1371/journal.pone.0185790 (PMC5648111; doi:10.1371/journal.pone.0185790)
Supplement: S2 File — (ZIP) [file pone.0185790.s002.zip › Nparcomp_r/pat2282visit10.txt]

Site	R5	X4
337	0.411233333	0.433
338	0.470022222	0.494
339	0.393944444	0.4652
340	0.463133333	0.5419
341	0.479933333	0.562
342	0.466633333	0.5456
343	0.487788889	0.5577
344	0.521422222	0.5211
345	0.423055556	0.422
346	0.4203	0.5017
347	0.413233333	0.4901
348	0.533077778	0.6322
349	0.528166667	0.6322
350	0.517677778	0.5901
353	0.421833333	0.4831
354	0.345977778	0.4017
356	0.336766667	0.391
357	0.330544444	0.3807
358	0.262888889	0.3149
359	0.263255556	0.3149
360	0.269111111	0.3182
361	0.251622222	0.3019
362	0.329766667	0.3807
363	0.234044444	0.2849
364	0.313211111	0.3149
365	0.248466667	0.2541
366	0.221188889	0.2258
367	0.221866667	0.2258
368	0.217755556	0.1942
369	0.239511111	0.2817
370	0.2431	0.2849
371	0.321922222	0.2884
372	0.329777778	0.2988
373	0.332088889	0.2988
374	0.263677778	0.2258
