# Supplementary material for: Protein structural disorder of the envelope V3 loop contributes to the switch in human immunodeficiency virus type 1 cell tropism
Source: PLoS One. 2017 Oct 19;12(10):e0185790. doi: 10.1371/journal.pone.0185790 (PMC5648111; doi:10.1371/journal.pone.0185790)
Supplement: S2 File — (ZIP) [file pone.0185790.s002.zip › Nparcomp_r/pat2282visit47.txt]

Site	R5	X4
337	0.3919	0.4384
338	0.44938	0.498975
339	0.41148	0.469675
340	0.48272	0.546925
341	0.49984	0.56345
342	0.48478	0.550825
343	0.49682	0.5657
344	0.53082	0.5541
345	0.46618	0.4472
346	0.46154	0.533
347	0.45456	0.52195
348	0.58154	0.661375
349	0.5771	0.66595
350	0.5687	0.621275
353	0.46452	0.513475
354	0.38702	0.430675
356	0.37654	0.417725
357	0.36962	0.40835
358	0.30174	0.339575
359	0.30234	0.341875
360	0.30634	0.344425
361	0.28954	0.32615
362	0.36752	0.407125
363	0.27128	0.308075
364	0.31374	0.3399
365	0.2491	0.27595
366	0.22204	0.248875
367	0.22324	0.248875
368	0.21688	0.224375
369	0.24058	0.290825
370	0.24564	0.29405
371	0.3271	0.297525
372	0.33628	0.308775
373	0.33698	0.308775
374	0.26936	0.235475
