# Supplementary material for: Protein structural disorder of the envelope V3 loop contributes to the switch in human immunodeficiency virus type 1 cell tropism
Source: PLoS One. 2017 Oct 19;12(10):e0185790. doi: 10.1371/journal.pone.0185790 (PMC5648111; doi:10.1371/journal.pone.0185790)
Supplement: S2 File — (ZIP) [file pone.0185790.s002.zip › Nparcomp_r/pat2282visit62.txt]

Site	R5	X4
337	0.36855	0.44242
338	0.42385	0.50238
339	0.3955	0.4735
340	0.4662	0.5509
341	0.48335	0.5689
342	0.467025	0.55424
343	0.4743	0.57248
344	0.50385	0.5458
345	0.472725	0.47896
346	0.4651	0.56638
347	0.458175	0.57218
348	0.589	0.72226
349	0.583	0.72486
350	0.573425	0.68256
353	0.469875	0.56114
354	0.391075	0.47514
356	0.379825	0.46224
357	0.374775	0.45106
358	0.30605	0.38282
359	0.30605	0.38416
360	0.3094	0.37864
361	0.29185	0.34808
362	0.371225	0.4286
363	0.27325	0.33206
364	0.30615	0.3661
365	0.24265	0.30328
366	0.215375	0.27828
367	0.2177	0.28026
368	0.216	0.26866
369	0.241725	0.34392
370	0.2426	0.31038
371	0.324975	0.31496
372	0.33475	0.32512
373	0.3365	0.32512
374	0.268875	0.25472
