# Supplementary material for: Protein structural disorder of the envelope V3 loop contributes to the switch in human immunodeficiency virus type 1 cell tropism
Source: PLoS One. 2017 Oct 19;12(10):e0185790. doi: 10.1371/journal.pone.0185790 (PMC5648111; doi:10.1371/journal.pone.0185790)
Supplement: S2 File — (ZIP) [file pone.0185790.s002.zip › Nparcomp_r/pat2282visit63.txt]

Site	R5	X4
337	0.364433333	0.436833333
338	0.420866667	0.498033333
339	0.393533333	0.470216667
340	0.4619	0.5469
341	0.478933333	0.5644
342	0.4641	0.54925
343	0.4685	0.5644
344	0.4979	0.537166667
345	0.4728	0.470833333
346	0.465066667	0.5577
347	0.4593	0.575
348	0.586966667	0.724133333
349	0.5822	0.727
350	0.5727	0.68475
353	0.467633333	0.563466667
354	0.388666667	0.4758
356	0.377366667	0.46335
357	0.371566667	0.4529
358	0.303133333	0.38475
359	0.304266667	0.38475
360	0.306433333	0.379466667
361	0.288366667	0.348333333
362	0.367966667	0.429333333
363	0.271566667	0.332033333
364	0.3053	0.3669
365	0.241133333	0.3036
366	0.215033333	0.277133333
367	0.215033333	0.280433333
368	0.216066667	0.266833333
369	0.242333333	0.342533333
370	0.239966667	0.308433333
371	0.321533333	0.31335
372	0.3321	0.325133333
373	0.334433333	0.325133333
374	0.265666667	0.252866667
