# Supplementary material for: Protein structural disorder of the envelope V3 loop contributes to the switch in human immunodeficiency virus type 1 cell tropism
Source: PLoS One. 2017 Oct 19;12(10):e0185790. doi: 10.1371/journal.pone.0185790 (PMC5648111; doi:10.1371/journal.pone.0185790)
Supplement: S2 File — (ZIP) [file pone.0185790.s002.zip › Nparcomp_r/pat2282visit70.txt]

Site	R5	X4
337	0.378775	0.463416667
338	0.437325	0.526766667
339	0.3973	0.497833333
340	0.467275	0.576666667
341	0.484425	0.596166667
342	0.46885	0.5805
343	0.4749	0.596166667
344	0.505725	0.566366667
345	0.461875	0.498483333
346	0.452525	0.5903
347	0.4458	0.575966667
348	0.57035	0.7247
349	0.564775	0.729033333
350	0.549175	0.685566667
353	0.4456	0.566366667
354	0.36785	0.479566667
356	0.356825	0.465066667
357	0.35325	0.454666667
358	0.283725	0.387566667
359	0.2855	0.390366667
360	0.28815	0.384
361	0.2687	0.352316667
362	0.349875	0.433
363	0.25285	0.3356
364	0.298625	0.369783333
365	0.233225	0.307566667
366	0.20755	0.2817
367	0.21135	0.2849
368	0.2046	0.2715
369	0.2287	0.346
370	0.230825	0.3117
371	0.314925	0.3171
372	0.325425	0.3286
373	0.325425	0.3286
374	0.257425	0.2575
