# Supplementary material for: Protein structural disorder of the envelope V3 loop contributes to the switch in human immunodeficiency virus type 1 cell tropism
Source: PLoS One. 2017 Oct 19;12(10):e0185790. doi: 10.1371/journal.pone.0185790 (PMC5648111; doi:10.1371/journal.pone.0185790)
Supplement: S2 File — (ZIP) [file pone.0185790.s002.zip › Nparcomp_r/pat2visit10.txt]

Site	R5	X4
296	0.40584	0.389
297	0.465226667	0.45112
298	0.391286667	0.37736
299	0.458406667	0.44902
300	0.4882	0.4771
301	0.47732	0.46642
302	0.504433333	0.49678
303	0.543766667	0.5351
304	0.444833333	0.43822
305	0.44104	0.43338
306	0.408526667	0.39986
307	0.504906667	0.4999
311	0.508766667	0.52296
312	0.499273333	0.51596
315	0.406626667	0.42006
316	0.335353333	0.34744
317	0.326713333	0.33768
318	0.325813333	0.337
319	0.259013333	0.26936
320	0.259686667	0.27078
321	0.26754	0.27824
322	0.248333333	0.2582
323	0.3144	0.32652
324	0.224113333	0.23012
325	0.295606667	0.30454
326	0.230166667	0.23854
327	0.202153333	0.20976
329	0.200833333	0.21286
330	0.18998	0.18876
331	0.206726667	0.20652
332	0.213646667	0.21348
333	0.26686	0.29114
334	0.294586667	0.3216
335	0.292086667	0.31632
336	0.217753333	0.23522
