# Supplementary material for: Protein structural disorder of the envelope V3 loop contributes to the switch in human immunodeficiency virus type 1 cell tropism
Source: PLoS One. 2017 Oct 19;12(10):e0185790. doi: 10.1371/journal.pone.0185790 (PMC5648111; doi:10.1371/journal.pone.0185790)
Supplement: S2 File — (ZIP) [file pone.0185790.s002.zip › Nparcomp_r/pat2visit12.txt]

Site	R5	X4
296	0.410114286	0.403246154
297	0.471085714	0.464315385
298	0.393142857	0.391161538
299	0.468357143	0.462492308
300	0.456771429	0.490676923
301	0.444471429	0.479938462
302	0.474471429	0.513138462
303	0.511614286	0.552546154
304	0.4117	0.4565
305	0.4119	0.4521
306	0.378742857	0.418915385
307	0.460857143	0.516846154
311	0.458885714	0.524276923
312	0.448771429	0.518907692
315	0.355471429	0.423576923
316	0.282771429	0.350523077
317	0.273728571	0.340676923
318	0.271885714	0.340146154
319	0.207157143	0.272938462
320	0.207542857	0.273984615
321	0.213857143	0.282807692
322	0.196371429	0.263392308
323	0.2597	0.331192308
324	0.175857143	0.237376923
325	0.244728571	0.310092308
326	0.182928571	0.245561538
327	0.191457143	0.215776923
329	0.192385714	0.219815385
330	0.178514286	0.198969231
331	0.196785714	0.215992308
332	0.203528571	0.223192308
333	0.2775	0.295353846
334	0.3069	0.322538462
335	0.307914286	0.323876923
336	0.234571429	0.243815385
