# Supplementary material for: Protein structural disorder of the envelope V3 loop contributes to the switch in human immunodeficiency virus type 1 cell tropism
Source: PLoS One. 2017 Oct 19;12(10):e0185790. doi: 10.1371/journal.pone.0185790 (PMC5648111; doi:10.1371/journal.pone.0185790)
Supplement: S2 File — (ZIP) [file pone.0185790.s002.zip › Nparcomp_r/pat2visit13.txt]

Site	R5	X4
296	0.4075	0.408528571
297	0.4674	0.468128571
298	0.392266667	0.394757143
299	0.4674	0.464728571
300	0.4979	0.493471429
301	0.4831	0.485585714
302	0.515133333	0.515428571
303	0.5533	0.555242857
304	0.454333333	0.461685714
305	0.4508	0.456357143
306	0.4175	0.424128571
307	0.517533333	0.523685714
311	0.5111	0.532
312	0.493533333	0.525414286
315	0.3979	0.430328571
316	0.3277	0.3588
317	0.3177	0.349014286
318	0.3177	0.349014286
319	0.249233333	0.283028571
320	0.249233333	0.284514286
321	0.2515	0.292185714
322	0.2299	0.273828571
323	0.2984	0.3411
324	0.208333333	0.247928571
325	0.279333333	0.320928571
326	0.215933333	0.259385714
327	0.187666667	0.228671429
329	0.187433333	0.231985714
330	0.172033333	0.208371429
331	0.1898	0.224542857
332	0.197466667	0.229014286
333	0.244633333	0.307171429
334	0.2747	0.335014286
335	0.2747	0.336071429
336	0.205666667	0.265142857
