# Supplementary material for: Protein structural disorder of the envelope V3 loop contributes to the switch in human immunodeficiency virus type 1 cell tropism
Source: PLoS One. 2017 Oct 19;12(10):e0185790. doi: 10.1371/journal.pone.0185790 (PMC5648111; doi:10.1371/journal.pone.0185790)
Supplement: S2 File — (ZIP) [file pone.0185790.s002.zip › Nparcomp_r/pat2visit14.txt]

Site	R5	X4
296	0.4042125	0.408475
297	0.4630125	0.464875
298	0.390575	0.391775
299	0.4639375	0.462916667
300	0.4949875	0.467191667
301	0.4837875	0.457866667
302	0.5135	0.486775
303	0.5536	0.524625
304	0.4536875	0.452766667
305	0.451975	0.449266667
306	0.4199625	0.417558333
307	0.5186125	0.516241667
311	0.5156125	0.523416667
312	0.5156	0.516783333
315	0.4226625	0.421641667
316	0.35245	0.350166667
317	0.342525	0.340033333
318	0.341675	0.339716667
319	0.275775	0.274116667
320	0.27705	0.275208333
321	0.2812	0.280191667
322	0.2618875	0.262358333
323	0.3285875	0.33015
324	0.2376875	0.241708333
325	0.3106	0.3117
326	0.245675	0.25085
327	0.2153125	0.242083333
329	0.2174625	0.245666667
330	0.2008	0.222675
331	0.2186125	0.240958333
332	0.227875	0.228725
333	0.250675	0.305433333
334	0.27845	0.332675
335	0.276425	0.325108333
336	0.206725	0.2463
