# Supplementary material for: Protein structural disorder of the envelope V3 loop contributes to the switch in human immunodeficiency virus type 1 cell tropism
Source: PLoS One. 2017 Oct 19;12(10):e0185790. doi: 10.1371/journal.pone.0185790 (PMC5648111; doi:10.1371/journal.pone.0185790)
Supplement: S2 File — (ZIP) [file pone.0185790.s002.zip › Nparcomp_r/pat2visit15.txt]

Site	R5	X4
296	0.4087	0.406128571
297	0.4652	0.463185714
298	0.3948	0.391585714
299	0.4652	0.462142857
300	0.4979	0.491357143
301	0.4831	0.479842857
302	0.5139	0.507985714
303	0.5533	0.549585714
304	0.4541	0.486685714
305	0.4507	0.483185714
306	0.4186	0.451371429
307	0.5176	0.552842857
311	0.5139	0.560814286
312	0.5176	0.558942857
315	0.4256	0.461542857
316	0.3566	0.391014286
317	0.346	0.381671429
318	0.346	0.381671429
319	0.2817	0.3141
320	0.2817	0.3164
321	0.2884	0.3202
322	0.268	0.301957143
323	0.3356	0.370828571
324	0.2436	0.2802
325	0.3149	0.351528571
326	0.2541	0.288371429
327	0.2224	0.259471429
329	0.2258	0.2625
330	0.2034	0.237385714
331	0.2164	0.254971429
332	0.2258	0.234871429
333	0.2193	0.311714286
334	0.2503	0.3396
335	0.2503	0.340085714
336	0.1823	0.259442857
