# Supplementary material for: Protein structural disorder of the envelope V3 loop contributes to the switch in human immunodeficiency virus type 1 cell tropism
Source: PLoS One. 2017 Oct 19;12(10):e0185790. doi: 10.1371/journal.pone.0185790 (PMC5648111; doi:10.1371/journal.pone.0185790)
Supplement: S2 File — (ZIP) [file pone.0185790.s002.zip › Nparcomp_r/pat2visit16.txt]

Site	R5	X4
296	0.415333333	0.402857143
297	0.473666667	0.458992857
298	0.402633333	0.385542857
299	0.475433333	0.455757143
300	0.488516667	0.4569
301	0.48155	0.447621429
302	0.511416667	0.47495
303	0.551516667	0.513635714
304	0.4551	0.43975
305	0.442983333	0.434335714
306	0.4211	0.403142857
307	0.507566667	0.502235714
311	0.50395	0.509957143
312	0.507916667	0.502892857
315	0.41835	0.409742857
316	0.349333333	0.338842857
317	0.3414	0.329064286
318	0.340833333	0.327907143
319	0.2757	0.265478571
320	0.2757	0.266421429
321	0.280016667	0.274714286
322	0.263016667	0.258142857
323	0.328616667	0.323764286
324	0.239366667	0.237714286
325	0.30775	0.306342857
326	0.245816667	0.246514286
327	0.2293	0.241035714
329	0.231566667	0.240664286
330	0.232116667	0.223057143
331	0.24935	0.24005
332	0.255983333	0.23015
333	0.3296	0.309978571
334	0.342816667	0.337335714
335	0.337383333	0.333007143
336	0.26825	0.254178571
