# Supplementary material for: Protein structural disorder of the envelope V3 loop contributes to the switch in human immunodeficiency virus type 1 cell tropism
Source: PLoS One. 2017 Oct 19;12(10):e0185790. doi: 10.1371/journal.pone.0185790 (PMC5648111; doi:10.1371/journal.pone.0185790)
Supplement: S2 File — (ZIP) [file pone.0185790.s002.zip › Nparcomp_r/pat2visit17.txt]

Site	R5	X4
296	0.4149	0.408375
297	0.4725	0.45655
298	0.3983	0.39245
299	0.4685	0.4658375
300	0.3983	0.479371429
301	0.3872	0.466775
302	0.4149	0.4902125
303	0.4507	0.52495
304	0.3599	0.4650125
305	0.3529	0.452725
306	0.3249	0.431125
307	0.4186	0.5174875
311	0.4186	0.537725
312	0.4292	0.5357875
315	0.3426	0.443775
316	0.2783	0.3723375
317	0.268	0.3622375
318	0.2645	0.361825
319	0.2002	0.2958875
320	0.2034	0.2963125
321	0.2164	0.3009375
322	0.2002	0.283425
323	0.2645	0.350925
324	0.1731	0.261125
325	0.2436	0.3319125
326	0.1823	0.2709875
327	0.2399	0.2523125
329	0.2399	0.2535625
330	0.2399	0.23195
331	0.2575	0.24975
332	0.268	0.2336125
333	0.346	0.31085
334	0.3704	0.3383
335	0.3704	0.3383
336	0.2988	0.2600625
