# Supplementary material for: Protein structural disorder of the envelope V3 loop contributes to the switch in human immunodeficiency virus type 1 cell tropism
Source: PLoS One. 2017 Oct 19;12(10):e0185790. doi: 10.1371/journal.pone.0185790 (PMC5648111; doi:10.1371/journal.pone.0185790)
Supplement: S2 File — (ZIP) [file pone.0185790.s002.zip › Nparcomp_r/pat2visit19.txt]

Site	R5	X4
296	0.394666667	0.423642857
297	0.450466667	0.481728571
298	0.3737	0.409114286
299	0.445083333	0.471214286
300	0.377733333	0.488457143
301	0.37195	0.476428571
302	0.39805	0.507614286
303	0.432466667	0.545928571
304	0.339633333	0.475257143
305	0.335033333	0.467257143
306	0.307766667	0.437557143
307	0.40025	0.54015
311	0.402033333	0.546657143
312	0.407733333	0.542707143
315	0.320966667	0.445607143
316	0.252933333	0.375385714
317	0.244383333	0.365521429
318	0.2409	0.365314286
319	0.18085	0.300992857
320	0.181383333	0.302485714
321	0.191966667	0.310607143
322	0.177466667	0.290828571
323	0.240383333	0.358457143
324	0.1546	0.264778571
325	0.221583333	0.334385714
326	0.164733333	0.272921429
327	0.222016667	0.256292857
329	0.219266667	0.255771429
330	0.22035	0.233271429
331	0.2378	0.251078571
332	0.249216667	0.238814286
333	0.328766667	0.317771429
334	0.353466667	0.344621429
335	0.354066667	0.344621429
336	0.280433333	0.267785714
