# Supplementary material for: Protein structural disorder of the envelope V3 loop contributes to the switch in human immunodeficiency virus type 1 cell tropism
Source: PLoS One. 2017 Oct 19;12(10):e0185790. doi: 10.1371/journal.pone.0185790 (PMC5648111; doi:10.1371/journal.pone.0185790)
Supplement: S2 File — (ZIP) [file pone.0185790.s002.zip › Nparcomp_r/pat2visit23.txt]

Site	R5	X4
296	0.405344444	0.442625
297	0.462322222	0.505025
298	0.384988889	0.430625
299	0.455183333	0.4769
300	0.394511111	0.479025
301	0.38975	0.46845
302	0.417244444	0.499875
303	0.450661111	0.53775
304	0.358455556	0.473075
305	0.353372222	0.466325
306	0.32575	0.4363
307	0.418422222	0.53745
311	0.420461111	0.544275
312	0.426483333	0.53955
315	0.340038889	0.445225
316	0.2734	0.374825
317	0.263694444	0.364525
318	0.259516667	0.364525
319	0.197805556	0.29955
320	0.198427778	0.29955
321	0.209022222	0.30815
322	0.193711111	0.288025
323	0.254305556	0.3577
324	0.166694444	0.2624
325	0.235383333	0.33345
326	0.177183333	0.2713
327	0.229461111	0.265325
329	0.228333333	0.266175
330	0.227922222	0.239
331	0.247472222	0.257425
332	0.257783333	0.2399
333	0.336216667	0.318425
334	0.359744444	0.346075
335	0.359744444	0.346075
336	0.288744444	0.272275
