# Supplementary material for: Protein structural disorder of the envelope V3 loop contributes to the switch in human immunodeficiency virus type 1 cell tropism
Source: PLoS One. 2017 Oct 19;12(10):e0185790. doi: 10.1371/journal.pone.0185790 (PMC5648111; doi:10.1371/journal.pone.0185790)
Supplement: S2 File — (ZIP) [file pone.0185790.s002.zip › Nparcomp_r/pat2visit7.txt]

Site	R5	X4
296	0.402831579	0.4087
297	0.465557895	0.4685
298	0.393589474	0.3983
299	0.468984211	0.4725
300	0.493210526	0.5017
301	0.481657895	0.4901
302	0.509752632	0.5211
303	0.551478947	0.562
304	0.448589474	0.4619
305	0.444121053	0.4582
306	0.4121	0.4292
307	0.510552632	0.5296
311	0.504715789	0.5254
312	0.506336842	0.5176
315	0.412347368	0.4256
316	0.339521053	0.3566
317	0.330621053	0.3494
318	0.328831579	0.3494
319	0.261573684	0.2849
320	0.263031579	0.2849
321	0.272826316	0.2988
322	0.253621053	0.2817
323	0.318589474	0.3426
324	0.225573684	0.2503
325	0.295015789	0.3182
326	0.229210526	0.2541
327	0.204752632	0.2224
329	0.206331579	0.2258
330	0.182942105	0.2034
331	0.199047368	0.2193
332	0.208684211	0.2224
333	0.287094737	0.3019
334	0.315363158	0.3286
335	0.312768421	0.3286
336	0.240747368	0.2609
