# Supplementary material for: Protein structural disorder of the envelope V3 loop contributes to the switch in human immunodeficiency virus type 1 cell tropism
Source: PLoS One. 2017 Oct 19;12(10):e0185790. doi: 10.1371/journal.pone.0185790 (PMC5648111; doi:10.1371/journal.pone.0185790)
Supplement: S2 File — (ZIP) [file pone.0185790.s002.zip › Nparcomp_r/pat3visit11.dat]

N	R5	X4
296	0.4734333333	0.5430333333
297	0.5390777778	0.6166333333
298	0.4620888889	0.5311666667
299	0.5261888889	0.6196666667
300	0.5596	0.6194
301	0.5541111111	0.6074666667
302	0.5296555556	0.5811
303	0.5711	0.6251666667
304	0.4769333333	0.5195333333
305	0.4727888889	0.5155666667
306	0.4420666667	0.4823666667
307	0.5453777778	0.5980333333
311	0.5470777778	0.6046666667
312	0.5526333333	0.6120333333
315	0.4602777778	0.5108666667
316	0.3908888889	0.4394333333
317	0.3832666667	0.4317
318	0.3814444444	0.4303333333
319	0.3158666667	0.3651
320	0.3185	0.3662666667
321	0.3295111111	0.3764
322	0.3099777778	0.3579333333
323	0.3745888889	0.3603333333
324	0.2797333333	0.2650666667
325	0.3459111111	0.3304666667
326	0.2850555556	0.2691333333
327	0.2551888889	0.2701666667
329	0.2613222222	0.2748333333
330	0.2671111111	0.2816
331	0.2910777778	0.2995
332	0.2914222222	0.2984666667
333	0.3660111111	0.3737
334	0.3814888889	0.3900333333
335	0.3833666667	0.3911666667
336	0.3074444444	0.3118
