# Supplementary material for: Protein structural disorder of the envelope V3 loop contributes to the switch in human immunodeficiency virus type 1 cell tropism
Source: PLoS One. 2017 Oct 19;12(10):e0185790. doi: 10.1371/journal.pone.0185790 (PMC5648111; doi:10.1371/journal.pone.0185790)
Supplement: S2 File — (ZIP) [file pone.0185790.s002.zip › Nparcomp_r/pat3visit17.dat]

N	R5	X4
296	0.4508	0.4625
297	0.5111666667	0.5216666667
298	0.4343333333	0.4475444444
299	0.5009	0.5241222222
300	0.5338	0.5568333333
301	0.523	0.5460111111
302	0.4955	0.5198444444
303	0.5433333333	0.5607666667
304	0.4626	0.4933666667
305	0.4568666667	0.4894333333
306	0.4283333333	0.4594222222
307	0.5297333333	0.5628777778
311	0.5268	0.5647
312	0.5242333333	0.5672111111
315	0.4317333333	0.4699
316	0.3610333333	0.3985666667
317	0.3541333333	0.3909444444
318	0.3529666667	0.3905555556
319	0.2859666667	0.3212555556
320	0.2905	0.3241
321	0.3017	0.3343111111
322	0.2815	0.3137666667
323	0.3494333333	0.3801222222
324	0.2550666667	0.2901222222
325	0.3242666667	0.3573888889
326	0.2678333333	0.2951333333
327	0.2375	0.2668111111
329	0.2410333333	0.2729555556
330	0.2505	0.2831
331	0.2654	0.3027666667
332	0.2575333333	0.2793444444
333	0.3344333333	0.3478666667
334	0.3541666667	0.3647888889
335	0.3554	0.3655666667
336	0.2827333333	0.2869555556
