# Supplementary material for: Protein structural disorder of the envelope V3 loop contributes to the switch in human immunodeficiency virus type 1 cell tropism
Source: PLoS One. 2017 Oct 19;12(10):e0185790. doi: 10.1371/journal.pone.0185790 (PMC5648111; doi:10.1371/journal.pone.0185790)
Supplement: S2 File — (ZIP) [file pone.0185790.s002.zip › Nparcomp_r/pat3visit18.dat]

N	R5	X4
296	0.44902857	0.456475
297	0.50852857	0.51545
298	0.43081429	0.4422
299	0.49267143	0.518475
300	0.52518571	0.55155
301	0.516	0.54375
302	0.49164286	0.518275
303	0.53407143	0.559825
304	0.44367143	0.478825
305	0.43707143	0.476875
306	0.41067143	0.451125
307	0.50911429	0.55345
311	0.50834286	0.55675
312	0.50882857	0.5578
315	0.41631429	0.46105
316	0.34238571	0.392
317	0.33471429	0.38425
318	0.33418571	0.3834
319	0.26602857	0.316075
320	0.268	0.3179
321	0.27934286	0.328025
322	0.25798571	0.309275
323	0.32575714	0.372825
324	0.23241429	0.284125
325	0.30337143	0.351175
326	0.25081429	0.289225
327	0.2204	0.259125
329	0.22618571	0.2635
330	0.23295714	0.272875
331	0.25438571	0.290075
332	0.25285714	0.277375
333	0.33064286	0.3477
334	0.35141429	0.372125
335	0.35141429	0.37295
336	0.27705714	0.295225
