# Supplementary material for: Protein structural disorder of the envelope V3 loop contributes to the switch in human immunodeficiency virus type 1 cell tropism
Source: PLoS One. 2017 Oct 19;12(10):e0185790. doi: 10.1371/journal.pone.0185790 (PMC5648111; doi:10.1371/journal.pone.0185790)
Supplement: S2 File — (ZIP) [file pone.0185790.s002.zip › Nparcomp_r/pat3visit19.dat]

N	R5	X4
296	0.44478	0.4379
297	0.50642	0.496475
298	0.43154	0.42345
299	0.4824	0.4974375
300	0.514	0.530775
301	0.50624	0.5232875
302	0.48172	0.4996125
303	0.51938	0.537475
304	0.42666	0.47385
305	0.42084	0.47055
306	0.39464	0.4536625
307	0.49186	0.557225
311	0.48772	0.5706375
312	0.49482	0.57235
315	0.40318	0.47375
316	0.33016	0.401575
317	0.32146	0.394725
318	0.32078	0.3942875
319	0.25312	0.3264875
320	0.25372	0.3273625
321	0.2632	0.3382125
322	0.24266	0.317875
323	0.3089	0.3839
324	0.21696	0.2913375
325	0.28564	0.3597125
326	0.24262	0.29775
327	0.21332	0.267125
329	0.21594	0.268
330	0.2206	0.2640625
331	0.24888	0.2961625
332	0.25392	0.2697625
333	0.33054	0.34385
334	0.35912	0.371325
335	0.35912	0.37175
336	0.28766	0.2949
