# Supplementary material for: Protein structural disorder of the envelope V3 loop contributes to the switch in human immunodeficiency virus type 1 cell tropism
Source: PLoS One. 2017 Oct 19;12(10):e0185790. doi: 10.1371/journal.pone.0185790 (PMC5648111; doi:10.1371/journal.pone.0185790)
Supplement: S2 File — (ZIP) [file pone.0185790.s002.zip › Nparcomp_r/pat3visit22.dat]

N	R5	X4
296	0.4419666667	0.3716
297	0.5023333333	0.4268
298	0.4268	0.3552333333
299	0.5132166667	0.4280666667
300	0.5449833333	0.4523666667
301	0.5375333333	0.4453
302	0.5132166667	0.4209333333
303	0.5486833333	0.4497
304	0.45075	0.3875666667
305	0.4470166667	0.3875666667
306	0.41855	0.3827333333
307	0.5175666667	0.4791666667
311	0.5138333333	0.5349666667
312	0.50845	0.5364
315	0.4113666667	0.4404
316	0.3356166667	0.3669
317	0.3279833333	0.3585333333
318	0.3279833333	0.3585333333
319	0.2592	0.2884333333
320	0.2569333333	0.2884333333
321	0.2674166667	0.2985333333
322	0.2464333333	0.2783
323	0.3143666667	0.346
324	0.2218833333	0.2573666667
325	0.29455	0.3285666667
326	0.2173666667	0.2645
327	0.1914	0.2328666667
329	0.1449	0.234
330	0.1424	0.2351666667
331	0.1702	0.2748
332	0.1759	0.2516333333
333	0.2503	0.3274
334	0.2833	0.3541333333
335	0.2843666667	0.3066666667
336	0.2099833333	0.2283666667
