# Supplementary material for: Protein structural disorder of the envelope V3 loop contributes to the switch in human immunodeficiency virus type 1 cell tropism
Source: PLoS One. 2017 Oct 19;12(10):e0185790. doi: 10.1371/journal.pone.0185790 (PMC5648111; doi:10.1371/journal.pone.0185790)
Supplement: S2 File — (ZIP) [file pone.0185790.s002.zip › Nparcomp_r/pat5visit13.dat]

N	R5	X4
296	0.37355	0.3662
297	0.43145	0.4175
298	0.39795	0.3849857143
299	0.46535	0.4526428571
300	0.49595	0.4822857143
301	0.48325	0.4708
302	0.4564	0.4451428571
303	0.489	0.4503285714
304	0.39795	0.3698857143
305	0.3912	0.3637142857
306	0.3844	0.3564857143
307	0.4758	0.4463857143
311	0.4725	0.443
312	0.4758	0.4425
315	0.48725	0.4528285714
316	0.41535	0.3816571429
317	0.40845	0.3729142857
318	0.40485	0.3688285714
319	0.34075	0.3047428571
320	0.34075	0.3042571429
321	0.3476	0.3061285714
322	0.32885	0.2825428571
323	0.39295	0.3455285714
324	0.2983	0.2584571429
325	0.33045	0.2918
326	0.2643	0.2289714286
327	0.2347	0.2017
329	0.23635	0.2047857143
330	0.213	0.1842714286
331	0.23	0.2247142857
332	0.2347	0.2189857143
333	0.3134	0.2971
334	0.31865	0.2999142857
335	0.31865	0.2999142857
336	0.2504	0.2320142857
