# Supplementary material for: Protein structural disorder of the envelope V3 loop contributes to the switch in human immunodeficiency virus type 1 cell tropism
Source: PLoS One. 2017 Oct 19;12(10):e0185790. doi: 10.1371/journal.pone.0185790 (PMC5648111; doi:10.1371/journal.pone.0185790)
Supplement: S2 File — (ZIP) [file pone.0185790.s002.zip › Nparcomp_r/pat5visit15.dat]

N	R5	X4
296	0.36707	0.3683
297	0.42497	0.4189666667
298	0.3896	0.3860222222
299	0.46017	0.4539777778
300	0.49023	0.4832666667
301	0.47878	0.4720444444
302	0.45244	0.4471333333
303	0.48511	0.4525
304	0.39203	0.3714666667
305	0.38384	0.3648555556
306	0.37692	0.3567888889
307	0.46748	0.4467555556
311	0.46423	0.4433444444
312	0.46489	0.4426555556
315	0.47727	0.4531888889
316	0.40616	0.3822444444
317	0.39922	0.3749888889
318	0.39598	0.3703333333
319	0.33168	0.3088666667
320	0.33066	0.3081555556
321	0.33168	0.3096222222
322	0.3144	0.2865
323	0.37584	0.3475444444
324	0.28372	0.2617777778
325	0.31469	0.2955222222
326	0.25265	0.2327888889
327	0.22326	0.2051444444
329	0.22529	0.2076777778
330	0.20304	0.1858777778
331	0.21839	0.2275111111
332	0.22389	0.2230555556
333	0.30434	0.2966333333
334	0.29998	0.3003222222
335	0.30029	0.3007
336	0.23036	0.2317888889
