# Supplementary material for: Protein structural disorder of the envelope V3 loop contributes to the switch in human immunodeficiency virus type 1 cell tropism
Source: PLoS One. 2017 Oct 19;12(10):e0185790. doi: 10.1371/journal.pone.0185790 (PMC5648111; doi:10.1371/journal.pone.0185790)
Supplement: S2 File — (ZIP) [file pone.0185790.s002.zip › Nparcomp_r/pat7visit10.dat]

N	R5	X4
296	0.40089	0.3566
297	0.46564	0.4119
298	0.39571	0.346
299	0.46843	0.4149
300	0.49907	0.4476
301	0.48483	0.433
302	0.49139	0.4409
303	0.52973	0.4766
304	0.43281	0.4017
305	0.42655	0.3983
306	0.39561	0.3667
307	0.49225	0.4582
311	0.51206	0.4541
312	0.51577	0.4541
315	0.42718	0.3667
316	0.36119	0.3356
317	0.35612	0.3286
318	0.35612	0.4087
319	0.2927	0.3426
320	0.29201	0.3426
321	0.30236	0.3529
322	0.28465	0.3286
323	0.34633	0.391
324	0.24778	0.2988
325	0.31517	0.3667
326	0.25324	0.3053
327	0.22557	0.2752
329	0.22763	0.2817
330	0.22862	0.2783
331	0.24591	0.2988
332	0.25725	0.2817
333	0.33362	0.3566
334	0.36304	0.3872
335	0.36304	0.3872
336	0.29185	0.3182
