# Supplementary material for: Protein structural disorder of the envelope V3 loop contributes to the switch in human immunodeficiency virus type 1 cell tropism
Source: PLoS One. 2017 Oct 19;12(10):e0185790. doi: 10.1371/journal.pone.0185790 (PMC5648111; doi:10.1371/journal.pone.0185790)
Supplement: S2 File — (ZIP) [file pone.0185790.s002.zip › Nparcomp_r/pat7visit12.dat]

N	R5	X4
296	0.4220333333	0.3495
297	0.4783555556	0.4054923077
298	0.4093666667	0.3384769231
299	0.4815444444	0.4112923077
300	0.5133444444	0.4346461538
301	0.5023111111	0.4229615385
302	0.5098	0.4280384615
303	0.5488777778	0.4646846154
304	0.4524	0.3935538462
305	0.4460666667	0.3898846154
306	0.4157444444	0.3584461538
307	0.5136444444	0.4519076923
311	0.5117111111	0.4492846154
312	0.5122888889	0.4468307692
315	0.4305111111	0.3593
316	0.3895	0.2919692308
317	0.3829888889	0.2838461538
318	0.3826222222	0.3630615385
319	0.3268444444	0.2984307692
320	0.3272555556	0.2979076923
321	0.3376	0.3039769231
322	0.3204888889	0.2822692308
323	0.3829333333	0.3336538462
324	0.2898777778	0.2451538462
325	0.3567777778	0.3111692308
326	0.2952888889	0.2503
327	0.2659444444	0.2257769231
329	0.2693777778	0.2278538462
330	0.2674888889	0.2291538462
331	0.2860777778	0.2468
332	0.2887777778	0.2311846154
333	0.3653444444	0.3061076923
334	0.3936777778	0.3344538462
335	0.3838111111	0.3357923077
336	0.312	0.2641307692
