# Supplementary material for: Protein structural disorder of the envelope V3 loop contributes to the switch in human immunodeficiency virus type 1 cell tropism
Source: PLoS One. 2017 Oct 19;12(10):e0185790. doi: 10.1371/journal.pone.0185790 (PMC5648111; doi:10.1371/journal.pone.0185790)
Supplement: S2 File — (ZIP) [file pone.0185790.s002.zip › Nparcomp_r/pat7visit13.dat]

N	R5	X4
296	0.3985857143	0.2380428571
297	0.4606714286	0.2915571429
298	0.3901428571	0.2290285714
299	0.4653571429	0.2986571429
300	0.4950571429	0.3186571429
301	0.4842428571	0.3064142857
302	0.4916285714	0.3121571429
303	0.5315428571	0.3486142857
304	0.4352285714	0.2770857143
305	0.427	0.2756428571
306	0.3972857143	0.2468571429
307	0.4937142857	0.3354428571
311	0.5098142857	0.3309428571
312	0.5096428571	0.3279285714
315	0.4340428571	0.2973428571
316	0.3742428571	0.2761857143
317	0.3653857143	0.2678142857
318	0.3648857143	0.3484857143
319	0.3003142857	0.2826
320	0.3022428571	0.2821142857
321	0.3105	0.2887857143
322	0.2923285714	0.2658
323	0.3564285714	0.3187
324	0.2609142857	0.2296857143
325	0.3285571429	0.2983
326	0.2655142857	0.236
327	0.2343428571	0.2102285714
329	0.2368571429	0.2137
330	0.2297857143	0.2156
331	0.2484142857	0.2341428571
332	0.2518857143	0.2178714286
333	0.3298714286	0.2948142857
334	0.3580142857	0.3243142857
335	0.3580142857	0.3253428571
336	0.2790571429	0.2543
