# Supplementary material for: Protein structural disorder of the envelope V3 loop contributes to the switch in human immunodeficiency virus type 1 cell tropism
Source: PLoS One. 2017 Oct 19;12(10):e0185790. doi: 10.1371/journal.pone.0185790 (PMC5648111; doi:10.1371/journal.pone.0185790)
Supplement: S2 File — (ZIP) [file pone.0185790.s002.zip › Nparcomp_r/pat7visit14.dat]

N	R5	X4
296	0.41536	0.24265
297	0.47756	0.2943333333
298	0.40766	0.23075
299	0.482	0.3003166667
300	0.51412	0.3181666667
301	0.50288	0.3065833333
302	0.51072	0.3111
303	0.55026	0.3461333333
304	0.45324	0.2758833333
305	0.44748	0.2703833333
306	0.41758	0.2539833333
307	0.51618	0.3427333333
311	0.51602	0.3386833333
312	0.51462	0.3363333333
315	0.43658	0.2819833333
316	0.3785	0.2832166667
317	0.37168	0.2722833333
318	0.37104	0.353
319	0.30712	0.2877
320	0.30712	0.2877
321	0.31724	0.2904666667
322	0.29978	0.2682166667
323	0.36266	0.3294333333
324	0.26586	0.24185
325	0.33282	0.3112
326	0.27204	0.24815
327	0.2406	0.2289666667
329	0.24266	0.2317
330	0.24412	0.2327833333
331	0.26168	0.2516
332	0.26516	0.23555
333	0.3411	0.3130833333
334	0.36892	0.3303
335	0.36956	0.3308666667
336	0.29592	0.2592
