# Supplementary material for: Protein structural disorder of the envelope V3 loop contributes to the switch in human immunodeficiency virus type 1 cell tropism
Source: PLoS One. 2017 Oct 19;12(10):e0185790. doi: 10.1371/journal.pone.0185790 (PMC5648111; doi:10.1371/journal.pone.0185790)
Supplement: S2 File — (ZIP) [file pone.0185790.s002.zip › Nparcomp_r/pat7visit15.dat]

N	R5	X4
296	0.41715	0.280875
297	0.476	0.335125
298	0.4048	0.267325
299	0.47795	0.340075
300	0.50775	0.357775
301	0.49495	0.346275
302	0.50375	0.3515625
303	0.5394	0.387025
304	0.44555	0.315725
305	0.43805	0.310275
306	0.4065	0.2973125
307	0.5059	0.3778
311	0.50755	0.37335
312	0.50775	0.370725
315	0.43145	0.2990375
316	0.3719	0.2923375
317	0.3635	0.2841125
318	0.3635	0.3642875
319	0.29855	0.2997625
320	0.30025	0.3002
321	0.31005	0.299425
322	0.29025	0.2776625
323	0.35295	0.3386625
324	0.25915	0.2517875
325	0.3287	0.317925
326	0.2679	0.2565625
327	0.2347	0.2377625
329	0.2381	0.239925
330	0.23975	0.2429125
331	0.25915	0.26055
332	0.26465	0.2438125
333	0.339	0.321825
334	0.367	0.3352
335	0.367	0.33605
336	0.29175	0.264825
