# Supplementary material for: Protein structural disorder of the envelope V3 loop contributes to the switch in human immunodeficiency virus type 1 cell tropism
Source: PLoS One. 2017 Oct 19;12(10):e0185790. doi: 10.1371/journal.pone.0185790 (PMC5648111; doi:10.1371/journal.pone.0185790)
Supplement: S2 File — (ZIP) [file pone.0185790.s002.zip › Nparcomp_r/pat7visit17.dat]

N	R5	X4
296	0.32445	0.2416466667
297	0.37815	0.2974733333
298	0.3103	0.23062
299	0.3829	0.3025333333
300	0.41135	0.3198066667
301	0.4061	0.3159666667
302	0.411	0.3225466667
303	0.4479	0.35762
304	0.3824	0.2870666667
305	0.37535	0.28172
306	0.343	0.2731133333
307	0.43705	0.3484266667
311	0.4442	0.3536533333
312	0.44785	0.3571133333
315	0.43125	0.2699066667
316	0.37025	0.3017333333
317	0.3598	0.2987733333
318	0.3598	0.37996
319	0.29855	0.3138666667
320	0.29685	0.3202
321	0.3068	0.3143133333
322	0.29	0.29176
323	0.3496	0.3555733333
324	0.26275	0.2648133333
325	0.33025	0.33502
326	0.2662	0.2718733333
327	0.23455	0.2536333333
329	0.2364	0.2576133333
330	0.2364	0.2569733333
331	0.25395	0.27674
332	0.26105	0.2612333333
333	0.33905	0.3423933333
334	0.36695	0.3495266667
335	0.36855	0.3656466667
336	0.28335	0.29424
