# Supplementary material for: Protein structural disorder of the envelope V3 loop contributes to the switch in human immunodeficiency virus type 1 cell tropism
Source: PLoS One. 2017 Oct 19;12(10):e0185790. doi: 10.1371/journal.pone.0185790 (PMC5648111; doi:10.1371/journal.pone.0185790)
Supplement: S2 File — (ZIP) [file pone.0185790.s002.zip › Nparcomp_r/pat7visit18.dat]

N	R5	X4
296	0.3109923077	0.2550777778
297	0.3670769231	0.3099222222
298	0.2996692308	0.2422333333
299	0.3709692308	0.3132333333
300	0.3981923077	0.331
301	0.3882538462	0.3192111111
302	0.3958307692	0.3244888889
303	0.4307538462	0.3590555556
304	0.3573	0.2869222222
305	0.3515769231	0.2805
306	0.3204769231	0.2745
307	0.4133769231	0.3451666667
311	0.4204	0.3417111111
312	0.4205615385	0.3429333333
315	0.4269692308	0.2541888889
316	0.3700153846	0.2937888889
317	0.3615230769	0.2911666667
318	0.3615230769	0.3732444444
319	0.2975461538	0.3082888889
320	0.2975461538	0.3124888889
321	0.3067769231	0.306
322	0.2892230769	0.2826111111
323	0.3523769231	0.3466111111
324	0.2620153846	0.2583555556
325	0.3292692308	0.3272888889
326	0.2669615385	0.2620444444
327	0.2357384615	0.2440777778
329	0.2314307692	0.2469111111
330	0.2295769231	0.2480444444
331	0.2495	0.2670444444
332	0.2540384615	0.2521888889
333	0.3326846154	0.3332555556
334	0.3601923077	0.3383666667
335	0.3591230769	0.3590777778
336	0.2776615385	0.2866777778
