# Supplementary material for: Protein structural disorder of the envelope V3 loop contributes to the switch in human immunodeficiency virus type 1 cell tropism
Source: PLoS One. 2017 Oct 19;12(10):e0185790. doi: 10.1371/journal.pone.0185790 (PMC5648111; doi:10.1371/journal.pone.0185790)
Supplement: S2 File — (ZIP) [file pone.0185790.s002.zip › Nparcomp_r/pat7visit9.dat]

N	R5	X4
296	0.41423	0.3494
297	0.47417	0.4051
298	0.40506	0.3392
299	0.47862	0.4119
300	0.51216	0.4409
301	0.49873	0.4292
302	0.50465	0.4369
303	0.54361	0.4705
304	0.44502	0.3983
305	0.43875	0.3948
306	0.40745	0.3631
307	0.50189	0.4541
311	0.50635	0.4507
312	0.50576	0.4507
315	0.41366	0.3631
316	0.35711	0.2951
317	0.3502	0.2884
318	0.34919	0.3649
319	0.28704	0.30035
320	0.2867	0.30035
321	0.29717	0.3102
322	0.28015	0.28665
323	0.34085	0.3477
324	0.24893	0.2558
325	0.31693	0.3232
326	0.2545	0.2627
327	0.22369	0.231
329	0.22563	0.2364
330	0.22661	0.2364
331	0.2445	0.2575
332	0.24889	0.23815
333	0.32554	0.3149
334	0.35436	0.346
335	0.35473	0.346
336	0.28358	0.2752
