# Supplementary material for: Protein structural disorder of the envelope V3 loop contributes to the switch in human immunodeficiency virus type 1 cell tropism
Source: PLoS One. 2017 Oct 19;12(10):e0185790. doi: 10.1371/journal.pone.0185790 (PMC5648111; doi:10.1371/journal.pone.0185790)
Supplement: S2 File — (ZIP) [file pone.0185790.s002.zip › Nparcomp_r/pat8visit19.dat]

N	R5	X4
296	0.4353777778	0.4474
297	0.4942666667	0.50575
298	0.4232277778	0.43305
299	0.49775	0.5097
300	0.5243333333	0.5017
301	0.5215722222	0.4293
302	0.5231888889	0.4256
303	0.5628555556	0.5097
304	0.4632555556	0.49785
305	0.4588444444	0.5806
306	0.4257222222	0.54005
307	0.5258611111	0.5533
311	0.5215055556	0.4119
312	0.5306666667	0.39125
315	0.4351722222	0.3204
316	0.36485	0.2558
317	0.3573944444	0.25395
318	0.3553	0.2611
319	0.2900944444	0.1958
320	0.2901	0.25925
321	0.3020444444	0.25925
322	0.2836555556	0.2952
323	0.2697166667	0.2211
324	0.1800055556	0.1412
325	0.2432055556	0.20215
326	0.18285	0.14635
327	0.1560777778	0.12555
329	0.1578777778	0.12895
330	0.1545	0.12555
331	0.1728777778	0.14635
332	0.1773333333	0.1491
333	0.2485944444	0.2178
334	0.2773777778	0.24865
335	0.27815	0.24865
336	0.2047666667	0.17925
