# Supplementary material for: Protein structural disorder of the envelope V3 loop contributes to the switch in human immunodeficiency virus type 1 cell tropism
Source: PLoS One. 2017 Oct 19;12(10):e0185790. doi: 10.1371/journal.pone.0185790 (PMC5648111; doi:10.1371/journal.pone.0185790)
Supplement: S2 File — (ZIP) [file pone.0185790.s002.zip › Nparcomp_r/pat8visit20.dat]

N	R5	X4
296	0.4293	0.4680166667
297	0.4876	0.529
298	0.4152	0.4513
299	0.4884	0.5311333333
300	0.5186	0.5254833333
301	0.5117	0.4507333333
302	0.516625	0.4468666667
303	0.5556	0.5339833333
304	0.456025	0.5235166667
305	0.45195	0.5916666667
306	0.41865	0.5525666667
307	0.5186	0.56765
311	0.514575	0.4237666667
312	0.522625	0.4032833333
315	0.4276	0.3332
316	0.356325	0.2696166667
317	0.349525	0.26605
318	0.34865	0.2731166667
319	0.2833	0.2068166667
320	0.282475	0.2696
321	0.295175	0.2696
322	0.276425	0.3053
323	0.2611	0.23065
324	0.174	0.1492333333
325	0.238125	0.2082666667
326	0.17695	0.1522833333
327	0.151025	0.1297333333
329	0.152975	0.1337833333
330	0.15625	0.1297333333
331	0.174575	0.15095
332	0.1799	0.1536
333	0.251375	0.22175
334	0.28245	0.2499333333
335	0.28245	0.2511333333
336	0.208775	0.1817
