# Supplementary material for: Protein structural disorder of the envelope V3 loop contributes to the switch in human immunodeficiency virus type 1 cell tropism
Source: PLoS One. 2017 Oct 19;12(10):e0185790. doi: 10.1371/journal.pone.0185790 (PMC5648111; doi:10.1371/journal.pone.0185790)
Supplement: S2 File — (ZIP) [file pone.0185790.s002.zip › Nparcomp_r/pat8visit22.dat]

N	R5	X4
296	0.4395666667	0.4329222222
297	0.4953	0.4917444444
298	0.4232	0.4183111111
299	0.4966	0.4964444444
300	0.5187666667	0.4914444444
301	0.515	0.4232777778
302	0.5121333333	0.4217444444
303	0.5510666667	0.5085555556
304	0.4511333333	0.4996222222
305	0.4479	0.5799888889
306	0.4143333333	0.5479111111
307	0.5122666667	0.5613222222
311	0.5070666667	0.4185444444
312	0.5191333333	0.4102777778
315	0.4221333333	0.3391
316	0.3529	0.2754111111
317	0.3460333333	0.2731444444
318	0.3437333333	0.2808444444
319	0.2784333333	0.2136777778
320	0.2784333333	0.2774333333
321	0.2896333333	0.2774333333
322	0.2702666667	0.3134222222
323	0.2563	0.2381666667
324	0.1701333333	0.1573111111
325	0.2328333333	0.2167
326	0.1741333333	0.1597444444
327	0.1484333333	0.1361777778
329	0.1510333333	0.1387
330	0.1505333333	0.1349777778
331	0.1741666667	0.1562
332	0.1771	0.1589444444
333	0.2493666667	0.2279
334	0.2712666667	0.2532333333
335	0.2712666667	0.2502111111
336	0.2004	0.1803111111
