# Supplementary material for: Protein structural disorder of the envelope V3 loop contributes to the switch in human immunodeficiency virus type 1 cell tropism
Source: PLoS One. 2017 Oct 19;12(10):e0185790. doi: 10.1371/journal.pone.0185790 (PMC5648111; doi:10.1371/journal.pone.0185790)
Supplement: S2 File — (ZIP) [file pone.0185790.s002.zip › Nparcomp_r/pat8visit24.dat]

N	R5	X4
296	0.4238	0.44121
297	0.4816	0.50036
298	0.4118	0.42654
299	0.48825	0.50501
300	0.5097	0.49919
301	0.5114	0.4284
302	0.5133	0.42436
303	0.5538	0.51234
304	0.4918	0.50194
305	0.4876	0.58168
306	0.4542	0.54388
307	0.56015	0.55774
311	0.55635	0.41888
312	0.5739	0.41093
315	0.4693	0.34081
316	0.3998	0.27554
317	0.39255	0.27483
318	0.39275	0.28502
319	0.3277	0.21822
320	0.32935	0.28197
321	0.34285	0.28229
322	0.32585	0.3175
323	0.31045	0.2434
324	0.22275	0.16021
325	0.28615	0.22126
326	0.22275	0.16309
327	0.19335	0.13915
329	0.19335	0.14109
330	0.17255	0.14064
331	0.1997	0.16278
332	0.1715	0.1654
333	0.24345	0.23529
334	0.261	0.26098
335	0.261	0.26098
336	0.1897	0.18786
