# Supplementary material for: Protein structural disorder of the envelope V3 loop contributes to the switch in human immunodeficiency virus type 1 cell tropism
Source: PLoS One. 2017 Oct 19;12(10):e0185790. doi: 10.1371/journal.pone.0185790 (PMC5648111; doi:10.1371/journal.pone.0185790)
Supplement: S2 File — (ZIP) [file pone.0185790.s002.zip › Nparcomp_r/pat8visit9.dat]

N	R5	X4
296	0.433	0.2884
297	0.494	0.3392
298	0.4256	0.2752
299	0.4979	0.3426
300	0.5211	0.3599
301	0.5254	0.3494
302	0.5342	0.3529
303	0.5758	0.3872
304	0.4766	0.3182
305	0.4725	0.3117
306	0.4441	0.3053
307	0.5456	0.374
311	0.5419	0.3667
312	0.5456	0.374
315	0.4486333333	0.2884
316	0.3785	0.3667
317	0.3716	0.3667
318	0.3716	0.4476
319	0.3064333333	0.4476
320	0.3064333333	0.4476
321	0.316	0.4369
322	0.2998333333	0.4119
323	0.3577	0.4766
324	0.2621	0.3807
325	0.3273	0.4507
326	0.2656666667	0.3872
327	0.234	0.3704
329	0.2375666667	0.374
330	0.2386333333	0.374
331	0.2599	0.391
332	0.2634	0.374
333	0.3367333333	0.4541
334	0.3646	0.4619
335	0.3646	0.4864
336	0.2929	0.4119
