# Supplementary material for: Protein structural disorder of the envelope V3 loop contributes to the switch in human immunodeficiency virus type 1 cell tropism
Source: PLoS One. 2017 Oct 19;12(10):e0185790. doi: 10.1371/journal.pone.0185790 (PMC5648111; doi:10.1371/journal.pone.0185790)
Supplement: S2 File — (ZIP) [file pone.0185790.s002.zip › Nparcomp_r/pat9visit17.dat]

N	R5	X4
296	0.3539142857	0.3621666667
297	0.4187142857	0.4197333333
298	0.3779	0.3872
299	0.4499857143	0.4594333333
300	0.4126857143	0.3807
301	0.4008714286	0.3667
302	0.4053142857	0.3762666667
303	0.4382142857	0.4051
304	0.4202142857	0.3818
305	0.4244142857	0.4519333333
306	0.4194714286	0.4474333333
307	0.5156142857	0.5456
311	0.5119	0.5393333333
312	0.5207571429	0.5524333333
315	0.4257428571	0.4497
316	0.3597285714	0.3782333333
317	0.3524571429	0.3693
318	0.3481285714	0.3645666667
319	0.2824142857	0.2985
320	0.2829	0.2985
321	0.2923	0.3008
322	0.2745857143	0.284
323	0.3412142857	0.2725
324	0.2445428571	0.1831
325	0.2830142857	0.2086666667
326	0.2158	0.1467
327	0.2373142857	0.2130666667
329	0.2490428571	0.2249333333
330	0.2258428571	0.2249333333
331	0.2529428571	0.2573666667
332	0.2498857143	0.254
333	0.3188428571	0.2598333333
334	0.3134857143	0.2551
335	0.2932857143	0.2293333333
336	0.2235285714	0.1661333333
