# Supplementary material for: Protein structural disorder of the envelope V3 loop contributes to the switch in human immunodeficiency virus type 1 cell tropism
Source: PLoS One. 2017 Oct 19;12(10):e0185790. doi: 10.1371/journal.pone.0185790 (PMC5648111; doi:10.1371/journal.pone.0185790)
Supplement: S2 File — (ZIP) [file pone.0185790.s002.zip › Nparcomp_r/pat9visit17.txt]

Site	R5	X4
296	0.353914286	0.362166667
297	0.418714286	0.419733333
298	0.3779	0.3872
299	0.449985714	0.459433333
300	0.412685714	0.3807
301	0.400871429	0.3667
302	0.405314286	0.376266667
303	0.438214286	0.4051
304	0.420214286	0.3818
305	0.424414286	0.451933333
306	0.419471429	0.447433333
307	0.515614286	0.5456
311	0.5119	0.539333333
312	0.520757143	0.552433333
315	0.425742857	0.4497
316	0.359728571	0.378233333
317	0.352457143	0.3693
318	0.348128571	0.364566667
319	0.282414286	0.2985
320	0.2829	0.2985
321	0.2923	0.3008
322	0.274585714	0.284
323	0.341214286	0.2725
324	0.244542857	0.1831
325	0.283014286	0.208666667
326	0.2158	0.1467
327	0.237314286	0.213066667
329	0.249042857	0.224933333
330	0.225842857	0.224933333
331	0.252942857	0.257366667
332	0.249885714	0.254
333	0.318842857	0.259833333
334	0.313485714	0.2551
335	0.293285714	0.229333333
336	0.223528571	0.166133333
