# Supplementary material for: Protein structural disorder of the envelope V3 loop contributes to the switch in human immunodeficiency virus type 1 cell tropism
Source: PLoS One. 2017 Oct 19;12(10):e0185790. doi: 10.1371/journal.pone.0185790 (PMC5648111; doi:10.1371/journal.pone.0185790)
Supplement: S2 File — (ZIP) [file pone.0185790.s002.zip › Nparcomp_r/pat9visit20.dat]

N	R5	X4
296	0.3555	0.3948
297	0.411825	0.45162
298	0.385025	0.42086
299	0.457975	0.49242
300	0.38055	0.41572
301	0.366925	0.40404
302	0.3728	0.41156
303	0.404175	0.44072
304	0.38935	0.41714
305	0.38595	0.48506
306	0.3809	0.47718
307	0.473975	0.5562
311	0.468025	0.55212
312	0.4768	0.56494
315	0.3825	0.4632
316	0.311725	0.39174
317	0.3042	0.38416
318	0.303375	0.37794
319	0.236375	0.31436
320	0.236375	0.31436
321	0.2469	0.31764
322	0.2282	0.30332
323	0.295125	0.2919
324	0.203825	0.20226
325	0.23325	0.22756
326	0.1696	0.16374
327	0.2281	0.23088
329	0.239925	0.24274
330	0.216575	0.24346
331	0.24695	0.2734
332	0.2418	0.27202
333	0.3178	0.2789
334	0.311025	0.2727
335	0.2934	0.26508
336	0.22415	0.198
