# Supplementary material for: Protein structural disorder of the envelope V3 loop contributes to the switch in human immunodeficiency virus type 1 cell tropism
Source: PLoS One. 2017 Oct 19;12(10):e0185790. doi: 10.1371/journal.pone.0185790 (PMC5648111; doi:10.1371/journal.pone.0185790)
Supplement: S2 File — (ZIP) [file pone.0185790.s002.zip › Nparcomp_r/pat9visit21.dat]

N	R5	X4
296	0.3667	0.3741555556
297	0.4256	0.4299444444
298	0.3948	0.3993
299	0.4685	0.4698
300	0.391	0.3877222222
301	0.3774	0.3741444444
302	0.384	0.3817555556
303	0.4149	0.4106555556
304	0.3983	0.3974444444
305	0.4725	0.4651111111
306	0.4652	0.4582555556
307	0.5707	0.5599888889
311	0.5665	0.5596222222
312	0.5758	0.5708666667
315	0.4725	0.4683444444
316	0.4087	0.3987
317	0.3983	0.3901333333
318	0.3983	0.3853555556
319	0.3286	0.3206555556
320	0.3286	0.3214333333
321	0.3392	0.3251333333
322	0.3215	0.3095222222
323	0.3872	0.3054
324	0.2918	0.2125666667
325	0.3215	0.2377666667
326	0.2503	0.1741222222
327	0.3149	0.2455666667
329	0.3149	0.2554666667
330	0.2918	0.2528444444
331	0.3182	0.2823222222
332	0.3149	0.2713888889
333	0.3182	0.2767666667
334	0.3117	0.2717888889
335	0.2884	0.2679333333
336	0.2193	0.1983444444
