# Supplementary material for: Protein structural disorder of the envelope V3 loop contributes to the switch in human immunodeficiency virus type 1 cell tropism
Source: PLoS One. 2017 Oct 19;12(10):e0185790. doi: 10.1371/journal.pone.0185790 (PMC5648111; doi:10.1371/journal.pone.0185790)
Supplement: S2 File — (ZIP) [file pone.0185790.s002.zip › Nparcomp_r/pat9visit21.txt]

Site	R5	X4
296	0.3667	0.374155556
297	0.4256	0.429944444
298	0.3948	0.3993
299	0.4685	0.4698
300	0.391	0.387722222
301	0.3774	0.374144444
302	0.384	0.381755556
303	0.4149	0.410655556
304	0.3983	0.397444444
305	0.4725	0.465111111
306	0.4652	0.458255556
307	0.5707	0.559988889
311	0.5665	0.559622222
312	0.5758	0.570866667
315	0.4725	0.468344444
316	0.4087	0.3987
317	0.3983	0.390133333
318	0.3983	0.385355556
319	0.3286	0.320655556
320	0.3286	0.321433333
321	0.3392	0.325133333
322	0.3215	0.309522222
323	0.3872	0.3054
324	0.2918	0.212566667
325	0.3215	0.237766667
326	0.2503	0.174122222
327	0.3149	0.245566667
329	0.3149	0.255466667
330	0.2918	0.252844444
331	0.3182	0.282322222
332	0.3149	0.271388889
333	0.3182	0.276766667
334	0.3117	0.271788889
335	0.2884	0.267933333
336	0.2193	0.198344444
