# Supplementary material for: Protein structural disorder of the envelope V3 loop contributes to the switch in human immunodeficiency virus type 1 cell tropism
Source: PLoS One. 2017 Oct 19;12(10):e0185790. doi: 10.1371/journal.pone.0185790 (PMC5648111; doi:10.1371/journal.pone.0185790)
Supplement: S2 File — (ZIP) [file pone.0185790.s002.zip › Nparcomp_r/pat9visit22.dat]

N	R5	X4
296	0.3667	0.3726666667
297	0.422	0.4260888889
298	0.3948	0.3958111111
299	0.4652	0.4667333333
300	0.374	0.3877888889
301	0.3631	0.3778777778
302	0.3631	0.3810555556
303	0.3948	0.4110555556
304	0.374	0.3868444444
305	0.4369	0.4530333333
306	0.4292	0.4445888889
307	0.5254	0.5403444444
311	0.5254	0.5403666667
312	0.5419	0.5503666667
315	0.4441	0.4518
316	0.3774	0.3825555556
317	0.3704	0.3782555556
318	0.3667	0.3718777778
319	0.3019	0.3091666667
320	0.3019	0.3110444444
321	0.3149	0.3135888889
322	0.2988	0.2995111111
323	0.2884	0.2887333333
324	0.1969	0.1997111111
325	0.2224	0.2233111111
326	0.1583	0.1610555556
327	0.2399	0.2290666667
329	0.2503	0.2334444444
330	0.2575	0.2339444444
331	0.2849	0.2629666667
332	0.2817	0.2614333333
333	0.2884	0.2671111111
334	0.2817	0.2637111111
335	0.2817	0.2553
336	0.2129	0.1852
