# Supplementary material for: Protein structural disorder of the envelope V3 loop contributes to the switch in human immunodeficiency virus type 1 cell tropism
Source: PLoS One. 2017 Oct 19;12(10):e0185790. doi: 10.1371/journal.pone.0185790 (PMC5648111; doi:10.1371/journal.pone.0185790)
Supplement: S2 File — (ZIP) [file pone.0185790.s002.zip › Nparcomp_r/pat9visit22.txt]

Site	R5	X4
296	0.3667	0.372666667
297	0.422	0.426088889
298	0.3948	0.395811111
299	0.4652	0.466733333
300	0.374	0.387788889
301	0.3631	0.377877778
302	0.3631	0.381055556
303	0.3948	0.411055556
304	0.374	0.386844444
305	0.4369	0.453033333
306	0.4292	0.444588889
307	0.5254	0.540344444
311	0.5254	0.540366667
312	0.5419	0.550366667
315	0.4441	0.4518
316	0.3774	0.382555556
317	0.3704	0.378255556
318	0.3667	0.371877778
319	0.3019	0.309166667
320	0.3019	0.311044444
321	0.3149	0.313588889
322	0.2988	0.299511111
323	0.2884	0.288733333
324	0.1969	0.199711111
325	0.2224	0.223311111
326	0.1583	0.161055556
327	0.2399	0.229066667
329	0.2503	0.233444444
330	0.2575	0.233944444
331	0.2849	0.262966667
332	0.2817	0.261433333
333	0.2884	0.267111111
334	0.2817	0.263711111
335	0.2817	0.2553
336	0.2129	0.1852
