# Supplementary material for: Protein structural disorder of the envelope V3 loop contributes to the switch in human immunodeficiency virus type 1 cell tropism
Source: PLoS One. 2017 Oct 19;12(10):e0185790. doi: 10.1371/journal.pone.0185790 (PMC5648111; doi:10.1371/journal.pone.0185790)
Supplement: S2 File — (ZIP) [file pone.0185790.s002.zip › Nparcomp_r/pat9visit3.dat]

N	R5	X4
296	0.3687666667	0.4409
297	0.4232222222	0.5017
298	0.3541555556	0.4292
299	0.4232222222	0.5055
300	0.4422666667	0.5017
301	0.4272222222	0.433
302	0.4338777778	0.4292
303	0.4659333333	0.5176
304	0.4474555556	0.5055
305	0.4392555556	0.5901
306	0.4339666667	0.5577
307	0.5332333333	0.5758
311	0.5277888889	0.4292
312	0.5391666667	0.422
315	0.4426444444	0.3529
316	0.3713888889	0.2918
317	0.3642	0.2884
318	0.3623444444	0.2988
319	0.2944	0.2328
320	0.2966666667	0.2951
321	0.3052	0.2951
322	0.2877333333	0.3286
323	0.3517222222	0.2541
324	0.2621555556	0.1702
325	0.3313111111	0.2292
326	0.2609777778	0.1731
327	0.2316666667	0.1476
329	0.2438111111	0.1501
330	0.2202555556	0.1449
331	0.2504333333	0.1671
332	0.2470222222	0.1731
333	0.3254333333	0.2436
334	0.3201777778	0.2609
335	0.2951444444	0.2609
336	0.2244444444	0.1914
