# Supplementary material for: Protein structural disorder of the envelope V3 loop contributes to the switch in human immunodeficiency virus type 1 cell tropism
Source: PLoS One. 2017 Oct 19;12(10):e0185790. doi: 10.1371/journal.pone.0185790 (PMC5648111; doi:10.1371/journal.pone.0185790)
Supplement: S2 File — (ZIP) [file pone.0185790.s002.zip › Nparcomp_r/R_compare_stats_paired.R]

source("/Nparcomp_r/npar.t.test.paired.r")
#------------------------------------------------------------------------------#
arrange.data<-function(data){
  site<-sort(rep(data[,1],2))
  rep<-rep<-rep(c(colnames(data)[2],colnames(data)[3]),length(data[,1]))
  score<-as.vector(t(matrix(c(data[,2],data[,3]),ncol=2)))
  data<-data.frame(site,rep,score)
  return(data)
}
#------------------------------------------------------------------------------#


### patient 2
###
##

# patient 2, vsit 7
pat2visit7<-read.table("/Nparcomp_r/pat2visit7.txt",header=TRUE)
pat2visit7<-arrange.data(pat2visit7)
npar.t.test.paired(score~rep,data=pat2visit7,alternative="two.sided", rounds=10)
# patient 2, vsit 10
pat2visit10<-read.table("/Nparcomp_r/pat2visit10.txt",header=TRUE)
pat2visit10<-arrange.data(pat2visit10)
npar.t.test.paired(score~rep,data=pat2visit10,alternative="greater", rounds=10)
# patient 2, vsit 12
pat2visit12<-read.table("/Nparcomp_r/pat2visit12.txt",header=TRUE)
pat2visit12<-arrange.data(pat2visit12)
npar.t.test.paired(score~rep,data=pat2visit12,alternative="greater", rounds=10)
# patient 2, vsit 13
pat2visit13<-read.table("/Nparcomp_r/pat2visit13.txt",header=TRUE)
pat2visit13<-arrange.data(pat2visit13)
npar.t.test.paired(score~rep,data=pat2visit13,alternative="greater", rounds=10)
# patient 2, vsit 14
pat2visit14<-read.table("/Nparcomp_r/pat2visit14.txt",header=TRUE)
pat2visit14<-arrange.data(pat2visit14)
npar.t.test.paired(score~rep,data=pat2visit14,alternative="greater", rounds=10)
# patient 2, vsit 15
pat2visit15<-read.table("/Nparcomp_r/pat2visit15.txt",header=TRUE)
pat2visit15<-arrange.data(pat2visit15)
npar.t.test.paired(score~rep,data=pat2visit15,alternative="greater", rounds=10)


# patient 2, vsit 16
pat2visit16<-read.table("/Nparcomp_r/pat2visit16.txt",header=TRUE)
pat2visit16<-arrange.data(pat2visit16)
npar.t.test.paired(score~rep,data=pat2visit16,alternative="less", rounds=50)

pat2visit16<-read.table("/Nparcomp_r/pat2visit16.txt",header=TRUE)
pat2visit16<-arrange.data(pat2visit16)
npar.t.test.paired(score~rep,data=pat2visit16,alternative="greater", rounds=50)


# patient 2, vsit 17
pat2visit17<-read.table("/Nparcomp_r/pat2visit17.txt",header=TRUE)
pat2visit17<-arrange.data(pat2visit17)
npar.t.test.paired(score~rep,data=pat2visit17,alternative="greater", rounds=10)
# patient 2, vsit 19
pat2visit19<-read.table("/Nparcomp_r/pat2visit19.txt",header=TRUE)
pat2visit19<-arrange.data(pat2visit19)
npar.t.test.paired(score~rep,data=pat2visit19,alternative="greater", rounds=20)
# patient 2, vsit 23
pat2visit23<-read.table("/Nparcomp_r/pat2visit23.txt",header=TRUE)
pat2visit23<-arrange.data(pat2visit23)
npar.t.test.paired(score~rep,data=pat2visit23,alternative="greater", rounds=10)


### patient 9
###
###


#patient 9, visit 3
pat9visit3<-read.table("/Nparcomp_r/pat9visit3.txt",header=TRUE)
pat9visit3<-arrange.data(pat9visit3)
npar.t.test.paired(score~rep,data=pat9visit3,alternative="greater", rounds=10)

pat9visit3<-read.table("/Nparcomp_r/pat9visit3.txt",header=TRUE)
pat9visit3<-arrange.data(pat9visit3)
npar.t.test.paired(score~rep,data=pat9visit3,alternative="less", rounds=50)

#patient 9, visit 17
pat9visit17<-read.table("/Nparcomp_r/pat9visit17.txt",header=TRUE)
pat9visit17<-arrange.data(pat9visit17)
npar.t.test.paired(score~rep,data=pat9visit17,alternative="two.sided", rounds=10)

pat9visit17<-read.table("/Nparcomp_r/pat9visit17.txt",header=TRUE)
pat9visit17<-arrange.data(pat9visit17)
npar.t.test.paired(score~rep,data=pat9visit17,alternative="greater", rounds=10)

pat9visit17<-read.table("/Nparcomp_r/pat9visit17.txt",header=TRUE)
pat9visit17<-arrange.data(pat9visit17)
npar.t.test.paired(score~rep,data=pat9visit17,alternative="less", rounds=50)

#patient 9, visit 20
pat9visit20<-read.table("/Nparcomp_r/pat9visit20.txt",header=TRUE)
pat9visit20<-arrange.data(pat9visit20)
npar.t.test.paired(score~rep,data=pat9visit20,alternative="greater", rounds=10)

#patient 9, visit 21
pat9visit21<-read.table("/Nparcomp_r/pat9visit21.txt",header=TRUE)
pat9visit21<-arrange.data(pat9visit21)
npar.t.test.paired(score~rep,data=pat9visit21,alternative="greater", rounds=10)
pat9visit21<-read.table("/Nparcomp_r/pat9visit21.txt",header=TRUE)
pat9visit21<-arrange.data(pat9visit21)
npar.t.test.paired(score~rep,data=pat9visit21,alternative="less", rounds=10)

#patient 9, visit 22
pat9visit22<-read.table("/Nparcomp_r/pat9visit22.txt",header=TRUE)
pat9visit22<-arrange.data(pat9visit22)
npar.t.test.paired(score~rep,data=pat9visit22,alternative="greater", rounds=10)
pat9visit22<-read.table("/Nparcomp_r/pat9visit22.txt",header=TRUE)
pat9visit22<-arrange.data(pat9visit22)
npar.t.test.paired(score~rep,data=pat9visit22,alternative="less", rounds=10)
pat9visit22<-read.table("/Nparcomp_r/pat9visit22.txt",header=TRUE)
pat9visit22<-arrange.data(pat9visit22)
npar.t.test.paired(score~rep,data=pat9visit22,alternative="two.sided", rounds=10)


### patient 1
###
###

#patient 1, visit 5
pat1visit5<-read.table("/Nparcomp_r/pat1visit5.dat",header=TRUE)
pat1visit5<-arrange.data(pat1visit5)
npar.t.test.paired(score~rep,data=pat1visit5,alternative="two.sided", rounds=50)

pat1visit5<-read.table("/Nparcomp_r/pat1visit5.dat",header=TRUE)
pat1visit5<-arrange.data(pat1visit5)
npar.t.test.paired(score~rep,data=pat1visit5,alternative="greater", rounds=50)

pat1visit5<-read.table("/Nparcomp_r/pat1visit5.dat",header=TRUE)
pat1visit5<-arrange.data(pat1visit5)
npar.t.test.paired(score~rep,data=pat1visit5,alternative="less", rounds=50)

#patient 1, visit 10
pat1visit10<-read.table("/Nparcomp_r/pat1visit10.dat",header=TRUE)
pat1visit10<-arrange.data(pat1visit10)
npar.t.test.paired(score~rep,data=pat1visit10,alternative="two.sided", rounds=50)

pat1visit10<-read.table("/Nparcomp_r/pat1visit10.dat",header=TRUE)
pat1visit10<-arrange.data(pat1visit10)
npar.t.test.paired(score~rep,data=pat1visit10,alternative="greater", rounds=50)

pat1visit10<-read.table("/Nparcomp_r/pat1visit10.dat",header=TRUE)
pat1visit10<-arrange.data(pat1visit10)
npar.t.test.paired(score~rep,data=pat1visit10,alternative="less", rounds=50)

#patient 1, visit 11
pat1visit11<-read.table("/Nparcomp_r/pat1visit11.dat",header=TRUE)
pat1visit11<-arrange.data(pat1visit11)
npar.t.test.paired(score~rep,data=pat1visit11,alternative="two.sided", rounds=50)

pat1visit11<-read.table("/Nparcomp_r/pat1visit11.dat",header=TRUE)
pat1visit11<-arrange.data(pat1visit11)
npar.t.test.paired(score~rep,data=pat1visit11,alternative="greater", rounds=50)

pat1visit11<-read.table("/Nparcomp_r/pat1visit11.dat",header=TRUE)
pat1visit11<-arrange.data(pat1visit11)
npar.t.test.paired(score~rep,data=pat1visit11,alternative="less", rounds=50)

#patient 1, visit 12
pat1visit12<-read.table("/Nparcomp_r/pat1visit12.dat",header=TRUE)
pat1visit12<-arrange.data(pat1visit12)
npar.t.test.paired(score~rep,data=pat1visit12,alternative="two.sided", rounds=50)

pat1visit12<-read.table("/Nparcomp_r/pat1visit12.dat",header=TRUE)
pat1visit12<-arrange.data(pat1visit12)
npar.t.test.paired(score~rep,data=pat1visit12,alternative="less", rounds=50)

pat1visit12<-read.table("/Nparcomp_r/pat1visit12.dat",header=TRUE)
pat1visit12<-arrange.data(pat1visit12)
npar.t.test.paired(score~rep,data=pat1visit12,alternative="greater", rounds=50)

#patient 1, visit 15
pat1visit15<-read.table("/Nparcomp_r/pat1visit15.dat",header=TRUE)
pat1visit15<-arrange.data(pat1visit15)
npar.t.test.paired(score~rep,data=pat1visit15,alternative="two.sided", rounds=50)

pat1visit15<-read.table("/Nparcomp_r/pat1visit15.dat",header=TRUE)
pat1visit15<-arrange.data(pat1visit15)
npar.t.test.paired(score~rep,data=pat1visit15,alternative="less", rounds=50)

pat1visit15<-read.table("/Nparcomp_r/pat1visit15.dat",header=TRUE)
pat1visit15<-arrange.data(pat1visit15)
npar.t.test.paired(score~rep,data=pat1visit15,alternative="greater", rounds=50)

#patient 1, visit 16
pat1visit16<-read.table("/Nparcomp_r/pat1visit16.dat",header=TRUE)
pat1visit16<-arrange.data(pat1visit16)
npar.t.test.paired(score~rep,data=pat1visit16,alternative="two.sided", rounds=50)

pat1visit16<-read.table("/Nparcomp_r/pat1visit16.dat",header=TRUE)
pat1visit16<-arrange.data(pat1visit16)
npar.t.test.paired(score~rep,data=pat1visit16,alternative="less", rounds=50)

pat1visit16<-read.table("/Nparcomp_r/pat1visit16.dat",header=TRUE)
pat1visit16<-arrange.data(pat1visit16)
npar.t.test.paired(score~rep,data=pat1visit16,alternative="greater", rounds=50)

#patient 1, visit 17
pat1visit17<-read.table("/Nparcomp_r/pat1visit17.dat",header=TRUE)
pat1visit17<-arrange.data(pat1visit17)
npar.t.test.paired(score~rep,data=pat1visit17,alternative="two.sided", rounds=50)

pat1visit17<-read.table("/Nparcomp_r/pat1visit17.dat",header=TRUE)
pat1visit17<-arrange.data(pat1visit17)
npar.t.test.paired(score~rep,data=pat1visit17,alternative="less", rounds=50)

pat1visit17<-read.table("/Nparcomp_r/pat1visit17.dat",header=TRUE)
pat1visit17<-arrange.data(pat1visit17)
npar.t.test.paired(score~rep,data=pat1visit17,alternative="greater", rounds=50)

#patient 1, visit 19
pat1visit19<-read.table("/Nparcomp_r/pat1visit19.dat",header=TRUE)
pat1visit19<-arrange.data(pat1visit19)
npar.t.test.paired(score~rep,data=pat1visit19,alternative="two.sided", rounds=50)

pat1visit19<-read.table("/Nparcomp_r/pat1visit19.dat",header=TRUE)
pat1visit19<-arrange.data(pat1visit19)
npar.t.test.paired(score~rep,data=pat1visit19,alternative="less", rounds=50)

pat1visit19<-read.table("/Nparcomp_r/pat1visit19.dat",header=TRUE)
pat1visit19<-arrange.data(pat1visit19)
npar.t.test.paired(score~rep,data=pat1visit19,alternative="greater", rounds=50)

### patient 3
###
###

#patient 3, visit 11
pat3visit11<-read.table("/Nparcomp_r/pat3visit11.dat",header=TRUE)
pat3visit11<-arrange.data(pat3visit11)
npar.t.test.paired(score~rep,data=pat3visit11,alternative="two.sided", rounds=50)

pat3visit11<-read.table("/Nparcomp_r/pat3visit11.dat",header=TRUE)
pat3visit11<-arrange.data(pat3visit11)
npar.t.test.paired(score~rep,data=pat3visit11,alternative="less", rounds=50)

pat3visit11<-read.table("/Nparcomp_r/pat3visit11.dat",header=TRUE)
pat3visit11<-arrange.data(pat3visit11)
npar.t.test.paired(score~rep,data=pat3visit11,alternative="greater", rounds=50)

#patient 3, visit 17
pat3visit17<-read.table("/Nparcomp_r/pat3visit17.dat",header=TRUE)
pat3visit17<-arrange.data(pat3visit17)
npar.t.test.paired(score~rep,data=pat3visit17,alternative="two.sided", rounds=50)

pat3visit17<-read.table("/Nparcomp_r/pat3visit17.dat",header=TRUE)
pat3visit17<-arrange.data(pat3visit17)
npar.t.test.paired(score~rep,data=pat3visit17,alternative="less", rounds=50)

pat3visit17<-read.table("/Nparcomp_r/pat3visit17.dat",header=TRUE)
pat3visit17<-arrange.data(pat3visit17)
npar.t.test.paired(score~rep,data=pat3visit17,alternative="greater", rounds=50)

#patient 3, visit 18
pat3visit18<-read.table("/Nparcomp_r/pat3visit18.dat",header=TRUE)
pat3visit18<-arrange.data(pat3visit18)
npar.t.test.paired(score~rep,data=pat3visit18,alternative="two.sided", rounds=50)
pat3visit18<-read.table("/Nparcomp_r/pat3visit18.dat",header=TRUE)
pat3visit18<-arrange.data(pat3visit18)
npar.t.test.paired(score~rep,data=pat3visit18,alternative="greater", rounds=50)

#patient 3, visit 19
pat3visit19<-read.table("/Nparcomp_r/pat3visit19.dat",header=TRUE)
pat3visit19<-arrange.data(pat3visit19)
npar.t.test.paired(score~rep,data=pat3visit19,alternative="two.sided", rounds=50)
pat3visit19<-read.table("/Nparcomp_r/pat3visit19.dat",header=TRUE)
pat3visit19<-arrange.data(pat3visit19)
npar.t.test.paired(score~rep,data=pat3visit19,alternative="greater", rounds=50)

#patient 3, visit 22
pat3visit22<-read.table("/Nparcomp_r/pat3visit22.dat",header=TRUE)
pat3visit22<-arrange.data(pat3visit22)
npar.t.test.paired(score~rep,data=pat3visit22,alternative="two.sided", rounds=50)
pat3visit22<-read.table("/Nparcomp_r/pat3visit22.dat",header=TRUE)
pat3visit22<-arrange.data(pat3visit22)
npar.t.test.paired(score~rep,data=pat3visit22,alternative="greater", rounds=50)


### patient 5
###
###

#patient 5, visit 13
pat5visit13<-read.table("/Nparcomp_r/pat5visit13.dat",header=TRUE)
pat5visit13<-arrange.data(pat5visit13)
npar.t.test.paired(score~rep,data=pat5visit13,alternative="two.sided", rounds=50)

pat5visit13<-read.table("/Nparcomp_r/pat5visit13.dat",header=TRUE)
pat5visit13<-arrange.data(pat5visit13)
npar.t.test.paired(score~rep,data=pat5visit13,alternative="less", rounds=50)

pat5visit13<-read.table("/Nparcomp_r/pat5visit13.dat",header=TRUE)
pat5visit13<-arrange.data(pat5visit13)
npar.t.test.paired(score~rep,data=pat5visit13,alternative="greater", rounds=50)

#patient 5, visit 15
pat5visit15<-read.table("/Nparcomp_r/pat5visit15.dat",header=TRUE)
pat5visit15<-arrange.data(pat5visit15)
npar.t.test.paired(score~rep,data=pat5visit15,alternative="less", rounds=50)

### patient 7
###
###

#patient 7, visit 9
pat7visit9<-read.table("/Nparcomp_r/pat7visit9.dat",header=TRUE)
pat7visit9<-arrange.data(pat7visit9)
npar.t.test.paired(score~rep,data=pat7visit9,alternative="less", rounds=50)

#patient 7, visit 10
pat7visit10<-read.table("/Nparcomp_r/pat7visit10.dat",header=TRUE)
pat7visit10<-arrange.data(pat7visit10)
npar.t.test.paired(score~rep,data=pat7visit10,alternative="two.sided", rounds=50)
pat7visit10<-read.table("/Nparcomp_r/pat7visit10.dat",header=TRUE)
pat7visit10<-arrange.data(pat7visit10)
npar.t.test.paired(score~rep,data=pat7visit10,alternative="less", rounds=50)
pat7visit10<-read.table("/Nparcomp_r/pat7visit10.dat",header=TRUE)
pat7visit10<-arrange.data(pat7visit10)
npar.t.test.paired(score~rep,data=pat7visit10,alternative="greater", rounds=50)

#patient 7, visit 12
pat7visit12<-read.table("/Nparcomp_r/pat7visit12.dat",header=TRUE)
pat7visit12<-arrange.data(pat7visit12)
npar.t.test.paired(score~rep,data=pat7visit12,alternative="two.sided", rounds=50)

pat7visit12<-read.table("/Nparcomp_r/pat7visit12.dat",header=TRUE)
pat7visit12<-arrange.data(pat7visit12)
npar.t.test.paired(score~rep,data=pat7visit12,alternative="less", rounds=50)

#patient 7, visit 13
pat7visit13<-read.table("/Nparcomp_r/pat7visit13.dat",header=TRUE)
pat7visit13<-arrange.data(pat7visit13)
npar.t.test.paired(score~rep,data=pat7visit13,alternative="two.sided", rounds=50)

pat7visit13<-read.table("/Nparcomp_r/pat7visit13.dat",header=TRUE)
pat7visit13<-arrange.data(pat7visit13)
npar.t.test.paired(score~rep,data=pat7visit13,alternative="less", rounds=50)

#patient 7, visit 14
pat7visit14<-read.table("/Nparcomp_r/pat7visit14.dat",header=TRUE)
pat7visit14<-arrange.data(pat7visit14)
npar.t.test.paired(score~rep,data=pat7visit14,alternative="two.sided", rounds=50)

pat7visit14<-read.table("/Nparcomp_r/pat7visit14.dat",header=TRUE)
pat7visit14<-arrange.data(pat7visit14)
npar.t.test.paired(score~rep,data=pat7visit14,alternative="less", rounds=50)

#patient 7, visit 15
pat7visit15<-read.table("/Nparcomp_r/pat7visit15.dat",header=TRUE)
pat7visit15<-arrange.data(pat7visit15)
npar.t.test.paired(score~rep,data=pat7visit15,alternative="two.sided", rounds=50)

pat7visit15<-read.table("/Nparcomp_r/pat7visit15.dat",header=TRUE)
pat7visit15<-arrange.data(pat7visit15)
npar.t.test.paired(score~rep,data=pat7visit15,alternative="less", rounds=50)

#patient 7, visit 17
pat7visit17<-read.table("/Nparcomp_r/pat7visit17.dat",header=TRUE)
pat7visit17<-arrange.data(pat7visit17)
npar.t.test.paired(score~rep,data=pat7visit17,alternative="two.sided", rounds=50)

pat7visit17<-read.table("/Nparcomp_r/pat7visit17.dat",header=TRUE)
pat7visit17<-arrange.data(pat7visit17)
npar.t.test.paired(score~rep,data=pat7visit17,alternative="less", rounds=50)


#patient 7, visit 18
pat7visit18<-read.table("/Nparcomp_r/pat7visit18.dat",header=TRUE)
pat7visit18<-arrange.data(pat7visit18)
npar.t.test.paired(score~rep,data=pat7visit18,alternative="two.sided", rounds=50)

pat7visit17<-read.table("/Nparcomp_r/pat7visit17.dat",header=TRUE)
pat7visit17<-arrange.data(pat7visit17)
npar.t.test.paired(score~rep,data=pat7visit17,alternative="less", rounds=50)

### patient 8
###
###

#patient 8, visit 9
pat8visit9<-read.table("/Nparcomp_r/pat8visit9.dat",header=TRUE)
pat8visit9<-arrange.data(pat8visit9)
npar.t.test.paired(score~rep,data=pat8visit9,alternative="two.sided", rounds=50)

#patient 8, visit 19
pat8visit19<-read.table("/Nparcomp_r/pat8visit19.dat",header=TRUE)
pat8visit19<-arrange.data(pat8visit19)
npar.t.test.paired(score~rep,data=pat8visit19,alternative="two.sided", rounds=50)

pat8visit19<-read.table("/Nparcomp_r/pat8visit19.dat",header=TRUE)
pat8visit19<-arrange.data(pat8visit19)
npar.t.test.paired(score~rep,data=pat8visit19,alternative="less", rounds=50)

#patient 8, visit 20
pat8visit20<-read.table("/Nparcomp_r/pat8visit20.dat",header=TRUE)
pat8visit20<-arrange.data(pat8visit20)
npar.t.test.paired(score~rep,data=pat8visit20,alternative="two.sided", rounds=50)

#patient 8, visit 22
pat8visit22<-read.table("/Nparcomp_r/pat8visit22.dat",header=TRUE)
pat8visit22<-arrange.data(pat8visit22)
npar.t.test.paired(score~rep,data=pat8visit22,alternative="two.sided", rounds=50)

pat8visit22<-read.table("/Nparcomp_r/pat8visit22.dat",header=TRUE)
pat8visit22<-arrange.data(pat8visit22)
npar.t.test.paired(score~rep,data=pat8visit22,alternative="less", rounds=50)

#patient 8, visit 24
pat8visit24<-read.table("/Nparcomp_r/pat8visit24.dat",header=TRUE)
pat8visit24<-arrange.data(pat8visit22)
npar.t.test.paired(score~rep,data=pat8visit24,alternative="less", rounds=50)

### patient 11
###
###
#patient 11, visit 5
pat11visit5<-read.table("/Nparcomp_r/pat11visit5.dat",header=TRUE)
pat11visit5<-arrange.data(pat11visit5)
npar.t.test.paired(score~rep,data=pat11visit5,alternative="two.sided", rounds=50)

pat11visit5<-read.table("/Nparcomp_r/pat11visit5.dat",header=TRUE)
pat11visit5<-arrange.data(pat11visit5)
npar.t.test.paired(score~rep,data=pat11visit5,alternative="greater", rounds=50)

#patient 11, visit 5
pat11visit17<-read.table("/Nparcomp_r/pat11visit17.dat",header=TRUE)
pat11visit17<-arrange.data(pat11visit17)
npar.t.test.paired(score~rep,data=pat11visit17,alternative="two.sided", rounds=50)


### Mild et al v1-v3 dataset
###
###patients code: 2239 2242 2282 (1865)

#patient 2239, visit 25
pat2239visit25<-read.table("/Nparcomp_r/pat2239visit25.txt",header=TRUE)
pat2239visit25<-arrange.data(pat2239visit25)
npar.t.test.paired(score~rep,data=pat2239visit25,alternative="greater", rounds=10)

#patient 2239, visit 68
pat2239visit68<-read.table("/Nparcomp_r/pat2239visit68.txt",header=TRUE)
pat2239visit68<-arrange.data(pat2239visit68)
npar.t.test.paired(score~rep,data=pat2239visit68,alternative="greater", rounds=10)

pat2239visit68<-read.table("/Nparcomp_r/pat2239visit68.txt",header=TRUE)
pat2239visit68<-arrange.data(pat2239visit68)
npar.t.test.paired(score~rep,data=pat2239visit68,alternative="two.sided", rounds=10)

#patient 2239, visit 88
pat2239visit88<-read.table("/Nparcomp_r/pat2239visit88.txt",header=TRUE)
pat2239visit88<-arrange.data(pat2239visit88)
npar.t.test.paired(score~rep,data=pat2239visit88,alternative="greater", rounds=10)

#patient 2242, visit 45
pat2242visit45<-read.table("/Nparcomp_r/pat2242visit45.txt",header=TRUE)
pat2242visit45<-arrange.data(pat2242visit45)
npar.t.test.paired(score~rep,data=pat2242visit45,alternative="two.sided", rounds=10)

pat2242visit45<-read.table("/Nparcomp_r/pat2242visit45.txt",header=TRUE)
pat2242visit45<-arrange.data(pat2242visit45)
npar.t.test.paired(score~rep,data=pat2242visit45,alternative="greater", rounds=10)

pat2242visit45<-read.table("/Nparcomp_r/pat2242visit45.txt",header=TRUE)
pat2242visit45<-arrange.data(pat2242visit45)
npar.t.test.paired(score~rep,data=pat2242visit45,alternative="less", rounds=10)

#patient 2242, visit 84
pat2242visit84<-read.table("/Nparcomp_r/pat2242visit84.txt",header=TRUE)
pat2242visit84<-arrange.data(pat2242visit84)
npar.t.test.paired(score~rep,data=pat2242visit84,alternative="two.sided", rounds=10)

pat2242visit84<-read.table("/Nparcomp_r/pat2242visit84.txt",header=TRUE)
pat2242visit84<-arrange.data(pat2242visit84)
npar.t.test.paired(score~rep,data=pat2242visit84,alternative="greater", rounds=10)

#patient 2242, visit 85
pat2242visit85<-read.table("/Nparcomp_r/pat2242visit85.txt",header=TRUE)
pat2242visit85<-arrange.data(pat2242visit85)
npar.t.test.paired(score~rep,data=pat2242visit85,alternative="two.sided", rounds=10)

pat2242visit85<-read.table("/Nparcomp_r/pat2242visit85.txt",header=TRUE)
pat2242visit85<-arrange.data(pat2242visit85)
npar.t.test.paired(score~rep,data=pat2242visit85,alternative="greater", rounds=10)

#patient 2282, visit 10
pat2282visit10<-read.table("/Nparcomp_r/pat2282visit10.txt",header=TRUE)
pat2282visit10<-arrange.data(pat2282visit10)
npar.t.test.paired(score~rep,data=pat2282visit10,alternative="greater", rounds=10)

#patient 2282, visit 47
pat2282visit47<-read.table("/Nparcomp_r/pat2282visit47.txt",header=TRUE)
pat2282visit47<-arrange.data(pat2282visit47)
npar.t.test.paired(score~rep,data=pat2282visit47,alternative="greater", rounds=10)

#patient 2282, visit 62
pat2282visit62<-read.table("/Nparcomp_r/pat2282visit62.txt",header=TRUE)
pat2282visit62<-arrange.data(pat2282visit62)
npar.t.test.paired(score~rep,data=pat2282visit62,alternative="greater", rounds=10)

#patient 2282, visit 63
pat2282visit63<-read.table("/Nparcomp_r/pat2282visit63.txt",header=TRUE)
pat2282visit63<-arrange.data(pat2282visit63)
npar.t.test.paired(score~rep,data=pat2282visit63,alternative="greater", rounds=10)

#patient 2282, visit 70
pat2282visit70<-read.table("/Nparcomp_r/pat2282visit70.txt",header=TRUE)
pat2282visit70<-arrange.data(pat2282visit70)
npar.t.test.paired(score~rep,data=pat2282visit70,alternative="greater", rounds=20)
